# Supplementary material for: Proteomic and phosphoproteomic profiling of COVID-19-associated lung and liver injury: a report based on rhesus macaques
Source: Signal Transduct Target Ther. 2022 Jan 28;7:27. doi: 10.1038/s41392-022-00882-7 (PMC8795284; doi:10.1038/s41392-022-00882-7)
Supplement: Supplementary file 2 — Table S1 [file 41392_2022_882_MOESM2_ESM.xlsx]

## Sheet: Sheet1
Groups	Original ID	Monkey ID	Species	Gender	Age (yrs)	Treatment	Dosage(pfu)	Days post inoculation
Virus infection	15277	HHH-1	Macaca mulatta	Male	6	Intranasally	5.5 × 105	7
	12459	HHH-2	Macaca mulatta	Male	9	Intranasally	5.5 × 105	7
	13481	HHH-3	Macaca mulatta	Male	8	Intranasally	5.5 × 105	7
	14309	HHH-4	Macaca mulatta	Male	7	Intranasally	5.5 × 105	7
	15170	HHH-5	Macaca mulatta	Female	6	Intranasally	5.5 × 105	7
Control	12125	HHH-6	Macaca mulatta	Male	9	/	/	/
	15167	HHH-7	Macaca mulatta	Male	6	/	/	/
	16271	HHH-8	Macaca mulatta	Male	5	/	/	/
