# Supplementary material for: Proteomic and phosphoproteomic profiling of COVID-19-associated lung and liver injury: a report based on rhesus macaques
Source: Signal Transduct Target Ther. 2022 Jan 28;7:27. doi: 10.1038/s41392-022-00882-7 (PMC8795284; doi:10.1038/s41392-022-00882-7)
Supplement: Supplementary file 3 — Table S2 [file 41392_2022_882_MOESM3_ESM.xlsx]

## Sheet: Table S1 Total proteins quantif
Protein IDs	C1_lung	C2_lung	C3_lung	V1_lung	V2_lung	V3_lung	V4_lung	V5_lung	Protein names	Gene names
A0A0B4J1C9	0.621459	0.132444	0.145913	0.109749	0.466438	0.255559	0.30532	0.391497		F7
A0A0B4J1D1	0.253458	0.296544	0.525649	0.170592	0.0648209	0.0920819	0.173461	0.710564		SIGLEC5
A0A0B4J1D2	0.142906	0.0875162	0.133348	0.066831	12.2632	3.76907	1.94037	0.141016		LOC721092
A0A140TAV0	0.363501	0.486805	0.907494	0.72186	0.425799	0.481261	0.656717	0.469662
A0A5F7ZEL0	0.108008	0.0656887	0.132318	0.113922	0.179561	0.14315	0.128082	0.181146		ZYG11B
A0A1D5Q064	0.303254	1.03125	0.928331	0.597081	0.576619	0.962684	0.113831	0.543472
A0A1D5Q071	0.536627	0.630756	1.00878	0.400084	0.517201	0.407411	0.396721	0.532569		INPPL1
A0A1D5Q072	0.458008	0.215985	0.223805	0.256563	0.0699317	0.178478	0.0388814	0.0949504
A0A1D5Q073	1.36168	1.65111	3.17604	2.10241	2.13663	1.09836	0.950643	0.937659		A4GALT
A0A5F7Z9E1	0.287785	0.274452	0.256091	0.281423	0.214157	0.202343	0.0647742	0.174947		CTIF
A0A1D5QE16	0.266951	0.366252	0.393187	0.430274	0.286172	0.342393	0.266689	0.237111	Kinesin-like protein	KIFC3
A0A1D5Q097	7.26785	2.13861	59.6477	11.9401	2.71122	0.0319402	2.5387	0.129511		CD34
A0A5F8A2W9	4.4724	5.59498	8.75397	5.49613	7.78377	8.3379	5.80209	7.94038		C7
F7FE21	0.0781099	0.109414	0.255547	0.119141	0.117466	0.754791	0.435978	0.608716		GTPBP3
A0A1D5Q0C3	0.3868	0.491406	0.403836	0.470079	0.200315	0.345881	0.225782	0.725751
F6UM19	0.283026	0.212017	0.195963	0.226718	0.21593	0.179895	0.125318	0.228037		KRIT1
F7F2S1	0.073764	0.0907126	0.164662	0.0790637	6.02228	4.86149	5.67273	0.0415294	Methionine aminopeptidase	LOC695392
F6WM55	11.7395	8.57632	7.79948	13.1741	12.1994	15.4849	9.37154	17.2639	Eukaryotic translation initiation factor 5A	EIF5A2
A0A1D5Q0H8	2.70054	2.04295	4.75565	1.6452	0.554898	0.775551	1.10608	1.51501
A0A5F8ACR8	0.247661	0.377121	0.573211	0.432687	0.486582	0.536534	0.573395	0.364557		NEK1
A0A1D5Q0J6	0.64257	0.86146	1.18104	0.534595	0.424362	1.02871	0.521721	0.830395		AMPD3
F7GE84	0.466692	0.591998	0.664362	0.199383	0.641221	0.477122	0.464375	0.527117	40S ribosomal protein S24	LOC707085
A0A1D5Q0M1	0.0970469	0.0530517	0.15133	0.249368	0.561484	0.360253	0.344919	0.352694		GTF2H4
A0A1D5QDN7	2.51023	0.537193	0.715053	0.761398	1.0851	1.72536	1.23426	0.274168
F7EWF3	0.986029	0.625566	0.101449	0.599609	0.808156	0.670023	0.853832	0.702811		SPG7
A0A1D5QM78	5.71015	4.62917	11.082	7.45115	5.30199	4.57926	5.02871	6.52542		CCNY
G7MYE5	0.180452	0.145879	0.136701	0.371332	0.545263	0.55058	0.203569	0.210822		EGK_17707
A0A1D5Q0N7	1.98834	1.7912	3.69982	1.74048	1.98416	1.83454	1.58239	1.19782		ARHGEF6
A0A1D5Q0P0	0.053378	0.123295	0.185024	0.219294	0.110527	0.192156	0.297385	0.579687		XAF1
A0A1D5Q0S0	0.252347	0.170315	0.105285	0.24033	0.558962	0.718485	0.262209	0.301529	Inosine-5-monophosphate dehydrogenase	IMPDH1
A0A1D5Q552	1.28537	1.11289	1.06574	0.953184	1.04169	0.837635	0.768989	0.879673
I0FPQ0	1.07333	0.940005	0.167949	0.80036	0.507077	0.393853	1.29566	0.947111	Dystrobrevin	DTNA
A0A1D5Q0V2	2.95014	3.21513	0.199961	3.67351	3.96931	2.70392	3.38012	2.10277
A0A1D5Q0W4	0.238225	0.195108	0.474117	0.392537	0.158128	0.14049	0.197728	0.3145		KALRN
F7DU86	5.46198	4.11204	8.32461	1.93342	1.67597	0.0441929	3.03697	2.47462		CIRBP
A0A5F7ZUP7	1.93732	1.26055	2.35381	1.63022	1.68736	2.41852	2.12867	2.6227		EIF5B
A0A1D5Q100	0.25005	0.186735	0.704448	0.373741	0.391641	0.431854	0.276712	0.410295		SPG11
F7HFU2	0.544539	0.595016	0.750561	0.562715	0.709501	0.343599	0.422351	0.397373		LOC699570
A0A1D5Q4C1	4.77152	6.45699	4.03135	5.58578	3.59655	3.0892	4.29925	4.94796		PTK2
F7FJ85	0.990544	0.744341	0.13019	1.07509	0.761456	0.396004	0.341823	0.474972		APLP2
A0A1D5Q126	1.42416	2.01612	1.92207	2.05459	1.40891	1.68586	1.7831	2.29599		CLASP1
I2CY03	1.03694	0.934889	0.205685	0.244893	0.521581	0.673445	0.625588	0.743946		GAS7
A0A1D5Q153	1.29568	1.01505	0.396827	1.12627	0.822415	0.684396	0.870677	0.877832		RBM12B
A0A5F8A058	0.373041	0.487504	0.210804	0.237863	0.162283	0.0624126	0.271818	0.207912		DDR2
F7FNJ0	0.0973821	1.58287	3.50206	0.050896	4.94219	0.0845432	0.0380719	0.618274		SDCCAG8
A0A1D5Q186	1.70575	1.94681	2.52827	1.44579	1.20393	2.13004	1.86601	2.22681		BIN1
A0A1D5Q1A1	4.61945	3.77011	6.4231	5.37009	7.40331	7.70727	6.4686	4.60564		ACSL1
A0A1D5QPQ9	0.120054	0.0443508	0.438265	0.120834	0.0982168	0.0589623	0.0741699	0.0694669		SGSM1
A0A1D5Q1A4	0.103281	0.0845216	0.209626	0.347065	0.511911	0.607874	0.374862	0.0672082	Ribonuclease	RNASEH2A
A0A1D5R0S3	1.18147	1.27958	1.65091	0.912459	1.33751	1.31779	1.05541	1.28593		TRIP12
A0A1D5Q1B3	0.860865	0.839413	0.555223	0.759712	0.921104	0.702516	0.757333	1.56871
F6ZQ04	3.31768	3.78041	5.68866	3.89664	3.77522	3.56309	4.10833	3.12964		NOP58
A0A1D5Q1C9	0.435662	0.574809	0.168426	0.282722	0.464581	0.0858879	0.33584	0.186909	Mothers against decapentaplegic homolog	SMAD3
F6SE34	0.717329	0.104743	0.144686	1.44575	0.730731	0.847086	0.938814	1.13127
A0A1D5QN82	15.5948	12.7612	6.35068	13.1714	13.0875	15.0932	13.9171	13.567
F6VBG9	0.0971449	0.123424	0.287331	0.0632118	0.114599	0.207532	0.129922	0.233691		FAM65B
F7C6B3	0.193497	0.265343	0.355485	0.208547	0.11778	0.0554693	0.0562274	0.0752945		ROBO1
A0A5F7ZIV1	0.127325	0.077559	0.101482	0.0776448	0.0952638	0.110959	0.0472027	0.0685427
A0A1D5Q1H0	2.36623	2.52229	2.69323	1.39035	1.24723	1.42716	1.84944	1.53221		TRAPPC6B
A0A1D5Q1J1	0.232574	0.279248	0.0782689	0.0594922	0.230703	0.243205	0.110968	0.243589		TPCN1
A0A1D5QUI0	0.609958	1.03905	0.452429	0.582752	0.821994	1.37674	0.745261	0.844308		MYO5A
A0A1D5Q1K4	15.2366	9.59034	18.8535	9.15524	6.12213	9.40588	7.36165	9.21198		ACTR1B
A0A1D5Q1M5	0.469664	0.316581	0.609279	0.247648	0.374159	0.372377	0.296769	0.488778		MON1B
A0A5F8A633	25.7727	25.8644	13.7101	25.5674	19.9198	21.0374	24.1204	25.1094		GLG1
A0A1D5Q1M8	2.85893	3.38695	2.98921	3.18941	2.54919	2.7718	2.69328	2.73141		KIAA0100
A0A5F7Z9S4	1.44716	1.62152	1.97524	3.11608	6.12423	6.55553	2.48229	3.7015		RNF213
A0A1D5Q1P0	4.47279	6.99658	9.60755	2.53241	3.33159	4.87453	4.79628	4.95221		HSD17B12
A0A1D5Q1P1	3.29896	3.32474	4.20216	1.59854	1.52414	2.53696	2.08318	3.05777		LOC722475
F7DVY6	0.630915	1.1056	1.21529	1.36216	1.15909	1.62055	1.78888	0.77078
H9Z5A5	17.7816	14.4945	61.311	25.0042	21.064	22.1604	27.0767	27.5853	S-(hydroxymethyl)glutathione dehydrogenase	ADH5
F7ALV1	3.21285	4.45765	7.17436	5.0341	5.75708	5.25192	4.65032	1.17315		MBNL1
A0A5F8A1Q9	3.32906	0.89142	0.105404	3.09704	5.10615	4.77187	1.16263	0.0773195
A0A1D5Q1T8	0.709494	0.804262	1.08984	1.06176	0.565022	0.5424	0.698914	0.848485		CDK17
A0A5F7ZUZ4	2.50552	1.0671	0.152741	1.70018	0.925448	2.69479	1.16692	1.73623
F7EB71	1.64604	2.2646	0.830592	1.47019	1.15699	1.2149	1.33588	1.33355		LTBP1
F6T392	0.33653	0.147361	0.594935	0.523217	0.435923	0.3421	0.655576	0.632257		SEC14L3
A0A1D5Q1X3	4.54419	6.61489	11.1194	7.75305	10.2501	10.8829	7.59546	7.66638
F7HP64	4.11694	3.30509	8.54934	8.74186	10.6842	8.67162	4.08066	4.00276		IL1RN
F6VBI6	0.229035	0.16771	0.140692	0.19787	0.122162	0.0401997	0.178507	0.0463016		MAPK8IP3
A0A5F7Z9E7	3.18777	2.23048	1.46893	2.37993	1.09319	1.13971	1.31074	1.84317		ITFG3
A0A1D5Q217	3.6768	4.02076	4.99486	3.17623	2.88919	1.7601	2.47347	2.98393		STXBP1
A0A1D5Q227	14.6318	5.51364	20.0598	8.80814	8.53594	3.4764	9.61262	5.35047
F6QIP2	0.410884	0.2953	0.098534	0.331909	0.384144	0.57662	0.540122	0.414613		MGEA5
A0A1D5Q250	0.358734	0.371011	0.11916	0.0956855	0.312052	0.322784	0.253348	0.169977		SIL1
A0A1D5Q262	8.26939	12.7984	19.7715	12.6599	10.509	10.8539	10.7173	14.5699		GDI1
A0A1D5Q266	0.12882	0.10798	0.0639652	0.140284	1.86333	0.740647	0.0595842	0.272097		PLA2G16
A0A1D5Q273	0.892551	1.09411	1.58751	0.851889	1.56541	1.80175	0.738794	1.26009		VAV1
F7A4R9	0.425589	0.520888	0.10719	0.289357	0.321532	0.263212	0.45718	0.386611	Fibroblast growth factor receptor	FGFR1
A0A1D5Q286	0.287302	0.547757	0.321174	0.324584	0.191203	0.217045	0.290028	0.454439		DIP2C
A0A1D5Q291	0.483983	0.138003	0.646468	0.128918	0.0444081	0.427813	0.760411	0.583333
F6TFC5	0.760672	0.226276	0.513923	0.264685	0.332094	0.383718	0.245338	0.565031		MVB12B
A0A5F7ZHH6	0.0865489	0.172854	0.206715	0.160333	0.182942	0.156225	0.121686	0.203041		ST7
I0FPH5	51.3663	4.54967	113.558	44.2457	20.0459	12.6933	15.1778	10.4949		CYB5A
A0A5F8AGN9	1.42729	1.2663	0.468838	0.812505	0.498844	0.853572	0.691339	1.38399		LOC698953
F7DHD2	0.4599	0.798336	0.554663	0.729829	0.627277	0.593143	0.763316	0.754921		SHOC2
A0A1D5Q2E6	5.73948	6.28437	2.2137	3.44816	2.19668	3.13153	3.69086	3.96276
F7A4B4	0.39506	0.356852	0.262292	0.342388	0.165071	0.213052	0.11512	0.36838	Oxysterol-binding protein
F6ZJK0	2.98603	2.71328	4.01252	1.63122	1.15383	1.47363	1.86787	3.2917
A0A1D5Q2J2	0.0564919	0.0680283	0.714306	0.651674	0.515695	0.391051	0.325325	0.48014
A0A1D5Q2L1	1.15102	0.845559	0.92707	1.0372	0.998318	0.490777	0.563192	0.598308		SNRPB
H9ET07	0.500193	0.72222	0.681415	0.845606	0.757252	0.429833	0.504427	0.774108		UHRF2
A0A1D5Q2L8	0.303717	0.354363	0.555877	0.291943	0.281639	0.398155	0.566478	0.391603		SPATS2L
A0A1D5Q2M0	1.49078	1.57334	0.0852169	1.63175	1.50224	2.14268	1.34629	1.08001
A0A1D5Q2M4	0.321177	0.0891742	0.182154	0.0855686	0.279053	0.213619	0.226069	0.276947		MPG
F6YZH9	1.57707	1.48997	1.89834	1.35419	0.517622	0.766034	0.955832	1.49511		PHLDB2
A0A1D5Q2M7	0.968738	1.16217	1.41128	0.656923	0.535909	0.549961	0.771583	0.794499		SPATA18
A0A1D5Q2N6	5.47897	6.31639	10.9297	7.64118	9.06811	7.32075	8.17066	11.6978		SLFN5
F7FRP0	0.92281	1.47665	0.0976256	0.510344	0.938936	1.01776	0.779642	1.02138		SPTLC2
A0A5F7ZUA3	0.0844483	0.604733	0.0757874	0.405639	0.304817	0.356668	0.47987	0.603016		LARP4B
A0A1D5QT14	0.342543	0.527366	0.419235	0.372067	0.342944	0.320828	0.362479	0.380983		KDM2A
A0A1D5Q2Q3	0.680201	0.625235	0.174453	0.446671	0.0738485	1.49544	0.700194	0.577846
A0A1D5Q2R6	12.5322	15.0429	27.8714	12.4301	9.11295	9.05521	11.1065	11.7375
A0A1D5Q2R8	11.0309	15.705	22.2524	20.97	38.9013	28.3229	13.2934	25.9441
F7FQI6	0.210957	0.0702744	0.331356	0.163493	0.131457	0.0906075	0.12859	0.15576		NEDD9
A0A1D5Q2T8	2.51204	3.00545	4.16343	2.75898	2.53693	1.85422	3.27809	2.59562		LOC696973
A0A1D5Q2U8	1.13732	0.678273	0.734489	0.901693	0.674117	0.906433	0.655126	0.522869	Golgi SNAP receptor complex member 1	GOSR1
A0A1D5Q2X2	0.19367	0.230016	0.4222	0.180082	0.0579235	0.0517175	0.0911128	0.0962413		BACE2
A0A1D5Q3T6	0.0803289	0.103429	0.1263	0.127728	0.0716963	0.0940718	0.132153	0.0665392		ARAP2
F7FDA4	0.142153	0.0749264	0.095419	0.17971	0.227134	0.171203	0.159896	0.173205		HAUS5
A0A5F8A9A2	5.54265	3.11197	11.4633	4.14413	2.44987	2.30713	3.10241	1.9332	Platelet-derived growth factor receptor beta	PDGFRB
G7MV27	3.64944	4.47495	3.79667	4.18244	2.61764	2.96418	3.88558	3.87036		RAI14
A0A1D5Q305	0.634118	0.788399	0.298313	0.733545	0.511001	0.626776	0.676294	0.896205		LRRK2
G7N219	3.22763	2.62295	2.45865	5.51107	2.51997	2.72523	2.18013	4.83786	Tetraspanin	TSPAN14
F7GBS7	0.353821	0.229501	0.0858683	0.533944	0.357798	0.480153	0.304323	0.576466		BOP1
F7E4X5	0.788923	0.820015	1.90105	0.649874	0.362002	0.0664198	0.655333	0.459891		AXL
F7GVY4	1.01247	0.959292	2.26715	1.52165	1.90331	2.20672	1.89513	1.08825		PDXDC1
F7DXQ5	0.726283	0.392506	0.147254	0.541185	0.0497197	0.258509	0.211469	0.649887		THSD7A
F6W6G4	0.874025	1.1173	1.28275	0.808904	1.01972	0.762091	0.64302	1.15516		PNPLA6
A0A1D5Q369	1.54685	1.18466	0.0968141	1.68286	1.05234	1.09872	0.682277	1.34484		COMMD8
F6S807	0.0684237	0.346071	0.127444	0.265064	0.0630586	0.19138	0.388316	0.265024		TLE1
F7B6T8	0.199958	0.442784	0.244699	0.459352	0.626576	0.542954	0.0854341	0.467715		WDR70
A0A1D5Q3A0	19.6993	21.0442	26.0171	12.8101	14.2934	14.8566	23.9738	26.5743
H9EUT1	1.19599	1.1681	1.34073	1.02046	1.08289	2.02796	1.74274	1.29974		PSPH
A0A1D5Q3B6	3.92899	9.3857	9.26929	15.031	24.4945	12.9964	15.0118	17.6805
A0A1D5Q3C7	0.669548	0.0601936	0.794291	0.580415	0.608849	0.457111	0.579967	0.658772		FLI1
F6WFM3	0.897916	0.860503	1.1439	0.528274	0.328227	0.455482	0.621749	0.56358		SENP7
F6VKU0	1.09286	1.16585	1.12633	1.12834	0.418091	0.415005	1.04666	0.73276		HMBOX1
A0A1D5Q3H2	5.87997	2.24384	2.72192	1.63658	4.31439	1.1654	3.52138	3.0172
H9FY84	9.04516	13.6048	20.7685	13.0802	13.9199	14.3612	11.02	11.3629		SARS
F7H033	0.66017	0.54345	0.55513	0.440503	0.411155	0.347249	0.363551	0.599334		DNTTIP2
A0A1D5R677	2.26256	2.86367	12.9074	2.95449	2.9217	2.76186	3.50823	2.90973		EHMT2
A0A1D5RJ91	5.16943	3.60819	8.68342	5.44939	3.77978	2.78109	4.5348	3.68911		HSPA12A
A0A1D5Q3K1	3.69954	3.71416	7.23042	6.09762	4.25063	6.20128	8.63724	4.61661
F7HKL1	4.65959	3.83489	8.49748	4.2422	1.92447	2.14979	1.74626	2.20932		SLC44A1
A0A1D5RJ54	0.434002	0.600685	0.0824711	0.6942	0.562045	1.05664	0.567031	0.641851
A0A1D5QFN5	2.50807	2.21455	3.55219	2.37687	3.29856	3.26131	1.99274	2.93766		DDX3X
A0A1D5QKT6	0.244662	0.302234	0.372211	0.249322	0.235633	0.314229	0.234726	0.35953		CMIP
F7HSV9	35.9491	26.5177	41.6184	49.8621	52.8412	34.7706	43.3349	24.5327	Malate dehydrogenase	MDH1
A0A1D5Q3Q9	32.7399	31.6972	47.9023	31.9907	9.92327	7.39669	15.9501	18.648
A0A1D5Q3R2	4.71903	4.72413	6.23154	3.54873	4.4307	3.05912	4.17647	3.33581		LOC717699
A0A5F8ATV1	0.4379	0.186143	0.254359	0.0896361	0.0504194	0.148687	0.101731	0.060568
A0A1D5QF41	1.01046	0.994185	1.05149	0.788675	1.32956	1.42459	1.15291	0.919251		NOP2
A0A1D5Q3U2	0.335589	0.549891	0.387082	0.306965	0.261036	0.389845	0.347779	0.336895		KIDINS220
A0A1D5Q3X0	1.66615	2.09923	2.02149	2.33128	3.0006	2.58216	1.90194	2.03069		CARS
A0A1D5Q3X6	0.150724	0.382716	0.37466	0.555973	0.171802	0.467182	0.159992	0.555261		CCDC88A
A0A1D5Q3Y8	0.526399	0.0331399	0.228781	0.0633217	0.0692847	0.34311	0.716415	0.558907
I2CW50	1.57464	0.0840518	0.217302	1.51406	1.18267	0.621138	0.636345	0.0591629
A0A1D5Q402	0.767503	1.02764	0.417351	0.630182	0.0592963	0.437036	0.164352	0.0431639		CYP39A1
A0A1D5Q404	0.627132	0.795429	1.12386	0.89656	0.60913	0.88978	0.653673	1.20267		ITSN2
F7HMX1	2.668	2.54047	8.30733	4.08973	3.74404	4.72624	3.32097	2.69835		PSMD14
A0A1D5Q407	20.1652	17.2918	19.7071	11.6252	14.5095	17.1441	15.0567	19.3093		SRI
F7AVN6	8.38865	8.7368	13.5437	7.70822	9.46083	9.45574	8.90322	10.0166		AP1M1
A0A1D5Q449	0.110445	0.186421	0.213679	0.0781275	1.15152	1.24778	1.19511	0.979007
A0A1D5Q458	3.15203	2.8965	4.21024	1.4546	1.38215	1.83428	1.25208	2.74685		ADAM17
A0A1D5Q459	1.50502	1.46038	2.89404	2.56203	3.12006	2.46516	2.23558	1.97087
A0A1D5Q465	1.91532	3.16776	3.52018	2.7963	2.88222	5.43019	2.33657	2.92548		ATP6V1C1
A0A1D5Q486	1.01829	1.4288	0.155109	0.912535	0.830052	0.901349	1.27878	1.12362		ZC3H13
A0A5F8AJL0	1.10953	1.4673	0.0977131	1.87127	2.39346	2.87573	1.87787	2.20741		FNBP1
A0A1D5Q4A4	0.181185	0.140988	0.167978	0.338495	1.94356	1.77301	0.27564	0.206085		PLA2G4C
A0A1D5Q4B1	16.2594	7.88399	21.1951	19.2391	19.2296	17.6271	15.139	23.7206		ANP32B
A0A1D5QH10	0.960363	1.41695	1.54747	1.42935	0.90124	0.9035	1.26722	1.41546		ASAP1
A0A1D5Q4C0	18.406	15.6487	20.4345	13.9169	18.3632	19.5072	14.6752	17.1315	NADPH--cytochrome P450 reductase	POR
A0A1D5Q4C6	0.277325	0.556627	0.441768	0.0766276	0.125382	0.140826	0.0545357	0.246502		FAM167A
H9FPI7	0.403898	0.0588177	0.0853209	0.864838	0.430739	0.44124	0.119503	0.0933693		WBSCR22
A0A1D5Q4E7	3.2677	3.13872	3.75388	4.76707	1.92597	2.14558	2.48772	2.9606		FYCO1
A0A1D5Q4G9	0.193432	0.142464	0.0938119	0.0960233	0.150876	0.127702	0.164029	0.0661154		SHKBP1
A0A1D5Q4H5	0.0865066	0.0796515	0.135038	0.702322	0.862948	1.39128	0.573603	0.0833938
F7H938	75.8587	46.6193	32.3215	56.5704	57.9982	49.0158	38.3716	36.3813		PRDX3
A0A1D5Q4J0	0.16127	0.204649	0.144982	0.430848	0.229975	0.191279	0.335895	0.238658		CADPS2
A0A1D5RFS6	1.13894	0.960322	1.31961	1.04812	0.871952	1.07193	0.592315	0.856804		PLXNC1
F6S9B3	1.19371	0.665464	2.18034	0.445406	1.16578	1.87518	1.59581	1.90367		THOC4
A0A1D5Q4R5	0.165461	0.20823	0.173902	0.12909	0.120341	0.137661	0.157613	0.101798		MEGF8
F7DN43	0.723775	0.760021	0.476173	0.353613	0.335846	0.448247	0.483986	0.621106		AKAP8L
F6SZW5	0.157213	0.0820273	0.100709	0.46824	0.274489	0.222431	0.42951	0.324703		KIFAP3
F7GXN2	3.95446	4.32773	5.64474	3.61681	4.48536	4.07672	4.7648	4.62723		GTF2I
A0A1D5Q4U6	0.121795	0.0954977	0.102092	0.0826508	0.0702249	0.0828836	0.144539	0.113912		LOC721516
F7G801	0.213099	0.386728	0.13483	0.312187	0.179428	0.129331	0.177923	0.192569		SOGA1
A0A1D5Q4W5	3.13053	1.83809	3.17997	1.98969	1.46027	1.51271	0.956696	2.04453		LRRC1
A0A1D5Q4X5	1.09865	0.445471	0.133934	0.642594	0.858359	0.907118	0.287597	0.683694		ALG2
A0A1D5Q4Z0	0.439985	1.08425	0.157183	0.841621	0.749229	0.852138	0.495192	0.84714		SRPK2
A0A1D5Q506	1.01455	0.738341	1.13465	1.30825	1.97516	1.82955	1.46057	1.39323		SRP54
A0A5F8AB25	0.888229	0.774633	2.88937	1.02004	0.676675	0.691533	0.975235	0.908277		WNK1
A0A1D5Q511	2.22486	1.77552	0.678705	1.18255	1.34116	1.08011	1.66246	0.889762
A0A1D5Q518	1.74388	1.51599	2.02313	0.894491	1.82122	1.42602	1.1783	1.48595
A0A1D5Q520	0.965766	1.15139	1.56443	0.616734	0.492643	0.557978	0.685805	0.970653		AAK1
F6T1X2	0.793941	0.739335	0.973369	0.547851	0.312665	0.314688	0.359747	0.534445		MPDZ
A0A1D5RHN4	0.193076	0.263057	0.261904	0.349092	0.419738	0.40979	0.418719	0.375319		PPIP5K2
A0A5F8AI28	7.45928	5.28985	0.154137	7.00751	3.60741	3.56309	7.5128	6.85748		ST5
A0A5F8AFY6	6.80162	5.92145	12.7116	6.96652	0.097699	0.0413783	3.97966	6.11725
F7F0I9	1.5286	1.22695	2.08013	1.85377	1.66371	1.72592	2.18902	1.9464	Oxysterol-binding protein	OSBPL2
A0A1D5R703	0.0481462	0.673488	0.389768	0.355	0.245526	0.337049	0.461227	0.490619		TNIP1
F7ERE1	4.23968	4.19596	0.165513	2.90135	2.10086	1.80967	2.99709	3.85125		LHPP
A0A5F8AE30	0.0766732	0.0909517	0.150943	0.0784384	0.0789693	0.0497882	0.113555	0.111141		TTC12
A0A1D5Q5B4	7.16712	9.40741	1.69389	11.8133	4.08527	5.70428	5.66581	14.0994
A0A1D5REV2	6.33578	4.99945	12.5836	5.57467	4.011	5.06877	4.78314	4.95681
F7AVT5	0.551216	0.372888	0.233694	0.610336	0.493624	0.656042	0.626418	0.656117		TLE3
F7FYB5	0.955345	0.373219	0.396731	0.348548	0.192969	0.523172	0.215782	0.210372		LOC708601
A0A1D5Q5D7	0.0867658	0.102413	0.167102	0.0883592	0.361512	0.07325	0.369673	0.346297
A0A5F8AFV1	0.09621	0.174279	0.110258	0.133319	0.0788382	0.120018	0.0815924	0.110528		TNRC6B
F7GIN6	0.632459	0.736906	0.0842131	0.709562	0.728454	0.694205	0.616491	1.04153		LPCAT2
A0A5F8ANM2	7.98842	10.2786	13.177	12.3611	17.81	13.8913	13.1551	10.9824	Glucose-6-phosphate isomerase	GPI
A0A1D5Q5F6	3.96835	6.0293	0.29216	4.4736	6.55724	11.3206	4.36843	5.0393		EGK_03316
A0A1D5Q5G4	0.472983	0.385292	0.551906	0.429277	0.600757	0.0695262	0.535971	0.357937
F6U7F7	0.962871	1.07468	2.09475	0.965865	1.0351	1.09572	0.826577	0.978937		SCAF8
A0A1D5Q5I9	1.30031	2.32117	1.98313	1.87928	2.02659	1.42977	0.853417	1.19046		LOC707898
A0A1D5Q5J5	2.31945	4.99798	6.93842	5.23523	5.63831	5.31515	6.30742	5.3225		LYPLA1
A0A5F8AS34	0.222157	0.114171	0.234078	0.121814	0.180549	0.233871	0.138973	0.298931
A0A1D5Q5J8	2.04242	1.77887	1.6183	2.36032	2.13887	2.75124	2.2058	1.4874
A0A1D5Q5K8	1.91992	3.39714	4.08643	4.20313	5.76759	7.57561	3.74758	3.81797		CELF2
H9FVU4	1.432	1.86459	2.25776	1.87173	2.1594	3.6902	2.12604	1.85468		ATP6V1E1
A0A1D5Q5M3	0.28264	1.23483	1.54859	0.983986	1.52652	3.48781	1.0616	1.75092		NCF2
F7H9R3	0.455461	0.714748	0.131467	0.473795	0.176009	0.203989	0.706454	0.332855		EGK_02772
F6RZC6	0.260116	0.368987	0.0853641	0.346556	0.297803	0.449811	0.361338	0.37854		TBCK
A0A5F7ZNM3	0.529602	0.434466	0.70384	0.469504	0.665499	0.687427	0.518885	0.428561
A0A1D5Q5T6	1.09911	1.53826	1.86563	1.55865	1.81555	2.10087	1.63081	2.22508		KIAA0368
F7H1Q5	0.546854	0.684898	0.127018	1.07647	0.281884	0.429801	0.756157	0.568677		FSTL1
A0A1D5Q5W4	1.83057	2.46089	2.11773	0.711287	1.67629	1.77584	1.5084	1.33404
A0A1D5Q5W9	0.215364	0.387316	0.377584	0.286575	0.264024	0.125093	0.623201	0.665215		RBM6
A0A1D5Q5Y2	1.64195	2.64084	3.223	2.30205	4.5267	4.4238	2.74834	1.6313	Malic enzyme	ME2
A0A5F8A2P0	2.93431	3.04259	3.83568	4.46517	1.6984	1.92631	1.38555	2.89157		NPC1
A0A1D5Q620	2.05303	2.49314	2.13002	2.88484	2.32907	3.78438	4.6057	2.53236
A0A1D5QHV7	0.366399	0.645073	0.885395	0.521991	0.42678	0.369313	0.342961	0.593989		MED14
A0A1D5Q642	0.537244	0.172303	0.231049	0.455942	0.0850757	0.184777	0.0825159	0.0599103	Anoctamin
A0A1D5Q657	0.519761	0.55994	0.79686	0.536472	0.272751	0.320584	0.425913	0.599724	Kinesin-like protein	KIF13A
A0A1D5Q668	0.544076	0.511465	0.702953	0.612175	0.4952	0.581411	0.448222	0.382965		SCAF4
A0A1D5Q678	1.25149	1.09772	2.27574	1.80664	1.75462	1.51884	1.73485	1.46485	Mannose-6-phosphate isomerase	MPI
A0A1D5Q689	0.934658	1.02576	1.91044	1.00636	1.04775	1.09614	1.09238	1.4293	Kinesin-like protein	KIF13B
A0A1D5Q6B2	22.8147	18.9746	20.9452	23.9549	13.7728	10.894	10.9418	22.2079		SPTB
F7FQL9	0.0834563	0.0766206	0.232995	0.20254	0.15866	0.072119	0.0667958	0.187715		SIK3
G7MK26	8.83481	6.51993	4.60344	6.01295	11.4013	10.3836	12.757	8.01897		RPL24
A0A1D5Q6D5	26.9433	20.7391	16.1965	16.5271	12.7004	16.5298	11.0058	12.4653
A0A1D5Q6D9	0.0630044	0.340182	0.379037	0.27873	0.196857	0.204458	0.241889	0.116587
A0A1D5Q6E7	20.3524	25.7389	27.8733	21.7581	26.5509	17.6607	30.0526	27.6674
A0A5F7ZC94	1.93713	4.64279	5.64707	3.99127	4.59571	5.21803	3.79323	3.45224	Sorting nexin	SNX18
A0A1D5Q6F0	6.76573	4.88829	8.42506	6.89832	6.3029	5.76685	6.58239	4.90052
A0A1D5Q6G0	4.4342	3.23332	3.13614	4.30312	2.82119	2.33979	3.10843	4.19216		STXBP3
A0A1D5Q6H3	3.06387	3.60032	4.90049	3.59777	5.49818	3.65533	3.47503	3.0154	Eukaryotic translation initiation factor 3 subunit H	EIF3H
A0A1D5Q6H4	0.442416	0.406198	0.562558	0.502184	0.219773	0.338059	0.398208	0.571687
A0A5F8A0Z0	0.145998	0.0427528	0.174973	0.123446	0.127621	0.136377	0.095551	0.0433055		TTC13
F6WH98	0.0781177	0.0463582	0.104787	0.651023	1.13929	1.27969	0.723298	0.70536		CRELD2
A0A1D5Q6L9	0.169236	0.193316	0.441076	0.151129	0.412941	0.399068	0.204348	0.176643
A0A1D5Q6M1	0.650405	0.750193	1.09863	0.645276	0.421805	0.401251	0.754842	0.458935		DCHS1
A0A1D5Q6M6	5.23929	5.84931	8.64932	6.68876	4.39847	4.3697	7.03064	5.88608		PPP2R5A
A0A1D5Q6M8	3.48159	3.42935	3.6196	3.63497	2.15495	1.80508	3.64001	2.98531
F7B7B8	0.482594	0.464353	0.0635544	0.680369	0.544107	0.32337	0.708183	0.708156		PPP4R2
A0A1D5Q6R5	0.541297	0.453826	0.114587	0.93307	0.457049	0.530276	0.559595	0.844485
F6W7S0	0.10648	0.186658	0.198734	0.112474	0.0381414	0.0800808	0.198793	0.272809		RAP1GAP
A0A1D5Q6T5	0.379054	0.515698	0.150891	0.374994	0.306618	0.27193	0.105381	0.0499426		PDK3
A0A1D5Q6V6	17.8055	13.0811	4.40516	15.7444	13.008	10.2125	11.9501	10.6563
A0A1D5QEA4	0.237005	0.0648598	0.217466	0.194357	0.185549	0.238372	0.252795	0.153632		KDM6A
A0A1D5Q6X2	2.99792	3.53804	4.72856	3.45954	3.3998	2.92253	2.58325	3.82151		UPF1
F6Y1E5	0.896411	1.27288	1.8882	1.08252	0.879624	1.11472	1.17896	1.19368		DHRS11
F7GCT2	1.88819	2.75884	1.78854	2.71554	1.37251	0.904576	1.72828	1.81549		MAP1S
F6ZP20	0.437939	0.315308	0.556251	0.0556281	0.0369098	0.709947	0.0964559	0.0654351		C2orf43
A0A1D5Q6Z3	6.76573	9.36877	7.2066	4.99042	8.35237	10.6313	6.61628	5.32533
A0A1D5Q6Z5	0.732767	0.577092	1.11189	0.720443	0.855486	0.610709	0.701266	0.303866
A0A1D5Q700	0.12785	0.115172	0.276709	0.0912703	0.0448316	0.08983	0.115302	0.176087		TCF12
A0A5F8AC26	0.157738	0.203942	0.376906	0.253877	0.153353	0.165122	0.153317	0.200687		TTC28
A0A1D5Q980	12.3435	13.2423	17.9803	18.5323	6.33338	5.96532	13.2288	10.2312		MCAM
A0A1D5Q724	2.37897	2.8622	3.45487	1.57145	0.811344	0.637629	1.5763	1.60043
A0A1D5Q727	10.1127	8.19574	11.6787	11.7206	9.44226	11.3228	8.51965	12.5609		SERPINF2
A0A1D5Q729	0.477422	0.63451	0.529621	0.603517	0.594521	0.703005	0.707768	0.805862		VPS8
A0A1D5Q734	0.764415	0.73271	1.37484	1.10574	0.838635	1.05218	0.988897	1.2067		CHUK
A0A1D5Q748	2.22547	1.1607	1.87512	1.99586	1.5811	1.04253	0.981876	0.739344
F6YAE6	0.232331	0.182694	0.0929111	0.157941	0.284715	0.294368	0.137811	0.200549		LOC714876
A0A1D5R0F7	2.08252	1.28374	2.76617	1.30818	1.32862	1.33418	1.73181	1.38445
A0A1D5Q793	5.912	9.89841	5.32844	13.7208	16.5306	15.5006	16.7733	10.3374
H9FUZ0	7.34388	7.77541	12.6761	8.46295	13.3997	6.87883	9.15329	7.66815	Calcium-transporting ATPase	ATP2A2
H9EMC7	10.8248	7.07203	15.2018	9.64907	9.81222	6.94043	7.38967	6.41568		RAB2A
A0A1D5Q7B2	1.84338	1.385	1.24925	1.06498	0.591368	0.567397	1.03857	1.6227		XPC
A0A1D5Q7C4	0.317233	0.419081	0.331382	0.289215	0.462409	0.385836	0.448879	0.417552	Phosphatidate cytidylyltransferase, mitochondrial	C3orf31
A0A1D5Q7C6	2.37831	2.36913	3.1717	1.6465	2.23192	2.63248	1.47434	2.61583		PWP2
F6U4L7	0.522154	0.706541	0.193321	0.491342	0.407686	0.358265	0.433557	0.632611		CNOT2
A0A1D5Q7G2	0.626862	0.712246	0.885162	0.564171	0.0986694	0.0761855	0.499343	0.58567		NEDD4L
A0A1D5R2W1	2.96063	4.22908	6.89217	5.35323	5.64462	6.54902	6.35238	6.01777		API5
A0A1D5Q7I0	0.423852	0.463617	0.197528	0.250567	0.429688	0.33304	0.336355	0.57728
A0A1D5Q7I5	0.138599	0.116211	0.198583	0.165635	0.281152	0.317227	0.239731	0.17174
A0A1D5QHY3	9.92011	20.7961	27.7719	17.7186	19.6675	22.1982	22.0798	12.0047		SUCLG1
A0A1D5Q7K4	19.6295	24.7193	37.9471	20.541	26.7695	37.821	25.4628	26.5583
A0A1D5Q7M7	1.36831	1.71427	1.54312	1.96134	1.60909	1.87133	1.66011	2.01908
A0A1D5Q7N2	0.152173	0.284895	0.836993	0.328316	2.79961	2.31189	0.366941	0.681004
A0A1D5Q7N8	9.17561	11.7476	16.7576	13.7258	10.4926	10.3093	18.5802	13.4887		2021-09-09
H9ELX5	0.615168	0.228131	0.881844	0.289146	0.36929	0.327923	0.256724	0.453377		RNF13
A0A1D5Q7R6	1.72898	2.02624	0.090979	2.25726	1.41897	1.47927	1.83453	1.67407
A0A5F8ASZ8	0.103436	0.173459	0.126468	0.0643184	0.0691564	0.0784937	0.0857772	0.077825		USP34
H9Z5Y2	32.6793	23.8143	57.9051	21.483	21.5818	13.1016	17.6287	13.3602
A0A1D5Q7S1	2.43481	2.37311	0.140696	1.93476	2.11197	1.25567	1.5486	1.63038		SCAMP4
F7FS66	2.27603	1.62873	4.89301	1.66041	2.38372	5.29429	3.72475	1.6746		HCLS1
A0A1D5Q7U7	1.14728	1.42214	1.63923	2.04095	2.05178	2.5583	1.14399	1.44899
A0A1D5Q7U9	1.14357	0.612831	0.337165	0.993487	0.867538	1.01522	0.704448	1.0062		DCP1A
A0A1D5Q7V0	0.129382	0.0429254	0.201588	0.0195814	0.109106	0.256179	0.155755	0.177082
A0A5F7ZGL7	3.65114	1.63337	2.35367	1.88158	1.54975	1.22768	1.46638	1.86434		LOC710209
F7ESS8	1.43551	1.42961	0.353436	0.0940747	0.121444	0.189408	0.0552938	0.0737811	Kinesin-like protein	KIF1A
A0A1D5Q7W7	3.50656	3.02157	5.39525	3.95755	4.15184	3.38711	4.32346	3.65017		COPS4
F7CHR7	0.331772	0.180382	0.0782591	0.270905	0.112496	0.111335	0.260746	0.224094		RAPGEF2
A0A1D5Q805	2.70799	3.48552	3.40852	2.74485	3.12209	2.94323	2.39724	3.30133		DNAJC13
F6ZCA9	1.34504	0.922228	0.247711	1.40035	0.553251	0.48641	0.817377	0.590201		PPFIA1
A0A1D5RGT4	5.93902	7.20601	12.6163	9.40005	10.0235	8.68303	11.157	8.62468		NPEPPS
F7EVZ6	1.16067	0.977327	1.71884	0.892729	0.685608	0.733086	1.0111	0.955041		ZNF638
A0A1D5Q846	3.47742	2.88833	1.99491	4.59735	3.1682	3.8626	3.29645	2.8812
A0A1D5Q848	0.18966	0.434392	0.260545	0.258995	0.231832	0.197093	0.292252	0.253402		TSC1
F7FYV7	0.568931	0.623284	0.645113	0.523906	0.56779	0.833659	0.565717	0.476636		YME1L1
A0A1D5Q865	0.093465	0.0439437	0.162919	0.271876	0.0923066	0.0732988	0.259076	0.406223
A0A1D5Q891	0.130448	0.116423	0.137712	0.0986076	0.113444	0.122951	0.131736	0.183192		SH2D3A
H9FX18	0.106519	0.157027	0.325691	0.351479	0.372548	0.34285	0.287057	0.258563	Ribosome biogenesis protein WDR12	WDR12
F6PNQ9	2.70714	4.09732	4.18113	2.73998	2.3764	2.38111	2.77663	2.62553		TWF1
A0A1D5Q8B1	0.143007	0.209989	0.212549	0.0911156	0.108818	0.0835647	0.109318	0.127984		ZMYM4
A0A1D5QPN9	5.19375	5.15956	7.49766	6.216	8.06439	4.36384	5.65198	5.12886		TRAPPC3
A0A1D5Q8B6	10.357	4.02518	7.88497	6.48724	7.42608	11.0895	6.56855	8.75566		NAP1L1
F7C5N3	4.76303	5.3031	5.4658	3.90277	2.90716	3.96787	4.35701	4.39748		STRN3
A0A1D5QCR5	12.4161	12.6103	13.07	9.07938	13.8442	13.0263	11.7048	11.8224		NDUFS1
A0A5F8AJM9	0.519877	1.09165	0.165717	0.0644927	1.20652	1.27959	1.07554	1.13049		ELMOD2
A0A1D5Q8G1	80.7642	50.1969	44.9192	46.3374	57.7529	51.5904	30.4296	46.9343		CANX
A0A5F7ZJN5	2.34354	2.71828	4.35325	1.98889	3.18435	3.44121	4.75062	2.88194		IVD
A0A1D5Q8H4	2.56029	1.84276	1.4266	1.20443	1.66077	2.54843	2.20445	2.06163
A0A5F8AHZ7	0.605249	0.768449	0.945244	0.0620763	0.522947	0.707046	0.642398	0.717856		TEX264
A0A1D5Q8I4	10.9421	10.8392	10.0565	12.0221	11.8659	10.3503	9.58875	10.9806		CCT5
A0A1D5Q8J6	19.3998	24.6082	19.8472	22.2791	21.2381	19.9045	19.4373	21.7053		AP2A1
A0A1D5Q8J9	0.183809	0.27164	0.508503	0.256892	0.287854	0.393039	0.0404085	0.190913		HERC1
A0A5F8AQ04	0.503937	0.471125	1.09181	0.58168	0.463215	0.615533	0.525318	0.658277		EGK_15364
A0A1D5Q8L4	1.83724	1.49038	1.96332	1.34959	1.8229	1.72451	1.62351	1.90474	Serine/threonine-protein kinase 4	STK4
A0A1D5RHD2	0.973408	0.463175	0.0792768	0.609149	0.0804688	0.50994	0.339364	0.0420606		TMEM231
A0A1D5Q8P3	2.58742	2.21999	3.88049	1.95529	1.02312	0.784611	1.32277	1.61183		PTGS1
A0A5F7Z9T8	9.24469	16.6167	29.124	9.60348	5.82294	7.36019	13.3218	11.3459		CTTN
A0A1D5Q8S8	0.192119	0.353565	0.212648	0.226878	0.34217	0.222113	0.179465	0.298403		LOC703879
A0A1D5Q8T6	2.36075	2.33976	3.1666	2.60061	2.01829	2.06342	2.46375	2.32611		HUWE1
A0A5F8ADE0	5.32459	4.28393	4.17011	5.44365	7.92986	6.76053	5.09373	4.79291		ERAP1
A0A1D5Q8U9	0.272447	0.591446	0.760652	0.623975	0.454386	0.800873	0.89302	0.560075
A0A5F7ZS23	0.496449	0.112781	0.229133	0.364394	0.0662999	0.215806	0.0802824	0.27249		SCAI
A0A5F7Z8V5	0.13339	1.29077	1.12554	4.33377	3.69815	4.079	5.02456	4.2003		CMPK2
A0A1D5QWC3	0.114284	0.128036	0.18975	0.0934986	0.0330647	0.0620421	0.0790411	0.110567	Ubiquitin carboxyl-terminal hydrolase	USP3
A0A1D5Q905	1.84195	1.1975	2.18141	2.22006	1.44356	1.36752	1.76162	1.48641
A0A1D5Q912	1.98753	1.84909	3.27093	3.50801	1.93627	4.43	3.44712	2.48064		RNPEP
A0A1D5QLK8	15.8364	18.2852	5.32237	30.8808	30.2438	19.2178	11.847	17.5085		Mmu.4022
A0A1D5Q924	9.94481	11.1116	18.2307	13.6809	6.18239	6.91012	11.2936	12.0079		TJP2
A0A1D5Q927	0.698263	0.726747	0.559522	0.811624	0.616942	1.05804	0.790571	0.840449	Importin subunit alpha	KPNA1
A0A1D5Q928	0.263751	0.604954	1.54406	0.567964	1.29723	1.27457	1.41509	1.18168		PNPO
A0A1D5Q934	0.369726	0.189421	0.164036	0.451728	0.251268	0.266618	0.432485	0.473272	alpha-1,2-Mannosidase	MAN1A2
A0A1D5Q944	0.73076	0.154062	0.14727	0.380078	0.0494931	0.513069	0.652912	0.540888		ACCS
A0A1D5Q947	0.587071	0.627885	0.868389	0.752854	0.73956	0.28159	0.481219	0.704262		TAOK1
A0A1D5Q951	0.386376	0.323818	0.321188	0.35028	0.236305	0.22311	0.204994	0.0597341		MDM1
A0A1D5Q969	1.70915	1.29651	0.653896	3.00494	2.56937	1.59278	1.1277	1.72221
A0A1D5Q990	1.04257	0.327951	0.891843	0.584361	0.42685	0.488593	0.347537	0.385939		DAGLB
A0A1D5QNA4	0.170189	0.144934	0.109403	0.0405773	0.13343	0.0981559	0.0917073	0.238392		ATF2
A0A1D5Q995	0.129699	0.427288	0.382942	0.227534	0.12343	0.164978	0.0760047	0.106246		RAPGEF5
A0A1D5Q9B3	0.946893	1.36387	1.68506	1.26864	1.43302	1.05247	1.33661	0.949979		LOC719949
A0A1D5Q9C0	0.311567	0.465641	0.356704	0.196521	0.168109	0.32952	0.36573	0.269824
A0A1D5Q9C1	2.44272	2.52472	2.47762	3.24086	3.38278	3.15741	2.1801	3.85762		ANKRD44
F7CTW1	2.73879	3.72888	4.92198	4.26251	3.29589	3.00906	3.73271	4.37907		ARHGAP17
A0A1D5Q9C4	1.46808	2.09058	2.57938	1.65095	1.06937	1.26304	1.61774	1.6416		LOC722123
A0A1D5Q9D0	1.37082	1.20972	0.741263	2.01885	2.12773	1.82255	2.1783	1.79099
A0A1D5Q9D5	1.00922	1.72579	2.41558	1.79412	1.29673	1.61755	2.05392	0.945695		SKIV2L
F6VSQ6	0.936936	0.114602	0.147529	0.752854	0.689427	0.144626	0.965931	0.0693978		LOC709650
A0A1D5Q9F3	2.42478	2.25739	3.01593	2.57049	1.11862	1.4121	1.84923	2.51228
A0A5F7ZK80	0.294473	0.497442	0.252522	0.405256	0.415709	0.594316	0.287372	0.447784
F6VLB4	4.54844	2.71604	5.34106	3.48023	4.10874	4.05325	3.12479	4.32986		TCERG1
A0A1D5RGZ8	0.0949071	0.0766189	0.0774745	0.5844	3.01009	1.24612	0.546866	0.542552
H9FU00	1.17897	1.14804	1.65221	0.825799	0.700287	0.728947	0.59944	0.846255		RILPL1
A0A1D5RKL9	0.115761	0.214779	1.33354	0.842273	1.82438	1.03086	0.512521	0.566129	DNA ligase	LIG1
F7FC26	0.866692	1.0177	0.989348	1.69351	1.74765	1.06257	0.816651	0.696403		HIBCH
G7MRA9	0.197746	0.16125	0.23649	0.217692	0.081658	0.0845457	0.142868	0.117991		EGK_14619
A0A1D5Q9L9	1.22188	0.577975	1.12563	0.759214	1.04579	1.07655	0.772828	0.941872		PPIL4
A0A1D5QIF8	104.064	147.698	182.676	128.649	93.6484	83.2127	123.648	110.21		YWHAE
A0A1D5Q9M6	0.340668	0.41205	0.33113	0.158639	0.119377	0.26916	0.308782	0.277492		SASH1
F6VZ13	27.1995	31.272	27.6238	20.7881	10.6064	13.1929	16.1749	22.8958		RDX
A0A1D5R0D6	1.05758	0.131759	0.256411	1.02567	0.0764345	2.01685	0.965274	0.0725735
A0A1D5Q9P0	0.387843	0.314049	0.716408	0.733545	0.353629	0.288492	0.634166	0.604822		PALMD
A0A1D5Q9P7	0.134172	0.471935	1.04121	0.561643	0.0710288	0.129321	1.18401	0.230852		HGD
F7AYK0	2.2961	2.97332	4.85283	2.43974	1.95894	2.30866	1.91647	1.63955		LOC708903
A0A1D5Q9Q4	0.831301	0.839854	1.37357	0.800437	2.05847	3.15682	0.649488	1.07622
G7N990	2.74311	2.76768	1.73482	2.67753	2.83135	3.33659	2.65194	3.04372		COPS8
F6SQU7	0.203695	0.12803	0.151062	0.249203	0.773472	0.280622	0.479144	0.498867		OXSR1
F7DSI4	0.288769	0.33758	0.165523	0.282656	0.167829	0.233601	0.296597	0.308471		EGK_07196
A0A5F7ZTU6	0.204608	0.126555	0.142961	0.150632	0.338856	0.301779	0.222482	0.125081	Translation factor GUF1, mitochondrial	GUF1
F7EPG2	0.0795309	0.0964815	0.248432	0.126599	0.102179	0.10417	0.1931	0.174074		THBS4
A0A1D5Q9W0	0.135673	0.218326	0.168488	0.132466	0.126261	0.191474	0.195217	0.188325
A0A1D5QBZ5	0.101597	0.367809	0.136966	0.385871	0.084284	0.393039	0.294307	0.347947
G7NDG5	0.44396	0.465641	1.41095	0.628573	0.967068	0.686775	0.709774	0.355848		EGK_06301
A0A1D5Q9X7	0.408066	0.497111	0.822043	0.39656	0.492503	0.500652	0.412459	0.474901		NAT10
A0A1D5Q9Y5	0.444384	0.690456	0.882031	0.477013	0.783597	0.891116	0.473229	0.269658
H9G0F8	0.61455	0.317273	0.76766	0.335357	0.541165	0.440001	0.336452	0.3944		CCM2
A0A1D5QA10	2.76245	2.65059	0.133873	0.12915	0.107005	2.92615	3.33605	2.5017
A0A5F7ZED8	0.111194	0.134361	0.10138	0.107698	5.1079	0.0768949	2.05901	0.027602
A0A1D5QA19	0.0773377	0.132964	0.115536	0.0719867	0.17294	0.215265	0.210753	0.170444		DUS2L
A0A1D5QA20	1.92532	2.37731	3.56204	3.19638	2.05714	1.9823	2.27764	2.39454		PPP2R5E
A0A1D5R4I7	0.66565	0.533549	1.59596	0.538848	0.0771272	0.782264	0.666229	0.720405		LSM14A
A0A1D5QA33	0.222841	0.23755	0.313443	0.19092	0.198693	0.170483	0.305437	0.215024
A0A1D5QA64	0.289132	0.32335	0.252014	0.266194	0.311589	0.411811	0.440302	0.469803		HBS1L
F6U436	0.220359	0.138691	0.209381	0.269619	0.268932	0.0998305	0.247762	0.210999		MTMR1
A0A1D5QA90	30.714	30.6485	14.5239	36.0719	19.4629	32.6522	21.2023	33.4056		LPCAT1
A0A1D5QAA6	0.114594	0.0672832	0.153996	0.0549073	0.139656	0.201946	0.295652	0.303427		LTV1
A0A1D5QAB6	0.189664	0.232651	0.57746	0.0466979	0.078892	0.154396	0.0525854	0.292934		RASA2
F7H3D4	0.235488	0.213405	0.221736	0.0540231	0.175088	0.0738808	0.19457	0.289252		NEIL1
A0A1D5QAG8	0.698611	0.708749	0.144861	0.34384	0.797646	1.00072	1.57589	1.78894
A0A1D5QAG9	5.56735	6.60937	5.41955	6.57191	10.7283	8.80035	7.36442	5.63438		LRPPRC
A0A1D5QAH3	0.101706	2.26538	2.14577	2.41828	1.97162	1.96761	2.04375	1.1546
F7HDS2	0.254091	0.309448	0.255368	0.405869	0.267261	0.283653	0.30018	0.242874
F6XSE9	0.162652	0.315139	0.157299	0.0463994	0.0480561	0.54693	0.544999	0.732123		ZFY
A0A1D5QAL8	0.107935	0.40664	0.0927706	0.577887	0.691214	0.0378395	0.3454	0.0794939		DDX56
F6TKI6	0.400502	0.356609	0.131111	0.300533	0.216592	0.292247	0.211459	0.206082		CEP128
F7GNI4	1.4125	1.28731	3.29681	0.99207	1.83117	2.06235	1.42322	2.80721		LOC712742
A0A1D5QAP5	0.127383	0.0685755	0.0893474	0.0730433	0.0972113	0.134894	0.175847	0.0821722		EXTL2
A0A1D5QAP8	0.289012	0.568332	0.309949	0.292522	0.134417	0.284722	0.308934	0.540959		RBMS2
A0A5F8AN76	4.5083	5.63068	9.23425	6.00682	3.4004	4.01969	5.10688	4.14578		ABI2
F7FWQ4	3.44697	4.83455	0.28542	3.06965	0.104745	2.51678	3.14994	5.01593		NAV1
A0A1D5QAR0	6.77885	9.68714	8.48346	8.72845	9.27235	8.10814	7.52317	8.05402
A0A1D5QAR1	9.36974	5.35021	11.1591	6.47307	5.26625	3.275	4.37085	4.62581
A0A1D5QAR2	0.0579526	0.0651168	0.193055	1.58612	1.66186	0.95395	0.0926698	1.3961		SEC14L1
A0A1D5RGY1	0.203497	0.278516	0.455219	0.192211	0.0582778	0.176532	0.214143	0.375708		ATXN2
F7FU91	0.543458	0.795723	0.132561	0.568194	0.76058	0.487127	0.732775	0.455784		MAP2K4
F7GY01	0.962756	0.730465	0.422206	0.787028	0.438761	0.513232	0.375519	0.45628		MED8
A0A1D5QAY1	3.71579	5.10876	6.55205	5.04444	4.20999	3.69378	4.81738	3.3938		VPS4A
F7HPP2	4.33462	0.864809	1.06845	1.63336	0.471938	0.637922	1.42491	1.24097		TMOD2
F7H206	51.374	54.7131	58.6713	55.0532	22.3984	23.0896	38.5895	55.3384		SLC9A3R2
A0A1D5QB03	0.144724	0.172137	0.144938	0.0885959	0.111456	0.0772527	0.168709	0.117559		GTF2H1
A0A1D5QB09	0.388267	0.284276	0.183922	0.380542	0.164101	0.0578813	0.276522	0.526267
A0A5F8A3U2	3.81937	2.99753	6.28013	3.94069	2.3132	1.66165	4.03189	3.02312		AEBP1
A0A1D5QB18	0.633925	1.15845	0.146313	1.05475	0.769654	1.06342	1.97153	1.01781		HACL1
F7H498	1.97981	1.95072	2.18305	0.554862	1.49947	3.1581	2.49319	2.67523		DPM1
A0A1D5QB26	1.80768	1.65538	3.27588	2.0262	1.37707	1.86061	1.93463	2.25004		TSC2
A0A5F8AAG1	0.401351	0.122092	0.0529449	0.229944	0.424187	0.576489	0.433765	0.435925		CTU2
A0A1D5QB51	0.425782	0.691634	0.411666	0.478891	0.802165	0.357841	0.884961	0.450404		SRPX
A0A1D5QB56	3.21872	2.71331	3.22225	3.44502	3.45425	4.44368	4.30133	3.62787		EPRS
A0A1D5QB63	0.827017	0.98259	1.41815	1.21109	0.791725	0.939773	0.795933	0.992601
A0A1D5QB69	0.619336	0.742133	0.16279	0.285549	0.278759	0.224068	0.514285	0.542268		ZNF512B
A0A5F8AIB8	1.28221	1.34344	1.48491	2.06858	0.947239	0.911094	1.43089	1.51536	Coronin	CORO2B
A0A1D5QB91	5.89695	2.6358	5.63867	6.63896	13.0013	7.21451	8.3889	2.30268		ACO2
A0A1D5QMJ3	0.696372	0.549744	0.15949	0.484637	0.126302	0.0750436	0.485992	0.443359		PHC3
A0A1D5QBC4	0.57746	0.11057	0.219497	0.21783	0.326433	0.0751592	0.0729962	0.131592		RBM3
A0A1D5QBD0	0.420764	0.788767	0.470566	0.85005	0.661085	0.745633	0.620849	0.377867
H9H381	0.126175	0.300305	0.153685	0.183542	0.379274	0.287303	0.178656	0.317916		LOC719809
A0A1D5QBD6	3.03794	3.48445	4.38399	4.63106	3.52368	4.14385	4.76861	2.96233		ADK
A0A1D5QBE7	0.118741	1.1028	0.847318	0.926672	1.25077	0.964216	0.814541	0.621602		SLC12A7
A0A1D5QBG3	2.8797	4.83639	7.16081	2.44912	1.91904	2.86814	3.22686	2.89316		SNX12
F6TP26	1.99699	2.38739	3.47823	4.0675	2.49348	3.0467	3.29898	4.23605		NHLRC2
F6SXG8	0.0501145	0.0661372	0.231223	0.0436438	0.114987	0.126936	0.0777981	0.0636187
F7C6H4	20.7769	18.4383	30.2163	14.446	8.05738	14.2358	15.3832	19.43		CAST
A0A1D5QBK6	0.589618	0.30336	0.577369	0.458815	0.727859	0.855169	1.15817	0.999965
A0A5F7ZB27	0.370749	0.328768	0.442763	0.537775	1.91049	1.30905	0.641775	0.525949
H9FX13	16.5654	18.1302	31.6637	23.0787	15.5591	11.0064	20.0896	15.5006		2021-09-11
A0A1D5QBQ1	0.897453	0.887224	1.5256	1.84212	1.88555	1.86237	1.31786	1.0873		GMPS
A0A1D5QBR0	2.43265	2.42243	2.06957	2.30779	2.08212	1.73237	1.81247	2.48258		PDS5B
A0A5F8ABD4	0.358777	0.499025	0.681275	0.427592	0.235219	0.275994	0.447634	0.415144		BCAS3
A0A1D5QE98	0.599305	0.693143	0.972248	0.551567	0.290835	0.345164	0.494846	0.58521		BCAR1
A0A1D5QBS1	0.337291	0.493982	0.0747817	0.461229	0.483569	0.423511	0.414845	0.481485	DNA-directed RNA polymerase	LOC719938
H9Z538	8.94288	12.1664	15.0121	12.4531	9.1105	11.0132	10.1487	10.4252
A0A1D5QBU0	0.527557	0.62759	0.192608	0.708222	0.790429	0.597054	0.486511	0.521559		DDX50
A0A1D5RD49	0.406523	0.565608	1.16002	0.370428	0.875	0.726502	0.660556	0.773187		EVL
A0A1D5R236	0.779352	0.422099	0.489161	0.492108	0.745095	0.593567	0.611649	0.553632		B3GAT3
F7HSM1	11.9641	9.71769	17.3486	14.9694	14.1557	13.2264	14.4971	12.7478	Serine/threonine-protein phosphatase	PPP2CB
F6XAS8	0.380834	0.50057	0.152301	0.494675	0.598304	0.607548	0.470773	0.632399		TBC1D1
A0A1D5QBX1	0.16502	0.184792	0.2404	0.0822714	0.115576	0.113323	0.117934	0.142669		SNX16
F7F5J3	1.27607	1.28503	0.302351	0.917286	0.435048	0.138476	0.848056	0.880098		AFAP1L1
A0A1D5QBZ0	0.311648	0.663219	0.0979553	0.863689	0.971448	1.06639	0.172705	0.89794
A0A1D5QBZ2	4.37939	3.2183	4.90002	2.74565	3.58184	4.47627	2.88261	4.64281		NOMO1
F6ZFN1	4.86607	3.56513	21.8361	7.7814	8.57764	9.76339	4.94708	8.21262		YBX1
I0FFY6	10.318	11.0052	18.1111	16.7022	13.1068	12.354	11.1597	13.5316		VPS35
A0A5F7ZZU6	0.469973	0.45136	0.371876	0.452954	0.139947	0.391898	0.449156	0.0786808		ZFP91
A0A5F7ZD83	0.563489	0.610475	1.01925	0.807065	0.743379	0.624299	0.496645	0.857654		ZZEF1
A0A5F7ZUA1	0.0540596	0.0398062	0.224573	0.741476	0.778833	0.52063	0.669687	0.139546		MYPN
F6VUH1	1.08472	1.15415	1.2778	1.30028	0.931719	0.874202	1.32831	0.706563		SMEK1
A0A1D5QC69	6.03396	8.0198	10.9517	7.65727	8.01675	7.67273	9.90385	6.33992
F7GNQ6	2.07063	2.1141	2.20052	1.40219	1.22124	1.38965	1.59038	1.71035		RBBP5
A0A1D5R3R1	0.0870661	0.103777	0.339114	0.071103	0.0877297	0.296673	0.35653	0.347734
A0A1D5QC79	0.949518	1.02135	2.05765	1.9638	2.51405	1.95688	1.70545	0.702528		CHID1
A0A1D5QC81	0.553261	0.758622	0.949682	0.467129	0.380851	0.447823	0.667024	1.02963	Kinesin-like protein	KIF1C
A0A5F8A5G1	0.23724	0.327333	0.144242	0.267497	0.106768	0.0564855	0.115917	0.223492
A0A1D5QCA3	0.314346	0.427914	0.272123	0.320048	0.371777	0.513004	0.341526	0.449837		GGA3
H9FNS4	20.5361	18.965	14.4585	16.2041	8.86911	10.4602	15.7979	13.0519		DCTN2
F7ARI0	0.12203	0.275038	0.213586	0.203203	0.192822	0.314623	0.117263	0.0881337		PPFIBP2
A0A1D5QCC0	2.07958	1.2494	1.76117	1.94173	1.39469	2.08496	1.39433	1.13056
A0A1D5QCC2	0.181038	0.079695	0.20345	0.0393585	0.136528	0.145633	0.181409	0.18242
A0A1D5QCC6	2.30803	1.66716	5.65595	1.91208	0.800729	0.914939	0.919272	1.42463		INSR
A0A5F7ZM16	1.0555	1.236	3.32489	1.73469	0.942895	0.566354	1.36445	0.950474		TPD52
A0A1D5QCG3	0.0686537	0.117579	0.0962956	0.239388	0.298126	0.284591	0.373824	0.244842
F7FSN8	3.0966	3.51677	3.2721	3.09474	6.88691	7.44655	4.93843	5.28852		NARS
A0A1D5QCI1	1.01096	1.26464	1.38988	1.05452	0.6772	0.790216	0.870331	0.696899		KIRREL
F6SU56	3.06283	3.41028	6.16988	2.52329	3.39945	2.70568	3.21932	2.9909		SH3KBP1
A0A1D5QCI8	1.04944	1.42729	0.155075	0.821968	0.90103	1.1039	0.965481	1.52372		LOC715846
A0A1D5QCJ8	17.5052	14.5184	28.9946	19.3583	16.6438	13.4435	16.8992	15.6645		CAPN1
F7GZD7	2.71347	2.72918	2.82438	2.41311	1.9505	2.01343	2.23769	3.00563		LOC694823
H9YYL9	4.81397	1.23372	11.2096	3.16662	2.50564	1.3406	4.67418	4.25588		2021-09-08
A0A1D5RBY0	2.5968	1.55571	1.84204	1.97652	2.26359	1.66797	1.14835	1.7963		CALCOCO2
F7GVE1	0.646005	0.422283	1.3454	0.796414	0.975652	1.14157	0.67197	0.643656		DPYD
F6TQZ6	0.134607	0.094442	0.173112	0.554823	0.145518	0.521607	0.133453	0.377867	Lipase maturation factor	LMF1
A0A5F8AQS8	2.39568	1.90235	4.66716	4.08896	2.0516	2.45923	2.43152	2.97713		PPM1A
G7MIM5	9.15129	11.169	2.68095	15.6658	0.0844278	9.35797	9.76584	11.9148		RHOA
A0A1D5QCN9	5.19413	2.51448	4.97103	3.81526	1.96654	2.24006	1.63372	1.88452		SCARB2
A0A1D5QCP2	1.89792	0.730428	0.884461	1.29339	0.907021	0.525486	0.833218	1.04429
F6UU74	0.222515	0.498252	0.474655	0.104564	0.275427	0.350802	0.360577	0.405905		CDK14
H9FZ50	1.25091	0.93684	0.449537	1.45161	2.66637	1.52112	1.13389	1.49465		C1R
A0A1D5QCT5	0.296399	0.300059	0.10115	0.295824	0.037869	0.149133	0.196251	0.203381
A0A1D5QCT7	43.8557	67.0654	313.082	24.9854	13.0231	13.2127	48.7445	25.0768
A0A1D5QCU3	0.522076	0.855055	0.767754	0.339484	0.371006	0.667416	0.43124	0.690987
A0A1D5QPX3	0.359985	0.642865	0.593394	0.703241	0.764609	0.450235	0.379289	0.41826	Anoctamin	ANO10
A0A1D5QCW5	17.1359	30.0136	25.6742	25.8114	53.9203	46.6236	32.38	28.6399		EGK_12362
F6WI86	0.41621	0.0926527	0.158623	0.464562	1.01251	0.0629148	0.313316	0.0536394		LOC711526
A0A1D5QCX9	1.80255	2.46502	0.260886	1.32906	0.940513	0.38613	0.711608	4.89875		CD177
F7GTU5	0.267418	0.333858	0.238884	0.308156	0.358114	0.206212	0.415295	0.360663		SH2D3C
A0A1D5QD17	18.3474	16.6745	35.9372	35.0176	30.7368	19.6412	21.7598	19.594		DBI
A0A1D5QD20	26.829	18.1807	15.0939	26.4531	12.5025	11.5793	22.996	27.9482
F6U7R6	0.394095	0.442306	0.26605	0.0250187	0.3145	0.156834	0.593802	0.214893		LOC710350
A0A1D5QUW5	0.42389	0.559019	0.206206	0.344613	0.39546	0.375081	0.571458	0.494053	Histone acetyltransferase	MYST2
A0A1D5QD80	0.748128	0.5408	1.07667	0.929699	1.18284	1.05755	0.799633	0.790074		DRG1
H9FYY7	0.138812	0.531157	0.181078	0.671634	0.420614	0.565083	0.503943	0.52301		STK3
F7ETD0	157.252	150.738	220.024	143.594	178.055	144.482	162.88	125.581	ATP synthase subunit alpha	ATP5A1
H9FVG9	0.289884	0.331521	0.388511	0.252724	0.228363	0.280508	0.340274	0.550977		PDE2A
A0A1D5QD98	0.312401	0.291858	0.33917	0.52019	0.7287	0.632186	0.435494	0.735132
A0A1D5QDB0	2.22814	2.13869	2.11189	2.00448	1.20796	1.29657	1.9413	1.87592		EPS15L1
A0A1D5QDB9	0.664763	1.08289	1.15838	0.648303	0.439252	0.874821	1.10937	0.243805		MANBA
F7GFG2	0.255396	0.441201	0.264871	0.312145	0.188905	0.167582	0.117297	0.316178		CAMKK2
A0A1D5QDC2	98.3597	97.6665	96.8698	68.3549	29.3704	30.9448	70.009	100.12
A0A1D5QDD2	0.373593	0.321547	0.483134	0.125584	0.329933	0.453461	0.500069	0.677216		POC5
F7B6Y1	2.98394	3.35787	3.2963	1.02586	3.41119	3.41546	3.99384	3.58928
A0A1D5QDE6	1.59456	2.2137	4.53504	1.84166	1.38152	1.80032	1.96406	1.67573		CPSF7
A0A1D5R2Z6	1.90355	1.73164	1.82643	1.61635	2.23077	1.61935	1.99602	1.7437
A0A1D5RJD5	0.640448	0.419044	0.402579	0.224496	0.396406	0.574762	0.437396	0.612504
A0A1D5QDI3	0.907179	1.88873	0.108113	2.84668	3.18256	1.40207	0.841692	1.3384		CCDC109B
A0A5F8A052	1.23778	1.88538	1.83746	1.37913	1.87167	1.94766	1.9458	1.32339		STK10
F6UA91	0.0568629	3.44856	0.118828	0.0534374	5.02032	1.88258	4.14741	2.685		MAP1LC3A
A0A1D5QLH2	7.52412	6.17873	13.7157	6.3838	3.46819	4.09464	5.55133	8.12057	Epidermal growth factor receptor	EGFR
A0A1D5QDK6	0.0842161	0.0999505	0.193607	0.131055	0.490121	0.38098	0.133578	0.504602
I0FGW0	0.683829	0.833671	1.40156	0.876293	0.870376	0.692446	1.02663	0.628894	Alpha-mannosidase	MAN2C1
A0A1D5QHX6	0.726476	1.32003	1.58606	1.15834	1.21129	1.55113	1.23803	1.28398
A0A5F7ZGW6	0.184712	0.252773	0.366311	0.0604005	0.175897	0.186589	0.167232	0.217222
A0A1D5QVE9	0.27213	0.233141	0.455387	0.231239	0.314875	0.324107	0.414672	0.173849		RUFY3
A0A1D5QDQ5	0.295905	0.041715	0.330467	0.261536	0.412346	0.307662	0.226096	0.247876		CHD1
F6ZNF3	0.289684	1.70879	0.328326	0.0436059	0.704281	0.0652549	1.33574	0.17414		GFAP
F7H788	0.348487	0.486216	0.398127	0.157229	0.532476	0.511504	0.336504	0.306815		PITPNM1
A0A1D5R4E2	1.35133	1.54242	0.84316	0.962187	2.36957	1.89086	2.5477	1.93044		NRF1
F7E276	0.280432	0.38831	0.219487	0.221041	0.164483	0.212378	0.162476	0.379708		SNX25
F7GUC1	0.426862	0.625087	0.177597	0.373753	0.36463	0.420154	0.558177	0.105819		RBMS3
A0A1D5QDV6	1.98881	2.19268	2.22776	2.78733	1.74341	1.36198	2.04842	1.96194		EGK_18646
A0A1D5QDV8	0.106607	0.0831167	0.141778	0.54697	0.315313	0.107424	0.163797	0.0776303		INPP4B
A0A1D5QDZ0	1.33396	2.09459	1.68076	1.70998	1.69251	2.30804	1.77694	2.33231		MAPKAPK2
A0A5F8AAH5	0.643072	0.800876	0.0591727	1.44115	0.904253	1.2995	0.759961	0.562128		EGK_01155
A0A1D5QE04	0.343134	0.189609	0.260003	0.185036	0.278882	0.0459073	0.325598	0.0560426		ACTN1
A0A1D5QE23	1.35809	1.40866	2.66497	1.42786	1.06828	1.12332	1.40751	1.63668		TBC1D17
H9ENP3	1.23732	1.52453	5.14483	2.23527	1.32248	2.01718	0.992702	2.01062	Phosphatidylinositol 3-kinase	PIK3C3
A0A1D5QE55	1.345	1.40572	1.55751	1.62179	1.83636	1.46255	1.27255	1.33156		CSNK1A1
A0A1D5R9Z3	2.95334	2.42876	2.26313	1.21033	1.08692	1.59028	1.65675	1.88194
A0A1D5QE91	0.0823229	0.155538	0.23497	0.170286	0.0859095	0.214046	0.135584	0.145727
A0A1D5QE93	2.19054	0.134304	0.306797	0.0996012	0.0400474	0.262101	0.650387	0.092925
A0A1D5QE96	1.34724	1.38872	1.41492	1.54532	1.57984	1.34252	1.55306	1.63378		ADAR
A0A1D5QEB4	64.7781	76.9885	81.8352	43.5062	50.7112	54.6669	53.521	50.5239		LOC723680
A0A1D5QEC5	216.04	181.884	142.786	320.033	145.474	233.089	221.268	92.9977	Peptidyl-prolyl cis-trans isomerase A	PPIA
A0A1D5QED6	0.774218	0.863337	1.69323	0.94284	0.994009	1.23354	1.03168	1.17456		GMPPA
A0A1D5QEE2	1.35214	2.5277	4.02102	1.60474	1.10895	1.73309	1.07879	2.15913
F7CBG9	9.39174	5.45143	11.5362	6.20412	8.06194	6.31926	4.78244	18.3202		ADA
A0A1D5QEF4	0.584485	0.875078	0.367976	0.602176	0.342853	0.401577	0.444798	0.2238		SH3BP5L
A0A1D5QEG3	0.214346	0.194313	0.226028	0.22445	0.580297	0.583496	0.292598	0.256496	Clustered mitochondria protein homolog	CLUH
A0A1D5QEH0	0.290305	0.311789	0.232931	0.0852961	0.182977	0.225528	0.330659	0.347533
A0A1D5QEH3	0.302208	0.167967	0.115323	0.165918	0.237567	0.219766	0.304192	0.163548		GPAM
A0A1D5R3Y2	0.667812	0.209692	1.8967	0.106466	0.785594	0.559608	0.554649	0.950191		GPR107
A0A1D5QEK5	6.8352	6.49674	9.34872	4.86706	2.11603	1.81221	6.29739	4.83751		KIAA1217
A0A1D5QEK8	0.255156	0.0958964	0.117182	0.164007	0.135766	0.165986	0.282367	0.157622
A0A1D5QEN1	0.145516	0.418823	0.20335	0.100088	0.251881	0.0827035	0.419203	0.89971		LOC713831
F7H4H1	3.90351	4.27252	6.11755	4.14566	3.88208	5.10005	3.45694	5.63969		CAMK2D
A0A1D5QEN7	1.12273	1.87942	0.47393	2.93476	2.46374	2.86169	1.77601	2.82944		GCLC
F7A881	0.0577003	0.0820819	0.130396	0.0343378	0.277025	0.244802	0.214433	0.209332		ALG8
A0A1D5QEQ6	3.17202	5.08962	4.04924	4.00276	6.95768	5.73589	4.21002	6.0868		ACOT9
A0A1D5QER9	0.544076	0.956789	0.688423	1.02862	0.853244	0.463369	0.580797	0.43334	Receptor protein-tyrosine kinase	TIE1
A0A1D5QES2	7.0247	4.7245	5.32284	2.50621	4.58906	4.86638	4.87099	3.60309
F7EJF0	3.38935	3.98726	5.23594	5.98766	5.53531	5.41748	4.21832	3.9086		SEC23A
A0A1D5QES5	83.9058	95.5722	146.104	102.111	52.0284	30.8125	55.4061	68.2739	Amine oxidase	AOC3
H9EQ09	0.65083	0.749862	1.44095	0.749713	1.22103	0.63463	0.620607	0.74869		MEMO1
A0A1D5QEX2	21.5527	20.9426	27.0669	28.1879	19.5348	19.6839	19.4217	24.6251		ERLIN2
A0A1D5QEZ4	3.10822	2.94453	12.6645	3.42774	3.10531	3.13952	3.17166	3.11222		NACA
A0A1D5QF08	8.29525	9.72505	11.5642	8.49513	4.54176	4.33027	7.0341	5.16922		SUN1
A0A1D5QF11	0.51787	0.414222	0.133435	0.412727	0.311855	0.353833	0.407582	0.536817		NME7
F7BMX8	2.11339	2.71611	4.6638	3.01015	4.41003	4.97653	4.09795	3.09356		MTHFD1
A0A1D5QF26	1.23007	0.14247	0.0721411	0.597809	0.104695	0.656629	1.0405	1.04599
F7FVG4	0.359714	0.42254	0.16903	0.447169	0.456874	0.406759	0.440198	0.476671		FBXW11
F6RJH8	4.37206	4.72487	5.22099	4.15064	3.20148	2.83607	3.40834	3.52439		MYO18A
A0A1D5QF45	3.00706	4.34723	6.12689	5.68922	8.13831	4.2778	1.4367	5.10337
A0A1D5QGL0	0.406561	0.422504	0.919968	0.439775	0.489385	0.417644	0.463545	0.53972
A0A1D5R5B8	8.31455	5.99507	7.08372	9.17286	8.48935	5.44225	6.4852	7.40937		SP140L
F6XPT4	1.02509	0.908793	1.04322	0.571297	0.431579	0.747719	0.927297	1.21966		PHRF1
A0A1D5QF86	0.243007	0.60131	1.45169	1.04069	0.229008	0.0603539	0.191955	0.255703
A0A1D5QXU0	0.703512	0.545548	0.83162	0.553482	0.479015	0.425466	0.770753	0.652683		EIF4G3
F7FAJ8	0.956233	1.43822	1.85433	0.86388	1.15233	0.801167	0.892259	1.35429	Dihydroorotate dehydrogenase (quinone), mitochondrial	DHODH
A0A1D5QFB4	0.633501	0.393831	0.771398	0.504942	0.261144	0.348683	0.312943	0.509063
A0A1D5QFC1	57.5106	53.5316	85.0962	67.9718	68.9532	65.9106	77.0234	55.0411
A0A1D5QFC3	27.2208	20.3375	16.2082	13.3116	12.4727	19.0705	12.0306	31.8812
F6T7R1	3.08483	3.43494	1.67642	3.35959	4.88509	4.18492	3.56703	2.97405		LOC698713
F6UEA7	0.422154	0.39258	0.13443	0.30218	0.184767	0.184037	0.259494	0.380558		DLC1
F6WDQ2	0.508723	0.583827	0.951458	0.974255	0.575462	0.622083	0.644923	0.409339		NLN
A0A1D5QFH2	0.0429341	0.103436	0.271596	0.451919	0.119472	0.30555	0.397205	0.115482
F7A5X3	0.347692	0.261743	0.448315	0.120401	0.212321	0.215529	0.237164	0.233748	Receptor protein-tyrosine kinase	FGFR2
F7GI90	0.384489	0.344499	0.174533	0.46483	0.299629	0.228846	0.253839	0.395745		KDM5A
H9ETP9	0.86044	1.15359	2.19454	1.01513	0.479856	0.725264	1.16782	0.999858		MINK1
A0A5F8AJ62	0.26347	0.220464	0.383522	0.332404	0.549292	0.28378	0.247001	0.332243		FAM120B
A0A5F7ZZY1	1.68313	1.74125	0.137993	2.26339	1.90821	1.00632	2.43916	2.09994		BCKDHB
H9FWP8	0.434581	0.64776	0.252436	0.534863	0.502277	0.339525	0.479317	0.456811		UEVLD
A0A1D5QFP9	3.20764	3.85955	4.75705	2.3402	5.261	12.8846	3.56945	2.78023
A0A1D5QFR6	0.0684473	0.0958191	0.303344	0.147594	0.335577	0.393006	0.134626	0.114182		PSME4
A0A1D5QFS2	0.266773	0.175373	0.273852	0.272929	0.185376	0.0654625	0.239053	0.203473		IRAK1
A0A1D5RJS0	2.86773	1.32331	2.96641	1.62804	1.24657	1.00166	1.39357	1.63357		SAFB
A0A5F7ZWE8	3.17175	4.65604	4.30139	3.85871	2.82189	2.99026	3.90737	2.87015		SH3GL1
F7FZQ7	0.520571	0.773345	0.334488	0.470692	0.353139	0.27749	0.440751	0.539507		TEAD1
H9ZFW1	1.44944	1.08086	1.91305	0.743928	1.37843	1.10605	1.09014	1.36891		TBC1D5
A0A1D5QFU7	0.719877	0.642497	0.349706	0.862463	0.883163	1.13597	0.741422	0.891497		UBE3A
A0A1D5QFY2	17.9058	14.7252	14.2642	28.1434	21.0293	24.6135	19.1121	15.5692		UBE2L3
F7FKU2	0.826553	1.26033	0.284797	0.873037	0.475967	0.522715	0.701577	0.650276		ARHGEF11
F7GDY8	0.471401	0.599323	0.552186	0.47142	0.364525	0.651251	0.430167	0.762709		INTS8
F7AFL1	3.59394	5.92256	8.08634	6.04628	7.60615	7.98397	6.53881	4.80777	Ubiquitin carboxyl-terminal hydrolase	USP14
A0A5F8ADJ1	0.755577	0.506644	1.11474	0.380216	0.241672	0.540803	0.459705	0.66741		LMTK2
H9YV82	2.43624	3.26129	4.75472	4.45292	2.16287	2.54963	2.78846	3.3922		ZNF207
A0A1D5QG59	5.96719	5.8011	12.0314	0.115688	9.32876	9.95177	11.2732	13.1308
G7NQ58	4.25782	4.54157	0.18875	3.17114	4.02291	5.86723	3.28407	4.9115		ATP6V0D1
F7FR34	0.395407	0.39799	0.729256	0.255777	0.202845	0.159096	0.366906	0.348747		ZMYND8
A0A1D5QG66	19.4763	22.1028	24.3487	11.7401	18.7623	27.3667	26.7958	24.3214		NAP1L4
A0A1D5QG76	0.190139	0.257256	0.114186	0.0791529	0.23503	0.301867	0.139133	0.206397
G7N6F0	5.0853	3.80912	0.180692	1.95483	4.42755	3.87205	6.72696	3.96984	Matrix Gla protein	MGP
A0A1D5QG84	110.536	46.7886	100.416	42.8588	28.4858	29.0467	27.049	30.4864		CDH13
A0A1D5QGA1	0.685257	0.287983	0.199824	0.423646	0.0857063	0.0618822	0.0938586	0.116737
A0A1D5QGC8	0.218375	0.187357	0.17442	0.10421	0.089017	0.10775	0.0736604	0.0725549
A0A5F8A6M7	3.04411	2.49487	4.17786	2.99851	3.32108	2.55293	2.1819	2.9395		ARHGEF1
A0A1D5QGD8	5.98688	5.1371	8.64651	6.1888	3.95284	3.74006	3.31077	5.33418
F6Q5W6	0.429178	0.218492	0.126306	0.914719	0.354365	1.23133	0.0508184	0.718352		HDDC2
A0A1D5QGF8	0.44697	0.479039	0.0910386	0.342357	0.138684	0.0842555	0.685944	0.429022		CSAD
A0A5K1UN35	0.807063	0.953697	0.100225	0.578653	0.673206	0.468844	0.676086	0.522267		SPRYD3
F7FRR6	3.9367	3.85402	4.9458	3.37583	2.05686	2.0613	2.89496	3.04871		SCRIB
A0A5F8A5Z6	1.00347	1.74294	0.105716	0.83235	0.547786	0.429898	0.87749	0.794286
A0A1D5RBK4	1.48259	1.59553	1.84386	1.2165	1.16694	1.2237	1.27594	1.40031		SNX17
I0FJL0	2.98622	3.30778	5.27752	2.39924	3.85265	3.00525	3.07177	2.1387		FKBP9
A0A1D5QGL5	0.649865	0.922816	0.351298	1.1506	0.732974	0.580661	0.909449	0.767346
A0A1D5QGN8	0.485334	0.665612	0.652542	0.47165	0.435713	0.467182	0.618601	0.50092		STAU2
A0A1D5RHI1	0.16917	0.186864	0.141557	0.15988	0.105971	0.0612404	0.129144	0.21307		HDAC11
A0A1D5QGQ8	0.525087	0.412087	0.145524	0.418359	0.547751	0.66243	0.373201	0.474441
A0A1D5QGR2	0.732073	0.215334	0.514997	0.511187	0.318274	0.129299	0.284525	0.15885	Adenylosuccinate synthetase	ADSSL1
A0A1D5QGR3	0.977461	0.749604	0.123675	0.162767	0.778938	0.824208	0.650733	0.496212		CUTL1
F7GLG1	1.59043	1.75303	1.26752	1.67217	1.1771	0.995242	1.47074	1.17722		ERC1
A0A5F7ZKL5	0.177549	0.0871066	0.059802	0.0945635	0.0501249	0.111794	0.152193	0.0514821		CEP95
F7H6K8	0.689386	0.62126	0.446916	0.847828	0.665289	0.904576	0.622441	0.92003		WDFY3
A0A1D5QGW8	1.17067	0.656557	0.0715998	1.04494	1.17412	0.553122	0.708391	0.771347		THOC3
A0A1D5R8T7	0.0542558	0.0541813	0.246526	0.397709	0.0455806	0.613838	0.714029	0.0698074		LUC7L
A0A1D5QGZ5	4.61058	0.987191	3.01939	1.55291	1.9451	1.76395	0.967315	1.05476
F6PPD8	1.80181	1.26089	1.32793	0.139049	1.31726	0.0645949	0.922523	1.25223		RAB43
A0A1D5QH14	7.77924	9.13099	10.8148	6.14397	9.9457	10.5824	7.70476	6.16716
F7HE97	9.23273	8.54908	13.7203	9.93526	7.61806	7.79201	6.10369	12.8791		VAV2
A0A1D5QH18	0.302022	0.308668	0.401532	0.224734	0.186498	0.223817	0.256018	0.297692
A0A1D5QH41	0.345608	0.513526	0.385956	0.460769	0.304362	0.0459421	0.388904	0.459643		LOC698760
A0A1D5QH68	2.17572	1.16935	0.225613	2.1129	2.05882	1.80974	2.64354	1.60585
A0A1D5QH69	0.228144	0.226527	0.121176	0.217343	0.24869	0.268146	0.234263	0.266883
A0A1D5QH82	2.68908	2.03802	5.25182	3.51425	3.55556	3.24804	3.19985	2.45635		APEH
F6W6V3	0.469741	0.784534	0.704728	1.4682	3.02757	2.30697	0.0623794	0.0502061		ARFGAP3
F6Q5N1	0.14301	0.806912	0.347895	0.0726771	0.303072	0.35468	0.590136	0.737362		MARK3
F7H7V7	0.975492	1.12017	0.419123	0.733009	1.09592	1.4019	1.32402	1.51073	Ribosomal protein S6 kinase	RPS6KA1
A0A5F7Z923	0.135307	0.0977143	0.113296	0.142303	0.107199	0.0636325	0.146615	0.0414348		CEP85
A0A1D5QHF3	2.45828	3.8047	0.209824	0.0761521	0.0531056	1.35422	1.00865	2.55891		MBOAT7
A0A1D5REA5	0.105481	0.157621	0.141369	0.0906604	0.0910594	0.108111	0.0525057	0.124195		LPHN3
A0A1D5R1E2	0.0897673	0.0745685	0.173364	0.128409	0.29904	0.0622442	0.0774862	0.0455891		KNTC1
A0A1D5RCF2	4.61559	3.63675	7.01458	2.98104	1.03524	1.30247	2.22129	1.71538		PCDH1
F6RT28	49.2049	46.0267	43.6091	41.2037	11.5558	13.2378	19.4006	25.1388		SLC44A2
G7MKT4	14.3844	18.2013	18.4358	18.3139	10.3868	9.7924	20.0664	13.6682		LMCD1
A0A5F7ZLC8	0.275033	0.24959	0.166845	0.0676954	0.240828	0.406955	0.142868	0.305593
A0A1D5QHM5	0.16313	0.20362	0.178187	0.438204	0.219871	0.215937	0.0823002	0.114638
H9FQ52	46.704	32.1606	28.3928	26.5029	34.911	15.5459	49.8755	42.4915		CRIP2
A0A1D5QYY3	1.48804	0.908499	0.231388	0.665275	0.546805	0.0544575	0.0484371	0.055021
A0A5F8A7D8	2.07738	0.0580003	2.36096	0.148081	0.9581	1.27617	1.2692	1.3859
A0A1D5QHV8	35.1135	42.6552	36.5591	27.4174	14.6991	16.7178	15.4946	24.8729		LAMB3
A0A1D5RJM3	0.048235	0.283157	0.239708	0.260911	0.0533374	0.108591	0.22142	0.247501		LOC693974
A0A1D5QHY2	25.2497	18.4747	24.3968	12.1048	7.95368	9.27682	16.039	22.7135		TJP1
A0A1D5QHZ4	0.650714	1.00696	0.820641	0.907861	0.6566	0.451701	0.766049	0.807562		FAM63B
A0A1D5RI22	0.252918	0.383893	0.262421	0.0623902	0.407826	0.412951	0.421002	0.339178		EGK_03172
A0A1D5QI02	0.108795	0.122047	0.252947	0.0783194	0.17979	0.0804035	0.102532	0.129103		MSL1
A0A1D5QI03	0.279896	0.286764	0.607877	0.281308	0.274135	0.28377	0.336493	0.304252		PLEKHA1
F7G8X6	1.16237	1.17538	2.04074	1.49736	1.43039	1.46959	0.139374	0.567332		LOC721991
A0A5F8AJ59	0.185951	0.0813388	0.0745677	0.146326	0.105562	0.154344	0.143363	0.141651		POMGNT1
A0A1D5QI23	0.845735	0.299757	1.41614	0.320573	0.544247	0.755866	1.12497	0.877159
A0A1D5QI24	0.483288	0.287846	1.65829	0.619723	0.795754	0.937459	0.844459	0.66164
A0A1D5QI64	1.66249	1.78567	2.45865	2.32212	1.82557	1.90783	1.94642	2.18228		UBA3
F7H3U6	1.08333	1.52321	0.636423	1.34756	1.72754	1.86266	1.92149	1.78243		LUC7L2
F7HN04	0.602123	0.276882	0.463862	0.344395	0.306947	0.113535	0.249243	0.16609		PCDH7
F7D9V1	2.35998	2.59826	1.89642	2.57183	3.87577	3.37635	2.89994	2.11551		NDUFA10
A0A1D5QIB8	0.367561	0.286901	0.206415	0.18443	0.363859	0.454504	0.4329	0.323651
A0A1D5QIB9	2.22188	1.34179	0.154826	1.50667	0.782756	0.827793	0.957146	1.00156		SPOCK2
A0A1D5QIC4	8.09572	6.72605	7.65044	7.42012	9.88894	7.49283	5.21168	5.45773		ERO1L
A0A5F8A8P0	0.447009	0.410063	0.129773	0.212643	0.348052	0.316279	0.487306	0.162188		RBM27
A0A1D5QID7	0.328163	0.0551023	0.159099	0.194476	0.240954	0.0771677	0.191868	0.153452
A0A1D5QIE2	9.67619	6.22364	7.38226	6.31446	8.66242	4.17156	4.04745	4.18508
A0A1D5QIH8	0.722269	1.10501	1.07569	0.806988	0.959396	0.786664	1.09602	0.711307		EHBP1L1
A0A1D5QII6	0.385755	0.393978	0.719912	0.542334	1.37724	1.15647	0.794238	0.55034		ACOT7
A0A1D5QII7	0.56924	0.486658	0.315918	0.555705	0.0648016	0.220226	0.556655	0.0759532
A0A1D5QIJ6	0.198483	0.491185	0.316469	0.228389	0.363159	0.304106	0.258315	0.323534		SRCAP
F6ZFY9	1.26604	0.805182	2.96561	1.37863	0.674993	0.812215	0.771548	0.521594		SLTM
A0A1D5QIL8	47.7306	32.1329	31.4806	40.2919	36.2843	28.0423	35.148	33.1188		CAPZA2
F6RZP3	3.72852	3.45342	7.87376	4.00391	3.78118	3.89193	4.55659	4.07887		EPN1
A0A1D5QIQ4	0.649093	0.432073	0.521912	0.283591	0.529884	0.601714	0.501453	0.383036
A0A1D5QIS3	0.0409561	0.0493092	0.149295	0.177856	0.166592	0.118831	0.0840689	0.168015
A0A1D5QIT7	1.24716	0.856417	2.01738	1.19769	0.892727	0.956297	0.916851	1.09636
H9EQ13	0.492628	1.39056	2.1567	2.15313	2.1098	2.45333	1.14696	1.43957	Malignant T-cell-amplified sequence	MCTS1
A0A1D5QIW0	0.802084	0.63024	1.31088	0.951536	0.296879	0.292866	0.473333	0.472246	Protein kinase C epsilon type	PRKCE
F7G226	3.22837	2.76374	3.35068	3.45188	3.63474	2.09686	3.00508	2.18826		SGCE
A0A1D5QIX3	0.344601	0.278796	0.103311	0.174454	0.18111	0.214789	0.222451	0.146032	Serine protease 23	PRSS23
F7AU50	0.113721	0.345254	0.249453	0.16837	0.323483	0.447073	0.24126	0.19572	O-acyltransferase	SOAT1
A0A5F7ZWH5	17.6314	16.6598	16.2881	18.4852	15.529	20.5208	26.4264	16.7021
A0A1D5QJ13	9.46275	10.5366	21.5819	7.80553	1.74488	4.03859	5.59802	7.26671
A0A1D5QJ24	3.45454	4.37005	3.26318	3.67405	1.93596	1.80286	3.40053	3.88027		GIT1
A0A1D5QJ39	7.52489	6.87916	9.41179	7.04391	8.35867	11.1974	8.51792	4.99363		ACSF2
A0A1D5QJ60	6.79352	6.4846	8.71753	4.74983	5.99461	4.96969	5.25214	6.00573
H9H4A5	0.181127	0.0998659	0.0901083	0.155406	0.066124	0.162834	0.122723	0.098761		DPYSL4
A0A1D5QJ66	0.653531	0.978468	0.124511	0.605356	0.538011	0.639389	0.0241656	1.08224		MAP3K3
A0A1D5QJ68	0.048535	0.295649	0.330261	0.205567	0.23125	0.283333	0.308336	0.458015		LOC719596
H9H4W8	0.757507	0.218739	0.125343	0.677764	0.570558	0.290549	0.0930141	0.797437		ATXN3
F7EIY0	3.20938	2.17796	5.82601	3.07589	6.15611	4.22957	3.28435	3.00042	Proteasome subunit beta type	PSMB3
A0A1D5QJA8	1.31007	2.12198	1.87927	2.02467	1.21826	1.12006	1.67038	2.04411
A0A5F8ATW2	0.0450353	0.104319	1.13656	0.0953269	0.273753	0.0765258	0.280216	0.225106		PTGR2
F6VBW2	7.47163	6.05653	8.20548	5.56088	4.97127	4.4867	6.47274	5.2786		TBCE
A0A1D5QJE1	0.412852	0.307766	0.183447	0.0727918	0.35454	0.313232	0.332499	0.130401
A0A1D5R4B8	0.494597	0.549413	0.891002	0.59869	0.633793	0.555338	0.473022	0.528852		FRYL
F7FQM7	7.85141	9.02646	16.4142	7.79864	6.82035	5.22585	3.90564	5.1809	Apolipoprotein A-I	APOA1
F7HLS6	0.761521	0.444072	0.509765	0.509386	0.95316	0.972917	0.785764	0.32575		EGK_04026
A0A5F8APR3	0.697337	4.16983	0.505056	0.0529954	0.0906729	0.054463	0.0546215	0.0613444		PLP1
A0A1D5QJG6	0.0871765	0.0680892	0.105238	0.225423	0.223847	0.289147	0.270697	0.0670936
A0A5F8A861	1.00081	1.42018	1.23056	1.2545	1.62472	1.29853	1.49436	1.26374		SYNE3
A0A1D5QJP4	0.429332	0.441496	0.569426	0.53245	0.544948	0.297194	0.286753	0.767913
F6VXM4	0.466499	0.823843	0.436312	0.0630778	0.590352	0.488202	0.453583	0.667339		PIK3C2B
A0A1D5QJR4	4.90274	5.35794	9.67529	4.01923	2.84918	3.13998	5.34968	4.20525
F7GNW5	1.63296	1.98031	0.162455	2.34434	2.11817	2.06147	1.87085	1.76657	Importin subunit alpha	KPNA6
A0A1D5QJT5	1.17904	1.40108	2.46174	1.28641	1.28304	2.01975	0.891741	0.928207
A0A1D5QJU3	1.55766	1.08819	2.66436	1.84086	2.30756	1.63238	1.66446	1.28703		GLA
A0A1D5QJU9	0.110602	0.078793	0.198253	0.0515687	0.545789	0.558402	0.125265	0.414118		PTCD2
A0A1D5QJW0	1.57792	2.96029	2.94996	2.65198	3.67643	1.74087	4.28784	3.14012		SLMAP
A0A1D5QJW2	0.832497	0.596967	0.933891	0.449697	0.597919	0.625114	0.630015	0.756761
F7DBC7	0.698225	0.368545	0.071803	0.977167	0.838565	0.422272	0.467937	0.52301		AS3MT
A0A1D5QJX2	1.98248	2.69204	5.01822	2.34373	1.69794	1.88254	1.44611	2.59395
A0A1D5QK29	1.46144	1.41404	1.69253	1.04927	1.17899	1.15572	1.11286	1.45193		SEC24B
A0A1D5QK52	586.299	359.281	141.548	306.961	271.374	240.493	401.044	415.392		MYL6B
F7AUY5	1.46326	1.66083	0.256162	1.30967	1.22211	1.49589	1.04704	1.09367		RSL1D1
A0A1D5R8G2	1.79452	1.71375	2.48654	2.24856	2.86526	2.0805	1.74796	2.68047		HMHA1
A0A1D5QN97	0.488383	0.716478	0.303213	0.579036	0.47397	0.621399	0.442342	0.445093
F7BR30	0.492011	0.591998	0.883059	0.828174	1.21188	0.55058	0.0953524	0.619584	Kinesin-like protein	KIF3A
F7H3Y6	1.59159	1.97762	1.93674	1.71144	0.79642	1.42537	3.1039	1.18345		MME
A0A1D5QKF6	0.752142	0.717987	1.60297	0.680906	0.978244	0.801265	0.748236	0.693819
A0A1D5QKF7	29.3968	40.5425	83.1667	38.9089	53.9097	51.5285	64.2017	46.9732		LOC719764
A0A1D5QKF8	0.0766003	0.0308227	0.14285	0.980576	1.09333	1.55012	0.0356997	0.997416		C10orf76
F7GEL2	1.92246	2.65983	3.63096	1.31477	0.845537	0.556251	1.84321	1.61438		CHMP2B
A0A1D5QKH3	0.575994	0.701572	0.217802	0.72504	0.559767	0.78083	0.917785	0.819881
G7MME5	1.49406	1.36682	2.29462	1.78703	1.52599	1.30847	1.57595	1.49189		EXOC4
A0A1D5QKI6	29.7055	22.5187	36.6674	13.7158	19.1525	29.1461	30.0892	23.3903		GLIPR2
A0A5F7ZJI2	1.75538	1.31488	0.485377	1.14777	1.04498	1.2589	1.34543	1.60808
A0A1D5R684	0.649904	0.718944	0.557139	0.673856	0.272873	0.352496	0.364831	0.521913		DAB2IP
F6XKY8	0.897607	0.71265	0.109868	1.56567	1.40621	1.2076	1.85861	1.06585	Thiamine-triphosphatase	THTPA
A0A1D5RJU9	1.07661	1.29427	1.0854	0.547774	0.44265	0.552894	0.741422	1.16759		ZEB2
F6XP58	0.366222	0.415216	0.467053	0.432611	0.691634	0.558467	0.520338	0.603193		DHRS7B
G7NKL5	0.209043	0.325478	0.117092	0.0982595	0.472429	0.592752	0.316848	0.325913	Polypeptide N-acetylgalactosaminyltransferase	GALNT1
A0A1D5QKP4	0.839676	0.938422	0.0925087	0.437399	0.787661	1.11136	0.371022	0.543649		LOC721913
A0A1D5QKQ1	0.361771	0.630682	0.148582	0.122479	0.145742	0.0929157	0.1132	0.348747		ANKRD46
A0A1D5QKQ4	2.067	2.37377	2.52014	2.3953	0.940022	0.692967	1.38102	2.63304		ABCA8
A0A5F8AFU9	7.82825	8.78722	9.96683	6.65121	2.9465	3.72083	5.45621	9.39146		TNS2
A0A5F8A3D6	0.836086	0.917075	0.414497	0.633745	0.603349	0.0429597	0.774626	1.02613		OTUD4
A0A1D5QKR1	2.09514	2.11922	2.73837	2.24144	1.25448	1.79716	1.78549	2.07126
F6Z3R0	0.671324	0.0864878	1.36979	0.209387	1.12073	0.087614	0.711746	0.0478537		LOC718031
A0A5F8ARQ2	23.8611	45.044	142.076	39.3456	32.8608	24.3922	29.2705	39.1107
A0A1D5QKS1	2.88858	2.51323	2.44739	1.96257	2.55241	1.6785	2.89959	2.56935	Isocitrate dehydrogenase [NAD] subunit, mitochondrial	IDH3B
F7BAS0	0.0709765	0.0506192	0.152793	0.0956331	0.127708	0.117341	0.158315	0.114589		POLR3E
A0A5F8AGX3	0.612389	0.922743	1.3148	1.44663	0.877627	0.873908	1.01709	1.19297		HACE1
A0A1D5QKX2	1.05241	1.5881	0.203062	0.983335	1.02347	2.0864	0.722053	1.72805	Deoxyribonuclease	DNASE1L1
A0A1D5QL01	0.883366	0.882182	0.425846	1.23879	0.726352	0.70747	0.771721	1.08762		PPP6R2
A0A1D5QL31	1.69977	1.51272	2.13881	1.67033	1.65278	1.63887	1.46524	1.74143
A0A1D5QL39	0.0885838	0.653833	0.329638	0.2048	0.728139	2.72256	0.0655542	0.830926		EGK_01871
A0A5F8ALH4	0.106633	0.118173	0.0860401	0.0561894	0.133559	0.084839	0.0980389	0.110064
A0A1D5R8G1	1.32231	1.30288	1.9331	1.42391	1.57827	1.67429	1.33886	1.10847		TBC1D15
A0A1D5QL55	4.67812	4.78891	0.176994	6.89947	5.80788	6.97888	5.87922	5.56358
A0A1D5QL72	0.236287	0.321414	0.115244	0.308597	0.40096	0.465715	0.142162	0.385054	Chloride channel protein	CLCN3
A0A1D5QL76	0.523196	0.548934	0.467296	0.674661	0.928391	0.273032	1.17346	0.414826
A0A1D5QUX4	1.89722	1.59774	1.89848	1.657	1.02785	1.34562	1.39665	1.95713		CLIP1
A0A1D5QLA7	13.6735	11.448	27.5149	9.4441	13.9227	16.9681	9.9246	13.3284		LSP1
A0A1D5QLC0	0.600232	0.42957	0.623762	0.71416	0.721518	0.568668	0.455935	0.516638	Diacylglycerol kinase	DGKZ
A0A5F8A727	0.0824105	0.0582526	2.34839	4.23148	4.49762	7.47067	0.144915	3.09155
A0A1D5QLF1	11.1135	16.5221	9.20295	18.1902	19.8462	17.7868	19.7907	17.1605		GLOD4
A0A5F7ZYL3	0.326619	0.316832	0.172977	0.121391	0.122471	0.133238	0.255645	0.240927		PLEKHG3
A0A1D5QLH0	0.35325	0.526335	0.738273	0.436672	0.278016	0.202519	0.388801	0.424136		PICK1
A0A1D5QLJ5	5.38634	3.76458	3.41488	2.79948	4.64651	3.44805	4.31205	4.27428
A0A5F7ZCQ4	0.291559	0.3409	0.149837	0.27645	0.087922	0.191848	0.144902	0.135347
A0A1D5QLK2	0.87472	0.599617	0.873855	0.417439	0.776345	0.859145	0.59356	0.712617		SMARCA4
A0A1D5QLM8	0.830645	0.734072	0.188471	0.654892	0.659088	0.567755	0.0484492	0.31804		RAB17
G7MHK1	0.0531782	0.127883	0.144776	0.16634	0.499264	0.544323	0.481011	0.102657		EGK_00877
A0A1D5QLN8	163.778	139.549	89.9552	129.963	79.6069	82.4762	86.3033	158.882
A0A1D5QLP0	8.35855	12.9633	14.2969	29.197	9.7905	3.49172	4.93498	8.05083
A0A1D5QLQ1	0.077159	0.243796	0.100857	0.227389	0.160111	0.182665	0.11478	0.240838		TAF1
A0A5F8AFH3	26.0564	29.7103	37.685	30.3027	39.9103	35.7678	36.957	29.2814		ARPC4
F6XZL9	0.321289	0.211631	0.240081	0.247471	0.224408	0.162557	0.227566	0.285737		ZBTB40
A0A1D5QLT8	1.43331	2.34179	2.44239	1.61298	1.66326	1.72008	2.11051	2.87989		NEK7
A0A1D5QLU7	0.324354	0.569951	0.130854	0.161839	0.0757268	0.221637	0.292903	0.31324		EXPH5
F7GTK4	6.15091	6.88726	5.11026	6.89411	7.8668	6.9779	5.60632	5.30869	Succinate dehydrogenase [ubiquinone] iron-sulfur subunit, mitochondrial	SDHB
F7G726	13.1397	14.7852	28.846	19.6046	20.7203	22.0437	17.6965	11.9159	Proteasome subunit alpha type	PSMA4
A0A1D5QLW1	6.93941	6.00059	9.67763	6.96269	3.51983	2.18847	4.63752	4.20384		CSPG4
F7E7J1	0.464878	0.367735	0.184637	0.282442	0.721588	0.58405	0.330337	0.402471		NFATC2
A0A1D5RDA8	1.26878	1.66929	0.573024	0.997165	0.576268	0.977643	1.04327	1.9109		ARAP3
I0FTK4	2.16797	3.04155	9.73977	4.53835	3.59445	5.09647	3.20974	2.8887
A0A1D5QLX7	3.08236	2.3977	0.332272	2.47211	1.21889	1.84168	1.4982	1.74122
A0A1D5QLY4	1.45172	2.66764	1.86834	1.01379	1.65064	1.82255	1.54822	1.72777		DDI2
F7DBH2	1.29008	1.60352	1.83905	1.37537	1.24702	1.09712	1.87946	1.33971		SMARCD2
A0A1D5REI0	6.03744	5.86036	3.12507	1.52218	0.91641	0.207433	1.81807	4.11392		LIMCH1
A0A1D5QM19	1.61208	2.55515	0.395001	2.07639	2.30129	1.97403	1.99505	2.33691
A0A1D5QM62	0.803975	1.1282	1.28682	1.53249	0.895845	0.861003	0.867667	1.06344		RABGEF1
A0A1D5RI45	0.277734	0.492289	0.116658	0.0171107	0.129461	0.0753057	0.236393	0.163168		EGK_17082
A0A1D5QMA7	0.685565	0.96934	1.3227	0.687189	0.712269	0.914027	0.734055	0.861406		INTS7
F6X242	0.0915064	0.116684	0.155139	0.172945	0.0299774	0.178432	0.151405	0.155877		UBE2F
A0A1D5QMB8	1.97449	1.42906	1.25734	0.925178	0.592979	0.753194	0.879496	1.33252
A0A1D5RKQ7	0.208906	0.163224	0.0746519	0.0966048	0.0637692	0.283223	0.339077	0.372805		CCDC53
F7EUM0	3.21424	3.6895	7.71912	3.96751	5.5749	3.65565	3.21109	2.33178		RAB18
A0A1D5QMH1	1.68105	1.63999	0.705662	1.40955	0.889959	1.52995	1.65571	1.30869		SSFA2
A0A1D5QMJ6	0.217566	0.0531709	0.124808	0.0735844	2.18077	1.92035	0.55496	0.563969
A0A1D5QNT3	0.889695	0.920755	0.981639	1.01996	1.19433	0.927878	0.642467	0.777683		AQR
H9FVT9	24.8093	32.1451	105.658	30.4517	21.4788	26.6175	24.8281	40.2648		SERPINB6
A0A1D5RAU7	3.56079	3.81207	7.9359	5.44709	4.95621	4.33516	4.715	3.69867		EML4
A0A1D5QMQ3	2.43242	2.13232	2.1795	3.24665	2.52106	2.84168	2.36123	3.05788		CYTH1
A0A5F8AKL0	0.247997	0.297258	0.220935	0.180515	0.2864	0.437557	0.302373	0.34213
A0A1D5QMU6	5.41065	5.69141	8.66754	6.40411	3.27943	3.26229	6.09781	4.41199
A0A1D5QSK1	0.0929172	0.159817	0.150332	0.207386	0.168189	0.163929	0.202117	0.157781	Mitogen-activated protein kinase kinase kinase kinase	LOC713952
F6RM33	2.29641	1.23299	1.57765	1.97027	1.42244	0.842068	1.25806	1.01104		NCAM1
A0A1D5QMZ0	24.5743	16.4062	29.8612	26.8045	18.5535	14.7816	23.4242	18.5574	Alpha-1,4 glucan phosphorylase	PYGB
A0A1D5QN19	1.97931	0.482094	2.42805	0.87545	0.718189	1.16742	0.585086	0.335666		MATN2
A0A1D5QN23	5.70127	7.53727	7.19351	9.79772	12.5827	8.76907	7.40177	7.42707		LOC721397
A0A1D5QN24	0.897105	0.957783	1.06742	1.06065	0.886421	0.898221	1.09733	0.449979		STIM2
A0A1D5QN47	0.318545	0.105044	0.427266	0.570684	0.243368	0.117204	0.193978	0.356238
A0A1D5R7S5	0.516635	0.663808	0.399327	0.716918	0.598269	0.523465	0.580935	0.448811		CEP250
A0A5F8ADX0	0.192788	0.072136	0.0972028	0.0600279	0.0985167	0.167618	0.159543	0.122232		TTC7A
H9FRZ7	0.197904	0.166205	0.120651	0.0947061	0.118686	0.157134	0.231409	0.255278		PHF15
A0A1D5QN85	0.301864	0.507785	0.816716	0.288388	0.221332	0.196581	0.234228	0.367106		TUBGCP6
A0A1D5QNA2	1.61146	1.29699	4.73323	2.83649	1.55395	2.31717	1.82969	0.72706
A0A1D5R6G5	2.06885	1.00523	2.52219	1.81346	0.928146	0.692087	0.993947	1.72062	Ubiquitin carboxyl-terminal hydrolase	USP46
F7HP89	0.3488	0.416467	0.491777	0.383055	0.295722	0.293932	0.260515	0.380629	Kinesin-like protein	KIF21A
A0A1D5QNH6	1.21903	0.32603	2.59853	0.361731	0.987493	0.634076	1.26179	0.812057	10-formyltetrahydrofolate dehydrogenase	ALDH1L1
A0A1D5QNI2	2.66515	1.30292	6.4287	1.24684	5.67195	7.37127	2.43145	4.44173
A0A1D5QNI8	0.16541	0.3769	0.274706	0.318374	0.228135	0.266207	0.359539	0.259176		PACS2
A0A1D5QNJ3	0.12868	0.255931	0.252363	0.104716	0.0772807	0.0925353	0.165021	0.109282		DCC
A0A1D5QNJ4	80.2431	94.3502	92.2444	114.892	116.483	132.551	110.798	110.015		CFL1
A0A1D5QNJ5	2.45828	2.28566	2.52009	2.92296	3.13859	1.75482	3.12566	2.81744		COMMD4
A0A1D5QNK3	0.834736	0.660569	0.349304	0.428243	0.423767	0.577858	0.299571	0.369796		LOC721423
A0A1D5QNK6	0.0381596	0.195351	2.10671	0.723623	0.0719226	1.20956	1.10055	1.08581		LSM12
A0A1D5QNM4	0.528367	0.613714	0.762474	0.574898	0.186092	0.117358	0.260577	0.332381		TDRKH
A0A5F8ADU7	6.44423	4.17093	8.64558	5.68041	4.84165	1.77764	4.29164	1.89582		MRC2
A0A1D5QNN5	5.12119	4.93614	8.97029	4.43261	7.35461	9.43684	5.32651	6.78243
A0A1D5QSG3	4.18101	4.69101	5.63773	5.18466	4.0124	4.86149	4.09415	3.91143		MCCC1
F6V9K7	0.0547354	0.124054	0.212082	0.263689	0.186488	0.0617519	0.322302	0.302145		AMN1
A0A1D5RAV7	2.21258	1.31378	2.82452	4.00161	1.63001	2.22315	1.42162	1.51774		ABCD3
A0A5K1U147	1.19386	1.45489	2.0442	2.32653	2.29281	2.68156	1.69397	0.671694
A0A1D5QNU6	0.4022	0.239203	0.186238	0.353739	0.0666551	0.170851	0.11637	0.137497
F6RKZ7	0.770706	0.87817	0.441118	0.693242	0.934557	0.981098	0.80451	0.774356	NADPH:adrenodoxin oxidoreductase, mitochondrial	FDXR
A0A1D5QNV6	2.84527	2.22688	7.02345	2.92893	3.89539	3.03425	4.80216	2.88555		NUDT5
A0A5F7ZGG5	0.924585	0.714528	1.05737	0.678415	1.45537	0.662854	0.769992	0.98191		FRG1
A0A1D5QNY5	0.165141	0.325603	0.49416	0.276726	0.271801	0.247552	0.187507	0.224742
F6V7T2	0.246488	0.26157	0.100843	0.361934	0.165933	0.27703	0.333426	0.328321		ANKRD28
A0A1D5QP06	0.504747	0.754389	0.827135	0.509386	0.689847	0.521249	0.492183	0.628115
A0A5F8AA39	1.51204	1.14951	2.43436	0.692399	0.711603	0.823328	1.89551	1.78434		MTDH
A0A5F8AP81	0.452374	0.628474	0.818305	0.811815	0.463775	0.409106	0.362998	0.535118		LPIN2
A0A5F7ZRR3	6.21691	7.31643	7.29209	6.93165	6.36526	6.55065	6.33059	5.16391		SLC25A13
A0A1D5QP48	0.254504	0.276768	0.142045	0.237955	0.275995	0.287873	0.247759	0.245433
A0A1D5QP54	0.431725	0.762303	0.162258	0.927707	1.456	1.12241	1.46583	0.676083		DRG2
G7NA38	0.0617806	0.164452	0.223454	0.156517	0.172089	0.156916	0.233263	0.23664		EGK_05345
F6W748	0.0889574	1.52207	0.135802	0.830243	0.997302	1.14206	0.845704	0.905551		YTHDF2
F7HME5	20.4381	22.7277	13.369	18.8208	19.9779	14.5763	18.1464	21.5035		PCBP1
A0A1D5QPB4	14.8468	14.7488	25.6662	14.4269	8.00799	8.08858	10.534	13.7709		LAMB1
G7NK28	0.150112	0.190324	0.272583	0.0614832	0.217783	0.401056	0.0990546	0.338495		SLC25A30
A0A1D5QPC6	0.174747	0.0785295	0.334645	0.285671	0.139486	0.109319	0.136504	0.16626		DENND1A
A0A1D5RKG5	0.160822	0.113657	0.250331	0.305218	0.0954563	0.370845	0.224872	0.148057
A0A1D5QPE8	0.707835	1.15599	1.11965	1.32668	0.995095	0.877004	1.70383	1.57693		CARS2
F6X6H4	2.97962	2.95035	3.02453	3.31304	1.59431	1.2151	2.3806	2.34041		SHROOM4
F7HPC8	11.8228	7.55714	11.7417	7.71742	3.03759	5.30342	7.75145	11.4907		LOC710830
A0A1D5QPH1	0.086516	0.279723	0.378299	0.452341	0.0865652	0.11187	0.182938	0.26284
A0A1D5QPK0	199.915	137.469	157.461	172.017	145.698	133.799	148.703	190.544
A0A1D5QPK1	0.0793236	0.140174	0.171199	0.140104	0.117853	0.0441003	0.159069	0.252698		HOOK1
A0A1D5QPK7	3.13346	3.43737	4.02518	2.38116	2.65993	2.45242	2.51968	2.88842
A0A1D5QPP2	1.80305	2.15201	2.72603	2.92847	6.07798	6.14425	6.75498	5.70624
A0A1D5QPR1	1.21142	1.13975	2.2129	1.2332	2.10174	2.04194	1.71237	1.52839	Signal transducer and activator of transcription	STAT5A
F6XPC8	1.0225	1.14421	2.67688	1.64263	1.40975	1.54735	1.956	1.50244		PPM1B
A0A1D5QPT1	0.101352	0.536604	0.445935	0.451843	0.232382	0.190102	0.469079	0.516284		MBIP
A0A1D5QPT8	6.12814	5.38297	0.046686	1.37744	1.94065	2.48217	2.54673	3.68345		GPM6A
A0A5F7ZKY3	0.17924	0.228514	0.322206	0.165738	0.231954	0.196272	0.257025	0.349416		MED23
A0A1D5QPY1	1.08807	0.846737	0.144977	1.20654	0.453545	0.558532	0.758751	0.410259		MASP1
A0A1D5QPY7	0.238684	0.286105	0.360451	0.30639	0.202915	0.225609	0.272779	0.239075
A0A1D5QQ24	3.59367	1.90876	3.38605	3.79844	4.78034	4.07835	3.50443	2.28696		COPE
A0A5F8AIX8	2.33161	2.67518	2.04172	2.3679	2.91609	1.7238	2.67719	1.73464		B3GALTL
F6SLF3	0.646391	0.406051	0.38547	0.228756	0.344395	0.377982	0.462887	0.364238		CLMN
A0A1D5QQ43	30.8182	9.27454	17.1071	10.9651	6.44934	6.53924	5.10342	8.01437		MUC1
A0A1D5QQ64	0.655809	0.78538	0.330639	0.615777	0.657827	0.763623	0.968179	0.815952		ARHGAP35
F6T4N8	0.77252	0.746144	0.611288	0.757988	0.67685	0.686645	0.681828	0.590449		GOLGA4
A0A5F8AT13	0.174998	0.159237	0.183876	0.0913352	0.0943014	0.163655	0.142297	0.175053		SETX
F7FLQ7	5.58394	4.82646	5.88768	6.16236	2.5502	2.61459	4.49813	3.6969		TLN2
F6PK70	0.523466	0.684898	1.17656	0.423569	0.23784	0.360807	0.604732	0.367672		EPB41L1
A0A5F7ZIS5	2.0313	2.1416	3.05055	2.52011	2.47513	2.84021	2.78628	1.5382	Ubiquitin carboxyl-terminal hydrolase	LOC712473
A0A1D5QQC6	0.175453	0.280183	0.0825401	0.0846962	0.202592	0.227682	0.143185	0.0624193		PIBF1
A0A5F8AH36	181.509	46.9064	237.82	192.648	39.5985	53.875	37.9116	42.1941
A0A1D5QQF5	1.49321	1.70168	1.26645	1.33806	1.28181	1.41647	1.52044	1.47331		LOC717608
F6WC85	0.225369	0.352744	0.218196	0.40472	0.19313	0.265904	0.292847	0.216093		FAM108A1
A0A1D5QQI4	2.33632	2.41669	5.25556	3.93571	5.45088	5.40249	5.01072	3.76345	Alanine--tRNA ligase, cytoplasmic	AARS
A0A1D5QQL5	1.84516	2.18076	8.01813	9.03494	21.5397	37.2539	14.567	20.0099
A0A1D5QQM9	0.0519282	0.158778	0.189829	0.641598	0.869745	0.601062	0.523589	0.519152		YTHDC1
A0A5F7Z7H3	0.185975	0.134559	0.39538	0.140279	0.168761	0.190242	0.132834	0.0977273		ADCY7
A0A1D5QQQ4	0.277576	0.295311	0.182223	0.0950827	0.135703	0.152073	0.255856	0.199862
A0A1D5QQR1	0.831918	1.10089	1.18618	1.09398	1.19223	1.3394	0.860854	1.1449
A0A1D5QQR5	0.486337	0.86768	0.652355	0.677075	0.473479	0.698247	0.683004	0.585493		MAD1L1
A0A1D5QQS3	11.829	11.431	29.7991	11.7619	10.5753	12.3038	9.71015	12.1733
A0A1D5QQT7	1.91389	1.27936	2.87834	1.42483	0.658772	1.19587	1.12929	1.23588	Anion exchange protein	SLC4A2
F7GX05	0.571671	0.719533	0.454714	0.593518	0.568596	0.530342	0.64762	0.506939		CSTF3
A0A1D5QQX3	0.113385	0.0401586	0.123746	0.350782	0.363018	0.493156	0.144624	0.357406		LIMK2
F7GC25	16.3643	18.6426	30.2663	23.1377	35.0792	37.5081	27.5432	23.431		EEF2
F7GX99	5.78348	3.65137	9.28097	7.50594	4.33611	3.47934	6.82761	6.50772		2021-09-10
F7FVP6	1.27364	0.322607	0.114395	0.330806	0.393358	0.1064	0.0902259	0.31193		ACPP
F7HP37	0.728136	1.20748	1.14946	1.23079	0.742923	0.783796	0.623374	0.866645		SNX8
A0A1D5QR10	5.70475	4.25338	0.216213	2.63558	2.92145	4.08682	4.78452	6.80225	U1 small nuclear ribonucleoprotein C	SNRPC
A0A1D5QR20	0.39232	0.117874	0.192345	0.558118	0.734445	0.051851	0.415917	0.544853		LOC717601
F7FK88	0.122702	0.129092	0.159641	0.111769	0.0676303	0.107232	0.141152	0.124841	Enhancer of polycomb homolog	LOC702805
H9EMJ5	1.03068	1.04984	0.751215	0.877634	0.767201	0.685765	0.928853	1.03508		STAG1
A0A1D5QR61	0.3712	0.212912	0.379789	0.345786	0.217489	0.165014	0.363102	0.2431
A0A1D5QR93	0.239828	1.02772	1.53929	0.498276	0.241701	0.334963	0.0671303	0.711803		NDE1
A0A5F8AD89	1.5083	2.27288	2.29793	2.27006	1.95572	1.74694	1.65727	2.6142		SPTLC1
F6ZDX2	18.3176	12.0384	69.4777	18.6227	9.19458	13.4718	5.10411	6.57179		CD44
A0A1D5QRE1	0.818024	0.233843	0.843768	0.48345	0.344058	0.608526	0.884477	0.67049		ZC3H18
A0A5F8A9A0	0.258244	0.284718	0.187946	0.139656	0.272131	0.305465	0.326301	0.569987		LOC718598
A0A1D5QRH5	378.595	157.337	258.349	188.357	235.878	137.564	133.194	154.531	Annexin	ANXA5
A0A1D5QRI0	0.371362	0.534028	0.1429	0.331005	0.481537	0.473211	0.484989	0.844024
A0A1D5REZ5	4.76689	3.52199	6.4843	3.27745	1.71854	1.65353	1.89122	3.00474		INADL
F6R3X6	19.9525	14.945	18.0574	12.1278	12.0078	7.78158	14.3127	10.5806		2021-09-02
A0A1D5QRM3	0.1479	0.0896445	0.48262	0.658723	0.631796	0.403924	0.319255	0.492849		ASCC2
A0A5F7ZDA1	1.43061	1.43697	8.3704	2.60129	5.01997	1.97461	3.93159	0.869761
F7F4B8	0.144635	0.114396	0.233796	0.483564	0.511981	0.379351	0.0509849	0.0481807		LOC715318
A0A1D5QV33	0.133847	0.38025	0.286365	0.0619397	0.318203	0.259063	0.127003	0.244226		SDAD1
A0A1D5QRQ6	0.452567	0.31635	0.325019	0.333484	0.478139	0.509386	0.276588	0.365336
F7C6Q8	558.703	675.512	761.026	746.495	488.544	482.369	528.327	380.169	Histone H2A	HIST1H2AJ
A0A1D5QRT2	2.47831	2.57912	2.52967	2.26408	6.68266	6.34696	3.00993	3.54468		MYO1F
A0A5F7ZRS0	0.306322	0.288281	0.144987	0.255804	0.289833	0.349074	0.319725	0.254255		ANAPC1
A0A1D5QRX2	0.763682	0.915418	1.50178	1.0182	1.47926	1.53533	0.894784	0.986583
A0A1D5QRX3	0.20298	0.433104	0.387817	0.289434	0.688971	0.672566	0.506572	0.21575		RNASEH2B
F6QXA0	0.996719	1.0141	0.727528	1.01988	1.07094	1.14718	1.318	1.38481		PKN1
A0A5F8ABB1	12.7125	11.8392	17.0692	10.6685	17.9137	20.2278	17.0334	9.53873
A0A1D5QS14	2.16256	3.029	3.34452	2.24569	2.52613	2.99211	2.45099	3.13141		DERA
F7BYQ5	0.289595	0.245118	0.551018	0.228136	0.637962	0.513329	0.283436	0.261339		LOC710912
A0A1D5QS54	1.97796	2.14443	3.11773	0.81193	2.6531	1.9167	2.43757	1.26041		PCOLCE
A0A1D5QSB1	0.984793	0.826162	1.33335	0.544135	0.622583	0.967671	1.20172	0.533949		ABAT
A0A1D5QSB8	4.15708	4.92436	3.42707	3.80166	1.88446	1.58669	3.0413	3.24508		UACA
A0A1D5QSC4	4.32111	2.2455	3.5434	2.54643	2.10328	2.8536	3.06205	3.57618
F7CGF2	1.61806	2.58924	0.134303	4.45751	1.42443	1.23827	3.01321	2.99402		NQO1
A0A5F8A349	0.621575	0.0916791	0.288583	0.712742	0.522737	0.208891	0.220251	0.59983	Vitamin K-dependent protein C	PROC
A0A1D5RH79	0.241173	0.636902	0.194319	0.343365	0.109659	0.286866	0.339859	0.402542		2021-09-04
A0A1D5QSJ7	2.53848	1.7481	2.75584	2.27404	1.68263	2.1024	2.44923	1.91667		ANK3
A0A1D5QSM2	1.57495	0.811734	4.33036	1.22971	1.07823	1.09344	0.801363	1.26363
F7FSN1	0.130516	0.17273	0.176451	0.281415	0.0728534	0.197002	0.190187	0.182862	Phospholipid-transporting ATPase	ATP8B1
A0A5F7ZM96	0.589965	0.62586	0.40278	0.430887	1.26436	1.43019	0.762936	0.496885		MRPL39
F6RJJ7	14.3454	17.8464	37.8504	18.2201	19.4759	16.7537	17.9562	13.8098	Peptidyl-prolyl cis-trans isomerase	FKBP2
F6PST0	1.60502	1.71865	1.22398	1.12221	0.60398	0.697334	1.68574	1.55731	Nuclear factor 1	NFIB
A0A1D5QSR7	0.491393	0.582649	0.139643	0.521761	0.245985	0.209712	0.454621	0.558411
F6YKF9	0.873524	0.687401	0.0930933	0.401578	0.0949548	1.42798	0.134802	0.687553		CLNS1A
A0A1D5RAH9	0.545581	0.648607	1.18127	0.568769	0.762157	0.687818	0.588614	0.853901		RASA1
A0A1D5QSU9	0.442146	0.0699832	0.673846	0.459543	1.13453	0.871008	0.0755483	0.0939903
I2CY73	0.283084	0.34868	0.173369	0.254605	0.282567	0.320662	0.242176	0.399781		HARS2
F7FBH2	0.920185	0.829328	0.904644	0.423301	1.66949	2.0118	1.39205	0.948032		SEC24D
A0A1D5QTK1	2.40112	2.28095	1.29195	3.67114	3.97246	4.71646	1.86089	3.04924		LOC699043
F7FCJ0	0.39452	0.635688	0.147576	0.744656	0.70803	0.721581	0.852622	0.652754		CUL4B
A0A1D5QSY9	1.07746	1.36531	1.72874	1.8907	1.70757	1.43221	1.54247	1.53006		ANKFY1
A0A1D5QSZ1	0.994249	1.47057	1.8725	1.10861	0.824236	0.895255	0.837092	1.33326		DIP2A
F6W3C8	0.760093	0.737716	0.210715	0.646426	0.650364	0.681658	0.823776	0.65817		FBXO3
A0A1D5QSZ9	0.3912	0.039609	0.185812	0.0442164	0.219524	0.253282	0.432554	0.025103
F7EKC3	1.52767	1.82432	0.0877387	0.109432	0.129261	0.0544189	0.0492692	0.0592549		ABCG1
A0A1D5QZL8	12.6874	12.1179	14.7771	23.5829	24.9702	14.9847	10.4721	16.4539		CP
A0A1D5QT42	4.49209	3.70606	2.73164	4.82032	2.38134	2.73279	3.64001	4.36491
A0A1D5QT43	74.6739	62.7553	81.3213	66.4125	83.804	40.5684	28.8863	31.3612	Mamu class II histocompatibility antigen, DR alpha chain	Mamu-DRA
A0A1D5QT46	0.175203	0.180875	0.362177	0.177492	0.270456	0.27513	0.21296	0.217014		WDR41
A0A1D5QT48	1.26816	0.957856	0.815455	0.758792	1.04936	0.625407	1.30517	0.88962		MYEF2
F7HPP6	0.213273	0.773786	0.194399	0.0692579	0.682841	0.331508	0.363897	0.247048		ATP1A3
F7E787	2.69533	2.49453	3.22089	1.73761	1.49646	1.70903	1.90654	2.41298		ANKS1A
A0A1D5QT71	0.0861171	0.0635379	0.1832	3.47889	0.0354346	0.633685	3.77144	1.06627		SPP2
F7E8B9	0.974334	1.04295	0.175229	1.15869	2.25273	1.13763	1.43183	0.81981	Isocitrate dehydrogenase [NAD] subunit, mitochondrial	IDH3G
A0A1D5QTD2	26.9629	14.7481	12.2613	12.2075	31.8529	14.1875	98.07	14.4233	Calponin	CNN1
G7N1N3	0.801467	0.672789	2.56536	0.741284	0.912836	1.44163	0.238602	1.25138		PTER
A0A1D5QTI7	2.58348	1.58048	0.136555	0.0510153	8.82182	4.9534	1.62251	1.46155		LOC723513
A0A1D5QTI9	0.381633	0.375391	0.263997	0.313873	0.243718	0.230879	0.37206	0.513169		UNC13B
F7BP98	0.271432	0.327697	0.0846655	0.285369	2.11365	0.0997949	0.578134	0.110383		SGCG
A0A5F8AF64	5.28676	7.09227	6.33059	6.34051	6.04575	6.11491	8.11255	6.07901		HAGH
A0A5F8A9X1	0.301235	0.603298	0.467053	0.474408	0.350897	0.262534	0.350408	0.329694		TMEM63A
F7CF36	12.1189	4.88351	29.6772	8.60509	2.72996	1.61908	3.47814	3.06716		AQP4
A0A1D5QTQ8	0.510652	0.327112	0.314225	0.333377	1.43533	0.770141	0.0555704	0.790038
F6TE46	1.31497	1.89414	2.56522	1.17834	2.56201	3.39428	2.69041	2.81223		HMGB3
F6YVV3	28.1706	17.2778	261.423	0.104405	0.0760134	4.51506	7.57817	16.7845		CEACAM5
A0A1D5QTS6	0.0598302	0.107522	0.13505	0.12365	0.114711	0.0879754	0.250086	0.293012	Cytosolic Fe-S cluster assembly factor NUBP2	NUBP2
A0A1D5R1N1	1.73076	1.34561	7.22575	2.63056	2.32956	2.00199	2.31233	3.21453
A0A5F7ZM14	0.162644	0.186474	0.204333	0.0706721	0.0461634	0.0322522	0.100859	0.0836725		ERMAP
F6QI01	0.610459	0.446833	0.589142	0.0828866	0.0398137	0.30879	0.290654	0.354184	RNA binding protein fox-1 homolog	RBFOX2
F7BXI7	0.492204	0.68788	0.44152	0.721784	0.2952	0.452874	0.28731	0.347625		EDNRB
A0A1D5QTZ0	0.693941	0.547389	0.820361	0.518006	0.925519	0.748696	0.871299	0.898364	Glycylpeptide N-tetradecanoyltransferase	NMT1
F7FF43	8.02779	13.2173	5.11073	14.1411	26.8018	24.0445	12.9202	12.6395		PSME2
A0A5F8A854	7.18178	10.1539	5.5485	5.76278	9.91802	14.2498	8.27373	11.4621	60S ribosomal protein L18a	LOC700872
A0A1D5QU10	2.62555	2.78244	1.12568	2.11976	2.08359	2.46308	2.51076	2.70847		FAF2
A0A1D5QU28	0.105211	3.21149	3.28083	4.23148	4.25448	6.13088	4.32761	2.18879
A0A1D5R816	2.36986	2.14601	0.0815273	0.922765	1.21675	1.93127	1.67941	1.5999		MTX2
A0A1D5QU57	1.38256	1.85204	3.67254	2.21297	2.03111	2.18576	1.45594	2.35486		ACAP2
F7H4I9	0.0510927	0.114829	0.196829	0.186154	0.166003	0.131094	0.30973	0.0752611		DGCR14
A0A1D5QU95	1.58012	1.39332	2.33354	1.29258	1.61526	1.32405	1.73167	1.15205		ALG11
H9ENT4	1.12011	1.05882	2.52616	1.18807	1.3832	1.86879	1.54943	1.71279	Ribosomal protein S6 kinase	RPS6KB1
A0A1D5QUB4	6.40872	5.60381	17.5378	8.92192	5.1566	3.40014	5.50048	6.2585		LLGL2
A0A1D5QUB6	1.08545	0.744672	0.804429	1.13309	0.924853	0.858786	1.31492	1.47986		CLASP2
A0A1D5QUC0	1.88626	2.69782	1.53649	2.72975	1.98487	2.11009	2.33747	2.26483		ITPR3
A0A1D5QUC1	0.80741	1.16703	1.28934	0.918818	0.748178	0.815767	1.04483	1.04499		CLIP2
A0A1D5QUC9	0.616905	0.78619	0.948467	0.767029	0.453335	0.675238	0.0373841	0.546269
A0A5F8AHZ9	0.327565	0.506791	0.28326	0.231373	0.14697	0.265754	0.320255	0.299501	Oxysterol-binding protein	OSBPL10
F7BNR8	0.0572649	0.151585	0.118611	0.0611569	0.106317	0.114695	0.0719841	0.0865937	Receptor protein serine/threonine kinase	TGFBR1
F7G2M3	1.09375	1.5758	0.855074	1.67091	1.15061	1.74589	1.59439	1.62635		RAB3GAP1
A0A1D5QUM7	0.324794	0.403217	0.341945	0.345924	0.396125	0.519261	0.276885	0.2572		NOL11
F6Y5N3	3.05052	0.986934	4.34573	1.51705	4.03587	2.2268	1.93674	2.57123		AOX1
A0A1D5QUP8	0.423929	0.557363	0.17614	0.206796	0.501752	0.755214	0.609954	0.570766	Signal transducer and activator of transcription	STAT5B
A0A1D5QUP9	1.08036	0.536751	0.608391	0.958815	1.99692	1.0526	0.811981	0.576855
A0A1D5RKM9	0.30768	0.126114	0.118967	0.239763	0.0921125	0.166565	0.150408	0.168727		LOC717376
A0A1D5QUR2	0.24308	0.534285	0.223143	0.201287	0.326205	0.381437	0.244214	0.211332		MED25
F7HE86	50.3242	43.5754	96.183	54.1798	38.1376	38.2414	38.7417	51.1859		ATP1A1
A0A1D5QUS8	3.59691	5.46579	3.1011	5.27393	3.48995	3.36397	3.77975	4.83786	Receptor protein-tyrosine kinase	EPHB4
A0A1D5QUU6	28.836	24.6719	39.2184	28.4469	16.0934	11.8257	14.7997	13.6265	Glutathione peroxidase	GPX5
A0A1D5QUV7	0.363296	0.565608	0.352254	0.316642	0.231618	0.204058	0.589029	0.394258		SH3D19
F6XAP8	5.6484	4.83676	4.87152	6.70753	6.61015	7.1943	7.6975	5.73103		HSPA4
A0A1D5QUW3	3.08066	3.39744	4.83881	3.12263	3.37265	2.61192	1.83045	2.7877		CYFIP2
F7DMX4	0.615515	0.0721959	0.265362	0.0841396	0.160857	0.241699	0.129563	0.351218		C10orf72
A0A1D5QUW9	1.77538	1.76528	2.0363	0.998544	1.18519	1.46294	1.45711	1.31995		EGK_20728
A0A1D5QUY3	4.18796	2.31426	3.24472	2.84718	2.34879	1.987	2.11175	2.11243		PAICS
A0A1D5QUZ4	0.541181	0.350613	0.452266	0.0782652	0.362458	0.478002	0.415122	0.596927		AKTIP
A0A1D5QV11	1.91031	1.34201	2.27257	0.893533	0.814112	0.812052	0.815405	1.07441
H9EQA5	13.5388	11.4068	6.39787	15.4869	12.4257	11.112	12.8151	11.8461		CAPN2
A0A1D5QV19	2.33034	2.47569	1.32344	1.69324	2.00525	2.24065	1.86998	1.31623		STX8
F7FRU7	0.316511	0.216154	0.296811	0.0780652	0.0695682	0.393365	0.5239	0.318146		VIPAS39
A0A1D5QV35	0.689618	0.673415	0.776724	0.548655	0.87027	0.93697	0.779815	0.528427		MRPS22
A0A1D5QV65	1.61096	0.107037	1.46211	1.13872	1.07543	0.928986	0.397454	0.151778
A0A1D5QV70	14.7514	15.7529	22.0235	13.5675	14.4843	10.7128	17.2876	14.6637	Aldehyde dehydrogenase	ALDH3A2
A0A1D5QV86	0.145566	0.799698	0.862502	0.0530592	0.670894	1.13704	1.13614	0.97398		RBM26
A0A1D5QVA1	0.215685	0.33536	0.512101	0.32668	0.189952	0.179207	0.187324	0.269102		TBC1D20
A0A1D5QVD5	0.385646	0.088512	0.193722	0.546778	0.114156	0.0353903	0.0784276	0.12403		COX20
A0A1D5QVD6	0.084684	0.991792	0.199448	0.593135	0.316837	0.390855	0.38797	0.0497975		EPN3
F6ZEF8	2.17758	2.58938	2.67618	2.17688	1.49552	1.69271	1.84629	1.85291		CASK
A0A1D5QVG7	2.87788	2.12735	4.30326	3.09957	3.96651	3.08656	4.7565	3.80204		ACLY
A0A1D5R552	0.677808	0.630424	0.213698	0.366179	0.606572	0.502379	0.646929	0.748513		POGZ
A0A1D5QVK6	2.86534	3.74802	5.78583	2.82097	3.66031	3.00362	2.45331	1.51515		PRKAG1
A0A5F7ZZQ7	0.140358	5.00865	0.123243	0.0348812	4.37395	2.00342	3.68255	1.76862
F6Z0R5	64.342	4.76168	25.8849	85.6793	148.364	71.7377	70.4863	144.031		HP
A0A1D5QVL9	0.625125	0.674776	0.193966	0.723738	0.587409	0.36537	0.412251	0.388629		CPNE8
A0A1D5QVM8	2.45268	2.27535	3.57326	2.15091	1.97019	2.1504	1.4439	2.43607		MYO5B
A0A1D5QVN5	1.16009	0.980014	0.205021	1.19477	1.09722	1.09432	1.51888	1.44467		GJA9
F7E9S9	0.860286	0.68615	3.77971	0.312286	0.124811	0.055045	0.89091	0.722989		TCOF1
A0A5F7ZLU5	7.24469	3.12588	9.48	4.54486	2.737	1.72487	2.96676	2.8625		CACNA2D1
A0A1D5QVS1	4.46276	4.28797	8.9843	2.65359	4.48851	4.44075	2.56471	5.46517
F6VLF7	2.54199	3.16574	5.09951	2.75082	1.94293	2.3963	2.25028	3.02135		SORT1
A0A1D5QVX8	2.30054	3.11774	9.44216	2.83587	2.07907	2.37199	3.25291	2.44208	ATP-dependent (S)-NAD(P)H-hydrate dehydratase	CARKD
A0A1D5QWF9	0.48078	0.440208	0.873575	0.46031	0.322446	0.27632	0.378424	0.299511		MXRA8
A0A1D5QW03	0.157383	0.142125	0.195693	0.0447967	0.0582929	0.0621808	0.0833774	0.074025
F7G108	32.6685	16.9425	34.9201	20.1341	41.5709	21.0292	28.9575	30.965		RAB5C
A0A5F7ZEZ3	0.751718	0.963304	1.41151	0.923148	0.441914	0.508311	0.528051	0.92803		SH3GL2
F7BYR4	2.9797	1.83757	0.893805	1.92353	1.72316	1.4958	1.15793	1.78459		TAPBPL
A0A1D5QW52	0.38792	0.399463	0.672304	0.638917	0.476002	0.687655	1.35006	0.656719		GK
A0A1D5QW53	6.18294	1.82601	8.38535	4.17478	5.14609	2.70385	4.20587	2.2826
A0A5F7ZIK8	5.03589	6.40362	7.02813	2.90104	1.36831	1.46467	3.80396	6.63587
H9FW26	0.0826469	0.114291	0.106149	0.071516	0.0711183	0.0470598	0.0764596	0.108241		RNF216
F6R4Z4	4.23427	4.79959	5.59895	6.82438	4.54631	4.05651	4.52926	3.95108		KLC1
F7DXZ6	2.51501	2.78512	2.64558	2.4015	1.52873	1.7209	2.00104	2.58804		PPFIBP1
F7E1J8	0.0547252	1.14329	1.11269	0.604283	0.862913	0.572872	1.4606	1.78462		L3HYPDH
A0A1D5QWA5	0.125427	1.12728	0.133656	0.643667	0.0855278	0.0900257	0.243906	0.491362
A0A1D5QWA6	2.17225	3.66517	5.39198	2.62191	1.63681	1.46761	3.204	3.24735	Phosphatase and actin regulator	MKL2
A0A1D5QWA9	109.263	141.297	50.7288	67.6538	71.1533	97.471	39.9903	147.412		FGA
A0A1D5QWB8	0.136218	0.0620328	0.0851526	0.110336	0.0879239	0.130238	0.116433	0.117456
A0A5F7ZVS7	1.7428	3.01078	0.0763606	0.0386203	0.934242	1.48204	2.82952	1.38445
A0A1D5R5A8	1.06731	1.09897	2.19524	1.55038	0.708625	0.968942	1.18871	1.26009		TRIM2
A0A1D5QWE4	0.516635	0.383378	0.286091	0.675657	0.788922	0.561237	0.375796	0.519824
A0A1D5QWE9	0.356295	0.41102	1.00467	0.090028	0.519023	0.390594	0.468525	0.31021		PRKAB2
A0A1D5QWJ2	1.1807	0.0870255	0.165844	2.03892	7.12619	0.0548115	7.23713	0.109155		LOC694667
A0A5F7ZDA3	2.36353	3.24804	2.86904	2.67903	2.32455	2.56277	2.25201	2.6981		HGS
A0A1D5QWK7	0.758086	0.124851	1.1232	1.09972	0.452424	0.539565	0.595912	0.762532
A0A1D5QWM6	7.11617	6.87254	8.94833	8.61811	12.4587	11.2697	9.34422	9.20065		STIP1
A0A1D5QWN4	0.0748052	0.150078	0.136764	0.0714803	0.53097	0.549994	0.494466	0.255342		GRAMD3
A0A1D5QWN6	0.28477	0.425485	0.104517	0.231618	0.116985	0.131616	0.300868	0.379106		GPATCH8
A0A1D5QWQ3	3.52084	0.129711	3.49696	4.50923	4.88089	1.00319	2.0764	2.22331
F6ZXA5	0.0765689	0.103019	0.15644	0.0909241	0.0532336	0.0582551	0.0619155	0.0642205		SREBF1
A0A1D5QWQ6	0.839985	1.66694	1.13563	1.23335	1.62041	1.99469	1.21839	0.887673		DCK
A0A1D5QWS0	47.499	51.8606	40.1346	49.092	73.7458	59.5815	49.8409	42.6473	Malate dehydrogenase	MDH2
A0A1D5QWS7	5.66306	6.49049	7.75649	5.12145	3.23571	4.08584	5.12901	4.34792		DBNL
A0A1D5QWT3	0.842725	0.620855	0.988553	0.998276	0.855942	0.671425	0.532997	0.664543		VPS39
A0A1D5QWV6	0.107606	0.0687548	0.137462	0.082608	0.387822	0.206179	0.0838272	0.20942	DNA polymerase	POLA1
A0A1D5QWV8	0.282833	0.331702	1.20295	0.689756	0.714055	0.751499	0.52978	0.616575		ANKMY2
F7G5W3	3.68584	2.44889	2.49514	3.6188	3.25494	1.92661	4.04365	2.22214		GUCY1B3
A0A1D5QWX3	42.6515	32.3571	84.1058	58.4285	52.6205	52.5453	50.2075	50.4107
A0A5F7ZJL7	0.524971	0.0896022	0.131463	0.765727	0.675624	0.701115	0.750968	0.455714
A0A1D5QX17	0.370097	0.314174	0.613437	0.249513	0.510265	0.866608	0.598956	0.532462	Phosphoinositide phospholipase C	PLCB2
A0A1D5QX36	0.648746	0.156428	0.148428	0.0577761	0.0216103	0.204097	0.290509	0.603016
F7A755	0.0939991	0.770842	0.836292	0.791165	0.730416	0.920349	0.551639	0.684013		SLCO2B1
A0A1D5QX71	0.544809	0.64316	0.310549	1.0051	0.60934	0.605332	1.32464	0.398258	Aminomethyltransferase	AMT
A0A1D5QX85	0.689541	2.43704	0.0884283	1.16719	1.21413	0.967019	1.21939	1.66029
A0A5F7ZW05	7.0853	6.65501	6.64829	4.83794	5.99496	4.79012	3.99004	6.24292	Sorting nexin	SNX9
F6WQ68	2.22489	2.54076	4.71547	2.2442	1.2918	1.57349	1.83412	2.32438		AKAP13
A0A1D5QXA1	0.579467	0.542493	0.0929811	0.055706	0.597393	0.162648	0.119972	0.131982		AMFR
A0A1D5QXA8	1.30834	1.61868	1.78294	2.06068	2.22047	2.55694	1.69898	1.68444
H9EMK7	21.8163	16.33	31.2582	17.0228	12.7116	13.1847	15.1449	15.212		LRP1
A0A1D5QXB9	0.8066	0.692444	2.31242	0.547774	0.208016	0.256922	0.478175	0.596219
F6W0D8	5.8298	6.7831	6.45907	4.96245	2.68732	2.54031	3.55977	3.79213		ENAH
A0A1D5QXD8	6.07873	5.87986	10.8241	5.74707	6.03664	6.32349	7.25512	7.83418		ERGIC1
H9G0D0	25.9811	11.639	16.3311	13.7139	22.8027	19.1696	14.5867	20.2446		CAPZA1
A0A1D5QXE6	0.219911	0.303909	0.336847	0.234622	0.161771	0.217947	0.269753	0.231503		ARHGEF28
A0A1D5QXF0	0.1668	0.298892	0.3672	0.295202	0.0878709	0.135517	0.162438	0.25657
A0A1D5QXH4	6.48784	10.2871	13.9081	10.2483	4.85811	7.56127	6.4174	7.35911		C11orf59
I2CXT5	0.0925306	0.112809	0.133265	0.131021	0.134922	0.158747	0.159681	0.150793		MADD
A0A1D5QXP3	1.90949	2.04899	2.06499	2.0821	2.53966	1.30886	2.01269	1.05558	DnaJ homolog subfamily C member 10	DNAJC10
A0A1D5QXU5	0.112814	0.181611	0.551205	0.785151	0.355381	0.782004	0.703203	0.389302
A0A1D5QXY8	0.204743	0.309113	0.585031	0.0471288	0.133021	0.10518	0.261556	0.143175
A0A1D5QXZ0	24.6295	10.9614	19.6552	22.4952	17.3697	8.348	9.40924	4.51289
A0A5K1VUB5	0.22719	0.282278	0.0734537	0.338173	0.209568	0.346565	0.290447	0.248127		TSGA14
A0A1D5QY11	0.662756	1.03397	1.03406	0.872653	0.954526	0.740158	0.760999	0.688721		ARMC8
A0A1D5RDB4	2.93879	2.74795	5.88395	2.16616	2.18435	2.27914	2.59501	1.81432		GLB1
F6ZN86	1.21609	0.537966	0.328305	0.660371	0.90618	1.85797	1.0201	1.44368		SIGLEC11
A0A1D5R6Y4	1.27962	2.49295	2.57858	1.53375	1.12402	2.18677	1.54375	1.85316		RBMS1
A0A1D5QY32	0.268171	0.297792	0.441941	0.338683	0.458485	0.346956	0.292778	0.200605		PLEKHM2
F7B679	0.343844	0.378925	0.466296	0.127649	0.265772	0.137971	0.196984	0.318079		BRPF1
A0A1D5QY82	0.112818	0.0911687	0.498972	0.355206	0.325203	0.407313	0.102466	0.117286		APBA3
A0A1D5QY87	71.0575	46.461	105.247	108.785	74.9369	81.6321	145.718	84.2608		ALDH1A1
A0A1D5QYD0	6.75299	8.52221	8.88152	10.1	7.27789	9.81326	6.19708	15.251		ITIH4
A0A1D5QYF5	0.0659208	0.0314664	0.263042	2.57061	2.67398	3.14692	0.0897333	0.0679825		GNLY
H9H433	0.0858799	0.121452	0.197742	0.272975	0.455297	0.504497	0.148096	0.273612		IGHV3-23
F7HEX4	0.244767	0.521808	0.10059	0.268401	0.333036	0.12736	0.463545	0.35999		URI1
A0A1D5QYI2	2.40243	2.41926	1.31377	2.55678	2.24002	3.38906	3.63206	3.24614
A0A5F8A9U9	0.299884	0.291328	0.322164	0.151747	0.115541	0.0657797	0.309218	0.317484		ZNF143
A0A1D5QYJ7	1.52227	2.4232	2.48622	2.36292	2.29912	2.2513	1.81381	2.37819		NUP205
A0A5F7ZIC7	10.9251	24.8555	7.81069	16.0662	11.7187	13.4973	10.2376	15.7077		TRRAP
F7C0E0	1.356	1.08786	0.747617	0.918167	0.946609	0.987713	1.15015	1.12663		PKN2
A0A1D5QYN2	13.1826	10.7972	54.9383	15.4574	8.89609	8.73028	13.2315	16.8061
G7MPQ7	0.0998626	0.0989229	0.12579	0.0438394	0.443841	0.230449	0.247427	0.233326		MTO1
A0A1D5QYP0	14.4971	13.6803	9.3646	12.0351	14.086	10.9907	9.21694	10.9852		IMMT
A0A5F7ZUJ5	1.03694	1.16221	1.49252	1.36346	0.852684	0.784513	0.962818	1.08758		AKAP9
A0A1D5QYQ6	0.221467	0.475726	0.273921	0.363842	0.0792694	0.130684	0.223336	0.238799		SAAL1
F7ANI8	38.7457	19.9098	22.8784	21.5842	13.1797	7.2194	8.93539	16.0684	Synaptosomal-associated protein	SNAP23
A0A1D5QYT3	0.372451	0.326843	0.550178	0.438702	0.638032	0.702614	0.45431	0.562978		WDR36
F7E018	0.260108	0.377047	0.466917	0.335361	0.335874	0.227979	0.118328	0.250942	Receptor protein-tyrosine kinase	EPHA2
A0A1D5QYW7	0.769896	0.542825	1.09736	0.182266	0.637087	0.604582	0.56378	0.569775
F7D6W0	1.83501	1.62822	0.0884537	1.01758	0.752452	1.14242	1.01515	1.5594	Receptor protein-tyrosine kinase	ERBB2
A0A1D5QYZ3	1.69741	0.728809	0.195135	0.137834	0.162262	0.48302	0.59522	2.17835		CFDP1
A0A1D5QZ01	0.666461	1.08013	1.19492	0.769558	1.04022	1.21409	0.765703	0.907356		PSME3
F6WYB6	1.31447	1.20056	2.96973	1.81197	0.831453	0.504497	0.622164	0.70897		SERPINA5
A0A1D5QZ12	0.103855	0.286047	0.246199	0.309723	0.0952795	0.359829	0.313375	0.3097	Receptor protein-tyrosine kinase	MET
A0A1D5QZ17	0.386414	0.422209	0.469398	0.571067	0.425589	0.566452	0.537804	0.338587	Ubiquitin carboxyl-terminal hydrolase	USP8
A0A1D5QZ18	2.79919	2.33836	2.61488	3.11991	5.74762	3.59014	2.91578	2.85401
A0A1D5QZ21	2.22289	2.62369	2.88736	1.99395	2.29046	2.11165	2.21617	1.88403
I0FRT6	0.458201	0.494571	0.847085	0.48479	0.537801	0.490581	0.527739	0.756549		MAP3K5
F6TIK4	1022.62	608.083	1527.1	831.928	810.854	700.821	864.554	774.001		LOC720706
F6UL51	1.40386	0.853178	0.437214	0.275692	0.0777622	0.261094	0.417093	0.794569		BET1
H9YYJ1	9.14203	10.3081	13.2765	7.88177	6.03559	6.28373	8.70365	9.34225		LIN7C
A0A1D5QZ56	0.870166	0.716258	1.19828	0.809402	2.0213	1.55465	0.85532	0.821474	Proteasome subunit alpha type	PSMA2
A0A1D5QZ61	1.25141	2.24738	0.138175	0.142067	0.106698	1.06254	2.01664	0.162237		SDR39U1
A0A1D5QZ63	81.9915	58.2723	58.4237	53.7928	52.1756	43.2505	53.7493	57.558
A0A1D5QZ71	1.69143	2.78074	4.19468	3.06846	3.58779	4.35243	3.68636	3.09077
A0A1D5QZ85	20.1243	15.5593	0.178489	10.3268	11.3705	6.65722	13.1662	9.96708
A0A1D5QZ91	11.8232	6.98517	6.56046	6.86116	4.83885	4.89767	5.01937	5.39826	Mitogen-activated protein kinase	MAPK3
A0A1D5QZC2	0.0501244	0.0998496	0.30509	0.154498	0.17858	0.207708	0.580866	0.306142		THNSL2
A0A1D5QZD6	1.51274	0.162892	0.0938301	0.671941	1.06982	0.238742	0.791713	1.05052
A0A1D5QZE9	1.69691	0.112455	0.0889808	0.779404	0.91655	1.33838	0.454898	0.110609
A0A1D5QZF9	0.492706	0.739151	0.891516	0.574362	0.501962	0.42413	0.575367	0.665286		PIK3C2A
A0A1D5QZG5	4.72829	2.81659	0.19173	1.93579	1.84452	2.44365	3.66007	5.3133	ATP synthase-coupling factor 6, mitochondrial	ATP5J
A0A1D5QZH4	0.197445	0.0688587	0.420015	0.066588	0.0542989	0.0667335	0.0809996	0.183728		DCAF5
A0A5F7ZSJ3	0.486569	0.621112	0.705055	0.269079	0.319174	0.337179	0.53611	0.59937
A0A1D5QZK2	1.75789	2.11771	3.69973	1.52889	2.67047	3.10745	2.26266	2.50722
A0A1D5QZL3	0.364739	0.636755	0.202021	0.642671	0.570032	0.422891	0.188503	0.430438
F7FVQ8	0.125986	0.207675	0.362867	0.117305	0.0818105	0.0305228	0.110612	0.167279		MAX
A0A5F7ZA79	0.0628277	0.179878	0.293369	0.122265	0.193771	0.0689219	0.168643	0.08379
A0A1D5QZT0	43.462	36.4228	40.6405	43.5522	20.6618	26.489	21.6613	31.2238
A0A1D5QZT3	3.45565	3.86396	1.55976	3.42016	4.7961	4.29963	2.33782	2.9184		TM9SF3
H9FSZ7	0.146723	0.329467	0.239281	0.419891	0.0506904	0.230364	0.276861	0.416773		AFF4
A0A1D5QZU3	0.0990735	0.0961431	0.146624	0.0339638	0.232287	0.352008	0.185933	0.0384311
A0A1D5QZV3	0.46125	0.512533	0.478649	0.503984	0.492188	0.607939	0.42491	0.492495		FCHSD1
A0A1D5QZV5	1.45789	2.24896	2.63563	2.32507	2.04204	2.32636	2.01515	1.64277		QARS
F6WI35	0.303501	0.284828	0.173879	0.231691	1.97555	0.81932	0.391602	0.20005		CD3G
A0A1D5QZX4	0.474296	0.819684	1.12572	0.739905	0.725231	0.8889	0.903327	0.906223		ELAC2
A0A1D5QZY3	0.288283	0.2829	0.33635	0.450387	0.478069	0.693423	0.567861	0.309328		ACBD6
F6VA15	0.765071	0.605727	0.657634	1.10122	0.835727	0.646819	0.0699564	0.13598		STX18
A0A1D5R004	12.9873	17.598	16.2596	13.7281	17.4489	16.4089	15.1622	14.9858		SDHA
A0A5F7ZUS6	1.25369	0.813648	0.151618	2.0131	3.71006	1.90008	1.87497	2.78788		ABL1
A0A5F8AL40	4.89193	9.37539	15.9045	4.98238	3.1765	1.27624	5.23762	4.76246
A0A5F8A6J4	2.62447	1.34933	5.47141	2.04655	1.05549	1.9458	1.81561	2.15297
A0A1D5R093	4.89618	7.83982	8.96141	8.69359	6.32742	5.6769	10.4289	9.81556		PDLIM5
A0A1D5R0B5	0.496411	1.02212	1.36465	0.923569	0.77081	0.516295	0.823222	1.08277		CAMLG
F7H1Q9	6.96372	10.6688	3.9857	6.20987	4.217	5.68146	6.875	6.12362		CPSF6
H9ZA17	1.66642	1.15345	2.19987	1.88507	1.20926	0.881925	1.01861	1.04613		LUC7L3
A0A1D5R9V4	1.09197	0.830174	2.2621	1.00134	2.3888	1.07815	0.739451	0.873513
A0A1D5R0E7	1.9012	3.18142	7.08839	3.06245	3.42209	3.57711	5.38012	3.30197	Glutathione synthetase	GSS
A0A1D5R0F2	0.0831837	0.0722188	0.0733055	0.3452	0.247232	0.201519	0.335722	0.466546	Uridine kinase	UCK1
A0A5F8AK26	1.01988	0.624719	0.939451	0.424603	0.283215	0.281952	0.601653	0.474936		ARVCF
A0A1D5R0F4	2.64821	2.65718	4.56873	2.15447	1.97947	1.71976	2.47039	2.22812
A0A1D5R0G5	0.238607	0.287916	0.222402	0.0584783	0.410489	0.42312	0.202618	0.254475		STEAP3
H9Z113	1.9592	2.02727	5.07569	2.55482	2.01268	1.16957	1.44936	1.8893	Aminoacylase-1	ACY1
F7DXI2	0.161297	0.145233	0.17074	0.169776	0.206022	0.117725	0.29569	0.153685		LOC709196
A0A1D5R0J3	8.69664	8.80783	10.4387	10.2954	12.9355	9.37524	6.37106	9.42261	Eukaryotic translation initiation factor 3 subunit L	EIF3L
A0A5F8A565	2.29873	2.36358	4.65567	1.77684	1.13131	1.0031	2.06575	1.83783		NUP153
F7HJB6	0.161317	0.490854	0.963792	0.482875	0.91098	0.610351	0.611165	1.22391		TUBGCP4
F7HNE5	125.276	79.3183	161.643	51.7125	13.6263	43.1788	73.0596	125.658		LOC710137
I2CY44	0.0698662	0.21664	0.312792	0.337388	0.219689	0.419795	0.222226	0.240856		PFKFB2
A0A5F8AMQ6	3.75747	6.80077	14.7444	6.5018	7.45376	5.62573	6.56509	5.59898		FTO
H9EMX7	2.66179	2.16626	3.61694	2.06739	2.14399	1.97526	1.52227	1.77064	Oxysterol-binding protein	OSBPL8
A0A1D5R0U6	1.73022	2.444	1.39114	2.0536	3.15257	2.51903	2.12649	2.15612
A0A1D5R0W7	2.09927	1.68821	3.93109	1.93173	0.841263	1.17133	1.41343	1.43908		MPP7
A0A1D5R101	0.0922092	0.203596	0.719865	0.0924231	0.0802153	0.255905	0.0435201	0.140678	Receptor expression-enhancing protein	REEP3
A0A1D5R103	1.99097	0.54507	2.31261	1.48625	0.92671	0.755573	1.21915	1.47384
A0A1D5R107	1.42582	1.58504	3.25112	1.40514	1.52743	1.36459	2.0661	1.92258		PCYT2
A0A1D5R116	0.243385	0.15212	0.840035	0.0863497	0.131292	0.139421	0.353729	0.211735
A0A5F7ZCP6	0.14775	0.0606364	0.255307	0.119646	0.0946153	0.0689244	0.176826	0.170731
F7HLW4	1.65098	1.24256	0.403257	1.2814	2.53335	1.3012	1.95843	0.072864		TPT1
A0A1D5R129	9.66924	11.0641	17.5883	12.7695	5.95116	7.35823	9.04642	8.44909		RALB
A0A1D5RAA9	0.331497	0.492841	0.30648	0.489924	0.343683	0.659008	0.187804	0.51763
A0A1D5R138	4.33925	3.6422	7.90506	3.77979	13.1881	6.58878	6.2922	4.12489
A0A5F8A543	5.28946	3.68287	7.19725	3.24504	13.9588	10.2539	4.18996	5.6188
A0A1D5R145	8.58433	9.20682	5.75593	7.69175	6.27137	6.87948	8.23153	8.58432		SAFB2
F6ZH68	0.703975	0.731643	0.579191	0.797947	0.727789	0.744949	0.595289	0.851317		KDM1A
A0A1D5RF29	0.512891	0.782878	0.367324	0.584553	0.383338	0.258718	0.842038	0.676968		MAST4
A0A1D5R185	2.82053	1.38459	4.72061	1.12171	14.2391	1.1945	3.39188	0.0497032
A0A1D5R1D8	0.637939	1.18517	1.01416	0.798598	0.351948	0.2532	0.350719	0.830395	Receptor protein-tyrosine kinase	FLT1
F6XNK5	11.922	12.4723	15.1299	14.0334	20.6054	21.5031	15.1992	16.3732	Proteasome subunit alpha type	PSMA1
F6XZK9	0.138169	0.122628	0.300189	0.113309	0.372618	0.349107	0.263551	0.0597267		DENND6A
F6V2Q4	0.35702	0.193165	0.27115	0.277818	0.270319	0.321363	0.262362	0.339886
F7A1Q6	0.419876	0.623284	1.23921	0.527776	0.323907	0.372963	0.674945	0.67973	Diacylglycerol kinase
F7C1A7	10.9328	9.04376	21.5301	11.9148	10.3051	11.5174	14.0654	14.2647		PRKACA
A0A1D5R1L5	4.19027	4.56587	6.8576	3.74795	3.54926	3.05035	2.57073	3.57831
F7DR01	0.212736	0.426957	0.126461	0.23671	0.316869	0.0397688	0.431378	0.148738		ATP1A2
A0A1D5R1P2	11.0517	7.704	10.4219	7.35116	12.9666	2.94046	4.40198	6.96333
A0A5F7ZWU7	0.12592	0.401266	0.145265	0.0802405	0.79642	0.330237	0.730804	0.064288		FARP2
A0A1D5R1T2	0.164898	0.172321	0.165362	0.175397	0.19162	0.191018	0.168947	0.194729		NLRC5
F6Y0X7	1.63705	0.569288	0.180684	0.0800421	4.53545	4.55449	0.810667	1.15516		TUBA1B
A0A5F7ZRK1	1.29166	0.81328	1.40876	2.71424	1.26114	1.28732	1.08612	1.94488		NISCH
A0A1D5R1X5	11.1235	6.52766	22.8084	7.13394	5.52831	6.68198	5.25422	4.87999		PSAP
F6YFI2	4.93786	0.108632	7.40469	4.98621	4.49692	0.0468905	0.102829	0.854786		SLC2A1
A0A1D5R206	0.80166	0.551069	0.814848	0.482913	0.452109	0.597608	0.644611	0.786286		ZFYVE20
A0A1D5R219	1.03906	1.41142	3.02967	0.928971	1.11964	0.767175	0.883854	2.63806		VIPR1
A0A5F7ZSQ5	1.0922	1.41724	1.20122	1.38208	1.56022	1.50388	1.34007	1.27301		GBF1
F7GSL0	1.03589	1.06691	1.15539	1.40185	2.25827	2.46721	1.70462	1.86353		GART
F6YTC8	0.252794	0.359229	0.181979	0.368857	0.263089	0.173507	0.384512	0.380912		FILIP1L
F7D937	0.227243	0.177677	0.381326	0.107716	0.228079	0.165471	0.26287	0.16279		KANSL3
F6SFP9	1.72092	2.89665	4.92431	0.0810625	0.0647294	0.0787448	0.133865	0.0849088	D-tyrosyl-tRNA(Tyr) deacylase	DTD1
A0A1D5R290	0.139986	0.061803	0.190379	0.0813146	0.191911	0.212195	0.312379	0.0700612	Eyes absent homolog	EYA3
A0A5F8A6F5	4.29101	3.44521	3.06606	3.63271	2.21059	2.3273	3.02438	3.23931		SYNE2
A0A1D5R2B7	39.2937	32.3273	43.6484	26.5612	16.1302	15.7408	30.7426	28.5995		DPYSL3
A0A1D5R2E0	1.82632	0.583054	2.69627	2.07409	1.46125	1.47448	0.885065	0.481415		SNX6
A0A5F7ZR74	0.314863	0.373588	0.114146	0.394184	0.389189	0.284161	0.512452	0.412348		HID1
F7GCP2	0.0804989	0.0437859	0.128249	0.0630986	0.176377	0.0830115	0.105337	0.155809		ELL
A0A1D5R2H4	0.599498	0.759652	0.99673	0.704544	0.388383	0.386358	0.472952	0.751027	Protein-tyrosine-phosphatase	PTPRB
A0A1D5R2I5	0.783867	0.758107	1.59666	0.499464	0.439147	1.2499	0.536317	0.86261
A0A5F7ZBM1	0.805481	0.482682	0.345354	0.583174	0.517482	0.738724	0.576577	0.325212
H9ETN8	0.983443	1.26828	0.37574	0.85051	1.40828	0.457079	1.39516	0.893762		ACSL6
A0A1D5R2P3	0.624508	0.534138	0.143752	0.716918	0.768323	0.902848	0.717695	0.80519		ELP2
A0A1D5R2Q5	0.298028	0.732636	0.307509	0.0680413	0.676675	0.508278	0.112106	0.71821	Mitogen-activated protein kinase	MAPK9
A0A1D5R2Q7	2.48213	0.126814	0.116857	1.04961	5.06166	1.54335	0.188367	0.133548
A0A1D5R2R8	0.71374	0.805146	1.2229	1.56804	1.12861	0.773237	1.14966	1.0537		ATXN10
A0A1D5R2S1	5.37862	6.40583	16.7908	4.49238	5.97989	12.502	3.87763	2.91277	Pulmonary surfactant-associated protein C	SFTPC
A0A1D5R2S6	1.05542	0.980235	0.875304	0.0855906	0.716578	0.794779	1.30129	0.892346	Histone-lysine N-methyltransferase SETD7	SETD7
A0A1D5R2U5	1.77619	1.30402	0.969492	1.1811	1.47292	1.08682	1.54704	1.3812		IK
A0A1D5R2W2	1.33362	1.20152	2.16927	0.879664	0.319226	0.523172	0.932727	0.940208
A0A1D5R2W5	0.887611	0.229147	0.69473	0.455865	0.875175	0.384011	0.767778	0.106797
A0A1D5R2W6	0.733115	0.42681	0.189212	0.723699	0.041189	0.31316	0.616734	0.434756		RCOR3
A0A1D5R2X3	22.2123	33.8437	34.8458	27.296	42.4643	45.8284	30.3255	27.1994		LOC706896
A0A1D5R2X7	1.22242	0.10907	3.37727	0.237196	0.471097	0.137997	0.302556	0.135899		LOC723754
A0A1D5R2Y7	28.8707	23.6019	34.5814	37.804	14.0124	19.8892	28.9537	31.4415
A0A1D5R302	0.0266282	0.0812876	46.296	0.119814	5.86638	5.01369	12.1417	12.7057
F7F2I8	5.67194	2.23048	4.50729	1.23979	1.44538	2.03256	1.41554	0.990831		CRTAC1
A0A1D5R342	0.0892803	0.357613	0.314198	0.455597	0.170875	0.19547	0.311632	0.112788		MPRIP
A0A1D5R364	0.397028	0.44006	0.132874	0.42422	0.22046	0.213108	0.226653	0.356946		PHF1
A0A5F8A6V6	0.866808	1.11487	0.579985	1.2486	1.68529	2.85233	2.29275	2.42166		LOC711210
A0A1D5R394	0.0669642	0.217487	0.296148	0.203724	0.121563	0.323925	0.230669	0.157555
A0A5F8A1C4	2.07044	2.98973	2.10372	2.0485	1.42272	1.63206	1.62216	1.64461	Peptidyl-prolyl cis-trans isomerase	FKBP15
A0A1D5R3D6	1.59437	1.21937	2.50519	2.74676	2.37584	2.41236	2.35428	1.82816		EML2
A0A5F7ZWA0	0.122933	0.362568	0.382214	0.130649	0.127293	0.158304	0.0577942	0.0683486		EPB41L4A
A0A1D5R3G8	1.09595	1.99389	0.169994	1.88576	2.38176	2.09731	2.28981	1.9406
F7GJ03	0.357152	0.548603	0.505419	0.42491	0.213905	0.204615	0.284882	0.485096		ARHGAP23
A0A1D5R3H9	1.15488	1.20649	1.26574	1.21466	0.589896	0.461511	1.40087	0.961661	Phosphoinositide phospholipase C	PLCB4
A0A1D5R3I5	3.60289	3.01704	5.93908	3.52938	3.228	3.1491	3.96514	3.91674		ARL3
A0A5F7ZZW5	0.996604	1.25595	1.34363	1.1829	1.5158	1.19043	1.06091	1.04174		UFSP2
A0A5F8A4A3	1.13767	0.455556	0.233655	0.096513	0.951654	0.0530684	0.0631102	0.0396687		USP6NL
F6Q9B8	0.123327	0.123313	0.119363	0.095134	0.127473	0.0453351	0.156606	0.150453		DDX31
A0A1D5R3Q5	0.0976838	0.156958	0.104473	0.567045	0.489069	0.155856	0.320466	0.184795	DCN1-like protein	DCUN1D1
A0A1D5R3Q8	12.0772	14.1135	25.9204	8.82538	11.2192	16.9913	16.7709	15.8956
A0A5K1UU98	0.671864	0.56005	1.1089	0.761206	0.685083	0.441663	0.425948	0.868592		STK25
A0A1D5R3U5	17.0706	6.92591	15.5873	6.68799	15.9578	15.0016	4.33488	9.40243		CPVL
F6TJ87	2.14543	1.56211	1.48397	1.18815	2.6037	1.93821	2.68013	1.93554		2021-09-06
A0A1D5R3W8	0.675415	0.0854842	0.125656	0.66968	0.577494	0.454537	0.428888	0.512355		NFRKB
A0A1D5R9I9	1.24068	0.0948904	1.25958	2.34986	3.82147	2.25756	1.56153	1.54372	Galectin	LOC100427967
F7EU80	0.406445	0.475432	0.0987053	0.360333	0.493799	0.55058	0.385273	0.673428		RBPJ
F7DVE0	2.17947	2.82399	0.110945	1.76688	3.56572	3.83001	3.95822	2.27694	Peptidyl-prolyl cis-trans isomerase	FKBP11
A0A1D5R444	1.66519	1.57617	0.0644668	0.0563331	1.57287	1.15907	1.71029	1.08978		AKAP7
G7N6N9	0.513122	0.464095	0.742431	0.423914	0.488054	0.702483	0.687431	0.623726		FGD4
A0A1D5R464	0.236538	0.133074	0.27287	0.202284	0.0585315	0.063244	0.196967	0.214051		SPATA6
A0A1D5R480	2.28213	2.95797	5.27799	1.75944	3.55136	3.01304	2.26671	3.43617	Alpha-1,4 glucan phosphorylase	PYGL
A0A1D5R482	2.88541	3.49347	2.76972	2.03835	2.71363	2.87326	1.45272	3.14787
A0A1D5R4A0	0.402432	0.599875	0.17199	0.107142	0.462934	0.485888	0.525491	0.536711
F7AH60	1.45268	0.0603209	7.04868	0.612329	0.720397	1.16292	0.361442	0.903108		CD48
F6SB54	2.2044	2.38073	1.29205	2.2858	1.29369	1.91862	2.47517	2.56609	Protein arginine N-methyltransferase 5	PRMT5
F7H9C9	0.594983	1.00287	0.845543	0.786453	0.529113	0.283183	1.00142	0.559827		ATP5S
A0A5F8A5J3	0.242111	0.513674	0.480377	0.368041	0.439812	0.457665	0.428092	0.725927		REL
F7DWH2	1.12516	1.02359	2.36587	1.04854	0.883618	0.37733	1.1066	0.580218	Protein-tyrosine-phosphatase	PTPRD
F6VFQ0	0.152422	0.115647	1.16768	1.28971	2.06229	1.35761	1.32488	1.24147		NDUFS7
A0A5F8ASE3	0.382771	0.442747	0.308855	0.455214	0.412661	0.377819	0.401148	0.70759		EHMT1
F6W6Z6	5.0714	3.46818	5.65876	3.53241	3.44752	3.18332	3.94404	6.20079		PSIP1
H9H374	0.575531	0.754978	2.17128	0.692207	0.0747614	0.836234	0.413807	0.558942		INPP1
H9H5G3	0.950714	0.796643	0.805177	0.875105	0.908702	0.751076	0.892951	0.868769		TSSC1
F7DAW8	0.78545	1.04373	0.479723	0.799747	1.05539	1.6855	0.491042	0.537914		FBF1
A0A5F8AHB3	0.0852201	0.0572603	0.155637	0.121719	0.128125	0.116582	0.110362	0.112121		FBXL18
A0A1D5R7Y9	11.0587	8.77507	5.59054	10.4904	5.39448	7.06166	7.97039	7.96163		KTN1
F7HQ03	59.9074	16.3374	0.322891	0.196121	12.3543	3.8626	0.0757143	18.3599		ADIPOQ
A0A1D5R563	0.37088	0.382532	0.566903	0.363681	0.682455	0.888509	0.296974	0.57951		SKAP2
A0A1D5R5A1	0.602046	0.316125	0.224228	0.797985	0.918126	0.568374	0.812293	1.00312
A0A1D5R5B6	0.79753	0.96242	0.212403	0.122746	1.25074	0.852822	1.02843	1.18826
A0A5F8AQ15	0.216044	0.407671	0.441291	0.305954	0.21785	0.236397	0.350374	0.428313
H9EUI0	3.94211	3.21547	1.88708	2.13735	0.788747	1.10823	2.34301	2.9988		LRRFIP2
A0A1D5R5D8	1.29965	1.2738	1.3867	1.52188	1.52477	1.10615	1.11006	1.63013		LOC100424693
F6WE02	3.8985	5.3631	9.20482	9.34373	23.8127	23.0143	15.2376	13.1418	Signal transducer and activator of transcription	STAT1
A0A1D5R5F4	1.13072	1.68199	1.03247	1.6111	1.33247	1.1666	1.28569	1.10266		EGK_11469
F6T8F9	0.792628	0.333045	0.956737	1.31289	1.3496	1.14431	1.11895	1.18614		LOC718031
A0A5F7ZDB3	0.151428	0.0838952	0.135085	0.147272	0.052271	0.159005	0.10938	0.146042		USP32
A0A1D5R5I1	0.46731	0.921234	0.858671	1.41246	0.902992	0.824534	1.65343	0.653002		SCFD2
G7NEA8	0.194191	0.158003	0.116807	0.0963106	0.0920999	0.0519619	0.205614	0.181677		EGK_06666
A0A1D5R718	0.0930259	0.116662	0.138178	0.0820766	0.0531986	0.0762254	0.120687	0.151586		NCOA6
A0A1D5R5K5	538.441	1191.36	4233.93	469.887	400.014	187.59	1163.39	605.636
A0A1D5R5P7	6.38286	4.13964	3.82069	5.24289	2.68484	2.8655	1.49689	3.2237
A0A1D5R5Q4	0.280197	0.293198	0.207035	0.403341	0.201226	0.201238	0.338655	0.186123
A0A1D5R5Q6	39.6681	23.635	28.7474	22.9251	23.8789	20.7522	18.3367	19.4177
A0A1D5R5R5	6.04979	7.01351	8.70538	7.51168	7.8668	5.39532	7.88669	5.84997		DDX1
A0A1D5R5T4	4.25318	5.76834	7.40049	4.45598	4.62094	3.20079	3.3437	3.97833		BUB3
I0FI24	23.0818	19.8093	39.7379	26.2405	8.63019	12.0033	11.0366	15.7686
F7H483	8.33153	13.5084	10.1448	11.4095	19.7565	13.4911	20.8426	10.0563		ACADM
A0A5F8A2D2	0.510575	0.260565	0.0775915	0.158042	0.468049	0.300694	0.563468	0.279298		PRKAG2
A0A1D5R5W2	0.263744	0.106622	0.242262	0.231653	0.127964	0.189222	0.107685	0.0606734		GRAMD1A
A0A1D5R5X4	0.0871628	0.466488	0.504345	0.0481952	0.0719575	0.0557917	0.381675	0.549667
A0A5F8AF30	108.286	67.2163	63.9133	83.0703	79.3091	51.7696	87.6937	81.9527		LOC714423
A0A1D5R5Y9	0.913701	1.32791	1.33307	0.896177	0.879835	0.667253	1.12407	1.05059		GGA2
A0A1D5R5Z4	18.4218	17.8553	26.7258	17.4703	20.4926	17.016	13.7102	16.9718	T-complex protein 1 subunit delta	CCT4
F6TT62	1.30544	1.189	1.60676	1.10942	0.986057	1.02539	0.900802	0.854255		RCOR1
A0A1D5R627	0.420841	0.484486	0.820594	0.458279	0.303258	0.426574	0.392017	0.797154		DEPTOR
A0A1D5R636	1.16704	1.01358	0.644132	1.25017	1.6641	1.77669	0.973886	0.895922
A0A1D5R641	0.960401	1.09595	0.578443	2.06007	1.96917	1.75613	1.91595	1.5954
A0A1D5R653	2.4687	1.87055	2.07737	1.18205	1.40702	1.6901	1.84736	2.46817	Nucleoporin NUP53	NUP35
A0A1D5RAP7	0.761907	0.724797	0.755653	0.52858	0.250722	0.293629	0.698291	0.610486		PLEKHA5
A0A5F7ZZB5	0.184604	0.118315	0.210485	0.100717	0.0783002	0.0857092	0.0758751	0.101228		TANC2
F7D839	3.83165	1.36093	3.42557	4.14872	2.15152	1.77725	1.85152	1.98226	Signal peptidase complex catalytic subunit SEC11	SEC11A
H9EP10	0.0591544	0.529537	0.33948	0.712474	0.504169	0.107961	1.00834	0.171281		MSI2
A0A1D5R699	1.01324	1.61872	0.207351	1.52069	0.42671	0.399492	0.556551	0.910825
A0A1D5R6A1	3.06067	0.130211	0.0754563	3.20608	1.75455	2.85299	3.43919	2.29468
A0A5F7ZCY2	0.289363	0.348938	0.114044	0.148972	0.0619282	0.164776	0.067652	0.28133		OPHN1
A0A1D5R6C9	0.48599	0.69248	1.02247	0.460769	0.298889	0.167296	0.567827	0.439429		CIC
A0A1D5R6E2	0.334844	0.37609	0.118173	0.303578	0.392657	0.21811	0.162625	0.270993	Histone acetyltransferase	KAT8
A0A1D5R6E4	1.40289	2.22113	1.62801	1.50433	0.801534	1.26812	1.42602	1.93681		MFSD10
A0A5F8ANS9	0.440872	0.528875	0.773687	0.209953	0.120558	0.201225	0.358813	0.447111		SPEN
A0A1D5R6F0	8.61173	10.4873	15.035	6.91403	2.55518	3.53572	7.12507	10.4761
A0A1D5R6F6	1.49371	1.4581	1.78925	1.28695	1.25028	1.56	1.7941	1.76706		PACS1
A0A1D5R6G1	3.9147	5.00092	6.34181	4.40273	4.83569	4.38078	3.46396	3.26232		PSMC5
A0A1D5R6I4	14.6422	11.4443	13.8605	15.2529	9.8427	7.61178	10.4009	9.31606		CHP1
A0A5F8A4R3	0.505558	0.85708	0.72393	0.417209	0.397246	0.345587	0.616872	0.777046
A0A1D5R6K0	77.0668	41.5474	101.383	71.3892	66.5078	41.8492	34.5452	70.8333	Annexin	EGK_15751
A0A1D5R6K9	2.79807	4.28724	6.98421	2.59815	3.51738	3.66706	2.70016	1.98311
A0A1D5R6M6	1.59518	0.281597	2.46066	1.5141	0.56285	0.804263	0.834463	1.43171
A0A1D5R6M8	28.2652	30.4266	72.3603	25.9095	63.7472	71.5357	60.4178	57.6395		IGHM
A0A5F7ZES8	2.05747	2.73345	6.0741	1.77274	1.93025	2.47957	2.84522	2.50949		APOOL
F7FZK7	0.189224	0.165074	0.140076	0.139177	0.115688	0.0992807	0.156848	0.154902		STON1-GTF2A1L
H9YYM8	4.84215	3.40211	13.8474	4.66478	3.90485	2.48908	5.68587	5.55119		NDRG2
F6Y3K8	0.775646	1.01634	1.33639	0.821316	0.588565	0.498273	0.584498	0.59052		CNOT3
A0A5F8AAQ8	0.965998	0.938202	1.4857	0.678032	0.534368	1.12202	0.920275	0.810287		WDR77
F7DXP3	1.5538	0.0885176	0.12129	0.584783	1.44268	4.40718	0.0865833	0.170241	P2X purinoceptor	P2RX4
F6YGG7	2.07843	2.17744	4.51154	2.40342	2.24159	2.19567	2.00972	2.89245		SPAG9
A0A1D5R6V0	0.172887	7.21484	10.5691	0.0634688	2.00494	0.0147929	2.59923	0.0518694
A0A5F8AC08	10.2895	12.2934	16.8226	12.1018	11.7583	11.259	10.7786	14.7455		CNP
F6R0F5	156.565	111.657	129.382	204.724	176.156	67.1718	194.314	129.825
A0A1D5R7G0	1.76295	2.06658	3.72318	1.5536	0.907336	0.847119	0.778189	1.07236	Phospholipid-transporting ATPase	ATP9A
A0A1D5R6Z5	0.892937	1.41087	1.50883	1.38051	0.898613	0.61827	1.44386	1.16387		PDE5A
A0A1D5R730	1.92459	1.43907	1.65394	0.0447734	34.9184	22.6792	0.819487	0.0311675		Mamu-A1
A0A1D5R732	22.9985	21.1789	37.3818	21.3106	19.2969	20.3415	19.082	18.4399		EFTUD2
I0FKU8	0.0635789	0.152184	0.335228	0.0863919	0.0721312	0.0532754	0.19475	0.184303		RYBP
A0A1D5R744	5.29564	1.75457	6.18249	2.82572	2.13498	1.63998	8.21562	0.028498
F6W842	0.302154	0.365637	0.235965	0.454333	0.616662	0.59839	0.827269	0.471927		INPP4A
A0A1D5R762	10.4925	12.967	12.4514	10.2073	4.23487	4.6112	8.23257	7.83489		MPRIP
A0A1D5R7D9	4.63798	4.31374	5.38778	4.11999	3.51037	2.32418	5.0505	3.84806		SVIL
A0A5F7ZE08	0.36308	0.335375	0.133801	0.424603	0.231726	0.3772	0.243646	0.414436		FCHSD2
A0A1D5R7J3	0.117665	0.216678	0.472902	0.295207	0.313828	0.315712	0.099032	0.19447	POU domain protein	POU2F1
A0A1D5R7J5	0.303327	0.357308	0.150039	0.0792058	0.822835	1.16064	0.319196	0.708794		LPXN
A0A1D5R7K6	1.58252	1.71096	0.341619	1.05961	1.171	1.08193	1.29988	1.68568		LY75
A0A1D5R7M3	0.0535006	0.0261157	0.330532	0.886101	0.912976	0.504726	0.0648916	0.381018
A0A1D5R7N2	0.27995	0.113077	0.45476	0.247345	0.263334	0.242478	0.195825	0.251108		ARNT
A0A1D5R7N5	1.17441	1.60919	5.97131	2.74841	2.27631	2.22132	2.68816	1.83567		GALK2
A0A1D5R7P2	5.3462	2.4239	3.32307	5.34135	2.73185	3.97471	2.44853	2.52262		ALCAM
F7H7A7	2.11868	2.23196	7.97328	2.86737	2.18746	2.76059	4.19203	3.26936		IMPA1
A0A1D5R7T2	4.70745	5.04177	8.15595	5.0295	5.69542	5.85745	5.82699	5.45101		COPB2
F7C9Y3	1.34284	0.966911	2.76126	1.23975	1.67079	1.07926	1.12168	0.992814		DBT
F7HG68	1.73805	3.47381	3.5028	2.21565	0.221527	2.12691	2.43162	3.06188		TMEM245
A0A5F8A5K4	0.273697	0.416173	0.0847854	0.0650508	0.0688256	0.051595	0.441132	0.106405		NFAT5
F7GP40	13.0838	14.0657	11.6726	10.7482	14.9177	14.4658	19.2847	11.1615		ETFA
A0A1D5R7W9	0.29291	0.311907	0.10558	0.0741895	0.109808	0.0704604	0.128331	0.164982		MAP7D3
F7D2W5	0.109024	1.09183	0.198348	0.100413	1.30668	1.27725	1.55174	1.43097		EIF1
A0A1D5R7Z0	0.65963	0.460635	1.42548	0.540418	0.846833	0.960142	0.761137	0.457909	Fibulin-1	FBLN1
A0A5F7ZST9	0.137525	0.0307561	0.0911846	0.0993868	7.56061	9.87257	6.81655	7.03979		PUS7
A0A1D5R885	1.04747	0.887114	1.35045	0.628189	0.389434	0.263789	0.560356	0.749752		LOC702808
A0A1D5R8A7	0.262582	0.4426	0.145757	0.0527053	0.212272	0.247422	0.421348	0.0498855
F6ZKY9	1.81355	2.70669	1.4103	2.6542	2.82248	2.462	2.02874	1.96743	Ferrochelatase	FECH
A0A1D5R8E7	0.306376	0.216633	0.249057	0.645429	0.662451	0.29505	0.60902	0.49915		LRRC41
A0A1D5RKE8	1.40274	1.1823	1.55508	1.54548	1.74016	1.36227	1.49381	1.17573	Phosphoinositide phospholipase C	PLCG1
A0A1D5R8F6	2.4132	2.71387	2.61003	1.62662	0.062047	0.0830821	1.5238	0.130988
A0A5F8A8I1	0.228286	0.406861	0.120076	0.360478	0.154964	0.391474	0.232059	0.349182		LOC693542
F7HPA7	12.2165	9.00622	13.7932	5.9325	5.67229	5.1887	7.43878	7.52513		SCEL
A0A5F8A502	0.518063	1.09062	0.631891	1.03574	0.516291	0.66595	0.63465	0.804588		COG6
A0A1D5R964	1.50374	0.625492	1.96996	0.801126	0.572415	0.357483	0.196441	0.55742		FAM134C
A0A5F7ZDI8	6.39676	5.96341	11.6371	7.65305	7.94072	8.31737	9.21105	7.57293		TXNL1
A0A1D5R8M0	0.399151	0.633001	0.769109	0.753084	0.607413	0.638346	0.398243	0.45844
A0A1D5R8N6	0.129952	0.164953	0.227578	0.517968	0.496006	0.278464	0.327314	0.10973		GTF2H3
A0A1D5R8P2	0.515399	0.381722	0.165284	0.0450651	0.0753942	0.157689	0.0858368	0.44828
A0A1D5R8R3	0.631146	0.498288	1.0755	0.557658	0.246311	0.233262	0.312867	0.574979		SHANK2
A0A5F7ZWS6	3.9807	5.5556	2.0142	3.79412	2.87167	2.39464	3.23679	4.69874		CRELD1
F6XCH0	1.31135	1.8658	1.99309	2.05291	1.83678	1.92159	1.50419	1.91362		C16orf62
A0A1D5R8W7	0.921768	0.0775742	0.0918663	0.119961	0.524839	0.42162	0.813676	0.955112
F6UM02	1.52794	1.25062	2.07924	1.77707	1.31145	1.75763	1.1122	1.96177		PBLD
F6RUR9	2.51598	1.15742	8.59886	1.39522	1.04985	1.5278	1.30212	1.29606		COLEC12
A0A1D5R952	0.0970303	0.0806513	0.207855	0.117075	0.298203	0.260774	0.0331644	0.14138
A0A1D5R977	3.88769	2.45695	2.10638	3.8522	1.1758	0.553546	0.941927	1.09392
F6YT14	5.22076	8.26236	11.5983	5.96008	8.25147	7.65057	9.04849	6.74136		NSF
A0A1D5R985	1.31428	1.20188	0.0633861	1.79511	0.549993	0.772911	1.13641	1.8454	Protein kinase C	PRKCA
A0A1D5R998	6.46005	4.68438	6.43571	6.98299	4.4766	3.79253	5.3898	6.57144		UNC45A
A0A1D5R9B6	35.5384	36.0503	36.9543	24.7935	17.8409	11.9847	17.1569	32.9857
F7F5D8	204.601	73.7458	120.767	152.529	28.379	65.7867	40.2082	60.3122		LOC100428661
A0A1D5R9C1	8.07024	13.9759	16.0601	6.68838	3.6971	1.88861	14.5234	11.5488
A0A1D5R9C6	0.151923	0.0775237	0.0519895	0.0807344	0.60454	0.594447	0.369085	0.434402		UBE2A
F7FTT3	1.69413	1.40528	7.2094	2.06632	1.38288	1.21086	1.02362	2.52864		EMB
A0A1D5R9D6	34.8414	32.8466	73.3414	33.1668	31.9934	34.21	28.4436	35.1158		CAPZB
H9FSM0	8.02547	8.73753	9.11605	10.2728	7.81776	7.32825	7.0801	7.91525		ATL3
F7FGX7	0.486029	0.29958	0.545926	0.160857	0.419283	0.4532	0.385307	0.392665		RBM28
A0A1D5R9J9	7.92397	0.0487112	2.735	3.86407	4.38236	0.0788944	4.05748	0.0898708
H9H584	0.660865	0.968935	0.232935	0.527852	0.438411	0.551949	0.73236	0.941447
F6WBZ5	166.893	9.21602	33.7213	72.9331	69.3	19.2224	16.5149	10.3933	Mitogen-activated protein kinase	MAPK7
F6U9L2	0.32408	0.0884352	0.0961309	0.26344	0.0551403	0.180374	0.231613	0.303997		RCBTB2
A0A1D5R9L6	0.866036	0.800618	0.25977	0.52881	0.193484	0.322305	0.536594	0.398435
A0A1D5R9M0	0.176882	0.556259	0.577696	0.256302	0.130563	0.156407	0.0658945	0.328958
F7H493	0.324562	0.568037	0.695104	0.491648	1.07574	1.04973	0.832042	1.36976
F6PQC7	0.668699	0.698885	0.792796	0.692974	0.383268	0.458838	0.439333	0.583192		BECN1
A0A1D5R9N2	0.777769	0.953219	0.743366	0.771742	0.823571	0.883848	0.974267	0.553137
A0A1D5R9U2	1.29128	1.90408	2.72029	1.99399	2.5138	3.11123	2.12344	2.41415		LOC721184
A0A1D5R9U8	0.379772	0.530715	0.259668	0.268374	0.362528	0.49472	0.401771	0.671056		RAF1
A0A1D5R9W2	0.426245	0.727189	0.554569	0.669949	1.45165	0.863707	0.689817	0.265683		NDUFAF7
A0A1D5R9Y7	0.0795252	0.555486	0.0703024	1.20067	1.49545	1.07163	0.557589	0.477804		MGME1
A0A1D5RJR5	0.354164	0.318963	0.188409	0.220037	0.372267	0.383816	0.260788	0.321205		CDC27
A0A1D5RA69	1.17198	0.807354	1.91777	1.15861	1.18263	1.28321	1.0442	1.00655		ATG7
A0A1D5RA72	6.31609	7.34955	8.72968	8.70316	5.05886	5.20043	6.11234	7.43593		APPL1
A0A1D5RA74	0.29391	0.145092	0.11093	0.24915	0.398017	0.324892	0.336234	0.304645		CYLD
A0A5F8AGQ6	2.80521	3.18665	3.72902	5.41146	3.26685	4.14516	4.34041	3.63247		CDC37
F7F6M8	0.642879	0.896352	0.914502	0.461689	0.407371	0.539206	0.594286	0.43065		PHF12
A0A1D5RJA2	0.221007	0.280419	0.311876	0.210528	0.178633	0.200088	0.309985	0.426543		LOC716501
I0FR76	5.31802	5.59093	15.2084	5.04061	8.4417	6.78758	9.16609	10.2634		GYG1
G7MUZ2	1.90479	2.12794	2.28939	2.20297	3.03051	2.82124	2.16779	2.06149		HARS
A0A1D5RA98	0.12115	0.19844	0.0989126	0.089882	0.113684	0.201444	0.159758	0.0476073
F6VFG4	6.94712	4.85406	4.82153	5.61106	3.38082	7.06068	5.73361	6.35408		DAZAP1
A0A1D5RAB9	3.8252	2.7626	1.76775	4.02345	4.60972	4.40034	4.37742	4.15605		PRMT1
A0A1D5RAG0	0.598109	0.364445	0.149707	0.168404	0.419878	0.363284	0.674288	0.32916		MPP6
A0A1D5RAG6	0.373308	0.380397	0.632732	0.473182	0.459466	0.520923	0.303912	0.32066		PLA2G15
F7F130	1.37927	1.49711	0.193807	1.47023	2.34473	2.30276	1.82595	2.76204		AIMP2
H9Z1L0	52.6206	83.9449	21.9992	92.2573	73.2798	74.2765	85.8329	44.4492		RHOC
A0A1D5RAK7	2.30861	2.10173	2.63255	2.8956	1.42429	1.52949	1.50003	2.46825
A0A1D5RAL8	0.492358	0.656373	1.09928	0.840664	0.67685	0.689969	0.540986	1.03037		FAM160B1
I0FI56	0.569703	0.431926	0.819099	0.525783	0.56208	0.411583	0.628597	0.554376		PHKB
F7E5Z1	3.06492	3.54592	4.77948	4.01578	3.30174	3.30824	2.89119	3.71283		C18orf8
F6RT12	1.89193	1.95517	2.04653	1.90208	2.16963	1.79869	1.55672	1.52659		THOC2
A0A1D5RAZ2	0.451293	0.321204	0.281975	0.497625	0.484585	0.338352	0.415571	0.250273		NELFCD
A0A1D5RI13	2.88626	1.73466	0.285715	1.89426	1.8791	2.57584	1.38098	0.0427236		ALG5
A0A1D5RB00	0.713393	0.884611	1.32377	0.897901	0.374545	0.405782	0.599682	0.546694		PGAP1
A0A1D5RB03	5.03898	6.23946	9.45524	4.67014	4.35223	9.82401	8.61649	6.91093	Pyruvate carboxylase	PC
H9FQA0	0.0730119	0.572859	0.185224	2.27699	0.0569868	2.79634	1.34647	0.136701		MDP1
F7GK00	7.55924	8.07906	14.6884	7.67489	7.53784	7.66751	8.28134	9.77414		PPP1R7
F6TKN2	0.843767	0.821267	1.50135	1.2306	1.16133	1.24534	0.814575	1.00747		STARD10
A0A1D5RB75	1.97129	4.21547	3.69608	2.86204	5.20355	5.23237	4.19929	0.119813
F6TGF9	0.310517	0.199006	0.150754	0.186304	0.290569	0.258757	0.175844	0.175765		TTC17
A0A5F8ANJ8	0.201285	0.291707	0.126375	0.184879	0.441214	0.649426	0.265032	0.203646		ADCK1
A0A5F8ANS4	0.0814027	0.274173	0.210648	0.503754	0.15478	0.405814	0.480769	0.400843		RBM22
A0A1D5RB96	0.936704	0.404579	0.757429	0.672669	0.423697	0.494101	0.538704	0.810677
A0A1D5RBB0	2.111	2.30104	2.92656	3.64007	3.79134	6.09014	3.16045	6.19088	Ubiquitin carboxyl-terminal hydrolase	UCHL1
A0A5F7ZCZ7	0.796797	0.865104	0.206189	0.487357	0.81793	0.650665	0.764146	0.592644		CHD3
A0A1D5RBH7	0.308865	0.535942	0.191465	0.669872	0.389854	0.488007	0.447773	0.419463
H9EMM4	0.721845	1.03298	1.14409	0.861888	0.935783	1.03389	0.829275	1.10171		TAOK3
A0A1D5RBN8	29.1096	63.1713	55.8634	20.8582	15.6394	22.3152	19.9433	26.1034
A0A1D5RBT1	1.88711	1.4285	0.83148	0.972876	2.40842	6.9414	1.05116	0.761576
A0A1D5RBU6	0.299054	0.281284	0.175266	0.484063	0.199149	0.217944	0.217882	0.274781		ETS1
A0A1D5RBV8	0.348942	0.299253	0.529854	0.384568	0.239399	0.287717	0.22905	0.293968		UHRF1BP1L
A0A1D5RBW3	0.14049	0.0494631	0.142364	0.190162	0.214707	0.231238	0.0751256	0.0908117		KIAA0930
F7ACR6	0.759166	1.06872	1.58802	0.624627	1.02932	0.873843	1.12057	0.981592		WIPF1
A0A1D5RBW8	0.174678	0.0935478	0.0972614	0.0519801	0.0365401	0.0994885	0.186731	0.0414987		HMGXB4
A0A1D5RBZ2	6.31609	11.2533	8.8974	7.7519	25.8706	23.9213	10.2819	11.0135		LCP2
A0A1D5RC03	14.2084	15.4345	17.9499	15.7448	12.9688	11.4392	12.1016	12.4161		RBBP4
A0A5F7ZLZ3	0.121281	0.15602	0.171659	0.202524	0.165895	0.259233	0.148855	0.149037
A0A1D5RC37	2.76893	1.84284	0.379117	1.95973	2.56618	1.52845	0.90734	1.18242		RMDN1
H9EUB5	5.52605	6.12794	4.94207	7.58371	4.0618	4.19404	4.54413	8.28129		PXN
F6RQ82	0.87746	0.808421	1.43861	0.538962	0.310759	0.3728	0.530333	0.637072		MTUS1
A0A1D5RC88	2.54091	1.87191	5.01682	2.88664	0.140108	0.135694	4.06752	2.75991
A0A5F8A6N9	2.00919	2.75984	4.48411	2.43204	2.02389	1.56508	1.93124	2.25089		FKBP8
F6ZY62	0.0695112	0.1323	0.0572416	0.0536524	1.73497	0.336951	0.0359539	0.146849	Condensin complex subunit 1	NCAPD2
A0A1D5RCD4	0.081482	0.138003	0.110287	0.0561854	0.110356	0.0282202	0.163308	0.0694338		TNKS
A0A1D5RCE3	8.75222	5.96783	18.0055	14.3905	6.42937	6.69404	5.28016	6.38806		PCBD1
A0A1D5RCE7	0.962254	0.640693	0.641796	0.464371	0.175844	0.134256	0.69089	0.448209
A0A5F7ZB94	0.255608	0.356108	0.375663	0.216294	0.229761	0.203138	0.264966	0.312709
H9H511	3.92242	3.17008	10.6924	4.38319	3.9567	6.93847	3.13105	4.01374		TXNRD1
A0A1D5RCM1	0.377873	0.783835	0.0746492	0.566508	0.394864	0.596924	0.209209	0.526798
A0A1D5RCQ0	0.241648	0.213033	0.123125	0.112383	0.313792	0.17426	0.169729	0.192247		TTC21B
F6WNX7	4.05249	2.56616	3.10788	3.85488	2.12304	1.94339	3.45438	2.36803		DYNC1LI2
A0A1D5RCV0	0.1873	0.333638	0.53205	0.580262	0.839441	1.06912	0.816374	0.613141
A0A5F7ZS60	0.103347	0.121801	0.299427	0.178013	0.321486	0.243547	0.0630977	0.209523		TNIK
A0A1D5RCX6	0.531146	0.463985	0.249554	0.289832	0.241553	0.332747	0.441823	0.41341		LIMS1
A0A5F8A2V8	0.312763	0.19947	0.421342	0.357248	0.360251	0.333724	0.464617	0.375743		CDK16
A0A1D5REU2	0.305098	0.29389	0.428182	0.359034	0.395705	0.379905	0.375726	0.422791		HEATR5B
A0A1D5RCZ3	4.07719	1.94784	0.478633	2.20972	3.26885	6.25896	3.45946	4.12065
A0A1D5RD00	0.729795	0.958224	1.08428	0.700368	1.202	1.40379	0.986718	0.363672		CLPX
A0A5F8AK90	0.161081	0.0811786	0.0852364	0.104742	0.188817	0.0534155	0.167505	0.183675		FEZ1
A0A1D5RD19	0.556658	0.99389	0.772426	0.305475	0.174944	0.327043	0.336701	0.554376
A0A1D5RD32	0.178684	0.278339	0.202346	0.0638011	0.167955	0.0605527	0.0770021	0.248683
A0A1D5RD37	0.544655	0.380323	0.312292	0.29292	0.56821	0.523465	0.530333	0.729503		CDC40
A0A1D5RD40	0.299961	0.444551	1.11895	0.429009	0.4059	0.316373	0.474336	0.31307		THBS3
F6VFZ3	4.03049	4.73076	10.3836	10.5264	5.59522	7.52412	6.77089	8.03313	Branched-chain-amino-acid aminotransferase	BCAT1
F6YRG7	0.0584192	0.185883	0.27451	0.237173	0.311109	0.310289	0.110802	0.166199		LOC711692
A0A1D5RDK0	0.102147	0.0884017	0.197617	0.222952	0.265681	0.267879	0.122088	0.117299		ARMC6
A0A5F7ZXP2	0.0911733	0.225547	0.222023	0.107808	0.176387	0.103213	0.152694	0.0934721		SYNJ2
A0A1D5RDC8	15.8055	14.5894	17.9233	17.35	18.7756	18.6768	15.5119	16.9187		CCT7
A0A1D5RDG1	0.563836	0.620155	0.484349	0.472646	0.785139	0.935699	0.905576	0.645993
F6U8N3	9.2335	13.7988	4.84629	13.6733	14.6553	12.2878	13.8991	9.66121		LOC713986
A0A1D5RDG7	138.503	125.603	260.405	262.535	52.9814	38.0883	69.0993	87.0716
A0A1D5RDG9	11.5704	8.16077	10.4373	14.6357	10.6194	9.74417	13.0638	15.73		DNPEP
A0A1D5RDH3	0.538943	0.797527	0.119389	0.43874	0.844836	0.785328	0.600131	0.259009		TMEM165
A0A1D5RDJ8	0.0339599	0.0535245	0.170961	2.72136	0.0457558	0.687003	2.52131	0.123185		SLC2A4
A0A1D5RDK8	4.07526	4.4179	0.114259	3.93648	11.8922	11.2951	5.47074	5.46729
F6T991	0.103104	0.117953	0.261749	0.586239	0.0836902	0.460403	0.318231	0.206107		COPS7B
A0A1D5RDT4	1.31193	1.4126	1.52897	0.963834	1.55991	1.67227	1.29216	1.70649
A0A1D5RDT8	0.554728	0.504178	0.711035	0.739637	1.15499	0.877656	0.628459	0.893338	Ubiquitin carboxyl-terminal hydrolase	USP15
H9G0Q7	0.28127	1.17454	0.174814	0.0628419	0.525399	0.104676	0.330458	0.370327		C16orf13
A0A1D5RDV8	1.94334	1.56686	3.44398	0.953222	0.392657	0.616347	1.02767	2.11141
A0A1D5RDW1	0.541065	0.069414	0.0906851	0.0989212	1.307	0.14769	1.07602	0.28859
A0A1D5RDW4	3.99344	4.39361	1.79836	5.66968	5.96868	4.88822	4.2913	3.36562		FBL
A0A1D5RE81	2.25646	2.47584	8.47131	3.81542	1.31026	2.04579	2.68868	1.64801
A0A5F7ZM78	8.15477	8.0025	11.3231	20.7593	15.6905	20.3604	21.2047	20.5731
A0A1D5RE95	0.175098	0.184236	0.122513	0.130574	0.168119	0.134911	0.0726725	0.267357		AMICA1
F7E917	0.118134	0.0559775	0.0994899	0.314367	0.347362	0.303706	0.0730139	0.139122		ST3GAL1
A0A5F8AUL0	0.162316	0.150179	0.176159	0.167455	0.188912	0.120799	0.106537	0.108971		SNX13
A0A1D5REB2	3.11451	3.25021	4.22328	2.67884	1.02452	1.63711	1.90281	2.51437		LOC705065
A0A1D5REC0	0.130687	0.185126	0.2189	0.153333	0.144076	0.142393	0.144632	0.142145
A0A5F7ZC07	1.71849	0.109771	1.01602	2.99739	0.678461	0.0818551	1.05147	1.76766		JAM3
A0A1D5REG1	1.16102	1.05801	2.34339	1.60478	1.28615	0.941989	1.0571	0.922685
A0A1D5REG7	9.8599	10.0118	8.62456	8.76408	7.71966	14.65	10.0432	9.26189	Sideroflexin	SFXN3
A0A1D5REI1	0.106075	0.116858	0.240474	0.162961	0.141347	0.0805925	0.295102	0.133149		DNM1
A0A1D5REI3	0.49093	0.367757	0.58461	0.630258	0.516851	0.350737	0.341896	0.38916		RABGAP1L
A0A1D5REJ7	133.678	138.076	139.717	150.038	84.34	87.0519	102.691	144.739		TLN1
A0A1D5REK8	0.0874517	0.0729484	0.310977	2.12099	1.33913	2.41298	1.21804	0.279507
F7H285	1.61513	1.49818	3.89245	1.86622	1.31064	1.18612	1.56821	1.51374	Protein-tyrosine-phosphatase	PTPRF
A0A1D5REL1	0.38479	0.0957707	0.115085	0.282377	0.202522	0.263735	0.170839	0.0914401		FUT11
A0A1D5REL7	5.43574	7.57665	9.28331	7.95686	7.51051	9.73732	6.28251	6.1176		BLVRA
A0A1D5REP3	1.69776	1.23744	3.09779	0.947514	0.668231	0.924684	1.11397	1.14553
F7CYU7	9.44886	9.46667	9.76126	7.42472	4.37675	2.92019	6.22025	7.46212		CGNL1
A0A1D5RER2	0.0787683	0.080314	0.197434	0.19754	0.970817	0.194557	0.0999239	0.214812
A0A5F8A396	1.14327	0.612794	0.933611	0.62635	0.862633	1.15383	1.285	0.994725		ACAD10
F7HRP1	1.63651	2.20917	2.89834	3.13968	2.74555	2.77265	2.21261	3.12174		GCN1L1
A0A1D5REV5	0.294682	0.3882	0.860914	0.351506	0.39602	0.496969	0.457803	0.384912
F7ADF0	0.0342977	0.127863	0.123828	0.0441101	0.190362	0.254207	0.139759	0.216316		CYB5R4
A0A5F8A2U4	0.905326	2.16843	0.200809	1.12106	0.728419	1.06789	1.03452	0.739132	Nuclear factor 1	NFIC
F7BUD8	3.4812	0.820972	0.957485	2.18727	1.28121	2.25518	2.36033	1.61884		SF3B14
A0A5F8AB73	0.0468253	0.05594	0.200688	0.193755	0.191609	0.123954	0.16288	0.27837		CLEC16A
F7F5B4	0.0415812	0.366576	0.183207	0.463451	0.165583	0.0599976	0.405091	0.0730523		ROBO2
A0A5F8ARE2	1.20672	0.368287	0.369151	0.0951946	0.061943	1.09181	0.320262	1.00917
A0A1D5RFC2	0.649788	0.896242	1.02598	0.745422	1.20067	1.30661	0.783688	1.09806
F7CRM5	0.43049	0.459899	0.767427	0.734388	0.761596	0.570753	0.604593	0.642169		DNM3
A0A1D5RFE7	1.23481	0.991939	1.03158	0.8412	1.29673	0.55498	0.454517	0.793578
A0A1D5RFF9	0.245542	0.101053	0.144454	0.319895	0.172901	0.117498	0.0793786	0.288272
A0A1D5RFH0	0.272933	0.386543	0.160152	0.647652	0.116159	0.155671	0.203376	0.400347		EDIL3
A0A1D5RFH5	0.618333	0.796054	0.839236	0.975749	0.945172	0.706916	0.514734	0.653462		MICU1
I0FRF2	0.48765	0.508778	0.114751	0.510995	0.284526	0.315692	0.361822	0.263672		MTX3
A0A1D5RFQ4	2.14134	3.0837	3.31555	3.27442	2.99327	2.64372	2.27262	3.89196
A0A1D5RFQ8	1.43041	0.842467	0.709447	0.808137	0.669002	0.667188	0.647828	1.3259		HOMER3
A0A5F7ZJG2	4.49247	5.20814	10.2294	4.1085	3.74194	5.22324	3.99696	4.80742		STXBP5
F7EBK3	0.412929	0.526961	0.616801	0.453145	0.621006	0.529788	0.404918	0.595547		LOC703619
A0A1D5RFT5	2.62277	2.82999	4.14016	3.85756	3.97457	3.5393	3.47226	3.0023		RARS
F7ENZ6	0.162127	0.927933	1.21061	0.0711566	1.10244	1.93306	0.16051	0.618415		RER1
A0A1D5RFW4	1.45272	1.41893	1.15156	1.49184	1.01633	0.682669	1.09456	1.38697		ERG
A0A1D5RG12	2.29101	5.76319	3.19837	5.03218	5.72344	6.09243	3.21891	3.73938		MTCH2
A0A1D5RG26	0.369707	0.293364	0.169225	0.362478	0.300284	0.320845	0.337607	0.34075
F7GQ71	1.85921	0.0640949	0.110764	1.97548	2.13677	0.909399	0.424772	0.0898225		CLTCL1
F7ALJ7	0.252154	0.155302	0.88063	0.318727	0.156472	0.123915	0.231112	0.0519506		LOC701740
F7H444	2.55288	1.37274	0.14191	1.20044	1.50448	1.96177	1.80109	1.71669		LOC718711
A0A1D5RG89	2.88252	2.68413	4.6823	1.83235	1.92317	1.73165	2.00778	2.92608		TOLLIP
F6QTG5	0.271254	0.274898	0.0981449	0.322883	0.0595893	0.14072	0.248575	0.0779106		LOC705624
F7FI06	0.86758	1.35592	1.44417	0.720136	0.629344	0.523107	0.602829	0.900842		EWSR1
H9G0V1	1.07136	1.67739	1.43324	1.2555	0.49464	0.596728	1.28531	1.42906		AFAP1L2
A0A1D5RGE9	0.511154	0.410431	0.165408	0.0826903	1.11715	0.781873	0.051762	0.596396		PYHIN1
A0A1D5RGG1	0.529062	0.590232	0.378084	0.545552	0.294027	0.189144	0.285857	0.338073		KIAA0195
F6ST77	0.0722964	0.116607	0.188871	0.15133	0.0682981	0.118041	0.115267	0.130158		RPAP2
A0A1D5RGJ0	1.28329	1.38503	0.896842	1.39323	1.19139	1.03311	1.2462	1.04411		RBM25
A0A1D5RGL5	0.245897	0.47683	0.0954555	0.226998	0.305273	0.361524	0.274243	0.394612		PEX16
A0A1D5RGN2	5.11849	4.31595	18.3036	6.17079	1.85387	2.81707	2.87867	2.81981
F7EGK1	2.46357	0.882366	1.12946	2.66183	1.34918	1.56948	0.108756	1.37659	Importin subunit alpha	KPNA4
H9FZC0	1.58981	1.51404	0.321908	1.54908	2.2815	1.91005	2.31471	1.60174	Cytochrome b-c1 complex subunit 7	UQCRB
F7GQ38	0.463875	0.610218	0.565876	0.52632	0.506131	0.292494	0.264129	0.18921		FARS2
H9G2B4	0.309166	0.323173	0.305223	0.35205	0.23344	0.0674703	0.276256	0.194092		PPIP5K1
A0A1D5RGS0	2.00193	0.0263304	0.147557	0.415639	0.123819	0.195633	0.193608	1.67913
F6QSN3	0.594095	0.384335	0.0825748	0.703777	0.789973	0.0734322	1.04282	0.69874		FAM151B
A0A1D5RJS1	13.594	14.7341	18.5152	11.5612	18.3685	19.1217	20.8751	17.5212		HADHB
A0A1D5RGW5	7.36048	5.38445	8.94693	9.4464	4.41249	4.70767	5.8135	5.46906
F7H9J3	0.959823	0.593839	0.97935	0.449467	0.472464	0.484226	0.479213	0.617955		SYNRG
A0A5F7ZG70	0.277839	0.112525	0.328841	0.276523	0.249576	0.257219	0.235477	0.0952526
A0A1D5RH24	0.838827	0.652103	0.0557285	1.0008	1.46195	1.53419	0.854144	1.20862		RNF114
I0FVV7	253.933	265.862	518.361	167.229	201.335	135.957	208.125	232.593	Histone H2B	HIST1H2BK
A0A1D5RH47	3.47615	5.80404	4.57625	3.11991	4.31754	3.39004	5.44999	5.45879		SLC25A1
A0A1D5RH73	22.9301	29.4869	30.8877	27.3274	27.9926	25.6195	22.6895	26.9637
F7HM78	2.36619	2.17833	3.47113	2.88836	2.33461	1.87948	2.09321	1.97943		EXOC5
A0A1D5RH84	0.219992	0.231028	0.27861	0.108555	0.343508	0.421979	0.356288	0.326997		SLC30A9
F6Q4U6	1.30004	1.27057	1.48855	1.68497	1.85839	1.9444	1.71731	1.6695		COG5
A0A1D5RHA9	22.1478	19.3147	17.6233	17.0405	16.8533	18.2017	19.5064	23.7886
A0A1D5RHB0	0.509958	0.591152	0.650019	0.472416	0.38537	0.316817	0.440405	0.736477		NR2C2
F7DS60	9.97993	10.8782	10.3023	8.18021	7.01093	5.10918	8.74827	8.69725		TMOD1
F7GMJ1	4.6785	7.36023	0.173274	4.98353	4.9499	13.1997	8.74862	9.19216		RANBP1
A0A5F8AJZ5	0.303632	0.292602	0.21595	0.268428	0.25646	0.425271	0.409207	0.368663	Mitogen-activated protein kinase kinase kinase kinase	MAP4K5
F6T4D4	39.6526	39.5819	47.5238	30.9685	40.2501	50.4856	37.0884	30.331		PDIA6
F7D2T1	1.15388	1.8739	1.80887	1.63041	1.4752	1.32082	1.30001	1.04266		NFYC
A0A5F8AEF7	0.102026	0.142858	0.0891652	0.120051	0.0851282	0.140291	0.11352	0.152814		CUL9
F7H4S8	0.163702	0.208148	0.137448	0.156739	0.0747194	0.182206	0.157678	0.0924528		CYHR1
A0A1D5RHP0	3.13574	1.47933	3.82461	1.30913	1.11624	2.92635	2.09003	2.40357
H9ZET8	0.270251	0.337285	0.129756	0.143417	0.0935946	0.293185	0.184273	0.333694		RAB11A
A0A1D5RHR4	1.17653	1.37837	1.94674	1.28369	1.64322	1.32303	1.35421	1.28834	Kinesin-like protein	KIF2A
F6XIZ0	0.870861	0.690198	1.3989	0.617845	0.756761	0.631795	0.413807	0.202056	Amino acid transporter	SLC1A5
A0A1D5RHS2	2.24462	3.39762	0.110538	0.105324	1.94906	2.278	1.50692	1.41398
A0A1D5RHS9	7.35199	5.06423	13.4297	6.80944	12.5886	7.98071	5.18262	4.18508	Proteasome subunit alpha type	PSMA3
A0A1D5RHU1	7.066	6.7658	6.60951	5.27354	6.13719	5.29755	5.96949	5.61031		SUN2
F7F4F6	2.07248	1.88443	1.41945	1.83281	2.45043	2.30808	2.16125	2.30459		UFL1
A0A1D5RHW0	0.495214	0.566307	0.207304	0.405371	0.396616	0.577206	0.135726	1.07162
A0A1D5RI20	0.173477	0.19583	0.135479	0.120581	0.107112	0.0329801	0.0765965	0.0540711		MACROD2
A0A1D5RI68	9.53763	9.28522	11.082	11.0597	9.96707	9.61413	9.08792	9.59254		VPS4B
A0A1D5RI91	1.7929	2.35489	8.86703	2.03869	0.951233	0.555534	1.07838	1.15895	Alpha-synuclein	SNCA
A0A1D5RIA5	1.04875	0.807796	1.22239	0.791395	0.683436	0.677291	0.725719	0.802747		PLXNA1
A0A1D5RIB1	12.198	12.4016	11.5259	3.26956	9.65247	8.86195	13.0119	9.07038	Adenylate kinase 2, mitochondrial	AK2
F7GVK5	0.900039	1.28095	0.827696	1.04203	0.781635	0.752901	0.78189	1.06931		DNMBP
A0A1D5RIC4	0.436897	0.328481	0.162306	0.370711	0.518533	0.341905	0.425221	0.420384		PXK
A0A1D5RIC5	1.41285	1.80559	2.97276	1.71148	1.74608	2.15904	1.67152	1.58549		NRBP1
G7MS96	0.575685	0.0839692	0.967716	0.463489	0.25172	0.381143	0.386379	0.44874		TMEM192
A0A1D5RIF1	0.174882	0.213615	0.0845801	0.174132	0.223735	0.253158	0.24843	0.111255		PARN
F7AZD4	4.70591	6.03997	3.25542	5.26703	6.80984	8.42068	8.33771	6.16787		PEPD
A0A1D5RIJ4	2.33369	1.88251	0.863764	2.26458	2.38078	2.12313	2.22762	1.95171
A0A5F7ZKV9	0.703628	1.13063	1.07041	0.922918	0.701268	1.16514	0.771341	0.904772		LRMP
I0FHG3	1.00637	0.929221	2.27929	1.73623	1.36431	1.2982	0.954621	0.0493364
A0A5K1UCU0	0.31347	0.263631	0.485657	0.276182	0.304484	0.226333	0.320317	0.197377
A0A1D5RIM5	0.260976	0.111264	0.143726	0.0984033	0.298634	0.0975502	0.258716	0.297901		PPIL2
F7H5B3	1.90425	1.7962	1.98089	1.76025	1.19829	0.937524	1.35145	1.78491		FAM65A
A0A1D5RIQ7	0.396758	0.604255	0.603672	0.111148	0.719451	0.767729	0.667024	0.484813	Polypeptide N-acetylgalactosaminyltransferase	GALNT2
A0A1D5RIR5	0.855577	0.172351	0.5812	0.772776	0.590387	0.776137	0.424218	0.790782
F6ZVJ3	1.62354	1.94589	0.0657092	1.51927	1.08793	1.08633	1.39243	1.90095		ZMYND11
A0A1D5RIS2	20.7078	43.7153	148.804	36.6742	26.1085	44.5705	19.8731	29.1398		SERPINB1
A0A1D5RIX1	8.69896	7.79933	14.2814	4.33223	3.03318	3.18352	8.73167	9.08949
A0A1D5RIY6	1.15569	0.254408	0.0790173	0.13952	1.54835	0.829097	1.05344	0.705218	Signal peptidase complex catalytic subunit SEC11	SEC11C
F6QF89	0.307565	0.239711	0.195774	0.197253	0.135083	0.249782	0.187922	0.460599
F6WWS6	0.509533	0.616806	0.704121	0.486668	1.42955	0.8421	0.700021	0.518869	Ubiquitin carboxyl-terminal hydrolase	USP10
A0A1D5RJ13	1.48823	1.61636	3.51173	1.46418	1.20852	1.34582	1.32717	1.29414
A0A1D5RJ31	17.1401	22.6504	36.3268	30.4436	38.5335	33.2649	27.5948	28.15		GPBAR1
A0A1D5RJ95	40.193	13.8654	30.3107	25.6007	7.658	22.1014	19.9727	18.1146	Annexin	EGK_19651
F7CJJ4	13.3242	8.9039	14.9117	9.50578	11.9587	11.7318	8.31765	10.7009	Glycerol-3-phosphate dehydrogenase	GPD2
I0FV14	0.214334	0.28866	0.144454	0.34759	0.182326	0.220512	0.164513	0.195348		ZNF655
A0A5F8AGZ1	0.113254	0.200817	0.135075	0.0827074	0.108754	0.0855042	0.129256	0.124837		CWF19L2
H9ENN4	7.22964	8.66576	10.0135	6.25737	6.26051	6.5992	8.10356	9.43076	Casein kinase II subunit beta	Csnk2b-Ly6g5b
A0A1D5RJB4	0.526206	0.500755	0.242803	0.553444	0.659193	0.668133	0.500381	0.481592		RRP12
A0A1D5RJB7	6.31223	3.6213	0.223509	1.83886	4.35293	10.908	5.34173	0.170998		GM2A
H9G1K1	1.33273	0.732048	0.0827618	1.86434	1.3784	2.04263	2.0148	0.0471275		LYRM7
G7NDS4	2.70718	3.31893	4.0135	2.05176	2.59158	2.70082	2.92754	3.19715		EGK_06430
A0A1D5RJK7	0.886222	0.749494	2.10601	1.06693	1.10654	1.03745	1.10103	0.825651		CASP6
A0A1D5RJL1	0.760517	0.768965	2.95398	0.714926	0.858604	0.731619	0.683522	0.984495
A0A1D5RJL3	3.05222	1.6701	2.81508	2.25772	4.64546	3.2851	2.99495	1.72564	Peptidyl-prolyl cis-trans isomerase	FKBP3
A0A1D5RJQ3	3.44624	2.56539	3.79018	2.00057	2.09806	2.3875	2.68134	2.33301		CDC5L
A0A1D5RJR8	0.79232	0.876624	1.45767	0.675849	0.792496	1.12987	0.87372	0.838856		DAPK1
F6PKX6	1.99502	2.35909	2.7251	1.77726	1.45533	1.25678	2.40371	2.31032		CAMK2G
A0A1D5RJT7	0.164234	0.144002	0.207047	0.206072	0.39623	0.23683	0.119978	0.168869		PI4KB
A0A1D5RJV5	21.1432	20.9227	38.0055	16.8278	24.7937	18.2261	23.0392	16.8253
A0A1D5RJX9	94.8205	40.3143	44.8673	39.9586	37.1882	28.6583	43.6566	61.1512		FBLN5
A0A1D5RJY2	0.308252	0.361029	0.469835	0.22068	0.259154	0.157336	0.241401	0.147759
A0A1D5RK05	1.02833	6.18315	2.24108	1.06666	0.120523	0.297898	0.49329	1.23626
F6VPE3	5.19182	4.03953	7.39208	3.74849	3.12132	2.56701	3.07039	2.8956		DLG1
F7EKU1	0.0534481	0.101258	0.168244	0.0736878	0.800518	0.2953	0.0578376	0.0869619		NCAPG
A0A1D5RK63	40.8259	64.2718	150.514	55.7199	29.0537	28.3154	86.8186	43.2597
A0A1D5RKB7	0.506484	0.0391665	0.0991151	0.445751	0.260843	0.258399	0.416298	0.0858161		WDR54
A0A1D5RKD4	57.4759	50.8631	106.658	63.4587	69.5102	73.1978	57.8168	41.302
A0A5F8AJK7	0.205492	0.161445	0.406095	0.231672	0.24774	0.186847	0.142519	0.164238		HPS5
A0A1D5RKH8	1.16198	1.18517	1.42399	1.34227	0.957855	1.29478	1.21825	1.40831
A0A1D5RKN9	0.0812637	0.118405	0.511587	0.0785907	0.226044	0.384142	0.356253	0.375354	Kinesin-like protein	KIF3B
G7MEN8	1.94296	2.08823	1.54181	1.85622	2.63064	2.71431	1.69559	1.27145		TRAF3IP3
A0A1D5RKQ6	0.0711768	0.0908853	0.103613	0.0865724	0.339788	0.421425	0.175927	0.204666
F7FIK5	0.197866	0.246086	0.142576	0.198038	0.241424	0.250329	0.219424	0.247982		DHX35
F7CD97	3.26635	3.28308	4.09951	6.20642	8.1793	6.79247	4.16436	3.91745	ATP-dependent 6-phosphofructokinase	PFKP
I0FMS6	0.709842	0.678236	1.63862	1.28936	1.75378	2.26848	0.999965	0.963183	Tyrosine-protein phosphatase non-receptor type	PTPN6
I0FTR0	0.640139	0.64949	0.477387	0.634702	0.173343	0.164855	0.48613	0.75931		ARHGAP21
F7F3B5	1.22875	0.90883	0.252133	1.74121	1.375	1.60012	1.68992	1.38268		RNF126
A0A1D5RL23	0.41868	0.469506	0.116865	0.372462	0.190951	0.134308	0.287583	0.397302
A0A1D5RL31	9.00695	18.3168	4.81639	10.69	10.0858	13.7068	16.5793	16.6242
A0A1D5RL39	0.963991	1.20991	1.02187	0.455712	0.907721	0.616054	1.43895	1.03756		WBP11
A0A1D5RL45	0.216827	0.268263	0.151044	0.247433	0.170179	0.0624716	0.333145	0.242601		WDSUB1
A0A1D5RL75	1.52972	1.14042	3.99617	1.38901	1.01415	1.10227	1.85324	1.46113
A0A5F8A9Z4	1.89653	2.19857	2.88792	2.2481	1.2933	1.07271	1.53196	1.53621
A0A1D5RL79	0.85384	0.112093	0.206773	0.5372	0.0504358	0.0495162	0.643159	0.391815
A0A5F7ZMW0	247.352	191.354	165.721	119.619	53.174	94.2543	55.5617	155.473
F7BYY9	0.0819361	2.22919	0.199813	1.27615	0.0985389	0.123309	1.08951	1.71301	Vesicle-associated membrane protein 2	VAMP1
A0A1K0FU77	643.574	27.3076	121.384	344.177	673.417	51.9326	54.8354	36.5548
F6RA11	0.175731	0.17729	0.104742	0.0686152	0.061841	0.0389693	0.115569	0.149447		FAM134A
F7FYS5	1.99803	1.85925	3.74313	2.06486	3.21223	1.61218	2.12483	2.01328		FN3KRP
A0A5F7Z6W8	0.088778	0.125294	0.194767	0.0724964	0.139297	0.131508	0.0452366	0.18396	Ubiquitin carboxyl-terminal hydrolase	BAP1
F7ETQ3	0.159861	0.171574	0.33279	0.158168	0.188516	0.186495	0.14181	0.242169
A0A5F8AA49	0.166951	0.248581	0.229733	0.257356	0.17932	0.155175	0.107623	0.0448609	Ubiquitin carboxyl-terminal hydrolase	USP9X
A0A5F7Z6Z9	0.310895	0.181435	0.166317	0.244767	0.274054	0.496969	0.196735	0.408702		PLEKHO1
H9G2F8	3.48117	3.39615	9.31368	1.44326	0.843084	1.28888	2.44898	3.0707		BCLAF1
A0A5F7ZLV5	1.00421	0.0406389	0.232886	0.0188741	0.936484	1.4092	0.203926	0.340134
A0A5F7Z781	0.948476	0.746881	0.729723	0.972186	1.4437	1.88988	0.823637	0.751805
A0A5F8ANL3	7.96642	7.82105	26.4362	5.26626	5.64357	8.56994	4.26951	4.89026		BSG
A0A5F7ZE24	2.20768	2.90331	4.36708	3.35871	2.50834	2.14917	1.52283	2.919
A0A5F7Z7D4	16.6692	15.341	11.8758	12.6247	17.0645	17.3061	14.2142	13.1701		LOC713739
A0A5F8A8Z0	1.37823	1.89131	0.933237	0.917899	0.991312	0.890855	1.49841	1.3425		PRPF3
A0A5F8A5J2	0.633732	1.13169	1.19922	0.87227	1.4175	1.32962	1.32644	0.457979		MIPEP
A0A5F7ZQM7	1.88421	4.55519	8.46664	6.19493	3.67643	3.61654	2.4521	4.11675		LOC702046
A0A5F7Z7J8	1.41887	1.20818	2.36834	1.06532	0.636771	0.633522	1.1635	1.64348		COBLL1
A0A5F7Z7N3	13.2733	11.5356	21.6277	8.89587	8.50161	10.1049	16.2292	11.4539	Calponin	CNN3
A0A5F7ZH55	0.584562	1.10862	1.05377	0.600529	0.192075	0.223237	0.539119	0.717962		AMOTL1
A0A5F7Z7P0	0.0636681	0.128121	0.0632093	0.357026	0.682105	0.497816	0.438987	0.113684		SLC27A6
A0A5F7Z7P5	17.1706	18.6098	21.2755	14.3499	20.8667	17.3921	14.8374	15.3083		CCT8
A0A5F7ZS49	2.46349	4.43888	4.74351	3.08942	3.96966	3.31671	2.8935	2.7346		NBAS
F7F3L5	30.9846	19.7935	66.1465	25.8547	10.3556	11.3551	18.4135	17.6349		LOC717686
F7HE33	0.628753	0.0749405	0.550936	0.190093	0.326829	0.461706	0.691305	0.282926		C16orf89
A0A5F7Z7U8	0.281451	0.370496	0.385591	0.27437	0.171483	0.21548	0.179023	0.287971		LOC707785
A0A5F8AHS3	1.30602	0.0749126	0.143298	0.13377	1.9314	1.34529	1.07813	0.0536985		FAM208B
F7GJ95	4.97105	3.94052	5.01261	4.01157	4.07581	4.84226	3.70123	3.84806		EIF4G1
A0A5F7Z7V9	0.622385	0.858773	0.733181	0.825875	0.761246	1.28044	0.746991	0.901338		RAB3GAP2
A0A5F7Z7W1	0.369792	0.455041	0.982106	0.233833	0.580297	0.666471	0.667128	0.123878		NAA10
I0FWT4	4.68159	5.60197	5.78116	4.46096	3.20831	3.98807	3.37566	4.57732		NUPL1
A0A5F7Z806	0.130922	0.0292773	0.0692196	0.427745	0.0910049	0.0477283	0.538289	0.715095
A0A5F7Z808	3.73582	6.84641	11.7529	9.61765	7.47758	5.94675	2.75038	5.8836
A0A5F7Z815	2.14137	2.7616	8.51897	3.03973	1.645	5.00359	2.53365	3.02251		NAAA
F7G851	3.04936	7.14969	10.1645	3.9066	0.0584369	3.47999	2.91699	3.73619	Arachidonate 5-lipoxygenase-activating protein	ALOX5AP
A0A5F7Z822	1.79904	0.91586	3.07648	1.48897	1.32907	2.3436	1.39309	0.719839		OGFOD3
A0A5F7Z827	1.42717	0.833671	1.56737	0.948165	0.493273	0.990744	0.457423	1.00949		FGD6
A0A5F7Z836	0.624817	0.560013	0.501355	0.505938	1.04922	1.36726	0.31793	0.834502		NCF4
A0A5F7Z844	0.712003	0.932717	0.867875	0.631369	0.780059	0.587277	0.686047	0.829262		RFX1
A0A5F7Z859	0.805789	0.86065	1.2891	1.0716	0.982378	0.692967	0.779365	1.08231		FBXL20
F7H931	0.0618752	0.195468	0.128191	0.0739962	0.0660664	0.0860644	0.16924	0.16638		HOMER2
A0A5F8ACL1	0.58159	0.34147	0.188206	0.424718	0.325582	0.350737	0.285802	0.156351		ANAPC4
A0A5F7ZKM2	9.61598	10.8605	6.58755	16.5869	13.7363	9.37459	13.7625	11.1771
F6VL34	0.0567665	0.0860113	0.102737	1.11072	0.530654	0.312511	0.484539	0.279524	Beta-2-microglobulin	MAMU-DMA
A0A5F7Z8I6	43.4466	43.9324	78.7423	48.594	57.4622	34.1448	32.4191	48.23
A0A5F7ZKF2	35.8051	48.0474	57.6995	68.3051	41.5849	37.6972	57.132	49.1752		AKR1C1
A0A5F7Z8J5	3.51783	3.27631	5.11867	3.02873	3.90485	4.0148	3.94646	4.05338		GALK1
H9EPF1	2.01397	2.18764	5.74659	2.48759	2.97958	3.3027	3.61545	2.50899		RAB35
A0A5F7Z8L3	8.41721	11.4358	23.7404	16.2834	7.89098	11.3261	18.6895	14.8616
A0A5F7Z8M9	3.05504	2.78244	1.12918	1.41817	0.704807	0.689969	1.90018	3.11573		MAP7D1
A0A5F7Z8N4	0.0692854	0.075814	0.312115	0.398169	0.0517675	0.396135	0.180292	0.261728		TPH1
F7ELE2	0.0891864	0.100536	0.201866	0.257076	0.467839	0.484487	0.267965	0.285079		RGS10
A0A5F7ZDB0	2.85179	1.95554	4.36788	2.07321	3.39858	2.63505	2.35075	2.24756		COA1
F6Z2X1	0.253458	0.343583	1.27439	0.10826	0.0848234	0.20393	0.288468	0.488495		LOC703990
A0A5F7Z8U7	2.89371	3.58994	5.37937	3.88323	3.84879	4.94427	4.43968	4.26791		ARF6
A0A5F7ZHX6	1.15322	1.18536	1.67777	1.4033	1.15376	1.19365	0.793719	1.06758
F7DBM6	0.0819068	0.103463	0.549477	0.226132	0.26745	0.33304	0.302642	0.273219	pre-rRNA processing protein FTSJ3	FTSJ3
F7E7K8	7.16364	8.18985	0.191017	0.233035	0.602684	0.732336	0.760653	0.103531		VPS33A
F7C3D6	0.534079	0.0616754	1.88418	0.0597643	0.218887	0.288059	0.332177	0.342746		GPRC5C
A0A5F8A9M0	32.2706	41.1057	115.021	42.1385	18.736	17.0027	21.021	42.4915		PECAM1
F7GBX0	0.0957075	0.106154	0.319557	0.186422	0.116571	0.127538	0.110445	0.0962227		DMWD
A0A5F7Z8X4	0.691972	1.03997	1.62259	0.61026	0.696784	0.661322	0.840793	0.866327		ARID1B
A0A5F8A677	0.0862563	0.0852442	0.147575	0.13684	0.104586	0.109122	0.20431	0.149908		C20orf194
A0A5F7ZSY1	0.196951	0.346954	0.528873	0.335974	0.346994	0.287081	0.418269	0.341054		INPP5F
A0A5F7Z938	2.80282	2.74552	4.53163	3.10877	1.78454	1.2999	2.2538	2.04411		ANTXR2
A0A5F7Z962	0.599151	1.23829	1.23981	0.819631	0.740716	1.04256	0.821527	0.731769
A0A5F7Z994	0.742648	1.00707	0.677257	0.741323	0.799362	1.25987	0.694591	1.30027		ACOT8
A0A5F7Z998	25.4979	10.5966	5.14997	11.3765	14.2419	13.1062	11.8477	14.6973		VTN
A0A5F7Z9A6	0.49919	0.968273	0.882312	0.614666	0.504589	0.449909	0.54659	0.691872		RICTOR
A0A5F8AF99	0.754149	0.379697	0.198244	0.495747	0.723409	0.47396	0.806274	0.667198		COMMD7
H9FRV4	0.145782	0.0731311	0.251328	0.100611	0.119486	0.168472	0.0708646	0.164206		XPO6
A0A5F8A9P9	2.12489	2.53311	3.64801	2.14213	1.84308	1.65431	2.01702	2.17686		AHCTF1
A0A5F7Z9H6	0.0865323	0.066123	0.0876357	0.0739484	0.150424	0.140425	0.175301	0.218331
A0A5F7Z9H9	0.133153	0.0780154	0.296856	0.0666223	0.162429	0.0623908	0.118349	0.12586	Histone-lysine N-methyltransferase	SETD2
F6ZY27	2.73142	2.46509	0.151011	3.59992	2.54551	1.75593	3.0836	1.76827		ERLEC1
A0A5F7Z9K3	23.5253	25.5107	46.6277	17.95	7.50911	9.02001	14.0146	19.6375	Microtubule-associated protein	MAP4
A0A5F7Z9K5	0.583211	0.662336	1.47215	1.06486	0.910804	0.9737	0.872095	0.993451		HTT
A0A5F7Z9L1	0.127437	0.153189	0.216588	0.0653611	0.0739735	0.0464411	0.0953271	0.332894		MUM1
F7GNG8	19.1185	22.4719	16.6273	24.8368	32.7547	41.533	32.0856	28.1992		RPL4
H9Z2C4	0.280876	0.353259	0.449098	0.385794	0.322915	0.235761	0.247631	0.362397		ITM2A
A0A5F7Z9Q2	0.920301	1.62899	4.17011	1.86901	1.49103	1.5788	1.80029	2.22656
A0A5F7Z9Q7	1.82478	8.63999	8.04756	3.93648	5.91683	2.2528	2.25	4.20348
A0A5F7Z9R8	1.17549	0.933822	1.13535	0.766953	0.624299	0.890138	0.691927	0.527471		SPECC1
G7NHW2	0.271497	0.279337	0.120321	0.046218	0.29423	0.275717	0.365765	0.270051		C17orf85
A0A5F7Z9T1	1.64357	2.63731	2.1731	1.90008	1.22912	1.61387	0.862618	1.54783	Tumor necrosis factor receptor superfamily member 6	FAS
A0A5F7Z9T5	1.72443	3.83489	3.26761	2.15102	3.73108	4.37687	2.82301	4.21375		WDFY4
A0A5F7Z9U0	0.0627212	0.135984	0.245584	0.0779825	0.225205	0.0410327	0.08226	0.141288
F6VKE8	1.31196	1.68549	3.19669	2.77009	2.71507	3.13792	2.83381	1.52988		LARS
A0A5K1UMW3	0.889541	0.0659736	0.474164	0.524979	0.516956	0.653044	0.777013	0.309367
A0A5F7Z9V2	0.379826	0.244875	0.0794946	0.456249	0.282157	0.368075	0.339226	0.493982
A0A5F7Z9V3	36.4303	78.3466	63.4975	50.3716	72.912	70.5221	46.1158	46.4068		SLC25A6
A0A5F8AAV2	0.267237	0.15701	0.363955	0.214543	0.123269	0.106156	0.139638	0.148161		CEP350
A0A5F7Z9W6	81.3045	79.0975	83.8582	66.5045	48.7178	36.8759	36.9016	54.7543		COL4A2
F7E351	1.30525	1.32353	2.10236	1.1026	0.790989	1.01261	1.18951	1.20787		NUP214
A0A5F8AS95	1.57314	0.678089	0.716408	0.828251	0.44773	0.441696	0.956765	0.876558		PLEKHA6
A0A5F7Z9Z2	0.239066	0.208307	0.223636	0.206187	0.0811968	0.104185	0.141464	0.165633		CEP170B
A0A5F7ZA05	0.0777179	0.331506	0.251531	0.27168	0.160118	0.233363	0.256447	0.194007
A0A5F7ZGE0	0.572019	0.888807	0.993646	0.785265	1.09925	1.15448	0.825678	0.966865		SEC24A
F6PM12	0.277561	0.449336	0.505466	0.450808	0.601247	0.649198	0.459083	0.233192		VWA8
H9FTU3	0.24166	0.167283	0.37635	0.245989	0.20419	0.209194	0.164544	0.207346		XIAP
H9FW47	0.370448	0.298693	0.678098	0.463106	0.397386	0.376092	0.443933	0.525984		MED1
A0A5F7ZA21	23.0015	26.7721	19.801	12.7235	24.8129	25.978	20.5572	16.5148		LOC704634
A0A5F7ZA28	2.75384	4.08149	5.65455	2.86465	2.21139	2.354	3.49716	4.48138		FUBP3
F7HLF5	1.6301	4.43263	9.57625	3.24684	2.85857	2.67615	2.31883	4.2403		FAH
A0A5F7ZA46	0.33922	0.575325	0.0685464	0.329028	0.221139	0.0505467	0.901667	0.323021		PRCC
A0A5F7ZA50	1.23088	1.68129	2.21029	1.57386	1.16396	0.998696	1.20286	1.46524
A0A5F8AML1	0.308985	0.127174	0.212343	0.165102	0.141455	0.17703	0.234539	0.182579		HAUS6
F7GFC1	2.49958	2.0957	5.14016	3.35541	2.86018	2.99524	2.64444	1.62213		PPM1F
F7HBN1	4.05326	0.459347	1.92684	0.107501	0.350617	0.141393	1.68363	1.21623	Tetraspanin	TSPAN8
F6Q1U7	0.595137	0.261559	0.673425	0.12945	0.133716	0.116787	0.536594	0.632434		MSLN
F7C527	1.32698	1.94748	0.179082	0.992797	1.62132	0.199296	0.898139	0.559473		ENTPD2
A0A5F7ZAB7	4.51563	2.03143	8.53298	2.23351	1.00319	1.16197	2.04593	4.0279		CD200
A0A5F7ZAE4	2.39714	1.10332	3.28032	1.39694	2.14315	1.89776	2.25159	2.51997		NMRAL1
A0A5F7ZAE7	2.18923	3.03784	3.32774	1.87239	3.32262	1.87375	1.57761	1.92222		RETSAT
A0A5F7ZAE8	0.711926	0.862969	1.54831	1.38269	0.680563	0.777148	0.281745	0.624929		ATRN
A0A5F7ZAF8	0.532844	0.389782	0.116697	0.574554	0.72898	0.0705041	0.666505	0.0726992
A0A5F7ZZG3	16.1683	14.8813	15.4466	16.2478	7.8167	8.87303	11.3866	16.0234		UTRN
A0A5F7ZAH4	2.02609	2.95013	8.58718	5.43177	0.548872	1.76258	7.80161	3.3407
A0A5F7ZJT6	0.0474487	0.183181	0.691787	0.104479	0.154929	0.248139	0.121721	0.166953		GPR126
F7E886	0.108298	0.164934	0.342017	0.316459	0.0840963	0.115738	0.138417	0.193341	Phospholipid-transporting ATPase	ATP8B2
F7D1Q6	0.350351	0.347079	0.516773	0.270703	0.352824	0.292703	0.432416	0.488389		LOC715449
A0A5F7ZMV5	0.275079	0.282918	0.272024	0.148104	0.140071	0.203683	0.236967	0.231822		MYO9A
A0A5F7ZAJ8	1.59386	1.8598	2.0584	1.6088	1.2884	1.55785	1.75706	1.78696		STRIP1
A0A5F7ZAL9	0.56785	0.0476148	0.292105	0.358225	0.906986	0.281965	1.82796	0.370398	Angiogenin	ANG
A0A5F7ZAM5	1.07148	1.86856	1.7721	2.07777	1.16606	0.656498	1.74415	1.8938		MCF2L
F6S760	0.194828	0.318657	0.149839	0.171615	0.313691	0.312991	0.267484	0.224681	DNA ligase	LIG3
A0A5F7ZAN8	19.6357	0.158353	3.27401	4.48778	0.130174	1.50873	0.904434	0.624858
F6SBK9	0.818757	0.952814	1.52481	0.478507	0.413327	0.458741	0.690336	0.541348		WDR33
H9FNJ8	0.650135	0.878906	2.28583	1.12206	0.833625	1.3596	1.45725	0.955714	Perilipin	PLIN3
F6TDC4	1.95704	1.80489	3.63348	2.81534	5.39133	5.16588	4.12874	3.60132		GFPT1
F7DH19	1.20548	0.0620081	0.130749	0.152214	0.108903	0.418524	0.933765	0.443677		HGFAC
A0A5F7ZAV4	0.157707	0.301995	0.171439	0.222638	0.364034	0.391572	0.215596	0.232909
A0A5F7ZAV7	25.966	21.3983	35.7022	22.4025	11.1431	10.4054	12.4581	20.1795		ITGA3
A0A5F8ALR6	0.83489	0.939932	1.32181	0.995364	0.763278	0.711902	0.813918	0.803632
F7CT38	0.590004	0.556369	0.249267	0.33271	0.601037	0.734976	0.513489	0.735946		CLPTM1L
A0A5F7ZAX8	0.296229	0.622621	0.134205	0.441039	0.441704	0.452581	0.0586238	0.472033		TRAFD1
A0A5F7ZAY6	0.169927	0.221819	0.137104	0.17999	0.288737	0.307013	0.425083	0.252195		ARHGEF10L
A0A5F7ZAY8	0.752258	1.0417	1.94225	2.41342	4.15709	1.92925	2.03168	3.36512		IFI44
A0A5F7ZAZ2	1.37958	1.79708	3.30807	1.26488	2.05668	2.21027	1.81444	2.73956		C1QC
F6WF23	0.169448	0.113494	0.26341	0.108248	0.0553503	0.0824371	0.0753219	0.496566		LOC710213
A0A5F7ZB16	0.163126	0.215017	0.169343	0.17191	0.158867	0.170287	0.199398	0.177358		POLR3F
A0A5F7ZB37	0.267418	0.457065	0.154111	0.271378	0.434837	0.368922	0.486995	0.385797		TMEM209
A0A5F7ZB41	36.8977	25.9678	18.6484	24.4119	19.2335	14.2706	30.1	24.5026	Chloride intracellular channel protein	CLIC5
A0A5F8A9P4	0.173582	0.0692746	0.0687437	0.242706	1.11008	0.0572414	2.04808	0.0409008
A0A5F7ZB67	0.712119	1.24627	4.03607	2.07252	1.42671	0.978165	1.09117	1.97384	Pyruvate kinase	PKLR
A0A5F7ZB87	0.253084	0.0473421	0.106331	0.335817	0.459992	0.611948	0.306056	0.363424
F7AU87	0.677538	1.10155	0.203451	0.38453	1.09305	1.66673	0.986096	0.37723		UQCC1
F7HPD4	3.19761	3.22754	2.55943	12.2117	2.28293	2.27878	5.1387	6.74632		PODXL
A0A5F7ZBE9	1.20567	0.717104	1.31681	0.623056	0.375631	0.365272	0.451646	0.831634		APBB2
F6W742	0.196107	0.806581	1.00939	0.315125	0.19457	0.383262	0.346707	0.591051		MCOLN1
F7ERQ5	0.15911	0.154878	0.197498	0.101004	0.276055	0.0427657	0.154645	0.0986203
A0A5F7ZBK1	0.911154	0.0802099	0.102461	0.129942	2.12034	0.113985	0.815855	0.787312
F6YCQ3	0.576611	0.321668	0.128891	0.623822	0.601913	0.513851	0.617564	0.521311		GTF3C4
A0A5F7ZBP8	0.666191	1.10203	0.097839	1.06467	0.358079	0.477676	0.472399	1.28062		SERINC3
F7DTT0	1.35496	1.11469	2.48332	1.38258	1.92713	1.26659	1.34982	1.25878		PECR
G7NLY1	0.873794	0.969671	0.345216	1.23515	0.786785	0.926574	1.18248	0.804411	Methylthioribose-1-phosphate isomerase	MRI1
A0A5F7ZBS5	11.0158	0.73179	4.19361	1.20746	3.6414	0.530048	31.369	1.89518
F7H874	0.245562	0.266885	0.255181	0.106455	0.152824	0.108268	0.216049	0.25844		WDR47
F7CC91	31.034	38.7795	9.47673	41.0084	37.1286	33.656	37.0331	37.2133		PLG
A0A5F7ZBW2	0.475106	0.657624	1.24126	0.802122	0.560818	0.750619	0.80413	0.858609		DOCK5
A0A5F7ZBW3	0.0876327	0.157956	0.809895	0.273343	0.758338	0.863675	0.545552	0.528037
F7B8S4	2.51474	1.86337	8.26901	2.04226	1.00154	0.621236	1.24716	1.07643		CHL1
A0A5F7ZPC7	0.55276	0.531304	0.0665566	0.10522	0.197702	0.0910123	0.173181	0.251197
A0A5F7ZBZ3	1.33817	2.3465	2.43146	1.74753	1.68743	2.50658	2.17477	2.02379
A0A5F7ZBZ5	0.6066	0.497589	0.402271	0.541644	0.277733	0.430452	0.400906	0.373973		FAT1
A0A5F7ZC04	1.7902	1.51923	3.00425	2.19156	2.82017	2.30856	2.05188	1.38321	Transcription elongation factor SPT5	SUPT5H
F6TVG1	8.36395	7.70621	13.1415	11.6328	19.2773	18.4643	18.1336	14.0236	Lysine--tRNA ligase	KARS
F7BFY0	0.453107	0.613825	0.738974	0.53835	0.47947	0.571242	0.467591	0.627655		ANKHD1
A0A5F7ZC22	7.2721	8.42357	8.80303	13.5089	10.1139	8.20134	12.0638	9.63006
A0A5F7ZC24	5.41142	5.25157	7.70884	3.55904	2.32483	2.76685	4.79005	5.32923		ZNF687
A0A5F7ZZW8	0.928136	0.396518	0.51724	0.289564	0.0938183	0.212456	0.512452	0.831634		SHROOM3
A0A5F7ZGW8	0.123485	0.0862049	0.167684	0.0488851	0.375701	0.221484	0.13005	0.150496
A0A5F7ZWS0	0.8621	1.16335	0.239611	1.6742	1.12395	1.02317	1.24391	0.88962		MORC2
A0A5F7ZC88	0.0758177	0.18947	0.925481	1.16742	2.44121	3.36755	1.62275	3.09753
F6S434	0.204438	0.157812	0.196237	0.291801	0.198532	0.265053	0.219933	0.210829		RAB3IL1
F7EJE1	0.565419	0.911701	1.97215	0.932457	2.1607	2.89063	1.85359	1.34094	Peptidyl-prolyl cis-trans isomerase	PPIF
H9FYW7	1.42594	1.44017	1.42062	2.60195	3.04004	1.67139	1.69238	1.15569		SSB
A0A5F7ZWY3	0.108553	0.218009	0.197205	0.116599	0.0729218	0.103096	0.144691	0.141109
A0A5F8ADI4	0.572713	0.628142	0.575313	0.422343	0.114555	0.330368	0.610473	0.85376	Phosphatase and actin regulator	PHACTR2
A0A5F7ZCK7	1.10548	1.34433	2.03481	1.78086	1.0481	0.87557	1.04123	1.22635		RABGAP1
A0A5F7ZCL0	0.0496521	0.0543719	3.59321	0.123374	3.10895	7.54856	2.50965	0.0937447
F6SAY2	3.00926	2.08237	3.14217	1.89411	2.35097	2.07167	2.07021	2.35712		NUP133
F6XXP3	1.20741	1.29379	2.24514	1.34829	1.61295	2.14164	1.39516	1.47494		TTLL12
A0A5F7ZCT3	3.05542	1.53539	3.21403	1.51372	1.51314	1.3946	1.23776	1.47083
A0A5F7ZCU6	0.674566	0.29237	0.754625	0.434756	0.873634	0.787903	0.350201	0.590874
A0A5F7ZCW4	0.589541	0.771983	1.30289	0.599877	0.870656	0.707176	0.732568	0.708227
A0A5F7ZCW8	2.21312	1.79804	4.5826	2.32695	1.32834	1.44463	1.56195	2.01189		TNS3
A0A5F7ZCX1	4.43767	1.73702	4.56438	4.37898	4.65036	5.21444	4.44867	1.49975
A0A5F7ZCX8	0.210062	0.0930185	0.374774	0.125649	0.137582	0.244818	0.114115	0.112744		ZBED1
A0A5F7ZCY7	0.341741	0.241098	0.16833	0.241414	0.175389	0.0939545	0.154327	0.144244		PHF14
F7G1C0	0.491779	0.0805947	0.681415	0.363899	0.127003	0.380329	0.328843	0.361371		KIAA0319L
A0A5F7ZD02	2.55492	3.45964	0.214345	0.0528118	0.107253	2.15255	4.77587	3.68203
A0A5F7ZD13	0.529371	0.41205	1.34391	0.766263	0.063859	0.507496	0.518297	0.585245
A0A5F7ZTR5	0.0823997	0.221963	0.171936	0.148789	0.203969	0.244336	0.169774	0.14823		DENND4A
A0A5F7ZD17	0.136054	0.129455	0.188996	0.226833	0.181373	0.313219	0.197869	0.102067
A0A5F7ZD20	0.439213	0.626228	0.154182	0.670562	0.825287	0.785523	0.638351	0.530622		F8A1
A0A5F8A2Q6	1.06905	0.308555	2.31279	0.0497938	1.11694	0.697888	1.34588	1.98704		DLG3
A0A5F7ZD35	0.405789	0.288825	0.270178	0.288794	0.367503	0.303305	0.311123	0.263675	Protein-tyrosine-phosphatase
A0A5F7ZD46	0.907565	0.644926	0.117013	0.504406	0.997688	0.973765	0.954275	1.00952
A0A5F7ZD67	3.80432	2.5927	0.249695	0.16818	0.0872172	2.44681	5.29745	0.10268		TXN2
A0A5F8AFP6	6.84523	8.61202	1.62442	6.1026	6.19079	3.05658	6.16353	3.07951		SPARC
A0A5F7ZD89	0.822887	0.523317	0.130972	0.0549772	0.51587	0.306381	0.471811	0.380523		ATF7IP
A0A5F7ZD93	3.64188	3.23475	1.89609	1.86997	3.20334	3.1972	4.6389	3.3133		OAT
A0A5F7ZDA0	2.3809	2.39188	5.22239	2.82764	1.87185	1.47334	1.73015	1.58556		LOC705323
A0A5F7ZDA9	0.06138	0.0776804	0.146522	0.148227	0.101906	0.203702	0.172233	0.119448		TPMT
A0A5F7ZDC0	0.0859655	0.298791	0.142075	0.135154	0.108317	0.119323	0.217764	0.174844		FBXO2
A0A5F7ZDD6	5.58626	7.77357	2.92137	5.21148	2.63061	2.00984	2.75522	4.0771		JAM2
F7HIF8	0.619954	0.913872	0.691273	0.5685	0.455017	0.888965	0.56499	1.06684		LOC715481
A0A5F7ZDE2	0.968313	1.18543	1.49248	1.51965	1.31828	2.04077	1.66398	1.21959		D2HGDH
A0A5F7ZDE6	21.477	0.278551	220.057	59.551	25.7298	0.104454	0.0652314	74.1327
F7FYQ8	0.109352	0.180981	0.309838	0.191422	0.0641132	0.0699619	0.111193	0.091033		NIN
A0A5F8A084	1.24678	1.26799	1.93361	1.39813	2.62496	2.6784	1.12849	1.66359
A0A5F7ZJY9	0.191721	0.845743	0.16501	0.332067	0.797576	0.552405	0.398762	0.453908		MICAL2
A0A5F7ZDJ3	3.21042	4.20001	4.61596	4.18397	4.18862	5.22455	3.90495	3.78575
A0A5F7ZDK2	7.47511	0.0719159	0.097746	0.191284	5.577	0.0391143	11.0318	9.59855
A0A5F8A1I2	29.3068	34.3447	23.5792	24.8395	12.6184	10.9614	18.3643	25.1381		PDZD2
A0A5F8A1E2	0.178966	0.506938	0.275481	0.299069	0.360461	0.332453	0.279984	0.336873	Tyrosine-protein kinase transmembrane receptor	ROR1
F7FV07	0.0636494	0.687401	1.0356	0.75362	0.746356	0.971777	0.991319	0.857406		CCDC25
F7B8T2	0.19582	0.398064	0.32873	0.219362	0.207098	0.216425	0.224689	0.2202		NADSYN1
A0A5F8ASD6	0.426708	0.666532	2.06849	0.673167	0.636946	0.616412	0.785522	0.814075		CA8
A0A5F7ZEW0	0.415284	0.0736031	0.172841	0.562945	0.380185	0.273149	0.729351	0.446828
A0A5F7ZDN7	0.863103	0.755309	0.932209	0.868976	0.926009	0.840503	0.571527	0.614663		NCOA5
A0A5F7ZDQ1	1.24311	1.27211	2.06602	1.48184	1.85853	1.97334	1.94068	1.73573		NUDC
A0A5F7ZSN1	0.418256	0.312253	0.448977	0.551797	0.419913	0.413668	0.412043	0.427181
A0A5F7ZDT2	0.114493	0.0781571	0.0864217	0.245905	0.0936309	0.104758	0.116246	0.0473733
A0A5F7ZDX4	98.6684	52.836	106.588	0.0956392	0.0350066	62.2474	57.9725	80.2004		CD47
A0A5F7ZDY6	0.21501	0.0365329	0.0985149	0.0861036	0.276419	0.267257	0.375899	0.332622		CHD8
A0A5F8A2C3	0.318001	0.393463	0.18513	0.316075	0.167002	0.1671	0.218494	0.321042		CEP68
A0A5F7ZRG4	0.3344	0.444293	0.395819	0.298353	0.174282	0.184106	0.184411	0.2629	Phospholipid-transporting ATPase	ATP11B
F7HP86	1.75627	2.11009	0.716875	1.54674	0.892902	0.977382	1.2748	1.32926		ZBTB20
A0A5F7ZE17	10.4249	11.3313	17.0155	12.4462	13.2529	11.01	10.8965	11.3144		U2AF2
A0A5F7ZE43	0.435083	0.380838	1.11479	0.393801	0.470151	0.423478	0.409761	0.448527		ARRB2
A0A5F7ZE49	0.934041	0.553388	0.656887	0.31996	0.557981	0.348292	0.570455	0.661569		IQSEC1
A0A5F7ZE51	8.53647	6.72384	9.98598	11.8286	7.2397	9.34754	5.85155	3.0376		TXNDC5
F6QKB4	3.50807	2.60219	3.75467	2.33216	1.53293	1.68436	1.50647	2.00697		DAAM2
A0A5F7ZE78	0.80054	0.964187	1.55826	0.757107	0.612143	0.53976	0.656336	1.07597		RALGAPA1
A0A5F8A264	0.76125	0.818175	2.22178	0.583863	0.348795	0.41256	0.742114	1.04928		PRRC2C
I0FRN2	2.69819	2.823	3.93188	0.0893979	7.75399	6.16184	1.84944	1.64058	Stathmin	STMN1
A0A5F7ZEB8	1.18692	0.0695579	2.2834	0.864838	0.608429	0.832486	0.857741	0.976352
A0A5F7ZEE0	0.0433874	0.084877	0.509404	0.156823	0.247162	0.0851948	0.209249	0.284339		DULLARD
A0A5F7ZEF0	1.11239	1.03441	0.116151	0.124234	0.077278	0.412984	1.01525	1.58733
A0A5F7ZEG7	3.54226	1.33807	1.59381	2.16704	1.34112	0.938339	1.09231	1.22005
A0A5F7ZEH2	0.187835	0.426589	0.621613	0.40449	0.592209	0.46565	0.53604	0.448988
F6VYY2	4.92744	3.99463	7.10802	3.11011	2.98693	3.01841	3.95753	2.38445		PBXIP1
A0A5F7ZEJ3	3.20579	3.51334	6.81882	4.67857	4.81923	4.7005	4.46631	4.36633		FARSB
G7N9F6	0.543844	0.755309	0.763502	0.531377	0.174201	0.179787	0.350996	0.260776		VSNL1
A0A5F7ZEN9	0.695639	1.5369	0.173667	0.757452	0.218848	0.104827	0.759027	0.499009		WDR18
F6ZCI4	0.33944	0.0913145	0.116745	0.43897	0.328959	0.396102	0.686912	0.603937		SURF2
A0A5F7ZEQ3	2.66036	0.705988	0.462058	1.57252	1.56064	1.13655	0.685286	0.769081		LRPAP1
F7GN95	0.226314	0.241481	0.135637	0.203536	0.171847	0.21316	0.189371	0.190693		MED27
F6QD04	0.146855	0.121401	0.16904	0.370795	0.475161	0.485986	0.208007	0.331358		PISD
A0A5F7ZES5	0.211061	0.210313	0.209254	0.224328	0.152158	0.181358	0.160176	0.223007		BBS7
A0A5F7ZES7	21.6299	19.4317	15.5962	20.9061	14.9961	10.5342	13.6739	13.5333		JUP
A0A5F8A6W9	0.155682	0.0871738	0.113165	0.144104	0.03852	0.195323	0.226484	0.0781637		ERI1
A0A5F7ZEU7	0.15406	0.193225	0.118934	0.0708683	0.127985	0.10206	0.156655	0.187082	Spastin	SPAST
A0A5F8AFK1	12.6399	6.72494	19.7771	27.8377	11.6918	7.3377	3.05199	3.31592
A0A5F8A639	0.0512101	0.140976	0.0685958	0.0865381	0.142993	0.0540965	0.12639	0.208648		EGK_00648
A0A5F8A8F1	0.166009	0.191339	0.152033	0.107421	0.118666	0.0805017	0.189451	0.170929		TMEM131
A0A5F7ZEY9	0.0397377	3.52553	0.902121	1.30798	0.575813	0.420806	1.15744	0.0682462		FAM107B
A0A5F8AM47	0.211297	0.0605112	0.0975015	0.186921	0.858569	0.371594	0.335587	0.539967		PIK3AP1
A0A5F7ZEZ6	0.0283881	0.0461668	0.188342	0.0735669	0.436344	0.414418	0.26074	0.353508		AKNA
A0A5F7ZEZ9	114.496	112.529	56.9333	71.5309	110.251	88.173	50.4393	123.545		FGB
A0A5F7ZF00	0.0770297	0.27072	0.398715	0.38407	0.357623	0.152725	0.19485	0.0937492		CSGALNACT1
F7FJQ0	33.6797	27.4541	31.5362	37.2485	20.6604	21.9144	17.5706	28.864		A1BG
F7HTB4	0.59807	0.445581	0.408209	0.391924	0.443386	0.385087	0.367737	0.462086		KIAA1429
A0A5S7X0K5	0.352794	0.705436	3.17118	0.418167	0.153395	0.45382	0.317325	0.546906	Lysosome-associated membrane glycoprotein 3	LAMP3
F7HRK5	0.173759	0.175785	0.475705	0.268236	0.24426	0.165151	0.156879	0.155951		TMEM132C
A0A5F7ZF67	1.18321	0.287534	0.604747	0.403417	0.406565	0.718485	0.176529	0.374469		KRT80
F6V387	0.334863	0.563841	0.388683	0.397709	0.282431	0.0404807	0.419584	0.268483		NFASC
A0A5F7ZF75	0.372736	0.117884	0.548402	0.191606	0.133853	0.0772042	0.103694	0.16803
F7FSY7	0.332524	0.575951	0.845823	0.556011	0.167661	0.373256	0.618325	0.126108		USP48
A0A5F7ZF87	0.613354	0.28735	0.382325	0.615738	0.483324	0.56052	0.663392	0.552712		INTS2
A0A5F8A5V2	1.81961	2.03813	4.01873	0.120659	0.0721115	2.36547	1.98834	2.1067	Importin subunit alpha	KPNA3
A0A5F7ZTK5	4.71324	7.76878	8.0499	5.49766	4.60167	3.54419	5.24523	5.12921		LOC711721
A0A5F7ZFG7	18.0953	17.8623	14.5277	13.5158	7.15632	10.2682	14.1125	16.5884		SORBS3
A0A5F7ZYK2	0.195168	0.121996	0.243025	0.122611	0.156674	0.103226	0.206001	0.205873		WDR19
A0A5F7ZT83	0.63929	0.562516	0.513128	0.868209	0.492748	0.364881	0.480804	0.534268		SPATA5
A0A5F8A129	0.38396	0.19125	0.173628	0.32504	0.571293	0.523986	0.189485	0.0429508		EGK_03136
F7GVW2	3.90699	4.8121	7.10568	2.85269	6.80493	6.08949	6.31537	5.67899		NAGA
A0A5F7ZFL6	0.58325	0.662998	0.748552	0.555628	0.383583	0.417384	0.601895	0.478016		EEPD1
F6V5D6	3.07418	2.72645	1.93174	3.92269	5.91998	3.91474	2.68069	2.97522		DIAPH1
A0A5F7ZFM7	2.01802	2.17259	5.91058	2.00988	3.10465	3.16162	2.85944	2.18769		MLEC
A0A5F8A7X8	1.21339	20.9735	0.156988	0.0615121	0.471323	0.0840777	0.0626563	0.086073		CEP63
F7DT40	2.22493	1.80629	2.19333	2.34584	2.13477	1.52066	1.71185	2.0405		EXOC7
A0A5F8AL39	0.467271	0.484744	0.199757	0.705042	0.442335	0.0582775	0.463752	0.5177		HDAC6
A0A5F7ZGU4	0.175477	0.194711	0.455943	0.287342	0.633513	0.370095	0.237189	0.348761		DOCK10
A0A5F7ZFS4	0.544037	0.491627	0.166465	0.926711	0.473129	0.375505	0.37251	0.495894		OGFRL1
F6YC56	0.292431	0.351386	0.17567	0.251651	0.873494	0.493156	0.354835	0.388842		IKZF1
A0A5F8AQ99	0.119438	0.0486263	0.181555	0.130494	0.113148	0.0624077	0.103981	0.11353		VPS13B
A0A5F7ZFU1	0.814898	0.618499	0.320062	0.0837593	0.305241	0.417873	0.674184	0.995575		SON
A0A5F7ZFU4	0.0941092	0.177861	0.24231	0.156881	0.0835801	0.123533	0.1171	0.167552		ZNF451
A0A5F8A9M4	0.411077	0.261298	0.1973	0.207245	0.190015	0.226163	0.266291	0.316578		LOC721291
A0A5F8ASI9	0.282308	0.459384	0.298895	0.323236	0.357343	0.284047	0.534138	0.242148		ARHGAP26
F7HQX9	0.106453	0.119128	0.229733	0.145422	0.206733	0.184953	0.129441	0.153749		CDKAL1
F7HMD9	0.154172	0.203478	0.245103	0.0591686	0.0340934	0.074439	0.129628	0.0918791		PRR5L
A0A5F7ZG11	0.335882	0.834554	1.02775	0.547506	0.913852	0.978523	0.685113	0.523081		MRPS31
A0A5F7ZG15	2.15978	1.6849	1.60274	2.1298	2.04463	0.889617	2.19117	1.20023
A0A5F7ZG21	4.80432	8.42836	6.92441	8.2465	6.31096	5.37674	5.85224	5.96821		MRC1L1
A0A5F7ZG23	19.6391	17.2561	10.9975	26.6313	17.1556	11.2824	16.2894	30.5972		CALCRL
A0A5F7ZG41	0.383605	0.0999752	0.325056	0.0707006	0.135926	0.103457	0.138048	0.0799347		CYP2C8
A0A5F7ZG55	0.797993	0.542236	0.146852	0.503984	0.902571	0.565474	0.135631	0.0785755		BAK1
F7GBA5	7.43227	7.66462	9.87572	7.44234	5.79912	4.89995	4.80008	9.74582		ANK1
[truncated: 4,716 more rows]
