# Supplementary material for: Proteomic and phosphoproteomic profiling of COVID-19-associated lung and liver injury: a report based on rhesus macaques
Source: Signal Transduct Target Ther. 2022 Jan 28;7:27. doi: 10.1038/s41392-022-00882-7 (PMC8795284; doi:10.1038/s41392-022-00882-7)
Supplement: Supplementary file 4 — Table S3 [file 41392_2022_882_MOESM4_ESM.xlsx]

## Sheet: Table S2 Total proteins quantif
Protein IDs	C1_liver	C2_liver	C3_liver	V1_liver	V2_liver	V3_liver	Protein names	Gene names
A0A0B4J1C9	0.121973	0.464281	0.679576	0.432342	0.710999	0.668315		F7
A0A140TAV0	0.681123	0.706742	0.558817	0.249749	0.316964	0.863384
A0A1D5Q035	0.0637946	0.0574206	0.071084	0.504648	0.82164	0.10663		EPT1
A0A5F7ZEL0	0.0793552	0.0562068	0.0643447	0.120071	0.148272	0.0412547		ZYG11B
A0A1D5Q064	0.215133	0.319396	0.162436	0.169339	0.749094	0.490558
A0A1D5Q071	0.465453	0.654244	0.640486	0.171565	0.193714	0.233041		INPPL1
F6SQ17	0.512394	0.126783	0.802803	0.644809	0.0984171	0.127101		A4GALT
A0A5F8A2W9	0.836263	1.94331	0.889211	1.06301	0.775125	0.737335		C7
F7F2S1	31.29	48.098	38.7977	52.6411	19.2064	38.6353	Methionine aminopeptidase	LOC695392
F6ZAF7	1.33569	1.20944	0.920602	0.629599	0.52614	0.666142		COLEC11
A0A1D5Q0H8	0.258943	0.658401	1.81205	0.332901	0.882458	0.753822
A0A5F8ACR8	0.0599942	0.160492	0.48873	0.129524	0.147434	0.0972188		NEK1
A0A1D5QDN7	0.335916	1.06484	0.649896	0.253624	0.20015	0.0899254
F7EWF3	0.391784	0.874702	0.451548	1.54016	1.10077	0.898157		SPG7
A0A5F7ZZM7	0.508754	0.265123	0.398967	0.408406	0.280888	0.20528		ARHGEF6
A0A1D5Q0S3	1.10768	0.87825	2.10256	1.27882	0.832233	0.918765
A0A1D5Q0V2	1.95517	1.16995	1.62808	1.30707	1.19139	1.22396
A0A1D5Q0V4	0.0805259	0.127447	0.0808793	1.0764	1.84184	0.0649041		MGAT1
A0A1D5Q0W4	0.252491	0.189913	0.150821	0.18629	0.179412	0.36105
F7DU86	4.38031	0.20951	2.00882	1.76064	0.462649	0.72793		CIRBP
A0A5F7ZUP7	1.79993	1.91149	1.4988	1.02365	1.10287	1.75124		EIF5B
A0A1D5Q4C1	3.10955	2.63898	3.62114	1.55191	1.54908	1.91847		PTK2
A0A1D5QL59	0.920888	0.990378	1.1048	0.856705	0.730447	0.833933		CLASP1
A0A1D5Q153	0.306355	0.358213	0.312579	0.350169	0.0439868	0.0648774		RBM12B
A0A1D5Q167	0.56138	1.05954	1.6191	0.866429	1.5444	1.52173		ARFGEF2
A0A1D5Q177	2.15923	1.13078	2.50216	3.80196	3.64271	3.4399
A0A1D5Q186	4.76443	16.3946	3.48129	2.44598	9.80769	1.52184		BIN1
A0A1D5Q1A1	72.6226	50.6746	49.9325	133.14	130.878	162.223		ACSL1
A0A1D5R0S3	0.774866	1.67476	1.14215	1.12224	0.985447	1.06756		TRIP12
F6ZQ04	1.09509	1.34081	1.65717	1.89571	3.35333	1.79275		NOP58
A0A1D5QN82	23.2238	22.0236	23.706	11.8233	6.35144	16.6262
A0A1D5Q1H0	0.474432	0.334461	0.54345	0.535174	0.435582	0.270166		TRAPPC6B
A0A1D5Q1J1	0.156662	0.18813	0.0665138	0.10036	0.245804	0.0494647		TPCN1
A0A1D5QUI0	0.121369	0.14567	0.128189	0.149852	0.113335	0.160257		MYO5A
A0A1D5Q1K4	4.3706	4.42995	4.27265	6.70205	6.97165	7.06347		ACTR1B
A0A1D5Q1M5	0.0424014	0.0953946	0.112617	0.0612324	0.182717	0.0729804		MON1B
A0A5F8A633	65.3042	70.8928	60.0474	78.0552	34.0947	53.466		GLG1
A0A5F7Z9S4	0.555313	1.10838	0.949689	2.15466	2.31027	1.60537		RNF213
A0A1D5Q1P0	1.1826	1.10201	0.758119	2.83569	8.11181	3.43832		HSD17B12
A0A1D5Q1P1	1.06906	1.41972	0.95423	2.6919	3.80144	1.66299		LOC722475
A0A1D5Q1Q4	1.32453	1.24441	1.01836	0.989528	1.29752	1.45867		SSFA2
H9Z5A5	84.3162	75.1142	60.0013	69.1825	71.8919	113.253	S-(hydroxymethyl)glutathione dehydrogenase	ADH5
F7ALV1	2.95254	2.03917	3.6876	2.30725	1.52572	1.64733		MBNL1
A0A5F8A1Q9	3.19137	16.9418	17.0817	12.7498	17.1369	7.11781
A0A5F8A7J1	0.456336	0.351938	0.368859	0.247337	0.180759	0.111952		LTBP1
A0A1D5Q1X3	0.576876	0.501478	0.203406	0.81065	0.693188	0.638227		CDK2
A0A5F7Z9E7	1.56093	2.37294	3.44543	1.64392	1.22367	1.65501		ITFG3
A0A1D5Q217	0.137036	0.0382754	0.0850961	0.1721	0.244227	0.208925		STXBP1
F6QIP2	1.06996	1.05628	0.589714	0.632413	0.383018	0.817596		MGEA5
A0A1D5Q250	0.387415	0.6159	0.348853	0.359608	0.296439	0.307775		SIL1
H9H493	0.60631	1.06105	6.30746	1.61026	0.784381	1.23696		LOC722711
F7FLQ1	1.88144	1.96356	1.04916	1.86946	2.33707	1.41757		GDI1
A0A1D5QRH5	99.4557	82.4031	118.466	96.5664	34.0947	121.407	Annexin	ANXA5
A0A1D5R414	0.0808244	0.118432	0.0636481	0.155437	0.266732	0.125621		VAV1
A0A5F7ZHH6	0.0806131	0.0935343	0.0769544	0.237824	0.0455873	0.529489		ST7
I0FPH5	149.697	164.226	269.491	198.785	127.747	181.655		CYB5A
A0A5F8AGN9	0.576148	0.11572	0.238176	0.296613	0.272199	0.105736		LOC698953
A0A1D5R741	0.109122	0.425292	0.156652	0.0577399	0.825283	0.0962797
F7DHD2	0.435743	0.457795	0.556579	0.641389	0.916409	0.953537		SHOC2
A0A1D5Q2F4	2.09704	4.09167	2.75802	10.9756	9.37461	11.5722
F6ZJK0	1.24132	1.07982	1.65674	0.301204	0.348465	0.577525
A0A1D5Q2J2	0.0712179	0.260017	0.244036	0.108559	0.0657818	0.083703
A0A1D5Q2L1	0.138319	0.339517	0.164865	0.2574	0.282712	0.0651171		SNRPB
H9ET07	0.045061	0.117291	0.0535485	0.0846803	0.17701	0.10027		UHRF2
A0A1D5Q2L8	0.599723	0.149945	0.481919	0.76577	0.425256	0.748614		SPATS2L
A0A1D5Q2M0	3.09544	2.47833	4.49541	4.62974	3.9585	4.34427
F6YZH9	2.77677	1.89515	2.76256	0.691897	0.452457	0.514089		PHLDB2
A0A1D5Q2N6	0.069365	0.138944	0.16546	0.169211	0.459274	0.0847672		SLFN5
A0A1D5Q2R6	9.76079	10.8018	12.1661	9.13019	4.25557	12.3108
A0A1D5Q2R8	7.34096	16.133	7.05439	20.1621	40.3636	18.7433
A0A1D5RDQ5	0.814075	0.360431	0.719621	0.25122	0.122905	0.205692		SPECC1L
A0A1D5Q2T8	1.07897	1.12476	1.00934	0.925058	0.888239	0.946193		LOC696973
A0A1D5Q2U8	2.04299	1.6185	1.42114	0.831416	0.939968	0.939973	Golgi SNAP receptor complex member 1	GOSR1
A0A1D5Q2W1	0.0657411	0.624572	0.676023	0.782796	0.717148	0.981265		CD55
A0A1D5R7S5	0.069499	0.0777374	0.13199	0.0919466	0.102819	0.0969125		CEP250
A0A5F8A9A2	0.488369	0.360359	0.471126	0.346048	0.248915	0.411608	Platelet-derived growth factor receptor beta	PDGFRB
G7MV27	5.54273	4.19487	4.44145	2.44477	1.49812	2.23599		RAI14
A0A1D5Q325	0.511284	0.979735	0.597512	1.23341	2.45095	1.97741		COQ6
F7GBS7	0.121284	0.115581	0.0527538	0.392591	0.231552	0.30607		BOP1
F7E4X5	0.238346	0.069747	0.229018	0.212068	0.226903	0.144065		AXL
F7GVY4	3.22524	3.14827	3.91201	2.87815	1.62119	2.83183		PDXDC1
F6W6G4	0.381522	0.375661	0.232921	0.48919	0.566574	0.611361		PNPLA6
A0A5F8A921	0.095767	0.0895063	0.184349	0.150732	0.183716	0.0664683		CDC23
A0A1D5Q369	0.494609	0.438086	0.636076	0.867462	0.0860104	0.909098		COMMD8
A0A1D5Q3A0	9.13295	15.9306	10.6525	7.7756	9.80568	11.6254
H9EUT1	5.56284	3.21299	9.97335	3.78379	1.74216	5.31362		PSPH
A0A1D5Q3B6	0.120825	0.246048	0.407061	1.13229	2.99838	1.11721
A0A5F7ZAV5	0.211045	0.825715	0.781547	0.42992	0.400495	0.0588051		WBP2
F6VKU0	0.117469	0.0873842	0.448258	0.123996	0.0561879	0.0799348		HMBOX1
A0A1D5Q3H2	21.7008	6.66965	30.9809	4.85557	6.19772	12.2171
H9FY84	15.8932	11.8099	11.5498	12.4459	12.8609	15.5647		SARS
F7H033	0.548761	0.530218	0.23783	0.0993012	0.046491	0.2458		DNTTIP2
A0A1D5R677	0.241595	0.314282	0.350071	0.251558	0.291698	0.296609		EHMT2
A0A1D5RJ91	0.797677	0.61891	0.389095	0.671167	1.05933	0.41262		HSPA12A
F6RQ65	5.31115	5.60642	6.8257	1.10978	0.660373	1.8173		MTUS1
A0A1D5Q3K1	9.19813	7.35841	4.79714	6.74052	5.86557	6.82254
F7HKL1	0.0553466	0.133281	0.366358	0.473054	0.726538	0.380658		SLC44A1
F6WRP9	2.55677	3.14802	1.82992	2.7315	2.55598	2.35094		DDX3X
F7HSV9	80.8563	113.978	81.307	132.135	121.455	105.474	Malate dehydrogenase	MDH1
A0A1D5Q3Q9	37.1052	24.3801	38.8503	19.366	9.30143	6.1196		TNXB
A0A1D5Q3R2	7.66753	6.61447	1.94206	14.1414	17.6856	8.76162
A0A1D5QF41	0.921685	0.9186	0.8977	1.15526	1.07547	1.00704		NOP2
A0A1D5R6P1	0.158239	0.152124	0.101379	0.0340745	0.0750492	0.468468		KIDINS220
A0A1D5Q3X0	2.53423	3.15608	1.62032	1.49108	2.93004	2.84338		CARS
A0A1D5Q3X6	0.137268	0.0771863	0.146925	0.0800534	0.0857121	0.0610915		CCDC88A
A0A1D5Q3Y8	1.12442	0.272188	1.4448	0.256057	0.0953426	0.279058
I2CW50	0.595667	1.22069	0.466882	0.846233	0.296693	0.516562
A0A1D5Q402	2.55517	0.0948487	1.61475	4.12075	5.39373	7.58731
A0A1D5Q404	1.20017	0.513268	0.621401	0.458949	0.42539	0.612148		ITSN2
F7HMX1	2.4839	2.70362	1.94725	3.80623	4.56968	4.02466		PSMD14
A0A1D5Q407	4.74086	5.49963	4.26475	3.63134	3.57421	5.62425		SRI
F7GWM5	0.140697	0.157481	0.0739075	0.0888727	0.107002	0.0734875		TPH1
F7AVN6	2.6685	1.24112	1.93386	4.85663	4.37353	4.38137		AP1M1
A0A1D5Q458	0.361934	0.0600191	0.475141	0.206347	0.059643	0.224929		ADAM17
A0A1D5Q459	1.52813	2.01559	1.23224	1.32328	1.18067	1.41622
A0A1D5Q465	0.783637	1.41556	0.691093	0.936207	1.21933	1.27387		ATP6V1C1
A0A5F7ZUL4	0.0741688	0.197986	0.0767892	0.0914498	0.100904	0.0331149		CAMK2G
A0A1D5Q486	1.00926	0.58949	1.45833	0.262867	0.149585	0.279268		ZC3H13
A0A5F7ZT11	0.129147	0.139456	1.16064	1.17086	0.500576	0.50682		FNBP1
A0A1D5Q4A4	0.0925116	0.127231	0.0528751	0.220967	0.557952	0.094031		PLA2G4C
A0A1D5Q4B1	8.22083	5.95582	7.69175	3.54842	2.33416	5.12852		ANP32B
A0A1D5QH10	0.483931	0.560893	0.567569	0.202009	0.18516	0.0778847		ASAP1
A0A1D5Q4C0	25.3975	24.9184	25.5095	54.3829	45.3393	63.4705	NADPH--cytochrome P450 reductase	POR
A0A1D5Q4E7	4.41983	3.46426	5.66056	1.70622	1.79974	2.76956		FYCO1
A0A1D5Q4F0	1.66927	1.43022	2.5961	1.57336	0.727841	2.09248		IYD
A0A1D5Q4G0	0.185328	0.875347	0.181297	0.661692	1.061	0.56857		MYO1E
A0A1D5R0W9	0.863581	0.408916	0.519759	0.348527	0.191232	0.336694
A0A1D5Q4H5	0.736731	0.150018	0.133848	1.83102	0.59862	1.15816
F7H938	55.2574	81.9946	44.375	74.4862	66.8159	87.8822		PRDX3
A0A1D5Q4J0	0.164254	0.078881	0.0796387	0.162846	0.168625	0.152203		CADPS2
A0A1D5QT76	0.457341	0.771282	0.600408	0.577703	0.471103	0.354407		MTA1
F6S9B3	1.63363	0.820878	1.16817	0.713802	1.78463	1.21834		THOC4
F7FF56	0.168784	0.120901	0.0652529	0.0634123	0.303691	0.137669		FAM158A
A0A5F8AIW9	0.337469	0.280257	0.410286	0.288264	0.405073	0.390812		PTPRM
A0A1D5Q4U0	0.342656	0.276595	0.367773	0.0731385	0.747222	0.0257819
F7GXN2	4.76027	3.27387	6.75035	2.33909	2.52029	3.03204		GTF2I
A0A1D5Q4U4	1.64261	0.822347	1.03356	0.0413751	0.0710795	0.593001		ARFGAP1
A0A1D5Q4X5	0.708338	0.450341	0.303406	0.894746	1.30695	2.0009		ALG2
A0A1D5R2S2	0.247027	0.217634	0.170853	0.138679	0.188562	0.214741		RAPGEF2
A0A1D5Q506	2.40309	3.6577	2.98161	2.84064	2.44928	2.47493		SRP54
A0A5F8AB25	0.610574	0.568239	0.673423	0.314329	0.22429	0.555043		WNK1
A0A1D5Q511	1.31905	0.57365	1.23704	1.17282	1.10317	1.09023
A0A1D5Q520	0.509724	0.527351	0.6215	0.289183	0.255458	0.268237		AAK1
A0A1D5RHN4	0.168379	0.148641	0.19799	0.336869	0.197206	0.340707		PPIP5K2
A0A1D5R703	1.14301	0.0449572	1.21493	0.188868	0.156495	0.0991263		TNIP1
F7ERE1	8.52557	5.12659	4.32431	7.97186	2.88202	6.10274		LHPP
A0A1D5Q5B3	161.414	339.299	308.621	284.605	242.592	178.361	Histone H2A	HIST1H2AA
A0A1D5Q5D7	0.0711805	0.16711	0.087211	0.223476	0.170513	0.0891187
A0A5F8ANM2	11.2827	9.74897	8.81314	13.0771	16.1705	19.1543	Glucose-6-phosphate isomerase	GPI
A0A1D5Q5F6	5.92616	6.4421	7.79211	10.4107	11.6737	7.02151		EGK_03316
A0A1D5Q5G4	0.872526	2.04404	0.768517	0.966874	0.654592	1.16985
F6U7F7	1.06545	0.594578	0.797967	0.312395	0.530685	0.631482		SCAF8
A0A1D5Q5I9	0.0379588	0.412822	0.149796	0.471416	1.01332	0.528177		LOC707898
A0A1D5Q5J5	5.43803	4.3099	3.93768	9.4301	8.90612	10.3773		LYPLA1
A0A1D5Q5J8	27.8721	37.3726	26.8843	56.545	37.5299	77.3719
A0A1D5Q5K8	0.0625364	0.153491	0.122821	0.175751	0.287143	0.245722		CELF2
H9FVU4	1.60492	1.12809	1.7365	1.23776	0.902708	1.96246		ATP6V1E1
A0A1D5Q5M3	0.0714094	0.1989	0.197124	0.15418	0.46833	0.152956		NCF2
A0A1D5QG96	3.68313	2.12926	1.77418	1.95679	2.25089	2.45972		AKAP1
F7H9R3	0.512221	0.32576	0.695634	0.215865	0.136041	0.195002		EGK_02772
A0A5F7ZNM3	0.908719	0.766659	0.885624	1.35594	1.77888	2.41341
A0A5F8ALD9	0.189399	0.144715	0.131808	0.333478	0.0323044	0.269676		PCTP
A0A1D5Q5T6	1.45554	1.88662	1.75424	1.96289	1.54012	2.16213		KIAA0368
A0A1D5Q5T7	1.02884	1.30146	0.917969	2.51095	1.86085	1.88815	Glucosylceramidase	GBA
F7GGC1	0.251538	0.399025	0.519233	0.263099	0.112376	0.0580545		CNOT10
F7H1Q5	1.49586	0.37136	0.341088	0.0434	0.059319	0.0541074		FSTL1
A0A1D5Q5W4	7.18045	7.35877	7.38903	3.42012	6.67859	11.7173
A0A1D5Q5Y2	0.263852	0.257985	0.13735	0.431095	1.13619	0.56917	Malic enzyme	ME2
A0A5F8A2P0	1.22829	0.82998	0.572867	0.870988	0.462148	0.629871		NPC1
A0A1D5Q620	37.7986	23.4076	18.0448	36.862	30.5128	48.9696
A0A1D5Q630	0.786653	0.762072	0.562568	0.792912	0.262502	0.697879		STX18
A0A1D5Q642	0.133004	0.109985	0.212928	0.136036	0.0474518	0.0498801	Anoctamin
A0A1D5Q678	2.8363	4.53782	3.26419	3.9106	3.35099	4.43795	Mannose-6-phosphate isomerase	MPI
A0A1D5Q689	0.760929	0.623103	0.879109	0.542832	0.635177	0.606228	Kinesin-like protein	KIF13B
A0A1D5Q6B2	4.51031	8.93265	4.33319	5.4821	4.79257	5.2473		SPTB
F7FQL9	0.0684911	0.116303	0.133918	0.0611989	0.0884732	0.0304603		SIK3
F6W003	0.314574	0.306223	0.257813	0.301094	0.0674816	0.240917		IGF1
A0A1D5Q6D5	0.382215	2.1972	0.575664	0.337802	0.788391	0.369181
A0A1D5Q6D9	1.10976	1.18794	0.771478	1.6831	0.892617	1.09113
A0A1D5Q6E7	13.4304	16.0553	9.84436	22.67	40.808	28.382
A0A5F7ZC94	2.76332	3.13845	2.18071	2.68912	2.98251	1.15232	Sorting nexin	SNX18
A0A1D5Q6F0	4.79945	4.55717	5.92741	5.8333	1.98804	3.94709
A0A1D5Q6G0	0.393066	0.363477	0.468757	0.432983	0.853018	0.976918		STXBP3
A0A1D5Q7E7	1.2337	1.00858	0.631766	1.33532	1.73287	1.00551	Eukaryotic translation initiation factor 3 subunit H	EIF3H
A0A1D5Q6H4	1.10185	1.21722	1.49212	1.04698	0.789795	0.908835
F6WH98	3.23585	1.84562	2.56102	2.55088	3.49902	1.63234		CRELD2
A0A1D5Q6L9	0.0506572	0.0885781	0.0256554	0.278084	0.560024	0.414456
A0A1D5Q6M1	0.0794349	0.090509	0.105526	0.113057	0.04564	0.0556444		DCHS1
A0A1D5Q6M6	2.0995	2.21766	3.10266	2.14529	2.23953	3.7044		PPP2R5A
A0A1D5Q6M8	0.401179	0.599129	0.798065	0.196281	0.28587	0.583558
F7B7B8	0.429052	0.372758	0.461979	0.341902	0.432942	0.507307		PPP4R2
A0A1D5Q6V6	13.9071	15.335	20.6193	11.0899	10.3163	11.3864
A0A1D5Q6X2	1.7177	1.63229	1.6189	1.94536	1.9729	1.99367		UPF1
F6Y1E5	6.10054	4.31456	4.08904	2.94568	1.29194	4.35252		DHRS11
F7GCT2	0.319393	0.590493	0.340496	0.484132	0.377771	0.442671		MAP1S
A0A1D5Q6Z3	0.485977	0.883553	0.422855	0.473161	0.91828	1.18128
A0A1D5Q6Z4	0.124807	0.109045	2.9386	1.01955	0.0560334	1.55917
A0A1D5Q980	1.31596	1.87895	1.05706	0.976029	1.09251	0.784173		MCAM
A0A1D5Q724	11.7587	4.3142	5.98006	2.15434	1.06999	1.34888
A0A1D5Q727	6.97486	9.08352	5.37462	8.23509	5.18721	6.35529		SERPINF2
A0A1D5QIN0	0.145783	0.231339	0.0817488	0.142354	0.211709	0.0615338		VPS8
F6X938	0.161189	0.175861	0.0785275	0.0494046	0.0995873	0.248512		CHUK
A0A1D5Q778	9.02201	3.19747	5.8616	9.25272	6.29463	10.1225		LOC716112
F6YAE6	0.0961068	0.100586	0.113955	0.205378	0.218422	0.175322		LOC714876
A0A1D5Q786	1.37386	1.20836	1.59495	0.595904	0.950059	1.25922
A0A1D5Q793	6.08771	8.39727	7.40055	8.62297	11.9978	7.02638
H9FUZ0	7.62316	13.4228	9.17936	11.9038	53.3725	9.99288	Calcium-transporting ATPase	ATP2A2
A0A1D5Q796	0.618929	0.474387	0.856866	0.681852	0.542982	0.700502		SH3GLB1
H9EMC7	2.19629	2.27948	1.81527	2.99637	4.03335	3.82419		RAB2A
A0A1D5Q7B2	1.46826	0.977442	1.02994	0.824755	0.294996	0.745803		XPC
A0A1D5Q7C4	0.0638014	0.260389	0.158571	0.351338	0.703146	0.391374	Phosphatidate cytidylyltransferase, mitochondrial	C3orf31
A0A1D5Q7C6	0.0862277	0.151615	0.051048	0.295683	0.0582018	0.0878485		PWP2
A0A1D5R2W1	10.2583	7.44513	10.7344	7.08638	4.12157	8.125		API5
A0A1D5Q7H4	0.650269	0.381538	0.316946	0.898771	1.36459	1.0269		CYFIP1
F6Z704	4.08771	3.71217	2.90171	2.14899	1.37896	1.56336		SF1
A0A1D5Q7I0	0.199418	0.176352	0.187101	0.495316	1.21224	0.671388
A0A1D5Q7I5	0.126906	0.105111	0.0524563	0.065121	0.0709725	0.112066
A0A1D5QHY3	13.5583	20.0226	10.4103	29.7297	32.6939	47.2535		SUCLG1
A0A1D5Q7K4	9.06674	7.36414	6.65789	11.5694	17.2385	12.3186
F6S0B9	1.69645	2.46604	2.94275	1.96068	2.38883	0.0588295		MANBA
F6Y2J9	0.186233	0.0264944	0.233132	0.0913196	0.0655743	0.221853		USP25
A0A1D5Q7M7	1.34921	1.05237	1.68297	2.02183	1.97611	1.45324
F7FJ57	0.68036	0.0461816	0.485374	0.783829	0.311664	0.452451		ASAP2
A0A1D5Q7N8	7.57948	6.74777	7.79441	3.70329	4.40962	4.51326		2021-09-09
H9Z5Y2	21.7677	25.2947	13.0845	25.4208	37.6869	29.1408
A0A1D5Q7U6	2.04874	2.11725	1.99368	1.65955	0.846135	1.2708		HCLS1
A0A1D5Q7U7	1.83536	2.28364	1.14718	1.87145	1.28282	1.57696
F6UKG6	0.457272	0.227604	0.43684	0.160887	0.0489617	0.0656761		DCP1A
A0A5F7ZGL7	5.8908	3.37837	6.78951	8.36901	3.39911	14.5901		LOC710209
A0A1D5Q7W7	3.48553	3.27853	4.73463	3.89421	2.52166	3.01536		COPS4
A0A1D5Q7Z9	1.54817	1.7374	1.54496	1.05211	0.75297	1.3273		RAB3GAP1
F7FVF1	0.514093	0.50284	0.545918	0.819234	1.46925	1.05561		DNAJC13
A0A1D5Q832	5.40232	8.50083	4.05153	11.8102	30.0533	16.9312	Citrate synthase	LOC709604
A0A1D5Q833	2.26344	1.32146	1.72196	0.813393	0.592939	0.985012		PPFIA1
A0A1D5RGT4	3.9636	4.71448	3.07483	4.99377	6.69095	5.97085		NPEPPS
F7EVZ6	2.31659	2.34352	2.51245	1.02796	0.833102	1.11413		ZNF638
A0A1D5QKK3	3.41737	0.804752	2.1327	2.74315	3.51907	2.52346
A0A1D5Q848	0.196967	0.145376	0.190747	0.0880143	0.142115	0.0653409		TSC1
F7FYV7	0.582354	1.2562	0.527459	0.824613	0.628026	0.999438		YME1L1
A0A5F7ZWR4	0.427006	0.72982	0.472377	0.244217	0.326721	0.151595		PHLDB1
F6PNQ9	1.90868	1.27978	0.970189	1.56541	2.38158	1.16963		TWF1
A0A1D5QPN9	3.22174	2.73193	4.05186	2.08242	3.41415	3.38021		TRAPPC3
A0A1D5Q8B6	18.4531	13.7679	9.85094	5.08887	4.36551	10.7153		NAP1L1
F7C5N3	1.52682	1.60441	1.04761	1.27117	1.9748	1.27525		STRN3
A0A1D5QCR5	25.2799	39.752	22.2411	66.6714	60.7074	53.0538		NDUFS1
A0A5F8AJM9	0.109632	0.0859614	0.102008	0.798967	1.05265	0.135545		ELMOD2
A0A1D5Q8G1	90.5876	82.4712	128.061	101.418	64.5035	100.075		CANX
A0A1D5Q8G7	4.93569	5.8286	3.8926	8.81282	11.7589	10.8311
A0A1D5Q8H4	2.43422	3.0236	2.18933	0.78244	1.01198	0.741719
A0A1D5RJ10	0.541862	0.486069	0.508868	0.865681	0.501913	0.556355		TEX264
A0A1D5QH79	0.167034	0.15828	0.0689625	0.269631	0.301679	0.283899	Protein argonaute	AGO2
A0A1D5Q8I4	6.01976	6.11958	7.55915	6.80427	7.85785	8.4405		CCT5
A0A1D5Q8J6	8.11995	7.87945	7.06525	10.5076	13.422	9.48703		AP2A1
A0A1D5QJ32	0.141973	0.237809	0.332204	0.150169	0.558854	0.104363		NCAM1
A0A1D5Q8J9	0.229399	0.142252	0.158159	0.310996	0.298424	0.300236		HERC1
A0A5F8A0P1	1.76765	1.81498	2.50551	0.447302	0.124619	0.777353		MTFR1
A0A5F8AQ04	0.568695	0.297085	0.494686	0.40374	0.325231	0.343799		EGK_15364
A0A1D5Q8L4	0.417438	0.286825	0.336909	0.194789	0.405474	0.362571	Serine/threonine-protein kinase 4	STK4
A0A5F8ACS9	0.424129	0.261289	0.062751	0.0439093	0.282084	0.0485418		NBR1
A0A1D5Q8P3	0.259823	0.234749	0.0622427	0.337742	0.54492	0.428432		PTGS1
A0A1D5RHP8	1.56457	0.955045	1.58718	1.30839	1.22387	1.32636		HUWE1
A0A5F8ADE0	0.72328	0.666356	0.463065	1.29827	1.66072	1.1935		ERAP1
A0A1D5Q8V4	0.676859	0.329569	0.605541	0.373785	0.500543	0.240629
A0A5F7Z8V5	0.170903	0.2562	0.401106	1.10119	0.889609	1.15794		CMPK2
A0A1D5Q905	0.733715	0.8317	0.93633	1.1408	0.502515	1.02859
A0A1D5Q907	0.369215	0.14218	0.670593	0.116456	0.0871865	0.0575502		KMT2D
F7GQZ0	2.96499	3.75231	1.91932	0.152432	0.122864	0.112305		WIBG
A0A1D5Q912	1.30023	0.792783	0.576026	1.25578	1.00045	1.77799		RNPEP
A0A1D5QLK8	46.1189	36.5555	59.8829	23.0069	20.3104	33.7294		Mmu.4022
A0A1D5Q924	7.43907	7.21435	8.82334	3.81941	2.71772	5.22332		TJP2
A0A1D5Q927	0.927786	0.774184	0.814682	0.82878	0.538704	1.23936	Importin subunit alpha	KPNA1
A0A1D5Q951	0.240305	0.0464221	0.142249	0.0722372	0.0912079	0.148745		MDM1
A0A1D5Q969	0.625377	0.951819	1.6596	1.18639	0.423986	1.46148
H9H3U5	0.0773413	0.266875	2.31282	0.278337	0.0915719	1.81029
A0A1D5QNA4	0.0889882	0.363154	0.121345	0.103794	0.0997099	0.0858812		ATF2
A0A1D5Q9B3	0.321324	0.218654	0.862163	0.544791	0.530918	0.0542533		LOC719949
A0A1D5Q9C0	0.194633	0.0595111	0.160241	0.0254925	0.0838309	0.0823341
A0A1D5Q9C1	0.492148	0.17694	0.484683	0.60602	0.385791	0.490707		ANKRD44
F7CTW1	1.20017	1.13942	2.25939	1.25425	1.47797	0.977893		ARHGAP17
A0A1D5Q9C4	0.138249	0.178343	0.137083	0.15673	0.194851	0.174393		LOC722123
A0A1D5Q9D0	4.21078	5.88307	3.68037	4.91469	2.5215	5.00749
A0A1D5Q9D5	0.776842	0.853918	0.472574	0.954159	1.40318	1.05062		SKIV2L
F6VSQ6	0.11328	0.0446147	0.107982	3.94016	1.77461	0.549873		LOC709650
A0A5F7ZK80	0.65325	0.583792	0.83811	0.221289	0.299794	0.347947
F6VLB4	6.82267	4.37082	8.49495	2.92994	2.90562	4.45781		TCERG1
F7GKP2	0.448501	0.469549	0.374354	0.182479	0.176839	0.0793083		RILPL1
F7FC26	3.17289	3.94331	3.33948	4.3683	4.25824	7.53934		HIBCH
A0A1D5Q9L9	0.772127	0.74634	0.692376	0.385859	0.37981	0.526454		PPIL4
A0A1D5QIF8	152.723	139.661	94.4655	107.077	114.595	128.38		YWHAE
F6VZ13	9.44496	4.77504	2.4912	2.07804	2.94371	2.1543		RDX
A0A1D5Q9P0	2.09118	0.947519	2.19042	0.527302	0.300513	0.0702364		PALMD
A0A1D5Q9P7	37.2231	14.4326	15.5776	8.38397	18.6804	22.4625		HGD
F7AYK0	4.95268	4.09453	0.124365	2.36947	0.0347033	0.0548844		LOC708903
A0A1D5Q9Q4	1.0424	0.834137	0.599355	3.23498	6.14793	4.80216
A0A5F7ZUW5	0.095966	0.250359	0.194933	0.26229	0.0973518	0.181171	Ubiquitin carboxyl-terminal hydrolase	USP28
G7N990	7.67689	8.85775	9.59363	4.95423	3.24168	6.7757		COPS8
A0A1D5Q9U5	0.15264	0.0907319	0.0662104	0.061533	0.111161	0.0127328		UPF3B
A0A1D5Q9W0	0.0786225	0.0893723	0.124088	0.344189	0.368716	0.3061
A0A1D5Q9X7	0.105925	0.219696	0.120217	0.21288	0.216103	0.0909472		NAT10
A0A1D5Q9Y3	0.0972976	0.125827	0.792175	0.640392	0.288069	0.448366		TCEA3
A0A1D5Q9Y5	1.22364	1.1993	1.26166	0.485272	0.650916	0.889276
A0A1D5QWC2	0.17841	0.231965	0.14651	0.0281114	0.0883124	0.157492		CCM2
A0A1D5QA20	0.714335	1.26545	0.737455	0.785218	1.1409	1.36604		PPP2R5E
A0A1D5QA33	0.679563	0.558349	0.74884	0.2775	0.254609	0.358037
A0A1D5QA39	1.63817	1.16239	1.39268	1.38077	2.46335	2.25517		PFKFB1
F6U436	0.0308781	0.0593597	0.0939444	0.144353	0.147059	0.0448928		MTMR1
A0A1D5QAC9	0.154782	0.159381	0.234277	0.136399	0.240618	0.186406		NEIL1
A0A1D5QAG8	1.14328	0.949705	0.307943	0.490329	0.642763	0.699266
A0A1D5QAG9	8.3862	8.48041	10.2198	13.8589	8.17898	14.8269		LRPPRC
A0A1D5QAH3	0.0650406	0.230079	0.0782792	0.349443	0.497602	0.161691
F7HDS2	0.437996	0.401175	0.295288	0.485948	0.282919	0.342682
A0A1D5QH82	3.47166	3.28745	1.90945	3.07124	2.81195	3.80883		APEH
A0A1D5QMI2	1.77365	0.385659	1.58149	0.0545777	1.27797	4.67963		LOC712742
F6VQD4	0.158981	0.0367018	0.335757	0.222094	0.0617688	0.168217		FGFR1OP
A0A1D5QAR0	16.1879	20.2795	10.9279	33.034	42.7261	40.9248
A0A5F7ZQA8	0.0845833	0.75082	0.360732	0.577524	0.860103	0.935851
A0A1D5RGY1	0.0800243	0.0538206	0.161841	0.0825226	0.0816702	0.14558		ATXN2
F7FU91	0.625654	0.720503	0.50561	0.563882	0.43635	0.641936		MAP2K4
F7GWD0	0.0931851	6.39336	12.3859	4.11754	2.72714	4.03552		TMBIM6
F7GY01	0.598128	0.421816	0.557369	0.196029	0.142387	0.215531		MED8
A0A1D5QAY1	3.09981	1.99649	2.63341	2.04545	1.79613	2.05553		VPS4A
F7HPP2	0.566476	0.128838	0.0716486	0.426465	0.0928979	0.252076		TMOD2
F7H206	4.75403	3.61327	8.58544	2.17863	1.99064	1.21216		SLC9A3R2
A0A1D5QB09	0.362697	0.209113	0.529663	0.16753	0.0632697	0.389351
A0A5F8A3U2	0.441532	0.9186	0.454872	0.502333	0.339209	0.102196		AEBP1
A0A1D5QB18	6.33316	8.74236	3.35659	9.53446	6.79019	7.51237		HACL1
F7H498	0.379685	0.0582507	0.605113	1.12224	2.013	2.10454		DPM1
A0A1D5QB26	0.472248	0.435936	0.439275	0.0430051	0.470769	0.320537		TSC2
A0A5F8AAG1	0.161161	0.205021	0.152308	0.206668	0.149174	0.201117		CTU2
A0A1D5QB56	9.13538	8.37756	7.22813	8.52111	10.0854	8.71515		EPRS
A0A1D5QB63	1.16343	1.97011	0.947748	1.72427	1.38006	1.57693
A0A5F7ZJY6	0.314751	0.0436848	0.401435	0.142261	0.0767709	0.252891		ZNF512B
A0A1D5QMJ3	0.819102	0.0298301	0.956764	0.149072	0.0691417	0.28856		PHC3
A0A1D5QBA3	0.352955	1.32178	0.983745	0.437578	0.470535	0.379421		LUC7L2
A0A1D5QBD0	0.27412	0.252388	0.215702	0.3813	0.42559	0.235233
A0A1D5QBG3	2.15611	1.61839	2.21204	1.82504	1.00764	1.4538		SNX12
F6TP26	1.25464	0.83772	0.883946	1.75291	1.25151	0.84671		NHLRC2
F7C6H4	27.6831	25.0675	33.0262	8.39893	6.00892	10.6063		CAST
F7GQS5	0.0631182	1.90866	0.0471145	1.12	2.62736	0.0953502	Succinyl-CoA:3-ketoacid-coenzyme A transferase	OXCT1
A0A1D5QBK6	2.55687	1.481	1.55029	1.23366	1.80254	1.81741
A0A5F7ZB27	0.205238	0.16835	0.119621	0.206807	0.430302	0.223123
A0A1D5REI0	0.939192	0.466575	0.799941	0.23881	0.36123	0.158266		LIMCH1
H9FX13	5.02305	3.38507	3.26564	5.16652	5.17518	3.53957		2021-09-11
A0A1D5QBQ1	0.606518	0.665747	0.597578	1.1054	0.960051	0.708333		GMPS
A0A1D5QBQ9	0.093784	0.131598	0.149692	0.101984	0.144699	0.0582893		NDRG3
A0A1D5QBR0	0.535933	0.650087	0.665131	1.17777	0.820838	1.68701		PDS5B
A0A5F8ABD4	0.379338	0.231696	0.754927	0.0889884	0.415164	0.473509		BCAS3
A0A1D5QBS1	0.0962454	0.135343	0.0644057	0.178604	0.151089	0.0780927	DNA-directed RNA polymerase	LOC719938
H9Z538	3.7126	2.95623	2.28933	5.56759	8.00287	6.05441
A0A1D5QBU0	0.0846812	0.0949584	0.0884549	0.189325	0.36113	0.188092		DDX50
A0A1D5R236	0.282971	0.113875	0.344477	0.383544	0.615094	0.0521614		B3GAT3
A0A5F7ZYE0	4.20766	6.20057	4.44539	5.33286	6.29296	7.33776	Serine/threonine-protein phosphatase	PPP2CB
A0A1D5QBW1	0.154907	0.332655	0.465565	0.0838501	0.10859	0.110979
A0A1D5QBZ2	3.79615	5.12444	2.74384	4.13642	4.15699	4.89284		NOMO1
F6ZFN1	18.0336	13.7149	17.7217	12.6554	11.7061	11.1069		YBX1
I0FFY6	9.90501	5.75299	8.5374	10.7398	8.01089	9.83513		VPS35
A0A5F7ZD83	0.470445	0.532153	0.292129	0.49065	0.536298	0.604354		ZZEF1
F6VUH1	0.246393	0.0807209	0.365141	0.353183	0.108243	0.466652		SMEK1
F6S5G4	1.25415	1.3607	1.36876	0.848976	0.582547	0.776491		MTSS1
A0A1D5QC69	10.7731	16.0897	11.2254	35.8967	49.1153	43.6114
F7GNQ6	0.502791	0.238444	0.50436	0.145916	0.325485	0.268563		RBBP5
A0A1D5QC79	0.140143	0.0840783	0.0489833	0.196581	0.23348	0.322594		CHID1
A0A1D5QC81	0.596707	0.468617	0.744464	0.365022	0.431405	0.732464	Kinesin-like protein	KIF1C
A0A5F7ZR21	2.31936	1.38467	2.53466	1.84296	2.05173	1.73917		APPL1
A0A1D5RHR4	0.330366	0.303901	0.407555	0.232125	0.319333	0.223805	Kinesin-like protein	KIF2A
H9FNS4	17.5854	16.6376	12.0549	7.6805	5.82446	8.86803		DCTN2
F7ARI0	0.714543	1.29752	1.10858	0.861443	0.526708	0.729954		PPFIBP2
A0A1D5QCC0	0.820697	0.695526	0.309572	0.75309	0.62973	0.561376
A0A1D5QCC2	1.07755	0.337073	0.662861	0.395833	0.289723	0.478305
A0A1D5QCC6	0.542694	0.518428	0.747359	0.537738	0.502982	0.991494		INSR
A0A5F7ZM16	3.75351	2.8431	2.85427	2.10251	0.855926	1.40659		TPD52
A0A1D5QCG3	0.114557	0.27501	0.14528	0.192335	0.336369	0.0491083
F7FSN8	2.97341	5.17712	3.04195	3.735	2.98267	4.09248		NARS
A0A1D5QCI1	0.0902577	0.132497	0.127176	0.0872704	0.0300951	0.191967		KIRREL
F6SU56	1.04597	0.704986	1.24142	0.244563	0.431939	0.406475		SH3KBP1
A0A1D5QCI8	0.659837	0.502195	0.270439	0.774034	1.03149	1.19691		LOC715846
A0A1D5QCJ8	7.77674	6.50732	5.81587	7.80053	8.68858	10.3297		CAPN1
F7GZD7	4.84729	3.46376	4.17492	2.78248	3.1545	2.52087		LOC694823
H9YYL9	0.0463122	0.802817	0.463032	0.445485	0.439257	0.369927		2021-09-08
H9H584	0.158176	0.0451943	0.101938	0.0984007	0.0710384	0.10439
A0A1D5RBY0	9.25464	0.0619651	6.67533	0.112669	2.99885	3.5145		CALCOCO2
A0A5F8AQS8	2.72293	3.27702	3.72676	3.06728	2.35705	3.40145		PPM1A
G7MIM5	22.5946	28.2503	30.663	26.4801	24.6068	36.232		RHOA
A0A1D5QCN9	4.50269	3.70321	3.26985	2.50547	2.10242	4.01266		SCARB2
A0A1D5QCP2	0.392546	0.608841	0.339805	0.0362397	0.336068	0.609375
A0A1D5QCQ7	14.4108	6.54817	13.9821	4.4089	1.6921	5.09817
H9EMF5	0.442087	0.453065	0.379553	0.17408	0.0968247	0.143136		FNBP1L
H9FZ50	1.05141	1.02775	0.916949	1.06878	1.72819	1.21485		C1R
A0A1D5QCT7	16.2188	18.4795	23.5024	4.19662	6.24317	2.79073
A0A5F8A8A9	0.762593	0.111797	0.26343	0.451541	0.41727	0.261398
A0A1D5QVV2	0.0999871	0.147369	0.0799179	0.395583	0.0621287	0.271167		SUMF1
A0A1D5QPX3	0.0396262	0.162883	0.0959546	0.200947	0.183238	0.3901	Anoctamin	ANO10
A0A1D5QCW5	14.2898	11.0054	10.4804	30.9311	57.7969	42.5922		EGK_12362
F6WI86	16.7117	11.182	12.4639	4.43704	3.61297	6.30845		LOC711526
A0A1D5QCX9	0.129932	0.451631	0.0611939	0.0651058	0.0510308	0.109438		CD177
A0A1D5QD17	302.479	76.1857	145.418	78.3865	67.3005	141.749		DBI
A0A1D5QD20	1.0459	1.35153	1.24382	0.840036	0.796845	0.687612
F6X576	2.21248	2.42429	2.85209	1.94454	1.15159	1.99816
A0A1D5QD32	0.0218076	0.435326	0.0197832	0.106066	10.9726	0.100067		SLC25A12
A0A1D5R9M1	0.186147	0.105073	0.306153	0.185129	0.150235	0.212657		RB1CC1
A0A1D5QD76	0.0735552	0.0536056	0.0739364	0.0959948	0.108124	0.0935327		EGK_02001
A0A1D5QD80	0.502583	0.939134	0.351124	0.867035	0.62425	0.723059		DRG1
F7ETD0	102.673	166.512	94.7155	288.093	355.382	357	ATP synthase subunit alpha	ATP5A1
A0A1D5QD94	0.655746	0.397914	0.6726	0.839608	0.412792	0.552458		PDE2A
A0A1D5QD98	0.218246	0.199054	0.563621	0.382654	0.50609	0.64381
A0A1D5QDB0	1.82968	1.63993	1.88316	0.762743	0.487644	0.432254		EPS15L1
A0A1D5QDC2	7.66996	7.11544	5.57369	2.02928	1.76067	2.41817		TNS1
F7B6Y1	0.142333	0.668327	0.722385	0.0509792	0.0303964	0.135649
A0A1D5QDE6	1.85845	3.84799	3.05765	2.15373	1.09555	0.447804		CPSF7
A0A1D5R2Z6	0.0429826	0.242979	0.0988359	3.86215	0.0506509	2.6271
A0A5F8A052	0.603189	0.419774	0.616992	0.619305	0.673305	0.367948		STK10
A0A1D5QLH2	3.28913	4.35506	4.02488	3.92876	3.26043	4.08498	Epidermal growth factor receptor	EGFR
I0FGW0	0.0716746	0.240372	0.161416	0.407124	0.5503	0.325614	Alpha-mannosidase	MAN2C1
A0A1D5QHX6	0.559057	0.700865	0.65707	0.819519	0.512573	0.67506
A0A1D5QVE9	0.500919	0.235531	0.567405	0.396189	0.31678	0.441622		RUFY3
A0A1D5R4E2	0.333167	0.311964	1.5879	0.289596	0.0746601	0.365857		NRF1
F7GUC1	0.114706	0.101903	0.150808	0.0778486	0.0390884	0.146475		RBMS3
A0A1D5QDZ0	0.50338	0.468832	0.375769	0.354408	0.904179	0.889014		MAPKAPK2
A0A5F8AAH5	0.972162	0.0855599	1.3552	1.06109	0.625921	0.810139		EGK_01155
A0A1D5QE23	0.598163	0.752432	0.743806	0.636046	1.22287	1.29875		TBC1D17
H9ENP3	0.561137	0.838043	0.667862	0.671594	0.672537	1.06317	Phosphatidylinositol 3-kinase	PIK3C3
A0A1D5QQN8	1.43203	2.10113	1.39084	1.1616	0.467595	0.740745		ESPN
A0A1D5QE55	0.171385	0.0839422	0.0974302	0.2787	0.545688	0.229897		CSNK1A1
A0A1D5R9Z3	1.43758	1.18532	1.55154	1.03213	0.420077	1.11706
A0A1D5QE96	1.05474	0.987117	1.02823	0.749136	0.699972	0.63167		ADAR
A0A1D5QEB4	72.4285	75.684	100.599	147.345	80.8174	190.618		LOC723680
A0A1D5QEC5	147.696	113.483	174.93	128.046	114.554	202.623	Peptidyl-prolyl cis-trans isomerase A	PPIA
A0A1D5QED6	1.36939	1.26749	0.73377	2.46198	3.47663	2.38969		GMPPA
A0A1D5QEE2	3.16533	3.07018	2.11431	2.63138	4.65255	5.25892
F7CBG9	2.13521	3.40643	2.08703	3.36381	2.93044	2.60424		ADA
A0A1D5QEF4	1.15133	0.0694247	0.800862	0.558789	0.318638	0.363875		SH3BP5L
A0A1D5QEG3	1.48033	1.77216	1.76407	2.1039	2.14336	2.25899	Clustered mitochondria protein homolog	CLUH
A0A1D5QEH0	0.753649	0.610417	0.408707	0.19262	0.285699	0.363156
A0A1D5QEH3	1.48012	1.76549	1.38001	1.66397	2.41827	2.23393		GPAM
A0A1D5QEJ8	0.577327	0.912867	0.677404	1.52844	1.67743	1.54886		CLPTM1
A0A1D5QEK5	2.28112	1.9857	2.61851	1.47088	1.89039	2.04819		KIAA1217
F7H4H1	1.37892	1.8286	1.52611	1.43163	2.95307	0.948441		CAMK2D
F7A0C0	2.82434	4.38516	3.42503	2.49906	3.58089	2.92232		CASP1
A0A1D5QEN7	9.36835	10.8319	8.0764	8.56741	8.10847	10.0082		GCLC
F7A881	0.0555462	0.118319	0.196825	0.119697	0.0701394	0.100671		ALG8
F6ZBG5	0.11439	0.0817488	0.101416	0.24992	0.80804	0.0440465		ACOT9
A0A1D5QES2	0.116613	0.208776	0.3504	0.403811	0.433243	0.428994
F7EJF0	3.35375	3.63584	1.87256	5.58896	7.02779	5.99071		SEC23A
A0A1D5QES5	0.64493	1.49949	1.49784	1.19879	2.71478	1.36833	Amine oxidase	AOC3
H9EQ09	1.1298	1.40764	0.794084	1.75925	1.53314	1.60057		MEMO1
F7ANY1	0.559334	0.317446	0.796256	0.890935	0.331109	0.953874		PPP2R5C
A0A5F7ZRK1	0.931288	0.507821	0.826462	0.833446	0.295153	1.04095		NISCH
F6R5V2	17.2931	9.11827	15.9271	18.774	10.9709	22.9448		ERLIN2
A0A1D5QEX7	2.35372	2.91928	5.42595	2.3216	2.39084	4.17004
A0A1D5QEZ4	2.22506	5.19002	4.42335	2.21913	6.17901	3.67521
A0A1D5QGP9	1.96807	3.01897	1.71798	1.72264	4.32541	1.88778		SUN1
F7BMX8	77.8506	79.1851	59.3136	89.3393	54.6724	85.1544		MTHFD1
F6RJC7	4.43231	5.45125	4.93567	3.35327	3.62467	3.44503		MYO18A
A0A1D5QF45	3.48414	5.60535	2.93284	4.40748	6.23315	5.19035
A0A1D5QGL0	0.767239	0.647113	1.27294	1.16976	0.688777	1.41479
A0A1D5R5B8	3.29125	1.99441	9.57224	3.42166	1.5435	3.45421		SP140L
F6XPT4	1.46098	1.07921	1.66507	0.165336	0.304817	0.469087		PHRF1
A0A1D5QF94	5.79303	2.91043	4.22066	2.27149	1.22955	1.50262		UBQLN1
A0A1D5QXU0	0.593586	0.487323	0.700635	0.566732	0.518488	0.464104		EIF4G3
F7FAJ8	4.42884	3.75876	7.68352	4.77934	3.62768	6.42836	Dihydroorotate dehydrogenase (quinone), mitochondrial	DHODH
A0A1D5QFB4	0.14693	0.0735622	0.112523	0.109899	0.14495	0.239328
A0A1D5QFC1	237.511	289.642	261.551	217.161	163.9	278.241
A0A1D5QFC3	1.1827	1.05062	1.05071	0.733856	0.665553	0.619979
F6WDQ2	0.673878	0.570318	0.73581	0.903544	0.663013	1.31078		NLN
F7A5X3	0.158121	0.0668304	0.263647	0.185257	0.158764	0.0327271	Receptor protein-tyrosine kinase	FGFR2
F7GI90	0.196154	0.142212	0.0884571	0.0326285	0.088751	0.0673346		KDM5A
H9ETP9	0.226719	0.158978	0.145941	0.112767	0.0576751	0.207158		MINK1
A0A1D5QFJ7	1.26129	1.92138	1.35514	1.97863	3.13622	2.15052		ADAM10
A0A5F8AJ62	0.179223	0.0436514	0.218422	0.139858	0.239789	0.30637		FAM120B
A0A1D5QFP9	0.284507	0.219953	0.100822	0.18089	0.462916	0.150489
A0A1D5QFR6	0.206147	0.356786	0.154342	0.46472	0.387395	0.353061		PSME4
A0A5F7ZWE8	4.19241	2.87141	4.09792	1.59152	1.2205	1.46882		SH3GL1
A0A1D5QFT7	0.118228	0.0961594	0.0801554	0.152769	0.228514	0.180598		FAM126A
H9ZFW1	0.839036	0.567845	0.610181	0.550846	0.30989	0.830411		TBC1D5
A0A1D5QFX5	0.0453785	0.0261537	0.0683546	0.0278172	0.399058	0.176117		2021-03-06
F6ZIH3	0.0370324	38.2541	0.0218443	0.00528014	220.361	0.00502098		MYH13
F7FKU2	0.6658	0.644138	0.723043	0.514194	0.231886	0.354489		ARHGEF11
F7GDY8	0.0691604	0.250001	0.140313	0.340374	0.451421	0.055974		INTS8
F7AFL1	5.065	6.99575	4.51252	7.80445	6.27057	8.14373	Ubiquitin carboxyl-terminal hydrolase	USP14
A0A1D5QG11	1.77514	2.40752	2.01885	1.97756	1.88	2.02451		CAPN2
F6SCY7	0.873011	0.297837	1.2943	0.153906	0.066709	0.14321		LMTK2
A0A1D5QG49	47.7067	45.9551	38.5476	54.6536	19.0306	90.3477		PAH
A0A1D5QG59	1.04621	0.222553	0.0471303	0.485414	2.31097	0.100837
G7NQ58	0.617542	0.712189	0.53891	1.18892	1.50925	1.34439		ATP6V0D1
A0A1D5QG66	16.0336	20.3336	18.283	7.06215	8.72534	10.6962		NAP1L4
A0A1D5QG76	0.0674935	0.101299	0.0358971	0.201781	0.292797	0.231239
A0A1D5QG84	0.54467	3.60252	0.314603	0.0939708	2.33496	0.306399		CDH13
A0A5F7ZM52	0.466632	0.491408	0.448356	0.699947	0.551904	0.658236	Mitochondrial Rho GTPase	RHOT2
A0A5F8A6M7	0.581661	0.642741	1.00974	0.548531	0.657967	0.755583		ARHGEF1
A0A1D5QGD8	2.12744	1.449	1.91389	1.88837	2.85559	2.67708		MYO6
F6Q5W6	0.124364	0.188318	0.433089	0.0782236	0.0699818	0.130943		HDDC2
A0A1D5QGF8	10.0867	4.8589	4.0285	5.75815	3.91606	9.42034		CSAD
A0A5K1UN35	0.0907679	0.104731	0.165513	0.162796	0.39311	0.0937546		SPRYD3
F7FRR6	2.77587	2.99095	3.90148	1.66419	1.62504	2.29954		SCRIB
A0A1D5QGI6	3.11697	6.69868	6.92146	10.5314	5.45889	9.11121		AGXT2
A0A5F7ZMK9	0.564188	0.54939	0.522984	0.293941	0.457469	0.336739		RXRA
A0A1D5RBK4	0.4883	0.0428444	0.535652	0.692894	0.649981	0.691622		SNX17
I0FJL0	0.837961	0.555661	0.512389	0.479323	0.497602	0.420002		FKBP9
A0A1D5QGL5	0.0460959	0.416656	0.355796	1.29621	0.520994	0.60042
A0A1D5R814	0.67308	0.172121	0.385641	0.387925	0.113333	0.0791927		STAU2
A0A1D5QGR2	40.5443	41.9093	20.9381	32.1742	31.4488	32.2662
A0A1D5QGR3	1.174	1.4004	1.72531	0.765592	0.646305	0.927758		CUTL1
F7GLG1	3.49211	2.58178	4.82939	1.86219	1.4369	1.82202		ERC1
F7H6K8	0.375975	1.13229	0.475141	0.86358	0.844998	0.0393603		WDFY3
A0A1D5RHI0	2.63862	2.88377	3.04274	1.41001	1.25448	1.52998		ABLIM1
F6Y3W7	0.0335679	0.188859	0.0490413	0.192944	0.179813	0.0563302		THOC3
A0A5F8A1K7	0.211884	0.365053	0.0723489	0.0493281	0.177948	0.0674271		CASC3
F6PPD8	2.25224	1.65315	1.96891	1.0467	0.0981408	0.710469		RAB43
A0A1D5QH08	1.11111	1.04424	0.28237	0.924559	0.414162	0.0619962
A0A1D5QH14	15.3195	16.2556	18.8678	12.9959	14.7553	18.8579
F7HE97	5.81834	4.06658	2.62565	4.38718	3.54146	3.46781		VAV2
A0A1D5QH18	0.0963668	0.122453	0.066378	0.08961	0.0565155	0.0799942
A0A1D5QH43	3.83706	0.128225	0.0456963	2.84609	0.0691754	3.36117
A0A1D5QH76	0.217081	0.174148	0.214547	0.222102	0.356753	0.0624946		CLASP2
A0A1D5QH84	3.20867	2.79565	3.28058	3.39761	2.92593	2.14913		HIP1
A0A1D5R395	0.873704	0.888033	0.576947	0.440036	0.307808	0.318372	Ribosomal protein S6 kinase	RPS6KA1
A0A1D5RCF2	3.46431	1.97517	2.55316	0.965093	0.425891	0.0662186		PCDH1
F6RT28	1.50962	3.19349	1.90148	2.20663	2.8473	1.78751		SLC44A2
G7MKT4	0.222968	1.28297	0.24551	0.337158	3.82249	0.141251		LMCD1
A0A1D5QHM1	14.5935	18.3709	14.5849	20.5439	12.4011	21.727
A0A1D5QHM5	2.05169	0.312709	1.29387	1.27302	0.105428	0.30915
H9FQ52	4.21009	4.5672	3.13988	1.62914	1.41595	2.59293		CRIP2
F6TI34	0.718426	0.624644	0.603172	0.463045	0.127139	0.84952		SCRN3
G7MYI0	0.270487	0.131278	0.183442	0.172267	0.0557511	0.132996		ZFP36L1
H9H3W6	0.215569	0.465249	0.338752	0.180142	0.127035	0.161691		LAMB3
F6PK70	0.429849	0.0485738	0.394031	0.156987	0.0882642	0.0290874		EPB41L1
A0A1D5RCY7	3.74935	4.62454	2.42197	6.17489	18.5267	8.63909		OGDH
A0A1D5QHY2	4.97625	3.24083	4.98996	2.71751	2.0676	3.25746		TJP1
A0A5F7ZMS8	0.294543	0.0978487	0.286536	0.333592	0.257085	0.30048		FAM63B
A0A1D5RI22	0.267391	0.170902	0.250443	0.132869	0.308469	0.236863		EGK_03172
A0A1D5QI05	0.055367	0.20478	0.243822	0.157713	0.111306	0.120953		FAM160A2
A0A1D5QI24	2.41262	1.76195	2.00178	2.05364	1.1692	1.64737
A0A1D5QI42	2.07613	3.99634	1.0745	2.65909	0.92092	0.422362
A0A1D5QI54	4.19379	5.11297	3.33092	7.22885	7.02444	6.84502
A0A1D5QI64	1.46369	1.26473	1.12135	1.58123	1.30187	1.74457		UBA3
F7H3U6	0.174859	0.224934	0.273466	0.118743	0.344155	0.057214		LUC7L2
F7D9V1	2.35396	5.33407	3.11049	6.77827	8.13821	4.93293		NDUFA10
H9ZB97	0.169922	0.0383603	0.109621	0.12109	0.348933	0.139635		RCC2
A0A1D5QIB5	4.46039	6.18659	2.18976	6.76901	2.38907	7.02376		GCAT
A0A1D5QIB8	0.554654	0.405906	0.462703	0.283013	0.233948	0.247714
A0A1D5QIC4	6.00451	4.46364	5.32296	4.30347	3.34698	6.27848		ERO1L
A0A5F8A8P0	0.738256	0.495422	0.350038	0.168296	0.129304	0.260072		RBM27
A0A1D5QIE2	1.21401	2.00989	1.6212	1.28299	1.81003	2.07516
A0A1D5QIH8	0.268944	0.396481	0.0557709	0.132466	0.499206	0.0627262		EHBP1L1
A0A5K1VFS3	0.04315	0.138365	0.124063	0.205742	0.18528	0.147456		ACOT7
A0A1D5QII7	0.622326	0.095396	0.927873	0.103697	0.127649	0.0683147
A0A1D5QIJ6	0.257202	0.228235	0.0727222	0.141325	0.0536911	0.0649993		SRCAP
F6ZFY9	1.09842	0.983283	1.80968	0.374105	0.052899	0.0671681		SLTM
A0A1D5QIL8	12.709	11.4028	8.79668	8.65788	13.6953	9.37387		CAPZA2
I0FMS3	5.81557	6.31345	4.68691	7.58504	19.2956	7.91667		VKORC1
F6RZP3	26.3741	16.9257	22.1092	10.7786	5.4101	11.4276		EPN1
A0A1D5QIQ4	1.69953	0.919424	0.548254	1.15922	0.713773	1.50768
F7H8D1	0.122068	0.0661471	0.0290527	3.27779	6.44768	3.38403	Vacuolar protein sorting-associated protein 29	LOC709646
A0A1D5QIT7	0.332713	0.465966	0.216439	0.394586	0.528212	0.630508
H9EQ13	0.586549	0.126601	0.0499128	0.616883	1.98222	0.0673018	Malignant T-cell-amplified sequence	MCTS1
A0A5F7ZWH5	131.645	156.285	144.391	171.045	151.266	416.629
A0A1D5QJ24	0.422846	0.366845	0.576256	0.321104	0.376903	0.268068		GIT1
A0A1D5QJ39	21.6395	24.411	15.4944	21.7977	22.6746	49.97		ACSF2
A0A1D5QJ60	1.5317	1.18908	1.69458	1.46657	1.61972	1.83592
F7HNR0	0.0740632	0.0996532	0.0993545	0.26644	0.375265	0.430193		C2H3orf58
H9H4W8	0.364465	0.0455564	0.127523	0.286579	0.220611	0.204155		ATXN3
F7EIY0	4.90969	3.68099	1.89026	4.7024	4.64988	7.038	Proteasome subunit beta type	PSMB3
G7MYM3	2.24309	1.57944	0.756573	1.39516	1.08289	1.958		PTGR2
F6VBW2	0.498596	1.5207	0.804054	0.923384	0.430402	1.05235		TBCE
A0A1D5QJE1	0.135604	0.206767	0.0392444	0.0645618	0.260945	0.107955		CXorf56
A0A1D5R4B8	0.138	0.154797	0.181478	0.105254	0.168582	0.168664		FRYL
F7HLS6	1.05148	1.44667	1.07522	1.73514	1.16272	1.7455		EGK_04026
A0A1D5QJG6	0.0380339	0.0585117	0.087017	0.300445	0.447946	0.432891
A0A5F8A861	3.90154	7.57378	15.9485	9.60748	3.49535	6.89973		SYNE3
A0A1D5QJP4	0.191517	0.301159	0.209483	0.312253	0.379142	0.420226
A0A1D5QJR4	0.659386	1.21897	0.923464	0.511345	0.500877	0.713879
F7GNW5	0.856128	0.739818	1.46675	1.2867	1.30193	1.55504	Importin subunit alpha	KPNA6
A0A1D5QJT5	0.49922	0.531042	0.476885	0.517471	0.667224	0.674423
A0A1D5QJU3	2.67291	2.81278	4.04067	3.45165	0.86692	2.82026		GLA
A0A1D5QJU9	0.283581	0.0630107	0.0452547	0.0557512	0.761758	0.637852		PTCD2
A0A1D5QJW0	0.62503	0.585404	0.911981	0.313446	0.847204	0.592514		SLMAP
A0A5F7ZZG3	3.46653	3.17923	4.40525	3.01386	2.0006	2.81014		UTRN
A0A1D5QJX0	12.0586	8.29729	5.60297	6.85699	5.37769	5.41479		AS3MT
F6T1E1	0.859872	0.935765	0.334836	0.440392	0.324155	0.382044		TGFB1I1
A0A1D5QK29	0.282434	0.243242	0.245332	0.641104	0.642395	0.878747		SEC24B
A0A1D5QK52	126.642	382.469	137.564	83.6581	183.526	36.812		MYL6B
F7AUY5	0.483723	1.0313	0.448389	0.513019	0.611118	0.420638		RSL1D1
A0A1D5R8G2	0.342545	0.768486	0.542035	0.377596	0.399191	0.367229		HMHA1
A0A1D5QK76	0.104597	0.963896	0.361423	0.569546	0.0767454	0.835769
F7BR30	0.0910297	0.105815	0.192218	0.244492	0.165448	0.114763	Kinesin-like protein	KIF3A
F7H3Y6	3.61241	4.79726	2.73515	2.53984	1.86613	2.51506		MME
A0A5F8A9A0	0.0797989	0.0679906	0.034705	0.126433	0.0978964	0.137478		LOC718598
A0A1D5QKF6	0.798024	0.0724932	0.0831651	0.41268	0.350404	0.755845
A0A1D5QKF7	116.897	89.004	124.573	89.4319	76.52	172.298		LOC719764
F7GEL2	0.262496	0.479189	0.934553	0.23294	0.252571	0.18925		CHMP2B
F6W842	0.303612	0.169844	0.178721	0.239031	0.102747	0.189703		INPP4A
A0A1D5QKH3	1.68369	2.93935	1.84663	0.998041	0.777698	1.6724
G7MME5	0.515583	0.541506	0.544635	0.695174	0.419442	0.520721		EXOC4
A0A1D5QKI6	1.73125	2.33914	1.8158	0.901941	1.96458	1.1359		GLIPR2
A0A5F7ZJI2	0.216973	0.0877221	0.20946	0.220509	0.256437	0.323752
F6XKY8	2.27606	2.85374	4.24369	1.36459	0.803796	1.21789	Thiamine-triphosphatase	THTPA
F6XP58	0.103838	0.0763436	0.0710671	0.212534	0.820203	0.16851		DHRS7B
A0A1D5QKQ1	1.68469	1.58696	1.28189	0.802208	0.747022	1.86548		ANKRD46
A0A1D5QKQ4	0.358121	0.648618	0.65934	0.419305	0.566306	0.517124		ABCA8
F6YU76	1.68008	1.53522	1.75631	0.71886	0.676948	0.928058		TNS2
A0A5F8A3D6	0.356561	0.0946347	0.370636	0.351626	0.624551	0.255999		OTUD4
A0A1D5QKR1	0.675507	0.375016	0.619657	0.476474	0.700373	0.575202
F6Z3R0	4.40874	2.57272	2.58419	5.22529	2.53282	3.436		LOC718031
A0A5F8ARQ2	51.9674	30.4266	54.2365	22.4684	12.7834	22.7612
A0A1D5QKS1	0.432172	0.892011	0.602876	1.22002	1.6634	1.85233	Isocitrate dehydrogenase [NAD] subunit, mitochondrial	IDH3B
A0A5F8AGX3	0.0319114	0.135962	0.101609	0.149026	0.0965633	0.0721688		HACE1
A0A1D5QKW6	0.195264	0.0674849	0.298717	0.0746351	0.0684446	0.0336781
A0A1D5QL01	3.93552	2.22218	2.4447	1.55038	1.37575	1.9786		PPP6R2
A0A1D5QL15	0.159178	0.0864009	0.206604	0.0573397	0.0497772	0.158099
A0A1D5QL31	0.492494	0.614001	0.585667	0.973891	0.817229	0.761316
A0A1D5QL39	0.0954589	0.748347	0.775591	0.592947	0.147603	1.11788		EGK_01871
A0A1D5R8G1	1.03512	0.632958	1.25192	1.71598	1.79656	1.84161		TBC1D15
A0A1D5QL55	1.24462	1.76979	2.31151	3.21724	2.26683	3.29294
A0A1D5QL76	0.157291	0.248532	0.166243	0.0586739	0.313806	0.0770585
A0A1D5QUX4	2.76135	1.7623	1.86437	1.12833	0.865583	0.99007		CLIP1
A0A1D5QLA5	0.303668	0.130515	0.291803	0.115434	0.229045	0.225266		DEPTOR
A0A1D5QLA7	4.67568	2.46826	6.27982	0.977596	2.25694	0.987935		LSP1
A0A5F8A727	0.0382878	0.0474367	0.162928	1.40784	0.0608557	0.950502
A0A1D5QLF1	30.484	24.0935	22.7712	38.8851	16.5671	29.725		GLOD4
A0A1D5QLG3	0.524424	0.0864519	0.551183	0.0832912	0.0625314	0.0299179		PLEKHG3
A0A1D5QLH1	6.52002	4.51452	7.61179	3.77667	3.05519	4.4106		FUBP1
A0A1D5QLK2	0.0353336	0.0912044	0.210037	0.138319	0.0317839	0.263991		SMARCA4
A0A1D5QLL7	7.15167	8.36538	7.1587	6.25432	5.58119	5.51147		MYH10
A0A1D5QLM0	0.547998	0.358496	0.600145	0.22223	0.152425	0.135301		YAP1
A0A1D5QLM8	0.223567	0.0786585	0.137409	0.300267	0.300613	0.411009		RAB17
F7GIZ6	0.186674	0.0874224	0.309296	0.118511	0.100459	0.0954897		STX6
F6Z5L0	0.617854	0.790668	0.674443	1.32898	2.52263	0.715153		ESYT2
F7G642	0.909274	0.659225	0.861077	0.884381	0.879618	0.375075		AGRN
A0A1D5QLP0	2.36103	5.40539	2.96176	6.5179	4.82064	4.1573
A0A1D5QLT0	1.30293	0.823601	0.0592785	0.660552	0.119454	0.511241
A0A5F8AFH3	3.39678	0.51291	1.7417	4.10935	7.99318	5.75689		ARPC4
F6XZL9	0.130307	0.062278	0.113507	0.0736531	0.0661532	0.0734188		ZBTB40
A0A1D5QLT8	1.07183	1.1588	1.32625	1.49988	1.09502	0.911796		NEK7
F7GTK4	20.4389	37.2615	20.6768	26.1289	32.7891	33.3183	Succinate dehydrogenase [ubiquinone] iron-sulfur subunit, mitochondrial	SDHB
F7G726	31.142	26.4715	18.1768	24.4784	24.8484	19.4563	Proteasome subunit alpha type	PSMA4
I0FTK4	12.8324	11.4995	12.9124	17.9469	17.434	23.0295
A0A1D5QLX7	0.72432	2.11858	0.488961	0.396581	5.23233	0.0552403
A0A1D5QLY4	2.30796	2.83543	2.48225	2.37635	1.51346	3.63055		DDI2
F7DBH2	0.193798	0.129003	0.299207	0.483989	0.410252	0.28155		SMARCD2
A0A1D5QM19	1.49898	1.28039	2.28739	1.5268	1.60699	2.06437
A0A1D5QM62	0.626348	0.092598	0.0441831	0.400499	0.32745	0.405538		RABGEF1
A0A5F8ASS0	0.0717722	0.253555	0.039559	1.26771	0.844965	0.0475005		EEF1E1
A0A1D5QMA7	0.155046	0.069128	0.194386	0.235209	0.530685	0.261548		INTS7
A0A1D5QMB8	1.32903	1.15458	1.29535	1.89354	1.42688	1.43334
A0A1D5QMD7	0.496343	0.644927	0.495509	0.553161	0.513542	0.658386		EPB41L5
F7H1C8	19.0331	13.2354	10.3001	28.8737	26.4955	62.4026		DMGDH
F7EUM0	2.54065	2.38136	1.78865	3.34593	3.94714	4.9704		RAB18
F7DCA7	0.213378	0.215686	0.133201	0.0279034	0.508162	0.269005		TCAF1
F6YT14	4.36818	4.84313	2.81817	3.86821	5.07527	5.42791		NSF
A0A1D5QMJ6	0.092653	0.037404	0.0696269	0.053179	2.08722	0.159581
A0A1D5R8W3	2.12775	5.49892	3.2585	24.4965	13.4975	14.9584	Cytochrome P450 2E1	CYP2E1
A0A1D5QMM5	0.138509	0.0953345	0.0448605	0.22135	0.528746	0.178743		PCSK6
A0A1D5QNT3	0.0624726	0.197527	0.0818927	0.241503	0.295785	0.340247		AQR
H9FVT9	6.35257	8.09088	9.30802	2.21603	3.78373	1.83041		SERPINB6
A0A1D5RAU7	3.00236	1.38417	2.13195	2.0307	2.43374	2.37965		EML4
A0A1D5QMQ3	0.203935	0.0470125	0.278928	0.331523	0.235385	0.133344		CYTH1
A0A1D5QN14	0.476408	0.379029	1.18061	1.05165	0.609781	0.727181		RAD50
A0A1D5QMT0	5.32952	1.90862	5.2838	2.00638	2.96406	1.62882
A0A1D5QMU6	5.07922	3.00568	4.86591	1.38565	0.946216	1.25618
A0A1D5QN23	6.02669	5.56127	5.8978	7.88531	7.17716	13.0703		LOC721397
F6R585	0.287429	0.12563	0.167981	0.0446269	0.328375	0.19816		IVNS1ABP
A0A1D5QN32	0.674675	0.44364	0.81692	0.54358	0.579573	0.450764		DST
A0A5F8ADX0	0.192418	0.104354	0.164499	0.165742	0.163807	0.259439		TTC7A
A0A1D5QNA2	0.073016	0.254091	0.645783	0.463687	0.0822944	0.439486
A0A1D5R6G5	0.0890903	0.0987531	0.0889573	0.897881	0.125277	0.145897	Ubiquitin carboxyl-terminal hydrolase	USP46
F7HP89	0.431756	0.301815	0.406502	0.189457	0.138444	0.270223	Kinesin-like protein	KIF21A
A0A1D5QNH6	106.601	102.105	93.6823	118.508	90.5315	139.475	10-formyltetrahydrofolate dehydrogenase	ALDH1L1
A0A1D5QNI2	0.887988	1.14637	0.651509	0.938842	1.50574	1.81276
A0A1D5QNJ4	51.385	53.3981	53.5093	57.6848	48.4771	62.204		CFL1
A0A1D5QNJ5	0.624961	0.350013	0.414037	0.959573	0.666589	0.779339		COMMD4
A0A1D5QNJ6	4.57376	3.74478	6.83985	3.40848	7.26571	4.33004		TFR2
A0A1D5QNK3	0.300669	0.240315	0.0598418	0.416242	0.200558	0.326915		LOC721423
A0A5F7ZA92	0.966719	0.51144	0.499885	0.501728	0.750965	0.0463508		LSM12
A0A5F8ADU7	0.467221	0.517712	0.43378	0.199861	0.492991	0.188328		MRC2
A0A1D5QNN5	2.60683	1.50805	1.05331	3.91558	4.04204	4.7793
F7H4E2	0.0675707	0.109856	0.186493	0.0897407	0.115357	0.0343181		ANK2
A0A1D5QNQ2	1.17868	2.27142	1.27024	1.77635	2.30459	2.3179		CAD
A0A1D5QSG3	7.09482	6.05472	4.93008	11.9786	10.2742	13.5555		MCCC1
A0A1D5RAV7	0.299421	0.505599	0.118572	3.70365	2.05751	1.86511		ABCD3
A0A5K1U147	0.488473	1.32934	0.653944	1.27776	1.57331	1.71504
A0A1D5QNU6	0.0422311	0.73473	0.03792	0.506572	0.386259	0.524318
F6RKZ7	0.604264	0.626077	0.303981	1.0686	0.864848	1.61724	NADPH:adrenodoxin oxidoreductase, mitochondrial	FDXR
A0A1D5QNV6	9.51257	4.98396	6.37031	2.9148	3.59025	6.38639		NUDT5
A0A5F7ZX23	0.396187	0.0420161	0.241716	0.3052	0.365441	0.0310393		TAX1BP1
A0A1D5QNY5	0.230855	0.308212	0.135149	0.245656	0.217326	0.134298
F6V7T2	0.958606	0.272943	0.762397	0.582476	0.454028	0.823629		ANKRD28
A0A1D5QP06	0.214429	0.294902	0.301885	0.0869168	0.137294	0.058436
A0A5F8AA39	8.00486	5.28247	4.67046	2.63252	2.07084	2.78563		MTDH
F7HPP5	0.67828	2.28134	0.74703	0.0428806	0.0327665	0.605553		LOC712994
A0A5F8AP81	0.78908	1.20242	0.586621	0.804239	0.470602	0.50948		LPIN2
H9ETS6	0.0629617	0.31664	0.151857	0.375067	0.100643	0.290108		PPP2R1B
A0A5F7ZRR3	23.7909	31.9385	15.2124	82.0695	81.1649	82.7713		SLC25A13
A0A1D5QP50	27.3749	39.4868	26.318	57.9483	44.6542	77.6604		IVD
A0A1D5QP54	0.488404	0.0840791	0.185316	0.67423	0.771516	1.06872		DRG2
F7HME5	9.67967	10.7846	10.2198	9.03793	12.2735	16.1185		PCBP1
A0A1D5QPB4	0.449367	0.501335	0.542496	0.24411	0.942741	0.178878		LAMB1
A0A1D5QPC6	0.314051	0.381932	0.301984	0.0548991	0.0623293	0.276806		DENND1A
A0A1D5QPE8	1.00007	2.02025	1.9078	3.49197	3.21004	3.48509		CARS2
A0A1D5QPG1	13.0952	10.5083	10.0388	29.4347	49.4127	36.4122
A0A1D5QPG5	2.4962	2.03748	1.27814	3.79056	2.79628	2.87421
F7HPC8	14.4427	5.24628	15.6207	3.17742	2.65309	4.41847		LOC710830
A0A1D5QPK0	64.2399	67.553	85.5089	50.0766	71.8885	68.8549
F7A7W9	0.138118	0.103021	0.505413	0.107569	0.191339	0.0572268		HOOK1
A0A1D5QPK7	2.24216	2.69596	3.50564	2.6488	2.40364	3.97932
A0A1D5QPP2	3.31194	3.56639	4.04264	4.01069	3.26464	3.24393
F6XPC8	2.53091	1.50694	2.22714	1.72663	1.01171	2.04643		PPM1B
A0A1D5QPT1	0.0756037	0.164864	0.455003	0.107498	0.109157	0.0451589		MBIP
A0A1D5QPY1	1.42455	1.06237	1.17838	0.707676	0.799452	0.727855		MASP1
A0A1D5QQ24	5.03796	3.99921	2.88849	4.40926	3.64739	4.66764		COPE
A0A1D5QQ58	0.183312	0.955833	1.88131	1.19473	0.100697	0.0380771		SBF2
A0A1D5QQ64	0.851135	0.694415	1.0616	1.11256	0.683364	1.00674		ARHGAP35
A0A5F7ZJQ3	1.19861	0.671409	1.41736	0.733998	0.443769	0.569619		GOLGA4
F7FLQ7	4.4285	3.26893	5.68227	3.95761	2.42292	2.6893		TLN2
A0A5F7ZIS5	4.63893	3.88633	4.91099	3.7008	1.71984	5.48599	Ubiquitin carboxyl-terminal hydrolase	LOC712473
A0A1D5QQB8	14.944	17.8793	10.8381	10.0435	8.07305	6.87462		UBE2L3
A0A5F8AH36	1409.98	932.468	1026.06	446.162	61.4192	336.398
A0A1D5QQF5	0.481574	0.704736	0.770458	0.84463	0.729411	0.907786		LOC717608
A0A1D5QQI4	4.86913	3.91787	3.92254	4.66465	2.89806	6.69589	Alanine--tRNA ligase, cytoplasmic	AARS
A0A1D5QQL5	0.557636	0.768092	1.66483	11.4369	8.06135	6.54039
A0A1D5QQR1	1.23706	0.761534	0.780001	0.714337	0.457636	1.25495
A0A1D5R3B4	0.312962	0.270244	0.639861	0.577026	0.300212	0.597759		MAD1L1
A0A1D5QQS3	2.55632	2.04379	2.16857	2.17955	2.41209	2.43368
A0A1D5QQT7	0.33376	0.563437	0.597381	0.365628	0.32469	0.313043	Anion exchange protein	SLC4A2
F7A5J1	0.418825	0.300654	0.1105	0.0408019	0.115068	0.130403		DNAJC21
A0A1D5QQV4	0.191477	0.148583	0.104695	0.135765	0.171253	0.107738
F6QDZ8	0.060936	0.0512265	0.178036	0.0269487	0.107039	0.0463686		MYO5C
F7GC25	39.0605	35.3421	29.9957	47.6046	44.1964	38.8639		EEF2
F7GX99	0.701404	0.750748	0.880425	0.397649	1.33421	0.959795		2021-09-10
A0A1D5QQY9	1.71801	0.0821	3.96532	1.96167	0.175484	6.52578		SAT2
F7HP37	1.97206	1.46244	1.4219	0.916509	0.954905	1.08573		SNX8
A0A5F7ZNW8	0.668955	1.19872	0.493699	0.107024	0.173862	0.177732
A0A1D5QR10	4.86219	6.08876	0.945214	3.60142	2.84363	2.81613	U1 small nuclear ribonucleoprotein C	SNRPC
H9EMJ5	0.431167	0.345642	0.555526	0.546857	0.43762	0.547287		STAG1
A0A1D5QR93	0.282066	0.0817983	0.374585	0.0863199	0.0692472	0.0644277		NDE1
A0A1D5QR99	32.2489	24.9284	25.6388	12.3124	12.598	6.95069		BHMT2
A0A1D5QRA1	0.0768551	0.0527074	0.207509	0.0867781	0.270378	0.204879		C3orf23
A0A5F8AD89	0.168181	0.211944	0.102866	0.337207	0.588862	0.270174		SPTLC1
F6ZDX2	2.83709	3.80642	3.76164	1.41585	2.13831	0.0969043		CD44
A0A1D5QRH9	0.884001	0.0616274	0.595374	1.23391	0.818399	1.74876		OXNAD1
A0A1D5REZ5	1.70556	1.0112	1.82228	0.555476	0.477486	0.745504		INADL
F6R3X6	2.53063	2.70423	2.1868	3.79626	2.34456	2.66513		2021-09-02
A0A1D5QRM3	1.00215	0.126233	1.62285	0.554372	1.04316	0.0787968		ASCC2
A0A1D5QRQ4	1.60028	2.37699	2.93291	2.09952	2.37897	1.74569
A0A1D5QRQ6	0.352019	0.041985	0.287026	0.477079	0.67521	0.660821
F7C433	0.465696	0.61848	0.411668	0.32966	0.609113	0.352413		MYO1F
A0A1D5QRW9	0.0735379	0.0860148	0.0641506	0.0851968	0.0197544	0.0484937
A0A1D5QRX2	0.304011	0.188687	0.251015	0.628673	0.823144	0.688324
F6QXA0	0.226466	0.301833	0.0735255	0.173232	0.117311	0.0414453		PKN1
A0A5F8ABB1	89.8007	66.1948	67.4542	68.5948	120.305	86.4209
A0A1D5QS14	1.38627	1.62882	1.30223	2.49186	2.2814	2.39152		DERA
A0A1D5QS20	0.886809	1.06158	0.243056	0.686839	0.862709	0.547737		LOC710912
A0A1D5QS54	0.322326	1.09885	0.460696	0.193418	1.25321	0.17506		PCOLCE
A0A1D5QS80	0.900953	0.146778	0.0452973	0.143256	0.123814	0.557104
A0A1D5QS99	0.294897	0.659798	0.407917	0.23107	0.068895	0.317023	Lipoyl synthase, mitochondrial	LIAS
A0A1D5QSB1	17.0955	29.4386	24.2598	35.0191	17.4647	40.1079		ABAT
A0A1D5R4R5	0.67055	0.553869	0.56984	0.542618	0.318574	0.384105		UACA
A0A1D5QSC4	0.37334	0.249471	0.695897	0.248563	0.207616	0.334053
F7CGF2	1.21137	0.695562	1.10105	2.02226	4.67895	1.74824		NQO1
A0A1D5QSH3	46.0253	20.8694	20.4488	9.8821	13.5283	9.1603
A0A5F8A349	1.47266	1.81591	1.09263	1.23352	1.76231	1.94968	Vitamin K-dependent protein C	PROC
A0A5K1VT58	9.46681	6.8327	5.3144	8.99875	13.7304	10.3024
A0A1D5QSM2	0.356457	0.135669	0.2179	0.137471	0.105589	0.330122
A0A5F7ZM96	0.51177	0.413503	0.343885	1.00068	1.42898	1.2675		MRPL39
F6RJJ7	25.1146	15.9055	20.7223	26.0403	34.8131	37.1493	Peptidyl-prolyl cis-trans isomerase	FKBP2
F6PST0	0.431271	0.11536	0.260136	0.0731788	0.0706084	0.0980544	Nuclear factor 1	NFIB
F6YKF9	3.66996	1.65781	2.83686	1.23975	0.663381	1.45005		CLNS1A
A0A1D5RAH9	0.431409	0.123245	0.193495	0.0949248	0.0371553	0.0611506		RASA1
I2CY73	0.142695	0.0684023	0.0392946	0.169343	0.172355	0.256512		HARS2
F6PLU3	9.58364	5.04381	9.17245	5.09528	4.87377	7.45204	Hexokinase	GCK
F7EU53	0.980343	0.592428	1.07124	0.901015	0.821808	0.886691		MLXIPL
F7FBH2	2.83768	3.22743	1.51874	4.10721	4.84002	4.4638		SEC24D
A0A1D5QTK1	2.31118	3.48634	2.14751	2.57671	2.15706	1.88785		LOC699043
F7FCJ0	0.414214	0.0513857	0.534467	0.581158	0.491821	0.461631		CUL4B
A0A1D5QSY9	0.700711	0.561968	0.63045	0.780267	0.921121	0.830036		ANKFY1
A0A1D5QSZ1	0.0295795	0.0585721	0.199757	0.0748679	0.432942	0.398644		DIP2A
G7MEC7	0.0435594	0.0671561	0.0434033	0.0828954	1.92769	0.850607	Histone H3	HIST3H3
A0A1D5QT32	5.87901	18.4361	6.22586	9.94835	8.56895	7.37373		CP
A0A1D5QT42	0.0496022	0.5758	0.432694	0.407907	1.93594	0.0663942
A0A1D5QT43	4.05824	6.64242	4.19433	4.44737	12.8609	2.79935	Mamu class II histocompatibility antigen, DR alpha chain	Mamu-DRA
F7E787	0.300437	0.231406	0.29845	0.256164	0.229567	0.208247		ANKS1A
A0A1D5QT71	0.0733465	0.0711728	1.45109	0.30119	0.803395	0.598097		SPP2
F7E8B9	0.249839	0.454176	0.0635848	0.415672	0.437119	0.656025	Isocitrate dehydrogenase [NAD] subunit, mitochondrial	IDH3G
A0A1D5QTD2	2.25432	7.93679	2.42917	1.86297	1.12486	0.874663	Calponin	CNN1
G7N1N3	3.48171	5.07212	3.29769	1.86643	2.43374	0.723434		PTER
A0A1D5QTI7	6.36852	7.26237	6.74805	9.6203	9.92565	16.3156		LOC723513
A0A1D5QTK5	7.19951	7.5942	4.66421	10.7989	20.0461	9.33004		RPL24
A0A1D5QTL3	0.0711888	8.49832	0.0467541	0.0665788	0.300246	0.810364
A0A1D5QTM0	0.804958	0.815395	0.927939	0.453856	0.352977	0.317746
A0A5F8AF64	30.8171	31.5246	32.2546	20.509	15.848	23.3929		HAGH
G7ML79	0.0648588	0.107911	0.0474271	0.168427	0.0880323	0.24224		MON1A
F6TE46	2.28487	3.04929	2.02399	0.954622	1.20753	1.36646		HMGB3
A0A1D5QTS6	0.118052	0.069874	0.100428	0.262593	0.275628	0.32358
F6RUG5	0.150855	0.210328	0.156589	0.049472	0.152833	0.0913468		SMTN
A0A1D5R1N1	0.836401	0.92781	1.09842	0.55252	0.550667	0.590977
A0A1D5QTZ0	1.50283	1.6811	0.901846	1.88075	2.27842	1.96545	Glycylpeptide N-tetradecanoyltransferase	NMT1
F7FF43	29.7982	14.3072	34.6122	27.5266	21.2979	32.5285		PSME2
A0A5F8AS83	0.0939088	0.0704459	0.122207	0.111881	0.0664756	0.0706523		CXXC1
A0A5F8A854	1.06885	2.48385	2.12494	8.15886	10.4633	7.82599	60S ribosomal protein L18a	LOC700872
A0A1D5QU10	1.67838	1.85386	0.934882	1.52965	1.45221	1.48408		FAF2
A0A1D5QU28	0.812411	2.29023	0.899082	1.33453	1.73097	1.14797
A0A1D5R816	1.64108	0.0566759	0.91481	2.66988	1.94613	3.51795		MTX2
A0A5F8ATT4	0.259712	0.18381	0.196927	0.188752	0.305993	0.206126		ACAP2
F7H4I9	0.226639	0.260941	0.402488	0.0558537	0.0774495	0.0481827		DGCR14
A0A1D5QU95	0.533923	0.597732	0.432628	0.577952	1.09763	0.73475		ALG11
A0A1D5QUA8	1.11898	0.913476	1.04225	2.08887	2.3207	1.81059		QARS
H9ENT4	0.484451	0.319905	0.485078	0.306504	0.288052	0.598659	Ribosomal protein S6 kinase	RPS6KB1
A0A1D5QUB4	0.352643	0.0764528	0.229983	0.346458	0.575262	0.0603212		LLGL2
A0A1D5QUC1	0.193812	0.0776583	0.210694	0.0542262	0.105318	0.0650942		CLIP2
A0A1D5QUM7	0.352539	0.126298	0.0592412	0.113895	0.211338	0.115088		NOL11
A0A1D5QUN9	137.268	93.8345	68.3262	76.3776	86.0537	94.9753		AOX1
A0A1D5QUP8	0.54252	0.476609	0.512981	0.680677	1.03841	0.629159	Signal transducer and activator of transcription	STAT5B
A0A1D5QUP9	1.26979	1.19263	0.347241	2.91961	7.80672	3.56793
F6TIV8	0.0843645	0.256556	0.0634819	0.0630245	0.181668	0.196774		MED25
F7HE86	12.2579	12.858	14.5481	16.5236	18.3466	14.689		ATP1A1
A0A1D5QUS8	0.635049	0.24345	0.450298	0.63366	0.805434	0.392798	Receptor protein-tyrosine kinase	EPHB4
A0A1D5QUU6	3.25183	4.78149	1.57468	1.14771	3.16723	1.15958	Glutathione peroxidase	GPX5
A0A1D5QUV7	0.041167	0.148734	0.358363	0.107537	0.0872386	0.0510818		SH3D19
A0A1D5QUV8	7.40787	6.38369	4.29765	4.85877	6.70866	3.76986		HSPA4
A0A1D5QUW9	2.28546	1.37324	2.13869	0.569617	0.717849	0.802271		EGK_20728
A0A1D5QUY3	4.05616	2.3872	2.06525	2.41895	1.91796	2.51162		PAICS
A0A1D5QV11	0.460634	0.292917	0.256056	0.374105	0.407044	0.538369
A0A1D5QV19	2.03959	1.365	2.61772	1.17101	0.452056	1.13819		STX8
F7FRU7	0.0951566	0.271718	0.06304	0.361496	0.388431	0.257591		VIPAS39
A0A1D5QV70	15.2342	21.9512	13.7044	41.7418	39.5014	28.3348	Aldehyde dehydrogenase	ALDH3A2
A0A5F8AS70	1.47214	1.99337	1.66352	2.05012	6.90983	4.07861		SRSF7
H9FYB8	0.99005	0.692193	1.08229	0.762173	0.453225	0.664943		RBM26
A0A1D5QVD5	0.55826	1.52375	0.0745564	0.838931	0.401096	0.91247		COX20
A0A1D5QVD6	0.351777	0.922542	0.804975	0.613108	0.236715	0.786871		EPN3
F6ZEF8	0.744184	0.724983	0.985193	0.953482	1.05415	1.18679		CASK
A0A1D5QVG7	0.695164	0.454857	0.491099	0.420018	1.72452	0.942184		ACLY
A0A1D5R552	0.212575	0.143224	0.0730423	0.0609677	0.09263	0.100285		POGZ
A0A1D5QVH6	7.3056	7.96115	6.4881	16.4406	11.0551	13.0995
A0A1D5QVK6	1.76679	1.95105	1.37458	1.96833	3.01368	2.98584		PRKAG1
F6Z0R5	109.301	47.9045	103.876	51.6972	70.7724	56.7034		HP
F6VFS8	0.682441	0.66073	0.523576	0.476937	0.72206	0.602518		MYO5B
A0A1D5QVN5	2.8752	1.97599	3.1327	0.978771	0.641092	1.49726		GJA9
F7E9S9	0.185779	0.148899	0.187641	0.141144	0.0455161	0.31338		TCOF1
A0A5F7ZLU5	1.58821	2.3146	1.39492	1.53528	4.28932	1.20841		CACNA2D1
F6WNX7	0.548414	0.342126	0.760686	0.499234	0.403669	0.399356		DYNC1LI2
A0A1D5QVS1	1.10983	2.43809	1.74315	1.28442	2.47374	1.33828
F6VLF7	0.321154	0.25572	0.463328	0.380267	0.617166	0.502248		SORT1
A0A1D5QVX8	13.8443	7.39388	7.56606	9.39092	4.68998	6.51866	ATP-dependent (S)-NAD(P)H-hydrate dehydratase	CARKD
F7G108	1.3897	0.535342	0.303172	1.82248	1.45368	2.15209		RAB5C
A0A1D5QW47	9.75767	5.97947	4.73035	1.12146	0.910127	1.68428
F7BYR4	0.126552	0.242966	0.0787029	1.06226	0.162133	0.505733		TAPBPL
A0A1D5QW52	2.97428	1.51304	1.53851	3.25389	3.34898	2.14894		GK
A0A1D5QW53	3.37695	3.07499	1.83821	2.05375	2.91704	7.58169
A0A1D5QW58	2.85627	5.02912	5.43385	3.18016	2.63778	0.570818		FAM162A
H9FW26	0.156121	0.251452	0.0714564	0.071626	0.173875	0.103481		RNF216
F6R4Z4	1.99598	1.48351	2.04245	2.49393	1.49281	2.18169		KLC1
F7DXZ6	0.990293	0.822168	1.40775	0.468994	0.312757	0.400704		PPFIBP1
F7E1J8	0.123556	0.305503	0.349347	0.360534	0.792769	0.307603		L3HYPDH
A0A1D5QWA6	0.850511	0.223497	1.94449	0.253574	0.275086	0.209753	Phosphatase and actin regulator	MKL2
A0A1D5QWA9	42.347	65.9511	29.3594	31.4326	32.9234	45.7284		FGA
A0A1D5QWC0	0.791125	1.13745	1.29752	0.60203	0.34509	0.128351		MLX
A0A1D5R5A8	0.113696	0.21069	0.160959	0.218454	0.196398	0.0442533		TRIM2
A0A1D5QWE9	2.17812	2.0052	2.69208	1.2711	1.82119	1.87852
F6ZLK6	0.426313	0.995503	0.812313	0.0407601	0.507427	0.86241		HINT3
A0A5F7ZDA3	1.38298	1.45785	1.95591	1.37564	0.782109	1.44233		HGS
A0A1D5QWM6	23.2865	16.3262	14.5523	13.0785	8.03963	12.5022		STIP1
A0A1D5QWQ3	6.70827	4.30919	5.0742	3.54679	2.31635	6.61196
F6ZXA5	0.110663	0.0491678	0.112989	0.0409261	0.152218	0.049427		SREBF1
A0A1D5QWS0	42.0003	73.5912	31.4415	97.293	189.324	159.675	Malate dehydrogenase	MDH2
F7HCE7	0.0708368	0.0621734	0.0616466	0.076634	0.147072	0.0527889		STK11IP
A0A1D5QWS7	5.79684	5.89597	8.6009	3.29966	2.6829	3.28425		DBNL
G7MNU7	0.0878157	0.13181	0.196775	0.148324	0.104573	0.0774057		EGK_13530
F7G5W3	0.739886	0.643242	0.704814	0.823188	0.884563	0.714216		GUCY1B3
A0A5F7ZJL7	0.735483	0.625934	0.507815	0.679964	0.340212	0.328552
A0A1D5QX08	0.396082	0.513555	0.0794954	0.311957	0.202593	0.328762		TRPT1
A0A1D5QX17	0.291222	0.0841439	0.271363	0.150431	0.0293454	0.104894	Phosphoinositide phospholipase C	PLCB2
A0A1D5QX36	0.0404567	0.0463529	0.0504426	0.0752926	0.114367	0.0830594
F6ZKF1	0.111056	0.0616666	0.0514113	0.212135	0.137986	0.192398		SLCO2B1
A0A1D5QX71	0.893396	1.27301	1.08187	2.04492	2.64851	2.77271	Aminomethyltransferase	AMT
A0A1D5QX76	0.0457228	3.44867	12.6254	0.0356995	0.175198	0.0798183
A0A1D5QX85	1.79192	0.107172	0.962588	1.87768	4.19442	2.01993
F6YUK1	0.124411	0.087478	0.03876	0.0636616	0.115791	0.0740155		TTC7B
A0A5F7ZW05	6.93604	7.21399	6.51673	7.14052	4.61747	6.40662	Sorting nexin	SNX9
F6WQ68	0.638551	0.652416	0.923596	0.472627	0.20804	0.145958		AKAP13
A0A1D5QXA1	0.47211	0.0489252	0.0618231	0.439537	0.558119	0.565797		AMFR
A0A1D5QXA8	1.51572	1.98979	1.27748	2.96118	2.25022	1.41524
H9EMK7	149.041	132.44	156.234	133.218	115.988	131.396		LRP1
A0A1D5QXB9	0.45592	0.514952	0.403541	0.0411054	0.0834032	0.100387
A0A1D5QXC3	1.79005	1.68909	1.72897	2.41546	2.15345	2.70309	Ubiquitin carboxyl-terminal hydrolase	USP7
F6W0D8	0.240465	0.246769	0.436313	0.39455	0.21735	0.310109		ENAH
A0A1D5QXD8	2.06379	3.12458	2.8468	5.83402	8.12986	4.69874		ERGIC1
H9G0D0	8.96966	10.0718	9.32019	8.11113	11.4655	6.94057		CAPZA1
A0A1D5QXF0	0.144521	0.146354	0.310743	0.0810715	0.0788617	0.259587
A0A1D5QXH4	4.47911	4.09525	2.49761	2.19067	1.42962	3.73584		C11orf59
A0A1D5QXK5	0.0695727	0.0402955	0.190382	0.35715	0.225233	0.355283		DDX41
A0A1D5QXP3	1.30903	0.0810295	25.3697	3.13517	5.47326	0.136482	DnaJ homolog subfamily C member 10	DNAJC10
A0A1D5QXU5	0.272033	0.102225	1.07927	0.241065	0.0967307	0.129897
A0A1D5QXZ0	32.866	29.5415	36.3529	5.83081	0.803562	5.42041
A0A1D5QY11	0.385093	0.276143	0.316758	0.307793	0.378974	0.275944		ARMC8
A0A1D5RDB4	1.0563	1.00582	0.5601	1.13706	1.24426	1.58959		GLB1
F6ZN86	0.42295	0.28795	0.0393155	0.0490797	0.139338	0.0793704		SIGLEC11
A0A1D5R6Y4	0.299373	0.555984	0.635912	0.671202	0.525505	0.379459		RBMS1
A0A1D5QY87	266.892	204.157	149.85	184.723	204.672	194.702		ALDH1A1
A0A1D5QYD0	3.61934	7.48275	3.65931	5.74675	3.85123	4.15243		ITIH4
F7GPA2	0.266736	0.310279	0.0596318	0.144021	0.265823	0.543315		ERAP2
A0A1D5QYE0	0.841844	0.735303	1.31108	0.612324	0.692353	0.75		TAB1
A0A1D5QYI2	5.0962	3.29598	5.09954	3.31829	1.90948	1.92356
A0A5F8A9U9	0.356665	0.122114	0.306581	0.0756796	0.146861	0.0951811		ZNF143
A0A1D5QYJ7	0.588074	0.738958	0.497779	1.38764	2.09243	1.48745		NUP205
A0A5F7ZC85	0.661016	1.10749	0.111648	2.68449	1.39874	2.33296		TRRAP
F7C0E0	0.988837	0.48141	0.896022	0.581051	0.648176	0.507307		PKN2
A0A1D5QYN2	12.5793	12.6592	11.9493	10.1364	10.0292	7.39846
I0FNS7	15.48	21.232	15.5743	22.2971	20.6409	16.9278		IMMT
A0A5F8ANR1	1.12564	1.21109	2.07792	0.62675	0.744649	0.536833		ERBB2IP
A0A5F7ZUJ5	2.5966	1.65304	2.3814	1.4602	1.1423	1.37436		AKAP9
A0A1D5QYQ6	0.220277	0.147965	0.112634	0.874978	0.11411	0.0631911		SAAL1
F7ANI8	14.2274	10.4829	10.5153	4.3252	3.58958	3.21939	Synaptosomal-associated protein	SNAP23
A0A1D5QYT3	0.119641	0.105652	0.0834249	0.164762	0.245663	0.083161		WDR36
A0A1D5QYW7	4.59733	1.8152	5.83035	2.09136	1.82961	2.30366
F6S3S3	6.72838	6.72591	4.7287	9.60499	5.37234	2.42427		IDO2
F7D6W0	1.87884	2.36559	1.75792	1.29624	0.765401	0.804369	Receptor protein-tyrosine kinase	ERBB2
A0A1D5QZ01	0.820524	1.3431	1.50041	0.677079	0.737866	1.28848		PSME3
F6WYB6	4.14734	4.77863	2.42019	2.14255	0.93168	1.51922		SERPINA5
A0A1D5QZ12	0.565436	0.590063	0.560758	0.802244	0.592805	0.891	Receptor protein-tyrosine kinase	MET
A0A5F8AF10	0.837095	0.137814	0.653318	0.306803	0.101612	0.0667813	Ubiquitin carboxyl-terminal hydrolase	USP8
A0A1D5QZ18	1.03387	1.06162	0.419039	2.7221	3.00353	1.73737
A0A1D5QZ21	1.79511	1.1421	0.924813	1.45966	1.89648	1.401
F6TIK4	477.587	624.142	314.03	789.172	433.41	422.624		LOC720706
F6UL51	2.18433	1.80742	1.05159	1.25656	1.21993	0.838429		BET1
H9YYJ1	3.3497	4.2583	7.37982	2.63387	2.33386	3.15078		LIN7C
A0A1D5QZ56	2.046	2.7252	1.79385	2.77443	0.916443	2.34948	Proteasome subunit alpha type	PSMA2
A0A1D5QZ61	0.725706	0.881152	0.541674	1.73827	0.0837543	2.60818		SDR39U1
A0A1D5QZ63	57.9996	50.9039	64.1802	43.1665	31.3485	46.313
A0A1D5QZ71	3.77986	4.18305	3.8745	4.18201	5.75863	3.78597
A0A1D5QZ91	0.971017	0.576983	0.795334	0.624577	0.865349	0.695594	Mitogen-activated protein kinase	MAPK3
A0A1D5QZ97	1.58596	3.50354	0.99819	2.36684	2.78328	2.63096		ANK1
A0A1D5QZC2	4.56093	3.15364	1.18864	2.09432	1.76194	3.26814		THNSL2
A0A1D5QZD6	5.23245	3.66738	4.67244	3.93054	3.29281	3.20717		TOPORS
A0A1D5QZE9	1.52442	1.2356	1.56872	1.50055	0.654559	0.0596635
A0A1D5QZF9	0.682198	0.655032	0.54934	0.467177	0.461245	0.498239		PIK3C2A
A0A1D5QZG5	29.4633	18.9113	19.2077	23.7888	15.7391	15.1368	ATP synthase-coupling factor 6, mitochondrial	ATP5J
A0A1D5QZH4	0.164226	0.175884	0.15446	0.109663	0.235338	0.270238		DCAF5
A0A1D5QZK2	0.561414	0.559245	0.310256	0.601995	0.924195	0.547962
A0A1D5QZL3	0.0677786	0.0640494	0.0487406	0.523882	0.527744	0.659135
A0A1D5QZT3	0.88882	0.0858721	0.837584	2.27761	3.46928	1.35004		TM9SF3
F6Y8N1	0.895545	0.0663433	0.823435	0.0493496	0.154154	0.0912452		RAB11FIP3
A0A1D5QZX4	0.300097	0.525452	0.338258	0.447159	0.522197	0.905351		ELAC2
A0A1D5QZY3	0.818027	0.673344	1.12408	0.649938	0.154857	0.506108		ACBD6
A0A1D5R004	15.4495	19.6721	17.0152	27.7774	35.8189	37.1493		SDHA
F7HFW3	0.336977	1.37242	0.705275	0.186996	0.877212	0.0684436
A0A1D5R093	35.1534	39.3184	28.1863	23.5487	56.1093	21.8203		PDLIM5
F7H7H2	4.50095	5.26778	4.09924	7.22956	3.08423	9.43982		GLS2
F7H1Q9	4.38308	5.22227	4.13511	2.82148	3.26952	4.01529		CPSF6
H9ZA17	0.566892	0.633567	1.24761	0.625931	0.525772	0.523194		LUC7L3
A0A1D5R0E5	0.69558	1.11849	1.06054	0.879679	0.673673	0.932816
A0A1D5R0E7	6.61987	7.41682	4.23382	6.1033	5.33892	5.61376	Glutathione synthetase	GSS
A0A1D5R0F2	2.91621	8.18477	1.29762	4.83099	3.53511	3.50727	Uridine kinase	UCK1
A0A5F8AK26	1.1906	0.857035	2.34941	0.697026	0.405006	0.332719		ARVCF
A0A1D5R0F4	3.17407	2.73613	1.61663	4.12146	2.95156	4.03327
A0A1D5R0G5	7.49835	6.79938	5.23082	11.3977	14.3931	9.70061		STEAP3
H9Z113	79.109	67.9042	67.0396	26.3797	16.9795	29.7257	Aminoacylase-1	ACY1
A0A1D5R0J3	0.874051	1.17292	0.535093	1.99701	2.63912	1.93859	Eukaryotic translation initiation factor 3 subunit L	EIF3L
A0A5F7ZAK6	1.32626	0.632993	0.851897	0.369403	0.307764	0.534547		NUP153
A0A1D5R0L0	0.249943	0.100837	0.514001	0.11948	0.0686219	0.1481		PCF11
F7HNE5	48.0014	45.8118	32.5297	21.4454	13.1854	15.5815		LOC710137
F7GQ41	0.168417	0.156173	0.256862	0.0579984	0.219184	0.112294		DPF3
A0A5F8AMQ6	1.03678	0.998835	1.00089	1.28242	0.884797	0.813399		FTO
I0FVV7	422.257	324.685	156.125	373.036	395.282	256.984	Histone H2B	HIST1H2BK
H9EMX7	0.83869	0.820125	0.511862	0.989813	0.847638	0.573853	Oxysterol-binding protein	OSBPL8
A0A1D5R0U6	1.8572	1.53396	1.53131	2.30023	3.65875	2.43192
F6X5A5	0.0435506	0.0711136	0.219891	0.168114	0.262876	0.114782		DIMT1
A0A1D5R101	0.10604	0.0560985	0.0288572	0.0735114	0.236718	0.360379	Receptor expression-enhancing protein	REEP3
A0A5F7ZCP6	0.504247	0.190578	0.155467	0.354689	0.191586	0.0620947
A0A1D5R122	15.9359	6.46826	13.0391	3.18429	3.11119	4.32629
F7HLW4	10.2898	6.77895	6.32654	5.59751	3.17395	7.5341		TPT1
A0A1D5R129	1.11073	0.836287	1.58639	1.58814	2.28989	1.62661		RALB
F7GEW4	0.23724	0.356331	0.0535291	0.526162	0.429099	0.61612
A0A5F8A543	0.783013	1.09846	0.796617	0.92951	2.6461	0.900442
A0A1D5R145	12.8674	8.92978	12.6172	3.35209	2.47495	4.11758		SAFB2
A0A1D5R185	2.36866	1.24911	0.472739	0.454996	4.09784	0.0600798
A0A1D5R1A0	0.247041	0.196026	0.190629	0.47049	0.544485	0.254069		PEX10
F6XNK5	17.0362	14.4334	14.7185	11.8162	14.0212	17.9095	Proteasome subunit alpha type	PSMA1
A0A1D5R1F8	0.0609032	0.0293879	0.204663	0.0924998	0.274622	0.223786		PPP2R5B
F7C1A7	1.99709	1.96062	1.72956	3.53282	6.039	2.05931		PRKACA
A0A1D5R1M2	0.0624452	0.0805417	0.06675	0.216545	0.0755121	0.270964
A0A1D5R1N6	0.383879	0.267234	0.154256	0.0477225	0.247398	0.247062
A0A1D5R1P2	6.11649	7.57808	6.95601	11.3147	8.94421	7.49738
A0A5F7ZWU7	0.0899622	0.190886	0.0953375	1.51808	1.81113	1.1745		FARP2
H9EPI5	0.276939	0.497142	0.345201	0.183622	0.225717	0.257629		HOMER1
A0A1D5R1T6	26.7592	44.0988	60.9786	10.5279	12.9876	51.1091
F6Y0X7	0.315382	0.0547107	1.07802	1.13489	0.835608	0.0936903		TUBA1B
A0A1D5R1X5	14.4618	17.1393	20.1247	6.32484	5.65605	10.9154		PSAP
A0A1D5R1Y8	0.694609	2.14123	0.071431	0.0503469	0.0677945	0.0868715		SLC2A1
A0A1D5R206	0.22259	0.300503	0.233178	0.207711	0.223548	0.246942		ZFYVE20
A0A1D5R219	0.0778157	0.0759841	0.104778	0.339882	0.388431	0.521957		VIPR1
F7HRY0	0.076512	0.0784423	0.134881	0.0278387	0.221243	0.118904		PGM2L1
A0A5F7ZSQ5	1.40523	0.926986	1.39452	1.24652	1.17545	1.37365		GBF1
A0A1D5R249	2.38991	2.08382	1.95568	2.88976	3.17191	3.08281		GART
F6TTE2	0.0652141	0.0924875	0.0462209	0.0655805	0.0658469	0.0870102		FPGS
F7G5C8	0.806171	0.574224	0.926064	0.796011	0.648878	0.540917		SYNE2
A0A1D5R2B7	0.749627	3.31264	1.79267	1.42155	3.06204	0.869379		DPYSL3
A0A1D5R2E0	1.30754	0.629482	1.87648	0.697382	0.821774	1.16993		SNX6
A0A5F7ZBM1	0.0946428	0.0877279	0.0429666	0.177977	0.293703	0.158961
A0A1D5R2P3	0.756145	0.388382	0.634333	1.02362	0.441463	0.685102		ELP2
A0A1D5R2Q5	0.285904	0.0997636	0.264532	0.256477	0.414496	0.257663	Mitogen-activated protein kinase	MAPK9
A0A1D5R2S6	0.665973	0.685277	1.05386	0.399394	0.106244	0.604167	Histone-lysine N-methyltransferase SETD7	SETD7
A0A1D5R2U5	2.75015	1.83684	2.75483	0.528477	0.656931	0.93469		IK
A0A1D5R2V4	0.0946457	0.460375	0.353262	1.35288	1.81481	2.31658
A0A5F8AQU5	0.560409	0.597194	0.362015	0.0406504	0.0799334	0.144293
F7HLI5	0.297525	0.0728571	0.0926171	0.0825868	0.194302	0.201821		GTF2H2
A0A1D5R2X3	27.7289	28.3657	38.7187	26.7523	44.7444	20.5414		LOC706896
A0A1D5R2X7	73.2328	76.4007	55.5526	89.7525	89.7228	190.996
F7ABA6	4.04576	3.6104	1.67675	6.62369	4.29199	3.99955		CD209
A0A1D5R2Y7	4.50511	5.06961	5.60758	5.48566	4.22115	5.28815
F7F2I8	0.0531772	0.218032	0.105238	0.185175	0.110822	0.357737		CRTAC1
A0A1D5R342	4.33455	3.68995	5.15317	2.13421	0.882926	1.71882		MPRIP
A0A5F8A6V6	0.407142	0.0387251	0.291988	0.338711	0.389166	0.311781		LOC711210
A0A1D5RIG9	0.0706274	0.0422749	1.412	1.23341	1.44141	0.965565
A0A1D5R394	0.0830353	0.0608241	0.094731	0.371612	0.434312	0.286709
F7HLN9	3.48345	2.39275	4.43092	2.20075	1.05231	1.51266	Peptidyl-prolyl cis-trans isomerase	FKBP15
H9Z795	1.12009	0.66951	0.653318	0.905646	1.42554	0.856715		EML2
A0A1D5R3G8	1.42312	1.78624	0.508868	1.36933	1.16854	0.0737492
A0A1D5R3I5	3.40957	5.01371	6.52035	2.75053	1.89858	4.93368		ARL3
A0A5F7ZZW5	0.928168	0.805612	0.0952618	1.43298	3.50203	2.40145		UFSP2
A0A1D5R3Q5	0.262142	0.231657	0.320197	0.74878	0.0656498	0.629197	DCN1-like protein	DCUN1D1
A0A1D5R3Q8	1.55365	2.86037	1.94722	6.09403	5.73424	0.80317
A0A5K1UU98	0.0866026	0.114402	0.658287	0.399644	0.0624035	0.490483		STK25
A0A1D5R3U5	2.68518	2.88742	4.55365	3.78059	4.14028	3.9647		CPVL
F6TJ87	0.263578	0.734945	0.253582	0.422048	0.623415	0.284922		2021-09-06
A0A1D5R3W8	0.857688	0.489868	0.775855	0.180164	0.499774	0.29888		NFRKB
F7DVE0	5.9532	4.90441	5.45885	12.4837	14.2297	8.02383	Peptidyl-prolyl cis-trans isomerase	FKBP11
G7N6N9	2.15549	1.40564	2.37518	1.60947	0.896059	1.7557		FGD4
A0A1D5R480	96.9735	73.3117	78.2172	77.9662	73.1416	112.047	Alpha-1,4 glucan phosphorylase	PYGL
A0A1D5R482	0.0396346	0.17655	0.323698	0.176993	0.32357	0.533086
A0A1D5R4A0	1.42697	3.09792	0.888421	1.54198	4.72908	2.79403
F6T1X2	1.57327	1.2346	1.84594	1.36851	1.00332	1.58337		MPDZ
A0A1D5R4C6	0.167228	0.0388946	0.225899	0.23626	0.258338	0.0572617
F7CWS1	5.90397	4.49481	4.87019	4.53036	2.3343	5.98996		GDA
F6SB54	0.775282	0.614073	0.509263	1.11765	0.942942	0.873801	Protein arginine N-methyltransferase 5	PRMT5
F7H9C9	0.53056	0.501048	0.39821	0.957044	0.388097	1.0456		ATP5S
A0A1D5R4L3	0.512359	0.515705	0.0420305	0.467676	0.0747137	0.383955		VPS41
F6VFQ0	0.426382	0.398201	0.286522	1.54265	4.35014	1.94942		NDUFS7
A0A5F8ASE3	0.366095	0.039895	0.419861	0.131526	0.201835	0.305208		EHMT1
F6Q6T7	0.0505048	0.158507	0.0593614	0.0756614	0.130477	0.179032		LOC693561
F6W6Z6	1.63963	2.07321	1.96683	1.5211	0.87113	1.21714		PSIP1
H9H374	0.582874	0.261959	0.358099	0.687943	0.261971	0.836069		INPP1
F7DAW8	0.988109	1.91342	1.16952	1.3346	1.35814	1.80643		FBF1
A0A1D5R4Y3	1.54661	5.73471	8.92633	3.18899	0.816327	0.0683987
A0A1D5R518	0.323304	0.23123	0.458721	0.0678844	0.16509	0.0721655		RBM19
F7H3Z5	11.2685	8.08156	15.6905	5.60712	2.19011	6.0945		KTN1
F6YN98	0.259917	0.313899	0.347241	0.252898	0.243638	0.233502		SKAP2
A0A1D5R5A1	0.413521	0.110749	0.586555	0.466429	0.241503	0.785447
A0A5F7ZJZ9	1.06271	0.834961	0.822349	0.903117	1.05168	0.0360641		KIAA1715
F6W7W1	4.01387	2.08224	1.64789	1.3704	0.936726	2.36799	Alkaline phosphatase	ALPL
A0A5F8AQ15	0.157355	0.194215	0.120713	0.0879878	0.0631101	0.0727806
H9EUI0	5.38984	2.98232	4.44145	0.867569	1.01866	1.17101		LRRFIP2
A0A1D5R5D8	0.57334	0.540969	0.645619	0.670953	0.583482	0.533311		LOC100424693
F6WE02	4.88577	6.14252	11.8015	8.56848	16.8813	13.7586	Signal transducer and activator of transcription	STAT1
F6T8F9	12.2836	14.9798	12.9196	11.4105	8.42659	12.8219		LOC718031
A0A1D5R5I1	0.84493	0.696637	0.986641	0.67886	0.515547	0.645571		SCFD2
A0A1D5R5K5	495.199	820.949	914.777	197.179	344.389	86.4846
A0A1D5R5P7	4.5481	7.16167	10.2428	3.39669	5.33492	3.75862
F7B7D7	46.5904	48.9079	49.0935	34.3462	40.1497	37.4161		MYH9
A0A1D5R5Q6	10.4642	16.4455	14.1091	14.4677	11.1801	20.2312
A0A1D5R5R5	3.68417	3.0718	3.42371	3.91772	5.03885	2.95845		DDX1
A0A1D5R5T4	0.300711	0.635502	0.294972	0.77293	0.0471262	0.221114		BUB3
I0FI24	2.84802	1.71565	2.93067	2.50778	2.05136	1.88879
F7H483	9.5722	12.1449	7.67102	46.6679	46.4821	37.4775		ACADM
A0A5F8A2D2	0.115195	0.155268	0.0489125	0.0723066	0.0503364	0.0931269		PRKAG2
A0A1D5R5X4	0.0823315	0.327534	0.821164	0.0766202	0.0857299	0.0508613
A0A5F8AF30	6.27839	4.4321	5.8287	6.43313	8.18499	6.00682		LOC714423
A0A1D5R5Z2	0.481851	0.112688	0.443355	0.194308	0.355215	0.081129
A0A1D5R5Z4	9.58433	11.4583	10.2761	12.3768	13.1416	11.8106	T-complex protein 1 subunit delta	CCT4
F6TT62	0.788802	0.634355	0.906255	0.473802	0.447478	0.60975		RCOR1
A0A1D5R636	0.418651	0.882837	0.643743	0.135784	0.823679	0.27005
A0A1D5R653	1.06545	0.98253	0.550393	0.784114	0.607743	0.689336	Nucleoporin NUP53	NUP35
F7D839	0.57698	0.0728553	0.7366	1.45695	1.97253	2.95833	Signal peptidase complex catalytic subunit SEC11	SEC11A
H9EP10	0.0682511	0.222532	0.0663801	0.747818	0.591135	0.0326505		MSI2
H9G2J3	0.3749	0.221412	0.159221	0.22332	0.325846	0.260271		KIAA0528
A0A5F8A5I5	0.197629	0.131072	0.193863	0.0797044	0.0754574	0.0378376
A0A1D5R6A1	0.40572	0.264009	0.241341	0.371113	0.211933	0.475232
A0A1D5R6C9	0.383394	0.137285	0.402159	0.102281	0.0323375	0.091307		CIC
A0A5F7ZEA5	0.0573028	0.0728602	0.608206	0.109667	0.0668575	0.122575		SPEN
F6YNV7	0.330352	0.127058	0.303804	0.195334	0.221259	0.201686		PACS1
A0A1D5R6G1	6.57098	5.43549	5.59672	8.01211	4.55197	8.66232		PSMC5
A0A1D5R6I4	9.08407	5.4552	12.1694	4.37115	2.2284	4.86211		CHP1
A0A5F8A4R3	0.605374	0.51144	0.302484	0.0933535	0.10001	0.0677879
A0A1D5R6K0	0.352193	0.753615	0.236995	0.408192	0.686806	0.518772	Annexin	EGK_15751
A0A1D5R6K9	3.45613	9.68949	3.50038	6.0602	6.00658	5.73179
A0A1D5R6M8	4.56717	12.5789	6.00178	6.7106	14.8422	9.03477		IGHM
A0A5F7ZES8	1.3341	1.73263	1.44066	1.61795	3.7864	3.66067		APOOL
H9YYM8	40.4091	46.2704	63.7031	27.5166	18.1183	28.1186		NDRG2
F7GYF8	1.61546	3.33565	0.956402	12.5179	12.6551	30.0217		LOC723754
F6Y3K8	0.325637	0.125474	0.686552	0.0631772	0.0991168	0.0261751		CNOT3
A0A5F8AAQ8	1.08941	1.12139	0.787503	1.1345	0.833436	1.17109		WDR77
F7DXP3	1.65259	1.49092	0.165924	0.050571	0.198035	0.181325	P2X purinoceptor	P2RX4
F6YGG7	2.71	2.79106	2.8539	2.47295	1.80572	3.11132		SPAG9
A0A5F8AC08	1.75153	1.11297	1.29729	4.34978	7.12937	3.3774		CNP
F6R0C8	2.95465	14.3771	6.89086	3.94622	3.68181	2.05032
A0A1D5R732	4.11753	5.14594	4.22296	4.39644	3.62667	4.96778		EFTUD2
A0A5F8AP93	0.607072	0.569207	0.265417	0.447516	1.59773	0.447617		SVIL
A0A1D5R7K6	1.74491	2.39408	3.43161	1.547	0.127828	2.39789
A0A1D5R7M3	0.50813	0.0935202	0.174327	0.0349731	0.728977	0.932629
A0A1D5R7N5	5.64535	6.9248	3.90708	7.62173	2.92921	5.95436		GALK2
A0A1D5R7P2	13.1974	9.38238	9.91182	10.1418	5.13509	8.54129		ALCAM
A0A1D5R7P5	0.334495	1.60983	0.42789	0.0747193	0.544519	0.0774415		IMPA1
A0A1D5R7Q5	0.613694	0.445002	0.355796	0.693179	0.760522	0.594687		ATP7B
H9FWY0	1.11434	2.59701	0.792537	2.04164	1.38982	1.59574		NPLOC4
A0A1D5R7T2	5.09898	5.41721	4.85571	4.51541	6.47775	4.75682		COPB2
F7C9Y3	3.44576	4.04831	3.71492	9.19216	5.07694	6.9713		DBT
F6RID8	0.824337	0.133878	1.0078	0.139794	0.0566073	0.0435455
F7HG68	0.500988	0.494562	0.431838	0.704791	0.938364	1.0891		TMEM245
F7GP40	67.4363	69.1226	75.5487	102.981	74.7991	116.674		ETFA
A0A1D5R7Y4	1.89412	2.82679	1.45184	0.206055	0.733321	0.94743		EIF1
A0A5F7ZST9	0.138909	0.0632898	5.71946	3.507	1.48195	2.79099		PUS7
A0A1D5R885	0.539123	0.560427	0.403277	0.166931	0.0426135	0.0752083		LOC702808
A0A1D5R8A7	0.0565994	0.522048	0.435688	0.539804	0.63892	1.07168		NUBPL
A0A1D5R8B0	0.516415	0.355808	0.436741	0.114924	0.286107	0.160312	Oxysterol-binding protein	OSBPL6
F6ZKY9	2.53753	3.06377	1.00786	5.65414	5.45254	6.7491	Ferrochelatase	FECH
A0A1D5R8E7	0.729728	0.41809	0.685071	0.468388	0.402667	0.725719		LRRC41
A0A1D5R8F6	1.35937	0.884557	1.51041	1.59245	1.50434	1.63107	Structural maintenance of chromosomes protein	SMC3
A0A5F8A8I1	0.0762269	0.0646076	0.0358924	0.104684	0.0842893	0.038404		LOC693542
A0A5F8A502	0.34103	0.375087	0.432793	0.435013	0.359225	0.871403		COG6
A0A1D5R964	0.594002	0.348275	0.352966	0.563491	0.400762	0.678807		FAM134C
A0A5F7ZDI8	4.788	5.93037	5.45326	4.06874	4.67227	5.17386		TXNL1
A0A1D5R8M0	0.299109	0.115554	0.969498	0.311024	0.381113	0.364059
A0A1D5R8Q1	1.07332	0.0610853	0.517752	0.511523	0.0809485	0.76244		CMC1
A0A1D5R8R3	0.47575	0.122467	0.785232	0.0391024	0.123763	0.0850483		SHANK2
A0A5F7ZWS6	4.66736	4.07339	4.78365	3.93624	2.4143	6.88025		CRELD1
F6XCH0	1.78027	1.55844	1.18463	2.39263	2.58606	2.32423		C16orf62
A0A1D5R8W7	2.51863	3.619	1.08772	1.1377	1.20603	1.54024
F6UM02	9.56665	11.7299	8.6677	15.6271	7.61057	20.0363		PBLD
A0A1D5R904	0.361345	0.135751	0.171613	0.191687	0.103417	0.0906073		COLEC12
A0A1D5R977	0.902825	1.71045	1.07463	0.750846	0.573758	1.00277
A0A1D5R998	4.07003	1.78219	2.74933	3.05959	2.86415	2.61496		UNC45A
H9FSI9	0.126415	0.175094	0.126633	0.0474704	0.382483	0.280568		NGEF
A0A1D5R9B6	8.35119	3.78563	2.98154	4.74728	5.25605	6.16082
A0A1D5R9C1	2.812	0.120688	6.86519	0.566768	0.0724913	0.10418
A0A1D5R9C6	0.225713	0.108399	0.0774107	0.11803	0.149916	0.199599		UBE2A
A0A1D5R9D6	4.99705	9.56406	9.0484	13.4664	15.3251	7.67274		CAPZB
H9FSM0	3.81314	3.04986	3.82153	4.63473	4.51287	7.46403		ATL3
A0A1D5R9H7	0.16286	0.350737	0.292465	0.318675	0.439926	0.21869		RBM28
A0A1D5R9J2	6.21633	5.69923	11.8779	8.29635	10.7246	8.54804		PML
A0A1D5R9J9	1.18863	1.55471	0.0649052	1.59711	0.0829211	9.91944
F6WBZ5	0.168982	1.40281	0.152762	0.0570098	0.0267944	0.12058	Mitogen-activated protein kinase	MAPK7
F7H493	0.116724	0.0621228	0.134773	0.316866	0.612387	0.495579
F6PQC7	0.516415	0.277745	0.434866	0.272139	0.367212	0.398269		BECN1
A0A1D5R9U2	1.6841	1.0145	1.22033	1.97528	3.30411	2.03784		LOC721184
A0A1D5R9U8	0.11764	0.18908	0.16001	0.29938	0.482966	0.164341		RAF1
A0A1D5R9V3	0.106488	0.0358424	0.102296	0.0624635	0.659672	0.344361		TMEM143
A0A1D5R9W2	0.613729	0.637437	0.651114	1.2468	1.66343	2.04691		NDUFAF7
A0A1D5RA34	3.13417	4.29199	2.83683	5.1683	5.25572	1.56703
A0A1D5RA74	0.0451933	0.101204	0.118015	0.0912484	0.140682	0.13154		CYLD
A0A5F8AGQ6	6.1827	6.75387	5.1512	6.58451	5.77802	5.49273		CDC37
A0A1D5RJA2	0.304188	0.177116	0.229216	0.416385	0.0978129	0.243814		LOC716501
I0FR76	2.15403	1.94718	1.85226	1.59434	5.56783	3.2841		GYG1
G7MUZ2	2.70626	3.02887	2.4375	3.31092	2.68884	4.1839		HARS
F6VFG4	5.20957	4.99221	7.53282	2.87409	2.20641	3.45721		DAZAP1
A0A1D5RAB9	0.564777	0.502267	0.39255	0.735459	1.32596	0.998464		PRMT1
A0A1D5RAG0	0.867291	1.65229	1.8105	1.51412	1.22658	1.81688		MPP6
A0A1D5RAG6	0.20063	0.404866	0.100461	0.0301857	0.351205	0.139359		PLA2G15
F7F130	1.43387	0.887961	0.461814	2.1132	2.98264	2.15887		AIMP2
A0A1D5RAL8	0.464864	0.60497	0.631963	0.650365	0.573591	0.415093		FAM160B1
I0FI56	0.805235	0.772321	0.299125	1.00192	2.57262	0.979954		PHKB
F7E5Z1	0.358953	0.298608	0.15522	0.740303	0.928071	0.730553		C18orf8
A0A1D5RAQ7	0.632033	0.727169	0.841631	1.10725	0.672771	0.668952		MRE11A
F6RT12	0.352054	0.833097	0.135389	0.819484	0.800956	0.57183		THOC2
A0A1D5RAZ2	0.548518	0.409812	0.417722	0.47309	0.216679	0.524543		NELFCD
A0A1D5RB03	33.7809	54.5986	36.0995	75.9751	74.622	115.28	Pyruvate carboxylase	PC
F7GK00	9.83775	8.19301	9.69366	7.14907	5.13442	11.1159		PPP1R7
A0A5F8AEJ6	0.11393	0.0760292	0.0788048	0.0947676	0.133969	0.180935		STARD10
A0A5F8ANJ8	0.119301	0.0913805	0.0363819	0.0729341	0.172512	0.144155		ADCK1
A0A5F8ANS4	0.574276	0.379638	0.102346	0.212406	0.235134	0.0662046		RBM22
A0A1D5RB96	0.312096	0.0895065	0.162403	0.257058	0.225296	0.289512
A0A1D5RBB0	0.0658904	2.72617	1.56602	0.919786	1.92414	0.0666007	Ubiquitin carboxyl-terminal hydrolase	UCHL1
A0A1D5RBH7	0.556977	0.097168	0.463624	0.784755	0.658803	0.75888
F6W4G8	0.905114	0.346537	0.646112	0.473695	0.301562	0.623801		PLEKHA5
A0A1D5RBN8	18.6105	142.391	4.26969	0.106718	94.2173	9.91944
A0A1D5RBV8	0.842607	1.2213	1.30552	0.865646	0.849075	0.666067		UHRF1BP1L
F7ACR6	0.591298	0.66417	0.110678	0.0446803	0.183115	0.13125		WIPF1
A0A1D5RBY9	1.48903	0.555482	0.480109	0.413428	0.383285	1.83086
A0A1D5RBZ2	0.594592	0.0377079	0.628508	0.111766	0.932349	0.412657		LCP2
A0A1D5RC03	7.28445	7.08033	7.73453	5.18611	5.3964	4.31692		RBBP4
A0A1D5RC37	2.47908	3.20313	1.85456	2.79049	2.27472	1.61057		RMDN1
H9EUB5	1.18443	0.612424	1.08374	0.646803	0.629196	0.960057		PXN
F7BKH7	8.11995	16.758	5.3325	10.9891	22.0337	16.5063		ACO2
A0A1D5RC88	3.33805	0.54466	1.42822	0.916082	0.0527777	1.46455
A0A5F8A6N9	3.34474	3.25742	1.79369	2.94408	3.95382	4.47542		FKBP8
A0A1D5RCE3	102.895	75.0641	97.0452	42.5859	27.6353	70.616		PCBD1
A0A1D5RCE7	3.30432	0.971636	0.0908249	0.833161	0.164786	0.0585883
A0A5F7ZB94	0.804056	0.415151	1.10019	0.504648	0.216601	0.350195
H9H511	1.16894	1.18557	0.593202	1.1922	1.84986	1.01319		TXNRD1
A0A1D5RCM1	0.625897	0.747774	0.55579	0.357329	0.373193	0.733288
F7HJA9	0.162742	0.189705	0.165829	0.0786358	0.0530916	0.0981556		TP53BP1
F7F1E8	0.0201062	0.0795715	0.314271	0.385432	0.513575	0.410896		MTERFD1
A0A1D5RCV0	0.0736321	0.216828	0.0779671	0.185859	0.566006	0.204495
F6W0I6	0.102971	0.0929059	0.132227	0.278265	0.158113	0.2125		HEATR5B
A0A1D5RCZ3	3.95146	2.86506	7.17548	0.517044	1.13973	7.38609
A0A1D5RD00	4.26729	4.03612	4.96627	4.73446	3.1423	7.25495		CLPX
F7GYP4	0.15982	0.141997	0.0696348	0.210782	0.0805191	0.186395		CDC40
A0A1D5RDA9	0.158419	0.169676	0.159824	0.0643546	0.0412539	0.190059		ARMC6
A0A5F7ZXP2	0.342458	0.355984	0.233628	0.287441	0.0854333	0.164031		SYNJ2
A0A5K1U6E9	0.156689	0.134221	0.204294	0.249984	0.0325106	0.159802		MARK2
A0A1D5RDC6	45.2695	55.8492	29.7756	51.7542	58.7593	55.7779
A0A1D5RDC8	7.51985	7.27312	5.48254	7.88032	13.8514	12.642		CCT7
F7H520	8.40146	6.46073	8.46204	2.19138	2.40146	3.60911		PLEKHA6
A0A1D5RDG1	0.0540809	0.0784989	0.0509937	0.332691	0.704884	0.0572972
F6U8N3	18.8494	27.075	18.8862	17.5533	13.9687	14.0943		LOC713986
A0A1D5RDG7	8.35812	5.88916	6.79839	9.94942	6.77783	7.56295
A0A1D5RDG9	21.5053	17.6281	10.2287	12.3366	15.8978	13.1703		DNPEP
A0A1D5RDH3	0.103779	0.142652	0.0697634	0.182436	0.286989	0.0645257		TMEM165
A0A1D5RDK8	2.53486	1.95463	1.08312	9.03936	10.9796	11.0923
H9FR13	23.152	18.0165	34.0232	4.72378	6.46907	8.58476		CTTN
F6T991	1.08941	0.100844	0.122549	0.0830161	1.27918	0.547287		COPS7B
A0A1D5RDT4	0.555764	0.778377	0.537857	0.732716	0.36788	0.456535
A0A1D5RDT8	1.74807	1.88948	1.27215	1.37713	1.22551	1.65198	Ubiquitin carboxyl-terminal hydrolase	USP15
A0A1D5RDW4	0.594072	0.577126	1.03833	0.793945	0.631769	1.58187		FBL
H9FZA8	2.14321	2.94064	2.40874	0.150371	2.91557	2.28908		UBE2V2
A0A1D5RE81	38.5405	28.5202	29.6295	13.9224	14.0141	22.871
A0A1D5RE89	0.927648	1.9737	0.489487	1.70037	5.16716	1.1277
A0A1D5REB2	2.85911	2.11206	2.35162	2.00641	1.48793	2.04006		LOC705065
A0A1D5REG1	0.585335	0.0928248	1.12227	0.0525943	0.688811	0.819394
A0A1D5REG7	4.22708	3.40015	2.03906	4.93179	12.3293	3.06231	Sideroflexin	SFXN3
A0A1D5REI3	0.917247	0.627439	0.945806	0.723241	0.592638	0.746328		RABGAP1L
A0A1D5REJ7	42.77	35.9535	46.0959	38.2654	22.8257	32.1781		TLN1
F7H285	0.945745	0.854778	0.857392	1.04556	0.81596	0.51866	Protein-tyrosine-phosphatase	PTPRF
A0A1D5REL7	0.38856	1.17099	0.43424	0.0831584	0.725368	0.899056		BLVRA
A0A1D5REP3	1.38315	0.881117	0.718272	1.30643	1.36185	0.979654
A0A5F8AGC0	15.6481	12.6108	23.0999	7.13767	3.38708	4.35289		CGNL1
A0A5F8A396	3.79061	2.85012	2.43644	4.00071	6.88777	9.7778		ACAD10
A0A1D5REV5	0.0810931	0.201666	0.270379	0.294796	0.274294	0.18333
A0A1D5RF04	0.604334	10.1159	0.546412	0.423544	11.5126	0.144335		PDLIM3
A0A1D5RL30	0.0781591	0.142753	0.292396	0.576171	0.587325	0.0708863	Nuclear factor 1	NFIC
F7BUD8	0.716831	0.773217	0.24937	0.891825	0.67374	0.949378		SF3B14
F7F5B4	0.292959	0.697676	0.485506	0.36691	0.685836	0.198509		ROBO2
A0A1D5RFB5	0.169149	0.240393	0.0355153	0.150362	0.42422	0.143548		HNRPLL
A0A1D5RFC2	0.384157	0.226702	0.542825	0.297008	1.04733	0.240129
A0A1D5RFE7	0.213222	0.155697	0.196012	0.14343	0.0487101	0.077753
A0A5F8AII4	115.282	62.9267	70.1458	82.3865	69.1517	107.408	Carboxylic ester hydrolase
I0FRF2	0.130708	0.0500547	0.114406	0.180541	0.208217	0.225483		MTX3
A0A1D5RFL7	0.0700454	0.968017	0.855846	0.155492	0.230138	0.0994867	Sulfotransferase	SULT1C2
A0A1D5RFN1	0.2354	0.0707457	0.124528	0.19631	0.285158	0.343987		RAB30
A0A1D5RFQ4	0.464448	0.519396	0.411207	0.466465	0.625787	0.483701
A0A1D5RFQ8	0.861293	0.728781	0.725083	0.545503	0.0336826	0.0479906		HOMER3
A0A1D5RFS2	0.27775	0.210035	0.0715155	0.226768	0.357087	0.367513		STXBP5
F7EBK3	0.633801	0.381896	0.350926	0.557578	1.03577	0.686076		LOC703619
A0A1D5RFT5	4.26556	4.02716	4.47994	4.84452	4.39224	6.78545		RARS
A0A1D5RFV7	1.20936	1.15286	1.01767	0.833411	0.725067	0.956835		UBE3A
A0A5F7ZPA9	0.335968	0.0538876	0.163644	0.093782	0.0574286	0.0572046		TANC1
A0A1D5RG12	5.49419	7.02155	2.57027	16.5585	15.4464	22.865		MTCH2
A0A1D5RG37	5.15791	4.19165	3.01352	4.4805	4.67294	5.31737		XYLB
A0A1D5RG47	0.07176	1.02983	1.7753	0.431915	0.570751	0.156963
F7GQ71	0.160533	0.0777294	0.0787083	0.0590632	0.100014	0.149206		CLTCL1
F7H444	1.58235	2.38638	1.44069	3.22821	6.07876	4.07037		LOC718711
A0A1D5RG89	1.30262	0.792962	0.360238	0.987427	2.01403	1.22677		TOLLIP
F7FI06	1.6685	1.65304	1.5832	1.30155	0.345692	0.578987		EWSR1
F6YHP4	0.533576	0.64292	0.620184	0.171747	0.23545	0.149976		AFAP1L2
A0A1D5RGJ0	0.0473434	0.282514	0.443717	0.431736	0.380211	0.331808		RBM25
A0A1D5RGL5	0.0559542	0.108663	0.306831	0.584791	0.447979	0.357827		PEX16
A0A1D5RGN2	3.15351	3.03747	3.56882	1.37656	1.12235	2.07288
H9FZC0	5.16693	6.56645	6.51311	3.49813	4.09651	4.41772	Cytochrome b-c1 complex subunit 7	UQCRB
F7GQ38	0.340929	0.311964	0.259873	1.03605	0.548429	1.04792		FARS2
A0A1D5RGR3	0.945606	0.554729	1.30466	0.864078	0.623515	0.671575
F6QSN3	0.513503	0.49019	0.293913	0.537061	0.176244	0.590677		FAM151B
A0A1D5RJS1	14.8594	18.4666	15.7866	63.1309	59.1235	78.5072		HADHB
A0A5F8AFM8	1.57944	6.19448	2.92274	5.99893	10.7353	8.75675
A0A1D5RGW5	4.77518	4.64425	2.52108	3.04919	0.0889965	2.62155
F7GW53	0.149627	0.050977	0.0675006	0.161115	0.197236	0.0558222		DDX52
F7H9J3	0.891004	0.30589	0.846073	0.315879	0.248494	0.193645		SYNRG
A0A1D5RH24	1.38832	0.679006	1.366	0.454426	0.643999	0.608888		RNF114
A0A1D5RH47	7.9525	6.29267	4.61749	11.1099	16.2243	17.5067		SLC25A1
G7NA36	0.051153	0.266091	0.279981	0.181122	0.270525	0.0867832		EFEMP1
A0A1D5RH73	4.20038	3.76019	2.73495	4.91754	6.56196	5.53545
F7HM78	0.975559	1.0274	1.49508	1.32125	0.864079	1.77394		EXOC5
A0A1D5RH80	3.0849	3.62366	2.00477	3.34946	4.43902	4.14531
F6Q4U6	0.705634	0.736557	0.90586	0.887053	0.458071	0.818458		COG5
A0A1D5RHA9	4.74051	8.44457	3.16834	4.79074	7.52936	4.97639		ACTR1A
A0A1D5RHB0	0.154186	0.0451977	0.137182	0.0910239	0.0737699	0.0866232		NR2C2
F7DS60	0.806344	2.16527	0.61992	0.511309	4.12123	0.934577		TMOD1
F7GMJ1	10.7207	9.03012	11.8578	5.70686	4.6158	4.09547		RANBP1
A0A1D5RHG7	0.0990155	0.0970789	0.120469	0.0841959	0.100493	0.0881147		PIP5K1C
F6T4D4	144.555	140.886	202.033	100.182	102.578	163.261		PDIA6
F7D2T1	0.619171	0.226979	0.518673	0.479537	0.519691	0.371186		NFYC
A0A5F8A1B2	1.28109	2.1456	1.41012	1.85012	1.00677	1.8237		ETNPPL
A0A1D5RHP0	0.24892	0.101777	0.0801865	0.427711	0.37727	0.146174
A0A1D5RHS9	17.6315	11.7274	20.3919	17.3638	12.0543	20.2364	Proteasome subunit alpha type	PSMA3
H9FND3	1.45318	1.01231	1.34158	0.914087	0.811047	0.660859		SAE1
A0A1D5RHU1	0.62926	0.947985	0.912573	0.868068	1.4485	0.895046		SUN2
A0A1D5RHU6	17.7012	18.4265	12.2536	9.13339	9.71479	10.359		ADK
F7F4F6	3.70601	2.36921	3.98506	3.20175	2.63665	4.44619		UFL1
A0A1D5RHX9	2.63065	3.2662	2.95561	1.08969	1.32763	1.01446
A0A1D5RI13	0.814179	0.750533	0.518278	1.46476	3.23223	2.55965		ALG5
A0A5F7ZI50	1.75594	2.46754	0.398868	0.0383177	0.352843	0.69653
A0A1D5RI68	7.30664	6.7295	8.47225	4.04346	4.65857	6.95144		VPS4B
A0A1D5RI74	0.0425059	0.0641115	0.0645368	1.3377	1.99425	0.0604133
A0A1D5RI91	1.67759	0.0750974	0.774637	0.226643	0.124722	0.622677	Alpha-synuclein	SNCA
A0A1D5RIB1	20.2073	29.8264	50.4656	18.5403	5.06859	46.9649	Adenylate kinase 2, mitochondrial	AK2
F7GVK5	0.357254	0.0271686	0.40048	0.261938	0.295617	0.343229		DNMBP
A0A5F7ZRN3	7.01612	4.7582	1.47814	7.4707	8.64748	4.45481		PRPSAP2
A0A1D5RIC5	0.816259	0.998262	1.08792	0.698629	1.00199	0.473209		NRBP1
G7MS96	0.149	0.0830734	0.112316	0.0752088	0.0557913	0.0177134		TMEM192
A0A1D5RIF3	3.98509	9.86544	9.83449	13.2463	18.7836	18.391	Uricase	LOC714004
F7AZD4	9.38013	15.3436	5.7392	7.64346	13.3993	9.59195		PEPD
H9ZEF8	0.0912348	0.0464998	0.0630096	0.0995978	0.156626	0.182944		TPST2
A0A1D5RIJ4	5.62385	10.1897	4.89323	21.8903	5.84084	8.59825
I0FHG3	3.14893	2.83819	4.18742	1.46518	1.98967	1.77083
A0A5K1UCU0	0.117052	0.116496	0.0470809	0.0968228	0.178931	0.123263
A0A5F7ZBB6	0.0999861	0.103263	0.0539942	0.0410752	0.0482187	0.0351568		FMNL2
A0A1D5RIP7	1.25186	1.0046	0.889967	1.26248	1.76081	1.34577	Coatomer subunit gamma	COPG2
A0A1D5RIQ7	0.0808736	0.344383	0.153708	0.414711	0.33961	0.249041	Polypeptide N-acetylgalactosaminyltransferase	GALNT2
A0A1D5RIS2	7.23245	11.9313	9.2965	6.639	3.51339	5.49348		SERPINB1
A0A1D5RIX1	9.12879	4.03361	7.17877	2.00648	0.940402	2.42232
A0A1D5RIY6	0.11015	0.0541415	0.524859	1.35979	0.0694741	0.677983	Signal peptidase complex catalytic subunit SEC11	SEC11C
F6QF89	0.615462	0.548709	0.469481	0.196627	0.598252	0.257977
A0A1D5RJ02	1.10362	1.00389	0.963838	0.676901	0.914972	1.0571	Ubiquitin carboxyl-terminal hydrolase	USP10
A0A1D5RJ13	0.378124	0.446614	0.625942	0.434016	0.660607	0.597984
F6UWA0	3.39106	3.36586	2.9207	5.67694	10.3941	5.27128		ARPC2
A0A1D5RJ54	2.43935	2.54932	2.05735	1.90052	1.62995	2.82917
F6YHJ9	0.359334	4.13431	1.21154	0.0556117	0.0687033	5.31775	Annexin	EGK_19651
F7CJJ4	0.721373	0.477934	0.891086	2.18657	6.0684	3.29332	Glycerol-3-phosphate dehydrogenase	GPD2
H9ENN4	2.87949	1.97961	3.17564	4.06055	4.67026	4.10859	Casein kinase II subunit beta	Csnk2b-Ly6g5b
A0A1D5RJB4	0.54311	0.1269	0.375506	0.370543	0.46726	0.316573		RRP12
A0A1D5RJB7	1.43356	1.46279	1.00464	0.988958	2.01741	0.137856		GM2A
H9G1K1	1.59449	1.76073	1.29584	0.929831	0.649546	0.488871		LYRM7
F7HTZ1	1.64906	1.55693	1.57754	2.10522	1.86363	2.21058		CTBP1
A0A1D5RJH1	102.056	40.1605	44.3947	52.7088	75.1466	52.0384
F7GPU5	0.411787	0.535307	0.122291	0.684381	1.40325	0.891936		EGK_06430
A0A1D5RJI8	3.82389	3.63047	3.29078	1.5263	1.73985	1.61792		MECP2
A0A1D5RJK7	1.55795	1.04857	1.18153	0.698201	1.25221	0.903402		CASP6
A0A1D5RJL3	13.7684	7.49494	8.00895	7.35138	4.59942	8.05006	Peptidyl-prolyl cis-trans isomerase	FKBP3
A0A1D5RJQ3	5.05911	4.19666	1.34129	1.28096	0.655895	2.01926		CDC5L
A0A1D5RJR8	0.0849749	0.114907	0.118966	0.125895	0.245289	0.147179		DAPK1
A0A1D5RJS7	0.556076	0.165294	0.699582	0.0337121	1.99963	0.690985
A0A1D5RJT7	0.0479216	0.161561	0.0786187	0.0369166	0.115654	0.0801821		PI4KB
A0A1D5RJV5	15.0092	11.5311	21.743	10.8224	11.5407	19.9652
A0A1D5RJX9	1.09669	2.22705	0.452996	0.844025	0.047098	0.0688507		FBLN5
F7FVU3	3.53545	3.13264	4.68988	3.02582	1.32385	2.53005		DLG1
A0A1D5RK63	7.03935	8.78823	9.74762	3.90703	3.67646	4.44807
F6QCT1	7.30213	14.0058	10.6502	4.9699	6.62545	6.62058		CD59
A0A1D5RKC4	0.177525	0.102544	0.180593	0.26281	0.286608	0.237463		DOCK7
A0A1D5RKD2	1.33261	1.20188	1.2918	0.534924	0.577401	1.266		SAFB
A0A1D5RKD4	440.527	332.16	395.611	255.932	169.588	313.886
A0A1D5RKH8	0.763183	0.428482	0.632852	0.273122	0.393945	0.477106
A0A1D5RKI6	0.746577	0.649585	0.708861	0.477792	0.588929	0.599108
F7HFH7	0.141564	0.0682491	0.299023	0.101897	0.0276422	0.126087		YTHDF3
A0A1D5RKM0	1.10099	0.838508	1.65987	1.17086	0.860604	1.02522
A0A1D5RKN9	0.130449	0.168567	0.12812	0.0931028	0.0652666	0.0458642	Kinesin-like protein	KIF3B
G7MEN8	0.0805111	0.241762	0.314366	0.16951	0.264082	0.129714		TRAF3IP3
A0A1D5RKQ6	0.436575	0.20081	0.0729724	0.360855	0.531888	0.0955061
A0A1D5RKS1	0.488508	0.226249	0.175953	0.0482969	0.240166	0.232044		DNMT1
F7CD97	0.680465	0.756625	0.448949	1.3647	2.027	1.42146	ATP-dependent 6-phosphofructokinase	PFKP
I0FMS6	0.844202	0.64034	0.519595	1.27573	0.941304	0.935851	Tyrosine-protein phosphatase non-receptor type	PTPN6
I0FTR0	0.19229	0.204465	0.316281	0.0584114	0.102214	0.0762226		ARHGAP21
F7F3B5	3.26861	4.06658	6.37623	1.11519	1.20055	1.55253		RNF126
A0A1D5RL31	61.5705	42.5866	53.0486	100.98	181.872	152.211
A0A1D5RL39	2.08934	0.966154	1.27742	0.522956	0.669763	0.728192		WBP11
A0A1D5RL48	0.299393	0.12279	0.29566	0.0855133	0.0858112	0.188329
A0A1D5RL65	0.248976	0.0748254	0.55931	0.0923583	0.0635394	0.47231		HOMER2
A0A5F8A9Z4	0.130249	0.111682	0.291649	0.0872235	0.234299	0.0918053
A0A1D5RL79	0.396082	0.615542	0.722681	0.202411	0.0518657	0.138039
F6X1B0	2.90348	1.09459	2.04942	0.949386	0.451855	0.126556	Tissue factor pathway inhibitor	TFPI
A0A1K0FU77	982.215	680.655	902.043	269.364	195.081	475.195
F7FYS5	0.582181	0.460447	0.106936	0.56976	0.820538	1.13785		FN3KRP
F7GCA6	0.156668	0.160423	0.117949	0.104581	0.137789	0.138746		PLEKHO1
A0A5F7ZBN4	1.50296	3.01138	2.76286	1.24203	0.114339	0.723209		BCLAF1
A0A5F7Z781	6.38308	4.82486	3.06156	6.04381	6.19004	10.722
A0A5F7Z795	0.928757	1.63728	0.976934	0.268246	1.08115	0.284398		SYNPO
A0A5F7Z7C1	0.0650356	0.134092	0.0746136	0.108807	0.39194	0.230321
A0A5F7Z7D4	48.2163	75.7915	35.8165	55.943	58.8161	67.5397		LOC713739
A0A5F8A8Z0	1.03758	0.531974	0.742457	0.524096	0.326912	0.630433		PRPF3
A0A5F8ARL2	0.102165	0.0361863	0.0428985	0.165197	0.0571653	0.0260968
A0A5F7Z7G5	0.186504	0.116177	0.0616477	0.500837	0.389166	0.0793023		ST3GAL5
A0A5F8A5J2	0.626937	0.961853	0.597677	1.50988	0.77596	1.31246		MIPEP
A0A5F7ZQM7	2.45134	2.79898	4.16998	3.21685	2.56607	1.21313		LOC702046
A0A5F7Z7N3	8.55434	7.09573	4.38057	3.18728	1.51099	2.41536	Calponin	CNN3
A0A5F7ZH55	0.0408806	0.046317	0.105071	0.0407373	0.0932992	0.0573129		AMOTL1
A0A5F7Z7P5	15.8076	15.4303	14.2082	15.0682	19.0176	17.2422		CCT8
A0A5F7ZS49	0.629884	0.670979	0.634727	0.681496	1.02879	1.19972		NBAS
F7F3L5	22.8456	9.74826	19.0106	7.34461	3.28472	7.657		LOC717686
F7GJ95	7.37632	3.52508	6.33148	4.86696	3.2361	4.90707		EIF4G1
A0A5F7Z7V9	0.483238	0.403469	0.415781	0.408335	0.88463	0.860312		RAB3GAP2
A0A5F8AFB4	0.998995	0.939421	1.21664	1.55142	1.80084	2.09349		FLOT2
I0FWT4	5.14474	5.02876	6.12616	3.1164	2.64554	3.27462		NUPL1
A0A5F7Z7Y7	1.19789	0.514271	0.78645	1.09945	0.298755	0.731939		CTSF
A0A5F7Z7Z1	0.0593381	0.679257	0.25624	0.834052	0.77977	1.25888
F7B961	1.14921	1.04635	1.78615	0.726625	0.129104	1.00521		IQSEC1
A0A5F7Z808	4.64205	7.70422	3.99493	6.65147	7.06488	4.25809
A0A5F7Z815	2.3074	3.03811	3.22678	1.67555	2.92079	5.05583		NAAA
A0A5F7Z822	0.742486	0.316637	0.42608	1.05026	0.783947	0.484338		OGFOD3
A0A5F7Z844	0.0666845	0.219287	0.198217	0.172431	0.0551139	0.152863		RFX1
A0A5F7Z859	0.236765	0.244005	0.286058	0.242646	0.327981	0.531475		FBXL20
A0A5F8ACL1	0.143921	0.0863628	0.155964	0.131736	0.071782	0.148276		ANAPC4
A0A5F7ZKM2	2.94034	2.31388	1.8513	3.24812	3.97855	2.32003
H9FQN9	134.294	206.264	189.165	208.082	163.222	304.669		AKR1C1
A0A5F7Z8J5	23.2744	13.5335	22.2398	23.0814	17.9823	42.1126		GALK1
H9EPF1	0.150775	0.112469	0.183548	0.299277	0.66044	0.251068		RAB35
A0A5F7Z8L3	98.1452	62.9374	60.8766	144.467	79.0864	102.69
A0A5F7Z8M0	0.772543	0.56978	0.606857	0.311932	0.637283	0.569844
A0A5F7Z8R0	0.0562909	0.0884881	0.0412407	0.13558	0.139339	0.259379		TMEM59
A0A5F7ZDB0	5.91229	4.14829	6.82735	6.50543	5.3289	8.86765		COA1
F6Z2X1	0.673947	0.838401	0.886842	0.156239	0.0769578	0.260162		LOC703990
A0A5F7Z8U7	1.40215	0.0660456	0.544536	2.13207	4.54128	2.69987		ARF6
F7DBM6	0.587658	1.06416	0.553157	0.563384	0.156428	0.422924	pre-rRNA processing protein FTSJ3	FTSJ3
F7E7K8	0.163049	0.0356501	0.728571	0.0687409	0.235946	2.25959		VPS33A
A0A5F8A9M0	1.4936	2.45421	2.27755	1.31402	1.12239	0.630171		PECAM1
A0A5F7Z8X4	0.207922	0.0594825	0.164026	0.043683	0.115512	0.0782257		ARID1B
F6X6X6	0.0861478	0.105166	0.151912	0.552057	0.659705	0.0691695		PRPF31
F7EH69	0.413139	0.11293	0.464216	0.507391	0.588762	0.607314		ANTXR2
A0A5F7Z962	10.1501	10.3915	8.84538	14.8887	20.6376	19.5867
A0A5F7Z965	1.17996	1.00267	1.1256	1.25318	1.19246	1.43139	Ubiquitin carboxyl-terminal hydrolase	USP9X
A0A5F7Z978	0.0467124	0.152565	0.139335	0.11149	1.63128	0.674535		MRPL10
A0A5F7Z994	0.474814	0.443819	0.221016	0.425004	0.901773	0.585169		ACOT8
A0A5F7Z998	6.75022	8.98998	5.99125	7.74568	4.96533	5.87305		VTN
A0A5F7Z9A6	0.107311	0.0563975	0.171241	0.0867925	0.122663	0.0366919		RICTOR
A0A5F8AF99	0.260284	0.0683106	0.179372	0.344837	0.0548724	0.0778836		COMMD7
H9FRV4	0.0850746	0.104653	0.0924836	0.0799252	0.0106926	0.216477		XPO6
A0A5F8AR97	1.59719	0.735446	2.49916	0.371434	0.550768	0.297759		AHCTF1
F7GQ21	0.0261011	0.496282	0.438551	0.277973	1.2207	0.29888	Beta-2-microglobulin	MAMU-DQA1
F7HBC4	0.31524	0.0851815	0.331809	0.148811	0.0345502	0.0976766		MED9
F6ZY27	0.419795	0.539141	0.390445	0.429386	0.0527971	0.100813		ERLEC1
A0A5F7ZKI6	12.1882	9.01543	7.91221	3.58397	3.76702	2.88485	Microtubule-associated protein	MAP4
F6VQZ3	0.334283	0.276913	0.319766	0.309539	0.409951	0.392236		HTT
F7GNG8	11.6051	9.95252	14.9538	24.7772	49.5597	18.2378		RPL4
A0A5F7Z9Q2	0.456162	0.112357	0.317429	0.382012	0.565371	0.424311
A0A5F7Z9Q7	0.627908	1.20643	0.572077	0.277471	0.447845	0.281861
A0A5F7Z9R0	33.8052	32.7516	37.7612	63.911	54.8128	57.0519		AKR1C4
G7NHW2	0.855296	0.343807	0.685005	0.157895	0.230208	0.357307		C17orf85
F6VKE8	0.443162	0.686639	0.487414	1.59897	1.6247	1.19593		LARS
A0A5F7Z9U3	1.56405	0.836538	0.0623628	0.599608	1.25692	0.0577069		HDAC6
A0A5K1UMW3	1.09367	0.628227	0.568721	0.957898	0.968338	1.00206
A0A5F7Z9V3	10.7845	24.3644	12.1855	44.8192	44.3902	47.7218		SLC25A6
A0A5F8AAV2	0.829572	0.185404	1.24211	0.10649	0.0448624	0.117172		CEP350
A0A5F7Z9W6	3.05959	1.85171	3.07611	1.09888	1.56278	0.80939		COL4A2
A0A5F7Z9X3	0.174834	0.0579576	0.32683	0.267238	0.110489	0.370526		FAM73A
F7E351	1.10782	1.14121	1.66289	0.854141	0.6846	0.812425		NUP214
F6ZR15	0.0859305	0.26465	0.425883	0.285183	0.0866226	0.126293		ZBTB7B
A0A5F7ZA11	0.865973	0.662701	0.0684794	0.849902	0.440227	1.08067
A0A5F7ZGE0	1.12106	1.15708	0.384291	1.77792	2.15104	1.18057		SEC24A
A0A5F7ZA15	1.75209	2.26636	1.96305	3.83972	3.84923	5.44702		VWA8
H9FTU3	0.197272	0.117002	0.0879027	0.127676	0.0725836	0.0524271		XIAP
A0A5F7ZA21	28.9118	43.2495	32.0503	66.9955	53.3859	83.7193		LOC704634
A0A5F7ZA28	8.4018	8.17903	13.3757	4.91184	3.67145	6.50854		FUBP3
A0A5F7ZA40	0.801837	0.636971	1.11711	0.0692668	0.0474123	0.0673401		AKAP8
A0A5F7ZA46	0.261349	0.0836329	0.453687	0.0428076	0.152047	0.0428642		PRCC
A0A5F7ZA50	0.414457	0.123644	0.610674	0.48951	0.85753	0.601244
F7GZC3	0.41723	0.150922	0.323803	0.203562	0.0526406	0.4849		HAUS6
A0A5F7ZA82	1.11243	0.448084	1.47679	1.16281	0.468062	0.914306		OXR1
F7GFC1	0.391922	0.128867	0.502682	0.815993	0.176278	0.463692		PPM1F
A0A5F7ZNF9	0.603536	0.484528	0.620282	0.318614	0.37834	0.186661		SRCIN1
F6Q1U7	0.386202	1.61617	1.37811	0.0538406	0.432674	0.152704		MSLN
A0A5F8AHI7	581.383	614.61	379.948	581.015	173.294	434.915
A0A5F7ZAE4	1.8442	1.31157	2.22902	1.2462	1.58032	2.76634		NMRAL1
A0A5F7ZAE7	3.53371	2.64715	2.16791	5.27516	9.2346	9.526		RETSAT
A0A5F7ZAE8	1.40451	1.60836	1.72373	1.95786	1.33862	0.967139		ATRN
F7AAG3	0.0994387	0.100404	0.142615	0.2561	0.212464	0.0780875		OTUD6B
A0A5F7ZJT6	0.13464	0.0647906	0.183163	0.0688513	0.0446207	0.154403		GPR126
F7D1Q6	0.588629	0.360323	1.03113	0.312175	0.336903	0.283918		LOC715449
A0A5F7ZAJ8	0.230591	0.153027	0.256102	0.430419	0.427662	0.28333		STRIP1
A0A5F7ZAL9	0.783949	0.141058	0.319792	0.313902	1.01028	0.325656	Angiogenin	ANG
H9FNJ8	4.21217	3.14752	4.44671	1.7912	1.31904	1.48119	Perilipin	PLIN3
F6TDC4	8.01872	6.42311	6.53516	9.11166	9.36158	9.89284		GFPT1
G7NEL5	0.378055	0.254538	0.308614	0.230162	0.30994	0.258498		ABCA1
A0A5F7ZAV1	1.1143	2.58264	0.0691608	1.28392	0.0602407	0.585769		HGFAC
A0A5F7ZAV2	0.27697	0.464317	0.184713	0.37902	0.699604	0.592551		PES1
A0A5F8ALR6	0.233725	0.287689	0.191929	0.206743	0.366777	0.252668
F7CT38	0.489548	0.0863186	0.229887	0.0741579	0.640156	0.823928		CLPTM1L
F7EI86	2.85935	3.06044	2.07854	2.1771	2.40978	4.28058		CCBL1
A0A5F7ZAX8	0.690761	0.496963	2.1943	0.360677	0.31281	0.209622		TRAFD1
A0A5F7ZAY6	0.64285	0.462776	0.546905	0.287665	0.992598	0.827076		ARHGEF10L
A0A5F7ZAY8	0.0720153	0.185557	0.023829	0.666465	1.77314	0.253121		IFI44
A0A5F7ZB37	0.0643717	0.0879546	0.0773462	0.0692752	0.154099	0.124855		TMEM209
A0A5F7ZB41	0.10718	0.762502	0.254325	0.0360051	0.102437	0.110828	Chloride intracellular channel protein	CLIC5
A0A5F7ZB46	5.60201	2.6044	2.83811	3.74354	2.47805	5.23044		ACMSD
A0A5F7ZB61	0.411302	0.0968483	0.0549406	1.32157	0.24015	3.48479
A0A5F7ZB67	14.7748	10.3008	13.2681	10.5788	14.6427	15.5381
A0A5F7ZB87	0.0730109	0.0783931	0.0631667	0.242842	0.326334	0.0664295
F7AU87	0.0263798	0.0277838	0.0757038	0.401175	1.39192	1.20088		UQCC1
A0A5F7ZB89	0.440215	0.120002	0.666414	0.291626	0.56791	0.24843		APBB1IP
F7HPD4	0.206129	0.335848	0.317018	0.0440037	0.131653	0.174348		PODXL
A0A5F7ZBQ2	20.6365	16.1843	23.6208	27.0696	28.2512	44.7205		PECR
G7NLY1	1.26878	1.75843	1.02919	2.652	1.53277	2.00551	Methylthioribose-1-phosphate isomerase	MRI1
F7CC91	12.6174	19.6191	12.2095	21.4077	29.0739	13.5979		PLG
F7H599	0.152893	0.0960863	0.172436	0.165653	0.17173	0.267626		DOCK5
A0A5F7ZBW3	0.663651	0.0970618	0.83041	0.381799	0.432374	1.19027
A0A5F8ANQ4	13.0404	18.0577	12.1536	17.0272	20.0167	17.838		SEC31A
A0A5F7ZBZ1	0.264042	0.324058	0.446876	0.169115	0.0589263	0.106598		N4BP2
A0A5F7ZBZ3	1.5506	1.35894	1.56671	1.16353	1.56592	2.12669
A0A5F7ZBZ5	0.43134	0.66822	0.609095	0.395939	0.166011	0.449116		FAT1
A0A5F7ZC04	1.13479	0.978015	1.36695	1.00203	1.21188	0.841502	Transcription elongation factor SPT5	SUPT5H
F6TVG1	4.83827	6.51055	7.57988	9.79875	10.4874	7.65475	Lysine--tRNA ligase	KARS
A0A5F7ZIR6	0.480638	0.247105	0.470304	0.337004	0.336435	0.242941		ANKHD1
A0A5F7ZC22	78.0967	52.0399	34.0199	32.732	30.4683	52.3007
A0A5F7ZC24	0.0368425	0.164931	0.105804	0.0537346	0.116352	0.0773676		ZNF687
A0A5F7ZC25	0.266857	0.110403	0.0728179	0.298048	0.391272	0.483026
A0A5F7ZST6	0.191489	0.0648967	0.124817	0.0343764	0.0693472	0.0873671		RBM33
F6S434	0.0324342	0.214569	0.111736	0.106198	0.0821497	0.128548		RAB3IL1
F7EJE1	12.1193	29.9264	12.6488	11.4967	7.86386	26.2241	Peptidyl-prolyl cis-trans isomerase	PPIF
A0A5F7ZCC1	0.236499	0.0931648	0.219575	0.0298225	0.094201	0.0871091	Protein-tyrosine-phosphatase	PTPN21
H9FYW7	1.68698	1.89052	3.11721	1.00285	0.445406	1.90471		SSB
A0A5F7ZCK7	0.307908	0.068334	0.267201	0.302116	0.182025	0.279706		RABGAP1
A0A5F7ZCL0	0.897452	0.145652	0.0342225	0.321254	0.62014	0.798149
F6SAY2	1.13226	1.07362	1.08542	1.16559	1.10077	1.00056		NUP133
F6XXP3	2.37632	2.47209	1.77549	1.8057	1.44175	2.10053		TTLL12
A0A5F7ZCT3	0.723245	0.800129	0.488829	0.666073	0.448213	0.701889
A0A5F7ZCT4	0.337566	0.351583	0.172551	0.256185	0.410453	0.662882		NIF3L1
A0A5F7ZCU6	0.161075	0.270022	0.130499	0.328538	0.460343	0.0890078
A0A5F7ZCW4	1.01324	1.08728	1.17791	1.12969	1.45247	1.21946
F6ZRB5	0.139658	0.153149	0.0922593	0.480427	1.17793	0.475607		ABCD4
A0A5F7ZCW8	2.40621	1.35013	2.26505	1.14693	1.16546	1.6818		TNS3
A0A5F7ZCX8	0.219452	0.0565456	0.314916	0.149047	0.0669381	0.0787996		ZBED1
F7G1C0	0.475576	0.52882	0.854957	0.739412	0.330598	0.64411		KIAA0319L
A0A5F7ZTR5	0.287544	0.329734	0.280547	0.0655441	0.0428433	0.133217		DENND4A
A0A5F7ZD20	0.402427	0.121261	0.198003	0.331028	0.0993526	0.399281		F8A1
A0A5F7ZD46	1.81345	0.767806	1.39936	1.35768	1.94483	1.62448
F7FBH8	0.141114	0.106343	0.0721306	0.331394	0.541044	0.543952		SLC25A16
A0A5F7ZD67	11.6152	20.9589	19.3116	8.6821	0.0946513	7.38534		TXN2
A0A5F8AFP6	0.939227	1.51773	1.48906	0.563989	0.936893	0.201656		SPARC
A0A5F7ZD89	0.408043	0.057725	0.326268	0.07301	0.0987118	0.105363		ATF7IP
A0A5F7ZD93	8.03675	21.1457	14.0667	21.138	4.35314	24.5298		OAT
A0A5F8AFW8	0.68303	0.0397399	1.57379	0.545432	0.0644681	0.734825
A0A5F7ZDA0	0.67471	1.06284	0.657135	0.835191	1.52018	0.877361		LOC705323
F7HIF8	0.444895	0.313497	0.229022	0.446696	0.275477	0.103283		LOC715481
A0A5F7ZDD9	0.0424612	0.125752	0.11639	0.0891861	0.158457	0.108907
A0A5F7ZDE2	2.94255	7.14949	2.38149	5.13553	3.3941	13.3899		D2HGDH
A0A5F8A084	0.430473	0.452706	0.412885	0.669492	2.18623	0.7189
A0A5F7ZDJ3	7.15375	5.07964	5.25748	3.83081	3.36034	4.55073
F7FV07	0.465245	0.382899	0.287154	0.33496	0.340278	0.405988		CCDC25
A0A5F8AIR7	0.352297	0.239182	0.165036	0.695067	0.478121	0.205343		NADSYN1
A0A5F8ASD6	3.60409	2.99626	2.70718	1.93699	1.9586	4.26896		CA8
A0A5F7ZDN7	0.128514	0.151583	0.135188	0.0379509	0.0415674	0.128456		NCOA5
A0A5F7ZDQ1	2.99244	2.63912	2.14366	1.11455	0.559991	0.631258		NUDC
A0A5F7ZDS3	0.174096	0.146347	0.148011	0.212221	0.102569	0.04651
A0A5F7ZDT2	1.3211	1.83953	0.654108	0.436794	0.0630364	1.18323
A0A5F8A6K5	5.9369	5.69458	3.8235	3.42504	7.08593	7.59442		ACACB
A0A5F7ZDX3	77.3583	52.7387	77.9606	63.6652	44.8915	85.8475
F7F3E9	0.0386791	0.106807	1.14067	0.0779519	0.245536	0.152026		PLIN1
F7HP86	0.535933	0.671194	0.936132	0.339786	0.357154	0.421912		ZBTB20
A0A5F7ZE17	2.07287	4.5371	5.71748	3.6919	4.12925	2.76682		U2AF2
A0A5F7ZE51	37.2231	21.38	20.5785	20.1147	19.4249	46.2193		TXNDC5
F7CR59	1.68254	1.18471	0.827482	0.466679	0.34078	0.470661		SIRPG
F6W9M1	0.350321	0.722008	0.890165	0.0644218	0.0770035	0.0694194		SFSWAP
F6QKB4	0.217414	0.338023	0.429371	0.579768	0.440895	0.452863		DAAM2
A0A5F7ZE78	0.471486	0.0776763	0.245267	0.187241	0.0797113	0.112897		RALGAPA1
A0A5F8A264	1.31922	0.850764	1.65621	0.182611	0.312914	0.464703		PRRC2C
I0FRN2	1.71333	2.15932	0.0454149	1.41421	1.86303	0.108388	Stathmin	STMN1
A0A5F7ZEB8	0.453701	0.121996	0.327511	0.0746714	0.103939	0.107125
A0A5F7ZEF0	2.3644	2.17678	2.00171	1.21938	0.636915	1.51281
A0A5F7ZEG7	0.948414	0.727921	1.10743	1.22219	1.2736	0.933978
F6VYY2	3.82562	8.81475	2.52473	1.04477	3.33358	1.16787		PBXIP1
F7D4P2	7.60894	7.2208	7.84739	12.6087	11.1814	12.7773		FARSB
A0A5F7ZEK3	0.170536	0.301034	0.329769	0.17351	0.159937	0.21156		SRGAP2
A0A5F7ZEL9	0.340752	0.0820296	0.149242	0.11168	0.0912951	0.0313582		RASGRP2
A0A5F7ZEM7	17.4848	11.1268	18.4229	6.30668	3.83218	5.88804		EEA1
F6ZCI4	0.0665623	0.510688	0.651936	0.615601	0.245957	0.0672043		SURF2
A0A5F7ZES7	3.47825	3.90246	5.01333	4.22832	4.36317	5.31775		JUP
A0A5F7ZEY9	1.91208	0.440164	1.11408	0.056455	0.145926	0.173677		FAM107B
A0A5F7ZEZ1	1.03678	1.27846	2.66911	2.07184	1.57832	1.87931		PIK3AP1
A0A5F7ZEZ9	19.9972	48.8542	15.9705	33.3435	47.2072	32.379		FGB
A0A5F7ZIB4	19.4408	29.8421	14.2062	12.4848	4.97001	6.60671		A1BG
F7HTB4	0.228178	0.244446	0.244553	0.19008	0.108984	0.152507		KIAA1429
I0FG31	0.163283	0.171482	0.0904182	0.34473	0.49513	0.256973		DHX30
F6V387	1.47929	0.525309	0.922477	0.0223949	0.0640811	0.146092		NFASC
A0A5F7ZF87	12.8501	10.7972	0.183872	13.3097	0.0674014	7.99198		INTS2
A0A5F7ZFA9	0.179653	0.215423	0.14937	0.164541	0.731216	0.0651135		CARM1
A0A5F8A5V2	2.43408	2.12736	2.52242	2.83209	2.99704	3.71339	Importin subunit alpha	KPNA3
F7BB11	2.67894	2.9382	3.24935	1.48417	0.776629	1.43979		SORBS3
A0A5F7ZFG8	6.36089	5.02947	5.32691	1.33777	0.91016	1.81059
A0A5F7ZT83	0.230861	0.202243	0.273571	0.30467	0.227839	0.241371		SPATA5
A0A5F7ZFJ9	1.4893	2.55799	0.931855	3.58077	0.512573	1.73617
A0A5F8AJD9	1.12689	0.600849	0.840347	0.448299	0.403669	0.652278		EEPD1
A0A5F7ZFM7	1.96679	1.91833	1.45596	2.79256	4.02433	2.99906		MLEC
F7DSN1	1.45751	1.19575	1.96104	1.21346	0.66435	1.4813		EXOC7
H9ZBK9	0.148903	0.0918506	0.166437	0.09018	0.0220886	0.0469035		CBX8
A0A5F7ZFU0	0.147908	0.0961531	0.10837	0.450864	0.478355	0.455523
A0A5F8A9M4	0.215875	0.13249	0.232842	0.149749	0.13025	0.131055		LOC721291
A0A5F7ZFU7	2.46167	1.3211	2.69906	1.46198	1.4627	1.97021		EDC4
A0A5F7ZFX7	0.832588	1.93528	0.166929	0.0332248	14.0726	0.0421755		FBP2
A0A5F7ZFZ6	20.4971	8.83733	11.2935	14.3875	13.4965	10.4571
A0A5F7ZFZ7	1.38072	1.32705	1.28489	1.86351	4.17604	1.55939		MYOF
A0A5F8AL94	48.3065	56.4763	50.3866	52.6091	76.5701	92.832
A0A5F7ZG11	1.88532	2.54455	3.11717	1.08018	0.73282	2.18604		MRPS31
A0A5F7ZG15	9.23834	5.75585	6.27258	5.84613	10.3236	12.6413
A0A5F7ZG21	3.82597	5.12551	5.75894	5.58611	7.04783	7.09945		MRC1L1
A0A5F7ZG23	0.248896	0.250721	0.239499	0.173094	0.105554	0.263894		CALCRL
A0A5F8AME8	0.431756	0.056227	0.486197	0.232289	0.144997	0.0902766		SLC38A10
A0A5F7ZGH0	0.67048	0.969379	0.600408	4.18664	2.42512	3.04822
F7FUJ4	0.343956	0.376772	0.311958	1.36135	1.05983	1.20717	Sideroflexin	SFXN2
F7FFG3	0.0577393	0.113802	0.0681347	0.145856	0.271765	0.159263		PLD1
A0A5F7ZGK1	0.717074	0.0531431	0.418117	0.35615	0.0701893	0.290363		NCKIPSD
A0A5F7ZGM9	6.02877	4.67076	3.05722	4.29955	7.88491	11.2253
H9FXG5	0.163099	0.251818	0.145043	0.375423	0.314972	0.177004		C12orf5
A0A5F7ZGP3	9.70567	6.27439	10.7496	11.8162	6.15629	15.5561	Annexin	ANXA7
A0A5F7ZGQ4	21.0702	16.8451	8.64368	4.47979	4.95831	7.51874
F6XQZ0	0.0671533	0.232155	0.132538	0.322985	0.131576	0.180609		SYT2
F7FNG8	6.62021	5.61861	3.79323	5.48709	3.61798	4.53425	Beta-hexosaminidase	HEXB
A0A5F7ZH08	9.12255	4.78185	6.63288	2.61671	2.8172	2.51821		CALD1
A0A5F7ZH11	0.147277	0.206483	0.140298	0.236299	0.192127	0.249599		IGSF8
A0A5F7ZY89	0.228102	0.0803792	0.505742	0.283665	0.123488	0.132519
F7D1C5	101.057	116.758	85.5154	128.994	55.9824	83.4307		CBR1
A0A5F7ZRH4	0.81827	0.895272	0.621763	0.55772	0.442766	0.160128
F7GPT4	0.488854	0.283363	0.187207	0.668709	0.124629	0.0410924		CD163L1
A0A5F7ZH59	0.0731878	0.336769	0.354052	0.175751	0.147476	0.100784
A0A5F7ZH65	61.0817	27.4856	25.907	53.984	60.527	54.7587		ABHD14B
H9Z3J8	6.15185	5.42725	2.43592	5.40267	8.19101	10.9873		FAM213A
A0A5F7ZHA2	0.587727	0.716884	0.195163	0.815138	0.0690146	0.328024
H9H5E7	0.443127	0.159574	0.828041	1.76299	0.222984	0.335005		ERMAP
F6XHZ4	0.709863	0.343757	0.426179	0.734248	0.271695	0.17397		PIK3C2G
A0A5F7ZHE3	0.0512299	0.104213	0.57109	0.314643	0.896092	0.662732
A0A5F7ZHK9	106.077	94.1212	140.009	73.2467	88.8607	100.172		HIST1H1E
A0A5F7ZHL3	0.111032	0.496318	0.422263	0.118598	0.290428	0.975607
A0A5F7ZV46	0.159477	0.129405	0.0977105	0.2732	0.0605738	0.178871		TDRD3
A0A5F7ZHP1	6.30057	7.0642	8.54694	2.22283	1.19784	3.17652		AKAP12
A0A5F7ZHQ3	0.146889	0.0851874	0.435721	0.0396241	0.0907266	0.139664		GMEB2
F7HUI6	5.46923	4.09955	3.45365	6.70419	4.86174	7.21261		PAPSS2
H9H4A2	0.0496837	0.630413	0.499161	0.985859	0.820137	0.347928		LOC722798
A0A5F8AI77	0.916935	2.73158	0.720444	0.1233	0.496199	0.811114		TNRC18
A0A5F8AFK3	0.509482	1.13605	0.853049	0.92	1.33786	0.765288		NAPSA
A0A5F7ZHV2	0.547894	0.541972	0.395018	0.367979	0.424688	0.383918		ABCB6
F7HAH7	3.81869	8.78106	3.07486	5.82689	1.90369	2.74745		AFM
F7FQ55	12.5713	19.1417	23.3724	19.4974	33.3341	30.6175
A0A5F7ZHW8	0.045296	0.224663	0.0446087	0.119778	0.127219	0.212927
A0A5F7ZI09	2.91895	2.18552	1.92949	1.48267	1.1658	1.40632
A0A5F7ZI25	3.22638	3.41062	3.20309	1.14639	2.07555	0.739209
A0A5F7ZXD6	2.8762	3.73618	1.91458	2.07031	2.38245	3.39141
A0A5F8AT73	0.0560947	0.0227042	0.0735084	0.674622	0.0940435	0.0946275
A0A5F7ZI58	0.196505	0.378241	0.0691356	0.144381	0.173421	0.140666
A0A5F7ZI81	0.716415	0.99862	0.330032	0.100064	0.0638539	0.145309		CHTOP
A0A5F8A1D2	0.354065	0.823207	2.23783	0.069959	0.095564	0.122078		MISP
A0A5F7ZI83	1.09326	1.25943	0.98924	0.96488	1.01385	1.31194		NAA15
A0A5F7ZIA0	0.668816	0.111064	0.88309	0.303993	1.11019	0.720324	Oxysterol-binding protein	OSBPL11
A0A5F7ZIA7	0.0735491	77.766	0.082495	7.7439	0.866485	0.0579476		UBN2
A0A5F8AC46	10.4555	6.26687	10.0507	3.69225	2.43942	4.57509
A0A5F8ANE4	0.417438	0.63862	0.281725	0.290176	0.154977	0.0403454
F7GPR3	85.5608	76.6157	81.7051	72.2386	47.0101	73.194		KHK
A0A5F8A3Q7	0.404888	0.0271051	0.671087	0.310255	0.588695	0.269709		VRK1
A0A5F7ZIG4	0.160416	0.155367	0.222859	0.298419	0.220578	0.181647
A0A5F8ARW8	0.0671276	0.167192	2.84186	4.87409	2.47692	0.0266999
A0A5F7ZII0	11.8617	2.77601	3.10358	15.8476	17.872	21.5996
F6SMU8	0.862784	0.363047	0.23747	0.840641	1.47713	0.758581		TMEM56
A0A5F8A9J0	0.079334	0.0738398	0.0469689	0.069813	0.140439	0.0659773		ERAL1
A0A5F7ZIL1	0.223945	0.336561	1.95532	2.45574	0.282505	0.255006		DUT
A0A5F7ZIR3	1.53794	2.2463	0.62252	2.03519	0.871364	1.81531		GYG2
A0A5F7ZIR4	1.71798	1.38019	1.95963	0.686625	0.0484753	1.06183
A0A5F8APZ8	3.15816	3.55665	2.23165	3.8675	6.16932	3.06973		RALY
A0A5F7ZIT4	0.461085	0.0770179	0.0752721	0.678504	0.193392	0.597722		C3orf75
A0A5F7ZIU4	18.7727	20.4211	19.8417	17.6851	19.1516	14.529
A0A5F7ZIU8	7.97192	10.3804	5.59113	14.0969	12.9405	14.6706		HAO2
A0A5F7ZUS2	1.10647	1.23058	1.27992	1.25268	2.46893	1.73883		ABCC3
A0A5F7ZIY0	1.9168	2.7844	2.11665	0.740445	0.910394	0.0654656	Tetraspanin	CD151
A0A5F7ZYD8	9.75247	5.84401	13.0042	4.80891	2.77656	4.83663		FAM82A2
A0A5F7ZIZ5	0.347339	0.41576	0.242565	0.592876	0.522965	0.360177		CEBPZ
F6S885	13.4082	12.0403	13.8732	9.22351	4.98805	7.50712	Clusterin	CLU
A0A5F7ZXZ1	0.234755	0.139997	0.117729	0.192983	0.0595146	0.134149		SYNJ1
H9FYB1	0.59428	0.672269	0.545392	0.654319	0.688109	0.687275		PCIF1
A0A5F7ZJ71	0.489825	0.586049	0.707051	0.452858	0.0329934	0.094592		OGFR
A0A5F8A271	3.54585	9.52536	2.51081	12.7715	16.3753	13.5735
F6R1K4	0.0712032	0.0753471	0.11838	0.248663	0.16231	0.189887		TRMU
A0A5F7ZJD8	0.0504129	0.0737878	0.126807	0.926162	0.940001	0.534135
A0A5F8AEB1	0.0634512	1.55797	1.2072	0.457525	6.09714	0.435064		MAMU-DQB1
A0A5F7ZJM1	3.83775	3.38754	4.69119	2.43309	2.24548	5.22107
A0A5F7ZJM2	2.50387	2.54079	1.00181	2.90597	3.30451	2.40213		PRMT3
A0A5F7ZJM7	16.4132	11.606	8.1534	10.2565	9.41739	34.0546		GSTT1
F7HNY8	0.581314	0.0446042	0.11562	0.689724	0.869392	0.0689023		C20orf27
A0A5F7ZJQ4	0.495198	0.0851014	0.657333	0.406055	0.0443372	0.0389913		2021-09-01
A0A5F7ZJT1	3.19716	8.1561	5.57303	4.02493	1.29812	2.79635		CA14
A0A5F8AN48	2.84202	3.5975	3.92188	2.79694	2.10309	3.26574		SGTA
A0A5F7ZJW9	97.0186	54.8673	71.8667	17.8511	21.5338	25.6325
A0A5F7ZJX5	64.8639	58.7375	75.9172	47.2021	30.1656	32.1388
A0A5F7ZJX7	4.28116	5.58134	2.77618	0.0324852	3.79008	4.02128		B3GALTL
A0A5F7ZJZ3	3.00683	1.79201	1.85469	1.23747	1.74216	1.58172		LPP
A0A5F7ZK07	0.037369	1.72271	0.129439	1.8873	0.78007	0.0577523
F6TLA3	0.349801	0.527495	0.366293	0.519038	0.499908	0.435739	Receptor-type tyrosine-protein phosphatase	PTPRA
A0A5F7ZK61	0.211579	0.150795	0.159501	0.269606	0.363302	0.281512		PCID2
F6Q8K3	0.166476	0.204252	0.623244	0.407907	0.0709969	0.141693		ZC3H14
A0A5F8AAQ3	4.72595	4.18591	4.54279	4.57061	4.60176	4.33228		LOC712588
F6S7M6	13.0328	5.49139	13.6856	6.27925	5.51269	6.05028		SORBS2
A0A5F8AIG9	1.8649	0.812815	1.79698	0.0401285	0.03222	0.10546	Protein-tyrosine-phosphatase	PTPN12
A0A5F7ZKH0	0.251125	0.0453505	0.0990984	0.152595	0.0545159	0.186979
H9ER04	0.171289	0.384834	0.358494	0.431451	0.709996	1.18934		RABGGTA
A0A5F7ZKH7	0.772716	0.451775	0.768353	0.0527422	0.177908	0.0760525
F7H5R9	0.781037	0.324492	1.1687	0.337393	0.371723	0.821305		PIH1D1
F6RY22	0.104375	0.157406	0.0864787	0.252175	0.481128	0.255946		PDPR
A0A5F7ZKL7	14.1505	7.78484	8.58215	5.02974	6.27091	4.1528		AMBP
A0A5F8ARP6	2.36297	2.18039	2.06518	0.668032	0.680323	0.741082		CD2AP
A0A5F7ZKS7	0.349662	0.131655	0.186486	0.160185	0.232649	0.139927		TAPT1
A0A5F7ZKV1	0.843127	0.766265	0.730216	0.439573	0.266171	0.307813		GCC2
A0A5F7ZKX3	4.66008	5.19217	3.75999	7.53126	12.9341	10.728		CYP4F3
F7HEK0	0.454082	1.17565	1.47636	0.305076	0.592772	0.793091		DSC2
F7H1D7	0.22806	0.468259	0.27801	0.316873	0.488747	0.511616		RALGAPA2
F6VT97	1.18027	1.03635	1.27903	0.903473	1.90219	0.886841	Rho-associated protein kinase	ROCK2
A0A5F7ZL29	192.612	240.042	102.277	182.614	150.631	175.487
A0A5F8A3K7	0.136871	0.538854	0.747491	0.243537	0.305856	0.097432	Optineurin	OPTN
H9YYR9	58.1245	51.3985	34.9116	28.4584	33.011	30.8835		VAPA
A0A5F7ZL69	0.805651	0.652775	0.862295	0.424613	0.874605	0.596111
A0A5F7ZL83	0.0721752	2.72265	3.28525	3.37104	2.6719	1.90614		SLC43A1
F7GKS2	2.27201	1.10949	2.44737	0.885663	0.634542	0.737448		UBL4A
A0A5F7ZL95	0.82607	0.595868	0.678293	0.285222	0.135216	0.33859		RPRD2
I0FVW2	1.61772	1.69067	0.817907	1.43847	0.39732	0.695294		CAMK1
F6UKV3	0.632033	0.994929	0.762364	0.730472	1.50036	0.874888		CUL1
A0A5F7ZLB2	20.8098	15.6023	23.7564	10.016	7.5855	10.9585	Reticulon	RTN1
A0A5F7ZNT2	0.775524	0.788554	0.709124	0.561852	0.490151	0.589778		SUPT6H
F7HMG5	0.288012	0.353128	0.307463	0.405022	0.554711	0.604691		MTMR12
A0A5F7ZLC9	0.420939	0.339818	0.391168	0.413998	0.326504	0.6096		VPS33B
F6UZG1	0.189593	0.413539	0.147034	0.320962	1.11834	0.233922		LOC697961
A0A5F7ZLJ1	0.463616	1.20844	0.796848	0.35532	0.679187	0.841802		DNAJC5
A0A5F7ZP11	0.293406	0.0775635	0.315097	0.281318	0.283718	0.275135
F7H5C5	0.0617881	0.19029	0.0503635	0.674764	0.817697	0.17632		RHEB
A0A5F7ZLL9	0.285006	0.0850666	0.110984	0.172762	0.172081	0.153556		KDM3B
A0A5F7ZLR7	0.23523	0.28856	0.160393	0.431095	0.596615	0.764276		SUPV3L1
A0A5F7ZLU0	0.29247	0.0493977	0.280889	0.257346	0.361732	0.0833886
F6R301	0.453527	0.186103	0.326357	0.691434	0.408949	0.598696		KDELC2
F7EXW4	0.281723	0.116261	0.181475	0.0489506	0.0892952	0.0819086		MGRN1
H9ZD43	0.429052	0.729892	0.720871	0.875939	1.0618	0.830486		UBE2I
A0A5F7ZM37	0.809638	0.99088	0.548715	0.473802	0.50355	0.691734	Ubiquitin carboxyl-terminal hydrolase	USP47
A0A5F7ZM40	0.69291	0.512014	0.315932	0.657774	1.37391	0.574565
A0A5F7ZM61	0.189364	0.0654638	0.146191	0.0533719	0.0379703	0.248246		CLSTN1
A0A5F7ZM62	1.29672	0.0518547	0.794182	0.837151	0.569681	1.14936
F7B979	0.976218	1.00425	0.955875	2.1158	3.70353	1.90779		RPL32
A0A5F7ZUV9	0.0392341	0.107551	0.0556081	0.406661	0.105883	0.0568021		ELMO2
A0A5F7ZMA1	4.17923	2.81944	4.23744	0.548531	0.147391	0.933041		SCAF11
F7H480	0.192536	0.115093	0.238028	0.124242	0.0241207	0.0749561		KIAA0226
A0A5F7ZMD4	1.08553	0.331243	0.305515	0.902511	1.56168	0.763939		WDR59
F7FZ79	0.503068	0.74996	1.05255	0.940801	0.931079	0.770908		IMPAD1
A0A5F7ZYQ4	0.693326	0.410206	0.279313	0.545824	0.553608	0.467326		LOC723324
F6ZAR5	0.602877	0.980667	0.428318	0.545183	0.732753	0.571605		NDUFAF4
A0A5F7ZMK2	5.89808	9.67623	2.97417	12.0292	16.0559	14.9974	Acyl-coenzyme A oxidase
F7AIT7	0.0675611	0.0690822	0.0927608	0.526162	0.945715	0.645871		LYRM1
A0A5F7ZMN7	0.0397296	0.0647328	0.180989	0.0772073	0.0866794	0.0869305		FAM20A
A0A5F7ZMS4	1.49419	2.63722	1.07213	1.73674	1.45368	1.92585
A0A5F7ZMU9	0.27748	0.227719	0.30129	0.225859	0.358557	0.381295		RQCD1
A0A5F7ZMV4	0.00663338	25.7297	0.16247	0.00625752	196.799	0.00978342		MYH2
F7HQM8	0.299806	0.144158	0.395446	0.0549151	0.0473027	0.110457		NCOA1
F7D2A2	0.233313	0.092774	0.161367	0.473019	0.481663	0.350704	Serine/threonine-protein phosphatase	PPP6C
F7GHA4	0.115709	0.0766691	0.347932	0.397364	0.500543	0.513302		TMEM63B
A0A5F7ZN42	1.63775	1.41882	1.69142	1.27181	0.896994	2.82895
G7N6V3	1.83127	2.32714	2.58929	4.22654	1.87709	6.16494		LOC708375
F7B7J9	0.215677	0.332461	0.376592	0.234518	0.046771	0.088763		FMNL1
A0A5F7ZN95	86.2576	67.4598	40.3475	173.731	209.6	240.344		EPHX1
A0A5F7ZN97	11.0726	7.0427	13.9387	5.6171	4.72406	10.6396
A0A5F8ASE4	2.21536	3.25151	0.937251	5.29973	0.974052	5.18585
A0A5F7ZNJ6	0.339906	0.170045	0.536475	0.137482	0.0982406	0.208933		SRA1
A0A5F7ZNJ7	0.18052	0.292828	0.355039	0.247893	0.283842	0.0658304
A0A5F7ZRR8	4.75923	6.1203	2.80968	3.00976	2.30964	0.677945
A0A5F7ZNQ3	4.96689	6.3027	5.92511	2.1413	1.68438	2.8919		SNRPA1
A0A5F7ZNR1	5.58572	8.1174	5.02155	7.58575	3.4626	7.11144		LOC714721
F7F8Z9	2.37025	1.67437	1.93261	4.17881	7.6226	7.44754		ACOT2
A0A5F7ZNT5	16.5055	12.118	14.4516	5.14622	4.82832	4.5365
A0A5F7ZNT7	7.28376	6.37939	6.46507	4.69671	3.98724	4.45031		BCAP31
A0A5F8AGM1	0.136121	0.298676	0.120954	0.063557	0.160121	0.233528		NEDD4
F7FYX0	0.153247	0.0902618	0.562338	0.109888	0.0667925	0.0790318		ANKRD26
A0A5K1VAC1	0.0492571	0.175894	0.227768	0.197884	0.0757694	0.061934		SMEK2
A0A5F7ZP38	0.0707029	0.461916	0.0847366	0.0172485	0.307149	0.121972
F7HF22	0.130893	0.051817	0.112984	0.841567	1.1662	0.983888	1-acyl-sn-glycerol-3-phosphate acyltransferase	AGPAT1
F7FQG6	2.1057	19.8101	11.4488	3.84007	0.156088	13.4862		URAD
A0A5F7ZP81	1.48781	0.892082	1.88138	1.51384	1.75556	1.44511	Non-specific serine/threonine protein kinase	CDC42BPB
F6TCX7	1.16918	1.1292	0.482116	2.24581	0.68841	1.30684	Lon protease homolog 2, peroxisomal	LONP2
A0A5F7ZPD4	3.20465	2.57799	3.7136	3.15038	2.06987	3.00352		DIAPH1
F6XFG9	27.5847	26.3948	28.9675	17.8397	20.8725	16.4272		YWHAB
F7HGD2	6.8771	7.04843	6.33378	6.87195	6.81526	8.76311		ILF2
A0A5F7ZPI7	9.1281	7.00005	5.68458	11.2221	15.0631	18.9632		H6PD
A0A5F7ZPI9	0.883619	0.806758	0.713073	0.719359	0.560024	0.608438		EXOSC7
F6TR31	0.491142	0.572289	0.810997	0.12225	0.524001	0.503747		MKNK1
A0A5F7ZPP1	0.654637	0.733332	0.282014	0.283006	0.450586	0.394372		ASPG
A0A5F7ZPU4	0.265689	0.0983292	0.37567	0.0984362	0.0722242	0.0391588		DICER1
A0A5F7ZPW4	2.26597	1.85533	3.18068	0.811077	1.04643	1.04084
F6THI3	0.0915296	0.623246	0.277799	0.508816	0.640958	0.427945		SIAE
F6VUB3	3.85543	3.92611	3.27933	5.7179	7.19921	6.1286		DYNC1H1
F7H0R0	1.34675	0.456218	1.38189	0.496278	0.332957	1.03136		PAIP1
A0A5F7ZQ08	0.535517	0.354944	0.3836	0.382191	0.306	0.332726		PLXND1
A0A5F7ZQ13	0.214151	1.81405	0.704551	0.245037	0.727139	0.656325		VCAN
A0A5F8A1Z6	1.91444	1.1721	2.6775	1.65293	1.31557	2.01637		PPP6R1
A0A5F7ZQ32	2.04815	2.21351	1.60248	1.79972	3.61598	2.72718	Cystatin-C	CST3
A0A5F7ZZS5	6.92217	3.59786	5.63785	6.23758	5.16215	5.70481
A0A5F8ASQ6	2.47426	2.04092	2.05153	4.20018	1.76639	2.66592
A0A5F7ZQ65	1.86999	3.44262	2.41381	3.70614	1.86232	3.58165		MRPS27
A0A5F7ZQ86	0.411614	0.506746	1.08631	1.1828	1.67102	0.387777
A0A5F7ZQA6	0.0512138	0.0600475	2.58106	15.8629	0.98508	0.10537	Arginyl-tRNA--protein transferase 1	ATE1
A0A5F8AJW8	0.498041	0.254785	0.369188	0.246614	0.0513834	0.073458		STRBP
A0A5F7ZQC9	1.99556	1.59943	1.72387	1.39508	1.1147	1.47205		LIMD1
A0A5F7ZQE4	15.2151	11.9912	16.1693	12.5895	11.3104	12.1504	Eukaryotic translation initiation factor 5A	EIF5A2
F7EJ20	0.850199	0.708857	0.566747	0.55512	0.743747	0.619567		TBC1D8B
F6QQ66	31.4484	25.5989	36.5536	46.1158	40.2733	19.5253		CTSB
F6SZ70	9.54099	11.1727	5.64773	5.25628	1.40743	6.53852	Sulfotransferase	SULT1A2
A0A5F7ZQH4	0.816537	0.0229065	0.0669156	0.0625708	0.506558	0.299685		GOLGA7
A0A5F8A1N0	2.95829	1.43043	3.44477	1.58643	0.727273	1.19915	Hemoglobin subunit epsilon	HBE1
F6QG13	0.289815	0.110477	0.207446	0.0324872	0.126212	0.055322		DGCR8
A0A5F7ZQM9	2.32664	2.66507	1.72018	3.27882	8.75775	4.32029
A0A5F7ZQP4	1.71898	0.796295	0.481063	2.14009	0.151984	2.08742		DDRGK1
A0A5F7ZQQ3	4.6268	2.96855	2.47211	4.47409	11.8357	8.69679
A0A5F7ZQR0	0.518461	0.337933	0.523609	0.236691	0.644233	0.358858		DIP2B
F6Z339	0.0961549	0.215099	0.0267752	0.21169	0.337505	0.143413		TBXAS1
A0A5F7ZQV7	5.39747	0.080456	8.24422	1.40616	6.48644	8.62298		LOC718192
F7HE88	0.246077	0.109137	0.258544	0.223491	0.177594	0.206186	Guanylate cyclase	NPR1
A0A5F8AV99	18.857	17.9753	12.9282	24.6842	14.6099	24.336
A0A5F7ZRC2	12.3446	9.96542	11.5916	10.9054	4.34111	13.3997
A0A5F7ZRI2	35.1257	29.0301	15.0104	58.9849	62.4518	138.384
A0A5F7ZRJ4	5.3947	5.08753	7.02642	5.49671	2.16925	2.90531
F7HF09	3.83845	9.22685	2.56023	7.46963	6.13089	7.56033		MSRA
A0A5F7ZRM8	3.53094	2.51832	2.19058	4.47729	3.48632	3.51937		DPYD
A0A5F7ZRN7	0.0339482	0.17533	0.126357	0.0956901	0.154771	0.134283	DNA topoisomerase	TOP3B
A0A5F7ZX76	0.817161	0.333877	0.767925	0.411576	0.341749	0.379309		EHBP1
A0A5F7ZRS7	13.2851	9.9837	4.55727	8.80142	1.93915	7.37747		LRRC16A
H9ZCP5	3.23397	2.69237	1.64677	3.1558	5.73157	4.21613
F7GTD9	0.146431	0.0985456	0.188553	0.230315	0.178086	0.187335		NOC3L
A0A5F7ZRU7	1.24677	127.699	115.653	17.8297	11.7124	0.579511		COL3A1
A0A5F7ZRW0	2.22482	2.44794	1.97572	3.85004	4.05574	6.7847		PMPCB
A0A5F7ZRX1	0.126802	0.0352188	0.040206	0.0735315	0.0748219	0.0564362		TAF6L
A0A5F7ZS44	0.125593	0.114103	0.141552	0.0485165	0.899668	0.0630283
F7GVD9	0.13371	0.310441	0.202932	0.107433	0.116164	0.0616155		LOC696943
A0A5F7ZS64	1.20107	0.57383	0.927018	0.657382	1.20573	0.852031
A0A5F7ZS70	1.09076	0.461665	0.475963	0.373785	0.617199	0.54399
A0A5F7ZS74	2.2467	3.01374	3.22303	1.97628	1.7441	2.54163
A0A5F7ZSB4	0.894193	0.689326	1.0713	0.695601	0.52868	0.716202
A0A5F7ZSE5	0.691801	0.692802	0.69129	0.805628	0.443301	1.00465		HSPA14
A0A5F7ZSF0	0.474744	0.227991	0.279629	0.071548	0.132208	0.27343		RSF1
F7GNF8	0.200804	0.132343	0.25139	0.189268	0.123965	0.232588		TRIM33
A0A5F7ZSG0	0.483273	0.341563	0.553585	0.330419	0.29656	0.375262
F7BYZ5	45.0823	76.3577	39.6565	15.3724	15.4176	22.6518		LTF
A0A5F7ZVB4	0.258946	0.229037	0.50278	0.692609	0.129631	0.687013
A0A5F7ZSJ7	0.0405565	0.116744	0.150293	0.0692651	0.242141	0.188482
A0A5F8ANU5	0.460634	0.625468	0.445066	0.522208	0.330437	0.411796		NAGPA
F6UUE1	0.43862	0.283267	0.305229	0.297371	0.311667	0.347831		ETNK2
F6Z161	0.46216	0.433714	0.312379	0.174525	0.191522	0.139475		OSTM1
F7EI55	0.0308939	2.45726	0.181852	7.47498	0.0817749	18.8062		OAS1
F6UWB4	0.391229	0.0876585	0.295127	0.624755	2.95711	0.955223		TAP2
A0A5F7ZSQ9	8.28185	11.8192	10.8578	13.4971	8.66786	14.8127		LOC710822
A0A5F7ZSR5	0.553129	0.65686	0.198378	1.19957	0.542581	0.648906
A0A5F7ZSV8	0.305498	0.452886	0.335264	0.673767	1.20145	0.77237		RDH14
F7AY06	0.0215354	0.15383	0.467704	0.130215	0.0480565	0.166722		ZHX3
A0A5F8AC77	0.0628485	0.161839	0.522721	0.0747248	0.145454	0.0563051		TJAP1
A0A5F7ZSY2	0.100617	0.28314	0.112602	0.372146	0.287517	0.276724		LOC717484
A0A5F7ZSY6	16.6056	14.1865	10.3613	32.415	23.9555	39.5646		PCCA
A0A5F7ZSY9	7.65887	6.77143	3.65766	8.16278	4.2158	4.82801
F7AV87	0.305474	0.110018	0.362838	0.117209	0.080949	0.175478		LOC710246
A0A5F7ZT58	0.0779134	0.0366553	0.05389	0.0454964	0.622747	0.377773
A0A5F8AJQ0	0.6	0.265242	0.456286	0.804203	0.487978	0.536234		BIRC6
F6WEJ9	0.811406	1.03592	1.55776	0.497667	0.392308	0.94061		KIAA1468
A0A5F8AAN9	0.118003	0.0993245	0.526537	0.209688	0.101048	0.0806625		TACC1
A0A5F7ZTC9	1.35864	1.05431	1.28324	0.303035	0.382884	0.452863		LOC701147
A0A5F7ZTE0	1.15625	1.00693	1.79178	1.98728	0.622045	2.02323		HNMT
A0A5F7ZTF0	0.322097	0.424862	0.503768	0.756118	0.497001	0.62234
A0A5F7ZTG6	38.6722	46.4962	68.6355	42.155	14.6641	17.8252
A0A5F7ZWL4	3.4373	3.79531	4.45691	8.50935	10.7266	10.2267
F7H263	5.91818	6.16008	3.24399	4.92431	4.53593	6.88961		MBP-A
A0A5F8ARI2	0.793101	0.356991	1.22648	0.136064	0.184331	0.272617		AIM1
A0A5F7ZTL7	0.507402	0.450485	0.3939	0.758326	0.428932	0.54665		IPO9
A0A5F7ZTP8	0.630439	1.18701	0.396203	0.456705	0.840387	1.29144		UROS
A0A5F8ALU4	0.655296	0.127156	0.556184	1.57272	0.0905539	0.44683
A0A5F7ZTS1	0.181865	0.202974	0.413247	0.0840926	0.0399669	0.142761		LOC703843
A0A5F7ZTS6	25.3035	22.1369	23.5817	5.91273	7.15811	7.63789		LOC719658
A0A5F7ZTU3	22.1304	28.7617	18.6703	18.494	10.9215	27.4359
F6S5H4	0.684729	0.234316	0.707216	0.219907	0.230359	0.0602713		PCM1
G7NJQ2	0.493673	0.248532	0.862295	0.31075	0.829226	0.897782		N6AMT2
A0A5F8AUF2	2.39563	1.87687	2.32575	3.30785	3.24599	1.68971		GBP2
A0A5F7ZTZ6	0.965609	0.978409	0.887434	1.33813	1.49628	0.930043		HEATR1
A0A5F7ZU08	4.20524	5.66376	6.06857	6.59626	6.84433	13.5492		AUH
A0A5F7ZU43	0.0939168	0.137872	0.0548009	0.201282	0.404404	0.161046		RPP30
F7EJJ7	0.262999	0.071128	0.535619	0.163791	0.127553	0.0660246		PJA2
A0A5F7ZU91	1.80555	2.26984	1.45849	1.52185	0.756044	0.96534
A0A5F7ZXN5	0.79473	0.0710994	0.995295	0.19865	0.325518	0.333569		C1orf198
A0A5F7ZUC6	0.115851	0.088875	0.0976598	0.142668	0.0928673	0.0805466		PAPLN
A0A5F7ZUJ1	0.0483838	0.17025	0.116163	0.0887199	0.0539268	0.0454417		IRS2
A0A5F7ZUK2	4.2146	4.1404	5.1943	4.96349	3.55951	5.22669
F7GWR3	0.730803	0.422533	0.981475	0.256203	0.433142	0.191048		IKBKG
F7F0B5	0.0947859	0.0256962	0.16801	0.0840677	0.067036	0.10203		AMOTL2
A0A5F7ZUR3	1.13195	0.337124	0.153861	0.271747	0.0757448	0.0983176
F7FXK5	10.2905	6.45142	5.86259	10.4053	6.41727	7.32239		DPYS
F7GV88	0.328279	0.450055	0.35244	1.31733	1.20299	2.27323		PTRH2
A0A5F7ZUV1	0.221858	0.200941	0.278862	0.423224	0.54649	0.210859		PATL1
A0A5F7ZUZ2	0.212772	0.0825777	0.310477	0.0921147	0.0597103	0.0723906
A0A5F7ZV09	0.551326	0.441956	0.418578	0.751523	0.744148	0.375		RINT1
A0A5F8A8E8	0.35975	0.338618	0.424007	0.422476	0.19731	0.283506
G7N3R2	0.162102	15.4651	0.0612954	0.0821229	1.18331	0.126662		EGK_02999
A0A5F8APA0	0.333368	0.338998	0.145303	0.550846	0.286652	0.917641
A0A5F7ZVA6	0.652869	0.349791	0.76368	0.781585	2.09046	1.0818
A0A5F7ZVD2	0.641983	0.997653	1.00767	0.269094	0.540843	1.12987		WDR33
A0A5F7ZVE0	25.6831	21.3936	25.7494	20.5681	19.1646	20.6093		USO1
A0A5F7ZVI6	0.311874	0.439232	0.417525	0.326255	0.584685	0.372898		NADK
G7MZI6	40.9915	39.2933	49.5081	33.5416	19.2802	42.0076		LACTB2
I0FRC7	2.7602	2.06221	2.61775	1.17931	1.23119	0.954998		DNAJB2
A0A5F7ZVP9	0.651378	0.0720266	0.0627936	0.638433	0.388064	0.733663		TBCEL
A0A5F7ZVR9	1.00388	0.0977852	1.72041	0.132529	1.03096	0.52829
A0A5F7ZVS8	1.05387	0.974396	0.994406	0.12635	0.401129	0.487747		CEP170
A0A5F7ZVT8	5.67932	3.37167	3.26149	2.85364	2.42816	2.90779
F7D7Z6	0.35559	0.295917	0.0329568	0.520641	0.800789	1.32063		LMAN2L
G7NMB2	5.24493	4.23071	6.97772	6.12253	4.57837	6.62732		APOC2
A0A5F7ZVZ4	0.0362659	39.4761	35.8889	18.1834	0.0553426	0.0510145
A0A5F7ZVZ9	0.681955	0.380642	0.649962	0.565877	0.141476	0.276975		ARHGEF17
A0A5F7ZW02	0.455018	0.100873	0.431049	0.257553	0.177554	0.30513
A0A5F7ZW13	0.175431	0.0575959	0.18641	0.130978	0.111788	0.0645385		SIRT1
F6ZUY6	2.83484	2.54771	3.38719	3.83651	3.57254	3.77923	Ferritin	RUVBL2
F7C5M5	34.2253	33.7629	30.1247	19.3371	12.3954	17.5577		TMOD3
A0A5F7ZYZ5	0.64129	0.636398	0.854266	0.323505	0.320496	0.242446		SPARCL1
A0A5F7ZW42	1.48379	1.46272	1.38551	1.32142	1.09108	1.60316		HS1BP3
A0A5F7ZW58	0.235964	0.666428	0.897503	0.0751207	0.189142	0.0751545		CLEC1B
A0A5F7ZW66	0.13723	0.241365	0.300247	0.22094	0.592505	0.260881	Hexokinase	HK2
F7F187	0.8381	1.28889	0.49179	2.13243	10.1997	1.68551	NADH-cytochrome b5 reductase	CYB5R1
A0A5F7ZWC6	0.27168	0.68671	0.343325	0.720641	0.631903	0.814898	Glutamyl-tRNA(Gln) amidotransferase subunit A, mitochondrial	QRSL1
A0A5F7ZWC7	0.0833452	0.0621084	0.080457	0.997685	1.55162	0.890325
A0A5F7ZWI1	12.779	8.97744	14.7389	9.9797	6.09748	9.06362
A0A5F7ZWI4	1.44975	1.13354	0.614623	1.41054	1.09746	1.3892		IKBKAP
A0A5F7ZWI5	0.83758	0.663848	0.255401	0.337998	0.841323	0.403627		STAMBP
A0A5F7ZWJ0	1.30938	0.616115	0.695107	2.25122	3.27467	2.20155		ILVBL
A0A5F7ZWK3	1.08442	0.838043	0.983778	0.0758539	0.0814352	1.11878
F7HIY7	0.223013	0.305291	0.207515	0.199441	0.251782	0.108888		RECK
F7E7X4	0.0690642	5.82753	2.47896	5.7724	5.5695	2.68387		GPNMB
A0A5K1UTH2	0.15282	0.167143	0.299125	0.0681434	0.159573	0.155707		GPR116
A0A5F7ZWN3	0.595909	0.377202	0.39696	0.414212	0.248801	0.357546		EXOC6
A0A5F7ZWP0	0.207648	0.161792	0.0632847	0.155061	0.0435555	0.0508407
F7HBH8	0.291558	0.460017	0.473495	0.315733	0.149077	0.251229		RAPGEF1
A0A5F7ZWQ9	0.049603	0.135631	0.0809648	0.117395	0.0738801	0.0354452		IGHMBP2
A0A5F7ZWU4	0.0848984	28.394	9.67293	75.0027	8.12016	37.2632
A0A5F7ZWV5	6.79563	5.7666	4.7932	3.74248	4.87511	4.692
A0A5F8AUH0	0.31836	0.697999	2.23625	0.428709	0.198687	0.358431		GOLGA1
F6QN54	25.6485	0.0619565	37.5078	25.9202	20.4942	21.9233		BICD2
G7NHM1	0.649437	0.75598	0.469744	1.56787	1.69818	1.3448		PRPF8
A0A5F7ZWX6	0.5212	0.395263	0.492185	0.440926	0.249476	0.468975	Kinesin-like protein	KIF1B
A0A5F7ZWZ9	2.41127	4.60411	3.68431	3.30137	7.47891	11.1679
F7H5Q2	0.387623	0.395334	0.577539	0.464969	0.48574	0.410409		CASKIN2
F6YWF9	9.69839	8.24819	10.1027	5.15013	3.29208	5.60139		PEX5
A0A5F7ZX37	0.183394	0.610776	0.224195	0.0404703	0.162076	0.0408302
A0A5F7ZX57	1.99379	0.187295	1.69323	0.786785	0.889509	0.901454		MAP1LC3B2
A0A5F7ZX58	0.355036	0.47238	0.39821	0.129615	0.100765	0.20643		E2F4
A0A5F7ZX82	2.42198	1.14812	2.1998	1.87049	0.556983	0.924385
F7GRV4	0.670445	0.834782	1.45165	0.859305	0.734524	0.871853		PRPF40A
A0A5F7ZXD1	0.514682	0.0435176	0.426376	0.891256	0.394881	0.574228		COMMD5
A0A5F8A7S9	0.927336	0.683091	0.52045	0.36203	0.200525	0.439748
A0A5F7ZXH6	1.30966	1.46089	1.22556	1.59437	1.58032	1.02301		DCAF11
A0A5K1TUM5	42.7596	33.9553	54.911	30.5175	22.0374	39.5421		ERP44
A0A5F8ALJ0	0.443196	0.454677	0.378829	0.383508	0.0426113	0.0410478		PHF3
F7CX13	0.0799832	0.0579326	0.132269	0.119615	0.137395	0.0369241		ZNF592
A0A5K1UBD9	0.202541	0.111508	0.184709	0.371541	0.505956	0.441884		C13orf1
A0A5F7ZXN9	0.377258	0.0653214	1.17847	0.47569	0.0789378	0.0821846		KCMF1
A0A5F7ZXS3	0.330262	0.645858	0.223675	0.153795	0.0304643	0.0582676		SH3BP4
A0A5F7ZXU8	0.588906	1.39933	0.414366	0.362208	0.0534324	0.637328
A0A5F7ZXV1	1.68421	1.85042	1.64016	1.96224	0.666923	1.50955	Serine/threonine-protein phosphatase	PPP5C
A0A5F7ZXW0	1.48234	0.0432477	1.44204	1.43231	1.94349	0.119662
F7AMR7	18.4119	18.1663	26.4848	24.3387	37.3661	28.2074	Ribosomal protein	RPL10A
F7BSY7	0.703553	0.990307	0.694811	0.656207	0.686906	0.820893		ECSIT
A0A5F7ZY44	0.0425414	0.156159	0.100934	0.176559	0.0759868	0.277466		MUL1
A0A5F7ZY67	1.1706	0.826575	1.68237	0.556296	0.522731	0.44402		PPP1R9B
A0A5F8AQL4	2.49229	1.91482	2.58879	1.52826	1.01432	1.54215		BAT3
A0A5F7ZYD9	6.45276	2.74982	3.16587	2.01257	2.61082	2.77083	GMP reductase	GMPR2
A0A5F7ZYE4	7.29624	4.45217	7.09421	1.50636	0.755844	2.64055		LRPAP1
A0A5F7ZYF3	0.0394195	0.0765614	0.123662	0.490223	0.678953	0.614621		SLC27A1
A0A5F7ZYF5	0.715618	0.612281	0.861143	0.933535	0.695594	1.05152		EXOC1
A0A5F7ZYF6	0.149853	0.19427	0.132799	0.273745	0.635879	0.189666		SMCHD1
F7CGZ3	0.933749	0.815072	1.15268	0.908281	0.588963	1.1301	Autophagy protein 5	ATG5
F7HN48	4.10158	3.12662	3.47373	3.27106	3.21886	2.92753		DDB1
A0A5F7ZYG5	0.0595674	0.0502454	1.14432	2.66589	3.27974	2.11331		KDSR
F7EE55	0.464829	0.567773	0.442467	0.485877	0.552973	0.479579		SBF1
A0A5F7ZYK9	0.133423	0.0801562	0.0650437	0.117311	0.0986428	0.0411357
A0A5F7ZYL7	1.35441	0.0898894	2.65983	0.0721213	1.76846	1.88261		EVI5
G7N355	9.82111	12.3151	8.48672	18.337	36.5441	26.2834		C20orf3
A0A5F8AAQ5	0.312279	1.03141	2.01668	0.0479986	0.0508647	0.549086		LRRC45
A0A5F7ZYT7	0.39473	0.0769593	0.122505	0.382333	0.361464	0.11557		RBPMS
F7HFD0	0.0932432	0.278544	0.371327	0.336716	0.149677	0.339134		FCN3
F6VNI3	0.669475	0.567451	1.2914	0.589635	0.404471	0.358225		AHR
A0A5F7ZZ19	0.341629	0.280368	0.470797	0.0281286	0.874238	0.0531127		WAS
F7D237	0.248934	0.128591	0.478135	0.0328907	0.590633	0.1102		LOC710690
A0A5F7ZZ79	0.0624355	0.329483	0.314475	0.1157	0.379609	0.470811
A0A5F7ZZG1	159.951	141.915	76.0028	155.102	145.846	143.233		IGHM
A0A5F7ZZH8	0.520229	0.321449	0.530716	0.103174	0.0909692	0.138156	Lipoprotein lipase	LPL
A0A5F7ZZJ2	0.302108	0.415366	0.239285	1.20912	0.835709	1.41884		ATP6V1H
A0A5F7ZZJ7	4.13867	5.185	3.32467	13.6883	21.1732	13.8411
A0A5F7ZZM5	0.754446	0.401749	0.148521	0.111873	0.102565	0.217242	Signal transducer and activator of transcription	STAT6
F7EE62	15.6641	9.43398	16.5776	6.12075	3.38474	5.05845		NUMA1
A0A5F8A012	24.7311	24.5693	42.6837	18.7056	37.7237	23.0598		RPS20
A0A5F8A048	0.4303	0.93831	1.31694	0.662226	0.730581	0.636541		TMEM2
A0A5F8A057	15.9851	27.9128	15.7685	22.3224	35.9125	20.7532		PLEC
F6RKW0	13.3465	15.3507	12.6126	6.41888	7.13906	6.29272		MSN
F7HQ10	7.42694	19.2152	7.52098	5.87462	28.7136	7.07921	L-lactate dehydrogenase	LDHB
A0A5F8A0B1	1.37112	0.318203	0.133421	1.30996	1.83766	0.0345638		PTAR1
A0A5F8A0E7	0.465349	0.403361	0.666645	0.296655	0.203345	0.37455		SIN3A
A0A5F8AD58	0.0581998	0.294922	0.164543	0.213877	0.250084	0.0851081		FIBP
G7MFY2	7.71226	6.57935	9.81244	4.1984	3.55449	5.72879		SF3A3
A0A5F8A0J5	0.145928	0.184859	0.0903233	0.141767	0.307113	0.0919718
A0A5F8A0J9	1.60173	1.73779	1.11339	0.74244	0.738601	2.50528
G7N162	0.78953	0.0680237	0.605245	0.0325891	0.133328	0.096343		C9H10orf118
A0A5K1VDR1	0.0583879	0.0697541	0.123622	0.0585118	0.0483453	0.100309		LOC709517
G7NIX2	0.201005	0.60454	0.224251	0.901443	0.157909	0.241899		TMUB2
F6SRC4	0.485977	0.481984	0.646441	0.0412402	0.0860964	0.0763528		NGRN
F7HTM8	0.492044	0.726953	1.08512	1.57688	1.87709	1.8928		NLRX1
F7HN51	0.489652	0.620595	0.412556	1.02579	0.828457	0.625899	Anoctamin	ANO6
A0A5F8A100	1.44195	2.4416	0.815932	1.5724	0.787923	2.15415		STARD5
F7CIN0	0.256155	0.212338	0.268395	0.408762	0.675979	0.699303		AP3S1
A0A5F8A138	0.484833	0.645751	0.0533329	0.452538	0.659471	0.0744208		ABCG8
A0A5F8A144	3.30768	1.45305	2.4759	3.1724	2.44323	3.02582		LRBA
A0A5F8A152	0.580967	0.0744411	0.687243	0.0585044	0.0619789	0.0641402		SRRM1
F6PLL2	3.37656	2.67707	4.26936	2.73076	2.78719	2.19994		LOC704198
A0A5F8A157	23.1662	22.1709	12.6455	9.02761	9.76725	16.7266
F6UD24	0.107863	0.0608016	0.212017	0.10332	0.11799	0.124999		TAOK2
A0A5F8A177	1.18676	1.37808	0.714455	0.922956	1.17438	1.18121		VPS13C
A0A5F8A196	0.144945	0.0326609	0.213869	0.118301	0.414663	0.177121
A0A5F8A1A5	0.316311	0.311007	0.258047	0.249849	0.913602	0.555643		GSK3B
A0A5F8AMN7	0.297754	0.396338	0.470863	0.18992	0.361665	0.164287		BIN2
A0A5F8A1B5	0.39844	0.254068	0.412491	0.550917	0.303771	0.397557		ANKMY2
A0A5F8A1B8	1.96994	1.63262	1.11247	1.50151	1.45097	2.10855		NOSTRIN
A0A5F8A1C2	8.08147	10.408	2.74575	6.50579	5.01913	4.79017
A0A5F8A1J0	0.604264	0.0656108	0.594057	0.243462	0.113471	0.789831	5-nucleotidase	NT5C3L
A0A5F8A1K3	0.243505	0.49424	0.981606	1.62084	1.98951	1.67146
A0A5F8A1P2	0.175788	1.19016	1.11714	0.106743	0.484202	0.379234		CD58
A0A5F8A1P5	3.62489	3.35801	3.24665	4.65218	3.8392	4.19889		STAB2
A0A5F8A1R9	2.09541	1.34916	1.04791	3.36196	1.65384	2.01488		RAB8A
A0A5F8A1T7	0.364985	0.755335	0.491593	1.48353	0.749461	0.979354		ABCD1
[truncated: 3,239 more rows]
