# Supplementary material for: Proteomic and phosphoproteomic profiling of COVID-19-associated lung and liver injury: a report based on rhesus macaques
Source: Signal Transduct Target Ther. 2022 Jan 28;7:27. doi: 10.1038/s41392-022-00882-7 (PMC8795284; doi:10.1038/s41392-022-00882-7)
Supplement: Supplementary file 5 — Table S4 [file 41392_2022_882_MOESM5_ESM.xlsx]

## Sheet: Sheet1
Protein IDs	C1_lung	C2_lung	C3_lung	C_lung_average	V1_lung	V2_lung	V3_lung	V4_lung	V5_lung	V_lung_average	ratio V_to_C_lung	t test_lung	C1_liver	C2_liver	C3_liver	C_liver_average	V1_liver	V2_liver	V3_liver	V_liver_average	ratio V_to_C_liver	t test_liver	Majority protein IDs	Protein names	Gene names
A0A5F7ZJQ4	0.66785	1.22272	2.50757	1.46605	0.815072	0.978034	0.801753	0.723921	0.943925	0.852541	0.581524	0.178609	0.495198	0.0851014	0.657333	0.412544	0.406055	0.0443372	0.0389913	0.163128	0.395419	0.298997	A0A5F7ZJQ4		SEPT1
F6R3X6	19.9525	14.945	18.0574	17.6516	12.1278	12.0078	7.78158	14.3127	10.5806	11.3621	0.643686	0.0125244	2.53063	2.70423	2.1868	2.47389	3.79626	2.34456	2.66513	2.93532	1.18652	0.377967	F6R3X6		SEPT2
F6TJ87	2.14543	1.56211	1.48397	1.7305	1.18815	2.6037	1.93821	2.68013	1.93554	2.06914	1.19569	0.421195	0.263578	0.734945	0.253582	0.417368	0.422048	0.623415	0.284922	0.443462	1.06252	0.895644	F6TJ87		SEPT6
F7DQT7	46.0787	34.1606	22.1954	34.1449	32.1634	44.3	29.4238	31.1435	25.7671	32.5596	0.95357	0.816538	5.41168	5.46093	3.46649	4.7797	6.83989	5.07928	5.33723	5.75213	1.20345	0.319379	F7DQT7		SEPT7
H9YYL9	4.81397	1.23372	11.2096	5.75243	3.16662	2.50564	1.3406	4.67418	4.25588	3.18858	0.554302	0.303112	0.0463122	0.802817	0.463032	0.437387	0.445485	0.439257	0.369927	0.418223	0.956186	0.9348	H9YYL9		SEPT8
A0A1D5Q7N8	9.17561	11.7476	16.7576	12.5603	13.7258	10.4926	10.3093	18.5802	13.4887	13.3193	1.06043	0.778188	7.57948	6.74777	7.79441	7.37389	3.70329	4.40962	4.51326	4.20873	0.570761	0.00149044	A0A1D5Q7N8		SEPT9
F7GX99	5.78348	3.65137	9.28097	6.23861	7.50594	4.33611	3.47934	6.82761	6.50772	5.73134	0.91869	0.759242	0.701404	0.750748	0.880425	0.777526	0.397649	1.33421	0.959795	0.897219	1.15394	0.688307	F7GX99		SEPT10
H9FX13	16.5654	18.1302	31.6637	22.1198	23.0787	15.5591	11.0064	20.0896	15.5006	17.0469	0.770662	0.299526	5.02305	3.38507	3.26564	3.89125	5.16652	5.17518	3.53957	4.62709	1.1891	0.401945	H9FX13		SEPT11
F7H6X2	24.4794	38.9451	65.0392	42.8212	39.3188	42.0193	55.0645	49.6403	54.6906	48.1467	1.12437	0.601964	61.4699	70.556	60.7219	64.2493	70.8744	64.8009	97.5195	77.7316	1.20984	0.269754	F7H6X2	Nucleoside diphosphate kinase	NME2
H9EME9	20.0567	21.3	14.9659	18.7742	12.6094	8.57868	12.7526	15.4645	21.5293	14.1869	0.755658	0.199764	19.6741	22.5318	20.5505	20.9188	8.34479	5.22932	8.14299	7.23903	0.346054	0.000481317	H9EME9		MATR3
F6TNV9	26.3076	32.4745	52.0043	36.9288	49.6284	39.4023	27.3964	26.6529	27.3492	34.0858	0.923015	0.743655	6.9239	26.4908	8.96844	14.1277	16.9938	12.7396	5.32449	11.686	0.827165	0.747695	F6TNV9		A2M
A0A5F8AFB0	0.314489	0.302046	0.223675	0.28007	0.270037	0.553076	0.595261	0.588856	0.392559	0.479958	1.71371	0.0634653	0.367932	0.701367	0.2706	0.446633	0.264175	0.433075	0.378597	0.358616	0.802932	0.562604	A0A5F8AFB0		AACS
F7G6L8	0.244025	0.143123	0.124374	0.170507	0.379481	0.143848	0.171553	0.0846196	0.11345	0.17859	1.04741	0.917487	10.3241	17.1769	12.8202	13.4404	38.9386	32.7467	18.9265	30.2039	2.24724	0.0549813	F7G6L8		AADAC
A0A1D5Q520	0.965766	1.15139	1.56443	1.22719	0.616734	0.492643	0.557978	0.685805	0.970653	0.664763	0.541694	0.0162408	0.509724	0.527351	0.6215	0.552858	0.289183	0.255458	0.268237	0.270959	0.490106	0.00144542	A0A1D5Q520		AAK1
F7A873	2.62648	1.99459	11.5128	5.37796	5.962	3.00214	2.40308	4.41374	2.89351	3.73489	0.694482	0.520055	7.90709	5.27136	5.76552	6.31466	7.61674	7.16981	6.20279	6.99644	1.10797	0.495463	F7A873		AAMDC
A0A1D5QQI4	2.33632	2.41669	5.25556	3.33619	3.93571	5.45088	5.40249	5.01072	3.76345	4.71265	1.41259	0.156825	4.86913	3.91787	3.92254	4.23651	4.66465	2.89806	6.69589	4.75287	1.12188	0.674572	A0A1D5QQI4	Alanine--tRNA ligase, cytoplasmic	AARS
A0A5F8AHU7	0.367183	0.674556	0.540693	0.527477	0.364712	0.551815	0.561889	0.509927	0.372097	0.472088	0.894992	0.547236	0.479841	0.773575	0.680563	0.64466	0.668281	1.15978	1.29436	1.04081	1.61451	0.131039	A0A5F8AHU7	Alanine--tRNA ligase, cytoplasmic	AARS2
F7GS66	0.53956	0.0503118	0.623014	0.404295	0.548923	0.32328	0.308848	0.0726993	0.379885	0.326727	0.80814	0.656019	0.288445	0.273573	0.621039	0.394353	0.197902	0.180047	0.491195	0.289715	0.734659	0.528503	F7GS66		AASDHPPT
F7F4Z0	0.393323	0.228393	0.12929	0.250335	0.171584	0.12391	0.12147	0.285757	0.2524	0.191024	0.763074	0.440538	0.45852	0.237785	0.453292	0.383199	0.154604	0.055079	0.112927	0.107537	0.280629	0.0243763	F7F4Z0		AATF
A0A1D5QSB1	0.984793	0.826162	1.33335	1.0481	0.544135	0.622583	0.96767	1.20172	0.533949	0.774011	0.738488	0.23641	17.0955	29.4386	24.2598	23.598	35.0191	17.4647	40.1079	30.8639	1.3079	0.400797	A0A1D5QSB1		ABAT
G7NEL5	0.512157	0.457249	0.23504	0.401482	0.354264	0.402571	0.909399	0.239458	0.323789	0.445896	1.11063	0.802798	0.378055	0.254538	0.308614	0.313736	0.230162	0.30994	0.258498	0.2662	0.848485	0.32797	G7NEL5		ABCA1
A0A1D5QKQ4	2.067	2.37377	2.52014	2.3203	2.3953	0.940022	0.692967	1.38102	2.63304	1.60847	0.693215	0.224713	0.358121	0.648618	0.65934	0.55536	0.419305	0.566306	0.517124	0.500912	0.90196	0.639795	A0A1D5QKQ4		ABCA8
F7H5V2	0.900154	1.46233	1.67688	1.34646	1.20868	0.783247	1.46428	0.836988	1.39543	1.13772	0.844978	0.439673	0.263186	0.0854969	0.278579	0.209087	0.710312	0.374129	0.149498	0.411313	1.96718	0.310581	F7H5V2
F7HLZ5	1.75812	1.94273	1.9046	1.86848	1.29986	2.45684	2.31101	1.64094	2.01862	1.94546	1.04119	0.797782	0.650615	0.463134	0.775591	0.62978	1.74073	1.96582	2.79009	2.16555	3.43857	0.00980053	F7HLZ5		ABCB10
G7NS55	0.551177	0.728514	0.82877	0.702821	0.75726	0.886981	0.99899	0.817342	0.682562	0.828627	1.179	0.227393	0.452626	0.100819	0.390115	0.31452	0.616064	2.1748	1.15887	1.31658	4.18599	0.0997244	G7NS55		ABCB7
A0A5F7ZUS2	1.30012	0.686186	1.09078	1.02569	0.974791	0.672471	0.702386	0.918096	0.806677	0.814884	0.794471	0.217959	1.10647	1.23058	1.27992	1.20566	1.25268	2.46893	1.73883	1.82015	1.50968	0.160487	A0A5F7ZUS2		ABCC3
A0A5F8A1T7	0.734427	1.04023	0.573444	0.7827	0.576508	0.543967	0.676737	0.782305	1.43515	0.802932	1.02585	0.935501	0.364985	0.755335	0.491593	0.537304	1.48353	0.749461	0.979354	1.07078	1.99288	0.0953789	A0A5F8A1T7		ABCD1
A0A1D5RAV7	2.21258	1.31378	2.82452	2.11696	4.00161	1.63001	2.22315	1.42162	1.51774	2.15882	1.01978	0.955355	0.299421	0.505599	0.118572	0.307864	3.70365	2.05751	1.86511	2.54209	8.25718	0.0197573	A0A1D5RAV7		ABCD3
F7GPG0	1.47885	2.78457	3.07601	2.44648	2.56099	3.04053	3.33529	2.93449	2.76048	2.92636	1.19615	0.274062	2.07894	1.9461	1.12797	1.71767	3.14205	3.23427	1.98711	2.78781	1.62302	0.0987693	F7GPG0		ABCE1
F7FXH1	1.60297	1.34455	1.9146	1.6207	2.24707	2.80563	3.28771	2.26169	2.22005	2.56443	1.58229	0.021624	0.939158	1.14612	0.890593	0.991956	1.19512	1.89988	1.04137	1.37879	1.38997	0.233199	F7FXH1		ABCF1
F7H1X3	1.23107	0.694762	0.255245	0.727026	0.767068	1.63498	0.750424	0.58685	0.679234	0.883712	1.21552	0.648846	0.110622	0.0639729	0.0708433	0.0818128	0.163327	0.0940336	0.378485	0.211948	2.59065	0.208449	F7H1X3		ABCF2
Q5MB13	1.34504	1.30318	0.846804	1.16501	1.41453	0.950392	0.651089	1.03058	1.51752	1.11282	0.955206	0.835805	0.741411	0.681873	0.397486	0.606923	0.530721	0.756044	0.701214	0.66266	1.09183	0.680987	Q5MB13	ATP-binding cassette sub-family G member 2	ABCG2
F7GT51	0.93489	1.38205	0.871473	1.06281	1.25638	2.05304	1.86475	1.38064	1.27825	1.56661	1.47403	0.0889238	0.259626	0.662773	0.401994	0.441464	0.295334	1.09084	0.736248	0.707475	1.60257	0.361781	F7GT51		ABHD11
A0A5F7ZH65	18.5755	11.5948	21.638	17.2694	23.2729	19.3694	20.6997	25.9308	25.4397	22.9425	1.3285	0.0861117	61.0817	27.4856	25.907	38.1581	53.984	60.527	54.7587	56.4232	1.47867	0.192149	A0A5F7ZH65		ABHD14B
F7CTE8	0.725125	0.791674	1.06877	0.861857	0.792123	1.3585	0.726731	0.6829	0.748549	0.86176	0.999887	0.999596	0.0736835	0.0354468	0.0777632	0.0622978	0.542974	1.15754	0.763377	0.821297	13.1834	0.0135806	F7CTE8		ABHD16A
F7HIR3	0.674064	0.696419	0.633165	0.667882	1.08118	0.796385	0.823133	0.452511	0.731415	0.776925	1.16327	0.449477	0.0602028	0.0327872	0.284571	0.125854	0.333923	0.893519	0.582322	0.603255	4.7933	0.0572517	F7HIR3		ABHD6
H9YUY8	4.97144	4.00346	6.1596	5.04483	4.74944	3.86666	3.59894	3.90011	6.60259	4.54355	0.900635	0.582489	2.30778	1.90747	2.49251	2.23592	2.47024	1.51075	2.34191	2.10764	0.942624	0.730178	H9YUY8		ABI1
F6PKZ0	0.651602	1.10803	1.90829	1.22264	0.633093	1.24485	0.857124	0.672385	0.892559	0.860002	0.703398	0.279091	0.793656	0.0976124	0.52963	0.473633	0.523989	0.536031	0.752398	0.60414	1.27554	0.578339	F6PKZ0		ABI3
F6YHN6	1.533	1.7058	1.26518	1.50133	1.36626	0.62006	0.483281	1.04068	1.72621	1.0473	0.69758	0.207433	0.104496	0.171669	0.0788681	0.118345	0.139077	0.293953	0.128991	0.18734	1.58301	0.315164	F6YHN6		ABLIM3
H9Z4C4	14.3678	13.7767	14.2184	14.121	15.4291	13.5661	17.8569	19.8641	9.26685	15.1966	1.07617	0.67466	44.0458	114.924	52.6505	70.5399	147.683	117.011	132.026	132.24	1.87468	0.0620793	H9Z4C4		ACAA2
A0A5F8A396	1.14327	0.612794	0.933611	0.896557	0.62635	0.862633	1.15383	1.285	0.994725	0.984508	1.0981	0.659299	3.79061	2.85012	2.43644	3.02572	4.00071	6.88777	9.7778	6.88876	2.27673	0.0874223	A0A5F8A396		ACAD10
A0A5F8AIA9	1.91162	1.68729	2.26481	1.95457	2.74427	2.11572	2.08496	5.29434	1.07894	2.66365	1.36278	0.485481	1.10234	1.55403	0.965253	1.20721	3.15045	2.05159	3.44788	2.88331	2.38841	0.0219507	A0A5F8AIA9		ACAD8
F7HEB7	2.33296	2.24366	2.10115	2.22592	1.71194	3.49464	2.85523	3.04739	2.38268	2.69838	1.21225	0.291791	4.11059	2.68725	2.13971	2.97918	6.5179	10.0022	7.07546	7.86518	2.64004	0.0165007	F7HEB7		ACAD9
G7N8T6	0.670127	0.72049	0.152619	0.514412	0.133166	0.273003	0.481586	0.460397	0.367389	0.343108	0.666991	0.319336	0.654464	1.16708	0.0963812	0.639309	1.095	1.18782	1.64265	1.30849	2.04672	0.130447	G7N8T6		ACADL
F7H483	8.33153	13.5084	10.1448	10.6616	11.4095	19.7565	13.4911	20.8426	10.0563	15.1112	1.41735	0.204785	9.5722	12.1449	7.67102	9.79605	46.6679	46.4821	37.4775	43.5425	4.4449	0.000514376	F7H483		ACADM
F6TRA8	0.260556	0.453642	0.427215	0.380471	0.300563	0.482308	0.43319	0.604247	0.391461	0.442354	1.16265	0.470051	1.27717	0.753328	0.837978	0.956159	4.72734	5.25104	4.82089	4.93309	5.15928	6.43e-05	F6TRA8		ACADS
F7BL23	1.55762	3.32927	3.03499	2.64063	2.27661	2.91501	2.57108	2.78791	1.99596	2.50931	0.950271	0.784261	7.55209	15.0071	4.35063	8.96993	27.2424	22.3846	32.2044	27.2771	3.04095	0.0124984	F7BL23		ACADS
F6Z097	4.15052	3.53984	6.42263	4.70433	3.88131	5.14644	6.43202	7.57886	4.5012	5.50797	1.17083	0.491581	165.651	145.749	142.608	151.336	319.608	203.542	346.804	289.985	1.91616	0.0357157	F6Z097		ACADSB
F7D0Y3	13.1629	14.9998	20.6181	16.2603	17.0274	20.5227	18.6553	15.9484	12.6352	16.9578	1.0429	0.782196	17.7972	35.0447	19.3199	24.0539	91.1131	65.5528	57.3516	71.3392	2.9658	0.0149918	F7D0Y3		ACADVL
F6QTK2	3.29664	3.23328	3.9722	3.50071	3.24197	3.67012	2.8172	3.6618	2.27085	3.13239	0.894788	0.387495	2.1602	1.86096	1.9281	1.98309	1.83077	1.69314	2.40869	1.97753	0.997199	0.982438	F6QTK2		ACBD3
A0A1D5QZY3	0.288283	0.2829	0.33635	0.302511	0.450387	0.478069	0.693423	0.567861	0.309328	0.499814	1.65222	0.0614037	0.818027	0.673344	1.12408	0.871818	0.649938	0.154857	0.506108	0.436967	0.501214	0.0932489	A0A1D5QZY3		ACBD6
F7GX84	0.358267	0.670507	0.757429	0.595401	0.397134	0.731047	0.795105	0.409761	0.533737	0.573357	0.962976	0.880332	0.555244	0.657039	0.474548	0.562277	2.59907	3.17595	2.69147	2.82217	5.01918	0.000266226	F7GX84		ACCN3
F7HTB8	4.18526	3.48909	4.35834	4.0109	2.99713	2.36747	2.10142	2.57478	2.67237	2.54263	0.633931	0.00188285	2.74328	1.98674	3.34046	2.69016	1.23825	1.1691	1.79815	1.40184	0.521097	0.0427315	F7HTB8		ACIN1
A0A1D5QVG7	2.87788	2.12735	4.30326	3.10283	3.09957	3.96651	3.08656	4.7565	3.80204	3.74224	1.20607	0.344438	0.695164	0.454857	0.491099	0.54704	0.420018	1.72452	0.942184	1.02891	1.88086	0.280378	A0A1D5QVG7		ACLY
A0A5F8AQZ5	1.95469	2.47539	6.2465	3.55886	4.54333	3.76191	3.89454	4.23872	2.29758	3.74722	1.05293	0.871326	16.6424	22.1573	9.82034	16.2067	29.2128	23.0676	25.1967	25.8257	1.59352	0.0738329	A0A5F8AQZ5	Aconitate hydratase	ACO1
F6PMY5	2.34045	2.42861	9.97617	4.91508	2.16183	3.93112	0.461869	2.82668	1.77775	2.23185	0.454083	0.228317	11.4318	6.77358	12.683	10.2961	18.0036	9.4782	22.6926	16.7248	1.62438	0.206241	F6PMY5		ACOT13
F7F8Z9	2.38788	3.04605	4.89441	3.44278	2.14658	3.68694	4.20806	4.82395	2.81312	3.53573	1.027	0.915636	2.37025	1.67437	1.93261	1.99241	4.17881	7.6226	7.44754	6.41631	3.22038	0.0177374	F7F8Z9		ACOT2
A0A5F7Z994	0.742648	1.00707	0.677257	0.80899	0.741323	0.799362	1.25987	0.694591	1.30027	0.959084	1.18553	0.462044	0.474814	0.443819	0.221016	0.379883	0.425004	0.901773	0.585169	0.637316	1.67766	0.185686	A0A5F7Z994		ACOT8
G7NGR4	1.24269	1.72719	1.81359	1.59449	1.39595	1.66291	1.77219	1.40568	1.40711	1.52877	0.958783	0.707735	16.2843	22.6565	9.75749	16.2327	17.751	12.8893	22.355	17.6651	1.08824	0.771962	G7NGR4
F7DPQ9	0.254801	0.241073	0.164787	0.22022	0.283814	0.222236	0.2297	0.185373	0.186332	0.221491	1.00577	0.969183	0.360929	0.490907	0.207719	0.353185	0.300541	0.760656	0.68424	0.581812	1.64733	0.23623	F7DPQ9		ACOX3
F6TCU1	0.0922855	0.119607	0.116167	0.109353	0.0366661	0.248259	0.325567	0.201633	0.278742	0.218173	1.99513	0.152935	0.690692	0.866675	0.864006	0.807124	0.655316	0.270595	0.743443	0.556451	0.689425	0.184279	F6TCU1		ACP2
F6PJQ1	0.825164	0.598292	1.19529	0.872916	0.53245	0.576864	1.14157	0.922939	0.826359	0.800037	0.916511	0.723794	1.90127	1.23503	1.23596	1.45742	3.10362	2.20471	2.51993	2.60942	1.79044	0.0286945	F6PJQ1		ACP6
A0A1D5QJ39	7.52489	6.87916	9.41179	7.93862	7.04391	8.35867	11.1974	8.51792	4.99363	8.0223	1.01054	0.956203	21.6395	24.411	15.4944	20.5149	21.7977	22.6746	49.97	31.4808	1.53453	0.317777	A0A1D5QJ39		ACSF2
A0A1D5Q1A1	4.61945	3.77011	6.4231	4.93755	5.37009	7.40331	7.70727	6.4686	4.60564	6.31098	1.27816	0.207434	72.6226	50.6746	49.9325	57.7433	133.14	130.878	162.223	142.08	2.46055	0.00254576	A0A1D5Q1A1		ACSL1
F7GUH7	1.22262	1.81578	0.50299	1.18046	2.33936	1.93449	1.81339	1.4117	1.6285	1.82549	1.54642	0.111962	1.6459	1.23907	0.903096	1.26269	1.46458	3.10387	2.89542	2.48796	1.97036	0.0931601	F7GUH7		ACSL3
A0A5F8A496	4.05095	5.39733	6.14605	5.19811	5.57275	6.90443	6.77389	4.70358	5.39649	5.87023	1.1293	0.385916	0.476824	1.10061	0.485341	0.687591	0.234504	1.10778	0.338043	0.560111	0.814598	0.72995	A0A5F8A496		ACSL4
F6RPP7	3.8479	7.78019	6.43711	6.02173	4.51345	7.44815	7.83438	5.67861	7.04227	6.50337	1.07998	0.696593	4.16502	3.78492	2.81254	3.58749	3.36395	4.51287	5.45976	4.44553	1.23917	0.30362	F6RPP7		ACSL5
F7APW8	0.142594	0.217016	0.124227	0.161279	0.197448	0.41634	0.402229	0.557761	0.214334	0.357623	2.21742	0.0782975	4.17646	6.90007	3.61883	4.89846	8.28424	5.45822	10.6632	8.13523	1.66077	0.148938	F7APW8		ACSM3
F7BZR0	7.01544	3.5952	8.46898	6.35987	5.21607	9.21525	7.36573	8.18484	5.36498	7.06937	1.11156	0.649646	0.132616	0.439376	0.19132	0.254437	0.104978	1.60565	0.0830637	0.597899	2.34989	0.539538	F7BZR0	Acetyl-coenzyme A synthetase	ACSS1
F7EMD9	0.319467	1.16854	1.37245	0.953486	1.37399	1.17314	1.27832	1.29292	0.873407	1.19836	1.25682	0.387184	3.54308	4.53997	2.17861	3.42055	0.792306	1.50838	1.856	1.38556	0.40507	0.0538838	F7EMD9		ACSS2
F6T734	1.90583	2.40716	2.92212	2.4117	2.82158	1.99905	1.73377	3.64693	1.57831	2.35593	0.976875	0.923817	3.77327	4.85818	1.92764	3.5197	6.65432	7.73554	10.9442	8.4447	2.39927	0.0333756	F6T734		ACSS3
F7HM18	40.5596	1.64677	0.272547	14.1596	3.39901	7.68077	3.14239	0.594667	0.0302866	2.96942	0.20971	0.297557	238.384	733.941	270.679	414.335	276.666	1003.53	308.502	529.564	1.27811	0.707747	F7HM18		ACTC1
H9YUP4	115.739	84.3056	70.94	90.3282	80.6605	62.7768	42.0252	67.5221	52.3223	61.0614	0.675994	0.0666114	22.6514	26.1658	28.0192	25.6121	26.7533	17.4326	18.493	20.893	0.815745	0.230582	H9YUP4		ACTN1
F7GBD5	17.1428	7.07424	7.51495	10.5773	13.5511	34.3028	3.84728	14.8236	5.65987	14.4369	1.36489	0.629616	12.8854	30.7742	16.8346	20.1647	16.9834	129.405	14.3844	53.5908	2.65765	0.432069	F7GBD5		ACTN2
A0A1D5Q1K4	15.2366	9.59034	18.8535	14.5601	9.15524	6.12213	9.40588	7.36165	9.21198	8.25137	0.56671	0.026125	4.3706	4.42995	4.27265	4.35773	6.70205	6.97165	7.06347	6.91239	1.58624	2.67e-05	A0A1D5Q1K4		ACTR1B
I2CYF0	19.1903	25.5998	34.1618	26.3173	23.4442	28.696	37.5831	26.7059	32.2164	29.7291	1.12964	0.479454	4.14838	3.87379	2.73844	3.58687	9.32894	10.6501	8.96508	9.64804	2.68982	0.000825186	I2CYF0		ACTR2
H9FNE9	25.1034	34.8865	37.842	32.6106	26.2987	37.0305	42.7454	37.7421	32.9361	35.3506	1.08402	0.574617	7.00641	9.45871	5.69906	7.38806	14.1649	19.1442	14.0936	15.8009	2.13871	0.0136781	H9FNE9		ACTR3
F6SIB6	0.332142	0.38485	0.253892	0.323628	0.0953493	0.31333	0.13423	0.345106	0.334247	0.244452	0.755349	0.341137	0.214845	0.0255569	0.0208849	0.0870956	0.23176	0.148395	0.223164	0.201106	2.30903	0.174574	F6SIB6		ACTR8
F7HG73	8.03474	8.15635	6.2236	7.47156	4.79044	3.33058	3.06049	2.73278	7.64974	4.3128	0.577229	0.0499496	0.0833073	0.0591432	0.10206	0.0815035	0.0929902	0.411255	0.100159	0.201468	2.4719	0.319577	F7HG73	Serine/threonine-protein kinase receptor	ACVRL1
H9Z113	1.9592	2.02727	5.07569	3.02072	2.55482	2.01268	1.16957	1.44936	1.8893	1.81515	0.600899	0.189726	79.109	67.9042	67.0396	71.3509	26.3797	16.9795	29.7257	24.3616	0.341434	0.000992545	H9Z113	Aminoacylase-1	ACY1
F7CBG9	9.39174	5.45143	11.5362	8.79311	6.20412	8.06194	6.31926	4.78244	18.3202	8.7376	0.993687	0.987922	2.13521	3.40643	2.08703	2.54289	3.36381	2.93044	2.60424	2.96617	1.16646	0.431876	F7CBG9		ADA
A0A1D5Q458	3.15203	2.8965	4.21024	3.41959	1.4546	1.38215	1.83428	1.25208	2.74685	1.73399	0.507076	0.011109	0.361934	0.0600191	0.475141	0.299031	0.206347	0.059643	0.224929	0.16364	0.547232	0.37097	A0A1D5Q458		ADAM17
A0A1D5QE96	1.34724	1.38872	1.41492	1.38363	1.54532	1.57984	1.34252	1.55306	1.63378	1.5309	1.10644	0.0723683	1.05474	0.987117	1.02823	1.02336	0.749136	0.699972	0.63167	0.693593	0.677758	0.00110714	A0A1D5QE96		ADAR
F7G976	2.6721	2.79149	3.26439	2.90933	2.18064	1.45277	1.99531	2.27227	1.7278	1.92576	0.661927	0.00639314	0.0949558	0.121256	0.164925	0.127045	0.131224	0.073631	0.0493323	0.084729	0.666919	0.253037	F7G976		ADARB1
A0A5F8ANJ8	0.201285	0.291707	0.126375	0.206456	0.184879	0.441214	0.649426	0.265032	0.203646	0.348839	1.68966	0.287636	0.119301	0.0913805	0.0363819	0.0823545	0.0729341	0.172512	0.144155	0.129867	1.57693	0.283102	A0A5F8ANJ8		ADCK1
F7F8M4	0.949402	0.782878	1.43964	1.05731	0.614666	0.893042	1.06587	1.409	0.929871	0.982489	0.929238	0.750498	2.17012	3.87701	2.19246	2.74653	4.80499	12.3564	5.23644	7.46593	2.71831	0.133567	F7F8M4		ADCK3
F7HMM7	13.2246	9.92712	14.4291	12.5269	8.3779	4.93659	4.79599	7.66222	8.91355	6.93725	0.553786	0.0103331	2.51995	2.18624	1.63894	2.11504	1.34956	1.40572	1.62654	1.46061	0.690581	0.0727162	F7HMM7		ADD1
F7CGX1	1.03273	1.38997	1.56508	1.32926	0.8843	0.79134	0.716628	1.06492	1.29868	0.951173	0.715566	0.0808907	0.348969	0.523804	0.593235	0.488669	0.118711	0.0842693	0.0529198	0.0852999	0.174556	0.00580627	F7CGX1		ADD2
F6Y3V7	92.9757	60.1126	307.985	153.691	93.1691	56.9752	59.2524	43.1586	51.3912	60.7893	0.395529	0.15972	543.63	571.608	422.757	512.665	432.841	363.536	515.1	437.159	0.852719	0.298761	F6Y3V7		ADH1C
F7GMI7	0.289876	0.191213	0.808167	0.429752	0.0804361	0.222376	0.09766	0.315817	0.179701	0.179198	0.41698	0.148182	264.767	123.743	74.2029	154.237	120.883	95.5807	182.134	132.866	0.861439	0.74999	F7GMI7		ADH4
H9Z5A5	17.7816	14.4945	61.311	31.1957	25.0042	21.064	22.1604	27.0767	27.5853	24.5781	0.78787	0.574632	84.3162	75.1142	60.0013	73.1439	69.1825	71.8919	113.253	84.7758	1.15903	0.5056	H9Z5A5	S-(hydroxymethyl)glutathione dehydrogenase	ADH5
F6QS54	0.104897	0.484118	0.206629	0.265215	0.582982	0.427025	0.745437	0.516913	0.629602	0.580392	2.18838	0.0278768	6.48674	3.23227	9.21326	6.31075	2.62116	2.46325	4.61106	3.23182	0.512114	0.173529	F6QS54	1,2-dihydroxy-3-keto-5-methylthiopentene dioxygenase	ADI1
I0FQC9	0.522501	0.564246	0.452943	0.51323	0.540763	0.358394	0.405782	0.755084	0.645709	0.541147	1.05439	0.791504	0.236623	0.118364	0.22506	0.193349	0.17288	0.145769	0.0728266	0.130492	0.674902	0.260979	I0FQC9		ADNP
F6UGS1	1.74288	1.03235	0.130343	0.968525	1.83752	1.94465	1.41693	0.678265	0.879496	1.35137	1.39529	0.454056	0.284781	0.337227	0.317851	0.313286	0.728584	0.679086	0.857764	0.755145	2.4104	0.00134099	F6UGS1		ADPGK
H9FQI5	1.76766	2.70665	2.03411	2.16947	1.99314	2.66757	2.27083	2.43238	2.68122	2.40903	1.11042	0.404133	0.23048	0.175546	0.150887	0.185638	0.258757	0.531954	0.0414421	0.277384	1.49423	0.558266	H9FQI5		ADRBK1
H9Z5Q5	2.3614	2.28632	3.49449	2.71407	2.58654	3.79379	4.42217	3.06188	2.08571	3.19002	1.17536	0.475431	5.12706	4.55824	3.14721	4.2775	3.20399	4.01898	6.02218	4.41505	1.03216	0.89958	H9Z5Q5	Adenylosuccinate lyase	ADSL
F7HTL0	2.1032	2.07284	3.45613	2.54406	2.23634	3.20954	3.37896	3.56323	1.86509	2.85063	1.12051	0.603049	1.35816	1.43144	0.703037	1.16421	0.676866	0.860103	1.00393	0.846967	0.727504	0.273513	F7HTL0	Adenylosuccinate synthetase isozyme 2	ADSS
A0A1D5QGR2	0.732073	0.215334	0.514997	0.487468	0.511187	0.318274	0.129299	0.284525	0.15885	0.280427	0.575273	0.195207	40.5443	41.9093	20.9381	34.4639	32.1742	31.4488	32.2662	31.963	0.927435	0.730901	A0A1D5QGR2
A0A5F8A3U2	3.81937	2.99753	6.28013	4.36568	3.94069	2.3132	1.66165	4.03189	3.02312	2.99411	0.685829	0.196904	0.441532	0.9186	0.454872	0.605001	0.502333	0.339209	0.102196	0.314579	0.519965	0.210977	A0A5F8A3U2		AEBP1
F7HAH7	7.13778	7.61309	10.3406	8.36382	12.7672	7.57918	8.70128	9.10764	4.63856	8.55877	1.02331	0.92135	3.81869	8.78106	3.07486	5.22487	5.82689	1.90369	2.74745	3.49268	0.668472	0.465901	F7HAH7		AFM
F7H927	0.328796	0.245129	0.174355	0.249427	0.23843	0.205192	0.268381	0.276695	0.289985	0.255737	1.0253	0.87484	0.300243	0.172704	1.0155	0.496148	0.143868	0.132843	0.132164	0.136292	0.2747	0.241998	F7H927		AFTPH
F6T3R7	1.32567	3.06125	2.17567	2.18753	1.62302	1.52838	1.50717	1.84778	1.10886	1.52304	0.696238	0.147134	1.91638	2.42891	0.954987	1.76676	0.616313	0.705686	1.20283	0.841608	0.476357	0.119786	F6T3R7		AGA
F7HIA2	9.88846	13.614	15.0229	12.8418	10.1946	10.6292	10.013	10.0263	8.59282	9.89119	0.770234	0.0503712	4.66528	5.25488	6.68257	5.53424	10.0182	9.42741	13.1621	10.8692	1.96399	0.0149837	F7HIA2		AGK
F7EAR8	0.758394	0.952041	0.995234	0.90189	1.09746	1.48924	0.940229	0.818138	0.802039	1.02942	1.14141	0.498143	12.3345	14.2083	6.0689	10.8706	18.9688	22.4902	26.8225	22.7605	2.09377	0.0237894	F7EAR8		AGL
F7HF22	0.645967	1.43715	0.813353	0.965491	1.36239	1.60002	0.439708	1.6645	1.63445	1.34021	1.38812	0.331897	0.130893	0.051817	0.112984	0.0985646	0.841567	1.1662	0.983888	0.997217	10.1174	0.000753393	F7HF22	1-acyl-sn-glycerol-3-phosphate acyltransferase	AGPAT1
H9FXB4	0.327267	0.392948	0.324505	0.34824	0.346238	0.490156	0.623452	0.38676	0.447111	0.458743	1.31732	0.145394	0.174758	0.248135	0.135852	0.186248	0.474907	0.768341	0.349239	0.530829	2.85011	0.0550944	H9FXB4		AGPAT3
A0A5F8APM7	1.59398	1.71427	1.62848	1.64558	1.51245	2.58748	2.97885	1.72755	2.34735	2.23074	1.3556	0.157487	0.687572	0.378097	0.340726	0.468798	0.615281	1.32706	0.671575	0.871306	1.85859	0.187558	A0A5F8APM7		AGPS
F7HNR1	9.12582	28.375	18.6437	18.7148	4.77167	11.9643	12.8396	9.53445	6.41178	9.10436	0.486478	0.079484	0.0396442	24.6156	0.0689513	8.24139	0.0707676	0.0682559	4.81752	1.65218	0.200474	0.473621	F7HNR1		AGR2
G7MFR4	3.86839	5.76503	8.06064	5.89802	5.87005	5.26766	4.82695	6.86704	6.53108	5.87256	0.995682	0.980885	6.65384	10.972	4.54246	7.38944	3.26917	4.93927	6.93308	5.04717	0.683025	0.340834	G7MFR4		AGT
H9ES33	21.2601	22.8536	37.9747	27.3628	36.4393	25.37	34.9498	43.2104	38.0558	35.6051	1.30122	0.184416	54.4809	50.7391	34.1548	46.4583	82.561	60.9814	59.7085	67.7503	1.4583	0.093037	H9ES33	Adenosylhomocysteinase	AHCY
H9Z4K5	2.5924	3.05882	0.217868	1.95636	2.73604	2.78391	2.58777	2.70874	2.14277	2.59184	1.32483	0.373478	0.941723	0.621168	0.0771053	0.546665	1.71662	2.16427	1.19436	1.69175	3.09467	0.0385442	H9Z4K5	Adenosylhomocysteinase	AHCYL1
F6WRS6	19.9904	49.1626	52.037	40.3967	28.4392	21.7769	25.0248	14.9274	21.3983	22.3133	0.552355	0.0658074	0.130752	8.08371	9.28762	5.83403	1.56549	1.85257	0.0424375	1.1535	0.197719	0.185064	F6WRS6		AHSG
H9FYK5	1.1692	1.50988	2.75047	1.80985	2.08796	1.92822	2.18368	2.03486	2.00846	2.04864	1.13194	0.526709	0.536557	0.576804	0.579909	0.564423	0.720285	0.645904	0.46579	0.61066	1.08192	0.579751	H9FYK5		AIDA
F7C728	13.3744	11.1557	18.1008	14.2103	13.204	16.2416	12.2745	15.7921	10.9696	13.6963	0.963832	0.807306	24.0194	23.9713	20.0204	22.6704	50.9671	90.468	65.4789	68.9713	3.04236	0.0162998	F7C728		AIFM1
F7GWT5	0.442802	0.594096	1.20506	0.747318	0.720213	0.761526	0.774312	0.0515438	0.594308	0.580381	0.776618	0.526975	0.398683	0.112846	0.68925	0.40026	1.0764	1.1948	0.956123	1.07578	2.68769	0.0199323	F7GWT5		AIFM2
F6RYT0	7.2501	8.23144	8.43581	7.97245	7.87564	9.76527	11.5321	9.30652	8.13509	9.32292	1.16939	0.189742	9.50667	11.5243	11.3902	10.807	9.30258	5.41779	8.5278	7.74939	0.717068	0.0868519	F6RYT0		AIMP1
F7F130	1.37927	1.49711	0.193807	1.0234	1.47023	2.34473	2.30276	1.82595	2.76204	2.14114	2.09219	0.0393915	1.43387	0.887961	0.461814	0.927882	2.1132	2.98264	2.15887	2.41824	2.60619	0.0201533	F7F130		AIMP2
F7H7B6	6.19298	6.68998	4.67249	5.85181	11.5497	9.93449	8.85347	10.4327	7.74957	9.70398	1.65829	0.00760789	6.58138	6.91154	10.1974	7.89678	6.5642	4.22817	5.87118	5.55452	0.70339	0.156845	F7H7B6		AIP
F6TT84	2.18603	1.75317	3.44417	2.46112	3.16819	3.23858	3.29944	3.12548	2.65948	3.09823	1.25887	0.162473	1.27197	22.5518	1.11168	8.31183	1.58472	13.5413	0.451177	5.1924	0.6247	0.724875	F6TT84	Adenylate kinase isoenzyme 1	AK1
A0A1D5RIB1	12.198	12.4016	11.5259	12.0418	3.26956	9.65247	8.86195	13.0119	9.07038	8.77325	0.728564	0.170357	20.2073	29.8264	50.4656	33.4998	18.5403	5.06859	46.9649	23.5246	0.702232	0.548409	A0A1D5RIB1	Adenylate kinase 2, mitochondrial	AK2
H9FV35	17.7927	18.9348	22.991	19.9062	16.8608	14.0261	15.8711	19.615	10.7877	15.4321	0.775243	0.0967558	76.8105	96.0599	104.867	92.579	50.333	39.0737	99.4904	62.9657	0.68013	0.218663	H9FV35	GTP:AMP phosphotransferase AK3, mitochondrial	AK3
A0A5F7ZHP1	19.8097	13.8967	46.6885	26.7983	8.31545	4.76282	6.71914	9.36462	12.4696	8.32632	0.310703	0.0504293	6.30057	7.0642	8.54694	7.3039	2.22283	1.19784	3.17652	2.19906	0.301081	0.00425733	A0A5F7ZHP1		AKAP12
F6WQ68	2.22489	2.54076	4.71547	3.16038	2.2442	1.2918	1.57349	1.83412	2.32438	1.8536	0.586511	0.0828832	0.638551	0.652416	0.923596	0.738188	0.472627	0.20804	0.145958	0.275542	0.373268	0.0275689	F6WQ68		AKAP13
F7DN43	0.723775	0.760021	0.476173	0.653323	0.353613	0.335846	0.448247	0.483986	0.621106	0.44856	0.686582	0.0733969	0.848223	0.856319	0.715672	0.806738	0.420338	0.389801	0.728192	0.512777	0.635618	0.0663231	F7DN43		AKAP8L
A0A5F8A501	0.692358	0.482498	0.952112	0.708989	0.655659	0.244465	0.347966	0.638558	0.685854	0.5145	0.725681	0.260694	0.601179	0.437835	0.321779	0.453598	0.0992847	0.200942	0.132758	0.144328	0.318186	0.0231637	A0A5F8A501		AKAP8L
A0A5F7ZUJ5	1.03694	1.16221	1.49252	1.23056	1.36346	0.852684	0.784513	0.962818	1.08758	1.01021	0.820939	0.238944	2.5966	1.65304	2.3814	2.21035	1.4602	1.1423	1.37436	1.32562	0.599734	0.0423648	A0A5F7ZUJ5		AKAP9
G7MGP9	16.922	16.7386	39.8701	24.5102	21.6723	27.2712	36.2795	30.8982	22.631	27.7504	1.1322	0.644166	73.9955	76.7734	51.6271	67.4653	84.057	82.4113	93.5102	86.6595	1.2845	0.0914501	G7MGP9		AKR1A1
G7MME8	31.6129	74.758	48.6872	51.686	54.1798	59.1998	58.493	51.7052	116.426	68.0008	1.31565	0.415367	2.10511	4.86929	1.19855	2.72432	2.70301	4.60744	1.46414	2.92486	1.07361	0.895487	G7MME8		AKR1B1
F6Y0J6	2.53524	1.89282	2.74874	2.39227	3.43759	4.19948	3.08751	3.45815	2.97423	3.43139	1.43437	0.0228195	7.41446	5.38568	7.64733	6.81582	8.8919	5.4355	11.0218	8.44973	1.23972	0.410387	F6Y0J6		AKR7A3
F7HJV1	6.50791	1.27531	2.71122	3.49815	2.67922	2.35783	9.12756	5.68518	0.701784	4.11032	1.175	0.798194	155.802	101.156	77.8816	111.613	154.996	110.444	243.967	169.802	1.52135	0.270442	F7HJV1		AKR7L
F7HCH0	1907.45	1280.47	1078.07	1421.99	1952.72	1346.17	1348.88	1364.87	475.68	1297.66	0.912565	0.744126	792.338	1228.72	694.581	905.212	696.848	355.784	469.125	507.252	0.560368	0.107424	F7HCH0	Serum albumin	ALB
A0A1D5R7P2	5.3462	2.4239	3.32307	3.69772	5.34135	2.73185	3.97471	2.44853	2.52262	3.40381	0.920516	0.773315	13.1974	9.38238	9.91182	10.8305	10.1418	5.13509	8.54129	7.93938	0.733055	0.20241	A0A1D5R7P2		ALCAM
G7N2M0	1.12941	1.10218	1.21183	1.1478	1.81948	2.45698	2.00205	1.98904	0.943005	1.84211	1.6049	0.0815141	2.08958	2.83252	1.26547	2.06253	3.06643	5.05756	3.44735	3.85711	1.87009	0.0774801	G7N2M0		ALDH18A1
A0A1D5QY87	71.0575	46.461	105.247	74.2551	108.785	74.9369	81.6321	145.718	84.2608	99.0665	1.33414	0.288949	266.892	204.157	149.85	206.966	184.723	204.672	194.702	194.699	0.940727	0.738697	A0A1D5QY87		ALDH1A1
F7H3Z2	0.690699	0.854835	1.74467	1.09674	1.13095	0.823956	1.17644	1.71313	0.980317	1.16496	1.06221	0.834178	0.229801	0.120982	0.0713629	0.140715	0.143822	0.0485319	0.208075	0.133476	0.948556	0.917767	F7H3Z2		ALDH1A3
A0A1D5QNH6	1.21903	0.32603	2.59853	1.3812	0.361731	0.987493	0.634076	1.26179	0.812057	0.81143	0.587484	0.318633	106.601	102.105	93.6823	100.796	118.508	90.5315	139.475	116.171	1.15254	0.353869	A0A1D5QNH6	10-formyltetrahydrofolate dehydrogenase	ALDH1L1
A0A5F8A731	91.1617	108.528	119.146	106.279	94.6901	70.4001	73.452	104.873	75.2336	83.7298	0.787834	0.0827088	164.673	187.382	87.5884	146.548	247.687	184.575	201.855	211.372	1.44234	0.142637	A0A5F8A731
A0A1D5QV70	14.7514	15.7529	22.0235	17.5093	13.5675	14.4843	10.7128	17.2876	14.6637	14.1432	0.807755	0.173444	15.2342	21.9512	13.7044	16.9633	41.7418	39.5014	28.3348	36.526	2.15324	0.0157815	A0A1D5QV70	Aldehyde dehydrogenase	ALDH3A2
G7MHB6	4.03937	4.48747	4.93553	4.48745	3.597	3.65611	4.28106	6.08156	4.22933	4.36901	0.973606	0.857082	39.5979	43.0668	37.5309	40.0652	103.07	57.7902	80.7179	80.5262	2.00988	0.0372213	G7MHB6		ALDH4A1
F6T9P8	1.36662	2.0805	2.14184	1.86298	1.45426	1.79652	1.36074	2.39772	1.38173	1.67819	0.90081	0.583028	8.30265	4.78794	5.75598	6.28219	14.182	8.8854	11.3707	11.4794	1.82728	0.0486951	F6T9P8		ALDH5A1
F7E2B9	23.049	25.4198	27.116	25.1949	29.3234	27.4184	29.1279	29.9858	22.6802	27.7071	1.09971	0.24871	139.761	151.253	109.552	133.522	219.801	129.993	249.977	199.924	1.49731	0.156486	F7E2B9		ALDH6A1
H9FV16	6.40178	6.00464	6.75902	6.38848	4.98889	7.06453	5.05834	6.88711	4.02754	5.60528	0.877405	0.366184	32.3657	30.3471	23.4273	28.7134	29.9776	16.0555	34.2296	26.7542	0.931769	0.764879	H9FV16		ALDH7A1
G7MF77	5.62177	7.31164	9.31088	7.41476	8.26833	9.18652	7.67208	9.33972	7.99703	8.49274	1.14538	0.27323	9.51812	6.54459	6.31009	7.4576	7.30401	8.79451	9.07861	8.39238	1.12535	0.469065	G7MF77		ALDH9A1
F6SYL4	71.648	59.9912	143.338	91.659	86.2999	84.4696	96.829	88.7694	85.468	88.3672	0.964086	0.869917	12.5391	168.483	12.7117	64.5779	14.7167	309.004	10.8333	111.518	1.72688	0.695608	F6SYL4	Fructose-bisphosphate aldolase	ALDOA
F7HRC7	0.377723	0.188989	3.37979	1.3155	0.228929	0.660279	0.598292	1.2729	0.096884	0.571456	0.434402	0.389858	331.475	270.04	233.806	278.44	318.301	209.427	494.267	340.665	1.22348	0.517366	F7HRC7	Fructose-bisphosphate aldolase	ALDOB
F6ULB8	0.641142	0.666016	1.37119	0.892784	0.596314	1.37349	0.527506	1.69532	0.662737	0.971074	1.08769	0.835289	2.2043	1.36163	0.767365	1.44443	0.694176	1.01078	2.07026	1.2584	0.87121	0.767915	F6ULB8	Fructose-bisphosphate aldolase	ALDOC
A0A1D5QU95	1.58012	1.39332	2.33354	1.76899	1.29258	1.61526	1.32405	1.73167	1.15205	1.42312	0.804481	0.222808	0.533923	0.597732	0.432628	0.521427	0.577952	1.09763	0.73475	0.803442	1.54085	0.155172	A0A1D5QU95		ALG11
F7CXN6	0.308688	0.354584	0.123218	0.262163	0.257942	0.238215	0.370584	0.291346	0.331652	0.297948	1.1365	0.577843	0.154568	0.277551	0.425554	0.285891	0.18239	0.442399	0.271204	0.298664	1.04468	0.912644	F7CXN6		ALG13
A0A1D5Q4X5	1.09865	0.445471	0.133934	0.559351	0.642594	0.858359	0.907118	0.287597	0.683694	0.675872	1.20831	0.662069	0.708338	0.450341	0.303406	0.487362	0.894746	1.30695	2.0009	1.40086	2.87438	0.0565481	A0A1D5Q4X5		ALG2
A0A1D5RI13	2.88626	1.73466	0.285715	1.63555	1.89426	1.8791	2.57584	1.38098	0.0427236	1.55458	0.950497	0.921456	0.814179	0.750533	0.518278	0.69433	1.46476	3.23223	2.55965	2.41888	3.48376	0.0299791	A0A1D5RI13		ALG5
F7GD35	0.721112	0.0791049	0.131887	0.310701	0.586737	0.119716	0.756323	0.503735	0.306719	0.454646	1.46329	0.519804	0.0582566	0.330659	0.0494051	0.146107	0.488014	0.506758	0.961781	0.652184	4.46375	0.0484821	F7GD35		ALG6
F7A881	0.0577003	0.0820819	0.130396	0.0900594	0.0343378	0.277025	0.244802	0.214433	0.209332	0.195986	2.17619	0.119516	0.0555462	0.118319	0.196825	0.123563	0.119697	0.0701394	0.100671	0.0968358	0.783694	0.570822	F7A881		ALG8
F7EPQ4	11.4774	8.01391	21.8908	13.794	13.7572	6.75203	9.5118	6.87189	13.9348	10.1655	0.736952	0.365141	2.8252	6.35824	1.30006	3.4945	2.58807	1.34507	3.05958	2.33091	0.667021	0.503051	F7EPQ4		ALOX15
F7F2I1	0.0314415	0.119395	0.0833103	0.0780491	0.198832	0.104621	0.111191	0.0701964	0.151639	0.127296	1.63097	0.207195	0.326597	0.150608	0.214159	0.230455	0.393482	0.381882	0.338871	0.371412	1.61165	0.0596054	F7F2I1		ALS2
A0A5F7ZKL7	12.7997	8.43351	11.0792	10.7708	10.9743	9.65001	9.56296	7.53563	10.1243	9.56942	0.888459	0.354002	14.1505	7.78484	8.58215	10.1725	5.02974	6.27091	4.1528	5.15115	0.506381	0.0745597	A0A5F7ZKL7		AMBP
A0A1D5QXA1	0.579467	0.542493	0.0929811	0.404981	0.055706	0.597393	0.162648	0.119972	0.131982	0.21354	0.527285	0.311017	0.47211	0.0489252	0.0618231	0.194286	0.439537	0.558119	0.565797	0.521151	2.68239	0.0870039	A0A1D5QXA1		AMFR
A0A5F7ZH55	0.584562	1.10862	1.05377	0.915651	0.600529	0.192075	0.223237	0.539119	0.717962	0.454584	0.49646	0.0472554	0.0408806	0.046317	0.105071	0.0640894	0.0407373	0.0932992	0.0573129	0.0637831	0.995221	0.99108	A0A5F7ZH55		AMOTL1
F6VKF9	0.923196	0.66252	0.153211	0.579642	0.51383	0.659753	0.793671	0.562638	0.445766	0.595132	1.02672	0.935602	2.78929	2.84535	1.97032	2.53499	3.35911	2.18944	2.86736	2.8053	1.10663	0.573482	F6VKF9		AMPD2
A0A1D5QX71	0.544809	0.64316	0.310549	0.499506	1.0051	0.60934	0.605332	1.32464	0.398258	0.788533	1.57863	0.261089	0.893396	1.27301	1.08187	1.08276	2.04492	2.64851	2.77271	2.48871	2.29849	0.00492072	A0A1D5QX71	Aminomethyltransferase	AMT
F7G3J3	0.354929	0.0888144	0.366259	0.270001	0.449506	0.483219	0.313541	0.238496	0.173248	0.331602	1.22815	0.573087	0.102964	0.114609	0.221783	0.146452	0.0274504	0.175967	0.247478	0.150299	1.02627	0.961568	F7G3J3		ANAPC2
A0A5F8ACL1	0.58159	0.34147	0.188206	0.370422	0.424718	0.325582	0.350737	0.285802	0.156351	0.308638	0.833206	0.568224	0.143921	0.0863628	0.155964	0.128749	0.131736	0.071782	0.148276	0.117265	0.910801	0.735011	A0A5F8ACL1		ANAPC4
A0A5F7ZAL9	0.56785	0.0476148	0.292105	0.302523	0.358225	0.906986	0.281965	1.82796	0.370398	0.749107	2.4762	0.311639	0.783949	0.141058	0.319792	0.414933	0.313902	1.01028	0.325656	0.549944	1.32538	0.675485	A0A5F7ZAL9	Angiogenin	ANG
A0A1D5QSY9	1.07746	1.36531	1.72874	1.3905	1.8907	1.70757	1.43221	1.54247	1.53006	1.6206	1.16548	0.235861	0.700711	0.561968	0.63045	0.631043	0.780267	0.921121	0.830036	0.843808	1.33716	0.0208173	A0A1D5QSY9		ANKFY1
F6ULZ1	0.419838	0.442232	0.184837	0.348969	0.37858	0.381902	0.595196	0.329092	0.499575	0.436869	1.25188	0.357891	0.175216	0.236272	0.322513	0.244667	0.181685	0.13436	0.190996	0.169014	0.69079	0.176757	F6ULZ1		ANKIB1
F6V7T2	0.246488	0.26157	0.100843	0.202967	0.361934	0.165933	0.27703	0.333426	0.328321	0.293329	1.4452	0.179476	0.958606	0.272943	0.762397	0.664649	0.582476	0.454028	0.823629	0.620044	0.93289	0.856217	F6V7T2		ANKRD28
A0A1D5Q9C1	2.44272	2.52472	2.47762	2.48169	3.24086	3.38278	3.15741	2.1801	3.85762	3.16375	1.27484	0.111609	0.492148	0.17694	0.484683	0.38459	0.60602	0.385791	0.490707	0.494173	1.28493	0.419061	A0A1D5Q9C1		ANKRD44
A0A1D5QKQ1	0.361771	0.630682	0.148582	0.380345	0.122479	0.145742	0.0929157	0.1132	0.348747	0.164617	0.432809	0.120969	1.68469	1.58696	1.28189	1.51785	0.802208	0.747022	1.86548	1.13824	0.749901	0.378447	A0A1D5QKQ1		ANKRD46
F7E787	2.69533	2.49453	3.22089	2.80359	1.73761	1.49646	1.70903	1.90654	2.41298	1.85253	0.66077	0.0105598	0.300437	0.231406	0.29845	0.276764	0.256164	0.229567	0.208247	0.231326	0.835823	0.162602	F7E787		ANKS1A
A0A1D5QPX3	0.359985	0.642865	0.593394	0.532081	0.703241	0.764609	0.450235	0.379289	0.41826	0.543127	1.02076	0.931608	0.0396262	0.162883	0.0959546	0.0994878	0.200947	0.183238	0.3901	0.258095	2.59424	0.102515	A0A1D5QPX3	Anoctamin	ANO10
F7HN51	4.71787	5.00276	5.91805	5.21289	4.33951	3.29001	3.49922	3.68636	3.92594	3.74821	0.719026	0.00643635	0.489652	0.620595	0.412556	0.507601	1.02579	0.828457	0.625899	0.826715	1.62867	0.0707117	F7HN51	Anoctamin	ANO6
G7MY28	11.0749	10.495	7.01224	9.52739	14.7839	9.478	15.7431	12.4616	16.3325	13.7598	1.44424	0.0691825	40.1421	23.3836	20.333	27.9529	19.9704	5.79372	7.46478	11.0763	0.396249	0.0908784	G7MY28		ANP32A
A0A1D5Q4B1	16.2594	7.88399	21.1951	15.1128	19.2391	19.2296	17.6271	15.139	23.7206	18.9911	1.25662	0.296975	8.22083	5.95582	7.69175	7.28947	3.54842	2.33416	5.12852	3.67037	0.503517	0.0268773	A0A1D5Q4B1		ANP32B
H9G093	2.24041	2.17689	4.88226	3.09986	4.40847	4.72148	4.54178	4.69805	4.55997	4.58595	1.47941	0.0638923	6.52903	2.9826	7.07446	5.5287	1.68203	0.734691	1.93653	1.45108	0.262464	0.0377676	H9G093		ANP32E
F6VKN1	0.955924	0.620928	0.591572	0.722808	1.12317	1.88607	5.49146	1.61438	0.842148	2.19145	3.03185	0.241335	17.2949	27.4061	17.596	20.7656	14.0495	5.62096	18.72	12.7968	0.61625	0.191227	F6VKN1		ANPEP
F7E707	204.199	116.015	121.239	147.151	117.01	121.22	113.372	117.117	147.352	123.214	0.837333	0.326728	10.4386	15.9961	10.7673	12.4007	6.12004	6.979	4.79391	5.96432	0.480967	0.0280086	F7E707	Annexin	ANXA1
A0A5F8ARR0	78.5874	48.4891	66.4035	64.4933	50.3065	38.8628	25.1646	32.324	29.731	35.2778	0.546999	0.0147985	5.78818	7.24983	9.29288	7.44363	6.15922	4.52323	8.20968	6.29738	0.846009	0.479976	A0A5F8ARR0	Annexin	ANXA11
A0A1D5QRH5	378.595	157.337	258.349	264.761	188.357	235.878	137.564	133.194	154.531	169.905	0.64173	0.124963	99.4557	82.4031	118.466	100.108	96.5664	34.0947	121.407	84.0225	0.839317	0.596197	A0A1D5QRH5	Annexin	ANXA5
F7H1Y5	277.785	236.567	300.108	271.487	232.346	290.793	182.039	214.375	222.271	228.365	0.841164	0.164985	77.2127	71.1544	88.8289	79.0654	73.7845	78.2443	125.3	92.4429	1.1692	0.481941	F7H1Y5	Annexin	ANXA6
A0A5F7ZGP3	18.0903	14.6752	15.0766	15.9474	14.1403	13.763	14.5046	10.3784	16.124	13.7821	0.864221	0.194147	9.70567	6.27439	10.7496	8.90987	11.8162	6.15629	15.5561	11.1762	1.25436	0.498506	A0A5F7ZGP3	Annexin	ANXA7
F7E6S3	0.521304	0.256855	0.17962	0.31926	0.260367	0.230626	0.121839	0.274744	0.269322	0.23138	0.724738	0.338554	1.03886	0.608912	1.14465	0.930808	0.244039	0.255214	0.45039	0.316548	0.340078	0.0255699	F7E6S3	Annexin	ANXA9
F6TU01	1.12594	0.926166	0.520931	0.857677	0.87204	0.176296	0.0510651	0.26296	0.336502	0.339773	0.396154	0.0643031	22.6566	48.4851	18.5568	29.8995	21.4119	14.8592	10.996	15.7557	0.526956	0.22432	F6TU01	Amine oxidase	AOC1
A0A1D5QES5	83.9058	95.5722	146.104	108.527	102.111	52.0284	30.8125	55.4061	68.2739	61.7264	0.568764	0.0671494	0.64493	1.49949	1.49784	1.21409	1.19879	2.71478	1.36833	1.76063	1.45017	0.38254	A0A1D5QES5	Amine oxidase	AOC3
A0A5F8A3F2	14.323	9.44459	11.653	11.8069	12.7293	10.4957	10.8812	11.6336	9.3635	11.0207	0.933412	0.559961	9.66372	9.52285	6.29594	8.49417	13.9651	11.2443	13.9411	13.0501	1.53637	0.0328519	A0A5F8A3F2	AP complex subunit beta	AP1B1
H9YUL9	3.04905	4.25522	7.91581	5.07336	5.75741	5.82609	5.07398	4.476	4.35606	5.09791	1.00484	0.983591	1.30671	1.73941	0.998092	1.34807	2.88278	1.85928	1.91839	2.22015	1.64691	0.0920375	H9YUL9		AP1G1
F7AVN6	8.38865	8.7368	13.5437	10.2231	7.70822	9.46083	9.45574	8.90322	10.0166	9.10893	0.891018	0.4318	2.6685	1.24112	1.93386	1.94783	4.85663	4.37353	4.38137	4.53718	2.32935	0.00423693	F7AVN6		AP1M1
A0A1D5Q8J6	19.3998	24.6082	19.8472	21.2851	22.2791	21.2381	19.9045	19.4373	21.7053	20.9128	0.982512	0.801017	8.11995	7.87945	7.06525	7.68822	10.5076	13.422	9.48703	11.1389	1.44882	0.0475776	A0A1D5Q8J6		AP2A1
I2CUB9	12.6102	10.6327	10.0645	11.1025	12.0562	9.7425	7.48859	8.5027	9.23959	9.40591	0.847192	0.195058	2.53371	2.63643	1.9772	2.38245	2.96321	3.66109	4.14456	3.58962	1.50669	0.0390661	I2CUB9		AP2A2
F6Z952	1.63076	0.553204	1.09274	1.09223	1.17175	1.26923	1.01959	1.34297	0.619265	1.08456	0.992975	0.979348	0.221862	0.155904	0.276585	0.218117	0.491576	0.0508928	0.37219	0.304886	1.39781	0.558539	F6Z952		AP2S1
F6RCI7	4.89656	7.45666	8.76331	7.03885	6.34434	7.68988	6.99811	5.43615	6.72791	6.63928	0.943234	0.693722	0.966268	1.65326	1.03777	1.2191	1.82782	2.08621	2.62609	2.18004	1.78824	0.0400873	F6RCI7		AP3D1
A0A5F8ANW5	0.927866	0.0535143	1.63012	0.870499	1.46368	2.32126	1.5119	0.0876363	1.74947	1.42679	1.63905	0.384285	0.23602	0.106422	0.193235	0.178559	0.186946	0.265299	0.142813	0.198353	1.11085	0.724363	A0A5F8ANW5		AP4E1
F6U0K7	0.494674	0.736538	0.78163	0.670947	1.11463	1.237	1.19821	0.840931	1.11562	1.10128	1.64138	0.00887571	0.785127	0.72466	0.883057	0.797615	0.95309	0.726003	0.505358	0.72815	0.91291	0.639383	F6U0K7	Apoptotic protease-activating factor 1	APAF1
F7H1V9	29.1953	6.11138	10.3453	15.2173	3.46326	7.63768	11.9378	9.69182	7.84303	8.11472	0.533256	0.24456	4.95718	3.75446	3.55039	4.08734	2.60203	5.44987	3.77548	3.94246	0.964553	0.884439	F7H1V9		APCS
A0A1D5QH82	2.68908	2.03802	5.25182	3.32631	3.51425	3.55556	3.24804	3.19985	2.45635	3.19481	0.960468	0.868879	3.47166	3.28745	1.90945	2.88952	3.07124	2.81195	3.80883	3.23067	1.11807	0.585715	A0A1D5QH82		APEH
F7GIK6	8.51833	6.69403	3.1759	6.12942	12.4998	11.3775	6.86449	9.90696	6.04432	9.33862	1.52357	0.164353	4.7835	3.5799	2.12714	3.49685	4.62191	2.49002	2.86046	3.32413	0.950607	0.87265	F7GIK6		APEX1
A0A1D5R2W1	2.96063	4.22908	6.89217	4.69396	5.35323	5.64462	6.54902	6.35238	6.01777	5.9834	1.2747	0.199962	10.2583	7.44513	10.7344	9.47928	7.08638	4.12157	8.125	6.44431	0.679832	0.126898	A0A1D5R2W1		API5
F7FQM7	7.85141	9.02646	16.4142	11.0974	7.79864	6.82035	5.22585	3.90564	5.1809	5.78628	0.52141	0.0491064	19.0203	30.1833	8.7164	19.3067	7.54586	3.37438	6.59697	5.83907	0.302438	0.100324	F7FQM7	Apolipoprotein A-I;Proapolipoprotein A-I;Truncated apolipoprotein A-I	APOA1
F6SD23	4.37128	2.75303	0.174192	2.43283	3.30136	0.0859031	0.123236	4.58806	2.16408	2.05253	0.843677	0.805446	0.0689151	0.681801	0.0815398	0.277419	1.57101	1.31336	0.0313885	0.971919	3.50344	0.250529	F6SD23	Apolipoprotein A-II;Truncated apolipoprotein A-II	APOA2
F7CEU1	4.14473	4.27289	4.44823	4.28862	9.02421	3.17846	3.96754	3.15028	4.90406	4.84491	1.12971	0.716057	6.06379	9.40388	7.2686	7.57876	14.1955	7.51366	9.38025	10.3632	1.36739	0.27753	F7CEU1		APOB
F6YSW2	0.406291	0.338286	1.141	0.628526	0.212991	0.440583	0.523921	0.439368	0.398612	0.403095	0.641334	0.302598	0.37289	0.639515	0.484782	0.499062	0.028995	0.0434888	0.100248	0.0575772	0.115371	0.00533488	F6YSW2		APOBR
I2CYL7	1.16036	3.47297	2.58363	2.40565	0.862271	1.81033	3.08548	1.61739	2.29145	1.93339	0.803685	0.522344	5.51499	4.59085	5.55033	5.21872	1.78329	1.41689	1.26645	1.48888	0.285295	0.00043715	I2CYL7	Apolipoprotein E	APOE
F6UM69	63.5006	50.4362	8.54466	40.8271	49.3487	47.7859	43.2864	37.7179	42.1658	44.0609	1.07921	0.803253	33.2598	70.3481	25.8623	43.1567	25.4226	17.567	26.522	23.1705	0.536893	0.227907	F6UM69		APOH
A0A5F8AE45	1.9565	3.10335	1.98921	2.34969	4.78124	11.9233	6.27102	3.65903	2.32285	5.7915	2.4648	0.174777	2.29894	1.3206	7.749	3.78952	1.63302	3.08205	2.05201	2.25569	0.595246	0.49506	A0A5F8AE45		APOL2
F7BCD9	0.480046	0.379771	0.184778	0.348198	0.110287	0.862913	0.518022	0.0803635	0.384381	0.391193	1.12348	0.838532	0.0506223	2.34323	0.235889	0.87658	0.511558	1.12028	0.585844	0.739228	0.843309	0.865345	F7BCD9		APOO
A0A5F7ZES8	2.05747	2.73345	6.0741	3.62167	1.77274	1.93025	2.47957	2.84522	2.50949	2.30745	0.637124	0.213529	1.3341	1.73263	1.44066	1.50246	1.61795	3.7864	3.66067	3.02168	2.01115	0.100066	A0A5F7ZES8		APOOL
I0FGN3	1.85531	0.829806	1.75182	1.47898	1.93146	1.4087	0.958578	0.797835	0.84498	1.18831	0.803468	0.464929	0.265374	0.339066	0.526472	0.37697	0.37927	0.193728	0.168686	0.247228	0.655829	0.273223	I0FGN3		APP
I0FJ95	2.22624	2.25676	3.05737	2.51346	2.85626	2.58331	2.15523	1.8503	2.06634	2.30229	0.915983	0.526731	1.20433	1.429	1.95291	1.52875	1.41396	1.42624	1.95946	1.59989	1.04653	0.815513	I0FJ95		APPL2
F6T5C3	2.17843	1.63186	8.78294	4.19774	2.55023	8.31523	5.09973	4.33142	4.87291	5.0339	1.19919	0.702965	6.8778	21.0242	8.69929	12.2004	14.9325	33.6202	17.5719	22.0415	1.80662	0.250939	F6T5C3		APRT
F7C3L9	0.354616	0.128261	0.213228	0.232035	0.350211	0.349453	0.366217	0.277521	0.427358	0.354152	1.52629	0.0790064	0.323796	0.0754195	0.289293	0.229503	0.0541912	0.0494011	0.323546	0.142379	0.620382	0.505817	F7C3L9		APTX
A0A1D5QNT3	0.889695	0.920755	0.981639	0.930696	1.01996	1.19433	0.927878	0.642467	0.777683	0.912464	0.98041	0.892078	0.0624726	0.197527	0.0818927	0.113964	0.241503	0.295785	0.340247	0.292511	2.5667	0.0247438	A0A1D5QNT3		AQR
H9FU32	0.589078	0.776657	1.42838	0.931371	0.750939	0.891431	0.865696	0.838856	0.986087	0.866602	0.930458	0.748057	0.301366	0.157727	0.289431	0.249508	0.417952	0.515146	0.287005	0.406701	1.63001	0.122714	H9FU32		ARAF
H9Z8P1	5.77383	8.12801	8.027	7.30962	6.0141	8.51492	7.71933	8.86276	6.56436	7.53509	1.03085	0.814876	8.62403	8.39369	7.11263	8.04345	8.23865	8.90278	7.6836	8.27501	1.02879	0.713609	H9Z8P1		ARCN1
A0A5F7Z8U7	2.89371	3.58994	5.37937	3.95434	3.88323	3.84879	4.94427	4.43968	4.26791	4.27678	1.08154	0.612407	1.40215	0.0660456	0.544536	0.67091	2.13207	4.54128	2.69987	3.12441	4.65696	0.0410622	A0A5F7Z8U7		ARF6
F6W6V3	0.469741	0.784534	0.704728	0.653001	1.4682	3.02757	2.30697	0.0623794	0.0502061	1.38307	2.11801	0.39478	0.505807	0.332766	0.579711	0.472761	0.273735	0.0804479	0.0302525	0.128145	0.271057	0.0297571	F6W6V3		ARFGAP3
F6X0M2	1.95102	2.44404	3.71029	2.70178	0.732281	1.62038	2.17912	2.10501	1.9641	1.72018	0.636682	0.108426	1.6711	1.28089	1.23161	1.39454	0.717614	0.718584	0.864696	0.766965	0.549978	0.0130639	F6X0M2		ARFIP1
G7N417	0.220556	0.111826	0.222262	0.184881	0.59187	0.65096	0.677324	0.550221	0.873584	0.668792	3.61742	0.000868381	0.0598879	0.0854805	0.053773	0.0663805	0.471808	0.713806	0.373741	0.519785	7.83039	0.0111084	G7N417		ARFRP1
H9Z8U5	8.82632	4.90596	11.5105	8.41425	5.76278	10.7438	7.65122	10.018	8.0788	8.45091	1.00436	0.984688	3.93586	7.16561	4.46316	5.18821	6.44274	5.11671	10.8798	7.47975	1.44168	0.317743	H9Z8U5		ARHGAP1
F6SL85	0.555423	0.486142	0.799383	0.613649	0.430695	0.193291	0.292804	0.501868	0.376027	0.358937	0.584922	0.0432123	0.781245	0.214055	0.898885	0.631395	0.305614	0.396418	0.319136	0.340389	0.539107	0.244188	F6SL85		ARHGAP12
F7CTW1	2.73879	3.72888	4.92198	3.79655	4.26251	3.29589	3.00906	3.73271	4.37907	3.73585	0.984012	0.920252	1.20017	1.13942	2.25939	1.53299	1.25425	1.47797	0.977893	1.2367	0.806725	0.491117	F7CTW1		ARHGAP17
F6W8H8	3.83481	4.56881	8.60073	5.66812	5.56164	3.54716	3.86944	3.50547	3.84204	4.06515	0.717196	0.228506	0.513781	1.18661	0.731105	0.810499	0.501585	0.600491	0.692109	0.598062	0.737893	0.360144	F6W8H8		ARHGAP18
I0FTR0	0.640139	0.64949	0.477387	0.589006	0.634702	0.173343	0.164855	0.48613	0.75931	0.443668	0.753249	0.413152	0.19229	0.204465	0.316281	0.237679	0.0584114	0.102214	0.0762226	0.0789493	0.332168	0.0186377	I0FTR0		ARHGAP21
A0A1D5QQ64	0.655809	0.78538	0.330639	0.590609	0.615777	0.657827	0.763623	0.968179	0.815952	0.764271	1.29404	0.227072	0.851135	0.694415	1.0616	0.869049	1.11256	0.683364	1.00674	0.934221	1.07499	0.716679	A0A1D5QQ64		ARHGAP35
F7D700	0.451332	0.460194	0.508503	0.473343	0.644012	0.378854	0.306094	0.415018	0.637638	0.476323	1.0063	0.975595	0.713746	0.597875	0.0813105	0.46431	0.521104	0.149792	0.481715	0.384204	0.827471	0.742285	F7D700		ARHGAP5
F6VTL8	4.04014	6.5122	9.61829	6.72355	7.06612	7.68918	8.48977	8.35535	9.28455	8.177	1.21617	0.299729	1.61595	1.27036	1.94893	1.61175	1.72898	1.7431	0.981153	1.48441	0.920994	0.710086	F6VTL8		ARHGDIA
G7N6F2	18.0428	19.0335	24.0137	20.3633	32.6385	42.6324	23.2936	27.9604	20.0004	29.305	1.43911	0.151758	2.8277	3.92109	1.67451	2.80777	4.46411	2.21537	2.66843	3.11597	1.10977	0.760558	G7N6F2		ARHGDIB
A0A5F8A6M7	3.04411	2.49487	4.17786	3.23895	2.99851	3.32108	2.55293	2.1819	2.9395	2.79878	0.864102	0.362676	0.581661	0.642741	1.00974	0.744714	0.548531	0.657967	0.755583	0.654027	0.878226	0.569285	A0A5F8A6M7		ARHGEF1
A0A5F7ZAY6	0.169927	0.221819	0.137104	0.176283	0.17999	0.288737	0.307013	0.425083	0.252195	0.290604	1.64851	0.0887978	0.64285	0.462776	0.546905	0.550844	0.287665	0.992598	0.827076	0.702446	1.27522	0.527027	A0A5F7ZAY6		ARHGEF10L
F7FKU2	0.826553	1.26033	0.284797	0.790561	0.873037	0.475967	0.522715	0.701577	0.650276	0.644714	0.815515	0.543235	0.6658	0.644138	0.723043	0.67766	0.514194	0.231886	0.354489	0.366856	0.541357	0.0216888	F7FKU2		ARHGEF11
F7FCL2	0.980548	0.825868	1.12208	0.976165	0.878285	0.492188	0.55938	0.569625	0.91341	0.682577	0.699244	0.0697426	0.186421	0.288667	0.298736	0.257941	0.246835	0.188811	0.0717243	0.169123	0.655666	0.229964	F7FCL2		ARHGEF26
F6U2Y2	0.161764	0.410578	0.0940967	0.222146	0.15522	0.131691	0.194932	0.167494	0.353211	0.20051	0.902603	0.813618	0.306656	0.372794	0.521404	0.400285	0.413464	0.371088	0.625862	0.470138	1.17451	0.528051	F6U2Y2		ARHGEF37
F7HJW1	1.64693	1.5998	2.17796	1.80823	1.58141	1.33625	1.30804	1.87939	1.51143	1.52331	0.84243	0.189755	0.757601	0.483238	0.75677	0.66587	0.439395	0.257052	0.448853	0.381767	0.573335	0.0620761	F7HJW1		ARHGEF7
A0A5F7Z8X4	0.691972	1.03997	1.62259	1.11818	0.61026	0.696784	0.661322	0.840793	0.866327	0.735097	0.657405	0.11702	0.207922	0.0594825	0.164026	0.14381	0.043683	0.115512	0.0782257	0.0791403	0.550312	0.254645	A0A5F7Z8X4		ARID1B
H9FVQ8	0.903049	0.644337	0.776958	0.774781	0.69056	0.573676	0.46842	0.694348	0.304252	0.546251	0.705039	0.087814	0.0875979	0.0789997	0.950709	0.372436	1.19516	0.755777	1.32243	1.09112	2.92969	0.0993891	H9FVQ8		ARID4B
H9Z7D8	0.823813	1.02967	1.12259	0.992024	1.23201	0.949552	0.840243	0.902186	0.920596	0.968918	0.976708	0.842591	1.04337	1.59134	1.36076	1.33182	0.955085	0.560726	0.966652	0.827487	0.621319	0.0718888	H9Z7D8		ARIH1
I0FKQ1	1.42489	0.0678785	0.113639	0.535471	3.77109	4.11785	3.49042	1.56229	1.20412	2.82915	5.28349	0.0379529	0.0370953	0.102812	0.952387	0.364098	0.93927	1.35453	1.29553	1.19644	3.28604	0.0610271	I0FKQ1		ARL1
H9ESN0	1.17518	0.44779	0.838114	0.820362	0.433645	0.255136	0.326229	0.349509	0.641886	0.401281	0.489151	0.0559979	0.619622	0.644102	0.381165	0.548297	0.349197	0.280029	0.51199	0.380405	0.693795	0.196501	H9ESN0		ARL15
A0A1D5R3I5	3.60289	3.01704	5.93908	4.18634	3.52938	3.228	3.1491	3.96514	3.91674	3.55767	0.849829	0.397157	3.40957	5.01371	6.52035	4.98121	2.75053	1.89858	4.93368	3.19426	0.641262	0.233432	A0A1D5R3I5		ARL3
F7FCU0	13.4423	13.1183	18.0807	14.8804	18.1764	14.6132	6.96324	8.52483	10.0074	11.657	0.78338	0.323845	1.67232	1.46287	0.961008	1.3654	1.52527	1.85808	1.36256	1.58197	1.15862	0.446056	F7FCU0		ARL6IP5
F7FR38	4.3763	3.04814	6.87115	4.7652	10.4701	4.93589	2.57994	3.89596	3.86965	5.1503	1.08082	0.854771	0.993413	2.02777	0.522721	1.1813	1.89553	2.11575	2.3862	2.1325	1.80521	0.11113	F7FR38		ARL8A
F7DIT2	3.49174	1.57838	0.338549	1.80289	2.02517	1.51076	2.02105	1.79659	0.0830625	1.48733	0.824968	0.715836	0.0918741	0.100249	0.0911405	0.0944212	1.03704	0.0559731	1.13763	0.743548	7.8748	0.133066	F7DIT2		ARMC10
A0A1D5QY11	0.662756	1.03397	1.03406	0.910262	0.872653	0.954526	0.740158	0.760999	0.688721	0.803412	0.882615	0.37269	0.385093	0.276143	0.316758	0.325998	0.307793	0.378974	0.275944	0.320904	0.984375	0.913461	A0A1D5QY11		ARMC8
F6RKR8	0.420571	0.77213	0.178601	0.457101	0.434756	0.540324	1.09741	0.64385	0.530622	0.649393	1.42068	0.373927	0.612481	1.48781	1.02418	1.04149	1.97653	1.17051	1.49899	1.54867	1.48698	0.21494	F6RKR8		ARMCX3
H9FNS7	2.44712	0.140595	7.95272	3.51348	10.7678	6.47211	2.29103	4.65654	9.27605	6.6927	1.90486	0.275655	1.96537	2.72527	2.01872	2.23645	2.47081	1.41812	1.9435	1.94414	0.869297	0.495513	H9FNS7		ARPC1A
G7MNQ9	9.91856	13.1878	21.8763	14.9942	14.4805	17.851	22.6708	14.4566	15.2393	16.9397	1.12974	0.58098	6.79424	7.75223	4.08772	6.2114	7.09065	14.3269	7.51724	9.64493	1.55278	0.255325	G7MNQ9		ARPC1B
A0A5F8AFH3	26.0564	29.7103	37.685	31.1506	30.3027	39.9103	35.7678	36.957	29.2814	34.4438	1.10572	0.405483	3.39678	0.51291	1.7417	1.8838	4.10935	7.99318	5.75689	5.95314	3.16019	0.0439782	A0A5F8AFH3		ARPC4
H9G0A9	14.4195	11.6556	17.2968	14.4573	18.9591	18.5408	10.585	16.4046	12.237	15.3453	1.06142	0.738657	8.43994	6.45285	9.01385	7.96888	3.82191	5.83616	4.10934	4.58913	0.575882	0.0276917	H9G0A9	Actin-related protein 2/3 complex subunit 5	ARPC5L
A0A5F8A630	0.433462	0.686628	1.04765	0.722582	0.495211	1.18267	1.06603	0.925636	0.558057	0.84552	1.17014	0.602973	1.92626	1.22245	1.54411	1.56427	1.1439	1.75957	1.84019	1.58122	1.01083	0.957596	A0A5F8A630		ARSB
H9H4P4	0.0556342	1.2685	1.92343	1.08252	0.528159	0.876892	1.15207	0.684664	1.48071	0.944497	0.872498	0.773882	0.189645	0.782964	0.535652	0.502754	0.463473	1.8513	1.49584	1.2702	2.52649	0.163583	H9H4P4		ARSD
A0A5F8AK26	1.01988	0.624719	0.939451	0.861349	0.424603	0.283215	0.281952	0.601653	0.474936	0.413272	0.479796	0.00953388	1.1906	0.857035	2.34941	1.46568	0.697026	0.405006	0.332719	0.47825	0.326298	0.101328	A0A5F8AK26		ARVCF
F6S5C7	7.58819	7.45519	10.0206	8.35464	6.28113	5.65968	7.10501	5.9733	5.37242	6.07831	0.727536	0.0203331	7.06431	8.96813	4.29502	6.77582	4.05948	2.83427	4.9022	3.93199	0.580297	0.127734	F6S5C7		ASAH1
A0A1D5QH10	0.960363	1.41695	1.54747	1.30826	1.42935	0.90124	0.9035	1.26722	1.41546	1.18336	0.904528	0.563322	0.483931	0.560893	0.567569	0.537465	0.202009	0.18516	0.0778847	0.155018	0.288424	0.0012648	A0A1D5QH10		ASAP1
F7FJ57	0.8956	0.87471	1.44562	1.07198	1.00785	0.854786	0.649035	1.18325	1.08238	0.95546	0.891307	0.551712	0.68036	0.0461816	0.485374	0.403972	0.783829	0.311664	0.452451	0.515981	1.27727	0.657171	F7FJ57		ASAP2
I0FS71	0.858356	0.473407	0.366781	0.566181	1.06076	0.669142	0.946878	0.0863167	0.592962	0.671212	1.18551	0.690376	0.686323	0.14062	0.551084	0.459343	0.290625	0.752602	0.55006	0.531096	1.15621	0.751645	I0FS71		ASCC1
A0A1D5QRM3	0.1479	0.0896445	0.48262	0.240055	0.658723	0.631796	0.403924	0.319255	0.492849	0.50131	2.08831	0.0807069	1.00215	0.126233	1.62285	0.917077	0.554372	1.04316	0.0787968	0.558775	0.6093	0.525451	A0A1D5QRM3		ASCC2
H9ZF31	1.04971	0.669329	0.16204	0.627026	0.859321	0.604821	0.781352	0.856738	0.67888	0.756222	1.20605	0.540857	0.205782	0.0553536	0.168222	0.143119	0.350807	0.175616	0.0810274	0.202483	1.41479	0.549942	H9ZF31		ASH2L
F7H2U4	5.84909	5.1441	5.23781	5.41033	4.85748	4.51023	5.0906	4.0689	3.66504	4.43845	0.820365	0.0434794	2.06018	2.17334	3.555	2.59617	1.92057	1.54099	2.78477	2.08211	0.801993	0.443547	F7H2U4		ASNA1
F6SYY2	1.59294	0.967316	3.12217	1.89414	1.32323	0.790043	0.931984	1.40436	1.95561	1.28105	0.67632	0.300352	0.653146	0.0805499	0.673423	0.46904	0.389955	0.662612	0.420901	0.491156	1.04715	0.92215	F6SYY2		ASRGL1
H9ESN2	0.636627	0.717803	2.72547	1.35997	1.45985	2.04067	2.0817	1.20424	0.852167	1.52773	1.12336	0.78623	147.703	116.414	49.9687	104.695	128.773	75.6746	151.735	118.727	1.13403	0.72075	H9ESN2		ASS1
A0A1D5QNA4	0.170189	0.144934	0.109403	0.141509	0.0405773	0.13343	0.0981559	0.0917073	0.238392	0.120452	0.851202	0.662208	0.0889882	0.363154	0.121345	0.191163	0.103794	0.0997099	0.0858812	0.0964616	0.504605	0.335944	A0A1D5QNA4		ATF2
A0A5F7ZD89	0.822887	0.523317	0.130972	0.492392	0.0549772	0.51587	0.306381	0.471811	0.380523	0.345912	0.702514	0.451796	0.408043	0.057725	0.326268	0.264012	0.07301	0.0987118	0.105363	0.0923617	0.349839	0.181561	A0A5F7ZD89		ATF7IP
I2CV35	0.579313	0.650705	0.856148	0.695389	0.862386	0.799292	0.774638	0.699848	0.777967	0.782826	1.12574	0.257242	1.71714	0.759062	1.52315	1.33312	0.985254	1.23924	1.34431	1.1896	0.892347	0.668697	I2CV35		ATG16L1
F6XYK2	0.5132	0.816666	0.567557	0.632474	0.479503	0.673802	1.02725	0.584878	0.823209	0.717728	1.13479	0.577295	0.445207	0.340227	0.436083	0.407172	0.55569	0.492891	0.533798	0.52746	1.29542	0.0347957	F6XYK2		ATG2A
F6PWS2	0.241169	0.239019	0.279663	0.253284	0.260248	0.189255	0.249231	0.210024	0.299639	0.241679	0.954185	0.688597	0.13436	0.04784	0.100434	0.0942113	0.17085	0.111701	0.103226	0.128592	1.36493	0.355697	F6PWS2		ATG2B
F7D7B0	1.85461	1.00869	1.64754	1.50361	0.604666	1.42503	1.62554	1.16242	2.04361	1.37225	0.912637	0.734685	7.29242	4.74673	5.27854	5.77257	3.60606	3.59894	3.42888	3.54462	0.614047	0.0456645	F7D7B0	Autophagy-related protein 3	ATG3
F7CGZ3	1.50753	0.816335	1.2407	1.18819	1.48851	0.848024	1.33548	1.29752	1.26519	1.24695	1.04945	0.783698	0.933749	0.815072	1.15268	0.967166	0.908281	0.588963	1.1301	0.87578	0.905511	0.648233	F7CGZ3	Autophagy protein 5	ATG5
G7N8U6	3.32478	4.23093	9.05532	5.53701	6.63972	6.09795	8.51812	6.13033	5.57632	6.59249	1.19062	0.498626	3.58364	3.36181	2.31463	3.08669	4.79501	4.28264	5.92926	5.0023	1.6206	0.0373592	G7N8U6		ATIC
H9FYE2	1.53439	1.14498	2.36166	1.68034	0.666845	0.352684	0.598651	0.679441	1.08386	0.676297	0.402475	0.0166561	1.21761	1.60051	0.943898	1.25401	1.33368	1.43055	1.23805	1.33409	1.06386	0.707058	H9FYE2		ATL2
H9FSM0	8.02547	8.73753	9.11605	8.62635	10.2728	7.81776	7.32825	7.0801	7.91525	8.08283	0.936992	0.518898	3.81314	3.04986	3.82153	3.56151	4.63473	4.51287	7.46403	5.53721	1.55474	0.118691	H9FSM0		ATL3
H9Z3B8	1.71231	2.58545	1.88077	2.05951	3.59727	1.68298	2.54462	1.71157	2.00304	2.3079	1.12061	0.646835	5.95458	11.4207	6.35287	7.90938	4.07302	1.4108	2.95294	2.81225	0.355559	0.0568	H9Z3B8		ATOX1
A0A5F8ARD8	2.27561	1.95042	2.24276	2.15626	1.38319	1.1476	1.16282	1.08374	1.4852	1.25251	0.58087	0.000395447	2.98904	1.96087	1.95206	2.30066	2.70023	3.70186	2.79204	3.06471	1.3321	0.179171	A0A5F8ARD8	Phospholipid-transporting ATPase	ATP11C
F7HE86	50.3242	43.5754	96.183	63.3609	54.1798	38.1376	38.2414	38.7417	51.1859	44.0973	0.69597	0.187682	12.2579	12.858	14.5481	13.2213	16.5236	18.3466	14.689	16.5197	1.24947	0.0587986	F7HE86		ATP1A1
F7GY84	23.3454	20.1535	43.2989	28.9326	18.8476	8.48655	10.5677	13.0742	17.3163	13.6585	0.472078	0.0412794	19.4176	17.1171	17.5529	18.0292	11.7475	21.6691	12.9219	15.4462	0.856732	0.465911	F7GY84		ATP1B1
F6WUB1	13.1235	8.62085	17.8238	13.1894	7.93579	7.9204	8.76613	5.71977	9.17233	7.90289	0.599186	0.0452376	1.17986	1.71991	1.50252	1.46743	0.694212	1.68258	1.30388	1.22689	0.836082	0.503853	F6WUB1		ATP1B3
H9FUZ0	7.34388	7.77541	12.6761	9.26514	8.46295	13.3997	6.87883	9.15329	7.66815	9.11258	0.983534	0.940629	7.62316	13.4228	9.17936	10.0751	11.9038	53.3725	9.99288	25.0897	2.49027	0.351714	H9FUZ0	Calcium-transporting ATPase	ATP2A2
F7E3S4	1.44238	1.68413	1.4223	1.51627	1.98211	1.08394	1.11446	1.2693	1.53703	1.39737	0.921583	0.624656	0.0591107	0.288402	0.167655	0.171723	0.343412	0.312643	0.250011	0.302022	1.75878	0.143317	F7E3S4	Calcium-transporting ATPase	ATP2B1
A0A5K1U4G1	0.790467	1.12584	1.40366	1.10666	1.08065	1.39448	1.47432	1.07018	1.40424	1.28477	1.16095	0.344112	0.193691	0.143615	0.411076	0.24946	0.688014	0.822543	0.414568	0.641708	2.57238	0.0542368	A0A5K1U4G1	Calcium-transporting ATPase	ATP2C1
F7ETD0	157.252	150.738	220.024	176.005	143.594	178.055	144.482	162.88	125.581	150.919	0.857469	0.258466	102.673	166.512	94.7155	121.3	288.093	355.382	357	333.492	2.74931	0.00272159	F7ETD0	ATP synthase subunit alpha	ATP5A1
G7N1K0	11.5469	17.0691	17.9485	15.5215	14.9176	22.1265	18.1472	17.152	10.6227	16.5932	1.06905	0.726139	7.67967	12.1489	5.73032	8.51961	30.6529	29.5277	31.1031	30.4279	3.57151	0.000362361	G7N1K0	ATP synthase subunit gamma	ATP5C1
F6PTT2	26.2682	16.5435	7.32994	16.7139	21.2451	25.1948	13.2545	9.6434	10.537	15.975	0.95579	0.901584	61.3625	114.662	80.2968	85.4404	67.2734	48.2398	67.5172	61.0101	0.714066	0.220833	F6PTT2		ATP5H
A0A1D5QZG5	4.72829	2.81659	0.19173	2.57887	1.93579	1.84452	2.44365	3.66007	5.3133	3.03947	1.1786	0.734691	29.4633	18.9113	19.2077	22.5274	23.7888	15.7391	15.1368	18.2215	0.80886	0.388141	A0A1D5QZG5	ATP synthase-coupling factor 6, mitochondrial	ATP5J
F7H9C9	0.594983	1.00287	0.845543	0.814465	0.786453	0.529113	0.283183	1.00142	0.559827	0.631999	0.775968	0.360558	0.53056	0.501048	0.39821	0.476606	0.957044	0.388097	1.0456	0.796914	1.67206	0.201656	F7H9C9		ATP5S
F7CTC1	0.251274	0.337926	0.179605	0.256268	0.0674757	0.279659	0.0249457	0.127335	0.0997813	0.119839	0.467633	0.0874493	0.754654	1.27692	0.380376	0.803982	1.30048	0.743212	0.628485	0.890726	1.10789	0.807153	F7CTC1		ATP5SL
F7GKQ8	2.82377	2.27046	5.87741	3.65721	2.30496	2.37174	3.31085	2.3208	3.05774	2.67322	0.730944	0.299581	0.303675	0.463923	0.545918	0.437839	0.287541	0.726939	0.357513	0.457331	1.04452	0.905237	F7GKQ8		ATP6AP1
F7FMM0	2.95573	3.21017	3.04051	3.0688	2.71818	1.86638	2.98263	1.60726	1.78802	2.19249	0.714446	0.0560255	0.723176	0.156778	0.714455	0.53147	1.13482	1.00844	1.08663	1.07663	2.02576	0.0461606	F7FMM0	V-type proton ATPase subunit a	ATP6V0A1
G7NQ58	4.25782	4.54157	0.18875	2.99605	3.17114	4.02291	5.86723	3.28407	4.9115	4.25137	1.41899	0.347388	0.617542	0.712189	0.53891	0.62288	1.18892	1.50925	1.34439	1.34752	2.16337	0.00232651	G7NQ58		ATP6V0D1
F7HT50	6.10652	9.45195	16.9964	10.8516	9.92529	8.92972	13.1916	8.37023	8.19315	9.72199	0.895903	0.684968	2.88771	2.85607	2.78105	2.84161	3.77525	4.72674	5.68758	4.72985	1.6645	0.026907	F7HT50		ATP6V1A
A0A1D5Q465	1.91532	3.16776	3.52018	2.86776	2.7963	2.88222	5.43019	2.33657	2.92548	3.27415	1.14171	0.635365	0.783637	1.41556	0.691093	0.963431	0.936207	1.21933	1.27387	1.14313	1.18652	0.512872	A0A1D5Q465		ATP6V1C1
F7EFE2	1.28128	0.994847	0.0639581	0.780029	2.33246	5.09914	4.72526	1.91073	1.45961	3.10544	3.98119	0.0664999	1.5272	3.63978	3.48426	2.88375	1.63013	0.617266	1.55156	1.26632	0.439123	0.0983912	F7EFE2		ATP6V1D
H9FVU4	1.432	1.86459	2.25776	1.85145	1.87173	2.1594	3.6902	2.12604	1.85468	2.34041	1.2641	0.356557	1.60492	1.12809	1.7365	1.48984	1.23776	0.902708	1.96246	1.36764	0.917978	0.753485	H9FVU4		ATP6V1E1
A0A5F7ZZJ2	1.44153	1.54507	1.52752	1.50471	1.60547	1.44293	2.76952	1.45884	1.53469	1.76229	1.17119	0.475851	0.302108	0.415366	0.239285	0.31892	1.20912	0.835709	1.41884	1.15456	3.62021	0.00937235	A0A5F7ZZJ2		ATP6V1H
A0A5F7ZAE8	0.711926	0.862969	1.54831	1.04107	1.38269	0.680563	0.777148	0.281745	0.624929	0.749415	0.719852	0.374076	1.40451	1.60836	1.72373	1.57887	1.95786	1.33862	0.967139	1.42121	0.900145	0.631031	A0A5F7ZAE8		ATRN
A0A1D5RGY1	0.203497	0.278516	0.455219	0.31241	0.192211	0.0582778	0.176532	0.214143	0.375708	0.203374	0.650985	0.256644	0.0800243	0.0538206	0.161841	0.0985618	0.0825226	0.0816702	0.14558	0.103258	1.04764	0.909528	A0A1D5RGY1		ATXN2
F7FFI7	0.948398	1.2766	1.46702	1.23067	0.699678	0.58895	0.677976	0.575713	1.11424	0.731311	0.594237	0.0271847	0.656162	0.505026	1.00556	0.72225	0.593909	0.743947	0.507044	0.614967	0.85146	0.547728	F7FFI7		ATXN2L
H9H4W8	0.757507	0.218739	0.125343	0.367196	0.677764	0.570558	0.290549	0.0930141	0.797437	0.485864	1.32317	0.615889	0.364465	0.0455564	0.127523	0.179182	0.286579	0.220611	0.204155	0.237115	1.32332	0.589398	H9H4W8		ATXN3
A0A5F7ZU08	3.14682	2.95119	3.31452	3.13751	3.13765	2.18505	2.67198	3.3961	3.04191	2.88654	0.920009	0.421213	4.20524	5.66376	6.06857	5.31252	6.59626	6.84433	13.5492	8.99658	1.69347	0.19152	A0A5F7ZU08		AUH
F6UNX6	0.695562	1.18116	0.0484827	0.641736	1.04126	2.20537	1.69789	0.659173	0.897656	1.30027	2.02618	0.192433	0.650061	1.00557	1.19647	0.950702	1.00118	2.48013	1.55872	1.68001	1.76712	0.188035	F6UNX6		AUP1
F7E4X5	0.788923	0.820015	1.90105	1.17	0.649874	0.362002	0.0664198	0.655333	0.459891	0.438704	0.374962	0.0528014	0.238346	0.069747	0.229018	0.179037	0.212068	0.226903	0.144065	0.194345	1.0855	0.812307	F7E4X5		AXL
A0A5F8AIW4	1.29969	1.59012	2.19767	1.69583	4.02996	2.66722	1.74299	2.4661	2.48067	2.67739	1.57881	0.115583	10.1494	11.5081	7.64371	9.76708	4.48014	1.99238	4.55036	3.67429	0.376192	0.0124421	A0A5F8AIW4		AZGP1
F7GD78	0.179116	0.269734	0.116667	0.188506	0.269627	0.18641	0.256671	0.161964	0.152811	0.205497	1.09014	0.723481	0.18354	0.12851	0.179267	0.163772	0.0344342	0.0826511	0.0695158	0.0622004	0.379798	0.0111915	F7GD78		AZI2
F6QFF9	40.7526	103.581	96.6829	80.3389	31.5037	63.0325	19.4394	38.043	105.947	51.5932	0.642195	0.29551	1.15452	6.15112	2.97052	3.42538	3.45774	3.76869	1.91168	3.04604	0.889255	0.820851	F6QFF9		AZU1
A0A1D5R236	0.779352	0.422099	0.489161	0.563537	0.492108	0.745095	0.593567	0.611649	0.553632	0.59921	1.0633	0.727233	0.282971	0.113875	0.344477	0.247108	0.383544	0.615094	0.0521614	0.350267	1.41747	0.591908	A0A1D5R236		B3GAT3
F7ELK8	0.108001	0.261909	0.229445	0.199785	0.254061	0.197821	0.250831	0.240509	0.310638	0.250772	1.25521	0.268432	0.21819	0.0367553	0.282745	0.17923	0.077325	0.135377	0.10812	0.106941	0.596666	0.392659	F7ELK8		BACH1
F6R2V4	18.142	26.8387	20.1252	21.702	20.4195	9.11925	7.93736	17.8275	15.1855	14.0978	0.649611	0.0898354	0.349835	4.33893	0.426804	1.70519	0.089439	3.14591	0.0501865	1.09518	0.642262	0.733276	F6R2V4		BAG3
F6PND4	1.20247	1.36435	1.11316	1.22666	1.14482	0.703265	0.707339	1.02937	1.26119	0.969195	0.790109	0.160796	0.674744	0.652452	0.554802	0.627333	0.544399	0.50609	0.527878	0.526122	0.838665	0.0581156	F6PND4		BAG5
H9YXW9	17.335	16.2737	32.877	22.1619	12.7354	7.27438	10.467	14.0973	18.4633	12.6075	0.56888	0.0852197	7.49489	3.45111	8.34688	6.43096	2.71587	2.07779	3.94409	2.91259	0.452901	0.0936588	H9YXW9		BAIAP2
F7DP53	0.73022	0.516177	0.213741	0.486712	0.560417	0.191944	0.445053	0.0238386	0.608893	0.366029	0.752044	0.538385	0.405998	0.403433	0.0602378	0.289889	0.295708	0.331593	0.274172	0.300491	1.03657	0.931599	F7DP53		BAIAP2L1
A0A5F8AQL4	2.65145	2.07251	4.52752	3.08382	2.39618	1.97218	1.86719	2.52504	2.22317	2.19675	0.712347	0.167958	2.49229	1.91482	2.58879	2.33197	1.52826	1.01432	1.54215	1.36158	0.583876	0.023658	A0A5F8AQL4		BAT3
F7ETW7	1.74736	1.72734	1.21631	1.56367	1.81139	1.8077	1.60383	1.25802	1.41426	1.57904	1.00983	0.939047	0.410816	0.285044	0.505874	0.400578	0.347758	0.355583	0.319173	0.340838	0.850866	0.409428	F7ETW7		BAZ1B
H9Z2N4	136.202	83.2162	140.404	119.941	86.3382	43.9322	45.3233	45.5624	67.7605	57.7833	0.481766	0.0120296	1.0295	1.39886	1.51446	1.31428	1.03551	1.15223	0.907711	1.03182	0.785084	0.156968	H9Z2N4		BCAM
A0A5F7ZNT7	13.1169	23.1893	28.1083	21.4715	18.4683	16.6904	19.4733	17.2057	19.9462	18.3568	0.854936	0.385587	7.28376	6.37939	6.46507	6.70941	4.69671	3.98724	4.45031	4.37809	0.652529	0.00279446	A0A5F7ZNT7		BCAP31
I2CYF2	1.4834	1.85782	0.906653	1.41596	0.939162	1.17769	1.15324	1.15305	1.16433	1.11749	0.789215	0.206346	1.12279	0.676067	1.03343	0.944098	0.643847	0.396551	0.946231	0.66221	0.701421	0.24966	I2CYF2		BCAS2
A0A5F8ABD4	0.358777	0.499025	0.681275	0.513025	0.427592	0.235219	0.275994	0.447634	0.415144	0.360317	0.702337	0.139015	0.379338	0.231696	0.754927	0.455321	0.0889884	0.415164	0.473509	0.325887	0.715731	0.545877	A0A5F8ABD4		BCAS3
H9FXZ3	0.328379	0.0789619	0.54032	0.315887	0.326055	0.401205	0.247722	0.0980301	0.374788	0.28956	0.916658	0.835675	0.488126	0.225176	0.371722	0.361675	0.448905	0.547493	0.789493	0.595297	1.64595	0.138712	H9FXZ3	Carboxylic ester hydrolase	BCHE
F7FRI9	0.348831	0.54242	0.183891	0.358381	0.55149	0.569121	0.811954	0.502006	0.643054	0.615525	1.71752	0.0490971	0.684902	1.16619	0.525221	0.792103	1.09923	1.08743	1.52136	1.23601	1.56041	0.137736	F7FRI9		BCKDK
F6Y8F5	1.35994	0.809599	0.841478	1.00367	0.856026	0.531916	0.578184	0.857291	0.720688	0.708821	0.706228	0.112433	0.256367	0.191808	0.152595	0.200256	0.0308325	0.0863718	0.175476	0.0975601	0.487176	0.118793	F6Y8F5		BCR
G7MTJ5	0.718603	0.930767	4.09793	1.91577	2.39127	1.80795	2.56912	3.25502	1.77411	2.35949	1.23162	0.631054	1.86157	1.75084	0.739002	1.45047	1.94636	1.76919	2.0172	1.91092	1.31745	0.275349	G7MTJ5		BDH2
F6PQC7	0.668699	0.698885	0.792796	0.720127	0.692974	0.383268	0.458838	0.439333	0.583192	0.511521	0.710321	0.0391537	0.516415	0.277745	0.434866	0.409675	0.272139	0.367212	0.398269	0.345873	0.844262	0.46803	F6PQC7		BECN1
F6UL51	1.40386	0.853178	0.437214	0.898084	0.275692	0.0777622	0.261094	0.417093	0.794569	0.365242	0.40669	0.0860327	2.18433	1.80742	1.05159	1.68112	1.25656	1.21993	0.838429	1.10497	0.657286	0.183668	F6UL51		BET1
G7NSJ3	407.681	153.414	159.381	240.159	187.407	166.329	147.781	233.512	177.669	182.54	0.760079	0.403367	123.54	95.0422	63.1766	93.9195	38.1692	32.1251	20.755	30.3498	0.323147	0.0249116	G7NSJ3		BGN
F6QN54	11.0741	9.9389	11.7174	10.9101	9.06406	7.24145	8.8903	10.4285	11.5679	9.43845	0.865108	0.210599	25.6485	0.0619565	37.5078	21.0727	25.9202	20.4942	21.9233	22.7793	1.08098	0.885949	F6QN54		BICD2
A0A1D5Q186	1.70575	1.94681	2.52827	2.06028	1.44579	1.20393	2.13004	1.86601	2.22681	1.77452	0.861299	0.402088	4.76443	16.3946	3.48129	8.21345	2.44598	9.80769	1.52184	4.59184	0.559064	0.49861	A0A1D5Q186		BIN1
F6S0K9	0.731648	0.420663	0.275397	0.475903	0.329917	0.346619	0.165174	0.093117	0.360486	0.259063	0.54436	0.126332	0.367897	0.574152	0.361752	0.4346	0.449403	0.0527009	0.118245	0.206783	0.475801	0.182021	F6S0K9		BIN3
F6SIE9	7.14898	13.5607	18.8885	13.1994	15.1716	11.1586	9.82238	9.14188	8.68663	10.7962	0.817933	0.443315	25.1804	21.5262	20.7384	22.4817	14.9507	11.693	14.5316	13.7251	0.610502	0.00686315	F6SIE9		BLMH
A0A5F8ABX7	0.542763	0.0956929	0.260152	0.299536	0.594131	0.552585	0.999804	0.706489	0.473697	0.665341	2.22124	0.0562991	0.492286	0.235918	0.478497	0.402234	0.397008	0.474846	0.290359	0.387404	0.963132	0.888118	A0A5F8ABX7		BLOC1S1
F6U731	0.577808	1.02819	0.167324	0.591108	0.86185	0.757497	0.806935	0.836262	0.562482	0.765005	1.29419	0.407015	1.43304	0.394403	1.44734	1.09159	0.805735	0.483801	0.0533405	0.447626	0.410067	0.192342	F6U731	Biogenesis of lysosome-related organelles complex 1 subunit 3	BLOC1S3
A0A1D5REL7	5.43574	7.57665	9.28331	7.4319	7.95686	7.51051	9.73732	6.28251	6.1176	7.52096	1.01198	0.942966	0.38856	1.17099	0.43424	0.664596	0.0831584	0.725368	0.899056	0.569194	0.856451	0.801292	A0A1D5REL7		BLVRA
G7NLH4	197.171	118.683	412.208	242.687	179.979	174.87	166.618	179.725	135.804	167.399	0.689773	0.290856	506.015	417.158	162.551	361.908	421.229	185.08	316.165	307.491	0.849638	0.682323	G7NLH4		BLVRB
F7GPV1	0.96071	0.794398	1.24075	0.998619	0.781511	1.46262	1.08969	1.24851	0.875637	1.09159	1.0931	0.642264	0.727682	0.643852	0.459972	0.610502	0.782689	1.2759	0.608326	0.888972	1.45613	0.26489	F7GPV1		BNIP1
F7FGU2	0.531532	0.997939	1.5641	1.03119	0.907785	0.838705	0.870649	0.782962	1.02244	0.884509	0.857755	0.53771	2.62444	1.83089	1.5169	1.99074	1.12947	1.24663	2.94788	1.77466	0.891456	0.764463	F7FGU2		BOLA1
F6Y6R2	0.496835	0.896978	0.611615	0.668476	0.807754	1.11908	0.806512	0.841761	0.365265	0.788074	1.17891	0.537683	1.16273	2.77408	1.51374	1.81685	1.2956	1.16369	0.974333	1.14454	0.62996	0.248368	F6Y6R2		BOLA3
F7GBS7	0.353821	0.229501	0.0858683	0.223063	0.533944	0.357798	0.480153	0.304323	0.576466	0.450537	2.01977	0.0435818	0.121284	0.115581	0.0527538	0.0965395	0.392591	0.231552	0.30607	0.310071	3.21186	0.0142576	F7GBS7		BOP1
F6THD9	0.235789	2.57856	1.86147	1.55861	1.46858	1.88096	3.32356	2.4227	0.404772	1.90011	1.21911	0.692302	4.00971	10.4363	10.7476	8.39786	18.011	18.0448	35.655	23.9036	2.84639	0.0688011	F6THD9		BPHL
F6TIW3	2.53933	10.6673	17.7822	10.3296	3.56168	5.67825	2.84898	2.15796	8.03278	4.45593	0.431375	0.146109	0.131836	0.548136	0.139903	0.273292	0.403313	0.906718	0.233959	0.514663	1.8832	0.379166	F6TIW3		BPI
H9FNA3	1.90455	3.51331	7.47197	4.29661	3.9905	3.75981	4.02294	5.90897	4.00701	4.33785	1.0096	0.97606	2.35947	2.3543	2.41479	2.37619	3.89243	5.19724	2.91543	4.0017	1.68408	0.0698227	H9FNA3		BPNT1
F6ZD05	0.134558	0.176617	0.167824	0.159666	0.119968	0.213481	0.203546	0.217685	0.245005	0.199937	1.25222	0.223901	0.210407	0.191876	0.24805	0.216778	0.344695	0.235481	0.164947	0.248374	1.14575	0.595358	F6ZD05		BRAT1
F6VLW8	0.822115	0.917958	0.614278	0.784784	0.390813	0.380886	0.514829	0.711504	0.727344	0.545075	0.694554	0.0917799	0.316235	0.142422	0.317439	0.258699	0.325888	0.339009	0.278369	0.314422	1.2154	0.412579	F6VLW8		BRD2
F7GFN2	5.32536	3.31113	3.67277	4.10308	4.10926	2.53864	4.25759	4.18996	5.51119	4.12133	1.00445	0.981996	8.80672	12.1012	14.7741	11.894	0.143145	0.0224559	0.0535523	0.073051	0.00614183	0.00237951	F7GFN2		BRD8
H9Z3A3	3.60641	2.11476	0.237543	1.98624	3.29059	3.18533	1.86576	1.63693	1.03583	2.20289	1.10908	0.822766	1.63737	2.33725	1.79471	1.92311	0.841532	0.606807	0.773793	0.740711	0.385163	0.00609466	H9Z3A3		BRK1
A0A5F8ANL3	7.96642	7.82105	26.4362	14.0745	5.26626	5.64357	8.56994	4.26951	4.89026	5.72791	0.406969	0.12098	17.9917	13.8148	19.1442	16.9836	19.2139	8.98398	19.0172	15.7383	0.926681	0.756244	A0A5F8ANL3		BSG
F6QEZ3	11.2926	6.18609	17.3337	11.6041	8.04268	2.19311	2.09572	1.81357	2.95288	3.41959	0.294688	0.027392	1.23228	1.02686	1.48189	1.24701	0.472164	0.0626965	0.59034	0.375067	0.300774	0.0135706	F6QEZ3		BST1
G7MH02	2.04909	1.59818	6.08111	3.24279	1.09769	0.722954	1.42103	1.35774	1.89829	1.29954	0.400748	0.119904	5.68071	5.43549	3.66885	4.92835	2.38084	1.47977	3.21961	2.36007	0.478877	0.033667	G7MH02	Transcription factor BTF3	BTF3L4
F6RTU9	2.90436	3.77857	2.99995	3.22763	2.82925	1.84911	2.12971	1.59806	5.0793	2.69708	0.835624	0.561791	0.0595177	0.122372	0.150765	0.110885	0.17911	0.294942	0.0558866	0.176646	1.59306	0.424963	F6RTU9		BTN3A3
A0A1D5R5T4	4.25318	5.76834	7.40049	5.80734	4.45598	4.62094	3.20079	3.3437	3.97833	3.91995	0.674999	0.0486763	0.300711	0.635502	0.294972	0.410395	0.77293	0.0471262	0.221114	0.347057	0.845665	0.809547	A0A1D5R5T4		BUB3
H9FZ24	0.330818	0.377047	0.520837	0.409568	0.373925	0.842734	0.631502	0.302753	0.405799	0.511343	1.24849	0.491716	0.11135	0.18792	0.131845	0.143705	0.166711	0.112867	0.163699	0.147759	1.02821	0.89483	H9FZ24		BYSL
A0A5F8A311	3.68078	5.62295	3.70548	4.3364	3.89664	4.76668	4.6842	2.6534	3.13774	3.82773	0.882697	0.510744	4.19622	3.39141	4.14629	3.91131	3.74426	3.47262	3.70298	3.63995	0.930623	0.377625	A0A5F8A311		BZW1
F7HNR9	1.30374	0.904376	0.648103	0.952074	1.41828	1.95838	2.85351	1.375	1.60217	1.84147	1.93416	0.0627029	1.22205	0.884736	1.54714	1.21797	1.02721	1.80612	1.548	1.46044	1.19908	0.46206	F7HNR9		BZW2
F7HFI7	5.54381	7.3801	8.44328	7.1224	7.23393	8.2809	6.55749	8.00982	5.86732	7.18989	1.00948	0.939982	2.5118	2.24819	1.77089	2.17696	3.30362	5.97718	3.65445	4.31175	1.98063	0.069399	F7HFI7	tRNA-splicing ligase RtcB homolog	C10H22orf28
G7N115	0.93983	1.02956	0.56695	0.845445	2.0459	0.192536	1.11403	0.863863	0.0769373	0.858653	1.01562	0.979172	1.1818	0.899034	1.35593	1.14559	0.399608	0.671668	0.502098	0.524458	0.457807	0.0160237	G7N115		C10orf32
F7HT82	0.777924	0.718576	0.725939	0.740813	1.15543	1.21055	0.922957	0.871195	0.474688	0.926964	1.25128	0.326994	0.323696	1.35317	0.827613	0.834828	0.739697	1.24593	0.107589	0.697738	0.835787	0.772706	F7HT82		C11H12orf10
F6SIQ2	0.602895	0.93073	0.4178	0.650475	0.33422	0.0577227	0.0482596	0.0805302	0.687341	0.241615	0.371443	0.0840095	1.3741	0.901471	0.0684988	0.781358	0.296424	0.163664	0.742543	0.400877	0.513052	0.416111	F6SIQ2		C11H12orf57
F6YRZ7	0.348078	0.35472	0.602364	0.435054	0.185863	0.103335	0.13874	0.321514	0.200832	0.190057	0.436858	0.0207091	0.164045	0.101751	0.115663	0.127153	0.0731085	0.182163	0.0346064	0.0966258	0.759921	0.559773	F6YRZ7		C11orf30
A0A1D5QXH4	6.48784	10.2871	13.9081	10.2277	10.2483	4.85811	7.56127	6.4174	7.35911	7.28883	0.712656	0.183653	4.47911	4.09525	2.49761	3.69066	2.19067	1.42962	3.73584	2.45204	0.664391	0.245185	A0A1D5QXH4		C11orf59
H9ET76	1.41019	0.768228	0.512396	0.896938	0.146351	0.0514633	0.504693	0.64468	0.870115	0.44346	0.494416	0.159223	0.912255	2.1957	0.358461	1.15547	0.402386	0.218028	0.742506	0.454307	0.393179	0.282703	H9ET76		C11orf96
H9FX01	0.277696	0.395672	0.551252	0.408207	0.0873308	0.404183	0.414418	0.0916572	0.105465	0.220611	0.540439	0.162891	0.230785	0.190246	0.384291	0.268441	0.353193	0.163436	0.205208	0.240612	0.896334	0.75284	H9FX01		C12orf11
H9FXG5	0.186285	0.216263	0.0739516	0.158833	0.0947664	0.439147	0.544909	0.0509084	0.541879	0.334322	2.10486	0.281399	0.163099	0.251818	0.145043	0.186653	0.375423	0.314972	0.177004	0.289133	1.54904	0.20278	H9FXG5		C12orf5
A0A5K1UBD9	0.912852	1.16055	1.10872	1.06071	1.35836	1.20614	1.28187	1.26805	1.15569	1.25402	1.18225	0.0358909	0.202541	0.111508	0.184709	0.166253	0.371541	0.505956	0.441884	0.439794	2.64533	0.0046062	A0A5K1UBD9		C13orf1
F7HSQ4	3.45836	4.94019	9.71314	6.03723	6.16811	2.96826	4.63597	5.38531	4.36349	4.70423	0.779203	0.423458	4.08702	2.29245	2.67089	3.01679	1.35601	1.05482	2.58079	1.66387	0.551538	0.132764	F7HSQ4		C14H11orf31
G7MZ17	0.276997	0.146906	0.15758	0.193828	0.263926	0.247877	0.256101	0.0934577	0.309456	0.234163	1.2081	0.510694	1.20409	0.521904	1.26215	0.996048	1.11063	0.302966	0.905201	0.772933	0.775999	0.546882	G7MZ17		C14orf142
G7MYX2	0.614319	1.08635	0.472295	0.724321	0.479044	0.672891	1.0191	0.682485	0.593918	0.689487	0.951909	0.853837	2.57549	5.74869	6.16202	4.82873	3.17496	1.49662	2.04313	2.23823	0.463524	0.104143	G7MYX2		C14orf156
F7EEU9	0.958356	1.07409	1.51537	1.18261	0.67604	1.19587	0.995861	0.78189	1.21545	0.973023	0.822778	0.312456	0.736141	0.762323	1.18696	0.895142	0.394515	0.322407	0.817109	0.511344	0.571243	0.145192	F7EEU9		C15H9orf142
F6WZW8	0.273597	0.0975061	0.415801	0.262301	0.178111	0.465842	0.129823	0.213482	0.155112	0.228474	0.871037	0.759221	0.317372	0.285582	0.261169	0.288041	0.221738	0.256026	0.351341	0.276368	0.959476	0.79507	F6WZW8		C15H9orf64
F6XCH0	1.31135	1.8658	1.99309	1.72341	2.05291	1.83678	1.92159	1.50419	1.91362	1.84582	1.07102	0.555561	1.78027	1.55844	1.18463	1.50778	2.39263	2.58606	2.32423	2.4343	1.6145	0.00828338	F6XCH0		C16orf62
H9EUC8	0.919066	1.34013	1.22898	1.16272	0.99138	0.793652	0.931919	1.20971	0.927889	0.970909	0.83503	0.187845	0.695996	0.480765	0.552466	0.576409	0.342422	0.392608	0.644971	0.460001	0.798045	0.361113	H9EUC8		C17orf49
G7NHW2	0.271497	0.279337	0.120321	0.223718	0.046218	0.29423	0.275717	0.365765	0.270051	0.250396	1.11925	0.753407	0.855296	0.343807	0.685005	0.628036	0.157895	0.230208	0.357307	0.24847	0.39563	0.0782154	G7NHW2		C17orf85
G7NH88	0.0472228	0.159938	0.252148	0.153103	0.163574	0.128234	0.0545805	0.133809	0.12027	0.120094	0.784396	0.529214	0.126132	0.212291	0.291807	0.210077	0.0676011	0.128805	0.119256	0.105221	0.500868	0.111334	G7NH88		C17orf89
F7FB39	0.262509	0.250904	0.0953706	0.202928	0.148071	0.42219	0.235823	0.101669	0.216745	0.2249	1.10827	0.800229	0.239727	0.112563	0.187865	0.180051	0.270422	0.619873	0.0486905	0.312995	1.73836	0.478637	F7FB39		C18orf55
F7E5Z1	3.06492	3.54592	4.77948	3.79677	4.01578	3.30174	3.30824	2.89119	3.71283	3.44596	0.907602	0.468007	0.358953	0.298608	0.15522	0.270927	0.740303	0.928071	0.730553	0.799642	2.9515	0.00389803	F7E5Z1		C18orf8
H9ZF26	0.305716	0.62391	0.145465	0.358364	0.46598	0.477193	0.635022	0.584083	0.58698	0.549851	1.53434	0.137723	0.444098	0.449875	0.44069	0.444888	0.427462	0.570417	0.433453	0.477111	1.07243	0.528657	H9ZF26		C19orf52
F6SMG8	1.70455	1.18436	2.68926	1.85939	1.73722	1.00515	1.81919	2.65672	1.86668	1.81699	0.977196	0.931816	2.84947	1.68777	1.73759	2.09161	0.845913	0.643297	0.454249	0.64782	0.309723	0.0217978	F6SMG8		C19orf62
F7FBR3	0.742609	0.796349	0.0813183	0.540092	0.671328	0.688691	0.588646	0.592557	0.822961	0.672836	1.24578	0.482245	4.4434	6.31309	2.19562	4.31737	2.2914	1.045	3.18431	2.17357	0.503447	0.185466	F7FBR3		C19orf66
F7EE90	0.605249	0.603408	0.140253	0.449637	0.277749	0.292811	0.46666	0.375934	0.540251	0.390681	0.868881	0.66944	0.235601	0.201007	0.330986	0.255865	0.330037	0.370219	0.357262	0.352506	1.37771	0.0761037	F7EE90		C1H1orf27
F7GIR8	0.334303	0.488351	0.609279	0.477311	0.648571	0.75508	0.621334	0.869501	0.76547	0.731991	1.53357	0.0221278	2.57996	4.3271	4.02159	3.64288	1.11779	0.684834	2.00637	1.26967	0.348533	0.0233435	F7GIR8		C1H1orf50
A0A5F7ZXN5	2.36808	1.69992	4.16558	2.74452	1.88917	0.911365	0.981749	2.40492	1.68136	1.57371	0.5734	0.124619	0.79473	0.0710994	0.995295	0.620375	0.19865	0.325518	0.333569	0.285913	0.460871	0.304288	A0A5F7ZXN5		C1orf198
G7MHG1	2.91177	2.47562	0.100158	1.82918	1.55877	3.28689	3.55821	2.05759	2.11013	2.51432	1.37456	0.435033	0.449991	0.114342	0.127247	0.230527	0.526198	1.68305	0.355055	0.854766	3.70789	0.221345	G7MHG1		C1QB
H9FZ50	1.25091	0.93684	0.449537	0.879095	1.45161	2.66637	1.52112	1.13389	1.49465	1.65353	1.88095	0.0938474	1.05141	1.02775	0.916949	0.998705	1.06878	1.72819	1.21485	1.33727	1.33901	0.17266	H9FZ50		C1R
F7EI47	1.75141	1.15363	2.06569	1.65691	1.45115	2.30805	2.52043	1.92979	2.03781	2.04945	1.23691	0.254178	2.90161	2.00444	1.84285	2.24963	2.51501	2.78926	3.70339	3.00255	1.33469	0.197248	F7EI47		C1S
F6REH0	0.723852	1.2621	1.33611	1.10735	1.27393	0.913467	0.608558	1.0432	0.91302	0.950434	0.858294	0.465473	0.414873	0.450449	0.177398	0.347573	1	0.559189	1.08228	0.880491	2.53325	0.0440209	F6REH0		C20H16orf58
F7EFR6	0.377881	0.483639	0.107867	0.323129	0.245636	0.251128	0.303709	0.274862	0.336742	0.282415	0.874002	0.648136	0.112581	0.0571684	0.0558705	0.0752065	0.146679	0.177043	0.11109	0.144937	1.92719	0.0592833	F7EFR6		C20H16orf70
F7HNY8	0.324177	0.091875	2.53453	0.983526	1.55157	2.56853	1.69378	0.105359	0.100269	1.2039	1.22407	0.805894	0.581314	0.0446042	0.11562	0.247179	0.689724	0.869392	0.0689023	0.542673	2.19546	0.373458	F7HNY8		C20orf27
G7N355	21.3358	37.2152	41.9127	33.4879	23.3587	19.6448	19.0151	19.2328	23.9185	21.034	0.628107	0.0399495	9.82111	12.3151	8.48672	10.2077	18.337	36.5441	26.2834	27.0548	2.65044	0.035298	G7N355		C20orf3
H9Z1N5	6.57275	13.2798	12.9158	10.9228	10.1555	11.7993	5.81117	10.5444	7.03873	9.06984	0.830358	0.430112	16.9149	22.9435	13.809	17.8891	16.8331	21.4432	13.3292	17.2019	0.961581	0.85653	H9Z1N5		C21orf33
F6TXG0	0.867271	1.04538	1.17427	1.02897	1.16547	0.749404	0.658682	0.610681	0.857193	0.808285	0.785526	0.183411	0.458658	0.658436	0.575137	0.564077	0.422404	0.773354	0.453987	0.549915	0.974893	0.916039	F6TXG0		C2CD2L
F7HNR0	0.475724	0.537046	0.194383	0.402384	0.445406	0.550168	0.540021	0.539638	0.463431	0.507733	1.26181	0.248574	0.0740632	0.0996532	0.0993545	0.0910236	0.26644	0.375265	0.430193	0.357299	3.92535	0.00550696	F7HNR0		C2H3orf58
F6ZP20	0.437939	0.315308	0.556251	0.436499	0.0556281	0.0369098	0.709947	0.0964559	0.0654351	0.192875	0.441868	0.225001	1.51212	1.66698	1.69323	1.62411	1.95224	2.31415	1.94155	2.06931	1.27412	0.0299042	F6ZP20		C2orf43
F7EV32	49.6951	59.7409	75.0561	61.4973	73.4197	96.4125	90.6759	52.9365	90.6294	80.8148	1.31412	0.15585	22.9201	48.5066	13.067	28.1646	33.0575	51.4444	27.775	37.4257	1.32882	0.508375	F7EV32		C3
F6X2I4	0.0737616	0.16118	0.253065	0.162669	0.135547	0.189763	0.155723	0.198908	0.122419	0.160472	0.986495	0.960631	0.119938	0.146364	0.11304	0.126447	0.185542	0.0855458	0.131509	0.134199	1.0613	0.812693	F6X2I4		C3H7orf25
A0A1D5Q7C4	0.317233	0.419081	0.331382	0.355898	0.289215	0.462409	0.385836	0.448879	0.417552	0.400778	1.1261	0.379175	0.0638014	0.260389	0.158571	0.16092	0.351338	0.703146	0.391374	0.481953	2.99498	0.0618888	A0A1D5Q7C4	Phosphatidate cytidylyltransferase, mitochondrial	C3orf31
A0A5F7ZIT4	0.958896	0.260238	1.29892	0.83935	1.10493	0.89087	0.882023	0.820905	0.674349	0.874616	1.04202	0.888772	0.461085	0.0770179	0.0752721	0.204458	0.678504	0.193392	0.597722	0.489873	2.39595	0.221825	A0A5F7ZIT4		C3orf75
H9H2P7	7.30915	8.4129	20.6013	12.1078	13.7706	22.809	13.3555	7.82928	13.9182	14.3365	1.18407	0.635531	6.90518	8.58361	3.41779	6.30219	10.9357	25.1097	6.99266	14.346	2.27635	0.231523	H9H2P7		C4B
F6RNZ2	8.73871	8.46884	4.42212	7.20989	9.28205	7.38649	6.62462	4.88379	7.31875	7.09914	0.984639	0.939066	2.30608	3.09774	1.81735	2.40706	1.81329	3.20205	2.45391	2.48975	1.03435	0.887342	F6RNZ2		C4BPA
F7BQ96	0.113393	0.165291	0.220599	0.166428	0.0508346	0.0730171	0.128168	0.0814575	0.107998	0.0882949	0.53053	0.0355026	0.0986606	0.0298893	0.0674459	0.065332	0.13772	0.156987	0.10154	0.132082	2.02171	0.0600815	F7BQ96	Uncharacterized protein C6orf136 homolog	C4H6orf136
F7H620	0.85137	0.964886	1.44286	1.08637	1.41449	1.88425	1.89131	1.00733	1.93568	1.62661	1.49729	0.0981357	0.9091	1.12562	0.628607	0.887776	0.558611	0.389334	1.12792	0.691956	0.779426	0.502035	F7H620		C4H6orf211
A0A5F8A6P1	0.149734	0.148883	0.219766	0.172794	0.154521	0.182354	0.285061	0.14477	0.146598	0.182661	1.0571	0.809871	0.113337	0.162322	0.0326977	0.102786	0.155038	0.108563	0.273406	0.179002	1.74151	0.285898	A0A5F8A6P1		C4orf14
G7MV59	0.847626	0.772682	0.0878571	0.569389	0.779442	0.844836	0.581215	0.888247	0.910082	0.800764	1.40636	0.276698	0.49194	0.68069	0.732783	0.635138	0.445094	0.238135	0.659885	0.447704	0.704893	0.257451	G7MV59		C5orf51
F7HG52	2.01335	1.17708	0.219884	1.13677	3.10417	3.67047	2.84647	2.31952	2.39872	2.86787	2.52282	0.0136283	1.71815	1.29283	0.596098	1.20236	2.38126	1.34805	2.15764	1.96232	1.63206	0.168931	F7HG52		C6
H9FMJ4	0.478117	0.218205	0.0801896	0.258837	0.655122	0.0593298	0.0663247	0.0579994	0.0956194	0.186879	0.721996	0.700117	0.415705	0.310122	0.604653	0.443493	0.267451	0.137809	0.110822	0.172027	0.387892	0.0514834	H9FMJ4		C6orf120
F6PIS7	1.87013	0.156313	0.635582	0.887341	0.788675	0.659788	0.451897	0.838233	0.11672	0.571063	0.643566	0.471946	2.27537	1.84379	2.53187	2.21701	1.30604	1.44556	1.66712	1.4729	0.664365	0.0304009	F6PIS7		C6orf125
G7MP92	0.639174	1.77839	2.3404	1.58599	1.58815	0.254365	0.590471	0.664707	1.13824	0.847187	0.53417	0.174332	1.14921	1.25628	1.26287	1.22279	1.03316	0.679554	2.10754	1.27342	1.04141	0.912137	G7MP92		C6orf130
A0A5F8A2W9	4.4724	5.59498	8.75397	6.27378	5.49613	7.78377	8.3379	5.80209	7.94038	7.07205	1.12724	0.538006	0.836263	1.94331	0.889211	1.22293	1.06301	0.775125	0.737335	0.85849	0.701996	0.386046	A0A5F8A2W9		C7
A0A5F8A3H3	3.87341	3.95083	1.38409	3.06944	4.31691	3.55661	3.27858	3.72821	2.42123	3.46031	1.12734	0.617171	4.76339	4.12607	6.21829	5.03592	3.22087	2.81071	3.77473	3.26877	0.649092	0.0599441	A0A5F8A3H3		C7H14orf166
F6YUZ8	0.237603	0.216883	0.16248	0.205656	0.121184	0.318754	0.261042	0.256534	0.264511	0.244405	1.18842	0.438573	0.239636	0.284345	0.189872	0.237951	0.0495428	0.0953225	0.168019	0.104295	0.438304	0.0384416	F6YUZ8		C7H14orf169
F6U5Q9	0.951409	1.22018	1.53985	1.23715	1.89526	2.49709	1.88127	1.44822	1.25835	1.79604	1.45176	0.123022	1.02995	1.03381	1.50696	1.19024	1.61158	1.65184	1.78796	1.68379	1.41466	0.0418283	F6U5Q9		C8A
F7GRA6	3.1809	2.46899	3.87633	3.17541	3.11378	4.75406	3.65239	3.32879	3.13389	3.59658	1.13264	0.434925	0.926226	0.868467	0.29232	0.695671	0.736598	1.04419	0.961818	0.914203	1.31413	0.381175	F7GRA6		C8G
I2CUF3	1.09765	0.39777	0.835638	0.777018	0.554785	0.530339	1.06811	0.672731	0.464281	0.65805	0.846892	0.586707	0.653007	0.473527	0.486197	0.537577	1.07298	1.09946	2.10338	1.42528	2.6513	0.0613102	I2CUF3		C8orf55
F7GRY2	11.8661	9.7361	12.6033	11.4018	18.6484	16.3117	11.2202	16.3669	18.7557	16.2606	1.42614	0.0452108	3.51811	6.52237	3.3783	4.47293	6.31273	7.0074	5.54294	6.28769	1.40572	0.177192	F7GRY2		C9
G7N162	0.72061	0.577349	0.710848	0.669602	0.721745	0.563446	0.588124	0.601134	0.47306	0.589502	0.880376	0.250756	0.78953	0.0680237	0.605245	0.4876	0.0325891	0.133328	0.096343	0.08742	0.179286	0.140873	G7N162		C9H10orf118
H9EQW5	3.29711	4.27362	4.99486	4.18853	4.84331	4.57329	4.44792	3.5781	3.04563	4.09765	0.978303	0.879828	0.280357	0.981384	0.244793	0.502178	1.06365	1.25361	1.5987	1.30532	2.59932	0.048612	H9EQW5		C9orf89
F7CLQ5	55.7584	49.5197	84.6337	63.3039	32.963	54.2321	29.2025	28.0645	44.4067	37.7737	0.596705	0.0488466	18.1702	26.9929	7.90069	17.6879	14.4965	19.589	16.561	16.8822	0.954445	0.894628	F7CLQ5	Carbonic anhydrase 1	CA1
F6TQ14	31.7221	31.9599	52.6584	38.7801	36.6995	25.6313	27.7966	17.4948	32.6055	28.0455	0.723193	0.159122	6.87849	18.8282	3.00234	9.56967	14.2497	10.1318	6.35304	10.2449	1.07055	0.904424	F6TQ14		CA2
F6PNY6	229.834	118.374	153.854	167.354	134.093	62.3178	42.9833	59.5255	164.16	92.616	0.553413	0.109321	0.126542	0.580746	0.314353	0.340547	0.052564	0.49376	0.0537863	0.200037	0.587398	0.51572	F6PNY6		CA4
A0A5F8ASD6	0.426708	0.666532	2.06849	1.05391	0.673167	0.636946	0.616412	0.785522	0.814075	0.705225	0.66915	0.391498	3.60409	2.99626	2.70718	3.10251	1.93699	1.9586	4.26896	2.72152	0.877198	0.665483	A0A5F8ASD6		CA8
F6Y0R1	8.27094	6.73709	11.4941	8.83405	8.85066	8.99138	8.11693	7.10535	6.97996	8.00886	0.90659	0.506419	3.82077	4.5285	5.21964	4.52297	3.15106	2.39622	3.76911	3.10546	0.686598	0.0665379	F6Y0R1		CAB39
F6ZM32	1.14516	1.42177	2.21192	1.59295	2.58984	1.28377	1.7352	2.04822	1.39808	1.81102	1.1369	0.598253	0.772439	1.33045	1.00902	1.0373	0.868103	0.762093	0.748801	0.792999	0.764481	0.215189	F6ZM32		CAB39L
A0A5F7ZLU5	7.24469	3.12588	9.48	6.61686	4.54486	2.737	1.72487	2.96676	2.8625	2.9672	0.44843	0.0494938	1.58821	2.3146	1.39492	1.76591	1.53528	4.28932	1.20841	2.34434	1.32755	0.599718	A0A5F7ZLU5		CACNA2D1
F7FP94	3.77742	4.72119	5.31863	4.60575	5.82369	7.57882	3.86521	4.74786	4.34367	5.27185	1.14462	0.505323	0.0725824	1.30125	1.16074	0.844857	0.956937	1.46226	1.5287	1.31597	1.55762	0.332984	F7FP94		CACYBP
A0A1D5Q4J0	0.16127	0.204649	0.144982	0.1703	0.430848	0.229975	0.191279	0.335895	0.238658	0.285331	1.67546	0.101023	0.164254	0.078881	0.0796387	0.107591	0.162846	0.168625	0.152203	0.161225	1.4985	0.135404	A0A1D5Q4J0		CADPS2
A0A1D5RBY0	2.5968	1.55571	1.84204	1.99818	1.97652	2.26359	1.66797	1.14835	1.7963	1.77055	0.886079	0.522123	9.25464	0.0619651	6.67533	5.33064	0.112669	2.99885	3.5145	2.20867	0.414335	0.347424	A0A1D5RBY0		CALCOCO2
A0A5F7ZG23	19.6391	17.2561	10.9975	15.9642	26.6313	17.1556	11.2824	16.2894	30.5972	20.3912	1.27731	0.419182	0.248896	0.250721	0.239499	0.246372	0.173094	0.105554	0.263894	0.180847	0.734042	0.227467	A0A5F7ZG23		CALCRL
A0A5F7ZH08	16.0795	18.6518	24.0693	19.6002	12.4002	9.36309	8.29944	26.6616	14.1695	14.1788	0.723399	0.293893	9.12255	4.78185	6.63288	6.84576	2.61671	2.8172	2.51821	2.6507	0.387204	0.0291674	A0A5F7ZH08		CALD1
F6ZZ64	3.79467	0.387353	0.198657	1.46023	0.0722513	0.22961	0.145324	0.101044	0.0676511	0.123176	0.0843541	0.168593	1.62142	2.05092	1.34254	1.67163	1.27045	0.119627	1.0761	0.822061	0.491773	0.107607	F6ZZ64		CALU
I0FVW2	0.900425	0.547168	0.824893	0.757495	1.0182	0.779849	0.726339	0.64845	0.407179	0.716003	0.945225	0.795823	1.61772	1.69067	0.817907	1.37543	1.43847	0.39732	0.695294	0.843694	0.613404	0.271403	I0FVW2		CAMK1
F7H4H1	3.90351	4.27252	6.11755	4.76453	4.14566	3.88208	5.10005	3.45694	5.63969	4.44488	0.932912	0.678252	1.37892	1.8286	1.52611	1.57788	1.43163	2.95307	0.948441	1.77771	1.12665	0.762747	F7H4H1		CAMK2D
F7B5V0	13.78	28.8903	22.1169	21.5957	9.8322	13.3089	3.4562	6.14866	20.5494	10.6591	0.493574	0.0755719	1.36436	7.49852	3.3148	4.05923	0.274917	0.443401	0.0196517	0.24599	0.0606002	0.103361	F7B5V0	Cathelicidin antimicrobial peptide;Antibacterial protein FALL-39;Antibacterial protein LL-37	CAMP
A0A1D5Q8G1	80.7642	50.1969	44.9192	58.6268	46.3374	57.7529	51.5904	30.4296	46.9343	46.6089	0.795011	0.281363	90.5876	82.4712	128.061	100.373	101.418	64.5035	100.075	88.6654	0.883356	0.56174	A0A1D5Q8G1		CANX
F7FR05	47.7383	60.5028	70.2158	59.4856	70.2322	95.2494	101.483	80.6032	91.6915	87.8518	1.47686	0.0181112	18.6088	18.7472	14.2963	17.2174	26.0648	26.7608	19.541	24.1222	1.40103	0.064358	F7FR05	Adenylyl cyclase-associated protein	CAP1
A0A1D5QCJ8	17.5052	14.5184	28.9946	20.3394	19.3583	16.6438	13.4435	16.8992	15.6645	16.4018	0.806408	0.299305	7.77674	6.50732	5.81587	6.69997	7.80053	8.68858	10.3297	8.93962	1.33428	0.075211	A0A1D5QCJ8		CAPN1
F7EDT3	0.99946	1.27432	1.17254	1.14877	1.14175	0.786575	0.806707	0.593698	1.0085	0.867446	0.755107	0.0903145	0.237594	0.532834	0.225823	0.332084	0.166151	0.557652	1.33101	0.684938	2.06254	0.378516	F7EDT3		CAPN5
H9ESM2	0.452026	0.511649	0.281472	0.415049	0.426404	0.252701	0.415656	0.466415	0.575687	0.427373	1.02969	0.890423	0.20804	0.226787	0.180866	0.205231	0.0365124	0.25913	0.30769	0.201111	0.979926	0.963469	H9ESM2		CAPN7
H9ELV1	4.02123	3.89083	4.0029	3.97165	2.88863	3.97106	3.7091	3.53798	4.34261	3.68988	0.929053	0.41782	13.8118	10.3238	17.0574	13.731	6.95672	3.51373	5.6902	5.38688	0.392317	0.0189053	H9ELV1		CAPRIN1
H9G0D0	25.9811	11.639	16.3311	17.9837	13.7139	22.8027	19.1696	14.5867	20.2446	18.1035	1.00666	0.976163	8.96966	10.0718	9.32019	9.4539	8.11113	11.4655	6.94057	8.83906	0.934964	0.682046	H9G0D0		CAPZA1
A0A1D5QIL8	47.7306	32.1329	31.4806	37.1147	40.2919	36.2843	28.0423	35.148	33.1188	34.5771	0.931628	0.609728	12.709	11.4028	8.79668	10.9695	8.65788	13.6953	9.37387	10.5757	0.964103	0.849739	A0A1D5QIL8		CAPZA2
A0A1D5R9D6	34.8414	32.8466	73.3414	47.0098	33.1668	31.9934	34.21	28.4436	35.1158	32.5859	0.693172	0.189431	4.99705	9.56406	9.0484	7.86984	13.4664	15.3251	7.67274	12.1547	1.54447	0.190229	A0A1D5R9D6		CAPZB
F7F6H6	10.3072	11.8952	25.834	16.0121	8.02429	7.36477	9.74938	16.0594	10.2843	10.2964	0.64304	0.217058	43.1201	35.2927	39.6104	39.3411	10.2436	8.66017	7.74131	8.8817	0.225762	0.000214354	F7F6H6		CARHSP1
A0A1D5QVX8	2.30054	3.11774	9.44216	4.95348	2.83587	2.07907	2.37199	3.25291	2.44208	2.59638	0.524153	0.207881	13.8443	7.39388	7.56606	9.60143	9.39092	4.68998	6.51866	6.86652	0.715156	0.339651	A0A1D5QVX8	ATP-dependent (S)-NAD(P)H-hydrate dehydratase	CARKD
A0A1D5Q3X0	1.66615	2.09923	2.02149	1.92896	2.33128	3.0006	2.58216	1.90194	2.03069	2.36933	1.2283	0.167442	2.53423	3.15608	1.62032	2.43688	1.49108	2.93004	2.84338	2.4215	0.993689	0.982119	A0A1D5Q3X0		CARS
A0A1D5QPE8	0.707835	1.15599	1.11965	0.994491	1.32668	0.995095	0.877004	1.70383	1.57693	1.29591	1.30309	0.251948	1.00007	2.02025	1.9078	1.64271	3.49197	3.21004	3.48509	3.3957	2.06714	0.00644212	A0A1D5QPE8		CARS2
H9FPH7	1.54257	1.24579	4.28247	2.35695	1.19098	0.782616	0.815343	1.14461	0.797012	0.946113	0.401415	0.096373	2.67665	1.25986	3.47735	2.47129	1.1351	0.836177	1.29358	1.08829	0.440372	0.10495	H9FPH7		CASC4
F6ZEF8	2.17758	2.58938	2.67618	2.48105	2.17688	1.49552	1.69271	1.84629	1.85291	1.81286	0.730684	0.0116676	0.744184	0.724982	0.985193	0.81812	0.953482	1.05415	1.18679	1.06481	1.30153	0.0835751	F6ZEF8		CASK
F7H5Q2	1.84724	2.11016	2.51747	2.15829	1.65225	0.915639	0.843241	2.0432	2.00124	1.49111	0.690877	0.124347	0.387623	0.395334	0.577539	0.453499	0.464969	0.48574	0.410409	0.453706	1.00046	0.99765	F7H5Q2		CASKIN2
A0A1D5RJK7	0.886222	0.749494	2.10601	1.24724	1.06693	1.10654	1.03745	1.10103	0.825651	1.02752	0.823833	0.521012	1.55795	1.04857	1.18153	1.26269	0.698201	1.25221	0.903402	0.951271	0.753371	0.233862	A0A1D5RJK7		CASP6
F7C594	0.498881	0.556149	0.893852	0.649627	0.662823	1.96609	1.14516	0.797247	0.759948	1.06625	1.64133	0.255488	0.973964	0.778413	1.18963	0.980669	0.879145	0.859401	1.41359	1.05071	1.07143	0.762945	F7C594		CASP8
F7C6H4	20.7769	18.4383	30.2163	23.1438	14.446	8.05738	14.2358	15.3832	19.43	14.3105	0.618328	0.0486649	27.6831	25.0675	33.0262	28.5923	8.39893	6.00892	10.6063	8.33804	0.291619	0.00167091	F7C6H4		CAST
F6PLF0	82.2269	115.985	152.476	116.896	185.323	98.7283	119.114	57.8895	106.078	113.427	0.97032	0.915366	683.065	829.263	580.303	697.544	736.598	453.693	734.675	641.656	0.919879	0.661854	F6PLF0	Catalase	CAT
A0A5K1V3S2	405.249	181.847	691.74	426.279	345.085	116.974	127.48	143.065	262.592	199.039	0.466923	0.114888	2.05315	3.14221	2.72314	2.6395	0.898166	0.753772	1.33112	0.994353	0.37672	0.0104101	A0A5K1V3S2		CAV1
F7D1C5	25.8695	17.5126	40.0542	27.8121	37.3799	16.7815	21.2876	30.2961	22.5216	25.6533	0.92238	0.762993	101.057	116.758	85.5154	101.11	128.994	55.9824	83.4307	89.469	0.884864	0.641106	F7D1C5		CBR1
G7MSA6	0.357329	0.225654	0.511633	0.364872	0.923761	0.988789	1.36394	1.29292	0.79018	1.07192	2.93779	0.0043047	2.27038	1.08932	1.63259	1.66409	6.76972	6.74943	7.54309	7.02075	4.21896	0.000238374	G7MSA6		CBR4
H9FUN5	0.129785	0.0749696	0.252953	0.152569	0.258559	0.398473	0.303833	0.143802	0.166624	0.254258	1.66651	0.212445	0.28581	0.130556	0.317196	0.244521	0.182322	0.0645966	0.257719	0.168213	0.687927	0.39706	H9FUN5		CBWD1
F7C841	0.978811	0.513379	0.254442	0.582211	0.454333	0.702459	0.557098	0.520476	0.325701	0.512013	0.87943	0.702766	1.03228	2.38706	1.25886	1.5594	0.589492	0.858465	0.0656844	0.504547	0.323553	0.0925606	F7C841		CBX5
F6YXZ2	0.817599	0.944459	2.45071	1.40426	0.829936	0.627873	0.847966	0.790883	1.05519	0.83037	0.591324	0.195234	1.7151	1.56758	1.85387	1.71218	1.46892	1.32753	1.3696	1.38869	0.811062	0.0251121	F6YXZ2		CC2D1A
F7F7W0	2.46368	3.15451	3.90894	3.17571	2.26098	2.04554	2.10331	2.27342	2.66228	2.2691	0.714518	0.0360187	0.793482	0.760352	0.987562	0.847132	0.569546	0.748058	0.837605	0.718403	0.848041	0.291253	F7F7W0		CCAR1
F6UIB5	1.73775	1.90287	1.93202	1.85755	1.16654	1.92899	3.17002	2.69379	1.8174	2.15535	1.16032	0.549662	2.43761	2.71749	1.36563	2.17358	3.47138	5.74861	4.16592	4.46197	2.05282	0.0442316	F6UIB5		CCBL2
F6U8Y3	0.92995	0.567264	0.137939	0.545051	1.01314	0.147601	0.0858813	0.289839	0.143347	0.335962	0.616386	0.490009	0.911354	0.532547	0.752131	0.732011	0.0503978	0.176201	0.220668	0.149089	0.203671	0.00855658	F6U8Y3		CCDC102A
I2CU46	1.54276	1.70463	2.35802	1.86847	2.04674	1.58145	1.27682	1.25017	1.42513	1.51606	0.811393	0.233103	0.702132	0.503198	0.71587	0.6404	0.68146	0.561294	0.671875	0.63821	0.99658	0.979155	I2CU46		CCDC132
G7N3Z8	0.692281	0.0316063	0.546066	0.423318	0.301931	0.662696	0.655684	0.649523	0.422968	0.53856	1.27224	0.538659	2.34134	1.69834	5.4447	3.16146	2.16424	1.17575	2.96646	2.10215	0.66493	0.450232	G7N3Z8		CCDC134
F7FV07	0.0636494	0.687401	1.0356	0.59555	0.75362	0.746356	0.971777	0.991319	0.857406	0.864096	1.45092	0.265782	0.465245	0.382899	0.287154	0.378433	0.33496	0.340278	0.405988	0.360409	0.952371	0.764885	F7FV07		CCDC25
F6UIK2	0.0818928	0.106103	0.15742	0.115139	0.0869173	0.0824821	0.212469	0.149658	0.12843	0.131991	1.14637	0.65268	0.553337	0.0493143	0.213247	0.271966	0.122636	0.0951992	0.0919693	0.103268	0.379709	0.320109	F6UIK2		CCDC28A
F7DCC7	3.30181	3.39162	3.93744	3.54363	2.93874	2.80532	3.15881	2.79929	2.63339	2.86711	0.809089	0.0109156	2.39178	2.4201	3.50038	2.77075	2.20791	2.01317	2.48681	2.23596	0.806987	0.242121	F7DCC7		CCDC47
I2CTG7	1.95245	2.90522	0.52322	1.79363	1.66531	3.09795	4.05228	1.2068	2.28597	2.46166	1.37245	0.459737	4.27838	4.26045	2.54417	3.69434	2.97343	3.02578	2.43405	2.81109	0.760918	0.218342	I2CTG7		CCDC56
F7HTL3	0.353844	0.498877	0.768548	0.540423	0.217382	0.351492	0.461348	0.811739	0.583369	0.485066	0.897567	0.744124	0.523314	0.968089	0.607713	0.699705	0.03095	0.0681294	0.345009	0.148029	0.21156	0.0307125	F7HTL3		CCDC86
A0A1D5Q3X6	0.150724	0.382716	0.37466	0.3027	0.555973	0.171802	0.467182	0.159992	0.555261	0.382042	1.26211	0.56947	0.137268	0.0771863	0.146925	0.12046	0.0800534	0.0857121	0.0610915	0.075619	0.627753	0.123625	A0A1D5Q3X6		CCDC88A
F7GQC0	12.1301	13.0428	14.1235	13.0988	8.33653	14.306	11.2909	10.2999	11.3116	11.109	0.848091	0.192094	8.08216	7.491	7.43148	7.66821	7.73108	5.97617	9.5631	7.75678	1.01155	0.937195	F7GQC0		CCT2
G7MDZ6	30.4786	20.9463	32.1122	27.8457	32.678	31.2623	26.4301	22.574	30.5962	28.7081	1.03097	0.815915	34.6344	33.6593	39.8013	36.0317	29.6666	27.9594	41.5468	33.0576	0.91746	0.559553	G7MDZ6	T-complex protein 1 subunit gamma	CCT3
A0A1D5R5Z4	18.4218	17.8553	26.7258	21.001	17.4703	20.4926	17.016	13.7102	16.9718	17.1322	0.81578	0.178288	9.58433	11.4583	10.2761	10.4396	12.3768	13.1416	11.8106	12.443	1.19191	0.0402208	A0A1D5R5Z4	T-complex protein 1 subunit delta	CCT4
A0A1D5Q8I4	10.9421	10.8392	10.0565	10.6126	12.0221	11.8659	10.3503	9.58875	10.9806	10.9615	1.03288	0.607636	6.01976	6.11958	7.55915	6.56616	6.80427	7.85785	8.4405	7.70087	1.17281	0.175593	A0A1D5Q8I4		CCT5
H9G1L0	11.5033	13.3137	17.8476	14.2215	13.7028	14.6321	10.5035	11.8449	11.1534	12.3673	0.869621	0.323862	14.1224	15.0064	18.9428	16.0238	14.624	18.1668	20.0716	17.6208	1.09966	0.504034	H9G1L0		CCT6A
A0A1D5RDC8	15.8055	14.5894	17.9233	16.1061	17.35	18.7756	18.6768	15.5119	16.9187	17.4466	1.08323	0.258905	7.51985	7.27312	5.48254	6.7585	7.88032	13.8514	12.642	11.4579	1.69533	0.071823	A0A1D5RDC8		CCT7
A0A5F7Z7P5	17.1706	18.6098	21.2755	19.0186	14.3499	20.8667	17.3921	14.8374	15.3083	16.5509	0.870247	0.224322	15.8076	15.4303	14.2082	15.1487	15.0682	19.0176	17.2422	17.1093	1.12943	0.188952	A0A5F7Z7P5		CCT8
F7E0W5	24.0189	20.2028	41.4226	28.5481	23.8047	10.1433	13.0416	14.8046	19.6007	16.279	0.57023	0.0773961	0.0593205	0.628407	0.517357	0.401695	0.331843	0.22694	0.368049	0.308944	0.769102	0.632112	F7E0W5		CD109
B3Y6B8	22.6098	19.8999	25.4359	22.6485	12.6749	11.5653	21.0308	12.3748	15.8404	14.6972	0.648927	0.022271	8.2399	9.27093	5.7902	7.76701	3.68157	2.90304	5.99183	4.19215	0.539737	0.0615819	B3Y6B8	Monocyte differentiation antigen CD14	CD14
A0A5F7ZIY0	68.9618	39.5414	42.9312	50.4781	50.7739	13.6607	21.0549	24.0848	28.1188	27.5386	0.545555	0.0772215	1.9168	2.7844	2.11665	2.27261	0.740445	0.910394	0.0654656	0.572102	0.251737	0.00986919	A0A5F7ZIY0	Tetraspanin;CD151 antigen	CD151
F7GPT4	0.427788	0.650705	0.189553	0.422682	0.263321	0.180795	0.0934754	0.440302	0.284172	0.252413	0.59717	0.219059	0.488854	0.283363	0.187207	0.319808	0.668709	0.124629	0.0410924	0.278144	0.86972	0.856405	F7GPT4		CD163L1
A0A1D5QCX9	1.80255	2.46502	0.260886	1.50948	1.32906	0.940513	0.38613	0.711608	4.89875	1.65321	1.09522	0.908563	0.129932	0.451631	0.0611939	0.214253	0.0651058	0.0510308	0.109438	0.0751915	0.350948	0.316641	A0A1D5QCX9		CD177
F6TR81	0.520919	0.569362	1.02266	0.704313	0.382986	0.581558	0.195327	0.424599	0.691801	0.455254	0.64638	0.177332	1.29801	2.59583	2.13994	2.01126	0.85211	1.45478	0.707509	1.0048	0.499587	0.0858829	F6TR81		CD1D
F7G5V3	2.39822	1.95826	9.78462	4.7137	1.43705	0.827074	1.26069	2.13216	0.799278	1.29125	0.273936	0.118895	1.86549	2.10933	1.66447	1.87976	1.92014	1.22845	1.21897	1.45586	0.774488	0.185459	F7G5V3		CD276
A0A5F8ARP6	4.49286	6.08856	7.59531	6.05891	4.27515	2.61081	3.6915	5.09097	4.84672	4.10303	0.677189	0.0686317	2.36297	2.18039	2.06518	2.20285	0.668032	0.680323	0.741082	0.696479	0.316172	7.33e-05	A0A5F8ARP6		CD2AP
H9Z4B4	0.800386	0.903714	1.46295	1.05568	1.1929	0.728314	1.11064	1.03227	1.19421	1.05167	0.996195	0.983753	3.97955	1.34927	3.54842	2.95908	1.83134	1.01642	1.88201	1.57659	0.532798	0.183782	H9Z4B4		CD2BP2
Q6J512	135.646	112.61	224.612	157.623	144.054	53.5489	44.9615	91.7266	112.932	89.4446	0.56746	0.0995524	30.788	29.3236	15.7125	25.2747	27.1337	16.5628	22.0417	21.9128	0.866983	0.586265	Q6J512		CD36
F6QEE7	9.14435	9.89363	13.6764	10.9048	14.0549	8.88628	4.28106	4.64686	12.535	8.88082	0.814396	0.50343	0.830993	1.24717	1.88342	1.32053	0.428851	0.774724	0.636691	0.613422	0.464528	0.0931408	F6QEE7		CD38
F7FXV1	2.51127	0.934852	0.165015	1.20371	1.53505	1.48224	1.93958	1.30548	1.63774	1.58002	1.31262	0.499096	1.43484	1.6987	1.59794	1.57716	0.915583	0.65506	0.912433	0.827692	0.524799	0.00291675	F7FXV1		CD40
F6ZDX2	18.3176	12.0384	69.4777	33.2779	18.6227	9.19458	13.4718	5.10411	6.57179	10.593	0.31832	0.148422	2.83709	3.80642	3.76164	3.46838	1.41585	2.13831	0.0969043	1.21702	0.35089	0.0290927	F6ZDX2		CD44
F7DT60	4.89348	4.75947	2.21295	3.9553	7.21899	1.16364	1.88753	2.69186	2.67194	3.12679	0.790532	0.612624	1.07218	0.715952	1.90688	1.23167	1.60641	0.756445	1.84109	1.40132	1.13774	0.743038	F7DT60	Membrane cofactor protein	CD46
A0A5F8A1P2	3.34805	0.0586302	1.61942	1.67537	2.17363	0.72446	1.01792	0.060599	2.83592	1.36251	0.813258	0.756654	0.175788	1.19016	1.11714	0.827696	0.106743	0.484202	0.379234	0.323393	0.390715	0.218121	A0A5F8A1P2		CD58
F6XET9	3.94404	3.56016	7.97328	5.15916	2.52502	2.11771	1.98436	1.16146	1.44428	1.84656	0.35792	0.0220685	0.305859	0.0679209	0.347142	0.240307	0.299277	0.278121	0.180917	0.252771	1.05187	0.901266	F6XET9	Tetraspanin	CD63
A0A5F8A8W3	52.3852	36.6061	0.0907633	29.694	43.4718	49.6742	20.1639	13.6023	38.6682	33.1161	1.11524	0.82254	11.454	0.0290924	5.50262	5.6619	6.78326	3.02875	5.84308	5.21836	0.921664	0.904911	A0A5F8A8W3	Tetraspanin	CD81
F6SIU0	17.1301	6.9318	28.6306	17.5642	11.9504	4.20018	4.17481	4.89174	4.95681	6.03479	0.343586	0.060182	0.698423	1.19571	1.53677	1.14364	1.27448	0.446776	0.547437	0.756231	0.661251	0.338518	F6SIU0	Tetraspanin	CD82
F7C9U4	5.7719	7.09485	2.9629	5.27655	5.06053	2.9733	1.85162	3.24052	3.19732	3.26466	0.618711	0.1237	0.0787076	0.0882837	0.115822	0.0942709	0.46041	0.645837	0.0793535	0.3952	4.19217	0.146122	F7C9U4		CD93
F6SWL5	0.408337	0.507969	0.526117	0.480807	0.432381	0.583135	0.412821	0.463026	0.31324	0.44092	0.917042	0.555404	0.277549	0.278053	0.202326	0.252643	0.245047	0.353779	0.387028	0.328618	1.30072	0.201147	F6SWL5		CDC16
H9FMP3	0.263423	0.104877	0.21726	0.195187	0.27309	0.506201	0.584995	0.765634	0.380877	0.502159	2.57271	0.0406429	3.67932	4.60662	3.53328	3.93974	1.93015	1.48776	4.0981	2.50534	0.635914	0.176015	H9FMP3		CDC34
A0A5F8AGQ6	2.80521	3.18665	3.72902	3.24029	5.41146	3.26685	4.14516	4.34041	3.63247	4.15927	1.28361	0.130876	6.1827	6.75387	5.1512	6.02925	6.58451	5.77802	5.49273	5.95175	0.987145	0.898707	A0A5F8AGQ6		CDC37
A0A5F7ZP81	3.71347	3.38978	2.82162	3.30829	3.22757	2.03973	2.10272	2.45746	3.66079	2.69765	0.815422	0.239485	1.48781	0.892082	1.88138	1.42043	1.51384	1.75556	1.44511	1.5715	1.10636	0.643791	A0A5F7ZP81	Non-specific serine/threonine protein kinase	CDC42BPB
F7F354	1.68113	0.810998	1.56018	1.35077	1.19635	0.0638606	0.547647	0.750069	1.41493	0.794571	0.588237	0.189205	2.49038	1.91005	3.58889	2.66311	0.552627	0.355182	0.0369531	0.314921	0.118253	0.0103201	F7F354		CDC42EP4
A0A1D5RJQ3	3.44624	2.56539	3.79018	3.26727	2.00057	2.09806	2.3875	2.68134	2.33301	2.3001	0.703982	0.0206474	5.05911	4.19666	1.34129	3.53235	1.28096	0.655895	2.01926	1.31871	0.373322	0.136506	A0A1D5RJQ3		CDC5L
F7AJ74	1.14292	1.68217	2.24463	1.68991	1.34974	0.934627	1.02734	1.13673	0.963608	1.08241	0.640514	0.0532427	1.0562	0.559675	0.926557	0.847476	0.986322	0.614927	0.938437	0.846562	0.998921	0.996372	F7AJ74		CDC73
F7H4U0	13.3531	12.557	21.4936	15.8013	9.90077	5.24243	7.29599	7.98838	8.48768	7.78305	0.492559	0.0135717	17.9123	9.83641	18.0632	15.2706	7.42191	3.13943	6.38414	5.64849	0.369892	0.0329376	F7H4U0		CDH1
A0A1D5QG84	110.536	46.7886	100.416	85.9136	42.8588	28.4858	29.0467	27.049	30.4864	31.5854	0.367641	0.010893	0.54467	3.60252	0.314603	1.48726	0.0939708	2.33496	0.306399	0.911778	0.613058	0.675805	A0A1D5QG84		CDH13
F6RFA8	18.455	12.6361	24.6944	18.5952	15.8088	7.67447	6.03474	9.40129	11.5144	10.0867	0.542438	0.0464738	1.33524	2.09432	1.92136	1.78364	0.545396	0.586089	0.713467	0.614984	0.344792	0.00765866	F6RFA8		CDH5
G7NQI3	2.39633	3.84188	4.85283	3.69701	2.78132	4.49727	2.6388	1.72029	3.98719	3.12497	0.845269	0.522904	0.569839	0.0627587	0.237896	0.290165	1.18871	1.56027	1.77451	1.50783	5.19646	0.00580277	G7NQI3		CDIPT
F7G6G9	1.40691	1.30307	2.50327	1.73775	1.24301	1.34659	1.35015	1.40575	1.24257	1.31761	0.75823	0.189095	1.91149	1.5168	2.63407	2.02079	1.32224	1.03804	1.88092	1.41374	0.699597	0.21305	F7G6G9		CDK11B
F7EQC5	0.320973	0.520262	0.255722	0.365652	0.33653	0.567475	0.390366	0.949848	0.342672	0.517378	1.41495	0.393711	0.229145	0.3228	0.190477	0.247474	0.0690228	0.0459328	0.0731851	0.0627136	0.253415	0.010049	F7EQC5		CDK13
F6W6J7	0.622694	0.75553	1.06849	0.815572	0.792736	0.633163	0.789695	0.709498	0.746389	0.734296	0.900345	0.465214	0.488092	0.89262	0.412918	0.597877	0.615031	0.399358	0.690872	0.568421	0.950732	0.872825	F6W6J7		CDK5
H9YZ21	4.45465	1.61611	2.13208	2.73428	2.59202	3.18368	1.95679	2.23298	1.68479	2.33005	0.852164	0.597978	4.7984	3.44111	10.026	6.0885	5.7553	3.18468	6.16832	5.0361	0.827148	0.6593	H9YZ21		CDK5RAP3
F6XZK0	0.318178	0.27188	0.491497	0.360518	0.301946	0.677165	0.729859	0.461677	0.649427	0.564015	1.56446	0.132185	0.168882	0.254236	0.0629027	0.162007	0.0795298	0.071739	0.233888	0.128386	0.79247	0.682955	F6XZK0		CDK7
F6V1G3	0.974875	0.732379	4.54163	2.08296	0.814305	0.481642	0.665168	1.50176	1.20118	0.932812	0.44783	0.263537	0.955868	0.711007	1.7419	1.13626	0.818272	0.77185	1.11586	0.901993	0.793828	0.51589	F6V1G3		CDKN2AIP
I2CXB4	0.658008	0.583901	1.77803	1.00665	0.31751	0.0496232	0.799733	0.908135	0.79372	0.573744	0.569956	0.272818	1.97948	1.7785	1.37116	1.70971	0.0839093	0.0527492	1.17217	0.436278	0.255176	0.0358157	I2CXB4		CDV3
I2CUK0	0.709572	0.637602	0.53899	0.628721	0.106497	0.0533167	0.190506	0.606115	1.02722	0.396732	0.631014	0.388475	0.391021	0.92996	1.6953	1.00543	0.529225	0.0980427	0.35761	0.328293	0.32652	0.164602	I2CUK0		CEBPB
F6Z8Q7	0.366183	0.647135	0.363871	0.459063	0.0798733	0.132417	0.179897	0.284142	0.480034	0.231272	0.503793	0.0986698	0.0357227	0.48632	0.204913	0.242318	0.0878998	0.0978431	0.259979	0.148574	0.613135	0.547261	F6Z8Q7		CEBPD
A0A5F7ZIZ5	8.14473	8.98303	0.248885	5.79222	13.9177	13.2199	5.0176	4.4421	5.685	8.45647	1.45997	0.470356	0.347339	0.41576	0.242565	0.335222	0.592876	0.522965	0.360177	0.492006	1.4677	0.14017	A0A5F7ZIZ5		CEBPZ
F6S379	1.08429	0.0718156	0.170404	0.442171	0.653781	1.16031	1.33676	0.923734	0.591829	0.933283	2.11069	0.156117	0.449541	0.110228	0.516337	0.358702	0.191434	0.43341	0.0306557	0.2185	0.60914	0.460208	F6S379		CECR1
F6S2T2	0.262408	0.694652	0.389951	0.449004	0.578691	1.50249	0.818668	1.11954	0.629602	0.929797	2.0708	0.0999305	1.96887	2.51327	2.22625	2.23613	3.91416	2.49383	4.60507	3.67102	1.64168	0.0887854	F6S2T2		CECR5
F7HGW7	0.320293	0.369539	0.140244	0.276692	0.696613	0.581523	0.583529	0.633301	0.526975	0.604388	2.18434	0.00210156	0.513815	0.434789	0.420618	0.456407	0.549101	0.472707	0.320683	0.447497	0.980477	0.908896	F7HGW7		CELF1
A0A1D5Q5K8	1.91992	3.39714	4.08643	3.1345	4.20313	5.76759	7.57561	3.74758	3.81797	5.02237	1.60229	0.132849	0.0625364	0.153491	0.122821	0.11295	0.175751	0.287143	0.245722	0.236205	2.09125	0.0428423	A0A1D5Q5K8		CELF2
I0FR94	2.15758	3.71563	4.49262	3.45528	2.73485	3.74965	5.09223	5.24315	2.20603	3.80518	1.10127	0.726618	1.39161	1.04044	1.53516	1.3224	1.40303	0.939801	2.05351	1.46545	1.10817	0.707498	I0FR94	Beta-hexosaminidase	CELF6
H9Z660	1.35905	1.42773	3.91436	2.23371	2.04647	1.87507	0.792824	3.08512	1.85709	1.93131	0.86462	0.712497	2.67825	4.65715	1.78582	3.04041	1.65948	3.04657	2.69263	2.46623	0.811151	0.576251	H9Z660		CENPV
A0A5F7ZVS8	3.08985	3.20233	3.19987	3.16401	2.06	1.06092	1.45164	1.94978	2.82183	1.86883	0.590652	0.0174591	1.05387	0.974396	0.994406	1.00756	0.12635	0.401129	0.487747	0.338409	0.33587	0.00388214	A0A5F7ZVS8		CEP170
A0A1D5R7S5	0.516635	0.663808	0.399327	0.52659	0.716918	0.598269	0.523465	0.580935	0.448811	0.57368	1.08942	0.583654	0.069499	0.0777374	0.13199	0.0930754	0.0919466	0.102819	0.0969125	0.0972259	1.04459	0.844609	A0A1D5R7S5		CEP250
A0A5F8AAV2	0.267237	0.15701	0.363955	0.262734	0.214543	0.123269	0.106156	0.139638	0.148161	0.146354	0.557041	0.0593847	0.829572	0.185404	1.24211	0.752362	0.10649	0.0448624	0.117172	0.0895081	0.118969	0.0979804	A0A5F8AAV2		CEP350
F7AA58	22.6808	2.84008	5.77088	10.4306	5.68271	6.11302	2.17335	4.2951	0.615973	3.77603	0.362015	0.208793	178.911	97.203	59.7809	111.965	135.797	138.938	169.597	148.111	1.32283	0.381468	F7AA58	Carboxylic ester hydrolase	CES1
A0A5F8ANS3	0.164056	0.144197	0.0791534	0.129136	0.255111	0.0490085	0.0660409	0.0987133	0.09669	0.113113	0.875921	0.770175	1.11229	0.77207	0.392912	0.759091	0.215138	0.142183	0.169316	0.175546	0.231258	0.0491105	A0A5F8ANS3		CETN2
F6WSG1	0.802239	0.0438338	0.186665	0.344246	0.924144	0.0698503	0.739995	0.518124	0.100811	0.470585	1.367	0.671238	0.233202	0.19671	0.189359	0.206424	0.45984	0.228429	0.221335	0.303201	1.46883	0.290436	F6WSG1		CETP
F6YJW2	10.0795	9.64224	8.73014	9.48396	16.2252	19.0439	14.3042	12.2575	14.6318	15.2925	1.61246	0.00914242	5.24181	7.64043	4.75996	5.88073	8.21799	6.86839	5.82172	6.96936	1.18512	0.38951	F6YJW2		CFB
F6YBP7	4.75261	5.74294	6.70435	5.7333	7.77029	9.1175	4.23217	5.48907	4.92035	6.30588	1.09987	0.673677	0.52796	0.742255	0.5959	0.622038	1.19145	1.44345	0.916254	1.18372	1.90297	0.0270941	F6YBP7		CFD
A0A1D5QNJ4	80.2431	94.3502	92.2444	88.9459	114.892	116.483	132.551	110.798	110.015	116.948	1.31482	0.00442601	51.385	53.3981	53.5093	52.7641	57.6848	48.4771	62.204	56.1219	1.06364	0.458529	A0A1D5QNJ4		CFL1
G7MXF7	6.47433	2.30965	2.83307	3.87235	3.26109	3.93603	2.77008	4.86476	3.32732	3.63185	0.937894	0.829607	10.6216	16.0334	9.6035	12.0862	10.333	13.9774	6.34218	10.2175	0.845391	0.563846	G7MXF7		CFL2
F7DGQ2	0.180907	0.416651	0.364903	0.320821	0.196345	0.19217	0.189617	0.0579292	0.126002	0.152413	0.475071	0.0377141	0.348414	0.294505	0.244536	0.295818	0.0643189	0.104156	0.275375	0.14795	0.500138	0.106944	F7DGQ2		CFLAR
F7CGG5	0.0444256	1.13265	0.0492428	0.408773	0.379002	0.839791	0.439578	1.10456	1.89256	0.931098	2.27779	0.291483	0.161439	0.102358	0.268471	0.177422	0.24176	0.171763	0.135071	0.182865	1.03067	0.929532	F7CGG5		CFP
F7BWR7	1.83107	1.63664	1.40474	1.62415	1.9574	2.07616	1.37381	1.87666	1.66748	1.7903	1.1023	0.410344	2.08345	1.56801	1.41664	1.68936	0.746251	0.132413	1.23258	0.703747	0.416575	0.0591028	F7BWR7		CGGBP1
G7NJP8	1.00772	1.02838	1.00117	1.01242	1.01494	0.704526	0.493384	1.02708	0.846219	0.817231	0.807204	0.195418	0.454429	0.51936	0.924846	0.632878	0.0990603	0.116852	0.301626	0.172513	0.272584	0.0457919	G7NJP8		CHAMP1
F7G3N0	3.0225	5.12165	0.161075	2.76841	3.51356	2.90033	2.82724	3.03293	2.85556	3.02592	1.09302	0.816724	2.18495	4.84564	3.45464	3.49508	2.70593	2.99353	1.47426	2.39124	0.684174	0.286624	F7G3N0		CHCHD3
F7H9E3	2.14442	0.127947	0.167248	0.813206	1.07015	1.18239	0.911876	0.0921339	0.575227	0.766354	0.942386	0.935202	11.6939	3.1611	6.30055	7.05184	2.99541	0.0401554	4.73359	2.58972	0.36724	0.191671	F7H9E3		CHCHD4
F7FGM1	0.193998	0.184059	0.197694	0.191917	0.184434	0.340247	0.237599	0.169099	0.175375	0.221351	1.15337	0.518289	0.29966	0.14338	0.441545	0.294862	0.198023	0.180141	0.150281	0.176148	0.597392	0.245143	F7FGM1		CHD1L
F7FQ31	0.315299	0.651036	0.573397	0.513244	0.364394	0.346563	0.445607	0.453065	0.0708605	0.336098	0.654849	0.186455	0.20899	0.101052	0.297736	0.202593	0.0993807	0.100155	0.15142	0.116985	0.577442	0.223083	F7FQ31		CHD2
F6ZS61	3.02648	3.32162	4.1795	3.5092	3.02954	3.44896	2.91641	3.35567	3.03349	3.15681	0.899582	0.266635	1.40444	0.839727	1.7264	1.32352	0.926518	0.872166	1.29837	1.03235	0.780005	0.374688	F6ZS61		CHD4
F6SIV5	0.794095	0.717362	0.667258	0.726238	0.959888	0.903587	0.653109	1.13347	0.315934	0.793199	1.0922	0.738165	8.24129	9.90271	10.0118	9.38528	22.7605	19.581	17.0949	19.8121	2.11098	0.00387405	F6SIV5		CHDH
A0A5F8ASR2	1.54014	2.50793	1.01411	1.68739	1.78848	1.53297	1.31133	1.52072	1.91514	1.61373	0.956345	0.840163	1.04815	0.83729	1.09743	0.994291	1.02746	0.847338	0.933341	0.936047	0.941421	0.573874	A0A5F8ASR2		CHERP
F7EL64	0.466113	0.655931	1.07391	0.731985	0.406865	1.49177	0.91986	0.478901	0.778498	0.815178	1.11365	0.783542	0.976044	2.08479	0.684742	1.24852	2.84702	4.26325	1.45421	2.85483	2.28656	0.154445	F7EL64		CHI3L1
A0A1D5QC79	0.949518	1.02135	2.05765	1.34284	1.9638	2.51405	1.95688	1.70545	0.702528	1.76854	1.31702	0.4047	0.140143	0.0840783	0.0489833	0.0910681	0.196581	0.23348	0.322594	0.250885	2.75492	0.0252512	A0A1D5QC79		CHID1
F7GS24	7.84099	6.67231	14.4207	9.64466	3.2042	4.03587	12.1229	2.44283	2.85202	4.93157	0.511327	0.166642	0.0671153	0.574582	0.14483	0.262176	0.0554566	0.371857	0.199562	0.208958	0.797016	0.784967	F7GS24		CHIT1
G7NSD9	0.0672979	0.138479	0.461049	0.222276	0.09971	0.501471	0.564627	0.0909815	0.460776	0.343513	1.54544	0.48507	0.278107	0.128125	0.051659	0.15263	0.233927	0.0272276	0.224992	0.162049	1.06171	0.925586	G7NSD9		CHM
F7GEL2	1.92246	2.65983	3.63096	2.73775	1.31477	0.845537	0.556251	1.84321	1.61438	1.23483	0.451038	0.0204398	0.262496	0.479189	0.934553	0.558746	0.23294	0.252571	0.18925	0.22492	0.402545	0.16862	F7GEL2		CHMP2B
H9FPW6	7.43651	6.02231	1.77514	5.07798	5.13371	2.86516	4.36677	6.57547	4.97487	4.78319	0.941947	0.848533	5.37251	5.34017	3.24445	4.65237	2.97777	0.808374	2.08502	1.95706	0.420658	0.046212	H9FPW6		CHMP4B
A0A5F8A9V3	1.39228	1.30583	0.860727	1.18628	0.768638	0.28564	0.173905	0.605043	0.909126	0.54847	0.462346	0.0282573	0.621945	0.356414	0.380507	0.452955	0.266063	0.0492244	0.049033	0.12144	0.268106	0.0409373	A0A5F8A9V3		CHMP4C
F6TSB3	3.63601	2.96397	0.767987	2.45599	2.45575	1.52116	1.04494	1.94795	2.56496	1.90695	0.77645	0.485021	2.57965	2.68639	1.65486	2.30697	0.483491	0.534527	0.572467	0.530162	0.229809	0.00565985	F6TSB3		CHMP5
H9FZT3	2.97985	4.29497	0.129985	2.46827	2.3245	0.928181	1.01675	1.63008	1.9486	1.56962	0.63592	0.388175	0.0998228	0.62296	0.795532	0.506105	0.790704	0.712436	0.400405	0.634515	1.25372	0.622032	H9FZT3		CHMP6
G7NBF7	0.89232	1.62016	2.13516	1.54921	1.81676	2.53878	3.02607	1.91446	1.68522	2.19626	1.41766	0.182209	1.10858	1.03635	0.580534	0.90849	0.996581	1.12239	0.908985	1.00932	1.11098	0.598425	G7NBF7		CHORDC1
A0A1D5R6I4	14.6422	11.4443	13.8605	13.3157	15.2529	9.8427	7.61178	10.4009	9.31606	10.4849	0.787407	0.176028	9.08407	5.4552	12.1694	8.90289	4.37115	2.2284	4.86211	3.82055	0.429136	0.0729391	A0A1D5R6I4		CHP1
A0A5F7ZI81	1.68645	1.5496	0.22893	1.15499	1.23941	0.929302	1.1886	2.77853	1.54758	1.53668	1.33047	0.514446	0.716415	0.99862	0.330032	0.681689	0.100064	0.0638539	0.145309	0.103076	0.151206	0.0413884	A0A5F7ZI81		CHTOP
F6SGP0	0.666885	0.815488	1.05349	0.845289	0.488851	0.95316	1.10129	0.038231	1	0.716307	0.84741	0.659556	0.735968	0.669868	1.28321	0.896348	0.684809	0.889709	1.08386	0.886125	0.988595	0.966081	F6SGP0	Probable cytosolic iron-sulfur protein assembly protein CIAO1	CIAO1
H9FXF1	1.09031	0.366889	1.60914	1.02211	1.08241	1.18274	2.02223	0.80285	0.77602	1.17325	1.14786	0.718754	1.72668	0.995646	1.90188	1.5414	1.18486	0.0364476	1.20275	0.80802	0.524212	0.197679	H9FXF1	Anamorsin	CIAPIN1
A0A1D5R6C9	0.48599	0.69248	1.02247	0.733648	0.460769	0.298889	0.167296	0.567827	0.439429	0.386842	0.527286	0.0564448	0.383394	0.137285	0.402159	0.307612	0.102281	0.0323375	0.091307	0.0753086	0.244817	0.057693	A0A1D5R6C9		CIC
F7DU86	5.46198	4.11204	8.32461	5.96621	1.93342	1.67597	0.0441929	3.03697	2.47462	1.83303	0.307236	0.0105845	4.38031	0.20951	2.00882	2.19955	1.76064	0.462649	0.72793	0.98374	0.447247	0.392957	F7DU86		CIRBP
H9Z1V0	1.41976	1.21878	1.72795	1.4555	1.70519	1.97698	1.52366	1.32627	1.51515	1.60945	1.10578	0.429802	0.905148	0.843633	0.842552	0.863778	0.808228	0.580876	0.367382	0.585495	0.677831	0.0971038	H9Z1V0		CKAP5
F6ZLQ5	0.369911	0.210656	0.534059	0.371542	0.111137	16.0359	0.0713727	5.05292	0.241398	4.30255	11.5803	0.37603	0.152623	269.642	0.251861	90.0156	0.875655	324.73	0.0139643	108.54	1.20579	0.901499	F6ZLQ5		CKM
F6X5U1	1.94184	3.89819	5.44197	3.76067	3.06344	1.88908	2.86214	2.18006	3.03519	2.60598	0.692958	0.201942	1.86327	1.97377	2.48998	2.10901	1.64089	1.44044	1.78095	1.62076	0.768495	0.0875948	F6X5U1		CLCC1
F6T0W5	13.3616	22.5971	24.3585	20.1057	15.6049	15.7655	12.3133	15.2535	8.65052	13.5175	0.672322	0.076903	11.2248	27.6347	3.81165	14.2237	6.96777	3.87228	5.09442	5.31149	0.373425	0.27749	F6T0W5		CLEC3B
H9EMZ8	22.142	25.6141	27.2706	25.0089	33.6365	37.4124	38.9324	30.1048	30.2	34.0572	1.3618	0.0143915	12.5842	16.0334	10.815	13.1442	13.2342	12.6952	9.59308	11.8408	0.90084	0.531757	H9EMZ8	Chloride intracellular channel protein	CLIC1
F6YUR9	13.1467	16.7732	9.57485	13.1649	13.6959	10.9981	10.5566	10.7028	10.5586	11.3024	0.858527	0.319911	0.975628	1.08785	1.00043	1.0213	0.886305	1.25936	1.0118	1.05249	1.03054	0.799255	F6YUR9		CLIC2
F6PP70	7.49981	8.25904	8.49748	8.08544	9.84791	6.78356	6.49068	8.28272	9.63714	8.2084	1.01521	0.901752	3.26192	2.76225	3.97848	3.33422	2.51309	2.15014	3.73955	2.80093	0.840055	0.421831	F6PP70	Chloride intracellular channel protein	CLIC4
A0A5F7ZB41	36.8977	25.9678	18.6484	27.1713	24.4119	19.2335	14.2706	30.1	24.5026	22.5037	0.828216	0.409919	0.10718	0.762502	0.254325	0.374669	0.0360051	0.102437	0.110828	0.0830901	0.221769	0.218462	A0A5F7ZB41	Chloride intracellular channel protein	CLIC5
A0A5F8AEY1	3.68487	3.17759	7.14866	4.67038	2.22876	2.25834	1.49153	4.669	3.0223	2.73398	0.585388	0.14672	7.87	4.11783	13.0065	8.33143	1.68833	2.93649	2.86252	2.49578	0.299562	0.0888429	A0A5F8AEY1		CLINT1
A0A1D5QUX4	1.89722	1.59774	1.89848	1.79781	1.657	1.02785	1.34562	1.39665	1.95713	1.47685	0.821471	0.196256	2.76135	1.7623	1.86437	2.12934	1.12833	0.865583	0.99007	0.994663	0.467123	0.0254167	A0A1D5QUX4		CLIP1
A0A1D5QUC1	0.80741	1.16703	1.28934	1.08793	0.918818	0.748178	0.815767	1.04483	1.04499	0.914517	0.840606	0.237929	0.193812	0.0776583	0.210694	0.160721	0.0542262	0.105318	0.0650942	0.0748795	0.465897	0.12665	A0A1D5QUC1		CLIP2
F6SLF3	0.646391	0.406051	0.38547	0.479304	0.228756	0.344395	0.377982	0.462887	0.364238	0.355652	0.742017	0.169028	16.5034	9.78803	18.0866	14.7927	3.69866	1.89828	5.85619	3.81771	0.258081	0.0170333	F6SLF3		CLMN
F6YKF9	0.873524	0.687401	0.0930933	0.551339	0.401578	0.0949548	1.42798	0.134802	0.687553	0.549373	0.996433	0.995909	3.66996	1.65781	2.83686	2.72154	1.23975	0.663381	1.45005	1.11773	0.410696	0.0634005	F6YKF9		CLNS1A
A0A5F8A7U0	0.701389	0.545291	0.559755	0.602145	0.694889	0.527606	0.849466	0.757748	0.697359	0.705414	1.1715	0.238851	1.25311	1.20428	1.62574	1.36104	1.26119	1.48515	2.5876	1.77798	1.30634	0.388143	A0A5F8A7U0		CLPB
F6YQ20	1.02655	0.955427	0.0908737	0.690951	0.694774	0.713285	1.21572	0.736718	0.0677764	0.685654	0.992333	0.98763	0.522656	0.803856	0.942318	0.756277	0.586643	0.66826	1.42176	0.892222	1.17976	0.666883	F6YQ20	ATP-dependent Clp protease proteolytic subunit	CLPP
F7CT38	0.590004	0.556369	0.249267	0.465213	0.33271	0.601037	0.734976	0.513489	0.735946	0.583632	1.25455	0.391166	0.489548	0.0863186	0.229887	0.268584	0.0741579	0.640156	0.823928	0.512748	1.90907	0.391887	F7CT38		CLPTM1L
A0A1D5RD00	0.729795	0.958224	1.08428	0.924101	0.700368	1.202	1.40379	0.986718	0.363672	0.931311	1.0078	0.97848	4.26729	4.03612	4.96627	4.42323	4.73446	3.1423	7.25495	5.0439	1.14032	0.640221	A0A1D5RD00		CLPX
F7B8E8	43.6743	42.4933	54.1534	46.7737	48.6591	43.8376	41.4842	38.4858	46.1696	43.7272	0.934869	0.42897	12.3848	14.2359	9.61436	12.0784	21.8572	22.3418	16.7727	20.3239	1.68267	0.020899	F7B8E8	Clathrin heavy chain	CLTC
F7GQ71	1.85921	0.0640949	0.110764	0.678021	1.97548	2.13677	0.909399	0.424772	0.0898225	1.10725	1.63306	0.560016	0.160533	0.0777294	0.0787083	0.105657	0.0590632	0.100014	0.149206	0.102761	0.972592	0.942676	F7GQ71		CLTCL1
F6S885	66.9124	27.4162	47.4537	47.2608	23.8346	18.7868	19.459	31.1383	24.5079	23.5453	0.4982	0.0363213	13.4082	12.0403	13.8732	13.1072	9.22351	4.98805	7.50712	7.23956	0.552333	0.0121107	F6S885	Clusterin	CLU
A0A1D5QEG3	0.214346	0.194313	0.226028	0.211562	0.22445	0.580297	0.583496	0.292598	0.256496	0.387468	1.83146	0.151355	1.48033	1.77216	1.76407	1.67219	2.1039	2.14336	2.25899	2.16875	1.29695	0.00961756	A0A1D5QEG3	Clustered mitochondria protein homolog	CLUH
F7ETT5	0.550714	0.528176	0.580265	0.553052	0.462225	0.754835	0.537316	0.753839	0.733893	0.648422	1.17244	0.296021	2.57715	2.8331	1.78925	2.39983	3.85574	6.26823	5.96335	5.36244	2.23451	0.0225807	F7ETT5		CLYBL
F6SAJ2	3.87071	25.8342	32.7331	20.8127	71.3317	13.5871	2.31205	13.7078	8.00446	21.7886	1.04689	0.958325	0.0807117	0.618122	1.16153	0.620121	0.698201	1.15236	0.118721	0.656428	1.05855	0.937092	F6SAJ2		CMA1
F7H7Q2	3.86337	5.63068	3.49215	4.32874	5.94207	3.10727	3.46239	5.09408	4.58192	4.43755	1.02514	0.901837	2.71222	2.94369	3.36514	3.00702	3.52691	3.64238	5.43877	4.20269	1.39763	0.138662	F7H7Q2		CMAS
F7GKB9	2.56283	2.42644	3.21907	2.73612	1.59329	2.2472	2.75293	3.99557	1.39946	2.39769	0.876312	0.619507	95.2331	49.639	58.6786	67.8502	112.552	123.129	104.759	113.48	1.67251	0.0377206	F7GKB9		CMBL
A0A5F7Z8V5	0.13339	1.29077	1.12554	0.8499	4.33377	3.69815	4.079	5.02456	4.2003	4.26715	5.02077	0.000125298	0.170903	0.2562	0.401106	0.27607	1.10119	0.889609	1.15794	1.04958	3.80186	0.00185769	A0A5F7Z8V5		CMPK2
F7EW08	21.2011	17.3411	41.9688	26.837	31.7704	30.955	34.1742	22.133	23.1089	28.4283	1.0593	0.813621	67.2352	48.7574	36.6753	50.8893	32.2141	25.2687	14.7104	24.0644	0.472877	0.0588216	F7EW08		CNDP2
F6Y4D8	1.46326	1.14189	1.15922	1.25479	1.72753	1.35797	2.22031	2.00342	2.24554	1.91096	1.52293	0.0314572	0.047491	0.0469556	0.138159	0.0775353	0.544969	0.68851	0.625974	0.619818	7.994	0.000457719	F6Y4D8		CNIH4
F7BJZ8	0.156519	0.324995	0.113361	0.198292	0.285323	0.119205	0.127934	0.223347	0.126554	0.176473	0.889965	0.747659	0.146982	0.113438	0.153585	0.138002	0.148777	0.136708	0.0944558	0.126647	0.917719	0.611365	F7BJZ8		CNKSR3
A0A1D5QTD2	26.9629	14.7481	12.2613	17.9908	12.2075	31.8529	14.1875	98.07	14.4233	34.1483	1.8981	0.491864	2.25432	7.93679	2.42917	4.20676	1.86297	1.12486	0.874663	1.2875	0.306055	0.197167	A0A1D5QTD2	Calponin	CNN1
A0A5F7Z7N3	13.2733	11.5356	21.6277	15.4789	8.89587	8.50161	10.1049	16.2292	11.4539	11.0371	0.713045	0.181583	8.55434	7.09573	4.38057	6.67688	3.18728	1.51099	2.41536	2.37121	0.355137	0.0306922	A0A5F7Z7N3	Calponin	CNN3
F7GNE7	1.89317	2.29066	2.34143	2.17509	2.06168	2.30518	2.20082	2.03822	2.13091	2.14736	0.987253	0.827947	0.772023	0.637079	0.601856	0.670319	0.93122	0.652921	0.77799	0.787377	1.17463	0.288554	F7GNE7		CNOT1
F7GGC1	3.11517	1.28069	1.76346	2.0531	1.2437	1.34627	0.692609	0.840378	1.03883	1.03236	0.502828	0.0562611	0.251538	0.399025	0.519233	0.389932	0.263099	0.112376	0.0580545	0.14451	0.370602	0.0678497	F7GGC1		CNOT10
F6Y3K8	0.775646	1.01634	1.33639	1.04279	0.821316	0.588565	0.498273	0.584498	0.59052	0.616634	0.59133	0.0219207	0.325637	0.125474	0.686552	0.379221	0.0631772	0.0991168	0.0261751	0.062823	0.165663	0.12851	F6Y3K8		CNOT3
F7FT58	0.258472	0.387721	0.145973	0.264055	0.240101	0.190531	0.0894403	0.0622737	0.0785731	0.132184	0.500591	0.105429	0.100746	0.0963349	0.608832	0.268637	0.356402	0.633005	0.0971838	0.362197	1.34828	0.704911	F7FT58		CNOT4
F7GMT4	0.558201	0.129162	0.1188	0.268721	0.0736865	0.31792	0.164405	0.411213	0.260036	0.245452	0.913409	0.865448	0.826313	0.453244	0.0951435	0.458234	0.0568765	0.310057	0.511578	0.292837	0.639057	0.542433	F7GMT4		CNOT7
A0A5F8AC08	10.2895	12.2934	16.8226	13.1351	12.1018	11.7583	11.259	10.7786	14.7455	12.1286	0.923371	0.57227	1.75153	1.11297	1.29729	1.38727	4.34978	7.12937	3.3774	4.95218	3.56974	0.0352929	A0A5F8AC08		CNP
G7MPC7	1.35531	1.80533	1.22645	1.46236	1.28733	0.852473	1.59422	0.690129	1.40877	1.16659	0.79774	0.300399	4.98215	2.08092	5.22622	4.09643	1.90443	1.18955	2.9073	2.00043	0.488335	0.136269	G7MPC7		CNPY3
H9FSB1	1.90533	2.80106	2.89114	2.53251	1.59091	1.76682	1.81974	2.27331	1.70964	1.83209	0.723427	0.0450423	1.96904	1.53891	2.23056	1.91284	0.789884	0.542781	1.04523	0.792631	0.414374	0.0107402	H9FSB1
F7G8D9	2.34705	4.12639	4.93226	3.8019	1.88487	2.44591	2.37029	3.20843	2.64773	2.51145	0.660577	0.0852224	0.0672265	0.099128	0.0568161	0.0743902	6.44239	5.83014	4.38474	5.55242	74.6392	0.00085168	F7G8D9		CNRIP1
F6W7Z8	0.237078	0.200191	0.155459	0.197576	0.088862	0.204547	0.2108	0.168536	0.270479	0.188645	0.954795	0.843585	0.233358	0.230109	0.0374652	0.166977	0.182664	0.148579	0.131046	0.154096	0.922859	0.855879	F6W7Z8		CNST
A0A5F7ZDB0	2.85179	1.95554	4.36788	3.0584	2.07321	3.39858	2.63505	2.35075	2.24756	2.54103	0.830836	0.422146	5.91229	4.14829	6.82735	5.62931	6.50543	5.3289	8.86765	6.90066	1.22585	0.384827	A0A5F7ZDB0		COA1
H9FSL9	0.606484	0.764069	0.150272	0.506942	0.603938	0.208853	0.205749	0.658377	0.543791	0.444142	0.876119	0.749462	0.0970121	0.740929	0.52996	0.455967	0.464577	0.870829	1.00251	0.779306	1.70913	0.264322	H9FSL9		COBRA1
F7C5Y0	0.301563	0.281865	0.163727	0.249052	0.559076	0.090632	0.543801	0.062431	1.2654	0.504268	2.02475	0.416192	0.964188	0.0731543	0.440821	0.492721	0.273813	0.0706135	0.306153	0.21686	0.440127	0.362817	F7C5Y0		COCH
F7C2K0	0.566808	0.386543	0.793216	0.582189	0.752471	0.777291	0.642028	0.646168	0.539366	0.671465	1.15334	0.420143	0.48719	0.466431	0.512487	0.488703	0.51049	0.322441	0.535746	0.456226	0.933544	0.660559	F7C2K0		COG1
F6TLS1	0.517291	0.58206	0.685386	0.594912	0.538005	0.739175	0.953396	0.97738	0.830572	0.807705	1.35769	0.107396	0.804229	0.722223	0.851403	0.792619	0.968762	0.674675	0.839816	0.827751	1.04432	0.725078	F6TLS1		COG2
F7HJH6	0.312049	0.384777	0.368347	0.355058	0.371148	0.504309	0.487355	0.53694	0.418578	0.463666	1.30589	0.0459795	0.4883	0.469585	0.791813	0.583233	0.701549	0.372559	0.748951	0.607686	1.04193	0.884384	F7HJH6		COG3
H9ESY2	0.849556	1.17019	1.31555	1.11177	0.968355	1.07101	1.1504	1.56146	1.15729	1.1817	1.06291	0.691555	0.703449	0.801921	0.973775	0.826382	1.23939	0.804364	0.787695	0.943818	1.14211	0.52221	H9ESY2		COG4
F6Q4U6	1.30004	1.27057	1.48855	1.35305	1.68497	1.85839	1.9444	1.71731	1.6695	1.77492	1.31179	0.00294105	0.705634	0.736557	0.90586	0.782684	0.887053	0.458071	0.818458	0.721194	0.921437	0.696977	F6Q4U6		COG5
A0A5F8A502	0.518063	1.09062	0.631891	0.746857	1.03574	0.516291	0.66595	0.63465	0.804588	0.731445	0.979363	0.932401	0.34103	0.375087	0.432793	0.38297	0.435013	0.359225	0.871403	0.555214	1.44976	0.347161	A0A5F8A502		COG6
F6TW34	0.332748	0.292506	0.0739285	0.233061	0.437936	0.559452	0.326066	0.311338	0.354786	0.397916	1.70735	0.100062	0.29992	0.661447	0.538219	0.499862	0.635868	0.524536	0.502885	0.55443	1.10917	0.656692	F6TW34		COG8
F6SIX4	27.7248	31.777	21.8221	27.108	26.6627	16.8848	18.1127	11.1781	17.0168	17.971	0.662942	0.0591392	4.1879	8.12241	2.49673	4.93568	2.96766	2.46475	1.51401	2.31548	0.46913	0.202361	F6SIX4		COL12A1
F7HQD9	97.7499	76.083	112.049	95.294	47.7166	42.9162	18.3604	53.9257	30.7951	38.7428	0.406561	0.00255434	12.3359	20.9765	22.7182	18.6769	6.60481	7.68241	5.13789	6.47504	0.346687	0.0207518	F7HQD9		COL14A1
F6PPA4	4.61675	5.09809	5.56158	5.09214	4.43031	5.18428	3.59145	6.48485	2.32385	4.40295	0.864656	0.499901	0.222569	0.905986	0.372676	0.50041	0.162668	1.66113	0.107531	0.643775	1.28649	0.807068	F6PPA4		COL15A1
F7BJV7	100.139	247.948	1582.69	643.594	95.7628	66.7706	47.5525	216.896	125.255	110.447	0.17161	0.174906	75.5833	162.66	215.745	151.329	19.7108	45.0352	17.6679	27.4713	0.181533	0.0414065	F7BJV7		COL1A1
A0A5F7ZRU7	117.808	189.183	523.687	276.892	93.6327	118.774	119.981	168.058	31.8996	106.469	0.384515	0.126326	1.24677	127.699	115.653	81.5328	17.8297	11.7124	0.579511	10.0406	0.123148	0.153123	A0A5F7ZRU7		COL3A1
A0A5F7Z9W6	81.3045	79.0975	83.8582	81.4201	66.5045	48.7178	36.8759	36.9016	54.7543	48.7508	0.598757	0.00499426	3.05959	1.85171	3.07611	2.66247	1.09888	1.56278	0.80939	1.15702	0.434565	0.0309115	A0A5F7Z9W6		COL4A2
A0A5F8ATB2	0.324851	0.0516735	0.142475	0.173	0.434948	0.44815	0.519065	0.495538	0.337695	0.447079	2.58427	0.00890993	0.307873	0.315393	0.0831484	0.235472	0.327013	0.100672	0.261938	0.229874	0.97623	0.958726	A0A5F8ATB2		COL4A3BP
F6V0G5	26.1795	38.5476	122.052	62.2597	17.0742	12.3476	14.3466	34.2308	20.9827	19.7964	0.317964	0.109208	7.57046	10.1758	8.34655	8.69759	2.92673	2.21774	0.57138	1.90528	0.219059	0.00284691	F6V0G5		COL5A2
F6XD59	483.443	415.437	454.027	450.969	558.731	255.104	114.917	221.974	179.744	266.094	0.590049	0.124081	154.498	132.916	186.967	158.127	43.5655	44.6843	64.1637	50.8045	0.321289	0.00327061	F6XD59		COL6A2
F7AG99	359.471	356.564	489.535	401.857	294.613	144.85	139.434	199.042	215.566	198.701	0.494457	0.00625717	67.5646	139.854	105.028	104.149	38.5539	48.995	27.3269	38.2919	0.367665	0.0390748	F7AG99		COL6A3
G7MVK8	0.804516	0.991608	0.772286	0.856136	0.885718	1.03185	1.35559	1.28995	1.62741	1.2381	1.44615	0.077535	1.03443	1.1344	1.00313	1.05732	1.01482	0.828925	1.63426	1.15933	1.09649	0.700374	G7MVK8		COMMD10
I0FS98	1.46696	1.37638	1.41726	1.4202	0.0494036	1.8729	1.40976	1.21479	1.23655	1.15668	0.814447	0.536318	0.880673	1.06488	0.6752	0.873584	1.60659	1.06067	1.1935	1.28692	1.47315	0.106641	I0FS98		COMMD2
A0A1D5QNJ5	2.45828	2.28566	2.52009	2.42134	2.92296	3.13859	1.75482	3.12566	2.81744	2.75189	1.13652	0.376234	0.624961	0.350013	0.414037	0.463004	0.959573	0.666589	0.779339	0.801833	1.73181	0.046607	A0A1D5QNJ5		COMMD4
A0A5F7ZXD1	0.600232	0.62148	0.199941	0.473884	0.749138	0.604996	0.960272	0.967245	0.658666	0.788064	1.66299	0.0686637	0.514682	0.0435176	0.426376	0.328192	0.891256	0.394881	0.574228	0.620121	1.88951	0.227282	A0A5F7ZXD1		COMMD5
A0A5F8AF99	0.754149	0.379697	0.198244	0.44403	0.495747	0.723409	0.47396	0.806274	0.667198	0.633318	1.4263	0.246259	0.260284	0.0683106	0.179372	0.169322	0.344837	0.0548724	0.0778836	0.159198	0.940205	0.930093	A0A5F8AF99		COMMD7
A0A1D5Q369	1.54685	1.18466	0.0968141	0.942776	1.68286	1.05234	1.09872	0.682277	1.34484	1.17221	1.24336	0.575434	0.494609	0.438086	0.636076	0.522924	0.867462	0.0860104	0.909098	0.620857	1.18728	0.738922	A0A1D5Q369		COMMD8
G7NDV5	5.07526	4.63396	6.05214	5.25379	5.89878	8.3811	6.65461	5.90516	5.38374	6.44468	1.22667	0.169937	4.5845	4.17982	2.98006	3.9148	6.97988	5.53608	6.00794	6.17463	1.57726	0.0245042	G7NDV5	Coatomer subunit beta	COPB1
A0A1D5R7T2	4.70745	5.04177	8.15595	5.96839	5.0295	5.69542	5.85745	5.82699	5.45101	5.57207	0.933597	0.648964	5.09898	5.41721	4.85571	5.12397	4.51541	6.47775	4.75682	5.24999	1.0246	0.853237	A0A1D5R7T2		COPB2
A0A1D5QQ24	3.59367	1.90876	3.38605	2.96283	3.79844	4.78034	4.07835	3.50443	2.28696	3.6897	1.24533	0.319291	5.03796	3.99921	2.88849	3.97522	4.40926	3.64739	4.66764	4.24143	1.06697	0.720063	A0A1D5QQ24		COPE
H9FRE4	4.47125	4.94313	6.10026	5.17155	4.55827	7.85454	8.21405	7.27103	4.40668	6.46092	1.24932	0.30564	7.74138	9.23617	7.43181	8.13645	9.94835	9.59416	7.52998	9.02416	1.1091	0.397318	H9FRE4	Coatomer subunit gamma	COPG
H9G1W2	4.43188	4.43005	4.49201	4.45131	3.80917	3.98893	4.24195	5.26563	4.27428	4.31599	0.9696	0.701683	2.31333	2.73365	2.01326	2.35342	1.86768	2.09945	2.65097	2.20603	0.937374	0.661703	H9G1W2		COPS2
G7NJ13	2.14381	1.68033	0.664969	1.49637	2.12489	2.14122	2.40738	2.18297	2.67892	2.30708	1.54178	0.0591007	1.25034	1.09215	0.584482	0.975657	0.992769	0.898598	0.932666	0.941345	0.964832	0.873811	G7NJ13		COPS3
A0A1D5Q7W7	3.50656	3.02157	5.39525	3.97446	3.95755	4.15184	3.38711	4.32346	3.65017	3.89403	0.979762	0.89329	3.48553	3.27853	4.73463	3.83289	3.89421	2.52166	3.01536	3.14375	0.820202	0.31937	A0A1D5Q7W7		COPS4
F7H142	47.1517	29.1373	41.5539	39.281	25.9785	22.7214	14.0154	29.2152	17.9407	21.9743	0.559412	0.0174248	12.5935	38.2613	17.3433	22.7327	20.3085	18.0365	23.4113	20.5854	0.905541	0.802539	F7H142		COPS5
F6YPF9	2.49267	3.59075	3.83634	3.30658	2.55494	2.57382	3.17446	2.98599	3.05845	2.86953	0.867823	0.254289	2.15764	2.80912	1.65306	2.2066	2.77446	2.77055	1.95691	2.50064	1.13325	0.532692	F6YPF9		COPS6
F6X4K2	2.05646	2.56443	3.65413	2.75834	3.18834	2.11011	3.05944	3.83266	2.89833	3.01778	1.09406	0.625603	2.27752	2.40583	2.03952	2.24096	2.22525	1.34551	2.56059	2.04378	0.912014	0.629368	F6X4K2		COPS7A
F6T991	0.103104	0.117953	0.261749	0.160935	0.586239	0.0836902	0.460403	0.318231	0.206107	0.330934	2.05632	0.220845	1.08941	0.100844	0.122549	0.4376	0.0830161	1.27918	0.547287	0.636493	1.45451	0.698076	F6T991		COPS7B
G7N990	2.74311	2.76768	1.73482	2.4152	2.67753	2.83135	3.33659	2.65194	3.04372	2.90823	1.20413	0.152896	7.67689	8.85775	9.59363	8.70943	4.95423	3.24168	6.7757	4.99054	0.573004	0.0329813	G7N990		COPS8
F6T427	0.319105	0.466488	1.28976	0.691784	0.244391	0.476738	0.354289	0.517813	0.289978	0.376642	0.54445	0.222239	0.466355	0.734801	0.784673	0.661943	1.11124	1.42467	0.914906	1.15027	1.73772	0.0520066	F6T427		COPZ2
I0FS97	0.804438	1.10998	0.0859124	0.666776	0.41878	0.73469	0.893234	0.833806	0.762072	0.728516	1.09259	0.811191	2.15018	2.96687	2.63466	2.5839	3.93304	2.76744	5.57142	4.09063	1.58312	0.149924	I0FS97		COQ4
H9EWI5	1.65145	1.99669	1.61007	1.75274	1.39576	1.82977	1.90783	2.33505	1.73418	1.84052	1.05008	0.704708	2.68584	4.4923	4.10911	3.76242	5.37204	3.2084	7.20324	5.26123	1.39836	0.306175	H9EWI5	2-methoxy-6-polyprenyl-1,4-benzoquinol methylase, mitochondrial	COQ5
F6REN0	0.893284	0.120682	0.141739	0.385235	0.418895	1.11645	0.121555	0.198672	0.174588	0.406032	1.05399	0.948419	1.26642	0.535056	1.62479	1.14209	0.489225	0.270452	1.91251	0.890728	0.779911	0.699801	F6REN0		COQ9
G7NQK0	15.907	26.0389	20.5536	20.8332	25.3226	68.5083	49.1657	25.2425	27.3616	39.1201	1.87778	0.16876	1.34672	3.13974	1.87092	2.11912	2.13165	5.77668	0.919627	2.94265	1.38862	0.624117	G7NQK0	Coronin	CORO1A
G7NBX7	12.8526	13.6045	12.0108	12.8226	19.579	11.9023	14.6764	18.3619	15.3225	15.9684	1.24533	0.140608	8.71243	9.60599	7.48445	8.60096	8.73197	8.31465	7.87133	8.30598	0.965704	0.679519	G7NBX7	Coronin	CORO1B
F7F1L7	27.6978	20.5742	9.09503	19.1223	11.7022	20.5823	42.0284	13.365	28.641	23.2638	1.21658	0.639983	5.97365	10.3847	6.5855	7.64795	3.32737	5.28579	4.90033	4.5045	0.588981	0.104846	F7F1L7		COTL1
F7EQM3	0.279213	0.795355	0.321979	0.465516	0.72845	0.477754	0.604745	0.49661	0.209438	0.503399	1.08138	0.827639	0.514751	1.63495	0.926261	1.02532	0.315295	0.300216	0.688736	0.434749	0.424013	0.167712	F7EQM3		COX19
A0A1D5QVD5	0.385646	0.088512	0.193722	0.222627	0.546778	0.114156	0.0353903	0.0784276	0.12403	0.179756	0.807434	0.768835	0.55826	1.52375	0.0745564	0.718855	0.838931	0.401096	0.91247	0.717499	0.998114	0.997764	A0A1D5QVD5		COX20
F7HCZ5	40.1968	43.914	44.879	42.9966	31.9945	41.1085	52.4443	49.0004	39.0435	42.7182	0.993525	0.95711	71.9709	140.205	97.4071	103.194	116.467	77.068	108.839	100.791	0.976712	0.922746	F7HCZ5		COX4I1
Q53CF8	53.1725	42.4749	45.8153	47.1542	47.6017	41.161	44.2837	40.9207	34.0661	41.6067	0.882353	0.192345	119.418	330.942	70.7907	173.717	93.7809	49.7736	97.3883	80.3143	0.462329	0.31469	Q53CF8	Cytochrome c oxidase subunit 5A, mitochondrial	COX5A
Q53CG4	11.9834	11.7807	1.70786	8.49066	12.3669	15.2463	9.40295	9.01736	10.8245	11.3716	1.33931	0.359188	48.0326	63.0736	70.1589	60.4217	41.3642	26.3661	37.6836	35.138	0.581546	0.0332975	Q53CG4	Cytochrome c oxidase subunit 6B1	COX6B1
F7HLV2	11.6291	15.0988	4.08055	10.2695	13.3921	16.2658	17.2562	8.74792	16.4606	14.4245	1.4046	0.236531	16.8917	11.2852	24.9857	17.7209	21.7272	39.4212	28.1332	29.7605	1.67941	0.138731	F7HLV2		COX6C
H9Z5D2	17.2736	8.71913	5.755	10.5826	21.8841	12.1724	14.5499	13.0451	13.7525	15.0808	1.42506	0.237857	23.6145	29.3817	6.83393	19.9434	36.0606	22.3248	42.3861	33.5905	1.68429	0.203569	H9Z5D2		COX7A2
Q53CF7	4.23427	6.02378	4.822	5.02668	4.47514	10.9655	3.72344	6.92619	2.86937	5.79193	1.15224	0.712978	11.9324	0.268403	21.1553	11.1187	32.9503	22.3559	44.1134	33.1399	2.98055	0.0649163	Q53CF7		COX7AH
F7GFE7	4.85527	39.2874	67.8004	37.3144	123.128	20.3598	4.57991	20.6527	11.4036	36.0249	0.965443	0.969338	0.0663689	0.695096	1.41851	0.726659	0.855281	1.423	0.0705252	0.782935	1.07745	0.923907	F7GFE7		CPA3
F7B749	0.559359	0.401634	0.667492	0.542829	0.735308	0.557665	0.623224	0.0984262	0.414153	0.485755	0.894859	0.728653	0.767689	1.33884	0.458294	0.854941	0.541727	0.400327	0.538369	0.493475	0.577203	0.239924	F7B749		CPN2
H9F5U5	8.77383	7.05142	17.685	11.1701	10.0498	5.82259	7.24971	11.1915	8.23527	8.50978	0.761837	0.366797	1.38326	0.830087	2.01688	1.41007	2.06921	1.86897	0.745391	1.56119	1.10717	0.791972	H9F5U5		CPNE1
F6W9H8	26.3227	28.817	34.445	29.8616	28.0346	18.867	19.1709	18.2357	36.7743	24.2165	0.810959	0.313842	0.30475	0.271481	0.172498	0.249576	0.26063	0.467127	0.539568	0.422442	1.69264	0.135089	F6W9H8		CPNE2
H9ESU0	12.3466	15.3889	7.44253	11.726	10.2318	10.5931	9.05847	10.4998	12.1545	10.5075	0.896089	0.526918	2.63557	3.21546	3.40298	3.08467	5.74141	8.22543	8.62597	7.53094	2.44141	0.00881265	H9ESU0		CPNE3
F6YTM3	0.891316	0.998233	0.400641	0.763397	0.834036	0.840527	0.662788	0.803369	0.726458	0.773436	1.01315	0.94591	0.585301	0.316296	0.584351	0.495316	0.506465	0.573959	0.770421	0.616948	1.24557	0.366307	F6YTM3		CPSF2
H9FVQ3	0.955963	0.835769	1.43936	1.07703	1.24462	1.12686	0.982792	1.01968	1.27676	1.13014	1.04931	0.744616	0.547755	0.769203	0.439472	0.585477	0.686162	0.647241	0.622152	0.651852	1.11337	0.538536	H9FVQ3		CPSF3
F7H1Q9	6.96372	10.6688	3.9857	7.20607	6.20987	4.217	5.68146	6.875	6.12362	5.82139	0.807846	0.400593	4.38308	5.22227	4.13511	4.58015	2.82148	3.26952	4.01529	3.36876	0.735513	0.0647294	F7H1Q9		CPSF6
A0A1D5QDE6	1.59456	2.2137	4.53504	2.7811	1.84166	1.38152	1.80032	1.96406	1.67573	1.73266	0.623012	0.166955	1.85845	3.84799	3.05765	2.92136	2.15373	1.09555	0.447804	1.23236	0.421845	0.0911648	A0A1D5QDE6		CPSF7
A0A5F8A5F7	0.937978	1.47249	2.19758	1.53601	3.30074	3.81691	2.6391	1.48364	1.6832	2.58472	1.68274	0.161643	0.650373	0.925839	1.22013	0.932114	10.5154	12.5609	3.60315	8.89314	9.54083	0.0427224	A0A5F8A5F7		CPT1A
H9FQ29	1.27545	1.81788	1.57064	1.55466	1.81576	1.84575	2.04755	2.0055	2.05469	1.95385	1.25677	0.024166	3.69111	5.81427	4.83498	4.78012	14.888	11.7549	15.8787	14.1738	2.96516	0.00247366	H9FQ29		CPT2
A0A1D5R3U5	17.0706	6.92591	15.5873	13.1946	6.68799	15.9578	15.0016	4.33488	9.40243	10.277	0.778875	0.473214	2.68518	2.88742	4.55365	3.37542	3.78059	4.14028	3.9647	3.96186	1.17374	0.384458	A0A1D5R3U5		CPVL
I0FJJ0	1.27858	1.39409	1.55036	1.40768	1.6434	1.87272	1.2601	2.24163	1.42417	1.68841	1.19943	0.281218	2.92605	2.72251	1.41312	2.35389	8.14248	13.3508	8.35694	9.95008	4.22707	0.0126394	I0FJJ0		CRAT
A0A5F7ZWS6	3.9807	5.5556	2.0142	3.85017	3.79412	2.87167	2.39464	3.23679	4.69874	3.39919	0.882868	0.640247	4.66736	4.07339	4.78365	4.50813	3.93624	2.4143	6.88025	4.41026	0.97829	0.944835	A0A5F7ZWS6		CRELD1
F6WH98	0.0781177	0.0463582	0.104787	0.076421	0.651023	1.13929	1.27969	0.723298	0.70536	0.899733	11.7734	0.00307368	3.23585	1.84562	2.56102	2.5475	2.55088	3.49902	1.63234	2.56075	1.0052	0.985209	F6WH98		CRELD2
F7DI11	17.7279	21.4734	0.309459	13.1702	21.4884	7.85244	19.4078	21.5229	5.93423	15.2412	1.15724	0.764805	0.384989	0.0761274	0.0869295	0.182682	1.40905	0.133068	1.199	0.913706	5.00162	0.147472	F7DI11		CRIP1
H9FQ52	46.704	32.1606	28.3928	35.7525	26.5029	34.911	15.5459	49.8755	42.4915	33.8654	0.947218	0.840634	4.21009	4.5672	3.13988	3.97239	1.62914	1.41595	2.59293	1.87934	0.4731	0.0203082	H9FQ52		CRIP2
F7FY55	1.59552	5.6697	2.86914	3.37812	1.37821	2.95849	1.78904	1.92851	3.04899	2.22065	0.657362	0.284171	0.14848	0.986687	0.392945	0.509371	0.167687	0.466224	0.137511	0.257141	0.50482	0.40322	F7FY55		CRISP3
H9FQ57	5.74064	8.59509	12.5766	8.97078	10.9386	10.3097	5.50189	7.00712	10.0329	8.75805	0.976286	0.919672	4.68469	3.29569	5.97019	4.65019	3.37254	1.84405	3.36773	2.86144	0.615338	0.125191	H9FQ57		CRK
F7F2I8	5.67194	2.23048	4.50729	4.13657	1.23979	1.44538	2.03256	1.41554	0.990831	1.42482	0.344445	0.0126936	0.0531772	0.218032	0.105238	0.125483	0.185175	0.110822	0.357737	0.217911	1.73659	0.352051	F7F2I8		CRTAC1
F7DE29	0.515014	0.713902	0.151668	0.460194	0.373899	0.397106	0.518935	0.446043	0.290824	0.405361	0.880848	0.688762	0.421252	0.187205	0.256332	0.288263	0.290878	0.0449332	0.213411	0.183074	0.635093	0.354126	F7DE29		CRTAP
F7H6Y7	0.47445	0.393169	0.130722	0.33278	0.12259	0.0407269	0.0424203	0.328403	0.327559	0.17234	0.517879	0.213621	0.26831	0.0791282	0.43911	0.262183	0.128719	0.108602	0.0886482	0.108656	0.414429	0.216097	F7H6Y7		CRTC1
F7AMV1	0.167387	0.106305	0.193828	0.15584	0.0760788	0.113957	0.0862925	0.194186	0.176905	0.129484	0.830876	0.503305	0.113021	0.174338	0.121901	0.13642	0.253075	0.0737982	0.0383885	0.121754	0.89249	0.842402	F7AMV1		CRTC2
F7H3G0	5.15554	3.4143	2.75519	3.77501	5.06321	14.3995	3.92159	10.2971	2.95759	7.3278	1.94114	0.273428	0.0400746	5.03628	0.139486	1.73861	0.089382	35.6218	0.0553706	11.9222	6.85729	0.442624	F7H3G0		CRYAB
F6S471	3.26669	4.154	5.95356	4.45808	4.68738	3.57483	3.34311	8.04891	5.34657	5.00016	1.12159	0.683524	34.312	31.9948	25.0995	30.4688	22.9428	16.5675	36.44	25.3168	0.830909	0.471003	F6S471		CRYL1
F7DC75	0.0432706	4.64426	0.114768	1.60077	8.25569	10.536	0.104792	8.2298	3.42831	6.11092	3.8175	0.153635	23.9532	22.5006	7.46241	17.9721	9.48638	0.0766157	8.07404	5.87901	0.327119	0.115433	F7DC75		CRYM
F7GRD2	6.55654	6.66605	15.2074	9.47668	7.98215	12.212	11.8114	13.207	6.75765	10.394	1.0968	0.744904	64.0666	58.3183	51.8509	58.0786	79.7222	108.102	134.251	107.358	1.8485	0.0378793	F7GRD2		CRYZ
A0A1D5QGF8	0.44697	0.479039	0.0910386	0.339016	0.342357	0.138684	0.0842555	0.685944	0.429022	0.336052	0.991258	0.986679	10.0867	4.8589	4.0285	6.32469	5.75815	3.91606	9.42034	6.36485	1.00635	0.987916	A0A1D5QGF8		CSAD
F6VGQ4	2.0521	2.5376	0.626378	1.73869	2.06459	2.17755	1.73341	1.75927	2.11774	1.97051	1.13333	0.614793	2.38537	2.62239	2.59274	2.5335	2.12288	2.03131	1.78402	1.97941	0.781293	0.0116191	F6VGQ4		CSDE1
F7AUV0	3.02331	4.74695	4.2101	3.99346	5.58693	5.47225	5.29885	4.91007	5.09841	5.2733	1.32049	0.0198112	2.04056	1.45728	1.75779	1.75188	2.15811	2.00134	2.5909	2.25012	1.2844	0.110493	F7AUV0		CSE1L
A0A5F8AB69	0.269329	0.324384	0.450995	0.348236	0.303241	0.673557	0.681365	0.334401	0.431641	0.484841	1.39228	0.281588	0.229523	0.269488	0.066713	0.188575	0.444844	0.476851	0.275532	0.399076	2.11627	0.0750354	A0A5F8AB69	Receptor protein-tyrosine kinase	CSF1R
F7GRP2	1.79278	2.05315	2.99533	2.28042	2.41242	3.35451	2.82639	1.9982	1.81956	2.48222	1.08849	0.674821	1.07384	1.20571	0.775164	1.01824	1.29143	1.58173	1.42026	1.43114	1.40551	0.0537261	F7GRP2	Non-specific protein-tyrosine kinase	CSK
A0A1D5QE55	1.345	1.40572	1.55751	1.43608	1.62179	1.83636	1.46255	1.27255	1.33156	1.50496	1.04797	0.649342	0.171385	0.0839422	0.0974302	0.117586	0.2787	0.545688	0.229897	0.351429	2.9887	0.0832892	A0A1D5QE55		CSNK1A1
F7CKT2	14.9649	15.2748	15.6102	15.2833	18.4419	15.8755	13.0452	13.0634	10.6287	14.211	0.929837	0.572807	6.35708	9.0036	8.03264	7.79777	7.42654	5.84385	9.12807	7.46615	0.957472	0.799753	F7CKT2		CSNK2A1
H9ENR6	1.79475	1.40311	1.97178	1.72321	1.47766	1.20736	1.32277	0.997475	1.72766	1.34659	0.78144	0.116083	0.739227	0.853846	0.753085	0.782053	0.901336	0.662712	1.09907	0.887706	1.1351	0.465857	H9ENR6		CSNK2A2
H9ENN4	7.22964	8.66576	10.0135	8.63632	6.25737	6.26051	6.5992	8.10356	9.43076	7.33028	0.848774	0.247877	2.87949	1.97961	3.17564	2.67825	4.06055	4.67026	4.10859	4.2798	1.59798	0.0173708	H9ENN4	Casein kinase II subunit beta	Csnk2b-Ly6g5b
H9ENY8	2.11115	4.82314	3.25972	3.39801	3.14539	1.63173	1.50137	2.23872	2.57622	2.21869	0.652938	0.144215	0.104237	0.0673382	2.04268	0.738084	0.682814	0.861974	0.055657	0.533482	0.722792	0.783608	H9ENY8		CSRP2
A0A5F7ZQ32	11.6978	21.8676	7.98028	13.8485	11.6401	11.1491	2.44662	12.1662	17.6678	11.014	0.795316	0.547654	2.04815	2.21351	1.60248	1.95471	1.79972	3.61598	2.72718	2.71429	1.38859	0.243086	A0A5F7ZQ32	Cystatin-C	CST3
F7H310	0.037096	0.878023	0.635442	0.516854	0.221895	0.355661	0.740484	0.0622807	0.68111	0.412286	0.797685	0.693048	0.109374	0.0721737	0.115593	0.0990469	0.361104	0.139643	1.03747	0.512739	5.17673	0.200752	F7H310		CSTA
F7DLR1	52.1652	75.6892	163.044	96.9662	100.617	64.8087	113.388	105.382	86.5583	94.1508	0.970964	0.920739	22.4944	21.7412	19.4781	21.2379	12.2301	14.4014	9.26446	11.9653	0.563395	0.00600591	F7DLR1		CSTB
G7N4H3	1.0533	1.24598	0.672071	0.99045	0.615355	1.04113	0.899557	0.891325	0.987185	0.88691	0.895462	0.534822	0.159123	0.101039	0.271735	0.177299	0.184705	0.072471	0.0809577	0.112711	0.635714	0.35459	G7N4H3		CSTF1
F6QZ27	0.494751	0.860429	0.0683332	0.474504	1.05019	1.05732	1.4153	0.897205	1.00945	1.08589	2.28847	0.0239213	1.26701	0.700471	0.0711535	0.679546	0.748246	0.880486	0.612972	0.747235	1.09961	0.857635	F6QZ27		CTBS
G7NQ61	2.01077	1.38231	0.739628	1.37757	1.24603	1.61869	1.47051	1.45234	1.70352	1.49822	1.08758	0.689537	0.900052	0.439197	0.64144	0.660229	0.955085	0.974587	0.686189	0.871953	1.32068	0.262851	G7NQ61		CTCF
F7E4V3	0.261683	0.343067	0.565782	0.390177	0.37029	0.454561	0.325101	0.485197	0.378469	0.402724	1.03215	0.875936	0.0741819	0.0680809	0.3734	0.171888	0.163191	0.159871	0.157842	0.160302	0.932596	0.914018	F7E4V3		CTDP1
F7DN38	36.0903	30.4428	28.4255	31.6529	31.0241	15.4558	16.988	21.1511	28.0781	22.5394	0.712081	0.083391	13.6908	10.6961	15.524	13.3036	10.5909	6.94558	12.9466	10.161	0.76378	0.233656	F7DN38		CTNNA1
F6YZM1	0.352632	0.552652	0.622828	0.509371	0.726419	0.43235	0.241426	0.444452	0.519435	0.472816	0.928237	0.770799	0.11593	0.0552703	0.145326	0.105509	0.0303551	0.0543635	0.0799323	0.0548836	0.520181	0.168222	F6YZM1		CTNNAL1
F7GNE4	15.2709	17.1015	10.2864	14.2196	19.1771	10.8492	9.9019	12.4585	15.7349	13.6243	0.958137	0.833875	3.98475	3.51751	4.97121	4.15782	3.2924	3.39877	4.56048	3.75055	0.902046	0.528214	F7GNE4		CTNNB1
F7HE23	2.29255	1.4189	0.350254	1.3539	2.49399	2.54631	0.869346	1.90139	0.812801	1.72477	1.27392	0.589037	0.610088	0.138554	1.13251	0.62705	0.597293	0.517118	2.20365	1.10602	1.76385	0.482768	F7HE23		CTNNBL1
F6QHH2	56.1598	59.2182	50.1916	55.1899	53.4748	26.3446	29.8384	41.2043	43.727	38.9178	0.705163	0.0542717	31.8977	25.1983	40.8312	32.6424	24.1072	15.5252	20.583	20.0718	0.614901	0.0717922	F6QHH2		CTNND1
G7NSB3	1.61679	2.20185	1.906	1.90821	4.32764	2.47372	2.60745	3.17965	2.57381	3.03245	1.58916	0.057013	1.61127	1.2194	0.601428	1.14403	0.715619	1.65254	2.10154	1.4899	1.30232	0.529549	G7NSB3	CTP synthase	CTPS2
G7NDX3	0.865303	0.635761	0.756027	0.752364	0.6883	0.914623	0.712847	0.547558	0.854007	0.743467	0.988175	0.931312	0.29473	0.226995	0.340726	0.287484	0.430205	0.31395	0.33028	0.358145	1.24579	0.223566	G7NDX3		CTR9
F6RBN1	3.28634	3.35872	3.47641	3.37382	2.7881	5.56474	9.52581	4.53203	3.96771	5.27568	1.56371	0.262499	1.70501	1.76675	1.22161	1.56446	3.23925	2.67424	1.92611	2.6132	1.67036	0.0659313	F6RBN1	Carboxypeptidase	CTSA
F6QQ66	18.8591	14.815	8.9287	14.201	25.2958	48.5776	66.9763	20.8851	27.0246	37.7519	2.6584	0.0937321	31.4484	25.5989	36.5536	31.2003	46.1158	40.2733	19.5253	35.3048	1.13155	0.660475	F6QQ66		CTSB
F7H3F1	11.7356	11.5308	10.8167	11.361	14.5399	15.3157	24.4456	13.3913	11.564	15.8513	1.39523	0.184196	5.75628	7.93822	3.39805	5.69752	8.93535	10.9692	6.95481	8.95313	1.57141	0.136305	F7H3F1		CTSC
F7GU54	17.5149	46.1482	45.8391	36.5007	13.1691	19.4903	6.66471	8.30728	35.5884	16.6439	0.455989	0.0901086	0.71749	2.61038	1.19414	1.50734	1.06914	1.86025	1.41288	1.44742	0.960253	0.926824	F7GU54		CTSG
F6R7Q5	6.42686	9.57157	4.56475	6.8544	0.0637278	14.9632	24.1836	21.8539	7.92162	13.7972	2.0129	0.293932	6.3862	7.81853	3.41055	5.87176	6.64755	4.24989	3.97332	4.95692	0.844197	0.587057	F6R7Q5		CTSH
F6VSF4	0.427673	0.431926	0.183422	0.347674	0.297862	0.67156	1.18994	0.393539	0.455324	0.601644	1.73049	0.293815	0.935829	0.598233	0.730216	0.75476	0.981229	0.709495	1.05917	0.91663	1.21447	0.325342	F6VSF4		CTSL
G7MDI2	3.57846	3.60584	2.70646	3.29692	2.17535	5.71539	10.4928	2.99474	3.95709	5.06707	1.53691	0.406574	1.06601	1.00116	0.504426	0.857199	0.847337	1.94734	0.850832	1.21517	1.4176	0.428565	G7MDI2		CTSS
F6S8W9	1.67522	2.76168	3.74855	2.72848	1.13033	3.09336	3.74984	2.04669	2.59693	2.52343	0.924848	0.790886	1.37223	1.76123	3.16301	2.09882	1.92435	2.19148	0.72497	1.6136	0.76881	0.529934	F6S8W9		CTSZ
A0A5F8AAG1	0.401351	0.122092	0.0529449	0.192129	0.229944	0.424187	0.576489	0.433765	0.435925	0.420062	2.18635	0.0774695	0.161161	0.205021	0.152308	0.17283	0.206668	0.149174	0.201117	0.185653	1.07419	0.62853	A0A5F8AAG1		CTU2
F6UKV3	1.59232	1.69138	3.46711	2.25027	2.63451	2.81208	2.33522	2.04081	1.87004	2.33853	1.03922	0.866466	0.632033	0.994929	0.762364	0.796442	0.730472	1.50036	0.874888	1.03524	1.29983	0.408726	F6UKV3		CUL1
H9EMR0	1.25222	1.35003	2.34783	1.65003	1.77668	1.41648	1.29442	1.31551	1.28515	1.41765	0.859167	0.444468	0.467776	0.5481	0.298045	0.437974	0.676866	0.466392	0.727218	0.623492	1.42358	0.163048	H9EMR0		CUL2
F6R900	0.977499	0.858773	0.99986	0.945377	1.34097	1.0659	0.868661	0.783585	1.04156	1.02013	1.07908	0.591575	0.540059	0.488542	0.385937	0.471512	0.910525	0.94478	0.711443	0.855583	1.81455	0.0109748	F6R900		CUL3
F6S9Y4	0.898842	1.6192	1.2244	1.24748	1.65405	1.82466	1.56176	1.92546	1.82774	1.75873	1.40983	0.026932	1.42988	0.707495	1.47919	1.20552	1.2036	1.01926	1.02559	1.08282	0.898215	0.657515	F6S9Y4		CUL4A
F7FCJ0	0.39452	0.635688	0.147576	0.392594	0.744656	0.70803	0.721581	0.852622	0.652754	0.735928	1.87453	0.021949	0.414214	0.0513857	0.534467	0.333356	0.581158	0.491821	0.461631	0.511537	1.53451	0.29938	F7FCJ0		CUL4B
F6TPP3	13.1702	7.61088	15.0911	11.9574	11.8455	2.71024	9.83835	2.17211	11.5661	7.62646	0.637802	0.237016	110.605	30.1994	29.0932	56.6325	0.0424864	5.46724	37.4775	14.3291	0.253019	0.223671	F6TPP3		CUTA
H9EMJ1	0.510343	1.2314	2.26612	1.33596	1.29243	0.983324	0.933842	0.964859	1.25938	1.08677	0.813476	0.542749	1.26764	1.19704	1.07914	1.18127	2.96755	2.83938	2.46171	2.75621	2.33326	0.000619058	H9EMJ1		CUTC
A0A1D5QGR3	0.977461	0.749604	0.123675	0.616913	0.162767	0.778938	0.824208	0.650733	0.496212	0.582572	0.944333	0.893183	1.174	1.4004	1.72531	1.43324	0.765592	0.646305	0.927758	0.779885	0.544142	0.0220011	A0A1D5QGR3		CUTL1
F7BGP6	3.80386	1.93062	5.23454	3.65634	2.77347	3.03962	2.10755	3.10525	2.46343	2.69786	0.737859	0.243585	3.01293	2.3495	4.16637	3.17627	1.80752	1.20175	1.87313	1.62746	0.512383	0.0537191	F7BGP6		CXHXorf26
H9EUZ3	1.00536	1.00953	0.931275	0.982057	1.57624	1.44563	0.795594	1.02452	1.15035	1.19847	1.22036	0.296191	0.357185	0.535952	0.592939	0.495358	0.523419	0.344188	0.455186	0.440931	0.890125	0.570383	H9EUZ3		CXorf38
A0A5F8AS83	0.229641	0.254242	0.0950876	0.19299	0.232691	0.19883	0.130025	0.300553	0.262496	0.224919	1.16544	0.568683	0.0939088	0.0704459	0.122207	0.0955207	0.111881	0.0664756	0.0706523	0.083003	0.868953	0.580257	A0A5F8AS83		CXXC1
I0FPH5	51.3663	4.54967	113.558	56.4914	44.2457	20.0459	12.6933	15.1778	10.4949	20.5315	0.363445	0.192019	149.697	164.226	269.491	194.471	198.785	127.747	181.655	169.396	0.871059	0.594301	I0FPH5		CYB5A
F7F187	3.47183	4.3914	6.16474	4.67599	3.87863	3.85335	4.06499	3.94196	4.6336	4.07451	0.871368	0.361058	0.8381	1.28889	0.49179	0.872925	2.13243	10.1997	1.68551	4.67254	5.35273	0.242939	F7F187	NADH-cytochrome b5 reductase	CYB5R1
A0A5F8ACK5	58.1938	50.4951	44.4305	51.0398	44.6709	40.1766	32.6522	50.8924	51.8444	44.0473	0.862999	0.255406	20.0738	13.4701	11.199	14.9143	40.6589	32.8312	55.6205	43.0369	2.88561	0.0174196	A0A5F8ACK5	NADH-cytochrome b5 reductase	CYB5R3
F6X7S5	3.89232	7.3963	7.53317	6.27393	3.85181	6.18834	6.6797	3.53313	5.91617	5.23383	0.834219	0.427185	1.04067	0.703374	1.10681	0.950282	0.91854	3.5037	0.896995	1.77308	1.86584	0.399944	F6X7S5		CYBB
F7DMP6	12.9	10.0692	7.54719	10.1721	8.88438	10.4187	8.51226	6.34892	7.97968	8.42878	0.828614	0.268906	2.77095	5.21403	1.73782	3.24093	4.01567	4.21112	4.57546	4.26742	1.31673	0.381003	F7DMP6		CYC1
P00002	5.05017	9.63561	2.65263	5.77947	6.36197	13.1965	8.25675	5.20199	6.26947	7.85733	1.35952	0.422749	13.4817	14.4226	8.63216	12.1788	10.4196	15.1409	7.67124	11.0773	0.90955	0.716384	P00002	Cytochrome c	CYCS
F7HG10	1.56646	1.11311	2.14049	1.60669	2.58444	1.17944	1.6375	1.24986	1.407	1.61165	1.00309	0.990597	0.931219	1.26828	1.84946	1.34965	0.781514	0.476483	0.337504	0.531834	0.394052	0.051928	F7HG10		CYGB
A0A1D5RA74	0.29391	0.145092	0.11093	0.18331	0.24915	0.398017	0.324892	0.336234	0.304645	0.322588	1.75979	0.0368462	0.0451933	0.101204	0.118015	0.0881376	0.0912484	0.140682	0.13154	0.121157	1.37463	0.284522	A0A1D5RA74		CYLD
A0A5S7XQM0	0.189425	0.0840811	0.120895	0.131467	0.0468849	0.121253	0.100765	0.324284	0.073014	0.13324	1.01349	0.980499	2.98159	13.96	8.30378	8.41511	20.0684	2.67498	3.30463	8.68267	1.03179	0.969226	A0A5S7XQM0	Cytochrome P450 1A1	CYP1A1
F7HD06	2.07565	3.88752	3.21762	3.06026	3.87595	4.41424	8.64979	3.17387	2.13675	4.45012	1.45416	0.401124	7.51777	9.16988	8.46961	8.38575	21.3279	23.6126	36.1747	27.0384	3.22433	0.015868	F7HD06		CYP27A1
A0A1D5Q402	0.767503	1.02764	0.417351	0.737498	0.630182	0.0592963	0.437036	0.164352	0.0431639	0.266806	0.361772	0.0572297	2.55517	0.0948487	1.61475	1.42159	4.12075	5.39373	7.58731	5.70059	4.01001	0.0260652	A0A1D5Q402
F7DPC7	0.331166	0.119632	0.144988	0.198595	0.446747	0.74993	0.416145	0.262552	0.240017	0.423078	2.13035	0.137721	5.6866	14.5387	3.68859	7.9713	12.0841	8.59668	10.4751	10.3853	1.30283	0.526394	F7DPC7		CYP3A7
F6PJB6	0.121809	1.14759	0.487993	0.585799	0.886101	0.05465	0.829357	0.967245	1.26639	0.800749	1.36693	0.55771	2.8216	1.75356	1.03883	1.87133	3.62671	2.7797	5.28252	3.89631	2.08211	0.0874451	F6PJB6		CYP4V2
F7GUB0	0.210733	0.0846069	0.230236	0.175192	0.236277	0.342268	0.350834	0.265675	0.140979	0.267207	1.52522	0.182878	0.84538	0.949849	1.11	0.96841	3.16196	2.91654	2.67588	2.91813	3.01332	0.000260531	F7GUB0		CYP7B1
A0A1D5QMQ3	2.43242	2.13232	2.1795	2.24808	3.24665	2.52106	2.84168	2.36123	3.05788	2.8057	1.24804	0.0508175	0.203935	0.0470125	0.278928	0.176625	0.331523	0.235385	0.133344	0.233417	1.32154	0.558609	A0A1D5QMQ3		CYTH1
A0A5F7ZDE2	0.968313	1.18543	1.49248	1.21541	1.51965	1.31828	2.04077	1.66398	1.21959	1.55246	1.27731	0.180386	2.94255	7.14949	2.38149	4.15785	5.13553	3.3941	13.3899	7.30651	1.75728	0.410636	A0A5F7ZDE2		D2HGDH
F6QKB4	3.50807	2.60219	3.75467	3.28831	2.33216	1.53293	1.68436	1.50647	2.00697	1.81258	0.551219	0.004291	0.217414	0.338023	0.429371	0.328269	0.579768	0.440895	0.452863	0.491175	1.49626	0.0979932	F6QKB4		DAAM2
F7H970	1.10679	1.05665	1.61432	1.25925	1.91564	0.976878	0.52793	0.803438	0.909799	1.02674	0.815353	0.518779	0.669475	0.553511	0.760982	0.661323	0.36203	0.143978	0.230025	0.245344	0.37099	0.00887967	F7H970		DAB2
F6RU72	20.3084	16.6984	24.1338	20.3802	13.7859	6.27137	5.50678	10.3912	11.684	9.52785	0.467505	0.00619663	5.43595	7.41503	6.03995	6.29697	3.43918	3.51239	2.98445	3.31201	0.525968	0.00800907	F6RU72		DAG1
F7HN46	1.80637	1.50547	5.27518	2.86234	2.12635	2.72187	2.69473	2.9688	1.76328	2.455	0.857692	0.677135	162.413	105.592	117.584	128.53	140.036	101.729	227.908	156.558	1.21807	0.533265	F7HN46		DAK
F6U195	1.14249	1.34267	1.3796	1.28826	1.20029	1.8957	2.07323	1.34124	1.13307	1.52871	1.18665	0.391547	1.44067	3.19371	1.95713	2.19717	2.61799	2.66365	3.1845	2.82205	1.2844	0.320059	F6U195		DAP3
A0A1D5RJR8	0.79232	0.876624	1.45767	1.04221	0.675849	0.792496	1.12987	0.87372	0.838856	0.862159	0.827245	0.361772	0.0849749	0.114907	0.118966	0.106283	0.125895	0.245289	0.147179	0.172788	1.62574	0.15748	A0A1D5RJR8		DAPK1
G7NB00	6.04168	6.97744	9.28892	7.43601	7.95686	8.85335	9.84128	8.42176	8.08128	8.63091	1.16069	0.203842	3.14637	2.89223	2.21602	2.75154	4.68958	5.74961	4.05875	4.83265	1.75634	0.0212718	G7NB00		DARS
F6UXG7	0.740178	0.391512	0.527985	0.553225	0.90675	1.136	1.18088	0.604628	0.60953	0.887557	1.60433	0.113709	1.04729	1.15002	0.760587	0.985966	1.48862	1.97861	2.2008	1.88935	1.91624	0.0198377	F6UXG7		DARS2
F6VFG4	6.94712	4.85406	4.82153	5.5409	5.61106	3.38082	7.06068	5.73361	6.35408	5.62805	1.01573	0.931412	5.20957	4.99221	7.53282	5.91153	2.87409	2.20641	3.45721	2.8459	0.481415	0.026162	F6VFG4		DAZAP1
A0A1D5QD17	18.3474	16.6745	35.9372	23.653	35.0176	30.7368	19.6412	21.7598	19.594	25.3499	1.07174	0.792664	302.479	76.1857	145.418	174.694	78.3865	67.3005	141.749	95.812	0.548456	0.32793	A0A1D5QD17		DBI
A0A1D5QWS7	5.66306	6.49049	7.75649	6.63668	5.12145	3.23571	4.08584	5.12901	4.34792	4.38399	0.660569	0.0132422	5.79684	5.89597	8.6009	6.76457	3.29966	2.6829	3.28425	3.08894	0.456634	0.0174383	A0A1D5QWS7		DBNL
F7C9Y3	1.34284	0.966911	2.76126	1.69034	1.23975	1.67079	1.07926	1.12168	0.992814	1.22086	0.722258	0.31633	3.44576	4.04831	3.71492	3.73633	9.19216	5.07694	6.9713	7.08013	1.89494	0.0497127	F7C9Y3		DBT
A0A5F7ZXH6	0.420841	0.434282	0.929546	0.59489	0.706459	0.744955	0.831997	0.802366	0.686172	0.75439	1.26812	0.258165	1.30966	1.46089	1.22556	1.33204	1.59437	1.58032	1.02301	1.39923	1.05045	0.754186	A0A5F7ZXH6		DCAF11
A0A1D5QZH4	0.197445	0.0688587	0.420015	0.228773	0.066588	0.0542989	0.0667335	0.0809996	0.183728	0.0904695	0.395456	0.139812	0.164226	0.175884	0.15446	0.164857	0.109663	0.235338	0.270238	0.20508	1.24399	0.459111	A0A1D5QZH4		DCAF5
F6ZK89	0.0802794	0.525341	0.0650071	0.223543	0.775994	0.506411	0.707861	0.441547	0.485273	0.583417	2.60987	0.0438032	0.0423721	0.119207	0.127589	0.0963895	0.776883	2.38342	1.41779	1.52603	15.8319	0.0377784	F6ZK89		DCAKD
A0A1D5Q6M1	0.650405	0.750193	1.09863	0.833075	0.645276	0.421805	0.401251	0.754842	0.458935	0.536422	0.643906	0.0717502	0.0794349	0.090509	0.105526	0.0918234	0.113057	0.04564	0.0556444	0.0714472	0.778094	0.413007	A0A1D5Q6M1		DCHS1
F6PRM5	322.038	219.25	278.13	273.139	192.342	111.123	80.8826	230.465	210.365	165.035	0.604217	0.0516364	101.518	279.461	123.408	168.129	33.0415	77.6294	24.6437	45.1049	0.268275	0.102829	F6PRM5		DCN
F7HST6	1.17665	1.20266	3.64147	2.00693	2.01709	2.39374	2.71562	2.95061	1.8419	2.38379	1.18778	0.587499	1.52304	1.60219	1.82439	1.64987	1.89368	1.75907	2.15741	1.93672	1.17386	0.124124	F7HST6		DCPS
F6T5J5	5.6457	6.31308	5.12661	5.69513	6.51521	3.8579	4.7207	5.59387	5.42622	5.22278	0.917061	0.491208	2.32747	1.88629	2.72943	2.3144	2.15537	1.82323	2.32086	2.09982	0.907284	0.492046	F6T5J5		DCTN1
H9FNS4	20.5361	18.965	14.4585	17.9865	16.2041	8.86911	10.4602	15.7979	13.0519	12.8767	0.715905	0.0714142	17.5854	16.6376	12.0549	15.4259	7.6805	5.82446	8.86803	7.45766	0.483449	0.0143487	H9FNS4		DCTN2
F7AQ61	2.91694	3.39784	3.8832	3.39933	2.82879	2.01633	2.20248	2.75941	2.9246	2.54632	0.749066	0.0362236	0.525914	0.457795	0.551479	0.511729	0.596118	0.8321	0.71579	0.714669	1.39658	0.0510647	F7AQ61		DCTN4
G7NQ17	0.745272	0.804041	0.113647	0.55432	0.7686	1.07238	0.631991	0.74962	1.03501	0.85152	1.53615	0.183972	0.212498	0.131547	0.0805543	0.141533	0.296516	0.0723498	0.20821	0.192359	1.35911	0.538593	G7NQ17		DCTN5
A0A1D5R3Q5	0.0976838	0.156958	0.104473	0.119705	0.567045	0.489069	0.155856	0.320466	0.184795	0.343446	2.8691	0.0864116	0.262142	0.231657	0.320197	0.271332	0.74878	0.0656498	0.629197	0.481209	1.77351	0.378673	A0A1D5R3Q5	DCN1-like protein	DCUN1D1
F7HB67	8.29178	9.02499	17.6579	11.6582	10.7187	6.5068	5.61205	8.511	6.10769	7.49125	0.642572	0.150946	23.5063	20.7898	24.6909	22.9957	15.439	9.31781	13.4517	12.7362	0.553851	0.00869914	F7HB67		DDAH1
F6SMQ4	42.4778	30.3014	24.2945	32.3579	29.3054	14.4626	17.3973	22.0109	22.3049	21.0962	0.651965	0.0716323	4.15601	6.49406	4.03672	4.8956	4.89653	3.52576	4.16404	4.19544	0.856983	0.476669	F6SMQ4		DDAH2
F7HN48	6.98842	5.4783	7.95552	6.80742	5.55513	4.98809	4.81261	5.75297	5.0485	5.23146	0.768494	0.0344064	4.10158	3.12662	3.47373	3.56731	3.27106	3.21886	2.92753	3.13915	0.879977	0.232633	F7HN48		DDB1
G7MZ47	1.24492	1.23232	0.911325	1.12952	1.23125	1.03626	0.701995	0.776356	1.12249	0.973669	0.862016	0.358654	0.0969253	0.246267	0.326254	0.223149	0.300011	0.114816	0.219878	0.211568	0.948104	0.899357	G7MZ47		DDHD2
A0A1D5QLY4	1.45172	2.66764	1.86834	1.9959	1.01379	1.65064	1.82255	1.54822	1.72777	1.55259	0.777892	0.217881	2.30796	2.83543	2.48225	2.54188	2.37635	1.51346	3.63055	2.50678	0.986194	0.958507	A0A1D5QLY4		DDI2
F7EWE3	11.2586	10.2731	21.1236	14.2184	14.5498	18.668	13.4145	10.0235	7.8048	12.8921	0.906719	0.722211	7.48414	8.00344	5.14461	6.8774	15.553	20.7599	12.0646	16.1258	2.34476	0.0258812	F7EWE3	Dolichyl-diphosphooligosaccharide--protein glycosyltransferase 48 kDa subunit	DDOST
A0A5F7ZQP4	1.06117	0.334742	0.286261	0.560725	0.0711276	0.09211	0.258946	0.10477	0.213612	0.148113	0.264145	0.0724229	1.71898	0.796295	0.481063	0.99878	2.14009	0.151984	2.08742	1.45983	1.46161	0.573053	A0A5F7ZQP4		DDRGK1
H9H305	14.0776	9.35736	24.9421	16.1257	22.804	16.4112	16.6295	9.57665	14.2237	15.929	0.987804	0.965891	408.147	345.165	339.739	364.35	248.061	148.054	375.375	257.163	0.705813	0.197078	H9H305		DDT
A0A1D5R5R5	6.04979	7.01351	8.70538	7.25623	7.51168	7.8668	5.39532	7.88669	5.84997	6.90209	0.951196	0.709823	3.68417	3.0718	3.42371	3.39323	3.91772	5.03885	2.95845	3.97167	1.17047	0.408314	A0A1D5R5R5		DDX1
F6ZKR3	18.6442	16.9734	23.091	19.5695	22.7147	23.613	20.5182	19.6621	20.8638	21.4744	1.09734	0.292593	8.07939	9.16558	8.97108	8.73868	9.87569	11.4087	12.3303	11.2049	1.28222	0.0354815	F6ZKR3		DDX17
F7DLH1	0.412119	0.626486	0.656232	0.564946	0.576814	0.663957	0.694955	0.619535	0.647763	0.640605	1.13392	0.269593	0.32104	0.233463	0.285101	0.279868	0.0796616	0.428631	0.130662	0.212985	0.761019	0.581752	F7DLH1		DDX18
G7NR08	1.04755	1.38791	2.4259	1.62045	1.17753	1.94549	1.9269	1.8916	1.64029	1.71636	1.05919	0.798613	0.551153	0.609127	1.04044	0.733573	0.648014	0.609681	0.792079	0.683258	0.931411	0.774339	G7NR08		DDX19A
F6RXY4	0.269151	0.118577	0.161	0.182909	0.0803413	0.242201	0.176193	0.414222	0.204818	0.223555	1.22222	0.629214	0.515687	0.0926924	0.176802	0.261727	0.358575	0.28986	0.571006	0.40648	1.55307	0.401882	F6RXY4		DDX19B
F6SQP8	0.525975	0.673378	0.24627	0.481874	0.064944	1.33187	1.75231	0.69466	0.801933	0.929145	1.92819	0.300289	0.127218	0.0552942	0.112211	0.098241	0.0672181	0.217487	0.0416671	0.108791	1.10739	0.866912	F6SQP8		DDX21
F7HB37	0.382432	0.299065	0.485003	0.388833	0.544748	0.457084	0.448475	0.345251	0.49823	0.458757	1.17983	0.28149	0.238166	0.367347	0.273792	0.293102	0.319117	0.236541	0.354942	0.303533	1.03559	0.851029	F7HB37		DDX27
Q5TM17	15.2343	15.1846	24.8538	18.4242	18.4438	21.1256	21.0885	15.0508	17.4292	18.6276	1.01104	0.944571	9.16831	11.5182	9.48735	10.0579	10.5859	10.2384	10.7486	10.5243	1.04637	0.568276	Q5TM17	Spliceosome RNA helicase DDX39B	DDX39B
I0FW06	0.453531	0.714969	0.197513	0.455338	0.88679	1.03808	0.466628	0.559422	0.0777866	0.605742	1.33031	0.56862	0.0556659	1.02818	0.767168	0.617006	0.50561	0.131733	0.049964	0.229102	0.371313	0.295615	I0FW06		DDX3Y
H9G2L2	1.74724	1.73488	2.51229	1.99814	1.44372	1.73662	1.75463	1.72707	1.44247	1.6209	0.811207	0.124487	0.429711	0.716633	0.571814	0.572719	0.600285	0.635311	0.620766	0.618787	1.08044	0.610307	H9G2L2		DDX46
H9FQP4	3.71027	4.8629	1.15824	3.2438	4.47667	7.05122	6.20943	4.34768	4.33624	5.28425	1.62903	0.112824	1.64427	2.12334	2.26291	2.01017	1.57952	3.62868	2.96954	2.72591	1.35606	0.320938	H9FQP4		DDX5
A0A1D5QBU0	0.527557	0.62759	0.192608	0.449252	0.708222	0.790429	0.597054	0.486511	0.521559	0.620755	1.38175	0.210851	0.0846812	0.0949584	0.0884549	0.0893648	0.189325	0.36113	0.188092	0.246182	2.7548	0.0527284	A0A1D5QBU0		DDX50
F7ET79	0.325909	0.255162	0.368805	0.316625	0.253705	0.215099	0.381241	0.207685	0.309374	0.273421	0.863547	0.416724	0.208376	0.16257	0.192235	0.187727	0.168321	0.177578	0.199786	0.181895	0.968934	0.739236	F7ET79		DDX54
Q0PXR1	1.39927	1.40425	3.19665	2.00005	5.55973	7.64119	6.78269	4.56696	5.95193	6.1005	3.05017	0.00252303	2.5343	1.64039	4.7932	2.9893	5.02333	5.35196	6.57374	5.64968	1.88997	0.064417	Q0PXR1		DDX58
H9FQP5	3.01042	3.81354	4.62792	3.81729	4.21002	2.76762	3.39786	3.00228	4.65378	3.60631	0.944731	0.731762	1.00045	0.773826	0.883419	0.885899	1.35608	1.33124	1.18529	1.29087	1.45713	0.00865147	H9FQP5		DDX6
F7FXI3	0.973292	1.57142	2.57101	1.70524	2.77952	3.3991	3.14376	4.15571	3.76416	3.44845	2.02226	0.00963832	0.0952625	0.0667343	0.166352	0.10945	0.413927	2.34479	0.548524	1.10241	10.0723	0.186255	F7FXI3		DDX60
A0A5F8A8A6	14.4303	16.9863	18.1204	16.5123	19.6839	17.218	17.239	17.7833	14.9451	17.3739	1.05217	0.527684	61.9067	58.372	44.9409	55.0732	131.216	141.632	130.598	134.482	2.44188	0.000226122	A0A5F8A8A6		DECR1
H9ESD0	6.62679	9.02242	10.6826	8.77726	6.85886	10.5973	8.0309	11.1016	14.1507	10.1479	1.15616	0.498499	4.62125	3.79853	5.8004	4.74006	2.26255	2.63805	2.71358	2.53806	0.535448	0.0210978	H9ESD0		DEK
A0A1D5QPC6	0.174747	0.0785295	0.334645	0.195974	0.285671	0.139486	0.109319	0.136504	0.16626	0.167448	0.85444	0.69098	0.314051	0.381932	0.301984	0.332656	0.0548991	0.0623293	0.276806	0.131345	0.394837	0.0589323	A0A1D5QPC6		DENND1A
A0A5F7ZTR5	0.0823997	0.221963	0.171936	0.158766	0.148789	0.203969	0.244336	0.169774	0.14823	0.18302	1.15276	0.552856	0.287544	0.329734	0.280547	0.299275	0.0655441	0.0428433	0.133217	0.0805349	0.2691	0.00217679	A0A5F7ZTR5		DENND4A
H9G148	0.975222	0.704295	0.140077	0.606532	0.0372892	0.0923954	1.17156	0.754323	1.10249	0.63161	1.04135	0.948084	1.26549	1.04986	0.51558	0.943644	0.325403	0.592538	0.0750389	0.330993	0.350761	0.0844999	H9G148	Density-regulated protein	DENR
A0A1D5QS14	2.16256	3.029	3.34452	2.84536	2.24569	2.52613	2.99211	2.45099	3.13141	2.66927	0.938112	0.624859	1.38627	1.62882	1.30223	1.43911	2.49186	2.2814	2.39152	2.38826	1.65955	0.00118493	A0A1D5QS14		DERA
A0A5F8AHM4	0.789811	0.788509	0.316042	0.631454	0.0805495	0.94244	1.35797	1.03881	0.899603	0.863874	1.36807	0.474611	0.0973607	0.686603	0.0755088	0.286491	2.29439	0.0548919	1.44537	1.26488	4.41509	0.22514	A0A5F8AHM4		DERL1
F7ERR2	103.057	49.5491	30.7999	61.1352	68.8874	80.693	52.2259	75.1487	43.2314	64.0373	1.04747	0.87985	1.05692	26.3077	5.18377	10.8495	3.4072	46.7528	1.59457	17.2515	1.59008	0.721017	F7ERR2		DES
F7HGW2	1.26152	1.509	1.65591	1.47548	1.87304	1.27067	1.29807	1.82146	1.34516	1.52168	1.03131	0.822436	6.65003	4.00172	4.38419	5.01198	2.17785	1.41702	1.70444	1.76643	0.352442	0.0192201	F7HGW2		DFFA
F7H4I9	0.0510927	0.114829	0.196829	0.120917	0.186154	0.166003	0.131094	0.30973	0.0752611	0.173649	1.4361	0.415444	0.226639	0.260941	0.402488	0.296689	0.0558537	0.0774495	0.0481827	0.0604953	0.203901	0.0123329	F7H4I9		DGCR14
F6QG13	0.0697455	0.31226	0.0971003	0.159702	0.210723	0.2406	0.0967507	0.18896	0.230034	0.193414	1.21109	0.626056	0.289815	0.110477	0.207446	0.202579	0.0324872	0.126212	0.055322	0.0713404	0.35216	0.0902115	F6QG13		DGCR8
F7FAJ8	0.956233	1.43822	1.85433	1.41626	0.86388	1.15233	0.801167	0.892259	1.35429	1.01278	0.715112	0.136886	4.42884	3.75876	7.68352	5.29038	4.77934	3.62768	6.42836	4.94512	0.93474	0.824606	F7FAJ8	Dihydroorotate dehydrogenase (quinone), mitochondrial	DHODH
F7BR83	0.288363	0.123913	0.222697	0.211657	0.0691718	0.229299	0.183904	0.34145	0.260733	0.216912	1.02482	0.942124	0.207339	0.139542	0.149417	0.165433	0.128855	0.0624248	0.128429	0.106569	0.644185	0.12644	F7BR83		DHPS
F6TF03	4.18487	5.2928	1.15105	3.5429	4.1108	5.4204	6.08526	7.16277	5.47614	5.65107	1.59504	0.108942	17.1357	7.93822	6.71186	10.5953	16.5663	30.194	18.9471	21.9025	2.06719	0.101479	F6TF03		DHRS1
F6Y1E5	0.896411	1.27288	1.8882	1.3525	1.08252	0.879624	1.11472	1.17896	1.19368	1.0899	0.805842	0.285675	6.10054	4.31456	4.08904	4.83471	2.94568	1.29194	4.35252	2.86338	0.592254	0.144661	F6Y1E5		DHRS11
F6U5I2	0.0729917	0.0507959	0.142616	0.0888011	0.197008	0.242566	0.178943	0.086418	0.134484	0.167884	1.89056	0.101858	0.378575	0.673308	0.733967	0.595284	1.4463	0.970276	2.14051	1.51903	2.55178	0.0608694	F6U5I2		DHRS3
F7HT02	1.09124	0.534653	6.15586	2.59392	0.854073	1.06275	3.56277	1.81278	1.09208	1.67689	0.646469	0.554489	41.3382	25.5792	45.9281	37.6151	128.848	44.7177	72.0586	81.8747	2.17664	0.158036	F7HT02		DHRS4
F7GX15	4.95098	5.51621	4.17104	4.87941	6.05969	8.61967	5.20108	3.88455	4.54475	5.66195	1.16037	0.515543	3.86514	2.61407	4.78661	3.75528	8.09902	10.6902	12.989	10.5927	2.82076	0.0114973	F7GX15		DHRS7
F6XP58	0.366222	0.415216	0.467053	0.416163	0.432611	0.691634	0.558467	0.520338	0.603193	0.561248	1.34863	0.0553369	0.103838	0.0763436	0.0710671	0.0837495	0.212534	0.820203	0.16851	0.400416	4.78112	0.206974	F6XP58		DHRS7B
H9EXT5	0.581474	0.105298	0.172761	0.286511	0.4256	1.01839	1.36025	0.758889	0.461059	0.804839	2.8091	0.0916419	0.693638	0.416549	0.141555	0.417247	0.593731	2.00538	1.72441	1.44117	3.454	0.0899743	H9EXT5		DHRSX
F6YQX3	3.47854	5.14778	6.70342	5.10991	4.17018	5.5241	5.34024	5.10584	5.81599	5.19127	1.01592	0.919923	1.23103	1.86436	0.971439	1.35561	2.76125	4.22549	2.1866	3.05778	2.25565	0.0619899	F6YQX3		DHX15
Q5TM65	0.364689	0.33497	0.637264	0.445641	0.358011	0.549573	0.549407	0.660383	0.508815	0.525238	1.17861	0.437747	0.0432374	0.209432	0.036257	0.0963089	0.926269	2.50402	2.94859	2.12629	22.0778	0.0300904	Q5TM65		DHX16
F7D9X5	0.61181	0.730281	0.508269	0.616787	0.739445	0.993239	0.709686	0.669826	0.681783	0.758796	1.23024	0.175669	0.747374	0.827041	0.691521	0.755312	0.853963	0.72216	0.698966	0.758363	1.00404	0.963264	F7D9X5		DHX29
A0A5F8ALA9	0.178549	0.194663	0.0580542	0.143755	0.117742	0.206811	0.298147	0.22987	0.227945	0.216103	1.50327	0.196981	0.0465611	0.0670163	0.235872	0.116483	0.225215	0.350036	0.629571	0.401607	3.44777	0.100006	A0A5F8ALA9		DHX32
F6U0V1	0.427094	0.603298	0.341502	0.457298	0.552486	0.644163	0.562215	0.587092	0.35599	0.540389	1.1817	0.371288	0.0586965	0.142509	0.0757786	0.092328	0.135651	0.0910172	0.20293	0.143199	1.55099	0.286242	F6U0V1		DHX36
F6Z0F9	0.345307	0.434944	0.29672	0.35899	0.429967	0.409508	0.388998	0.372544	0.449342	0.410072	1.14229	0.192524	0.397885	0.387845	0.315435	0.367055	0.252595	0.314164	0.255508	0.274089	0.746724	0.0471945	F6Z0F9		DHX38
F6W5Y4	28.9981	27.7714	32.528	29.7658	30.0391	29.6048	29.8781	22.7366	23.5295	27.1576	0.912376	0.324944	14.2271	11.1458	9.6703	11.6811	16.3152	20.5641	15.0225	17.3006	1.48108	0.0588591	F6W5Y4		DHX9
F7HNB9	1.85496	1.72355	1.83858	1.8057	2.20309	1.1751	1.11182	1.60449	1.70978	1.56086	0.864407	0.393187	0.43862	0.692767	0.938469	0.689952	0.639145	0.390503	0.798112	0.609253	0.883037	0.687994	F7HNB9		DIAPH2
A0A5F7ZPU4	0.126662	0.164456	0.292234	0.19445	0.167983	0.359936	0.371725	0.15873	0.271665	0.266008	1.368	0.350425	0.265689	0.0983292	0.37567	0.246563	0.0984362	0.0722242	0.0391588	0.0699398	0.283659	0.0987998	A0A5F7ZPU4		DICER1
A0A5F8ABY9	1.20178	1.16651	1.41427	1.26085	0.822312	0.805563	0.870291	0.981219	0.993168	0.894511	0.709449	0.00315543	0.52744	0.350809	0.829127	0.569125	0.230714	0.0804966	0.0676184	0.126276	0.221878	0.0411653	A0A5F8ABY9		DIDO1
A0A1D5QSZ1	0.994249	1.47057	1.8725	1.44577	1.10861	0.824236	0.895255	0.837092	1.33326	0.999692	0.691458	0.0965815	0.0295795	0.0585721	0.199757	0.0959693	0.0748679	0.432942	0.398644	0.302151	3.14841	0.176023	A0A1D5QSZ1		DIP2A
F6RAL3	0.602316	0.774743	1.33849	0.905182	0.956325	1.28076	1.10318	0.769611	0.57597	0.937169	1.03534	0.89446	0.240111	0.244249	0.279573	0.254644	0.543508	0.351874	0.447767	0.447716	1.7582	0.0271776	F6RAL3		DIS3
F6U7E0	0.335812	0.354235	0.190381	0.293476	0.353073	0.420228	0.467768	0.441858	0.374434	0.411472	1.40206	0.0465364	0.662229	0.824103	0.729262	0.738531	0.506002	0.434613	0.460094	0.466903	0.632205	0.00614845	F6U7E0		DIS3L2
H9Z5Y0	3.04824	2.94575	0.928284	2.30743	1.93227	2.48655	2.75717	2.34608	3.14638	2.53369	1.09806	0.706178	0.292775	0.206088	0.179283	0.226049	0.599537	1.08593	0.413032	0.6995	3.09446	0.0805359	H9Z5Y0		DKC1
F6WRQ8	12.528	15.3749	13.0083	13.6371	9.98889	15.4978	13.6061	21.81	11.7063	14.5218	1.06488	0.762492	5.54099	9.31823	4.72772	6.52898	11.1644	24.316	12.8874	16.1226	2.46939	0.0927391	F6WRQ8	Acetyltransferase component of pyruvate dehydrogenase complex	DLAT
F6YNF6	65.8472	51.5661	134.124	83.8459	59.8843	54.8206	50.3585	68.8157	54.7579	57.7274	0.688494	0.219943	33.4328	51.1835	33.398	39.3381	32.1261	38.7997	34.0741	35	0.889722	0.525526	F6YNF6		DLST
F7FKS0	11.7908	11.3118	7.10989	10.0708	15.6364	12.2436	6.2192	13.7524	10.2124	11.6128	1.15311	0.546351	0.471832	1.29236	0.644105	0.802766	0.380374	4.43869	0.410447	1.74317	2.17145	0.530377	F7FKS0		DMD
F7HPD0	0.65743	0.675108	0.971641	0.768059	1.01548	0.653657	1.04413	0.879047	0.903533	0.899168	1.1707	0.310352	0.476755	0.289574	0.30153	0.355953	0.359893	0.410319	0.382457	0.384223	1.07942	0.673197	F7HPD0		DNAAF5
F7C2X2	3.10139	3.33708	3.6631	3.36719	3.18274	3.89154	3.39004	2.48596	4.18826	3.42771	1.01797	0.887778	2.99476	3.06535	3.69451	3.25154	3.11003	3.25662	3.68315	3.34993	1.03026	0.743979	F7C2X2		DNAJA1
G7NP88	9.80973	12.0847	2.78284	8.22577	9.90805	6.83506	5.96858	8.28998	11.4688	8.49409	1.03262	0.916062	6.10296	6.84489	7.42522	6.79103	2.67159	4.79491	4.33303	3.93318	0.579173	0.0189106	G7NP88		DNAJA2
F7DDU9	0.390776	0.490412	0.0680817	0.316423	0.455367	0.575182	0.437394	0.603694	0.419711	0.49827	1.57469	0.136832	0.0786571	0.077336	0.0686417	0.0748783	0.0613678	1.35644	0.0850092	0.500937	6.69002	0.375667	F7DDU9		DNAJA4
H9FTU6	3.13705	3.33454	1.66474	2.71211	3.02797	2.98192	3.75081	3.71334	5.20603	3.73601	1.37753	0.171652	2.27218	2.29793	1.75756	2.10922	1.66668	2.15622	2.41727	2.08006	0.986171	0.922521	H9FTU6		DNAJB1
G7MJ31	7.32806	7.82215	8.36666	7.83896	4.56363	9.83429	13.1098	7.02753	5.21771	7.95059	1.01424	0.959689	19.9116	1.02847	17.7714	12.9038	7.33108	5.32556	8.70766	7.12143	0.551886	0.39331	G7MJ31		DNAJB11
I0FRC7	0.77831	1.54492	2.51327	1.61217	1.49042	0.859725	1.67921	2.03227	2.77942	1.76821	1.09679	0.789479	2.7602	2.06221	2.61775	2.48005	1.17931	1.23119	0.954998	1.12183	0.452342	0.00406171	I0FRC7		DNAJB2
H9EQ05	0.545426	0.722147	0.134685	0.46742	0.794307	0.461043	0.437459	0.412182	0.554234	0.531845	1.13783	0.696826	0.336297	0.4932	0.202961	0.344153	0.247088	0.0878901	0.359101	0.23136	0.672259	0.382248	H9EQ05		DNAJB4
F7EJQ3	1.62779	1.43491	1.72785	1.59685	1.57543	1.1093	1.01317	1.29431	2.20037	1.43852	0.900846	0.606158	0.991922	0.933042	0.754697	0.89322	0.454639	0.35565	0.820818	0.543703	0.608699	0.0920254	F7EJQ3		DNAJB6
A0A1D5QXP3	1.90949	2.04899	2.06499	2.00782	2.0821	2.53966	1.30886	2.01269	1.05558	1.79978	0.896382	0.587319	1.30903	0.0810295	25.3697	8.91991	3.13517	5.47326	0.136482	2.91497	0.326794	0.513063	A0A1D5QXP3	DnaJ homolog subfamily C member 10	DNAJC10
F6RU42	1.19541	1.63981	0.955335	1.26352	1.90813	1.27543	0.919828	1.07509	1.20635	1.27697	1.01064	0.96172	0.749281	0.0843028	0.437926	0.423836	1.75241	3.3824	1.30242	2.14574	5.06267	0.0595796	F6RU42		DNAJC11
F7H8X3	0.938942	1.00202	0.736965	0.892644	1.13424	1.09308	2.15086	1.18096	1.41444	1.39472	1.56246	0.111393	1.15972	0.862948	0.675759	0.899474	0.989706	1.91218	0.975345	1.29241	1.43685	0.312679	F7H8X3		DNAJC19
F6WGL3	1.12956	2.05709	2.55069	1.91245	0.306471	2.42303	1.40285	1.46711	1.91185	1.50226	0.785518	0.489703	3.98301	2.61712	5.62107	4.07373	1.9849	1.18852	2.36863	1.84735	0.453478	0.0759603	F6WGL3		DNAJC9
F6YXJ2	0.307522	0.569509	0.0528039	0.309945	0.765535	0.707119	2.82444	0.175145	0.214826	0.937412	3.02445	0.377533	0.611995	0.542366	0.922773	0.692378	0.602066	0.666154	0.0467313	0.438317	0.63306	0.329084	F6YXJ2		DNASE2
F7GI50	1.97156	2.11292	2.15081	2.07843	2.92468	2.98774	2.62088	2.75578	2.63116	2.78405	1.33949	0.000597932	1.93371	2.37168	3.26024	2.52188	1.77785	1.15082	2.26188	1.73018	0.686069	0.1925	F7GI50		DNM1L
F7GVK5	0.900039	1.28095	0.827696	1.00289	1.04203	0.781635	0.752901	0.78189	1.06931	0.885554	0.882999	0.429549	0.357254	0.0271686	0.40048	0.261634	0.261938	0.295617	0.343229	0.300261	1.14764	0.764089	F7GVK5		DNMBP
A0A1D5RDG9	11.5704	8.16077	10.4373	10.0562	14.6357	10.6194	9.74417	13.0638	15.73	12.7586	1.26873	0.160967	21.5053	17.6281	10.2287	16.454	12.3366	15.8978	13.1703	13.8016	0.838797	0.488201	A0A1D5RDG9		DNPEP
F7H033	0.66017	0.54345	0.55513	0.58625	0.440503	0.411155	0.347249	0.363551	0.599334	0.432359	0.737499	0.0578093	0.548761	0.530218	0.23783	0.438936	0.0993012	0.046491	0.2458	0.130531	0.297379	0.0578525	F7H033		DNTTIP2
F6YN59	1.111	1.02981	1.81419	1.31834	1.54728	1.16827	0.949844	1.03632	1.28023	1.19639	0.907498	0.613349	0.232713	0.128244	0.291728	0.217561	0.456955	0.489917	0.735911	0.560928	2.57825	0.0265717	F6YN59		DOCK1
F7H498	1.97981	1.95072	2.18305	2.03786	0.554862	1.49947	3.1581	2.49319	2.67523	2.07617	1.0188	0.953049	0.379685	0.0582507	0.605113	0.347683	1.12224	2.013	2.10454	1.74659	5.02353	0.0163543	F7H498		DPM1
G7NC55	2.54983	4.20811	7.96954	4.90916	3.67991	6.17573	7.07698	5.03078	3.27616	5.04791	1.02826	0.93001	4.2815	4.19416	2.99757	3.82441	3.37154	2.47779	6.9713	4.27354	1.11744	0.769844	G7NC55		DPP3
A0A5F8AIP8	1.16129	1.73437	2.41805	1.77124	1	0.847639	2.04928	0.858571	1.10765	1.17263	0.662039	0.185005	5.06327	4.28052	2.82284	4.05554	1.99149	1.17398	2.13227	1.76591	0.435432	0.0337104	A0A5F8AIP8		DPP4
G7MF99	40.7912	30.3294	18.1134	29.7447	32.3389	23.8085	18.7714	15.5558	21.9775	22.4904	0.756115	0.279252	4.76131	6.23497	4.13346	5.04325	4.58985	3.00887	0.894185	2.83097	0.561338	0.148606	G7MF99		DPT
F7DF35	68.6608	81.0777	128.504	92.7475	79.7142	45.9711	53.1873	63.0292	87.9106	65.9625	0.711205	0.165413	15.8145	16.2122	12.8104	14.9457	19.7421	21.8175	18.2989	19.9528	1.33502	0.0278129	F7DF35		DPYSL2
A0A1D5R2B7	39.2937	32.3273	43.6484	38.4231	26.5612	16.1302	15.7408	30.7426	28.5995	23.5549	0.613039	0.0225467	0.749627	3.31264	1.79267	1.95165	1.42155	3.06204	0.869379	1.78432	0.914265	0.874442	A0A1D5R2B7		DPYSL3
A0A1D5QD80	0.748128	0.5408	1.07667	0.788532	0.929699	1.18284	1.05755	0.799633	0.790074	0.95196	1.20726	0.324015	0.502583	0.939134	0.351124	0.597613	0.867035	0.62425	0.723059	0.738115	1.2351	0.500324	A0A1D5QD80		DRG1
A0A1D5QP54	0.431725	0.762303	0.162258	0.452095	0.927707	1.456	1.12241	1.46583	0.676083	1.1296	2.4986	0.0301259	0.488404	0.0840791	0.185316	0.252599	0.67423	0.771516	1.06872	0.838155	3.31812	0.0260925	A0A1D5QP54		DRG2
G7MMS9	1.5467	1.52586	2.57372	1.88209	2.62738	2.25624	2.8186	2.02933	2.16355	2.37902	1.26403	0.17214	0.766164	0.854025	0.346846	0.655678	0.906714	1.26584	0.861361	1.01131	1.54238	0.153323	G7MMS9		DSCR3
F7GWF5	2.89456	2.26939	4.52934	3.2311	2.60206	1.3351	1.94043	2.21157	2.65332	2.1485	0.664943	0.115323	6.47253	5.57489	6.66809	6.2385	3.18882	2.0117	4.83101	3.34384	0.536001	0.0306718	F7GWF5		DSG2
F6WDG6	1.84886	1.61084	2.53373	1.99781	1.64961	2.03714	1.50218	2.59079	2.53643	2.06323	1.03274	0.861317	3.89461	4.40236	4.29798	4.19832	5.60819	4.64387	6.72662	5.65956	1.34805	0.0783781	F6WDG6		DSP
A0A5K1U8M2	19.0868	12.9655	6.41095	12.8211	33.7204	20.8562	13.3066	17.9846	8.80947	18.9355	1.4769	0.364857	2.53864	0.123941	2.84861	1.83706	1.52545	2.88095	1.95803	2.12148	1.15482	0.779438	A0A5K1U8M2		DSTN
F6VY10	2.95322	3.93316	5.1467	4.01103	4.52073	3.11981	2.67019	3.67114	2.34774	3.26592	0.814236	0.322377	4.04472	1.61595	1.76213	2.47427	1.16153	1.21722	2.10495	1.49457	0.604045	0.310115	F6VY10		DTD2
F6XTW1	3.34485	2.90563	2.31644	2.85564	2.65788	1.62143	2.09135	2.42405	2.42106	2.24315	0.785517	0.107301	0.995181	0.105392	0.69287	0.597814	0.601995	1.56776	0.533686	0.901147	1.5074	0.513832	F6XTW1	Dystrobrevin	DTNB
F6SN96	0.0999187	0.0689047	0.109087	0.0926368	0.126979	0.14766	0.196177	0.120957	0.0924029	0.136835	1.47711	0.12343	0.315764	0.088693	0.182337	0.195598	0.341307	0.195823	0.0557242	0.197618	1.01033	0.985644	F6SN96		DTNBP1
F7H337	1.69834	1.16695	2.12689	1.66406	1.88832	2.32851	3.02803	1.62248	1.15555	2.00458	1.20463	0.496868	0.756318	0.797871	0.982199	0.845463	1.06016	0.804966	1.15052	1.00521	1.18895	0.269042	F7H337		DTYMK
F7HEX0	0.966075	1.7633	2.88297	1.87078	1.8666	2.3997	2.61113	2.14738	1.33776	2.07251	1.10783	0.701934	1.00097	0.849904	0.897766	0.916214	1.34846	1.42323	1.71418	1.49529	1.63203	0.00851992	F7HEX0		DUSP23
F6VUB3	18.0089	20.2948	23.4849	20.5962	21.937	14.2692	14.8198	15.7205	21.056	17.5605	0.852609	0.26381	3.85543	3.92611	3.27933	3.68696	5.7179	7.19921	6.1286	6.34857	1.7219	0.00544037	F6VUB3		DYNC1H1
F7GNP7	2.39757	2.42456	0.535461	1.78586	2.09712	1.34074	1.18671	1.7601	0.891284	1.45519	0.814838	0.561223	1.09575	0.162944	0.15135	0.470016	0.326372	0.227766	0.344664	0.299601	0.637427	0.617213	F7GNP7		DYNC1I2
H9FVA0	12.8591	7.65394	7.3818	9.29829	8.45529	4.50392	6.21725	5.23796	7.56903	6.39669	0.687943	0.123989	1.16395	0.877426	0.913198	0.984856	1.10258	1.82223	3.09154	2.00545	2.03629	0.15783	H9FVA0		DYNC1LI1
F6WNX7	4.05249	2.56616	3.10788	3.24218	3.85488	2.12304	1.94339	3.45438	2.36803	2.74874	0.847808	0.441669	0.548414	0.342126	0.760686	0.550409	0.499234	0.403669	0.399356	0.434086	0.788662	0.405267	F6WNX7		DYNC1LI2
F6XYY8	4.18101	5.86698	5.95449	5.33416	4.30388	3.16357	3.05224	3.86552	5.64642	4.00633	0.75107	0.129233	0.695684	1.20722	0.583989	0.828963	0.712378	1.80435	0.695294	1.07067	1.29158	0.590673	F6XYY8		DYSF
A0A5F7ZX58	0.524276	0.656079	0.859419	0.679925	0.379431	0.357798	0.45949	0.482153	0.550304	0.445835	0.655713	0.0333476	0.355036	0.47238	0.39821	0.408542	0.129615	0.100765	0.20643	0.145603	0.356398	0.00484493	A0A5F7ZX58		E2F4
A0A5F8AHU2	0.172914	0.341054	0.397405	0.303791	0.313953	0.553952	0.605104	0.626937	0.187479	0.457485	1.50592	0.270698	0.37334	0.80167	0.427265	0.534092	0.847266	0.678418	1.15554	0.893741	1.67338	0.137437	A0A5F8AHU2		EARS2
H9FQW5	8.83713	8.79605	32.9097	16.8476	10.1004	3.91676	3.40797	4.36705	7.5793	5.87429	0.348671	0.122619	2.02271	2.19183	2.76342	2.32598	3.37378	1.8251	2.24547	2.48145	1.06684	0.777299	H9FQW5		ECE1
F6SPH3	2.55276	2.62273	9.45244	4.87598	3.03973	2.74464	2.11664	3.96271	2.63732	2.90021	0.594795	0.294351	26.8272	25.9891	25.4003	26.0722	13.7378	11.7118	11.4756	12.3084	0.472089	7.7e-05	F6SPH3		ECHDC1
F6QGV0	5.58935	5.35021	3.91114	4.95023	4.62455	5.3633	3.48683	6.08571	3.79	4.67008	0.943406	0.721199	32.5512	34.6767	21.4438	29.5573	30.3672	30.4523	88.9276	49.9157	1.68878	0.36483	F6QGV0		ECI1
F7AWB0	3.58294	4.65935	3.09335	3.77855	4.25331	3.62003	4.62847	5.61601	3.76841	4.37725	1.15845	0.345046	31.6894	34.7591	23.4625	29.9703	33.7118	18.659	46.3092	32.8934	1.09753	0.753088	F7AWB0		ECI2
F7H532	2.31856	2.19887	0.447416	1.65495	0.599954	2.10559	3.21141	1.36189	1.04106	1.66398	1.00546	0.990829	1.42721	1.7679	1.05834	1.41782	0.486839	1.31169	0.781512	0.860014	0.606576	0.152857	F7H532		ECM1
F7BSY7	0.407024	0.422724	0.452359	0.427369	0.25462	0.345309	0.323644	0.46306	0.485061	0.374339	0.875914	0.4021	0.703553	0.990307	0.694811	0.796224	0.656207	0.686906	0.820893	0.721335	0.905945	0.531427	F7BSY7		ECSIT
F7AUH8	0.153095	0.178233	0.118217	0.149848	0.129783	0.137738	0.320297	0.199834	0.159806	0.189492	1.26456	0.44244	0.163127	0.132125	0.138916	0.144723	0.156801	0.157281	0.0773964	0.130493	0.901674	0.639976	F7AUH8	alpha-1,2-Mannosidase	EDEM2
G7MF29	0.438209	0.180504	0.23981	0.286174	0.199632	0.450182	0.279615	0.227995	0.223457	0.276176	0.965063	0.908157	0.468261	0.208636	0.740252	0.472383	0.276103	0.475147	0.72156	0.490937	1.03928	0.930682	G7MF29	alpha-1,2-Mannosidase	EDEM3
F7GC25	16.3643	18.6426	30.2663	21.7577	23.1377	35.0792	37.5081	27.5432	23.431	29.3399	1.34848	0.184291	39.0605	35.3421	29.9957	34.7994	47.6046	44.1964	38.8639	43.555	1.2516	0.0749505	F7GC25		EEF2
F7F8P2	0.235071	0.355972	0.381032	0.324025	0.508045	0.454772	0.677063	0.507263	0.528214	0.535072	1.65133	0.012454	0.31464	0.519324	0.598927	0.477631	0.273332	0.226315	0.159802	0.219817	0.460223	0.0469758	F7F8P2		EEF2K
A0A5F8APH7	0.676997	0.84843	0.311581	0.612336	1.25887	1.21318	1.02822	0.826612	0.859211	1.03722	1.69387	0.0421217	2.19882	1.29268	1.53786	1.67645	1.59263	2.15378	2.13141	1.95927	1.1687	0.43578	A0A5F8APH7		EEFSEC
G7NA36	18.4662	15.4691	15.4616	16.4656	10.5115	9.30879	9.18655	15.0751	13.2551	11.4674	0.696443	0.0266737	0.051153	0.266091	0.279981	0.199075	0.181122	0.270525	0.0867832	0.179477	0.901554	0.840202	G7NA36		EFEMP1
F6UUX9	6.23389	7.06209	9.02822	7.4414	6.20412	13.8397	16.6181	8.87209	8.40944	10.7887	1.44982	0.250063	8.0624	7.1072	24.1736	13.1144	0.0601366	5.7162	7.48314	4.41982	0.337021	0.219129	F6UUX9		EFHD2
A0A1D5R732	22.9985	21.1789	37.3818	27.1864	21.3106	19.2969	20.3415	19.082	18.4399	19.6942	0.724414	0.0963451	4.11753	5.14594	4.22296	4.49547	4.39644	3.62667	4.96778	4.3303	0.963256	0.761187	A0A1D5R732		EFTUD2
A0A1D5QLH2	7.52412	6.17873	13.7157	9.1395	6.3838	3.46819	4.09464	5.55133	8.12057	5.52371	0.604377	0.1242	3.28913	4.35506	4.02488	3.88969	3.92876	3.26043	4.08498	3.75806	0.966159	0.76088	A0A1D5QLH2	Epidermal growth factor receptor	EGFR
G7MHE0	6.54226	11.2466	0.255438	6.01478	8.77251	10.0182	5.07594	14.0914	9.39783	9.47118	1.57465	0.295311	37.23	31.8944	22.9825	30.7023	11.4233	16.9457	12.1984	13.5225	0.440439	0.0188165	G7MHE0		EGK_00332
G7MHK1	0.0531782	0.127883	0.144776	0.108612	0.16634	0.499264	0.544323	0.481011	0.102657	0.358719	3.30274	0.0928309	15.5167	18.0531	14.0183	15.8627	14.7031	5.02013	9.83888	9.85404	0.621208	0.118666	G7MHK1		EGK_00877
A0A5F8AAH5	0.643072	0.800876	0.0591727	0.50104	1.44115	0.904253	1.2995	0.759961	0.562128	0.9934	1.98268	0.123073	0.972162	0.0855599	1.3552	0.804308	1.06109	0.625921	0.810139	0.832382	1.0349	0.946964	A0A5F8AAH5		EGK_01155
A0A1D5QL39	0.0885838	0.653833	0.329638	0.357352	0.2048	0.728139	2.72256	0.0655542	0.830926	0.910396	2.54762	0.424859	0.0954589	0.748347	0.775591	0.539799	0.592947	0.147603	1.11788	0.619477	1.14761	0.834706	A0A1D5QL39		EGK_01871
G7N4L7	1.33134	0.0920947	0.1817	0.535045	2.18271	1.5975	0.0717132	2.82993	2.38817	1.814	3.39038	0.118077	0.0987027	0.0591779	0.636965	0.264949	1.00178	1.49845	1.67903	1.39309	5.25796	0.0148583	G7N4L7		EGK_02321
F7H9R3	0.455461	0.714748	0.131467	0.433892	0.473795	0.176009	0.203989	0.706454	0.332855	0.378621	0.872614	0.768091	0.512221	0.32576	0.695634	0.511205	0.215865	0.136041	0.195002	0.182302	0.356613	0.0397084	F7H9R3		EGK_02772
G7N3R2	3.67009	0.543561	2.45435	2.22267	0.0466392	1.04456	1.42234	1.34754	0.271187	0.826453	0.371829	0.117215	0.162102	15.4651	0.0612954	5.22948	0.0821229	1.18331	0.126662	0.46403	0.0887335	0.405545	G7N3R2		EGK_02999
A0A1D5RI22	0.252918	0.383893	0.262421	0.299744	0.0623902	0.407826	0.412951	0.421002	0.339178	0.32867	1.0965	0.77324	0.267391	0.170902	0.250443	0.229579	0.132869	0.308469	0.236863	0.226067	0.984705	0.955411	A0A1D5RI22		EGK_03172
A0A1D5Q5F6	3.96835	6.0293	0.29216	3.42994	4.4736	6.55724	11.3206	4.36843	5.0393	6.35183	1.85188	0.21829	5.92616	6.4421	7.79211	6.72012	10.4107	11.6737	7.02151	9.70195	1.44372	0.117056	A0A1D5Q5F6		EGK_03316
G7N6Y5	1.72157	0.977769	1.47603	1.39179	1.42706	1.50144	0.917416	3.31862	1.64387	1.76168	1.26576	0.538395	63.2553	56.1932	68.5499	62.6662	65.1398	37.5867	52.8103	51.8456	0.82733	0.28318	G7N6Y5	Glycerol-3-phosphate dehydrogenase [NAD(+)]	EGK_03634
G7N746	0.851833	0.783098	1.32592	0.986951	0.736763	1.22516	0.872898	0.597192	0.819315	0.850266	0.861508	0.492499	0.270969	0.0287944	0.153177	0.15098	0.0667784	1.07012	0.473321	0.536741	3.55505	0.267395	G7N746		EGK_03708
G7N7R0	26.0618	33.9354	27.9401	29.3124	27.0163	44.6328	45.4015	27.3399	23.4087	33.5599	1.1449	0.540105	40.8702	36.8673	53.1704	43.6359	43.8504	39.8322	70.4586	51.3804	1.17748	0.51256	G7N7R0		EGK_03965
F7HLS6	0.761521	0.444072	0.509765	0.571786	0.509386	0.95316	0.972917	0.785764	0.32575	0.709396	1.24067	0.481236	1.05148	1.44667	1.07522	1.19112	1.73514	1.16272	1.7455	1.54779	1.29944	0.19777	F7HLS6		EGK_04026
G7N5G4	0.565998	0.557658	0.13041	0.418022	0.535131	0.696679	0.823426	0.791678	0.811349	0.731653	1.75027	0.0488845	0.743144	0.180398	1.23161	0.718386	0.919964	0.673205	0.350948	0.648039	0.902077	0.848606	G7N5G4		EGK_04176
G7NAK6	1.68348	0.0964331	4.99907	2.25966	0.133187	2.24797	1.34572	1.9954	0.157614	1.17598	0.520422	0.405209	706.708	588.773	506.959	600.813	530.401	457.369	510.904	499.558	0.831469	0.177501	G7NAK6		EGK_05543
F7GY51	0.977538	0.800839	3.25084	1.67641	0.798713	0.871882	0.962423	1.13202	1.21803	0.996614	0.594495	0.289753	32.0638	23.8595	29.3468	28.4234	18.863	18.4388	32.539	23.2803	0.819054	0.38043	F7GY51	Delta-aminolevulinic acid dehydratase	EGK_07405
F7FX41	2.41119	1.7941	10.505	4.90345	1.9679	1.2878	2.16513	1.45172	2.31195	1.8369	0.374614	0.188418	0.565956	0.473813	1.59192	0.877229	1.4629	0.49924	0.169182	0.710442	0.80987	0.767983	F7FX41		EGK_07439
G7NFA8	0.30386	0.397107	0.12718	0.276049	0.364922	0.718715	0.496806	0.865073	0.801933	0.64949	2.35281	0.0359254	2.66001	1.83419	2.4298	2.308	3.58255	2.87384	5.00487	3.82042	1.65529	0.0879579	G7NFA8		EGK_07540
G7NF18	16.1328	22.4119	22.2729	20.2725	25.041	17.5858	10.8395	28.2533	36.746	23.6931	1.16873	0.596385	12.3158	16.2355	6.48843	11.6799	7.93874	22.8467	1.55205	10.7792	0.92288	0.902655	G7NF18		EGK_07905
G7NLN8	1.46669	3.43174	3.99738	2.96527	3.04908	2.66995	2.79634	2.80766	3.16001	2.89661	0.976844	0.908487	1.25623	1.00564	0.509493	0.923789	1.65275	2.01327	1.07007	1.5787	1.70893	0.136015	G7NLN8		EGK_10887
G7MK52	1.59132	1.95068	0.555644	1.36588	1.35461	1.9753	1.80153	2.22793	0.972069	1.66629	1.21994	0.508728	3.28608	4.14291	2.39212	3.2737	6.87622	7.63128	13.5308	9.3461	2.8549	0.0484798	G7MK52		EGK_11280
G7MIQ4	1.44589	1.36232	1.03303	1.28042	1.02053	1.20964	1.25362	1.33737	1.05809	1.17585	0.918336	0.423139	3.75247	2.75587	6.82669	4.44501	4.50009	3.59058	5.95361	4.68143	1.05319	0.87455	G7MIQ4		EGK_11672
F7A9X9	1.02983	2.14101	1.91838	1.69641	2.31591	1.42653	1.64063	2.2325	0.84367	1.69185	0.997313	0.992048	13.2078	6.36792	4.54082	8.03886	3.56438	1.9076	4.41247	3.29482	0.409862	0.158235	F7A9X9		EGK_12052
G7MKG3	1.1675	2.22566	1.78509	1.72608	0.763351	3.83303	3.17977	1.85736	2.24865	2.37643	1.37678	0.415401	20.0024	21.5746	13.273	18.2833	47.398	55.4377	78.8519	60.5625	3.31244	0.0123835	G7MKG3		EGK_12243
A0A1D5QCW5	17.1359	30.0136	25.6742	24.2745	25.8114	53.9203	46.6236	32.38	28.6399	37.475	1.5438	0.14046	14.2898	11.0054	10.4804	11.9252	30.9311	57.7969	42.5922	43.7734	3.67066	0.0155086	A0A1D5QCW5		EGK_12362
F6WWI3	0.689348	0.914204	0.547888	0.717147	1.11727	0.45344	0.786045	0.758094	0.621283	0.747226	1.04194	0.861948	0.32485	0.157636	0.298917	0.260468	0.320659	0.298284	0.764951	0.461298	1.77104	0.279278	F6WWI3		EGK_12878
F7H3T2	1.1587	1.55151	0.112556	0.940923	1.08425	0.461078	0.949127	2.04624	1.4156	1.19126	1.26605	0.613838	7.50702	6.33889	9.31723	7.72105	10.0556	7.15711	10.0881	9.10024	1.17863	0.34913	F7H3T2
G7MNT3	0.59066	0.671501	0.613577	0.625246	0.441958	0.501016	0.435243	0.454206	0.605742	0.487633	0.779906	0.0237677	0.487502	0.0834016	0.397157	0.322687	0.353037	0.227816	0.38167	0.320841	0.994278	0.98945	G7MNT3		EGK_13513
G7MNT5	0.0949351	0.159491	0.0915235	0.115316	0.140196	0.266382	0.278471	0.0584498	0.253193	0.199338	1.72862	0.208158	0.380378	0.492985	0.871837	0.581733	0.413963	0.066453	0.507007	0.329141	0.565793	0.275562	G7MNT5		EGK_13515
G7MR94	31.4593	23.5014	154.934	69.9648	22.6105	56.6249	36.1296	33.1094	40.6613	37.8271	0.54066	0.353212	5.11839	4.98145	6.47626	5.52537	3.59501	9.22992	4.87335	5.89943	1.0677	0.843054	G7MR94		EGK_14602
A0A5F8AQ04	0.503937	0.471125	1.09181	0.688956	0.58168	0.463215	0.615533	0.525318	0.658277	0.568804	0.825604	0.465373	0.568695	0.297085	0.494686	0.453488	0.40374	0.325231	0.343799	0.35759	0.788531	0.319604	A0A5F8AQ04		EGK_15364
A0A1D5R6K0	77.0668	41.5474	101.383	73.3323	71.3892	66.5078	41.8492	34.5452	70.8333	57.0249	0.777623	0.359022	0.352193	0.753615	0.236995	0.447601	0.408192	0.686806	0.518772	0.537923	1.20179	0.635394	A0A1D5R6K0	Annexin	EGK_15751
G7MT32	2.14724	3.3073	0.322898	1.92581	4.2196	1.11628	0.933516	2.71182	3.02705	2.40165	1.24708	0.662857	0.335448	0.536776	0.471784	0.448003	0.198486	0.181147	0.339557	0.23973	0.535108	0.0551792	G7MT32	C-X-C motif chemokine	EGK_15793
G7MUK9	9.38171	8.17991	0.275908	5.94584	5.65167	7.32343	7.43808	5.60805	7.67169	6.73859	1.13333	0.727724	13.5646	16.988	15.4704	15.341	16.7099	5.56883	5.11204	9.13025	0.595154	0.188222	G7MUK9		EGK_16330
G7MU33	1.94898	2.44175	4.11825	2.83633	2.0146	5.16151	9.49713	4.24391	4.81379	5.14619	1.81438	0.221432	1.39861	1.07585	0.842124	1.10553	0.960214	1.71793	1.1069	1.26168	1.14125	0.60998	G7MU33	Hexokinase	EGK_17184
G7MVY9	0.44176	0.681402	1.06485	0.729336	0.7981	1.01107	1.26163	0.844909	0.844697	0.952082	1.30541	0.249598	0.37809	0.272305	0.379027	0.34314	0.219736	0.489883	0.426147	0.378589	1.10331	0.710423	G7MVY9	Tyrosine-protein kinase	EGK_17839
G7MVZ1	0.201818	0.27863	0.20256	0.227669	0.17468	0.104505	0.191481	0.341322	0.232891	0.208976	0.917892	0.746763	1.09551	0.49234	0.453062	0.680304	0.682778	0.156221	0.633543	0.490848	0.721512	0.517513	G7MVZ1		EGK_17841
G7N032	0.716943	0.0688473	0.342013	0.375935	0.612405	1.33856	0.886358	0.664015	0.801756	0.86062	2.28928	0.0698144	1.24472	2.03311	0.924056	1.40063	2.2478	3.05532	1.38624	2.22979	1.59199	0.228549	G7N032		EGK_19260
G7N0A2	1.09599	1.25397	1.52196	1.29064	1.59049	1.98585	1.703	1.54057	2.06808	1.7776	1.3773	0.02734	0.358745	0.24798	0.585338	0.397354	0.49325	0.606406	0.624213	0.574623	1.44612	0.174233	G7N0A2		EGK_19350
F7HSL6	122.991	114.458	148.468	128.639	122.232	66.7601	56.1107	102.162	89.8329	87.4195	0.679573	0.0572484	34.5571	32.452	44.9673	37.3255	23.808	16.257	17.4517	19.1722	0.51365	0.015953	F7HSL6		EGK_19717
G7NR97	2.98437	3.52254	4.54294	3.68328	4.22037	3.86316	3.23957	3.93055	4.17481	3.88569	1.05495	0.637136	1.23363	1.726	1.49557	1.48507	1.86287	1.41505	1.91262	1.73018	1.16505	0.313456	G7NR97		EGK_20493
A0A1D5QUW9	1.77538	1.76528	2.0363	1.85899	0.998544	1.18519	1.46294	1.45711	1.31995	1.28475	0.691101	0.00515906	2.28546	1.37324	2.13869	1.93246	0.569617	0.717849	0.802271	0.696579	0.360462	0.0131682	A0A1D5QUW9		EGK_20728
A0A5F7ZX76	0.166526	0.156233	0.271697	0.198152	0.110628	0.22108	0.0822383	0.110356	0.107593	0.126379	0.637787	0.139117	0.817161	0.333877	0.767925	0.639654	0.411576	0.341749	0.379309	0.377545	0.590232	0.165812	A0A5F7ZX76		EHBP1
A0A1D5QIH8	0.722269	1.10501	1.07569	0.967655	0.806988	0.959396	0.786664	1.09602	0.711307	0.872074	0.901224	0.485241	0.268944	0.396481	0.0557709	0.240399	0.132466	0.499206	0.0627262	0.231466	0.962843	0.960132	A0A1D5QIH8		EHBP1L1
G7NCH3	38.4018	41.1682	53.4947	44.3549	44.9582	26.1544	36.6608	45.0782	35.4786	37.666	0.849197	0.290993	17.1024	11.6748	12.6152	13.7975	10.041	10.8372	11.9001	10.9261	0.791891	0.177952	G7NCH3		EHD1
G7NNN2	272.937	246.336	329.845	283.039	338.261	149.432	146.461	239.077	244.708	223.588	0.789954	0.285437	3.27565	7.63756	5.30124	5.40482	6.03704	5.83984	5.06332	5.64673	1.04476	0.860882	G7NNN2		EHD2
F7E806	17.9386	35.189	44.4071	32.5116	24.9536	28.4396	23.055	23.7887	26.4075	25.3289	0.779073	0.262452	11.6159	13.54	11.5607	12.2388	12.4107	5.502	14.4676	10.7934	0.881898	0.631567	F7E806		EHD3
F7HAE5	28.7545	44.8747	40.2789	37.9694	45.4716	22.5757	22.9843	33.8925	52.3187	35.4486	0.933609	0.781135	2.24899	2.74903	2.04781	2.34861	2.76467	2.06697	2.69241	2.50801	1.06787	0.627934	F7HAE5		EHD4
A0A5F8ASE3	0.382771	0.442747	0.308855	0.378124	0.455214	0.412661	0.377819	0.401148	0.70759	0.470886	1.24532	0.319458	0.366095	0.039895	0.419861	0.275284	0.131526	0.201835	0.305208	0.212856	0.773226	0.653697	A0A5F8ASE3		EHMT1
A0A1D5R677	2.26256	2.86367	12.9074	6.01121	2.95449	2.9217	2.76186	3.50823	2.90973	3.0112	0.500931	0.280047	0.241595	0.314282	0.350071	0.301983	0.251558	0.291698	0.296609	0.279955	0.927057	0.562815	A0A1D5R677		EHMT2
F6U3K9	1.37924	1.44289	2.47571	1.76595	1.5477	2.23889	2.04778	2.23174	1.63151	1.93952	1.09829	0.613137	0.754585	0.538424	0.365141	0.552717	1.02575	1.39389	0.965415	1.12835	2.04147	0.0302281	F6U3K9		EIF2A
H9ETU6	1.04485	1.39284	1.59227	1.34332	2.11218	2.26934	2.0206	2.27272	2.11406	2.15778	1.6063	0.000900928	0.690622	0.472201	1.02678	0.729869	1.45243	1.78239	1.24457	1.49313	2.04575	0.0273953	H9ETU6		EIF2B1
A0A5F8ATZ7	0.472597	0.859509	0.55555	0.629219	0.572293	0.991592	0.914874	0.780576	0.825227	0.816912	1.2983	0.192921	1.85606	1.69708	1.38038	1.64451	1.9081	1.64559	2.19413	1.91594	1.16506	0.268237	A0A5F8ATZ7		EIF2B2
F7GGU5	0.628753	0.912768	0.694823	0.745448	1.13769	1.44503	0.870193	1.06679	0.602202	1.02438	1.37418	0.207088	0.593898	0.638405	0.608601	0.613635	0.583081	0.935891	0.733064	0.750678	1.22333	0.254373	F7GGU5		EIF2B3
F7HRU2	0.760865	1.33685	1.91702	1.33825	1.40399	1.36379	1.35677	1.48274	1.24664	1.37078	1.02431	0.900317	0.813105	0.958198	0.986016	0.919106	1	1.38273	1.14374	1.17549	1.27895	0.107167	F7HRU2		EIF2B5
H9FSW2	1.20529	1.23126	2.46973	1.63542	1.33465	0.80721	0.813127	1.2013	1.36063	1.10338	0.674677	0.174882	0.154495	0.0279176	0.0675924	0.0833349	0.280598	0.698	0.347111	0.441903	5.30274	0.0563521	H9FSW2	Protein argonaute;Protein argonaute-4	EIF2C1
H9Z073	0.580895	0.656447	1.26976	0.835702	0.7019	0.528342	0.382056	0.454932	0.500602	0.513566	0.614533	0.114198	0.0566286	0.156038	0.0593156	0.0906606	0.118607	0.215953	0.0638512	0.132804	1.46485	0.487759	H9Z073	Protein argonaute-3;Protein argonaute	EIF2C3
F7GX41	0.798418	0.9728	1.32947	1.03356	1.04931	0.826303	1.02363	1.07879	0.807916	0.957189	0.926106	0.599468	0.689028	0.836	0.607877	0.710968	0.59886	0.633339	0.587792	0.606664	0.853293	0.200665	F7GX41		EIF2D
F7EFD7	3.36607	3.65648	5.8447	4.28909	5.14367	5.27992	5.06453	4.61123	4.89344	4.99856	1.16541	0.275658	2.6867	2.7099	2.52907	2.64189	4.24363	4.41363	3.07303	3.9101	1.48004	0.0406373	F7EFD7		EIF2S1
A0A5K1U118	2.83257	5.08778	11.1203	6.3469	6.6516	1.38765	6.70578	6.76086	4.43854	5.18888	0.817546	0.630117	4.07696	2.43167	2.29897	2.93587	4.38718	3.20158	3.42929	3.67269	1.25097	0.337905	A0A5K1U118		EIF2S2
F7EKN1	4.4944	4.86731	5.9601	5.10727	5.14252	6.14455	5.85517	5.092	5.66306	5.57946	1.09245	0.304622	4.70757	4.08342	4.36412	4.38504	6.17382	4.54094	7.17176	5.96218	1.35966	0.115839	F7EKN1		EIF3A
F6RP77	3.44878	1.97236	5.05747	3.49287	3.80017	5.21861	3.33855	3.19449	3.59494	3.82935	1.09633	0.692493	2.82819	2.64679	2.38913	2.62137	2.60798	3.48399	2.7841	2.95869	1.12868	0.318497	F6RP77	Eukaryotic translation initiation factor 3 subunit B	EIF3B
G7NQG9	4.9286	6.03077	5.55784	5.50574	8.86944	6.92685	6.47569	6.09505	6.01919	6.87724	1.2491	0.11164	4.88716	5.6419	5.31078	5.27995	4.09297	5.70851	5.98546	5.26231	0.99666	0.978986	G7NQG9	Eukaryotic translation initiation factor 3 subunit C	EIF3C
F6Y9Q0	4.53531	6.4776	6.1082	5.70704	5.90759	7.94318	7.53194	6.53397	5.21417	6.62617	1.16105	0.294358	4.0988	3.48483	3.80771	3.79711	6.16705	6.08779	5.84345	6.03276	1.58878	0.000381213	F6Y9Q0	Eukaryotic translation initiation factor 3 subunit E	EIF3E
F6V6M4	4.59437	4.59531	6.53102	5.24023	4.17669	4.9506	5.52894	6.21507	5.19824	5.21391	0.994977	0.968987	5.06708	4.25006	6.06594	5.12769	5.32431	5.31386	5.14501	5.26106	1.02601	0.813132	F6V6M4	Eukaryotic translation initiation factor 3 subunit F	EIF3F
F7HE98	3.13362	1.41588	5.29994	3.28315	0.0723014	2.96293	2.17374	0.789223	2.17828	1.6353	0.498088	0.177355	16.909	18.9217	13.4329	16.4212	10.4014	5.36867	8.16547	7.97852	0.485867	0.0175611	F7HE98	Eukaryotic translation initiation factor 3 subunit G	EIF3G
H9G180	2.18144	2.05418	2.08363	2.10641	1.34871	2.53297	2.44209	2.65381	2.30678	2.25687	1.07143	0.648063	0.769873	0.986185	0.626863	0.794307	1.24199	2.10065	1.2388	1.52715	1.92261	0.0742498	H9G180	Eukaryotic translation initiation factor 3 subunit I	EIF3I
F7BXQ4	0.169671	3.03968	0.20598	1.13844	0.0572686	4.01661	0.0568138	2.8842	3.10507	2.02399	1.77786	0.521446	4.69509	4.90154	7.5983	5.73165	0.037634	0.0626719	3.26709	1.12246	0.195836	0.0316932	F7BXQ4	Eukaryotic translation initiation factor 3 subunit J	EIF3J
F6XGZ8	5.63952	6.65612	3.49304	5.26289	4.28013	4.0632	3.70682	4.98755	5.0885	4.42524	0.840838	0.317399	3.88317	3.59392	2.45487	3.31065	2.85314	2.48213	4.24948	3.19492	0.965042	0.875379	F6XGZ8	Eukaryotic translation initiation factor 3 subunit K	EIF3K
A0A1D5R0J3	8.69664	8.80783	10.4387	9.31439	10.2954	12.9355	9.37524	6.37106	9.42261	9.67995	1.03925	0.81067	0.874051	1.17292	0.535093	0.860689	1.99701	2.63912	1.93859	2.19157	2.5463	0.0101555	A0A1D5R0J3	Eukaryotic translation initiation factor 3 subunit L	EIF3L
A0A5K1VIH6	4.53609	3.90408	1.79934	3.41317	5.6578	6.83821	5.09712	5.42335	4.77698	5.55869	1.6286	0.0310802	3.13937	3.19815	3.94985	3.42912	3.37332	3.19584	2.67558	3.08158	0.89865	0.357526	A0A5K1VIH6	Eukaryotic translation initiation factor 3 subunit M	EIF3M
F6ZET3	12.7329	15.6785	22.2767	16.896	16.2899	23.6855	26.886	17.4869	14.3352	19.7367	1.16813	0.480578	13.8017	14.3072	11.4478	13.1856	15.6534	22.426	16.9968	18.3587	1.39234	0.0830097	F6ZET3		EIF4A1
F6SFF8	33.4234	21.2404	35.6443	30.1027	30.1885	29.0121	18.8489	22.5412	16.6249	23.4431	0.778771	0.219257	13.0549	9.01328	9.54263	10.537	13.1459	11.7702	11.1518	12.0226	1.141	0.347951	F6SFF8		EIF4A2
H9FQY2	2.93277	4.34576	6.24509	4.50787	3.26101	1.09116	1.73159	3.21403	3.70327	2.60021	0.576815	0.0968216	16.5114	10.4195	9.62324	12.1847	6.32378	4.13928	4.96852	5.14386	0.422158	0.0360071	H9FQY2		EIF4B
H9ENS9	2.11706	3.60356	1.64535	2.45532	3.56992	0.0795636	0.0653935	2.73236	3.47802	1.98505	0.808469	0.69511	2.62895	4.09561	2.21566	2.98007	0.0576801	2.5755	0.0745543	0.902577	0.302871	0.109445	H9ENS9		EIF4E
G7MZ42	0.360861	0.101912	0.560176	0.340983	0.153329	0.248276	0.451278	0.339963	0.825793	0.403728	1.18401	0.743448	2.14051	2.8622	1.37913	2.12728	0.104287	0.519423	0.810289	0.478	0.2247	0.0254754	G7MZ42		EIF4EBP1
F7FDD1	0.85523	0.854466	0.121767	0.610488	0.84756	0.954141	0.510462	1.24862	0.0762029	0.727396	1.1915	0.729052	1.00461	1.81366	1.06907	1.29578	0.926055	1.00957	0.60649	0.847373	0.653949	0.193477	F7FDD1		EIF4EBP2
F6QCJ2	0.245203	0.245648	0.119862	0.203571	0.105774	0.0520004	0.0382251	0.19128	0.186597	0.114775	0.56381	0.14383	0.220153	0.229055	0.397848	0.282352	0.0762101	0.0744955	0.0669312	0.0725456	0.256933	0.0222557	F6QCJ2		EIF4ENIF1
F7GJ95	4.97105	3.94052	5.01261	4.6414	4.01157	4.07581	4.84226	3.70123	3.84806	4.09579	0.882447	0.188183	7.37632	3.52508	6.33148	5.74429	4.86696	3.2361	4.90707	4.33671	0.75496	0.331485	F7GJ95		EIF4G1
F6XWN2	2.09768	2.47551	2.31849	2.29723	1.69539	2.23508	1.94896	1.97932	1.81939	1.93563	0.842592	0.0464199	1.59497	1.75969	2.25376	1.86947	1.25354	1.15898	1.86559	1.42604	0.762801	0.209753	F6XWN2		EIF4G2
A0A1D5QXU0	0.703512	0.545548	0.83162	0.69356	0.553482	0.479015	0.425466	0.770753	0.652683	0.57628	0.830901	0.294737	0.593586	0.487323	0.700635	0.593848	0.566732	0.518488	0.464104	0.516441	0.869652	0.320654	A0A1D5QXU0		EIF4G3
F7HNN0	0.840409	1.12967	1.60344	1.19117	0.370611	0.519654	0.958415	2.17647	1.32498	1.07003	0.898296	0.801488	1.15611	2.41236	2.22158	1.93002	1.06362	0.999549	0.857951	0.973705	0.504506	0.0729448	F7HNN0		EIF4H
H9ESU3	1.17028	0.645184	1.38273	1.06607	1.52923	1.39175	1.43169	1.02435	0.703094	1.21602	1.14066	0.585821	2.7706	2.27887	2.43102	2.4935	2.04727	1.41508	2.47887	1.9804	0.794228	0.207277	H9ESU3		EIF5
A0A5F7ZUP7	1.93732	1.26055	2.35381	1.85056	1.63022	1.68736	2.41852	2.12867	2.6227	2.09749	1.13344	0.506526	1.79993	1.91149	1.4988	1.73674	1.02365	1.10287	1.75124	1.29259	0.744261	0.16446	A0A5F7ZUP7		EIF5B
G7N4Z7	4.19452	6.60422	10.7321	7.17695	5.22259	4.54737	5.83724	5.2812	4.61838	5.10136	0.710797	0.19673	8.96516	4.10887	6.25054	6.44152	3.38458	3.19403	4.41247	3.66369	0.568762	0.12891	G7N4Z7	Eukaryotic translation initiation factor 6	EIF6
A0A1D5QZX4	0.474296	0.819684	1.12572	0.806568	0.739905	0.725231	0.8889	0.903327	0.906223	0.832717	1.03242	0.865496	0.300097	0.525452	0.338258	0.387936	0.447159	0.522197	0.905351	0.624902	1.61084	0.208178	A0A1D5QZX4		ELAC2
F6YCH7	50.8182	43.4282	132.91	75.7187	78.1013	60.0196	46.6432	36.5523	100.807	64.4247	0.850843	0.678245	0.136776	0.0972713	3.82811	1.35405	2.5403	4.37386	0.0661291	2.32676	1.71837	0.609387	F6YCH7		ELANE
F7HS28	11.5021	13.3715	20.6485	15.174	9.84024	13.9255	16.668	20.6011	16.9446	15.5959	1.0278	0.897391	11.5438	12.8688	16.114	13.5088	8.96385	9.33084	8.42888	8.90786	0.659409	0.0291656	F7HS28	ELAV-like protein	ELAVL1
F7DM33	3.22918	2.96253	4.11157	3.43443	4.19125	3.89714	3.68531	4.07616	4.56988	4.08395	1.18912	0.0900831	1.39421	1.5059	1.33517	1.41176	1.64267	1.53023	1.74918	1.64069	1.16216	0.0469079	F7DM33		ELMO1
A0A5F8AJM9	0.519877	1.09165	0.165717	0.592414	0.0644926	1.20652	1.27959	1.07554	1.13049	0.951327	1.60585	0.35503	0.109632	0.0859614	0.102008	0.0992004	0.798967	1.05265	0.135545	0.662387	6.67726	0.108553	A0A5F8AJM9		ELMOD2
H9ZED7	0.360035	0.167683	0.192518	0.240079	0.090616	0.136607	0.553383	0.575713	0.706457	0.412555	1.71842	0.355817	0.085957	0.0626514	0.0851828	0.0779304	0.267811	0.428497	0.0878714	0.261393	3.35419	0.136529	H9ZED7		ELOF1
A0A1D5R2P3	0.624508	0.534138	0.143752	0.434133	0.716918	0.768323	0.902848	0.717695	0.80519	0.782195	1.80174	0.0248817	0.756145	0.388382	0.634333	0.592953	1.02362	0.441463	0.685102	0.716727	1.20874	0.570385	A0A1D5R2P3		ELP2
F7C4W3	0.395562	0.345721	0.446519	0.395934	0.300303	0.336204	0.37469	0.309702	0.342145	0.332609	0.840061	0.0610481	0.260318	0.172729	0.143405	0.192151	0.371398	0.341348	0.386316	0.366354	1.90659	0.00971838	F7C4W3		ELP3
F7CZW6	0.0459583	0.116663	0.507055	0.223225	0.373845	0.38029	0.266712	0.382609	0.116443	0.30398	1.36176	0.543271	0.676998	0.348756	0.505972	0.510575	0.113188	0.12052	0.0840826	0.10593	0.207472	0.0132631	F7CZW6		ELP5
F7ED36	0.368796	0.08344	0.247234	0.233157	0.0961436	0.0721191	0.167944	0.0939541	0.177464	0.121525	0.521216	0.14553	0.335167	0.0723221	0.21819	0.20856	0.33663	0.219001	0.302844	0.286158	1.37207	0.40627	F7ED36		ELTD1
F7HK17	1.89927	1.80448	3.16899	2.29091	1.81538	3.07385	2.44254	1.91612	1.69708	2.18899	0.955512	0.834833	0.453909	0.360753	0.32863	0.381097	1.04506	1.75837	1.29193	1.36512	3.58207	0.00980032	F7HK17		EMC1
I0FH38	1.41	1.10685	0.879929	1.13226	1.51318	1.63011	1.59585	1.24488	1.10316	1.41744	1.25187	0.160142	0.0797819	0.486111	0.438584	0.334826	0.737061	0.522097	0.535821	0.598326	1.78698	0.145149	I0FH38		EMC2
A0A5F8AS46	0.611	0.969966	0.878948	0.819971	0.842617	0.577284	0.816321	0.589651	0.690668	0.703309	0.857724	0.320807	0.0601387	0.139531	0.0547567	0.0848088	0.0801797	0.330741	0.817558	0.409493	4.82843	0.210971	A0A5F8AS46		EMC4
F7GCL3	8.3655	7.23398	8.0214	7.87362	3.65811	2.92398	6.02562	6.53466	6.79871	5.18821	0.658936	0.0481586	10.1019	7.05345	11.5495	9.56828	2.49553	2.15194	2.94795	2.53181	0.264604	0.00637567	F7GCL3		EMD
F7GPS2	33.5006	26.9447	65.371	41.9387	26.2413	15.8853	17.9315	17.7262	18.4912	19.2551	0.459124	0.0451507	6.9142	5.39141	6.44895	6.25152	2.04734	2.76908	2.27619	2.3642	0.37818	0.00145703	F7GPS2		EMILIN1
F6UKQ5	0.990313	0.621885	0.454139	0.688779	0.682285	0.981537	1.39151	0.507263	0.978866	0.908292	1.3187	0.380838	0.297105	0.130455	0.293363	0.240308	0.053671	0.0985488	0.0345994	0.062273	0.259139	0.0375311	F6UKQ5		EMILIN2
F7FGQ7	1.29193	1.67323	2.41698	1.79405	1.13191	0.917075	0.968518	1.19428	1.62387	1.16713	0.650556	0.0763636	0.293839	0.0430086	0.278724	0.205191	0.625396	0.239084	0.542154	0.468878	2.28508	0.13841	F7FGQ7		EML3
A0A1D5RAU7	3.56079	3.81207	7.9359	5.10292	5.44709	4.95621	4.33516	4.715	3.69867	4.63043	0.907407	0.684608	3.00236	1.38417	2.13195	2.17283	2.0307	2.43374	2.37965	2.28136	1.04995	0.833661	A0A1D5RAU7		EML4
F6W0D8	5.8298	6.7831	6.45907	6.35732	4.96245	2.68732	2.54031	3.55977	3.79213	3.5084	0.551867	0.00361698	0.240465	0.246769	0.436313	0.307849	0.39455	0.21735	0.310109	0.307336	0.998336	0.995322	F6W0D8		ENAH
F7AJA1	8.77229	9.42802	7.79854	8.66629	9.85212	8.7542	7.97843	6.21126	12.1704	8.99329	1.03773	0.818821	1.63311	2.15001	1.2887	1.69061	1.39654	1.47847	1.18862	1.35455	0.80122	0.273135	F7AJA1		ENDOD1
F7BB68	5.36357	5.45806	6.75575	5.85912	5.52372	2.45078	2.19971	2.21282	5.47189	3.57178	0.60961	0.0828413	1.97778	1.94367	1.32529	1.74891	2.08246	1.42988	1.08356	1.53197	0.875954	0.58081	F7BB68		ENG
F6ZR44	0.560942	0.888181	0.465007	0.638043	1.33875	0.871286	1.23432	1.44424	1.21124	1.21997	1.91205	0.0106062	9.34616	5.03807	7.13303	7.17242	4.84737	0.776428	5.61975	3.74785	0.522536	0.153965	F6ZR44		ENOSF1
F7GTW9	1.7704	1.58162	0.767193	1.37307	1.16236	1.47565	3.12032	0.880223	0.42095	1.4119	1.02828	0.95461	5.01751	9.43685	9.35705	7.93713	3.63562	4.09417	5.79961	4.5098	0.56819	0.0990888	F7GTW9		ENPEP
F7GPN9	2.14998	1.51677	1.58867	1.75181	4.25331	1.54116	0.867292	1.51179	0.806677	1.79605	1.02525	0.960512	7.70185	12.7656	13.1253	11.1976	11.849	4.429	6.36279	7.54692	0.673978	0.266467	F7GPN9		ENPP1
F7GTS7	4.17638	3.41735	7.37572	4.98982	4.46594	2.76058	1.99501	2.84691	2.10988	2.83567	0.568291	0.0892123	0.331881	0.625289	0.836695	0.597955	0.515049	0.528279	0.846823	0.63005	1.05367	0.86871	F7GTS7		ENPP4
A0A5K1VEJ0	69.2513	60.1421	80.1813	69.8582	68.1097	25.3598	24.9016	52.7186	74.7062	49.1592	0.703699	0.204609	2.25692	2.29553	1.93761	2.16336	1.91206	3.21488	1.6899	2.27228	1.05035	0.834639	A0A5K1VEJ0		ENTPD1
F7B6X1	7.84871	7.67456	0.209937	5.2444	5.52793	2.65723	2.10621	3.36417	10.5841	4.84793	0.924402	0.890621	5.69457	6.00383	4.79056	5.49632	4.43989	0.100774	2.48797	2.34288	0.426263	0.0732535	F7B6X1	Transcription and mRNA export factor ENY2	ENY2
F7FX04	1.90984	1.4172	1.0734	1.46681	1.79645	1.93995	1.82349	1.32104	1.15615	1.60742	1.09586	0.62367	0.193434	0.157218	0.0996754	0.150109	0.14488	0.322501	0.388527	0.285302	1.90063	0.156871	F7FX04		EOGT
F6W871	7.54072	9.69193	17.0739	11.4355	7.24734	4.00224	4.24325	3.40153	9.25482	5.62984	0.492311	0.0659719	5.37216	5.94327	5.33513	5.55019	2.52185	2.93178	2.08243	2.51202	0.452601	0.000642024	F6W871		EPB41
F6PK70	0.523466	0.684898	1.17656	0.794973	0.423569	0.23784	0.360807	0.604732	0.367672	0.398924	0.501808	0.0522785	0.429849	0.0485738	0.394031	0.290818	0.156987	0.0882642	0.0290874	0.0914462	0.314445	0.191691	F6PK70		EPB41L1
F7BWK5	20.7237	16.0871	17.6205	18.1438	16.3344	7.30942	6.62691	10.818	10.8454	10.3868	0.572473	0.0211746	2.63952	1.32167	1.90481	1.95533	1.10565	1.01078	0.94091	1.01911	0.521195	0.0714752	F7BWK5		EPB41L2
F6YVB3	4.41953	6.74629	11.7436	7.63647	4.17018	4.23346	3.5279	3.94853	8.57441	4.8909	0.640465	0.220151	0.570185	1.55296	0.417558	0.8469	1.44445	1.9078	1.31786	1.5567	1.83812	0.149399	F6YVB3		EPB42
A0A1D5QUS8	3.59691	5.46579	3.1011	4.0546	5.27393	3.48995	3.36397	3.77975	4.83786	4.14909	1.0233	0.901584	0.635049	0.24345	0.450298	0.442932	0.63366	0.805434	0.392798	0.610631	1.37861	0.366064	A0A1D5QUS8	Receptor protein-tyrosine kinase	EPHB4
A0A5F8A808	2.02949	1.76635	7.84993	3.88192	4.80423	3.58324	3.80394	2.97565	0.0640573	3.04622	0.78472	0.659048	70.9551	31.0645	33.737	45.2522	81.2823	75.9954	102.301	86.5261	1.91209	0.0529986	A0A5F8A808		EPHX2
F6RZP3	3.72852	3.45342	7.87376	5.01857	4.00391	3.78118	3.89193	4.55659	4.07887	4.0625	0.809493	0.401513	26.3741	16.9257	22.1092	21.803	10.7786	5.4101	11.4276	9.20545	0.42221	0.0194137	F6RZP3		EPN1
F7H3R5	2.46507	3.50609	2.51859	2.82992	3.97058	2.12899	2.27024	3.52068	4.53944	3.28599	1.16116	0.525471	1.17799	1.30351	0.571189	1.01756	0.0602202	0.277222	0.200221	0.179221	0.176128	0.0233856	F7H3R5		EPN2
A0A1D5QVD6	0.084684	0.991792	0.199448	0.425308	0.593135	0.316837	0.390855	0.38797	0.0497975	0.347719	0.81757	0.756246	0.351777	0.922542	0.804975	0.693098	0.613108	0.236715	0.786871	0.545564	0.787139	0.568885	A0A1D5QVD6		EPN3
A0A1D5QB56	3.21872	2.71331	3.22225	3.05143	3.44502	3.45425	4.44368	4.30133	3.62787	3.85443	1.26316	0.0422829	9.13538	8.37756	7.22813	8.24702	8.52111	10.0854	8.71515	9.10721	1.1043	0.310511	A0A1D5QB56		EPRS
A0A1D5QDB0	2.22814	2.13869	2.11189	2.15957	2.00448	1.20796	1.29657	1.9413	1.87592	1.66525	0.771101	0.0738718	1.82968	1.63993	1.88316	1.78425	0.762743	0.487644	0.432254	0.56088	0.31435	0.000630896	A0A1D5QDB0		EPS15L1
A0A5F8AHC3	0.910382	0.929957	0.6161	0.818813	0.919585	0.860146	0.992472	0.879669	1.04425	0.939224	1.14706	0.217348	0.501196	0.51334	0.47876	0.497765	0.350878	0.464955	0.514126	0.44332	0.89062	0.332263	A0A5F8AHC3		EPS8
F6VIA6	8.98379	7.93183	9.87759	8.93107	5.63367	2.91672	4.83542	5.37666	9.26083	5.60466	0.627546	0.0594768	3.13819	4.08629	5.50755	4.24401	2.16595	2.77272	3.95384	2.96417	0.698436	0.213417	F6VIA6		EPS8L2
A0A5F8ADE0	5.32459	4.28393	4.17011	4.59287	5.44365	7.92986	6.76053	5.09373	4.79291	6.00413	1.30727	0.138919	0.72328	0.666356	0.463065	0.617567	1.29827	1.66072	1.1935	1.38416	2.24132	0.00910825	A0A5F8ADE0		ERAP1
F7D6W0	1.83501	1.62822	0.0884537	1.18389	1.01758	0.752452	1.14242	1.01515	1.5594	1.0974	0.926944	0.850348	1.87884	2.36559	1.75792	2.00078	1.29624	0.765401	0.804369	0.955337	0.477482	0.0143395	F7D6W0	Receptor protein-tyrosine kinase	ERBB2
F7GLG1	1.59043	1.75303	1.26752	1.53699	1.67217	1.1771	0.995242	1.47074	1.17722	1.29849	0.844827	0.259554	3.49211	2.58178	4.82939	3.63443	1.86219	1.4369	1.82202	1.70704	0.469685	0.0445104	F7GLG1		ERC1
F7BIL7	0.301235	0.307858	0.388596	0.332563	0.408973	0.229614	0.473146	0.210103	0.365265	0.33742	1.0146	0.94776	0.139161	0.0806227	0.0679181	0.0959006	0.344851	0.256397	0.216037	0.272428	2.84074	0.0158648	F7BIL7		ERCC2
F6YM39	0.281046	0.332324	0.385451	0.33294	0.0720281	0.248381	0.307704	0.391948	0.316061	0.267225	0.80262	0.41533	0.448362	0.337951	0.713731	0.500015	0.256527	0.169528	0.551446	0.325834	0.651648	0.339097	F6YM39		ERCC5
A0A1D5QXD8	6.07873	5.87986	10.8241	7.59425	5.74707	6.03664	6.32349	7.25512	7.83418	6.6393	0.874254	0.487227	2.06379	3.12458	2.8468	2.67839	5.83402	8.12986	4.69874	6.22087	2.32262	0.0286129	A0A1D5QXD8		ERGIC1
F7F037	1.34909	1.84909	0.329202	1.1758	1.03379	1.20225	1.7062	1.24696	1.17201	1.27224	1.08203	0.797936	0.816571	1.04062	1.27617	1.04445	1.09022	0.616297	0.212479	0.639666	0.612442	0.230245	F7F037		ERGIC3
F6ZY27	2.73142	2.46509	0.151011	1.78251	3.59992	2.54551	1.75593	3.0836	1.76827	2.55064	1.43093	0.356553	0.419795	0.539141	0.390445	0.449794	0.429386	0.0527971	0.100813	0.194332	0.432047	0.114138	F6ZY27		ERLEC1
H9FPB6	2.94685	4.91958	9.57485	5.81376	3.61582	3.81832	3.30856	3.93228	4.05869	3.74673	0.64446	0.202699	3.38572	2.38007	2.21566	2.66048	3.9341	6.14259	6.90872	5.66181	2.12811	0.0357306	H9FPB6		ERLIN2
F7G2I9	2.71324	3.91954	5.12708	3.91995	2.85082	3.21195	2.94381	1.9908	2.59211	2.7179	0.69335	0.083157	0.582458	0.503557	0.483531	0.523182	0.816207	1.49338	0.970773	1.09345	2.09	0.05118	F7G2I9		ERMP1
A0A5F8A6W0	0.0669457	0.12465	0.112638	0.101411	0.111447	0.0827775	0.0527089	0.0488429	0.0931535	0.077786	0.767034	0.292364	0.0524771	0.0680521	0.1195	0.0800098	0.13642	0.119527	0.0732689	0.109739	1.37156	0.343343	A0A5F8A6W0		ERN1
A0A1D5QIC4	8.09572	6.72605	7.65044	7.49073	7.42012	9.88894	7.49283	5.21168	5.45773	7.09426	0.947071	0.745254	6.00451	4.46364	5.32296	5.2637	4.30347	3.34698	6.27848	4.64298	0.882075	0.557594	A0A1D5QIC4		ERO1L
A0A5K1TUM5	22.5519	18.0912	11.382	17.3417	17.6385	29.9373	23.7622	14.9436	13.1949	19.8953	1.14725	0.60999	42.7596	33.9553	54.911	43.8753	30.5175	22.0374	39.5421	30.699	0.699688	0.170769	A0A5K1TUM5		ERP44
F6THA2	7.58047	5.38555	19.6136	10.8599	7.8561	2.98984	3.29814	6.11545	6.62702	5.37731	0.495154	0.165408	0.669163	0.239326	0.621697	0.510062	0.181649	0.0712156	0.0344976	0.0957875	0.187796	0.0443086	F6THA2		ESAM
H9FR54	10.3998	9.82959	25.7531	15.3275	18.9947	16.4721	18.2786	17.9752	16.1158	17.5673	1.14613	0.584601	26.2153	13.6443	12.5323	17.464	30.0905	30.6815	27.983	29.585	1.69406	0.0532189	H9FR54		ESD
H9EVG4	13.0618	12.3711	12.1902	12.541	11.6677	10.5591	9.21555	9.78832	11.3148	10.5091	0.837977	0.0192148	4.29156	5.67738	4.7004	4.88978	6.50187	7.8515	6.91284	7.08874	1.4497	0.0185159	H9EVG4		ESYT1
F6Z5L0	7.3296	7.3628	12.7093	9.1339	7.24082	4.56243	4.766	7.93546	8.80062	6.66107	0.729268	0.203056	0.617854	0.790668	0.674443	0.694322	1.32898	2.52263	0.715153	1.52225	2.19243	0.195357	F6Z5L0		ESYT2
F7CTK0	1.53805	2.72421	4.1111	2.79112	2.4305	3.24492	4.00111	2.66931	1.9931	2.86779	1.02747	0.918021	2.11551	2.32864	1.82264	2.08893	1.9885	2.94037	3.35394	2.76094	1.3217	0.193168	F7CTK0		ETF1
F7GP40	13.0838	14.0657	11.6726	12.9407	10.7482	14.9177	14.4658	19.2847	11.1615	14.1156	1.09079	0.599057	67.4363	69.1226	75.5487	70.7025	102.981	74.7991	116.674	98.1515	1.38823	0.0943994	F7GP40		ETFA
H9ETC5	9.34697	13.5942	21.0881	14.6764	15.2862	16.2493	12.8979	15.6907	9.27004	13.8788	0.945655	0.801633	45.6613	62.7869	48.7612	52.4031	87.9145	62.4451	125.495	91.9514	1.75469	0.106569	H9ETC5		ETFB
F6TD22	2.96503	2.84361	4.39231	3.40032	2.77691	4.31264	2.56899	3.6158	2.85079	3.22503	0.948449	0.766835	9.35275	13.9535	7.28406	10.1968	29.2146	39.0871	23.8163	30.706	3.01134	0.0137238	F6TD22		ETFDH
G7NM78	4.7939	5.91115	4.61974	5.10826	4.72684	6.99271	9.49029	6.61905	6.08893	6.78356	1.32796	0.171416	5.41238	3.01568	3.28492	3.90432	4.86946	4.07078	3.77098	4.23707	1.08523	0.707624	G7NM78		ETHE1
A0A5F7ZYL7	0.607372	0.899518	0.976873	0.827921	0.743659	0.689427	0.737159	0.586227	0.90417	0.732129	0.884298	0.405168	1.35441	0.0898894	2.65983	1.36804	0.0721213	1.76846	1.88261	1.24106	0.907179	0.899603	A0A5F7ZYL7		EVI5
F7FI06	0.86758	1.35592	1.44417	1.22256	0.720136	0.629344	0.523107	0.602829	0.900842	0.675252	0.552328	0.0129479	1.6685	1.65304	1.5832	1.63492	1.30155	0.345692	0.578987	0.742076	0.453893	0.0365662	F7FI06		EWSR1
F7B2V9	0.736858	0.641687	0.54116	0.639902	0.551988	0.689112	0.951278	0.759062	0.729291	0.736146	1.1504	0.351432	0.430439	0.306649	0.254283	0.330457	0.851469	0.458004	0.658273	0.655916	1.98488	0.0598442	F7B2V9		EXD2
A0A5F7ZYF5	1.51629	1.70109	2.31489	1.84409	2.00858	1.21686	1.55886	1.62905	2.13335	1.70934	0.926928	0.648931	0.715618	0.612281	0.861143	0.729681	0.933535	0.695594	1.05152	0.89355	1.22458	0.266959	A0A5F7ZYF5		EXOC1
H9ES04	2.33914	2.78921	3.18604	2.77146	2.70366	1.9237	2.21226	2.818	3.22299	2.57612	0.929518	0.601083	0.903692	0.891616	1.24182	1.01237	1.53179	1.2904	1.6742	1.4988	1.48048	0.0386646	H9ES04		EXOC2
G7MME5	1.49406	1.36682	2.29462	1.7185	1.78703	1.52599	1.30847	1.57595	1.49189	1.53787	0.894891	0.472325	0.515583	0.541506	0.544635	0.533908	0.695174	0.419442	0.520721	0.545112	1.02098	0.896735	G7MME5		EXOC4
F7HM78	2.36619	2.17833	3.47113	2.67188	2.88836	2.33461	1.87948	2.09321	1.97943	2.23502	0.836496	0.294039	0.975559	1.0274	1.49508	1.16601	1.32125	0.864079	1.77394	1.31976	1.13185	0.64625	F7HM78		EXOC5
H9ENB4	1.95338	2.00191	1.74944	1.90158	1.75278	1.14613	1.72406	2.34927	2.5262	1.89968	0.999005	0.995657	1.02728	1.17099	1.72837	1.30888	1.59384	0.869827	1.88485	1.44951	1.10744	0.7231	H9ENB4		EXOC6B
F7BWL3	1.51822	2.38986	3.79149	2.56652	2.44901	1.74317	1.8891	2.15613	2.47632	2.14274	0.834883	0.447502	0.884382	1.12978	1.49311	1.16909	1.1564	0.823645	0.788707	0.922918	0.789434	0.310382	F7BWL3		EXOC8
A0A5F8ALR3	1.57125	1.34142	1.98393	1.6322	1.84177	1.23178	1.0439	0.996645	1.04517	1.23185	0.754721	0.162006	0.305762	0.477469	0.306245	0.363159	0.985004	0.961354	0.950652	0.96567	2.65909	0.000486482	A0A5F8ALR3		EXOG
G7NFJ1	17.2354	37.16	52.1772	35.5242	17.8496	29.8441	29.8638	13.2813	26.2422	23.4162	0.659162	0.210468	0.141148	0.257809	0.168938	0.189298	0.350322	0.265767	0.38107	0.332386	1.75589	0.0438974	G7NFJ1		EXOSC2
F7DHI6	1.70081	1.30358	1.72641	1.57693	1.42276	1.66592	1.41628	1.19784	1.35433	1.41143	0.895045	0.287418	0.658312	0.862912	0.0862811	0.535835	0.915797	1.05325	0.962905	0.977317	1.82391	0.134576	F7DHI6		EXOSC4
A0A5F7ZPI9	1.12474	1.14068	2.58877	1.61806	1.22512	1.05774	0.96011	0.682658	0.983645	0.981853	0.606808	0.139292	0.883619	0.806758	0.713073	0.80115	0.719359	0.560024	0.608438	0.629274	0.785463	0.0654312	A0A5F7ZPI9		EXOSC7
A0A5F8ABX0	0.515168	0.432221	0.32515	0.424179	0.301716	0.552585	0.357515	0.4035	0.35868	0.3948	0.930737	0.687602	0.487329	0.078094	0.350169	0.305197	0.296858	0.218092	0.1452	0.22005	0.721009	0.542253	A0A5F8ABX0		EXOSC8
H9FVZ0	0.956851	1.12459	0.297533	0.792991	0.691096	0.632567	0.731684	0.561635	0.58744	0.640885	0.808186	0.451852	0.23307	0.245532	0.0938088	0.190804	0.091868	0.0832022	0.115067	0.0967126	0.50687	0.130415	H9FVZ0		EXOSC9
H9FZE0	12.7071	16.4618	13.8208	14.3299	15.695	21.4588	14.432	11.6339	13.5603	15.356	1.07161	0.679086	11.9951	13.3031	11.179	12.1591	13.3443	10.6017	19.5676	14.5045	1.1929	0.437723	H9FZE0		EZR
F6PJ95	0.228695	0.534764	0.184671	0.316043	0.158095	0.275182	0.145037	0.104985	0.219336	0.180527	0.571209	0.18189	1.15583	1.01503	0.600737	0.923868	0.812431	1.41117	1.10503	1.10954	1.20098	0.482441	F6PJ95		F11
F6WSS8	29.4095	27.2675	21.532	26.0696	20.1525	11.189	15.9269	18.041	22.1871	17.4993	0.671251	0.0308268	2.026	3.09498	2.36195	2.49431	2.34967	1.96916	1.89377	2.07087	0.830236	0.287823	F6WSS8		F11R
F7FY72	6.6345	3.11222	5.46253	5.06975	3.97173	4.40758	6.34826	3.60681	3.25315	4.3175	0.85162	0.499336	2.81595	3.31214	1.8875	2.67186	2.03092	2.16204	2.00783	2.06693	0.77359	0.22345	F7FY72		F12
F7D3L5	4.86106	3.78041	5.93581	4.85909	3.25902	9.33471	7.17833	7.01439	5.42516	6.44232	1.32583	0.307928	0.326788	0.788662	0.191961	0.435804	0.134511	0.859635	0.179579	0.391242	0.897747	0.887647	F7D3L5		F13A1
F6XAB8	0.287437	0.38912	0.231775	0.302777	0.307287	0.326478	0.256329	0.253282	0.649143	0.358504	1.18405	0.612319	0.196415	0.116927	0.169662	0.161002	0.0303385	0.111228	0.0841326	0.075233	0.467281	0.0617203	F6XAB8		F13B
A0A0B4J1C9	0.621459	0.132444	0.145913	0.299938	0.109749	0.466438	0.255559	0.30532	0.391497	0.305712	1.01925	0.969049	0.121973	0.464281	0.679576	0.421943	0.432342	0.710999	0.668315	0.603885	1.4312	0.378799	A0A0B4J1C9		F7
A0A5F7ZD20	0.439213	0.626228	0.154182	0.406541	0.670562	0.825287	0.785523	0.638351	0.530622	0.690069	1.69742	0.0599362	0.402427	0.121261	0.198003	0.240563	0.331028	0.0993526	0.399281	0.276554	1.14961	0.7854	A0A5F7ZD20		F8A1
F7G6J5	4.24238	3.65829	4.35106	4.08391	4.41537	3.80605	4.13962	2.47236	5.2517	4.01702	0.983622	0.918372	6.35015	3.16171	3.83238	4.44808	5.37275	2.80035	3.39632	3.85648	0.866998	0.659068	F7G6J5		F9
Q8WMN4	0.494172	0.629799	1.06583	0.729933	1.06406	0.990506	1.47217	1.9466	1.03016	1.3007	1.78194	0.0832015	5.1333	3.11709	4.52108	4.25716	9.53517	6.92587	9.71298	8.72467	2.04941	0.0144441	Q8WMN4		fabgl
A0A5K1VR86	0.477075	0.142257	0.369506	0.329613	0.332461	1.77873	0.386553	2.05576	0.167065	0.944112	2.86431	0.298464	0.649194	2.89914	0.053851	1.20073	0.74358	14.2731	0.692671	5.23645	4.36106	0.429903	A0A5K1VR86		FABP3
F7GLY0	16.9298	32.8658	35.299	28.3648	16.8964	53.104	20.073	42.9061	35.3016	33.6562	1.18655	0.61662	1.10494	4.97357	2.57129	2.88327	0.634123	18.6653	0.117922	6.47246	2.24484	0.593783	F7GLY0		FABP4
F6YIY5	111.91	121.712	31.0447	88.2225	127.044	88.2883	108.011	131.679	131.323	117.269	1.32924	0.26828	3.36453	4.45145	3.48524	3.76708	3.94301	5.72121	1.3533	3.67251	0.974896	0.946079	F6YIY5		FABP5
G7NBN7	0.0738865	0.147804	0.119704	0.113798	0.0743568	0.502522	0.205951	0.218563	0.0403457	0.208348	1.83085	0.42222	0.116409	0.0315223	0.0963205	0.0814172	0.184459	0.108162	0.120979	0.137867	1.69334	0.180293	G7NBN7		FADD
F6QTM2	0.146827	0.522286	0.608998	0.426037	0.723278	0.759564	0.710012	0.82298	0.390647	0.681296	1.59915	0.127115	0.418686	0.264507	0.509065	0.397419	0.484381	0.545488	0.537095	0.522321	1.31428	0.166314	F6QTM2		FAF1
A0A1D5QU10	2.62555	2.78244	1.12568	2.17789	2.11976	2.08359	2.46308	2.51076	2.70847	2.37713	1.09148	0.650044	1.67838	1.85386	0.934882	1.48904	1.52965	1.45221	1.48408	1.48864	0.999732	0.998942	A0A1D5QU10		FAF2
F7HLF5	1.6301	4.43263	9.57625	5.21299	3.24684	2.85857	2.67615	2.31883	4.2403	3.06814	0.588556	0.267476	36.2385	32.4219	18.7746	29.145	43.5085	28.7541	35.5414	35.9347	1.23296	0.374741	F7HLF5		FAH
F6YDT1	5.40062	3.09989	6.36703	4.95585	3.3463	4.55928	8.06446	4.51819	2.51774	4.60119	0.928437	0.814537	14.7457	14.1463	10.3879	13.0933	7.09671	6.72303	21.4966	11.7721	0.899092	0.806564	F6YDT1		FAHD1
A0A5F7ZEY9	0.0397377	3.52553	0.902121	1.48913	1.30798	0.575813	0.420806	1.15744	0.0682462	0.706058	0.474142	0.379365	1.91208	0.440164	1.11408	1.15544	0.056455	0.145926	0.173677	0.125353	0.108489	0.0733096	A0A5F7ZEY9		FAM107B
F7H224	2.77742	1.80434	2.38787	2.32321	2.21339	2.92815	2.33405	1.49654	2.30979	2.25638	0.971236	0.861684	4.74259	2.34746	4.14728	3.74578	1.70062	1.06137	2.32093	1.69431	0.452325	0.0637496	F7H224		FAM114A2
H9FRU7	2.99888	3.45883	3.95482	3.47084	3.14826	2.94759	2.40031	2.71348	4.25517	3.09296	0.891126	0.449509	2.31572	2.0324	1.63242	1.99351	2.27355	1.8795	1.80508	1.98604	0.996253	0.977214	H9FRU7		FAM120A
A0A5F8AJ62	0.26347	0.220464	0.383522	0.289152	0.332404	0.549292	0.28378	0.247001	0.332243	0.348944	1.20678	0.47599	0.179223	0.0436514	0.218422	0.147099	0.139858	0.239789	0.30637	0.228672	1.55455	0.31893	A0A5F8AJ62		FAM120B
F7DQ97	0.214581	0.246376	0.422762	0.294573	0.375167	0.242527	0.257577	0.281381	0.223198	0.27597	0.936847	0.763508	0.0444688	0.175714	0.120144	0.113442	0.185517	0.164402	0.136095	0.162005	1.42808	0.298125	F7DQ97		FAM120C
H9ETI6	0.309699	0.315566	0.286362	0.303876	0.226879	0.173756	0.377526	0.389319	0.54241	0.341978	1.12539	0.677708	0.13385	0.0838428	0.0903836	0.102692	0.155145	0.14497	0.139163	0.146426	1.42588	0.055744	H9ETI6		FAM125A
A0A5F8A6D9	14.9784	9.55243	7.24023	10.5904	10.8658	9.66017	10.174	16.9981	10.633	11.6662	1.10159	0.67686	0.825689	1.52199	0.633082	0.993588	0.951523	0.582112	0.933341	0.822325	0.827632	0.593336	A0A5F8A6D9		FAM129A
I0FUA6	11.8051	7.75148	12.8074	10.788	12.6446	8.84494	8.38841	8.37472	7.24157	9.09885	0.843424	0.351352	0.369249	0.370357	0.495903	0.411837	0.768691	0.409149	0.686676	0.621505	1.50911	0.146611	I0FUA6		FAM129B
A0A1D5R964	1.50374	0.625492	1.96996	1.3664	0.801126	0.572415	0.357483	0.196441	0.55742	0.496977	0.363713	0.0343335	0.594002	0.348275	0.352966	0.431748	0.563491	0.400762	0.678807	0.547686	1.26853	0.368182	A0A1D5R964		FAM134C
F6QSN3	0.594095	0.384335	0.0825748	0.353668	0.703777	0.789973	0.0734322	1.04282	0.69874	0.661748	1.8711	0.245022	0.513503	0.49019	0.293913	0.432535	0.537061	0.176244	0.590677	0.434661	1.00491	0.989198	F6QSN3		FAM151B
A0A1D5RAL8	0.492358	0.656373	1.09928	0.749337	0.840664	0.67685	0.689969	0.540986	1.03037	0.755768	1.00858	0.971541	0.464864	0.60497	0.631963	0.567266	0.650365	0.573591	0.415093	0.54635	0.963128	0.820801	A0A1D5RAL8		FAM160B1
F7EH83	1.29491	1.61162	2.3917	1.76607	1.14056	0.976528	1.37502	1.46814	1.8533	1.36271	0.771604	0.242194	1.0147	0.867213	1.00346	0.961789	0.983793	0.893452	1.22152	1.03292	1.07396	0.548628	F7EH83		FAM175B
H9Z3J8	4.43613	5.68221	7.42104	5.84646	4.9161	4.99685	3.9431	4.54863	4.47642	4.57622	0.782733	0.110913	6.15185	5.42725	2.43592	4.67167	5.40267	8.19101	10.9873	8.19367	1.75391	0.148786	H9Z3J8		FAM213A
I2CT86	1.28896	1.65435	0.0885874	1.01063	0.0509465	1.14592	0.0533671	0.0806327	1.12826	0.491824	0.486649	0.33286	0.156641	0.10085	0.15831	0.1386	0.0850472	0.157504	0.0507511	0.0977676	0.705392	0.328193	I2CT86		FAM3A
A0A5K1U705	1.45172	1.12165	1.4267	1.33335	1.28017	1.04165	1.56534	1.21109	1.22607	1.26487	0.948635	0.635826	0.410054	0.643672	0.700569	0.584765	0.634087	0.492423	0.467289	0.531266	0.908512	0.630699	A0A5K1U705		FAM3C
H9EVJ4	0.779352	0.154231	0.141115	0.358233	1.02793	0.110995	0.835224	0.625173	0.136283	0.547121	1.52728	0.5388	0.83446	0.137661	0.0697772	0.347299	0.135529	1.08713	0.933303	0.718655	2.06927	0.387164	H9EVJ4		FAM45A
F6UFH8	0.878888	0.54426	0.206292	0.543147	1.18286	1.12602	1.2498	1.23319	1.21902	1.20218	2.21336	0.00388652	0.114783	0.530541	0.236698	0.294007	0.603063	0.608077	0.101094	0.437411	1.48776	0.52954	F6UFH8		FAM49A
A0A5F8A3M7	2.47954	4.08407	5.73304	4.09888	4.1675	6.78917	7.72487	4.96853	5.18231	5.76648	1.40684	0.181623	1.3116	1.19371	0.974499	1.15993	0.770116	1.1823	0.767161	0.906527	0.781533	0.209471	A0A5F8A3M7		FAM49B
A0A5F8ADN5	0.585141	0.579079	0.0512312	0.40515	0.646196	0.332791	0.0424712	0.762486	0.817899	0.520369	1.28438	0.63953	0.0564945	0.378133	0.506367	0.313665	0.292445	0.0597902	0.556805	0.303013	0.966041	0.95932	A0A5F8ADN5		FAM63A
A0A5F7ZYD8	4.78696	5.36604	4.25107	4.80136	4.48395	4.40513	4.39415	4.67799	4.46439	4.48512	0.934136	0.243949	9.75247	5.84401	13.0042	9.53355	4.80891	2.77656	4.83663	4.1407	0.434329	0.0686135	A0A5F7ZYD8		FAM82A2
A0A5F8ATW1	1.42447	0.871545	1.17969	1.15857	0.71098	0.531005	0.787218	0.890634	1.00758	0.785482	0.677978	0.0572769	1.09402	0.956299	1.73614	1.26215	0.588495	0.493225	0.823779	0.635166	0.50324	0.0731477	A0A5F8ATW1		FAM83H
F6V9F3	0.0543063	0.40491	0.181016	0.213411	0.37491	0.286424	0.286847	0.0353503	0.412312	0.279169	1.30813	0.589079	0.368903	0.348204	0.471719	0.396275	0.416598	0.561027	0.180797	0.386141	0.974426	0.935254	F6V9F3		FAM8A1
H9EP99	0.547897	0.448305	0.187744	0.394649	0.698529	0.878854	0.856407	0.488275	0.406153	0.665643	1.68667	0.119507	3.49766	1.73919	2.36132	2.53273	3.20901	3.06277	4.42146	3.56442	1.40734	0.19906	H9EP99		FAM96A
F7GLS5	0.162416	0.41205	0.140855	0.23844	0.744847	0.621497	0.555469	0.665883	0.629885	0.643516	2.69886	0.0017543	1.11215	0.178916	0.472344	0.587804	0.636474	0.118668	0.368975	0.374706	0.637467	0.533933	F7GLS5		FAM96B
F7BNZ9	1.77264	1.41643	0.307631	1.16557	0.0728901	1.46801	2.57	1.5258	1.56124	1.43959	1.2351	0.674402	2.91673	3.1444	2.15903	2.74005	3.94479	2.65269	1.84334	2.81361	1.02684	0.91914	F7BNZ9		FAM98A
H9H462	36.0027	40.491	42.365	39.6196	28.9395	26.7534	37.9449	59.7157	41.3445	38.9396	0.982838	0.934499	0.910799	0.600527	0.938107	0.816477	0.977845	0.781006	1.45305	1.07063	1.31128	0.32548	H9H462		FAM98C
F7H3I7	8.78618	6.97449	9.66642	8.4757	6.20604	5.22457	4.62684	6.13897	6.05884	5.65105	0.666736	0.00741405	3.01636	2.15854	1.87154	2.34881	2.92128	1.89791	1.50019	2.10646	0.896819	0.679754	F7H3I7		FARP1
A0A5F7ZWU7	0.12592	0.401266	0.145265	0.224151	0.0802405	0.79642	0.330237	0.730804	0.064288	0.400398	1.78629	0.44927	0.0899622	0.190886	0.0953375	0.125395	1.51808	1.81113	1.1745	1.50124	11.972	0.00181316	A0A5F7ZWU7		FARP2
F7GQ38	0.463875	0.610218	0.565876	0.546656	0.52632	0.506131	0.292494	0.264129	0.18921	0.355657	0.650604	0.0930502	0.340929	0.311964	0.259873	0.304255	1.03605	0.548429	1.04792	0.877466	2.88398	0.0261071	F7GQ38		FARS2
F6PYE7	6.06909	6.52398	13.4858	8.69295	5.11608	5.77004	6.01779	12.3132	7.66603	7.37663	0.848576	0.613028	46.0253	36.7634	25.0229	35.9372	7.3382	32.4005	37.2283	25.6557	0.713903	0.405944	F6PYE7		FASN
F7F3Y0	0.11907	0.0899915	0.133384	0.114148	0.0928156	0.172681	0.211912	0.11259	0.0593777	0.129875	1.13777	0.692805	0.181102	0.128381	0.0819345	0.130473	0.203893	0.221938	0.176881	0.200904	1.53982	0.089	F7F3Y0		FASTKD2
A0A5F7ZBZ5	0.6066	0.497589	0.402271	0.502153	0.541644	0.277733	0.430452	0.400906	0.373973	0.404942	0.806411	0.222438	0.43134	0.66822	0.609095	0.569551	0.395939	0.166011	0.449116	0.337022	0.591732	0.107181	A0A5F7ZBZ5		FAT1
F7DAW8	0.78545	1.04373	0.479723	0.769633	0.799747	1.05539	1.6855	0.491042	0.537914	0.913919	1.18747	0.66188	0.988109	1.91342	1.16952	1.35702	1.3346	1.35814	1.80643	1.49972	1.10516	0.680571	F7DAW8		FBF1
A0A1D5RDW4	3.99344	4.39361	1.79836	3.39513	5.66968	5.96868	4.88822	4.2913	3.36562	4.8367	1.4246	0.145181	0.594072	0.577126	1.03833	0.736511	0.793945	0.631769	1.58187	1.00253	1.36119	0.46537	A0A1D5RDW4		FBL
A0A1D5RJX9	94.8205	40.3143	44.8673	60.0007	39.9586	37.1882	28.6583	43.6566	61.1512	42.1226	0.702035	0.267155	1.09669	2.22705	0.452996	1.25891	0.844025	0.047098	0.0688507	0.319991	0.254181	0.181381	A0A1D5RJX9		FBLN5
F6YVP3	14.0347	15.1165	8.92403	12.6918	10.8762	8.39476	6.63831	11.968	8.86293	9.34804	0.736545	0.124859	4.28497	5.51002	5.65069	5.14856	1.10985	3.17051	2.61192	2.29743	0.446227	0.0193111	F6YVP3		FBN1
F6YGC3	3.64056	5.05576	13.0335	7.24329	5.38043	3.19875	4.38046	4.66588	4.34048	4.3932	0.60652	0.240134	143.359	99.1955	70.4189	104.325	84.0249	59.0834	101.057	81.3883	0.780145	0.401555	F6YGC3		FBP1
A0A5F7Z859	0.805789	0.86065	1.2891	0.985181	1.0716	0.982378	0.692967	0.779365	1.08231	0.921724	0.935588	0.693415	0.236765	0.244005	0.286058	0.25561	0.242646	0.327981	0.531475	0.367367	1.43722	0.268471	A0A5F7Z859		FBXL20
F6Z0J2	0.251714	0.175229	0.26024	0.229061	0.147694	0.0409079	0.233023	0.192923	0.0852442	0.139958	0.61101	0.128241	0.211936	0.135821	0.19129	0.179683	0.0975119	0.0684233	0.245129	0.137021	0.762575	0.511241	F6Z0J2		FBXO28
F6Z9D2	0.130471	0.178111	0.0902468	0.132943	0.294985	0.272288	0.346369	0.201622	0.294895	0.282032	2.12145	0.00638376	0.499081	0.555052	0.455069	0.503067	0.424969	0.323727	0.306651	0.351782	0.699275	0.0321238	F6Z9D2		FBXO4
H9EXE7	1.49278	1.20004	1.79452	1.49578	0.913685	1.16284	0.847249	1.08996	1.30866	1.06448	0.711653	0.042275	0.635535	0.795399	0.256622	0.562519	0.558789	0.411856	0.104239	0.358295	0.636947	0.382727	H9EXE7		FBXO7
A0A5F8A7D3	2.91235	1.65637	0.438411	1.66904	1.38633	2.39094	3.02813	0.956765	4.30544	2.41352	1.44605	0.463928	16.8896	21.7412	38.2317	25.6208	11.6413	9.46551	12.0226	11.0432	0.431022	0.0886263	A0A5F8A7D3		FCGR2B
H9Z6D2	8.33771	6.20192	0.0915393	4.87706	7.40518	7.55781	6.14001	4.59048	5.78342	6.29538	1.29082	0.493788	1.77958	2.4192	1.91293	2.03724	1.77567	1.77624	1.21197	1.58796	0.779468	0.172361	H9Z6D2		FCGRT
A0A5K1V654	2.72763	2.63554	3.47898	2.94738	2.88284	1.64805	1.39454	1.79787	2.60394	2.06545	0.700773	0.0862414	1.4711	1.19675	1.51624	1.3947	1.46176	0.644133	1.13126	1.07905	0.773681	0.28766	A0A5K1V654		FCHO2
F7BQZ1	6.52875	4.68622	4.63717	5.28405	6.59413	2.3956	2.68736	4.32173	10.0612	5.21201	0.986367	0.971754	0.534304	0.697282	1.45826	0.896616	1.07074	0.129422	1.11144	0.770532	0.859379	0.783412	F7BQZ1		FCN2
F7HFD0	8.42956	4.42379	8.24846	7.03394	8.39974	2.89055	4.11746	3.14243	3.43292	4.39662	0.625058	0.163838	0.0932432	0.278544	0.371327	0.247705	0.336716	0.149677	0.339134	0.275175	1.1109	0.802979	F7HFD0		FCN3
F7FI27	5.01891	7.92226	13.4279	8.78968	16.1275	8.8586	8.46826	6.48623	8.04375	9.59687	1.09183	0.78838	20.5263	11.7213	12.199	14.8155	9.19929	24.2579	16.6921	16.7164	1.12831	0.733341	F7FI27		FDPS
F6RKZ7	0.770706	0.87817	0.441118	0.696665	0.693242	0.934557	0.981098	0.80451	0.774356	0.837553	1.20223	0.281684	0.604264	0.626077	0.303981	0.511441	1.0686	0.864848	1.61724	1.18356	2.31418	0.0532527	F6RKZ7	NADPH:adrenodoxin oxidoreductase, mitochondrial	FDXR
F6ZKY9	1.81355	2.70669	1.4103	1.97684	2.6542	2.82248	2.462	2.02874	1.96743	2.38697	1.20747	0.297031	2.53753	3.06377	1.00786	2.20305	5.65414	5.45254	6.7491	5.95193	2.70167	0.00703139	F6ZKY9	Ferrochelatase	FECH
I0FNS4	18.4794	19.9135	26.5623	21.6517	27.2408	17.9397	14.5799	24.4355	26.0178	22.0427	1.01806	0.920371	3.05453	1.60169	1.59873	2.08498	3.54151	2.2532	2.94661	2.91377	1.3975	0.24661	I0FNS4		FERMT2
F6T960	4.01737	6.43307	11.6189	7.35643	6.96039	10.7921	12.8764	7.02995	7.64479	9.06073	1.23167	0.482248	1.2337	1.55475	1.38854	1.39233	2.21532	2.41182	1.22089	1.94934	1.40006	0.216667	F6T960		FERMT3
F6VYR4	2.77144	3.53454	0.123847	2.14328	1.73462	1.62136	1.89529	2.94435	3.17633	2.27439	1.06117	0.885263	1.26525	1.55227	0.880853	1.23279	0.376492	0.536933	0.672624	0.528683	0.428851	0.0295582	F6VYR4		FETUB
A0A1D5QWA9	109.263	141.297	50.7288	100.43	67.6538	71.1533	97.471	39.9903	147.412	84.7361	0.843737	0.630375	42.347	65.9511	29.3594	45.8858	31.4326	32.9234	45.7284	36.6948	0.799698	0.473637	A0A1D5QWA9		FGA
A0A5F7ZEZ9	114.496	112.529	56.9333	94.6529	71.5309	110.251	88.173	50.4393	123.545	88.7878	0.938036	0.800981	19.9972	48.8542	15.9705	28.274	33.3435	47.2072	32.379	37.6433	1.33137	0.457674	A0A5F7ZEZ9		FGB
G7N6N9	0.513122	0.464095	0.742431	0.573216	0.423914	0.488054	0.702483	0.687431	0.623726	0.585121	1.02077	0.90608	2.15549	1.40564	2.37518	1.97877	1.60947	0.896059	1.7557	1.42041	0.717826	0.231158	G7N6N9		FGD4
F7A5X3	0.347692	0.261743	0.448315	0.352583	0.120401	0.212321	0.215529	0.237164	0.233748	0.203833	0.578112	0.0222768	0.158121	0.0668304	0.263647	0.162866	0.185257	0.158764	0.0327271	0.125583	0.77108	0.640027	F7A5X3	Receptor protein-tyrosine kinase;Fibroblast growth factor receptor	FGFR2
F6UZ20	136.052	185.255	95.1504	138.819	125.213	162.101	134.999	79.0917	166.801	133.641	0.962699	0.860989	55.0113	123.535	30.6104	69.7188	34.1036	41.8105	66.8091	47.5744	0.682375	0.494802	F6UZ20		FGG
F6VWV9	7.3983	7.00651	13.1214	9.1754	8.42694	14.299	10.3882	11.3344	6.35656	10.161	1.10742	0.683108	70.7055	117.593	84.3901	90.8963	92.7658	67.8351	123.067	94.5558	1.04026	0.871242	F6VWV9		FH
F6TC02	52.9564	62.5014	41.4497	52.3025	103.732	56.0433	43.8078	57.2081	61.1973	64.3976	1.23125	0.432406	3.17688	15.5783	3.43424	7.39647	4.18486	38.265	2.30969	14.9199	2.01716	0.576217	F6TC02		FHL1
F6U4Q6	0.473138	0.973978	0.20604	0.551052	1.60562	2.1909	0.443423	0.759408	0.488849	1.09764	1.9919	0.30478	0.479945	0.911469	0.514955	0.635456	1.4483	0.128333	0.377436	0.651356	1.02502	0.97214	F6U4Q6		FHL2
A0A5F8AD58	0.707449	0.799882	0.101585	0.536306	0.798291	0.76538	0.380654	0.585708	0.699696	0.645946	1.20444	0.583071	0.0581998	0.294922	0.164543	0.172555	0.213877	0.250084	0.0851081	0.183023	1.06067	0.907713	A0A5F8AD58		FIBP
F7HI34	1.2342	1.12761	2.93637	1.76606	1.13792	1.6374	1.05237	1.03096	1.22409	1.21655	0.68885	0.27035	0.0750485	0.139933	0.0577176	0.0908997	0.067579	1.78022	1.49161	1.11314	12.2458	0.125979	F7HI34		FITM2
F7DVE0	2.17947	2.82399	0.110945	1.7048	1.76688	3.56572	3.83001	3.95822	2.27694	3.07955	1.8064	0.153243	5.9532	4.90441	5.45885	5.43882	12.4837	14.2297	8.02383	11.5791	2.12897	0.0305174	F7DVE0	Peptidyl-prolyl cis-trans isomerase	FKBP11
F6XMD4	6.95176	9.63377	15.3387	10.6414	13.4028	5.92804	9.22794	12.5785	5.62022	9.3515	0.878784	0.662969	1.0579	1.02302	1.22628	1.1024	1.27088	2.12999	1.69848	1.69978	1.54189	0.0797996	F6XMD4	Peptidyl-prolyl cis-trans isomerase	FKBP1A
F6RJJ7	14.3454	17.8464	37.8504	23.3474	18.2201	19.4759	16.7537	17.9562	13.8098	17.2431	0.738546	0.309412	25.1146	15.9055	20.7223	20.5808	26.0403	34.8131	37.1493	32.6676	1.58729	0.0483386	F6RJJ7	Peptidyl-prolyl cis-trans isomerase	FKBP2
A0A1D5RJL3	3.05222	1.6701	2.81508	2.51247	2.25772	4.64546	3.2851	2.99495	1.72564	2.98177	1.18679	0.54599	13.7684	7.49494	8.00895	9.75744	7.35138	4.59942	8.05006	6.66695	0.683269	0.245033	A0A1D5RJL3	Peptidyl-prolyl cis-trans isomerase	FKBP3
G7MRT5	3.16874	3.88899	4.29093	3.78289	6.05969	6.23108	8.28868	5.81385	7.78179	6.83502	1.80683	0.00508607	3.35282	2.20136	4.04232	3.19883	4.31131	3.87362	4.72572	4.30355	1.34535	0.134781	G7MRT5		FKBP5
A0A5F8A6N9	2.00919	2.75984	4.48411	3.08438	2.43204	2.02389	1.56508	1.93124	2.25089	2.04063	0.661601	0.116856	3.34474	3.25742	1.79369	2.79862	2.94408	3.95382	4.47542	3.79111	1.35464	0.215218	A0A5F8A6N9		FKBP8
I0FJL0	2.98622	3.30778	5.27752	3.85717	2.39924	3.85265	3.00525	3.07177	2.1387	2.89352	0.750166	0.192809	0.837961	0.555661	0.512389	0.635337	0.479323	0.497602	0.420002	0.465642	0.732906	0.180489	I0FJL0		FKBP9
G7MRM2	0.0575282	0.120489	0.271463	0.149827	0.205195	0.128857	0.194248	0.133332	0.101101	0.152547	1.01815	0.961142	0.417473	0.172977	0.447435	0.345962	0.0649411	0.228507	0.36748	0.220309	0.636803	0.365747	G7MRM2		FKBPL
F7HPM8	0.120343	0.558394	0.0588046	0.245847	0.0959208	0.676394	0.567006	0.429406	0.532604	0.460266	1.87216	0.266969	0.79525	0.98468	1.10214	0.960689	1.22454	1.25806	1.54347	1.34202	1.39694	0.0476221	F7HPM8		FLAD1
F7GCM2	243.524	257.521	375.29	292.112	291.093	197.404	162.042	298.62	229.085	235.649	0.806708	0.271273	19.5608	25.0384	24.4286	23.0093	15.9765	17.9279	12.7023	15.5356	0.675187	0.0317405	F7GCM2		FLNA
F7GZ13	18.012	15.9995	20.0561	18.0225	19.1583	19.3298	12.308	23.8247	14.0891	17.742	0.984436	0.925308	0.447149	5.05993	1.1742	2.22709	0.722814	75.454	0.412807	25.5299	11.4633	0.404101	F7GZ13		FLNC
Q5TM70	8.9232	11.7329	17.8738	12.8433	10.4889	6.32217	5.27148	8.01639	10.6606	8.15189	0.634721	0.0994872	0.649957	0.932684	0.668882	0.750507	1.22907	2.38248	0.723584	1.44504	1.92542	0.236612	Q5TM70	Flotillin-1	FLOT1
F6YJD2	0.541606	0.350495	0.94202	0.611374	0.408743	0.268624	0.152272	0.185331	0.136796	0.230353	0.376779	0.0379836	0.0690137	0.207488	0.075835	0.117446	0.0291199	0.0998615	0.0657786	0.06492	0.552767	0.348259	F6YJD2	Receptor protein-tyrosine kinase	FLT4
F7B7J9	2.9675	2.9505	4.17824	3.36541	2.62666	5.48101	4.54634	3.069	3.23648	3.7919	1.12673	0.597858	0.215677	0.332461	0.376592	0.308243	0.234518	0.046771	0.088763	0.123351	0.400173	0.0679291	F7B7J9		FMNL1
F7HQX7	0.58572	0.180036	0.204316	0.323357	0.126124	0.273627	0.119641	0.772275	0.140594	0.286452	0.885869	0.853884	13.4509	12.9204	10.6054	12.3256	25.0294	35.9693	41.6367	34.2118	2.77568	0.0115111	F7HQX7	Dimethylaniline monooxygenase [N-oxide-forming];Dimethylaniline monooxygenase [N-oxide-forming] 3	FMO3
F7D7C4	0.160266	0.31286	0.117902	0.19701	0.0588028	0.195505	0.371073	0.172416	0.280048	0.215569	1.09421	0.829078	0.375559	0.416549	0.268349	0.353486	1.38764	1.47186	1.1099	1.32313	3.7431	0.00119314	F7D7C4	Dimethylaniline monooxygenase [N-oxide-forming]	FMO4
F6PUF5	0.0454974	3.8831	12.344	5.42418	0.0629282	2.38239	0.110749	2.76968	2.66599	1.59835	0.294671	0.217778	5.43526	8.07045	3.3092	5.60497	11.1184	15.5276	16.2575	14.3012	2.55151	0.0147117	F6PUF5		FMO5
F7FA56	33.8653	13.4871	35.3224	27.5582	11.8635	11.9776	4.04119	37.3374	13.0253	15.649	0.567852	0.23992	0.695476	205.752	0.102222	68.8498	0.620659	28.4821	0.0787536	9.72716	0.141281	0.440382	F7FA56		FMOD
F7FHW4	72.7248	63.2228	16.5861	50.8446	38.3572	42.4432	76.4275	47.5616	40.5338	49.0647	0.964993	0.913665	49.7729	73.3046	62.864	61.9805	53.4105	56.0392	38.3281	49.2593	0.794754	0.220216	F7FHW4		FN1
F6TWG7	0.530722	0.344175	0.375818	0.416905	0.407632	0.307147	0.504889	0.375796	0.358857	0.390864	0.937537	0.682978	3.53891	2.73545	1.91244	2.72893	2.92841	3.51607	4.54774	3.66407	1.34267	0.23336	F6TWG7		FN3K
F7FYS5	1.99803	1.85925	3.74313	2.53347	2.06486	3.21223	1.61218	2.12483	2.01328	2.20547	0.870535	0.584823	0.582181	0.460447	0.106936	0.383188	0.56976	0.820538	1.13785	0.842716	2.19923	0.102233	F7FYS5		FN3KRP
F7HCH4	1.95345	2.20078	0.32065	1.49163	2.21864	2.12447	2.25636	1.83021	2.54804	2.19554	1.47191	0.174795	1.41071	1.58693	0.838143	1.27859	1.5766	3.17886	1.56643	2.1073	1.64814	0.227261	F7HCH4		FNDC3A
F6Z4C0	0.644423	0.776068	0.644179	0.688223	0.613555	1.09603	1.37674	0.845393	0.852131	0.95677	1.3902	0.177908	0.250078	0.209102	0.166388	0.208523	0.420089	0.612588	0.430043	0.487573	2.33823	0.0141425	F6Z4C0		FNDC3B
F7CR90	0.38626	0.348938	0.15372	0.296306	0.450272	0.260128	0.328836	0.208194	0.204029	0.290292	0.979703	0.943053	0.532605	0.748849	0.613307	0.631587	0.355124	0.672704	0.317941	0.448589	0.710258	0.229144	F7CR90		FOLR2
F7FB33	0.694288	0.651735	0.960288	0.76877	0.48253	0.528307	0.457046	0.504773	0.884594	0.57145	0.74333	0.171081	0.146947	0.127307	0.127485	0.133913	0.045295	0.178436	0.0717421	0.0984912	0.735485	0.43854	F7FB33		FRMD8
A0A1D5R4B8	0.494597	0.549413	0.891002	0.645004	0.59869	0.633793	0.555338	0.473022	0.528852	0.557939	0.865017	0.407921	0.138	0.154797	0.181478	0.158092	0.105254	0.168582	0.168664	0.1475	0.933002	0.689273	A0A1D5R4B8		FRYL
F7EX32	16.3524	14.4709	35.8419	22.2217	24.5422	11.0065	10.6899	18.1772	8.46184	14.5755	0.655914	0.275747	2.27769	1.77732	1.07604	1.71035	1.97539	3.42183	2.36623	2.58782	1.51303	0.189059	F7EX32	Fascin	FSCN1
F7H1Q5	0.546854	0.684898	0.127018	0.452923	1.07647	0.281884	0.429801	0.756157	0.568677	0.622598	1.37462	0.471521	1.49586	0.37136	0.341088	0.736102	0.0434	0.059319	0.0541074	0.0522755	0.0710166	0.146322	F7H1Q5		FSTL1
F7F2L7	355.195	75.2733	128.364	186.277	207.394	123.623	91.9306	81.7481	54.1171	111.763	0.59998	0.339806	557.116	488.327	657.892	567.778	162.974	27.1905	221.122	137.096	0.24146	0.004707	F7F2L7	Ferritin	FTHL17
A0A5F8AMQ6	3.75747	6.80077	14.7444	8.43422	6.5018	7.45376	5.62573	6.56509	5.59898	6.34907	0.752775	0.424794	1.03678	0.998835	1.00089	1.01217	1.28242	0.884797	0.813399	0.99354	0.981595	0.904899	A0A5F8AMQ6		FTO
F7DBM6	0.0819068	0.103463	0.549477	0.244949	0.226132	0.26745	0.33304	0.302642	0.273219	0.280497	1.14512	0.765388	0.587658	1.06416	0.553157	0.734993	0.563384	0.156428	0.422924	0.380912	0.518253	0.156914	F7DBM6	pre-rRNA processing protein FTSJ3	FTSJ3
A0A5F7ZA28	2.75384	4.08149	5.65455	4.16329	2.86465	2.21139	2.354	3.49716	4.48138	3.08172	0.740211	0.238496	8.4018	8.17903	13.3757	9.9855	4.91184	3.67145	6.50854	5.03061	0.503792	0.0582385	A0A5F7ZA28		FUBP3
F6Z3H3	4.1235	3.07593	4.13745	3.77896	4.0813	5.58716	4.86214	4.60362	3.59919	4.54668	1.20316	0.190247	2.89478	2.39673	2.61367	2.63506	2.4182	3.26107	2.24415	2.64114	1.00231	0.986805	F6Z3H3		FUCA1
A0A5F8APN9	0.8088	0.474254	0.259596	0.514217	0.785993	0.451794	0.455612	0.302383	0.314344	0.462025	0.898503	0.762229	0.630196	1.15809	0.583857	0.790713	0.798433	0.400461	0.758805	0.652566	0.825288	0.569916	A0A5F8APN9		FUK
F6T5U5	7.38827	6.86002	7.95692	7.40174	5.27929	6.93981	6.53957	5.08993	8.28873	6.42746	0.868372	0.276323	15.5996	9.04947	8.9339	11.1943	8.96313	6.03465	4.16329	6.38703	0.57056	0.13911	F6T5U5		FUS
F7GVT1	0.951486	0.913836	0.264381	0.709901	0.829477	2.42927	2.4897	1.56381	1.80176	1.8228	2.56769	0.0442726	0.0399996	0.257627	0.340627	0.212751	0.0604643	0.403201	0.189416	0.217694	1.02323	0.972396	F7GVT1		FYB
A0A1D5Q4E7	3.2677	3.13872	3.75388	3.38677	4.76707	1.92597	2.14558	2.48772	2.9606	2.85739	0.843692	0.472951	4.41983	3.46426	5.66056	4.51488	1.70622	1.79974	2.76956	2.09184	0.46332	0.0282828	A0A1D5Q4E7		FYCO1
H9YVZ4	2.74651	2.1964	2.01574	2.31955	2.10447	3.23182	3.20545	2.58104	2.36987	2.69853	1.16338	0.308555	6.76824	4.39447	5.06499	5.40923	2.55402	1.02087	1.77679	1.78389	0.329786	0.0121722	H9YVZ4		G3BP1
F7HRU0	4.16557	3.58729	6.16754	4.64013	4.41154	9.88824	7.53617	4.26155	4.67396	6.15429	1.32632	0.37684	0.372306	0.0504996	0.0814205	0.168075	0.680677	0.594075	0.540543	0.605098	3.60016	0.016666	F7HRU0	Glucose-6-phosphate 1-dehydrogenase	G6PD
F7AD90	0.674913	0.832014	2.06658	1.19117	1.24109	0.912521	0.913603	1.65371	0.545986	1.05338	0.884327	0.745885	1.97251	1.46251	1.46112	1.63205	1.83405	1.51399	1.47624	1.6081	0.985325	0.912457	F7AD90		GAA
F6W1M5	0.401312	0.422504	0.202867	0.342228	0.0719734	0.116669	0.410963	0.441823	0.0538192	0.21905	0.64007	0.36177	0.0697789	0.0612222	0.0635905	0.0648639	0.127679	0.0930642	0.160357	0.127033	1.95846	0.03377	F6W1M5		GABARAPL2
F7E124	1.91146	0.751629	1.75486	1.47265	0.762585	0.786996	0.854061	0.715274	1.34162	0.892107	0.605783	0.106751	0.707887	0.670943	1.19088	0.85657	0.725236	0.0628886	0.567071	0.451732	0.527373	0.19534	F7E124		GABPA
A0A5F8A4R1	0.532883	0.675439	0.773874	0.660732	0.628266	0.839686	0.680876	0.653397	0.673534	0.695152	1.05209	0.646241	0.574727	0.355668	0.680662	0.537019	0.396011	0.522364	0.384592	0.434322	0.808765	0.384991	A0A5F8A4R1		GAK
A0A5F7Z8J5	3.51783	3.27631	5.11867	3.97094	3.02873	3.90485	4.0148	3.94646	4.05338	3.78964	0.954345	0.726072	23.2744	13.5335	22.2398	19.6826	23.0814	17.9823	42.1126	27.7254	1.40863	0.369776	A0A5F7Z8J5		GALK1
A0A1D5R7N5	1.17441	1.60919	5.97131	2.9183	2.74841	2.27631	2.22132	2.68816	1.83567	2.35397	0.806624	0.638352	5.64535	6.9248	3.90708	5.49241	7.62173	2.92921	5.95436	5.50177	1.0017	0.995689	A0A1D5R7N5		GALK2
F7GQT3	3.9147	7.69848	23.4704	11.6945	11.7321	7.2404	5.98455	12.3644	5.22763	8.50981	0.727675	0.531647	20.2846	13.1619	10.3922	14.6129	12.7929	14.4008	7.70871	11.6341	0.796153	0.451056	F7GQT3	Aldose 1-epimerase	GALM
A0A1D5RIQ7	0.396758	0.604255	0.603672	0.534895	0.111148	0.719451	0.767729	0.667024	0.484813	0.550033	1.0283	0.930891	0.0808736	0.344383	0.153708	0.192988	0.414711	0.33961	0.249041	0.334454	1.73303	0.198992	A0A1D5RIQ7	Polypeptide N-acetylgalactosaminyltransferase	GALNT2
F7HA02	0.518603	0.817439	1.46267	0.932904	0.550954	1.07438	1.19228	0.805583	0.784941	0.881627	0.945035	0.846471	2.42624	2.58752	2.20226	2.40534	4.77578	2.40781	3.10915	3.43091	1.42637	0.222687	F7HA02	Galactose-1-phosphate uridylyltransferase	GALT
H9EWR2	4.74334	11.4943	0.217304	5.485	23.5342	19.6738	14.2221	26.1047	1.84661	17.0763	3.11327	0.111414	29.8339	31.5719	17.1571	26.1876	24.7337	19.2124	41.1421	28.3627	1.08306	0.799177	H9EWR2		GAMT
F7FGD1	14.7677	14.822	25.9227	18.5041	19.1874	18.9083	18.5198	13.4263	10.3869	16.0857	0.869305	0.526478	11.3118	8.89968	6.51443	8.90865	21.5405	24.5189	28.4248	24.8281	2.78696	0.002795	F7FGD1		GANAB
F6VHZ4	1.64473	1.43104	2.43314	1.83631	1.09831	0.938271	1.31339	1.54911	1.66185	1.31219	0.714579	0.116716	1.58131	1.00564	1.07663	1.2212	1.24264	0.933786	1.1935	1.12331	0.919839	0.6579	F6VHZ4		GANC
F6TBG0	1.10386	1.10516	1.85386	1.35429	1.4756	1.24594	0.919241	1.20068	1.47518	1.26333	0.932832	0.704227	1.56748	1.31938	0.885196	1.25735	1.71701	2.47294	3.17974	2.45656	1.95376	0.0621288	F6TBG0		GAPVD1
F7HTU1	1.43161	1.37642	0.891749	1.23326	1.40901	2.69633	2.65702	1.58758	2.2015	2.11029	1.71115	0.0585377	1.32283	1.57478	2.09963	1.66575	1.18643	1.34083	1.99809	1.50845	0.905569	0.665913	F7HTU1		GAR1
H9FSS9	1.63551	1.78888	4.52523	2.64987	2.69991	5.18743	7.0206	3.9769	3.07229	4.39142	1.65722	0.213296	1.3758	2.50725	1.35882	1.74729	1.80541	2.54021	2.0311	2.12557	1.2165	0.436254	H9FSS9		GARS
A0A5F8A8M8	0.689425	1.19736	1.41978	1.10219	0.328136	0.302137	0.466562	1.05551	0.578802	0.54623	0.495587	0.0606455	0.987693	0.784039	0.672337	0.81469	0.510062	0.384789	0.510005	0.468285	0.574802	0.0268047	A0A5F8A8M8		GATAD2A
G7MDS6	0.978117	1.24381	0.576668	0.932864	1.03046	0.617082	0.588743	1.48004	1.19134	0.981533	1.05217	0.861842	0.459282	0.363369	0.457997	0.426883	0.192509	0.0296304	0.211604	0.144581	0.338691	0.0128073	G7MDS6		GATAD2B
F6TSW8	0.561135	0.662925	0.739067	0.654376	0.798406	0.757567	0.72005	0.767882	0.647409	0.738263	1.12819	0.151875	23.3881	47.7576	9.00201	26.7159	50.9706	46.7528	33.9744	43.8993	1.64319	0.238435	F6TSW8		GATM
I2CWV1	6.4257	13.0207	9.87245	9.77296	6.86997	20.8075	8.61328	11.3417	8.39422	11.2053	1.14656	0.706001	1.25051	1.62678	0.919318	1.26554	1.24264	6.04367	1.07704	2.78778	2.20285	0.406213	I2CWV1		GBAS
F7C130	1.38989	0.950127	3.50617	1.94873	2.3153	1.51689	1.66934	1.33599	1.77712	1.72293	0.884129	0.726985	6.60218	4.17445	2.26936	4.34866	4.95031	7.38935	8.2183	6.85265	1.57581	0.190827	F7C130		GBE1
A0A5F7ZSQ5	1.0922	1.41724	1.20122	1.23689	1.38208	1.56022	1.50388	1.34007	1.27301	1.41185	1.14145	0.127984	1.40523	0.926986	1.39452	1.24225	1.24652	1.17545	1.37365	1.26521	1.01848	0.897892	A0A5F7ZSQ5		GBF1
A0A5F8AUF2	3.20984	4.94939	4.97898	4.3794	6.67765	9.49271	5.59477	2.64478	3.10567	5.50312	1.25659	0.537722	2.39563	1.87687	2.32575	2.19942	3.30785	3.24599	1.68971	2.74785	1.24935	0.378051	A0A5F8AUF2		GBP2
F7A865	0.036682	0.234941	0.19787	0.156497	0.366294	0.824692	0.800189	0.320611	0.32283	0.526923	3.36698	0.0623468	0.0875353	0.089789	0.142075	0.106466	0.378664	0.272607	0.0617986	0.23769	2.23254	0.238557	F7A865		GBP2
F6WR34	42.061	50.5908	36.3666	43.0061	54.8042	75.3608	96.112	84.1485	84.2219	78.9295	1.83531	0.00982435	84.9229	126.169	48.3071	86.4662	55.1238	45.239	59.2326	53.1985	0.615252	0.219457	F6WR34		GC
F7B9J4	6.49402	7.45372	18.7194	10.889	4.44066	4.55507	2.94241	3.34183	10.5264	5.16128	0.473988	0.143407	0.571399	2.83869	1.2353	1.54846	0.64057	0.638051	1.16476	0.814459	0.525979	0.350723	F7B9J4		GCA
F6Q4J7	0.206442	0.198141	0.314993	0.239858	0.375285	0.305157	0.333203	0.337462	0.24738	0.319698	1.33286	0.0895921	0.767169	0.722402	1.09977	0.863113	0.67829	0.219315	0.692671	0.530092	0.614163	0.164169	F6Q4J7		GCC1
A0A5F7ZKV1	0.840949	0.668666	1.05223	0.85395	0.988047	0.626436	1.07154	0.919826	1.02241	0.925651	1.08396	0.608263	0.843127	0.766265	0.730216	0.779869	0.439573	0.266171	0.307813	0.337852	0.433216	0.00204258	A0A5F7ZKV1		GCC2
F7DLV0	0.441876	0.33317	0.0976755	0.290907	0.325397	0.285472	0.350867	0.345981	0.31478	0.324499	1.11547	0.673301	0.15628	0.156195	0.189487	0.167321	0.143622	0.202586	0.163111	0.169773	1.01466	0.9109	F7DLV0		GCFC1
A0A1D5QEN7	1.12273	1.87942	0.47393	1.15869	2.93476	2.46374	2.86169	1.77601	2.82944	2.57313	2.22071	0.0140278	9.36835	10.8319	8.0764	9.42556	8.56741	8.10847	10.0082	8.89471	0.94368	0.616923	A0A1D5QEN7		GCLC
F6RLS0	1.5758	1.68736	2.5591	1.94076	2.43024	1.96973	1.74733	1.36054	2.58482	2.01853	1.04008	0.842398	3.14796	3.28792	3.62081	3.35223	3.95441	7.17582	7.64164	6.25729	1.8666	0.0676428	F6RLS0		GCLM
F7HRP1	1.63651	2.20917	2.89834	2.24801	3.13968	2.74555	2.77265	2.21261	3.12174	2.79845	1.24486	0.165266	4.45623	3.80749	4.07752	4.11375	5.17257	4.2265	5.28178	4.89361	1.18958	0.112273	F7HRP1		GCN1L1
F7GTM9	5.0521	5.34138	8.32741	6.2403	5.09003	3.76051	2.9271	3.4227	8.19385	4.67884	0.749778	0.331557	0.150272	0.109448	0.363233	0.207651	0.0605879	0.11171	0.0525057	0.0749345	0.360868	0.17596	F7GTM9		GCOM1
H9ELY9	27.232	28.2002	49.2151	34.8824	34.243	39.5705	39.8253	36.9812	38.6682	37.8576	1.08529	0.602551	31.7646	23.5875	16.0492	23.8004	30.6857	36.2834	31.0383	32.6691	1.37263	0.143661	H9ELY9		GDI2
F7FPR4	0.314624	0.205462	0.0896804	0.203255	0.204103	0.238302	0.241155	0.209716	0.179436	0.214542	1.05553	0.828357	0.0574824	0.205448	0.0355716	0.0995005	0.112864	0.108249	0.293368	0.171494	1.72354	0.42434	F7FPR4		GDPGP1
F7DPP6	0.259749	0.3551	0.0717993	0.228883	0.269907	0.388032	0.251926	0.211106	0.342863	0.292767	1.27911	0.422547	0.0929961	0.139985	0.17015	0.134377	0.110573	0.166413	0.0610349	0.112674	0.838489	0.596794	F7DPP6		GEMIN4
F7HTP5	0.440216	0.492215	0.606802	0.513078	0.490307	0.537731	0.537283	0.406164	0.499823	0.494262	0.963327	0.709425	0.72373	0.554479	0.612254	0.630154	0.768762	1.16302	0.768323	0.900036	1.42828	0.127269	F7HTP5		GEMIN5
F6UK19	1.24554	1.59538	2.109	1.64998	2.07808	3.05868	3.14424	2.42809	2.05342	2.5525	1.547	0.0469074	0.964569	1.36149	0.904281	1.07678	2.03925	3.00984	3.26184	2.77031	2.57278	0.0132547	F6UK19	Elongation factor G, mitochondrial	GFM1
F7FNF2	0.266372	0.498914	0.515511	0.426932	0.303942	0.466578	0.559705	0.741318	0.378575	0.490024	1.14778	0.609593	0.381522	0.397735	0.397453	0.392237	0.383117	0.419275	0.521695	0.441362	1.12524	0.305529	F7FNF2	Ribosome-releasing factor 2, mitochondrial	GFM2
F6TDC4	1.95704	1.80489	3.63348	2.46514	2.81534	5.39133	5.16588	4.12874	3.60132	4.22052	1.71208	0.0631166	8.01872	6.42311	6.53516	6.99233	9.11166	9.36158	9.89284	9.45536	1.35225	0.011955	F6TDC4		GFPT1
F7HAB9	0.276164	0.359811	0.379191	0.338388	0.524749	0.496567	0.546832	0.604593	0.427145	0.519977	1.53663	0.00703535	1.33975	0.927523	1.23214	1.16647	0.804381	0.439257	0.445032	0.56289	0.482558	0.0250045	F7HAB9		GGA1
F7GFS1	0.839946	0.482388	0.120952	0.481095	1.63022	1.06236	1.46692	0.58097	1.26972	1.20204	2.49854	0.0453729	1.09038	0.451166	0.911224	0.81759	2.4863	1.5032	1.21957	1.73636	2.12375	0.098586	F7GFS1		GGACT
F7GN41	0.531378	0.355313	0.204362	0.363684	0.504291	0.461148	0.805534	0.381987	0.419853	0.514562	1.41486	0.262787	2.44379	3.12576	3.1946	2.92138	3.92627	4.68163	4.48629	4.36473	1.49406	0.011888	F7GN41		GGCX
A0A5F8AFY5	1.34527	1.11024	1.68702	1.38084	1.59888	1.452	1.91318	2.27397	1.30565	1.70874	1.23746	0.256709	4.30023	3.36747	2.88743	3.51838	3.9024	2.96212	6.31932	4.39462	1.24905	0.463656	A0A5F8AFY5		GGH
F7DMS6	0.475068	0.323243	0.0853665	0.294559	0.989311	1.08054	1.26265	1.56464	1.17003	1.21343	4.11949	0.00105165	0.0447129	1.31297	1.23398	0.863888	1.32645	2.39842	0.945256	1.55671	1.80198	0.311037	F7DMS6		GGPS1
F7HKK7	0.47418	0.60812	1.09498	0.725761	0.110146	0.32719	0.207496	0.563503	0.387284	0.319124	0.439709	0.0562909	5.20333	4.79798	5.64378	5.21503	2.91131	2.3093	2.29032	2.50364	0.480082	0.00104022	F7HKK7		GGT1
F7ERT0	0.123883	0.112801	0.233279	0.156654	0.125534	0.0921314	0.168792	0.0894101	0.0557774	0.106329	0.678749	0.232796	0.164153	0.122638	0.284453	0.190415	0.133387	0.137829	0.11084	0.127352	0.668815	0.26948	F7ERT0		GGT7
H9G0T9	3.06276	5.07637	4.48598	4.20837	3.81691	1.45295	2.73612	3.22468	3.82328	3.01079	0.715428	0.152173	0.400243	0.615864	0.821131	0.612413	1.20965	0.344389	0.974558	0.842866	1.3763	0.464767	H9G0T9		GHDC
F6YLT5	1.61088	3.02816	4.19375	2.94426	1.99835	1.38646	1.40233	1.91433	1.96796	1.73388	0.588903	0.0803776	2.5499	2.48847	2.83508	2.62449	2.15491	2.14195	1.62567	1.97418	0.752215	0.0334864	F6YLT5		GHITM
F6U494	1.07924	0.512459	0.124885	0.572193	0.895755	0.71882	0.489441	0.444902	0.419003	0.593584	1.03738	0.93098	1.19015	0.654638	0.964134	0.936309	0.509207	0.353277	0.500262	0.454249	0.485149	0.0418411	F6U494		GID8
F6RUT4	0.195504	0.205525	0.0649036	0.155311	0.0932725	0.0804114	0.158118	0.224786	0.312065	0.17373	1.1186	0.790528	0.291992	0.0748731	0.434339	0.267068	0.12203	0.166161	0.269559	0.185917	0.69614	0.513392	F6RUT4		GIGYF2
F6W7B1	6.98688	10.2786	22.3295	13.1983	14.6763	13.0206	11.5487	9.57803	8.08163	11.381	0.86231	0.64513	1.4172	1.52766	2.67329	1.87271	1.63612	3.28666	1.92765	2.28347	1.21934	0.560601	F6W7B1		GIMAP4
F7FRE9	2.12868	3.43395	3.8027	3.12178	3.44253	4.46819	4.34885	3.46949	5.45986	4.23778	1.35749	0.122106	0.635292	1.36593	0.903985	0.968403	1.2946	0.693088	1.3013	1.09633	1.1321	0.685486	F7FRE9		GIMAP8
G7NM00	0.741953	1.27336	0.727434	0.91425	0.819171	0.248031	0.698573	0.638213	0.972387	0.675275	0.738611	0.294439	0.200014	0.491946	0.943799	0.545253	0.305015	0.0820638	0.222055	0.203045	0.372386	0.204427	G7NM00		GIPC1
F6VZG8	1.40239	0.78273	0.115285	0.766803	1.08225	1.43242	0.893104	1.273	1.04167	1.14449	1.49255	0.253396	0.181778	0.265252	0.202155	0.216395	0.0692945	0.0960109	0.114729	0.0933449	0.431363	0.0122863	F6VZG8		GIPC3
A0A1D5QJ24	3.45454	4.37005	3.26318	3.69592	3.67405	1.93596	1.80286	3.40053	3.88027	2.93873	0.795129	0.282843	0.422846	0.366845	0.576256	0.455316	0.321104	0.376903	0.268068	0.322025	0.707256	0.129769	A0A1D5QJ24		GIT1
H9EU99	0.800386	0.772204	0.0728877	0.548492	0.67627	0.687255	0.73377	1.02352	1.00535	0.825232	1.50455	0.220621	0.312612	0.105638	1.03491	0.484387	0.371541	0.310999	0.0510927	0.244544	0.504853	0.466485	H9EU99		GIT2
A0A1D5QVN5	1.16009	0.980014	0.205021	0.781709	1.19477	1.09722	1.09432	1.51888	1.44467	1.26997	1.62461	0.0930747	2.8752	1.97599	3.1327	2.6613	0.978771	0.641092	1.49726	1.03904	0.390427	0.0195644	A0A1D5QVN5		GJA9
A0A1D5QW52	0.38792	0.399463	0.672304	0.486562	0.638917	0.476002	0.687655	1.35006	0.656719	0.761871	1.56582	0.244038	2.97428	1.51304	1.53851	2.00861	3.25389	3.34898	2.14894	2.91727	1.45238	0.215224	A0A1D5QW52		GK
A0A1D5QJU3	1.55766	1.08819	2.66436	1.77007	1.84086	2.30756	1.63238	1.66446	1.28703	1.74646	0.98666	0.95563	2.67291	2.81278	4.04067	3.17545	3.45165	0.86692	2.82026	2.37961	0.749376	0.422278	A0A1D5QJU3		GLA
A0A1D5RDB4	2.93879	2.74795	5.88395	3.85689	2.16616	2.18435	2.27914	2.59501	1.81432	2.20779	0.572428	0.0730038	1.0563	1.00582	0.5601	0.874075	1.13706	1.24426	1.58959	1.32364	1.51433	0.0973752	A0A1D5RDB4		GLB1
F7FIG3	0.297719	0.298756	0.0986211	0.231699	0.237235	0.20006	0.315031	0.264018	0.358786	0.275026	1.187	0.506565	0.0782714	0.0520741	0.0546169	0.0616541	0.285485	0.601293	0.222351	0.36971	5.99651	0.0587102	F7FIG3		GLCE
A0A5F8A633	25.7727	25.8644	13.7101	21.7824	25.5674	19.9198	21.0374	24.1204	25.1094	23.1509	1.06283	0.69367	65.3042	70.8928	60.0474	65.4148	78.0552	34.0947	53.466	55.2053	0.843926	0.479302	A0A5F8A633		GLG1
A0A1D5QKI6	29.7055	22.5187	36.6674	29.6305	13.7158	19.1525	29.1461	30.0892	23.3903	23.0988	0.779561	0.245126	1.73125	2.33914	1.8158	1.96207	0.901941	1.96458	1.1359	1.33414	0.679967	0.16869	A0A1D5QKI6		GLIPR2
F7H8J5	0.0778653	0.127306	0.809849	0.33834	0.0486046	0.252817	0.101268	0.214475	0.259572	0.175347	0.518258	0.40393	0.279591	0.0925538	0.374124	0.248756	0.0904085	0.0795296	0.107502	0.09248	0.37177	0.1333	F7H8J5		GLMP
A0A1D5QLF1	11.1135	16.5221	9.20295	12.2795	18.1902	19.8462	17.7868	19.7907	17.1605	18.5549	1.51104	0.0117301	30.484	24.0935	22.7712	25.7829	38.8851	16.5671	29.725	28.3924	1.10121	0.724535	A0A1D5QLF1		GLOD4
F6QJU8	0.388421	0.691855	0.453005	0.511094	0.470424	0.400224	0.409497	0.0930697	0.451359	0.364915	0.713988	0.247965	18.3689	10.389	18.9244	15.8941	8.63758	5.36332	8.96808	7.65632	0.481709	0.0509901	F6QJU8		GLOD5
F7GJV9	10.9267	10.2172	16.952	12.6986	13.4384	14.3056	22.3234	15.772	14.2966	16.0272	1.26212	0.257797	34.6341	31.2315	21.3333	29.0663	24.899	25.2905	28.2547	26.148	0.899601	0.518573	F7GJV9		GLRX
F7HH37	1.4785	1.82281	0.135431	1.14558	1.04004	3.37433	4.23576	2.87303	2.62645	2.82992	2.47029	0.0784168	9.77812	8.48936	8.40611	8.8912	6.08264	5.52438	5.79699	5.80134	0.652481	0.00282487	F7HH37		GLRX3
F7HJB2	1.45766	2.27399	0.307255	1.3463	1.25335	2.24751	2.53973	2.05991	1.64964	1.95003	1.44843	0.284987	6.63408	2.52337	3.53197	4.22981	2.27818	1.69501	3.36784	2.44701	0.578516	0.251318	F7HJB2		GLRX5
H9ESE7	3.12439	3.11237	2.77327	3.00334	2.51253	4.02536	3.43208	1.90838	2.74147	2.92396	0.97357	0.878473	0.200101	0.0915896	0.316449	0.202713	0.279092	0.0541757	0.256823	0.196697	0.970322	0.953336	H9ESE7		GLS
H9Z7V8	25.5295	27.8707	29.4865	27.6289	18.9706	45.7294	35.8656	32.3617	23.2739	31.2402	1.13071	0.590544	62.1598	64.6503	60.1527	62.3209	145.168	199.873	273.288	206.11	3.30723	0.0179683	H9Z7V8		GLUD1
F7CAM5	0.537167	0.59866	0.89203	0.675952	0.885909	0.864034	1.39304	0.860162	0.376168	0.875862	1.29575	0.416101	2.02749	2.21752	1.14169	1.79557	2.84039	4.50352	5.13002	4.15798	2.31569	0.0358341	F7CAM5	Glutamine synthetase	GLUL
A0A5F8A9C1	2.06588	1.78144	3.18539	2.34424	2.07432	1.6875	1.47543	1.96213	1.93433	1.82674	0.779248	0.183825	0.482094	0.439806	0.290066	0.403989	0.734069	0.570918	0.622002	0.64233	1.58997	0.0344235	A0A5F8A9C1		GLYR1
A0A1D5RJB7	6.31223	3.6213	0.223509	3.38568	1.83886	4.35293	10.908	5.34173	0.170998	4.5225	1.33577	0.695616	1.43356	1.46279	1.00464	1.30033	0.988958	2.01741	0.137856	1.04807	0.806006	0.677416	A0A1D5RJB7		GM2A
H9FT52	32.0479	4.01266	46.6595	27.5733	26.5294	12.513	17.5068	17.1576	17.4253	18.2264	0.661016	0.36923	0.0755006	13.4701	17.879	10.4749	10.2226	8.72968	12.2894	10.4139	0.994181	0.991614	H9FT52		GMFB
A0A1D5QED6	0.774218	0.863337	1.69323	1.11026	0.94284	0.994009	1.23354	1.03168	1.17456	1.07533	0.968533	0.882226	1.36939	1.26749	0.73377	1.12355	2.46198	3.47663	2.38969	2.7761	2.47083	0.0147782	A0A1D5QED6		GMPPA
F7GRF0	1.10436	1.09378	3.46916	1.8891	0.919738	1.68838	1.93332	2.09197	1.30207	1.5871	0.840132	0.655343	2.01726	1.74801	1.31457	1.69328	1.98511	3.13555	2.00221	2.37429	1.40219	0.190227	F7GRF0		GMPPB
A0A5F7ZYD9	1.56557	1.9498	0.768361	1.42791	1.86714	1.88607	2.19668	2.35798	1.90502	2.04258	1.43047	0.0756194	6.45276	2.74982	3.16587	4.12282	2.01257	2.61082	2.77083	2.46474	0.597829	0.237147	A0A5F7ZYD9	GMP reductase	GMPR2
A0A1D5QBQ1	0.897453	0.887224	1.5256	1.10343	1.84212	1.88555	1.86237	1.31786	1.0873	1.59904	1.44916	0.115856	0.606518	0.665747	0.597578	0.623281	1.1054	0.960051	0.708333	0.924593	1.48343	0.0629857	A0A1D5QBQ1		GMPS
F7GZP9	26.528	3.97585	13.7815	14.7618	13.8836	9.54807	4.50104	4.82499	2.4891	7.04936	0.477541	0.210759	0.966233	0.185489	0.99026	0.713994	0.941158	1.11093	1.19904	1.08371	1.51781	0.249942	F7GZP9		GNA11
H9EP41	5.87418	6.75365	5.71809	6.11531	6.58417	5.22982	5.60813	4.77691	6.25071	5.68995	0.930443	0.425773	0.69714	0.594793	0.849232	0.713722	1.68762	1.95422	1.75881	1.80022	2.52229	0.000562972	H9EP41		GNA13
I0FJU1	82.3118	105.937	153.013	113.754	92.1768	90.8282	82.8445	66.1871	99.1575	86.2388	0.758116	0.155415	11.9456	9.77549	14.7646	12.1619	16.7423	20.1965	16.3729	17.7706	1.46117	0.0411844	I0FJU1		GNAI2
F6PUU7	20.653	15.6723	22.1384	19.4879	13.5507	9.3207	5.69776	9.34975	12.5807	10.0999	0.518266	0.00701034	2.52616	4.72416	1.67688	2.97573	2.89863	1.96331	3.19158	2.68451	0.902134	0.781257	F6PUU7		GNAS
F7FXA9	147.989	105.642	114.745	122.792	145.633	94.4156	90.4967	78.6144	117.463	105.324	0.857746	0.379651	10.1044	7.95829	8.34063	8.80109	9.21817	17.5626	9.57959	12.1201	1.37712	0.301823	F7FXA9		GNB1
H9Z7W5	41.6094	41.0357	8.51944	30.3882	43.9621	32.3606	35.2333	34.6154	44.3713	38.1085	1.25406	0.407206	5.2224	3.76557	2.64012	3.87603	6.60125	10.8028	6.56812	7.99073	2.06158	0.0610732	H9Z7W5		GNB2
G7MV11	11.5662	16.323	6.64081	11.51	15.5007	21.4938	23.3122	18.6217	17.4547	19.2766	1.67477	0.030851	4.58901	3.65412	2.79116	3.67809	9.38023	14.1749	10.7498	11.435	3.10894	0.00692521	G7MV11		GNB2L1
F6XHP0	17.122	15.019	14.4842	15.5417	10.967	9.29162	14.7412	12.4132	19.9094	13.4645	0.866345	0.442416	4.03224	7.86046	5.49735	5.79668	0.102273	2.7382	0.0745336	0.971669	0.167625	0.0274893	F6XHP0	Guanine nucleotide-binding protein subunit gamma	GNG5
F7BB02	3.32771	3.77747	4.32237	3.80918	3.55023	1.27253	0.0509293	2.82028	2.01781	1.94235	0.509914	0.0672653	2.10314	0.0712072	0.0651337	0.746493	1.48214	0.753137	0.11832	0.784531	1.05096	0.96365	F7BB02	Guanine nucleotide-binding protein subunit gamma	GNG7
Q5TM59	1.32327	1.1247	2.04798	1.49865	1.57425	1.57241	1.44059	1.35134	1.36672	1.46106	0.974917	0.866818	0.730421	0.897027	0.588102	0.738517	0.631024	0.589263	0.73385	0.651379	0.88201	0.428771	Q5TM59	Guanine nucleotide-binding protein-like 1	GNL1
G7MV90	0.274751	0.340465	0.137248	0.250821	0.236989	0.382602	0.388215	0.07355	0.526161	0.321504	1.2818	0.549985	0.0767649	0.100822	0.152578	0.110055	0.210091	0.140242	0.383731	0.244688	2.22332	0.150206	G7MV90		GNL3
F7HU85	0.27269	0.130718	0.264876	0.222761	0.123266	0.181495	0.247126	0.297652	0.242286	0.218365	0.980264	0.935801	0.154786	0.0786756	0.119042	0.117501	0.118842	0.129509	0.0933575	0.113903	0.969378	0.890173	F7HU85		GNL3L
F6VSZ9	0.106763	0.590011	0.341789	0.346188	0.681251	0.621076	0.813062	0.626072	0.630346	0.674361	1.94797	0.0270193	0.0540648	0.152483	0.164624	0.123724	0.350451	0.351941	0.27156	0.324651	2.62399	0.0102347	F6VSZ9		GNPAT
G7MVC5	1.64593	1.92061	4.40843	2.65832	1.98483	3.83723	4.78719	3.17757	1.80059	3.11748	1.17273	0.658178	1.15902	0.804931	0.910335	0.958096	1.80014	2.59855	1.6036	2.00077	2.08827	0.0316795	G7MVC5	Glucosamine-6-phosphate isomerase	GNPDA1
F7BLF8	0.641142	0.259369	0.184909	0.361807	0.119604	0.78167	0.946715	0.793131	0.550127	0.63825	1.76406	0.252396	5.60444	7.10541	3.89721	5.53568	6.33482	4.67294	6.06452	5.69076	1.02801	0.890781	F7BLF8		GNPNAT1
A0A5F8AUH0	0.077948	0.0825652	0.048899	0.0698041	0.3656	0.289875	0.392159	0.311871	0.294095	0.33072	4.73783	9.22e-05	0.31836	0.697999	2.23625	1.0842	0.428709	0.198687	0.358431	0.328609	0.303087	0.269728	A0A5F8AUH0		GOLGA1
F7GW48	3.15106	3.54032	3.58713	3.42617	2.686	2.4108	2.76877	2.88769	3.11325	2.7733	0.809447	0.0121965	2.69232	3.11587	3.56421	3.12414	1.51252	1.16499	2.01956	1.56569	0.50116	0.0116081	F7GW48		GOLGA2
F7GA16	1.75423	1.34797	0.958699	1.35363	1.13026	0.931684	0.999316	1.58962	1.32806	1.19579	0.883391	0.520382	1.92845	1.19822	2.31805	1.81491	1.10451	0.679788	1.13894	0.974411	0.536893	0.0797793	F7GA16		GOLGA3
A0A5F7ZQH4	1.21521	1.0297	0.261106	0.835338	0.716842	0.822274	0.937622	0.989589	0.997133	0.892692	1.06866	0.807389	0.816537	0.0229065	0.0669156	0.30212	0.0625708	0.506558	0.299685	0.289605	0.958576	0.967388	A0A5F7ZQH4		GOLGA7
F7FS54	7.98495	9.1759	6.8048	7.98855	7.67796	5.99005	6.69078	6.44127	6.16858	6.59373	0.825397	0.0710964	8.09811	6.6933	9.63213	8.14118	4.14212	2.32056	3.40685	3.28984	0.404099	0.00833305	F7FS54		GOLGB1
H9H468	1.86804	1.7421	0.124899	1.24501	0.739637	1.14259	1.60797	1.78362	1.34997	1.32476	1.06405	0.872651	0.513399	0.135782	0.5141	0.38776	0.288445	0.105621	0.355969	0.250012	0.644758	0.40035	H9H468		GOLIM4
H9EPH9	0.901274	0.541868	0.203374	0.548838	0.115743	0.293918	0.956427	0.493601	0.124318	0.396801	0.722984	0.572421	0.359196	0.0864409	0.469711	0.305116	0.574141	0.415766	0.340977	0.443628	1.45396	0.356572	H9EPH9		GOLPH3
H9ETU4	0.926862	1.25308	1.65044	1.27679	1.1442	0.924257	0.998077	1.47019	0.883036	1.08395	0.848963	0.390522	1.91638	1.21929	1.30878	1.48148	1.0426	1.04937	1.06715	1.05304	0.710801	0.122188	H9ETU4		GOPC
A0A1D5Q2U8	1.13732	0.678273	0.734489	0.850028	0.901693	0.674117	0.906433	0.655126	0.522869	0.732048	0.861204	0.447899	2.04299	1.6185	1.42114	1.69421	0.831416	0.939968	0.939973	0.903786	0.533455	0.013402	A0A1D5Q2U8	Golgi SNAP receptor complex member 1	GOSR1
F6ZS33	3.95407	3.30152	0.184307	2.47997	2.27726	3.23294	0.0969736	2.4117	2.30947	2.06567	0.832942	0.71909	4.84382	3.67239	3.7521	4.08944	3.3226	3.45291	3.3397	3.37174	0.824499	0.132025	F6ZS33		GOSR2
H9EVG6	3.97298	4.68806	4.79443	4.48516	5.2088	8.00939	6.61289	7.53805	5.05133	6.48409	1.44568	0.0502711	51.6381	55.3583	39.311	48.7691	31.5387	45.0185	37.9534	38.1702	0.782672	0.163512	H9EVG6	Aspartate aminotransferase	GOT1
F6UDV1	20.1999	21.067	25.4929	22.2533	17.055	28.7157	19.5972	27.5356	16.8139	21.9435	0.986079	0.934924	78.8941	103.094	57.1814	79.7233	115.58	132.502	134.735	127.606	1.60061	0.0303464	F6UDV1	Aspartate aminotransferase	GOT2
F7H2B5	0.380888	0.456329	1.12516	0.654127	0.519117	0.30955	0.241061	0.346361	0.373478	0.357913	0.547162	0.157234	2.27301	3.09462	0.0928613	1.82017	0.0296847	0.1029	0.0685445	0.0670432	0.0368336	0.121991	F7H2B5		GP1BA
A0A1D5QEH3	0.302208	0.167967	0.115323	0.195166	0.165918	0.237567	0.219766	0.304192	0.163548	0.218198	1.11801	0.681238	1.48012	1.76549	1.38001	1.54188	1.66397	2.41827	2.23393	2.10539	1.36547	0.0913905	A0A1D5QEH3		GPAM
H9ET42	9.65187	12.2448	14.8921	12.2629	16.4554	10.447	10.7577	13.327	16.9601	13.5895	1.10817	0.557192	3.77362	3.60287	5.96657	4.44769	6.62939	5.65605	5.85469	6.04671	1.35952	0.121919	H9ET42	Glycerol-3-phosphate dehydrogenase [NAD(+)]	GPD1L
F7CJJ4	13.3242	8.9039	14.9117	12.3799	9.50578	11.9587	11.7318	8.31765	10.7009	10.443	0.843542	0.271609	0.721373	0.477934	0.891086	0.696798	2.18657	6.0684	3.29332	3.84943	5.52446	0.0532084	F7CJJ4	Glycerol-3-phosphate dehydrogenase	GPD2
H9Z463	1.09	1.06861	3.07508	1.74456	1.23117	0.964546	1.01952	1.57187	1.23694	1.20481	0.690608	0.327423	7.67551	5.57704	9.65615	7.63623	6.1667	8.48206	7.814	7.48759	0.980534	0.918466	H9Z463		GPHN
A0A5F8ANM2	7.98842	10.2786	13.177	10.4813	12.3611	17.81	13.8913	13.1551	10.9824	13.64	1.30136	0.144546	11.2827	9.74897	8.81314	9.94827	13.0771	16.1705	19.1543	16.134	1.62179	0.0310258	A0A5F8ANM2	Glucose-6-phosphate isomerase	GPI
A0A5K1UTH2	0.871555	1.08425	6.104	2.6866	1.25109	0.679722	0.702874	0.796244	0.797685	0.845523	0.314719	0.193162	0.15282	0.167143	0.299125	0.206363	0.0681434	0.159573	0.155707	0.127808	0.619336	0.228578	A0A5K1UTH2		GPR116
A0A5F7ZJT6	0.0474487	0.183181	0.691787	0.307472	0.104479	0.154929	0.248139	0.121721	0.166953	0.159244	0.517914	0.352246	0.13464	0.0647906	0.183163	0.127531	0.0688513	0.0446207	0.154403	0.0892916	0.700155	0.468916	A0A5F7ZJT6		GPR126
H9H3U7	0.302528	0.63532	0.203458	0.380435	0.331879	0.113028	0.309686	0.229106	0.11153	0.219046	0.575776	0.206615	0.0824476	0.188012	0.131128	0.133862	0.0417472	0.076722	0.0781562	0.0655418	0.489621	0.105254	H9H3U7		GPR39
A0A5F8A642	1.71856	0.0867573	0.0715232	0.625615	1.4451	0.218849	1.54615	1.58391	1.04885	1.16857	1.86788	0.34084	0.0757662	0.0643773	1.99753	0.712559	0.402707	0.856293	0.0508901	0.43663	0.612764	0.707076	A0A5F8A642		GPSM3
F7GVP7	11.8414	9.05591	14.5725	11.8233	13.1542	9.35678	15.6508	10.9045	7.36477	11.2862	0.954576	0.819363	39.6845	43.332	20.5929	34.5365	28.0737	20.7248	54.2304	34.343	0.994397	0.988271	F7GVP7	Glutathione peroxidase	GPX1
A0A1D5QUU6	28.836	24.6719	39.2184	30.9087	28.4469	16.0934	11.8257	14.7997	13.6265	16.9584	0.548661	0.0327861	3.25183	4.78149	1.57468	3.20267	1.14771	3.16723	1.15958	1.82484	0.569789	0.294725	A0A1D5QUU6	Glutathione peroxidase	GPX5
G7NGP6	11.9853	13.5555	18.0205	14.5204	12.3021	14.2216	13.6224	11.1867	10.731	12.4128	0.854848	0.23499	1.66109	3.34411	2.71406	2.57308	2.03651	2.872	1.76982	2.22611	0.865152	0.589676	G7NGP6		GRB2
H9G201	1.06538	1.38599	5.08223	2.5112	5.84055	2.84361	2.78347	4.04227	2.45557	3.59309	1.43083	0.421907	34.0277	29.5544	32.5626	32.0482	69.9804	19.7647	55.8828	48.5426	1.51467	0.333548	H9G201		GRHPR
H9FXA5	4.4122	4.03438	2.46557	3.63738	5.8938	4.0061	4.74449	4.5725	4.90548	4.82447	1.32636	0.0942798	22.6237	13.1161	19.592	18.4439	11.8746	6.4978	8.04969	8.80737	0.477522	0.0404983	H9FXA5		GRIPAP1
F7HAN1	1.5812	2.04432	1.01313	1.54622	2.03732	1.59627	4.4502	1.13119	2.33213	2.30942	1.4936	0.373419	1.77358	1.6261	1.62433	1.67467	1.08078	0.526608	0.631407	0.746266	0.44562	0.00632063	F7HAN1		GRN
F6X6F5	0.515361	0.325467	0.125229	0.322019	0.121713	0.138357	0.588548	0.500484	0.65194	0.400208	1.24281	0.664604	0.676512	0.74849	0.93429	0.786431	0.390205	0.323176	0.458596	0.390659	0.496749	0.0100853	F6X6F5		GRSF1
G7NNP9	0.757314	0.622658	0.0888297	0.489601	0.622558	0.609165	0.441077	0.662666	0.646382	0.596369	1.21807	0.525091	0.223287	0.357059	0.0536097	0.211318	0.522636	0.231264	0.220822	0.324907	1.53753	0.438851	G7NNP9		GRWD1
F7GS01	1.25697	1.33884	1.42693	1.34091	2.37848	1.60983	1.8682	1.00318	2.28452	1.82884	1.36388	0.194419	0.5368	0.0696346	0.209019	0.271818	0.523313	0.739169	0.226667	0.496383	1.82616	0.33085	F7GS01		GSDMD
A0A5F8A1A5	1.6281	2.04976	3.55616	2.41134	1.86039	1.44899	1.7164	1.95946	2.2842	1.85389	0.768821	0.275926	0.316311	0.311007	0.258047	0.295122	0.249849	0.913602	0.555643	0.573031	1.94168	0.222722	A0A5F8A1A5		GSK3B
A0A1D5R0E7	1.9012	3.18142	7.08839	4.057	3.06245	3.42209	3.57711	5.38012	3.30197	3.74875	0.924018	0.81594	6.61987	7.41682	4.23382	6.09017	6.1033	5.33892	5.61376	5.68533	0.933525	0.701296	A0A1D5R0E7	Glutathione synthetase	GSS
F6WQV2	0.0687524	0.0666565	0.163666	0.0996917	0.0939511	0.880851	0.276916	0.17638	0.0843673	0.302493	3.03428	0.348849	0.070447	84.8148	0.799875	28.5617	16.8962	0.99066	0.0684113	5.98508	0.209549	0.474801	F6WQV2	Glutathione S-transferase	GSTA3
I0FRI5	6.36086	8.84685	12.422	9.2099	10.3846	12.1031	10.9503	10.2639	4.81415	9.70322	1.05356	0.82373	43.713	50.4883	46.4874	46.8962	41.6776	52.8111	87.7548	60.7479	1.29537	0.379066	I0FRI5		GSTK1
F6VK76	136.8	160.238	64.5207	120.52	116.696	165.664	55.0417	125.246	145.182	121.566	1.00868	0.975428	252.671	849.295	450.429	517.465	407.872	216.107	512.178	378.719	0.731873	0.517505	F6VK76		GSTM1
F7B0R4	2.60625	4.9078	4.02999	3.84802	5.47774	1.76275	4.78165	10.5617	1.7118	4.85913	1.26276	0.663831	6.18201	26.1999	12.4659	14.9492	14.0481	7.09896	12.1691	11.1054	0.742874	0.572651	F7B0R4		GSTM1
F7HIX7	4.29487	5.22176	2.1674	3.89467	6.94506	4.12416	4.54765	7.26169	1.21502	4.81872	1.23726	0.585455	10.0985	65.9368	28.7138	34.9163	24.738	9.64161	16.1649	16.8482	0.48253	0.347434	F7HIX7		GSTM1
F6VK95	0.072826	0.327741	1.85848	0.753017	1.21726	0.331054	1.00886	0.763351	0.106351	0.685377	0.910174	0.895087	1.86909	2.2392	3.3635	2.4906	1.51416	0.386961	1.90119	1.26744	0.508889	0.128084	F6VK95		GSTM1
F6SPY0	3.75021	3.25989	4.68884	3.89965	5.97655	7.09081	4.90549	5.92764	3.96488	5.57307	1.42912	0.0728679	112.924	148.634	161.538	141.032	140.506	76.1658	111.784	109.485	0.776315	0.252533	F6SPY0		GSTO1
Q28514	93.3346	72.5533	120.277	95.3882	92.1462	99.6707	104.69	108.516	94.3996	99.8843	1.04714	0.693888	16.7551	21.4363	15.2762	17.8225	17.3093	22.156	13.569	17.6781	0.991898	0.96511	Q28514	Glutathione S-transferase P	GSTP1
A0A5F7ZJM7	3.44959	2.40329	3.11666	2.98985	4.41997	2.34116	5.07952	1.90319	3.01487	3.35174	1.12104	0.681511	16.4132	11.606	8.1534	12.0575	10.2565	9.41739	34.0546	17.9095	1.48534	0.525491	A0A5F7ZJM7		GSTT1
G8F1C9	1.87619	1.08878	2.91908	1.96135	1.33587	1.64066	2.19828	1.44608	1.31754	1.58769	0.809488	0.432297	2.04112	1.84623	1.59462	1.82732	1.94561	1.56141	3.29481	2.26728	1.24077	0.461919	G8F1C9		GSTT2
F7H232	0.567696	0.672458	1.08251	0.77422	0.625814	0.898683	0.925466	0.643816	0.722883	0.763332	0.985937	0.941456	0.279262	0.392073	0.41815	0.363162	0.398255	0.624952	0.283037	0.435415	1.19896	0.544027	F7H232		GTF2B
H9ERZ5	0.494558	0.478118	0.263311	0.411996	0.955099	0.558121	0.657248	0.442827	0.512957	0.62525	1.51761	0.155077	0.997885	0.843024	1.58813	1.14301	0.671131	0.136647	0.473883	0.42722	0.373766	0.0601444	H9ERZ5		GTF2F2
F7HLI5	0.545311	0.523464	0.252747	0.440507	0.880929	0.607238	0.529592	0.461815	0.593989	0.614713	1.39546	0.188428	0.297525	0.0728571	0.0926171	0.154333	0.0825868	0.194302	0.201821	0.15957	1.03393	0.951856	F7HLI5		GTF2H2
F7GXN2	3.95446	4.32773	5.64474	4.64231	3.61681	4.48536	4.07672	4.7648	4.62723	4.31418	0.929319	0.508333	4.76027	3.27387	6.75035	4.92817	2.33909	2.52029	3.03204	2.63047	0.533763	0.0891537	F7GXN2		GTF2I
F7F8I5	0.351733	0.635356	0.163202	0.38343	0.441154	0.384249	0.371953	0.225412	0.452988	0.375151	0.978407	0.944407	0.205086	0.0700297	0.216558	0.163891	0.161735	0.175329	0.209072	0.182045	1.11077	0.730358	F7F8I5		GTF3C3
F7CXE0	1.04288	0.905112	0.722902	0.890298	0.830166	0.838075	0.842328	0.919411	1.16217	0.91843	1.0316	0.803019	0.293725	0.134404	0.0862855	0.171471	0.234173	0.0829514	0.164175	0.160433	0.935625	0.892122	F7CXE0		GTF3C5
F7GZX7	0.118225	0.258229	0.103473	0.159976	0.151467	0.143414	0.199994	0.24468	0.0316921	0.154249	0.964206	0.926629	0.158324	0.142549	0.0320769	0.110983	0.348684	0.202055	0.0889393	0.213226	1.92125	0.295525	F7GZX7		GTPBP10
F6Z2P2	2.20726	3.01237	2.4886	2.56941	2.72584	1.47026	1.45496	2.51031	2.1793	2.06813	0.804907	0.245653	0.0614408	0.0796231	0.0771347	0.0727328	0.106899	0.115039	0.0535222	0.0918202	1.26243	0.396391	F6Z2P2		GUCY1A2
G7MS69	0.684755	0.540911	0.262652	0.496106	0.670868	0.825778	0.459555	1.18881	0.478193	0.724642	1.46066	0.297528	0.514543	0.350397	0.323135	0.396025	0.824506	0.728108	0.619117	0.72391	1.82794	0.0176441	G7MS69		GUCY1A3
F7G5W3	3.68584	2.44889	2.49514	2.87662	3.6188	3.25494	1.92661	4.04365	2.22214	3.01323	1.04749	0.832008	0.739886	0.643242	0.704814	0.695981	0.823188	0.884563	0.714216	0.807322	1.15998	0.123747	F7G5W3		GUCY1B3
F7GHX7	1.21559	1.63904	2.78878	1.88114	1.46947	1.81607	2.02914	1.70912	0.998903	1.60454	0.852963	0.530777	0.336734	0.411245	0.632227	0.460069	0.490187	0.415732	0.626087	0.510669	1.10998	0.663813	F7GHX7		GUK1
H9FTK4	3.90004	3.48294	4.59265	3.99188	2.78354	4.51619	4.7484	4.22835	2.84494	3.82428	0.958017	0.792262	2.08345	1.92149	1.25781	1.75425	2.70746	2.85349	2.62785	2.7296	1.556	0.0201947	H9FTK4	Beta-glucuronidase	GUSB
I0FR76	5.31802	5.59093	15.2084	8.70578	5.04061	8.4417	6.78758	9.16609	10.2634	7.93987	0.912024	0.784068	2.15403	1.94718	1.85226	1.98449	1.59434	5.56783	3.2841	3.48209	1.75465	0.264417	I0FR76		GYG1
F6ZV30	0.637978	0.703228	0.875958	0.739054	0.851008	1.05479	0.82398	1.28798	1.13406	1.03036	1.39417	0.0623023	1.24656	1.07	0.161356	0.825973	1.24784	7.90396	1.89969	3.68383	4.45999	0.253578	F6ZV30	Glycogen [starch] synthase, muscle	GYS1
F7CLT4	7.13161	2.34963	0.249093	3.24344	2.89146	13.3079	13.2369	1.6774	7.89436	7.80159	2.40534	0.253218	0.157046	0.182201	0.235425	0.191557	0.161378	1.21552	0.200191	0.525696	2.74433	0.388706	F7CLT4		GZMB
G7N3T4	156.113	154.43	359.232	223.258	201.417	105.504	105.619	183.27	115.707	142.303	0.637393	0.204068	28.9423	20.8998	31.2477	27.0299	28.7003	33.7037	28.5353	30.3131	1.12146	0.409277	G7N3T4		H1F0
F6Z1X9	19.5766	18.8759	56.9006	31.7844	22.5289	15.2431	16.2414	27.9527	31.6476	22.7227	0.714903	0.40492	3.05758	2.12084	1.91001	2.36281	2.48613	2.20056	1.93398	2.20689	0.934011	0.707659	F6Z1X9		H1FX
A0A5F7ZPI7	1.62825	2.22312	2.71902	2.19013	1.68692	2.43981	3.05984	2.01238	1.89451	2.21869	1.01304	0.945149	9.1281	7.00005	5.68458	7.27091	11.2221	15.0631	18.9632	15.0828	2.0744	0.0332449	A0A5F7ZPI7		H6PD
F7DAC5	1.11733	1.49825	0.156765	0.924115	1.80086	1.68739	2.16725	1.40433	1.04386	1.62074	1.75383	0.120684	1.9618	1.56833	1.20282	1.57765	1.73475	0.854723	1.07344	1.22097	0.773917	0.357763	F7DAC5		HABP2
A0A5F8AGX3	0.612389	0.922743	1.3148	0.949978	1.44663	0.877627	0.873908	1.01709	1.19297	1.08164	1.1386	0.548332	0.0319114	0.135962	0.101609	0.0898276	0.149026	0.0965633	0.0721688	0.105919	1.17914	0.694426	A0A5F8AGX3		HACE1
A0A1D5QB18	0.633925	1.15845	0.146313	0.64623	1.05475	0.769654	1.06342	1.97153	1.01781	1.17543	1.81891	0.179208	6.33316	8.74236	3.35659	6.14404	9.53446	6.79019	7.51237	7.94567	1.29323	0.364077	A0A1D5QB18		HACL1
F7DIX8	11.2651	13.3214	19.6239	14.7368	14.6904	12.3077	10.029	17.987	9.28632	12.8601	0.87265	0.528681	16.416	23.6731	12.3398	17.4763	38.561	68.4968	68.8811	58.6463	3.35576	0.0176491	F7DIX8		HADH
F7FRK6	1.41579	0.146724	0.393466	0.651992	2.79603	2.95074	0.900404	0.0693071	0.0771693	1.35873	2.08397	0.460013	0.307457	1.91944	0.101255	0.776052	1.59402	1.88278	0.564299	1.34703	1.73575	0.460676	F7FRK6		HADHA
A0A1D5RJS1	13.594	14.7341	18.5152	15.6144	11.5612	18.3685	19.1217	20.8751	17.5212	17.4895	1.12009	0.459389	14.8594	18.4666	15.7866	16.3709	63.1309	59.1235	78.5072	66.9205	4.08778	0.00109089	A0A1D5RJS1		HADHB
A0A5F8AF64	5.28676	7.09227	6.33059	6.23654	6.34051	6.04575	6.11491	8.11255	6.07901	6.53855	1.04843	0.659906	30.8171	31.5246	32.2546	31.5321	20.509	15.848	23.3929	19.9166	0.63163	0.00654901	A0A5F8AF64		HAGH
F7H197	0.0887804	0.0897219	0.136531	0.105011	0.296878	0.114087	0.245268	0.241325	0.274582	0.234428	2.23242	0.0256092	2.53195	3.66666	3.10566	3.10142	7.30543	0.965631	5.61039	4.62715	1.49194	0.471974	F7H197	Histidine ammonia-lyase	HAL
G7MUZ2	1.90479	2.12794	2.28939	2.10737	2.20297	3.03051	2.82124	2.16779	2.06149	2.4568	1.16581	0.248401	2.70626	3.02887	2.4375	2.72421	3.31092	2.68884	4.1839	3.39455	1.24607	0.223752	G7MUZ2		HARS
I2CY73	0.283084	0.34868	0.173369	0.268378	0.254605	0.282567	0.320662	0.242176	0.399781	0.299958	1.11767	0.574113	0.142695	0.0684023	0.0392946	0.0834639	0.169343	0.172355	0.256512	0.199403	2.3891	0.050817	I2CY73		HARS2
P63108	664.454	628.253	1745.65	1012.79	943.644	624.51	607.157	617.702	621.955	682.994	0.67437	0.285768	0.636471	3.12483	0.0722155	1.27784	0.279259	0.0468989	1.92049	0.748882	0.586053	0.657914	P63108	Hemoglobin subunit alpha	HBA
F7AV81	0.573562	1.63929	1.03439	1.08241	1.99322	9.08142	0.362045	0.886034	1.4868	2.7619	2.55161	0.464405	0.578645	3.36482	0.999572	1.64768	3.99394	9.66433	0.0609766	4.57308	2.77547	0.372974	F7AV81		HBB
P02026	1012.89	994.516	1952.72	1320.04	1366.6	885.825	841.742	896.133	1161.07	1030.27	0.780486	0.320358	2212.34	2643.67	1839.23	2231.75	1332.43	825.985	1579.66	1246.03	0.558318	0.0373634	P02026	Hemoglobin subunit beta	HBB
A0A5F8A1N0	2.41563	2.9152	2.06289	2.46457	3.83266	2.11852	1.65001	1.40187	2.08595	2.2178	0.899874	0.693013	2.95829	1.43043	3.44477	2.61117	1.58643	0.727273	1.19915	1.17095	0.44844	0.0930257	A0A5F8A1N0	Hemoglobin subunit epsilon	HBE1
P68077	0.144921	0.711325	1.1296	0.661949	1.60681	4.01731	0.397438	0.0992557	0.489911	1.32214	1.99735	0.526935	0.0402472	0.716167	0.99082	0.582411	2.00923	5.78035	0.07715	2.62224	4.50239	0.295971	P68077	Hemoglobin subunit gamma	HBG
F6V595	4.23543	2.69392	1.72412	2.88449	3.72424	2.2136	3.65565	2.59726	3.42683	3.12351	1.08287	0.73345	5.63807	5.41757	3.15087	4.7355	1.93432	0.970677	1.18619	1.36373	0.28798	0.0163772	F6V595		HBXIP
G7NS87	0.547086	0.47602	0.169253	0.397453	0.472033	0.565127	0.412919	0.710605	0.0335366	0.438844	1.10414	0.818816	1.75649	1.79696	2.3143	1.95592	1.59804	1.52756	1.68087	1.60216	0.819133	0.128352	G7NS87		HCCS
F7DB82	1.42586	1.225	0.985096	1.21198	0.672171	1.11193	0.859112	0.965551	1.11218	0.94419	0.779045	0.113611	0.0693812	0.0706733	0.05141	0.0638215	0.319081	0.513041	0.334364	0.388829	6.09244	0.00654254	F7DB82		HCFC1R1
H9Z897	3.24925	2.20763	2.16245	2.53977	2.46429	2.49044	2.31287	2.18283	2.06616	2.30332	0.906899	0.432214	0.704455	0.579277	0.467803	0.583845	1.01076	0.988488	0.656362	0.885202	1.51616	0.0868318	H9Z897	Histone deacetylase	HDAC1
F6Q5W6	0.429178	0.218492	0.126306	0.257992	0.914719	0.354365	1.23133	0.0508184	0.718352	0.653916	2.53464	0.212695	0.124364	0.188318	0.433089	0.24859	0.0782236	0.0699818	0.130943	0.0930494	0.374308	0.18049	F6Q5W6		HDDC2
H9EWD6	4.45041	6.79893	10.8162	7.35518	7.79021	5.04835	5.23041	11.4188	4.64387	6.82632	0.928098	0.815984	10.6188	11.9227	22.8601	15.1339	6.79216	5.38838	8.56902	6.91652	0.457022	0.108452	H9EWD6		HDGF
H9FV36	8.04516	7.1681	3.73435	6.31587	5.50456	4.71693	4.12528	4.92425	10.3887	5.93194	0.939213	0.837575	0.484937	0.40673	0.289375	0.393681	0.183174	0.195522	0.348183	0.242293	0.615455	0.123375	H9FV36		HDGFRP3
H9EV26	4.58356	2.89135	10.3845	5.95314	9.06061	8.98472	3.51584	7.76148	4.03781	6.67209	1.12077	0.766147	2.66029	6.21347	7.03662	5.30346	2.17695	2.21229	3.34679	2.57868	0.486226	0.122826	H9EV26		HDHD2
F7GY57	0.085692	0.488829	0.0974736	0.223998	0.294357	0.422295	0.617129	0.318418	0.205098	0.371459	1.65831	0.316188	2.05797	3.83509	2.18173	2.69159	2.91594	3.58256	5.20421	3.9009	1.44929	0.245229	F7GY57		HDHD3
H9FTN7	5.09263	4.81321	8.54233	6.14939	4.35675	4.88299	6.36358	5.70766	4.90902	5.244	0.852768	0.39771	41.2272	37.4657	38.2712	38.9881	35.6164	23.1478	34.4012	31.0551	0.79653	0.127196	H9FTN7		HDLBP
F7H872	1.65056	1.52089	1.72734	1.63293	1.29297	2.02782	1.16989	1.7023	1.62146	1.56289	0.957107	0.748123	3.32862	4.95064	2.33697	3.53874	2.05564	1.96057	0.878897	1.6317	0.461096	0.0883072	F7H872		HEBP2
F7HR90	0.796333	0.508337	0.957531	0.754067	0.734771	0.564987	0.671849	0.606323	0.588643	0.633315	0.839865	0.291604	0.263054	0.386949	0.330756	0.32692	0.520926	0.542046	0.600532	0.554501	1.69614	0.00612192	F7HR90		HECTD3
A0A1D5Q8J9	0.183809	0.27164	0.508503	0.321318	0.256892	0.287854	0.393039	0.0404085	0.190913	0.233821	0.727695	0.437346	0.229399	0.142252	0.158159	0.176603	0.310996	0.298424	0.300236	0.303219	1.71695	0.00947851	A0A1D5Q8J9		HERC1
F6R788	0.768468	0.814899	0.229919	0.604429	0.866868	0.961638	0.879677	0.825125	0.97876	0.902413	1.493	0.0815282	0.376356	0.291548	0.39107	0.352991	0.531576	0.717582	0.722385	0.657181	1.86175	0.0122331	F6R788		HERC4
F7FNG8	5.48244	8.29806	7.53644	7.10565	7.89058	7.24671	9.86149	7.03998	6.72685	7.75312	1.09112	0.528134	6.62021	5.61861	3.79323	5.34402	5.48709	3.61798	4.53425	4.54644	0.850754	0.464751	F7FNG8	Beta-hexosaminidase	HEXB
F6QPB2	0.141185	0.214575	0.276715	0.210825	0.326565	0.258247	0.07002	0.154531	0.189374	0.199747	0.947455	0.87049	0.257455	0.154367	0.0545438	0.155456	0.0639465	0.272386	0.184989	0.173774	1.11784	0.838349	F6QPB2		HEXDC
F7HAR1	0.708877	0.554824	0.187896	0.483865	0.584055	0.353594	0.452451	0.252494	0.355919	0.399703	0.826061	0.55661	0.205918	0.27386	0.193524	0.224434	0.278397	0.218573	0.104665	0.200545	0.893559	0.695399	F7HAR1		HFE
A0A1D5Q9P7	0.134172	0.471935	1.04121	0.549105	0.561643	0.0710288	0.129321	1.18401	0.230852	0.43537	0.792873	0.746028	37.2231	14.4326	15.5776	22.4111	8.38397	18.6804	22.4625	16.509	0.736642	0.52676	A0A1D5Q9P7		HGD
A0A5F7ZDA3	2.36353	3.24804	2.86904	2.82687	2.67903	2.32455	2.56277	2.25201	2.6981	2.50329	0.885535	0.197613	1.38298	1.45785	1.95591	1.59891	1.37564	0.782109	1.44233	1.20003	0.750527	0.222375	A0A5F7ZDA3		HGS
A0A5F8AIW1	1.19089	2.33085	2.9074	2.14305	2.04371	1.58835	1.80022	3.05901	1.62079	2.02242	0.94371	0.823064	7.18218	9.89375	6.64868	7.9082	12.6931	9.11864	12.8013	11.5377	1.45895	0.0822239	A0A5F8AIW1	3-hydroxyisobutyrate dehydrogenase	HIBADH
F7FC26	0.866692	1.0177	0.989348	0.957915	1.69351	1.74765	1.06257	0.816651	0.696403	1.20336	1.25623	0.436529	3.17289	3.94331	3.33948	3.48522	4.3683	4.25824	7.53934	5.38863	1.54614	0.158903	F7FC26		HIBCH
F6R248	4.17985	1.83404	2.90254	2.97214	7.59559	4.66087	1.90353	2.0532	1.49816	3.54227	1.19182	0.736905	6.39834	8.49868	6.25119	7.0494	3.86109	2.00354	6.61308	4.15924	0.590013	0.130604	F6R248		HINT1
F7GRL0	12.2246	4.84228	8.83947	8.63546	17.686	12.5557	13.2659	20.0664	8.47742	14.4103	1.66873	0.114273	10.3037	19.0701	3.06015	10.8113	9.48531	8.33637	14.5425	10.7881	0.997849	0.996517	F7GRL0		HINT2
F6ZLK6	1.51937	1.64003	2.34078	1.83339	1.66711	1.23816	1.18619	2.0532	2.16472	1.66188	0.906447	0.619049	0.426313	0.995503	0.812313	0.74471	0.0407601	0.507427	0.86241	0.470199	0.631386	0.399087	F6ZLK6		HINT3
F6VW84	0.322042	0.507122	0.138995	0.32272	0.0322222	0.544738	0.634011	0.557831	0.351115	0.423983	1.31378	0.55998	1.09589	1.11104	1.70396	1.30363	1.28837	0.965063	1.01222	1.08855	0.835015	0.391668	F6VW84		HIP1R
I0FVV7	253.933	265.862	518.361	346.052	167.229	201.335	135.957	208.125	232.593	189.048	0.546299	0.0572354	422.257	324.685	156.125	301.022	373.036	395.282	256.984	341.768	1.13536	0.670077	I0FVV7	Histone H2B	HIST1H2BK
G7MEC7	183.466	162.634	667.305	337.802	154.344	110.454	157.388	201	215.785	167.794	0.496724	0.216003	0.0435594	0.0671561	0.0434033	0.0513729	0.0828954	1.92769	0.850607	0.95373	18.5648	0.167006	G7MEC7	Histone H3	HIST3H3
H9FTP9	8.22038	8.77765	14.3497	10.4492	12.055	17.6079	15.3243	12.9915	11.25	13.8457	1.32505	0.158246	0.634876	1.05707	0.760916	0.81762	1.23113	4.43835	1.05849	2.24266	2.74291	0.26709	H9FTP9	Hexokinase	HK1
F7BXY7	0.0687309	4.9078	8.27182	4.41612	2.63053	5.79281	7.7868	3.45722	4.28915	4.7913	1.08496	0.865513	5.3316	0.0945964	2.85002	2.75874	5.44898	10.3868	6.95706	7.59761	2.75402	0.0828395	F7BXY7		HM13
F6VKU0	1.09286	1.16585	1.12633	1.12835	1.12834	0.418091	0.415005	1.04666	0.73276	0.748171	0.663068	0.108052	0.117469	0.0873842	0.448258	0.217704	0.123996	0.0561879	0.0799348	0.0867064	0.398277	0.326637	F6VKU0		HMBOX1
F6U3X9	0.841413	1.0526	3.22332	1.70578	1.17968	1.33867	1.44003	1.1498	1.0891	1.23946	0.726623	0.438913	2.48026	2.49116	2.27403	2.41515	1.97275	2.30883	2.22845	2.17001	0.898501	0.118163	F6U3X9		HMBS
G7MYE9	2.06191	1.4698	0.673098	1.4016	1.19025	1.26633	1.10879	1.43498	1.9475	1.38957	0.991414	0.974065	0.664448	0.578631	1.44372	0.895599	0.594907	0.376502	0.310428	0.427279	0.477087	0.179598	G7MYE9		HMG20A
F6W2A6	44.0139	46.7224	38.9423	43.2262	56.6432	69.6399	67.6933	61.5627	79.5455	67.0169	1.55038	0.00469999	43.6055	40.3003	41.0056	41.6371	26.1382	15.7261	15.1364	19.0002	0.456329	0.00365667	F6W2A6		HMGB1
H9EQP8	26.8645	38.7206	16.2502	27.2785	29.7904	43.8236	47.8132	26.1722	49.5787	39.4356	1.44567	0.177851	5.35899	5.75012	24.2427	11.7839	8.03099	5.5314	16.5063	10.0229	0.850556	0.815313	H9EQP8		HMGB2
F6TE46	1.31497	1.89414	2.56522	1.92478	1.17834	2.56201	3.39428	2.69041	2.81223	2.52745	1.31311	0.319088	2.28487	3.04929	2.02399	2.45272	0.954622	1.20753	1.36646	1.1762	0.479552	0.0180552	F6TE46		HMGB3
F7HQ90	0.370216	0.751371	0.144389	0.421992	0.204379	0.562045	0.669469	0.958391	1.08928	0.696713	1.65101	0.303974	5.43699	7.76729	4.86855	6.02427	2.41129	4.99006	3.30654	3.5693	0.592486	0.102865	F7HQ90		HMGCS1
F7DRJ3	0.258151	0.210392	0.850262	0.439602	0.0705101	0.234179	0.560879	0.531752	0.0883744	0.297139	0.675927	0.51515	48.9998	65.3204	40.4528	51.591	290.671	154.865	181.198	208.911	4.04937	0.0203578	F7DRJ3		HMGCS2
A0A1D5R8G2	1.79452	1.71375	2.48654	1.99827	2.24856	2.86526	2.0805	1.74796	2.68047	2.32455	1.16328	0.352173	0.342545	0.768486	0.542035	0.551022	0.377596	0.399191	0.367229	0.381339	0.692057	0.241104	A0A1D5R8G2		HMHA1
F7EK58	0.365014	0.499282	0.325036	0.396444	0.637461	0.996392	1.2297	0.10097	0.594343	0.711772	1.79539	0.270163	5.88733	6.2124	4.81754	5.63909	10.1653	3.95516	5.89928	6.67324	1.18339	0.611863	F7EK58		HMOX1
F6TWQ0	1.58719	2.14693	0.0945774	1.27623	0.611103	2.07098	1.65503	1.669	2.4201	1.68524	1.32048	0.523081	0.974796	0.923151	0.092127	0.663358	0.473232	0.299865	0.37168	0.381592	0.575243	0.386845	F6TWQ0		HMSD
F7HRD5	15.5882	3.76348	5.04205	8.13124	5.48502	15.1717	4.19828	4.29891	3.72557	6.57589	0.808719	0.709497	2.52324	2.84141	2.14422	2.50296	2.33061	1.50925	2.4487	2.09619	0.837484	0.318873	F7HRD5	Heterogeneous nuclear ribonucleoprotein A1;Heterogeneous nuclear ribonucleoprotein A1, N-terminally processed	HNRNPA1
F6QE39	76.0556	80.0949	50.7615	68.9707	39.7901	45.7434	43.7785	60.9885	46.9697	47.454	0.688032	0.0400774	25.1496	16.9891	38.7286	26.9558	20.8014	16.6941	12.811	16.7689	0.622088	0.205592	F6QE39		HNRNPA2B1
F7APH2	2.75453	1.82002	3.43884	2.67113	3.9882	4.43806	2.70982	2.32582	1.81517	3.05541	1.14386	0.625742	3.39029	3.59033	3.99855	3.65973	2.16908	1.38765	4.64928	2.73534	0.747416	0.407327	F7APH2		HNRNPD
F6UEF5	6.20494	6.1964	4.20491	5.53542	4.07555	6.85223	8.02373	4.56869	5.63261	5.83056	1.05332	0.79455	13.1149	6.68291	15.6668	11.8215	9.46251	5.49197	8.47385	7.80944	0.660611	0.242364	F6UEF5		HNRNPF
F6Y030	15.237	13.2456	25.1719	17.8848	9.15983	8.96546	10.993	21.3545	16.2001	13.3346	0.74558	0.317669	27.4883	24.1114	15.1324	22.244	14.3939	6.35913	9.03852	9.93053	0.446436	0.0482111	F6Y030		HNRNPH3
F7H3M0	55.7545	65.8177	83.0079	68.1934	54.4671	53.4859	35.745	50.1349	43.1676	47.4001	0.695084	0.0318737	94.2347	68.5636	53.1144	71.9709	37.61	27.5815	40.6999	35.2971	0.490436	0.0439428	F7H3M0		HNRNPK
F6ZI22	64.4809	79.0423	67.8144	70.4459	60.9915	44.1914	34.6858	63.2471	54.3189	51.4869	0.730872	0.0516266	40.7072	33.0229	60.6002	44.7768	38.3508	31.397	32.1946	33.9808	0.758894	0.273163	F6ZI22		HNRNPM
F7GDH1	15.5728	20.3338	20.1556	18.6874	14.282	13.6309	15.6248	19.1187	15.0496	15.5412	0.831641	0.115188	3.7542	6.41487	4.45592	4.875	4.37934	5.45321	3.38886	4.40714	0.904029	0.66256	F7GDH1		HNRNPR
A0A5F8AUT2	13.9089	14.2666	20.4317	16.2024	12.7799	13.9217	11.038	12.0953	9.85344	11.9377	0.736783	0.0562345	3.06681	4.64102	3.68168	3.7965	6.05236	5.20092	4.27795	5.17708	1.36364	0.114956	A0A5F8AUT2		HNRNPUL2
F6QIA8	4.47202	3.87353	3.69875	4.01477	1.64712	6.49944	7.69163	5.39568	1.60433	4.56764	1.13771	0.753511	2.66476	5.40288	6.445	4.83755	3.41197	3.87863	5.11166	4.13409	0.854583	0.599709	F6QIA8		HNRPDL
F7BG13	3.34967	3.67978	2.62741	3.21895	3.23263	3.41858	3.70291	4.60432	3.42998	3.67768	1.14251	0.290849	5.40614	2.7281	4.49278	4.209	4.0114	2.23742	1.99798	2.74893	0.653108	0.221981	F7BG13		HNRPH1
F7GG87	0.596411	0.52663	0.194091	0.439044	0.0961836	0.083489	0.0374769	0.520891	0.0330835	0.154225	0.351274	0.112095	20.6514	14.9164	11.613	15.7269	14.0527	10.8606	14.1618	13.025	0.8282	0.397367	F7GG87		HOGA1
H9EPI5	3.10158	2.52166	2.72374	2.78233	2.22937	0.966788	0.990516	1.547	1.98803	1.54434	0.555054	0.014257	0.276939	0.497142	0.345201	0.373094	0.183622	0.225717	0.257629	0.222323	0.59589	0.0926021	H9EPI5		HOMER1
A0A1D5RFQ8	1.43041	0.842467	0.709447	0.994109	0.808137	0.669002	0.667188	0.647828	1.3259	0.823611	0.828491	0.497071	0.861293	0.728781	0.725083	0.771719	0.545503	0.0336826	0.0479906	0.209059	0.2709	0.0319396	A0A1D5RFQ8		HOMER3
F7GTC3	2.6572	2.01432	1.69366	2.12172	2.59118	1.79922	1.96572	2.24429	2.19948	2.15998	1.01803	0.893493	1.35348	1.2709	1.3199	1.31476	0.905824	0.515948	1.21186	0.877876	0.66771	0.0975151	F7GTC3		HOOK3
F6Z0R5	64.342	4.76168	25.8849	31.6628	85.6793	148.364	71.7377	70.4863	144.031	104.06	3.28649	0.0340582	109.301	47.9045	103.876	87.0274	51.6972	70.7724	56.7034	59.7243	0.686271	0.25252	F6Z0R5		HP
F7FSW1	20.5955	26.722	38.6236	28.647	23.3691	15.0855	18.0899	20.7481	26.3796	20.7344	0.723789	0.141424	3.93552	4.61307	4.32299	4.29053	3.83972	5.88628	2.76701	4.16434	0.970589	0.899245	F7FSW1		HP1BP3
I0FRB8	16.5222	12.3913	19.1441	16.0192	12.7565	6.53903	5.40999	6.70794	6.89713	7.66211	0.478308	0.00992251	4.44098	3.86125	4.07127	4.1245	1.82461	1.69304	3.95159	2.48975	0.603648	0.0951702	I0FRB8		HPCAL1
F6XEI3	0.254535	0.301332	0.112276	0.222715	0.22555	0.126163	0.180296	0.0362898	0.293745	0.172409	0.774125	0.508608	0.774588	0.726989	0.972525	0.824701	0.887409	1.15814	1.59319	1.21291	1.47073	0.150812	F6XEI3		HPN
F7C9A4	102.034	100.964	45.085	82.6944	92.0198	190.106	185.637	103.618	125.347	139.346	1.68507	0.113854	28.8962	55.4694	24.119	36.1615	25.4682	35.2676	26.8094	29.1817	0.806984	0.532255	F7C9A4		HPX
F6ZZL9	37.1474	29.3309	8.19473	24.891	22.1968	20.9631	14.2253	20.5354	11.3746	17.859	0.71749	0.349103	38.3637	32.8301	18.4561	29.8833	6.1699	5.45287	3.32014	4.98097	0.166681	0.0142086	F6ZZL9		HRG
H9FNK5	4.52374	5.11318	15.769	8.46864	3.34955	3.08983	4.86703	4.64548	3.98081	3.98654	0.470741	0.149055	280.842	287.843	290.711	286.465	190.144	53.3592	173.741	139.081	0.485509	0.027028	H9FNK5		HRSP12
A0A5F7ZW42	1.72655	1.43903	2.2208	1.79546	1.19045	0.961008	1.73084	1.84339	1.27652	1.40044	0.779988	0.205424	1.48379	1.46272	1.38551	1.44401	1.32142	1.09108	1.60316	1.33855	0.92697	0.523554	A0A5F7ZW42		HS1BP3
F6VJ72	0.0758272	1.41385	0.107491	0.532391	0.99659	1.25582	1.64369	1.01892	0.531188	1.08924	2.04594	0.216179	4.89513	4.30166	5.10579	4.76753	4.87159	2.60223	5.74453	4.40612	0.924194	0.727544	F6VJ72		HSCB
F7H597	0.0572868	0.525378	0.27011	0.284258	0.0522343	0.279432	0.315901	0.809491	0.450085	0.381429	1.34184	0.633301	0.0367944	0.0505082	0.101337	0.06288	0.148331	0.351272	0.202098	0.233901	3.71979	0.055194	F7H597		HSD11B2
F7CV42	18.2354	21.6478	19.3604	19.7479	21.4888	21.5499	25.8333	27.7677	21.0748	23.5429	1.19217	0.10162	76.2663	81.1202	49.7713	69.0526	117.642	125.188	177.477	140.102	2.02892	0.0284753	F7CV42		HSD17B10
F6R2R6	9.36202	9.38238	10.5186	9.75433	11.8788	9.03903	8.03481	6.75775	11.9835	9.53877	0.977901	0.884039	8.88091	8.36573	5.54868	7.59844	14.7167	18.7583	15.9836	16.4862	2.16968	0.00491342	F6R2R6		HSD17B11
A0A1D5Q1P0	4.47279	6.99658	9.60755	7.02564	2.53241	3.33159	4.87453	4.79628	4.95221	4.0974	0.583207	0.0600856	1.1826	1.10201	0.758119	1.01424	2.83569	8.11181	3.43832	4.79528	4.72795	0.0866049	A0A1D5Q1P0		HSD17B12
A0A5F8AMH4	0.626553	0.722478	0.235687	0.528239	0.460348	0.724496	0.977578	0.678196	0.80034	0.728191	1.37853	0.247887	0.0667286	2.17599	1.00757	1.08343	1.81332	1.62594	1.80737	1.74888	1.61421	0.338833	A0A5F8AMH4		HSD17B7
G7NEH8	35.2219	50.3846	24.6197	36.7421	75.9942	58.1208	66.9535	57.3983	44.2792	60.5492	1.64795	0.0371045	3.80967	6.60479	4.90013	5.10487	18.6326	19.3845	21.6775	19.8982	3.89789	0.000269506	G7NEH8		HSDL2
F7GST0	91.3508	84.0664	149.986	108.468	140.357	156.247	112.616	96.9079	88.031	118.832	1.09555	0.667897	35.5174	38.1538	48.8434	40.8382	28.9325	22.2907	37.8073	29.6768	0.726693	0.139623	F7GST0		HSP90AB1
A0A1D5RJ91	5.16943	3.60819	8.68342	5.82035	5.44939	3.77978	2.78109	4.5348	3.68911	4.04683	0.69529	0.205109	0.797677	0.61891	0.389095	0.601894	0.671167	1.05933	0.41262	0.714372	1.18687	0.639112	A0A1D5RJ91		HSPA12A
F7HNZ6	25.4635	22.9305	27.614	25.336	38.5526	18.6796	13.4937	22.2064	40.102	26.6068	1.05016	0.866471	0.380794	0.135253	0.301619	0.272555	0.617418	0.912265	0.906475	0.812053	2.97941	0.011261	F7HNZ6		HSPA12B
F7GMR0	0.329209	0.317752	0.448916	0.365292	0.151149	0.06107	0.321229	0.219887	0.122078	0.175083	0.479295	0.0293909	0.677622	0.852663	0.603337	0.711207	0.853286	0.599823	0.985761	0.812957	1.14307	0.493591	F7GMR0		HSPA13
F7C3R1	66.7426	66.0238	92.9219	75.2294	36.4757	78.2546	78.8913	57.6612	47.4264	59.7418	0.794129	0.275665	141.002	103.539	160.689	135.077	108.901	114.548	166.828	130.092	0.9631	0.851227	F7C3R1		HSPA5
F6RLH5	94.4616	88.877	128.798	104.046	87.4875	121.16	97.2364	92.6605	85.5353	96.816	0.930515	0.584177	111.749	105.015	121.316	112.693	109.514	87.0428	99.1869	98.5812	0.874775	0.153813	F6RLH5		HSPA8
H9FTU4	19.9919	25.214	35.9129	27.0396	16.829	29.5971	34.034	24.7735	16.4688	24.3405	0.900178	0.655327	48.6393	66.7037	62.8541	59.399	83.6403	50.8997	96.9612	77.1671	1.29913	0.294652	H9FTU4		HSPA9
F6XTF7	66.6499	55.6333	78.6348	66.9727	81.1892	46.5317	39.3039	65.6406	50.2513	56.5833	0.844872	0.386333	51.2498	74.032	56.5431	60.6083	28.3427	59.8887	36.4595	41.5636	0.685774	0.178829	F6XTF7		HSPB1
F6PQ65	1.36963	1.80419	0.289767	1.15453	0.484024	3.01475	0.701636	1.72039	0.666206	1.3174	1.14107	0.827456	0.846143	13.211	0.761541	4.93957	0.093865	14.241	0.447729	4.92754	0.997566	0.998552	F6PQ65		HSPB6
H9FTU5	95.0174	86.3484	94.4683	91.9447	90.4184	95.9256	124.309	96.9943	71.9839	95.9262	1.0433	0.738431	211.992	328.498	290.254	276.914	274.839	166.022	345.395	262.085	0.946449	0.823915	H9FTU5		HSPD1
F7FSZ9	108.097	121.624	105.728	111.816	91.4375	56.0713	50.0913	59.8402	68.3871	65.1655	0.58279	0.0039184	8.48882	6.4722	6.80728	7.2561	6.3797	6.78284	4.73434	5.96563	0.822153	0.218205	F7FSZ9		HSPG2
H9FP09	5.21652	5.87397	7.63175	6.24075	6.60026	11.0006	12.5567	8.65661	8.51211	9.46525	1.51669	0.0728986	3.32744	3.42972	2.96897	3.24204	3.16435	5.37167	3.3025	3.94617	1.21719	0.38786	H9FP09		HSPH1
F7G5D3	1.24917	0.803452	0.129633	0.727419	1.03981	1.02957	1.75662	1.43736	1.43391	1.33945	1.84138	0.0875778	0.657514	0.882299	1.03728	0.859031	1.46924	1.22394	1.32749	1.34022	1.56016	0.0214269	F7G5D3		HTATIP2
F6Y7G6	1.86986	2.23678	4.6361	2.91424	1.48414	1.44163	1.61068	2.12151	1.60702	1.65299	0.567212	0.102033	0.590016	0.603179	0.504524	0.565906	1.19793	1.1796	1.2627	1.21341	2.14419	8.43e-05	F6Y7G6		HTRA2
F7GXP8	2.91536	4.98436	7.2393	5.04634	2.9251	4.97197	6.07906	6.82001	3.33606	4.82644	0.956424	0.876701	10.2077	16.2807	23.2931	16.5938	5.56224	4.32407	10.3541	6.7468	0.406586	0.0791841	F7GXP8		HYI
F7EV90	1.58699	1.05977	0.444093	1.03029	0.28556	0.409648	0.969691	1.46773	1.89592	1.00571	0.976146	0.960394	5.47305	5.09326	2.14392	4.23674	3.03459	3.0331	4.42708	3.49826	0.825695	0.555746	F7EV90		IAH1
F6PZ57	2.0533	2.63823	3.178	2.62318	3.66742	3.63859	3.08855	2.96278	3.05873	3.28321	1.25162	0.0790415	0.540406	0.746018	0.682603	0.656342	1.49414	1.2605	1.54556	1.4334	2.18392	0.00189074	F6PZ57		IARS
F7CVI4	3.94288	3.70974	4.64343	4.09868	5.02145	4.54561	4.32245	3.98001	2.45901	4.06571	0.991954	0.959052	3.46923	4.74888	4.37893	4.19901	7.82582	5.66473	8.5353	7.34195	1.74849	0.0290527	F7CVI4		IARS2
A0A5S7WYF8	17.0027	15.4882	42.7322	25.0744	20.0333	11.7321	16.2779	10.4763	16.3739	14.9787	0.59737	0.191313	1.3577	1.18145	1.79089	1.44335	0.55569	0.546023	0.962418	0.688043	0.476699	0.029252	A0A5S7WYF8	Intercellular adhesion molecule 1	ICAM1
F7FYU5	6.1181	7.00615	17.8583	10.3275	5.40112	5.40078	4.64411	5.15461	5.82979	5.28608	0.511844	0.118436	0.257878	0.718281	1.21056	0.728905	0.464862	0.0338169	0.220979	0.239886	0.329105	0.180759	F7FYU5		ICAM2
F7FKF0	1.53713	1.82741	4.87806	2.74753	2.07635	2.72646	3.62534	2.34003	2.14486	2.58261	0.939973	0.855482	1.15753	1.28423	1.05169	1.16448	1.85938	1.97607	2.74955	2.195	1.88496	0.0230223	F7FKF0		IDE
F7GN57	17.9402	18.6463	39.6561	25.4142	31.824	33.5324	26.9372	38.8316	22.9191	30.8089	1.21227	0.428606	139.83	90.3908	105.814	112.012	99.6972	83.3035	103.706	95.5689	0.853204	0.359006	F7GN57	Isocitrate dehydrogenase [NADP]	IDH1
I0FRE5	21.0772	19.7125	17.4215	19.4037	26.3803	70.33	31.8185	30.4092	13.0625	34.4001	1.77286	0.285394	17.7376	65.1054	28.6065	37.1498	32.104	52.3333	59.5324	47.9899	1.29179	0.547345	I0FRE5	Isocitrate dehydrogenase [NADP]	IDH2
I2CW30	5.00888	5.64945	5.82181	5.49338	6.13286	8.93603	8.04849	10.2971	5.77386	7.83767	1.42675	0.0872437	2.1056	4.89366	3.89095	3.63007	4.64007	7.52235	6.9402	6.36754	1.75411	0.0846031	I2CW30	Isocitrate dehydrogenase [NAD] subunit, mitochondrial	IDH3A
A0A1D5QKS1	2.88858	2.51323	2.44739	2.6164	1.96257	2.55241	1.6785	2.89959	2.56935	2.33248	0.891486	0.399679	0.432172	0.892011	0.602876	0.642353	1.22002	1.6634	1.85233	1.57858	2.4575	0.0153254	A0A1D5QKS1	Isocitrate dehydrogenase [NAD] subunit, mitochondrial	IDH3B
F7E8B9	0.974334	1.04295	0.175229	0.730839	1.15869	2.25273	1.13763	1.43183	0.81981	1.36014	1.86106	0.151376	0.249839	0.454176	0.0635848	0.255866	0.415672	0.437119	0.656025	0.502939	1.96563	0.144436	F7E8B9	Isocitrate dehydrogenase [NAD] subunit, mitochondrial	IDH3G
F7H516	1.29834	1.03662	0.20352	0.846161	1.14332	0.681089	0.361557	0.528984	0.796446	0.70228	0.82996	0.647081	6.66147	6.99754	2.88789	5.51564	2.47216	2.24267	2.24726	2.3207	0.420749	0.0726767	F7H516		IDI1
F7GG25	14.5843	16.6959	22.87	18.0501	19.2989	23.7493	18.5452	18.2125	18.5599	19.6732	1.08992	0.50325	1.04011	1.88909	1.56076	1.49665	1.77168	2.43515	1.30028	1.83571	1.22654	0.4564	F7GG25		IFI16
I0FRE9	1.01934	1.56969	0.076258	0.888429	1.1129	2.15667	1.96826	1.28241	2.05161	1.71437	1.92966	0.102024	1.32949	1.18668	2.85933	1.79183	1.65785	2.73416	2.17116	2.18772	1.22094	0.557266	I0FRE9		IFI35
A0A5F7ZAY8	0.752258	1.0417	1.94225	1.2454	2.41342	4.15709	1.92925	2.03168	3.36512	2.77931	2.23165	0.0501173	0.0720153	0.185557	0.023829	0.0938003	0.666465	1.77314	0.253121	0.897574	9.56899	0.152932	A0A5F7ZAY8		IFI44
F7G1H1	1.32285	2.53878	2.48748	2.11637	3.67481	7.15317	2.98455	3.84823	5.29276	4.59071	2.16914	0.0534193	0.128681	0.361398	0.292432	0.260837	0.33242	1.82219	0.730253	0.961622	3.68668	0.194919	F7G1H1		IFI44L
Q0GBW6	0.339869	0.484891	0.269813	0.364858	0.74615	1.60685	1.21849	1.00654	1.01728	1.11906	3.06711	0.00855893	0.44233	0.451452	0.937251	0.610344	0.507391	0.688443	0.418165	0.538	0.881469	0.710979	Q0GBW6		IFIH1
H9FTY1	3.37893	5.86072	10.2401	6.49326	18.3959	8.34501	12.9269	10.202	9.75007	11.924	1.83636	0.0994789	0.640562	2.25769	2.25939	1.71921	6.05699	4.53259	4.76544	5.11834	2.97714	0.00908028	H9FTY1		IFIT1
F6X2M0	1.62794	1.87729	1.43595	1.64706	3.48897	6.53587	11.754	5.86227	7.2083	6.96988	4.23172	0.0255438	1.04451	0.501908	1.38169	0.976038	2.55398	1.59473	2.69687	2.28186	2.33788	0.0386821	F6X2M0		IFIT2
F7EC61	13.726	16.0131	19.644	16.461	30.5804	39.6511	38.8802	38.5653	34.241	36.3836	2.21029	0.000274434	1.99646	4.55072	10.6926	5.74661	9.20962	6.26289	9.68188	8.38479	1.45909	0.39844	F7EC61		IFIT3
F6UMD0	0.464068	0.301748	0.13238	0.299399	1.08743	1.37461	1.42384	1.31717	1.08238	1.25708	4.1987	0.000197679	0.688646	0.629876	0.888355	0.735626	1.12032	1.07975	1.03747	1.07918	1.46702	0.0136975	F6UMD0		IFIT5
F6ZD87	0.418101	1.87537	0.866754	1.05341	0.986323	1.77673	2.50297	1.03269	2.87447	1.83463	1.74162	0.238485	0.260915	0.17685	0.277451	0.238405	0.0449882	0.438923	0.234521	0.239478	1.0045	0.993182	F6ZD87		IFITM1
F7DEA9	0.0365172	0.035486	0.241989	0.104664	0.0583163	0.0978034	0.104175	0.12106	0.082158	0.0927026	0.885716	0.826057	0.0744115	0.0941678	0.0610411	0.0765401	0.0379652	0.0750854	0.0831994	0.0654167	0.854671	0.546938	F7DEA9		IGDCC4
A0A5F8AS23	7.05519	8.2826	6.59409	7.31063	7.66646	7.07259	7.93736	5.75989	5.67297	6.82185	0.933142	0.527939	2.30206	2.72	2.78346	2.60184	3.00292	3.42183	3.0027	3.14248	1.20779	0.0582864	A0A5F8AS23		IGF2R
F6Y7Q4	3.85921	2.82874	3.5626	3.41685	3.39415	2.51643	2.91439	2.63877	1.34689	2.56212	0.74985	0.141196	5.0598	5.36346	5.7471	5.39012	4.6935	1.8533	6.77008	4.43896	0.823537	0.544712	F6Y7Q4		IGFALS
I0FH47	0.465998	0.484302	0.166499	0.372266	0.443338	0.347092	0.476828	0.324101	0.16808	0.351888	0.945259	0.851452	2.33812	2.64091	1.59504	2.19136	0.889688	0.692553	0.687762	0.756668	0.345296	0.0106975	I0FH47		IGFBP3
F7HF07	0.0787976	0.055138	0.13944	0.0911251	0.578308	0.625911	0.77995	0.473713	0.502443	0.592065	6.49728	0.000526679	0.907055	1.16221	0.845349	0.971537	0.92862	0.0711385	0.047239	0.348999	0.359224	0.111382	F7HF07		IGFBP4
F6YKJ0	0.942532	0.990173	0.152581	0.695095	0.753467	0.500175	0.290063	0.608502	0.104738	0.451389	0.649392	0.368561	0.404715	0.62597	0.064437	0.365041	0.0600274	0.183518	0.0771723	0.106906	0.29286	0.198822	F6YKJ0		IGFBP5
F6QI33	0.541297	0.650778	0.117588	0.436555	0.883112	0.545369	0.535132	0.691201	0.545525	0.640068	1.46618	0.220512	0.197948	0.186593	0.34451	0.243017	0.131327	0.132907	0.063109	0.109114	0.448999	0.0744326	F6QI33		IGFBP7
A0A1D5R6M8	28.2652	30.4266	72.3603	43.684	25.9095	63.7472	71.5357	60.4178	57.6395	55.8499	1.2785	0.442545	4.56717	12.5789	6.00178	7.71594	6.7106	14.8422	9.03477	10.1959	1.3214	0.51248	A0A1D5R6M8		IGHM
A0A5F7ZZG1	446.739	118.937	129.069	231.582	249.594	297.187	189.483	148.821	189.659	214.949	0.928177	0.852943	159.951	141.915	76.0028	125.956	155.102	145.846	143.233	148.06	1.17549	0.439333	A0A5F7ZZG1		IGHM
F7H602	124.909	22.1734	16.589	54.5572	75.6111	146.188	52.7767	25.9743	72.6671	74.6435	1.36817	0.60688	24.0964	22.7539	18.6802	21.8435	33.0383	57.8971	33.7807	41.572	1.90318	0.0768655	F7H602		IGHM
F6RL43	1.04778	3.02426	11.5109	5.19432	0.110078	2.25203	2.21666	0.0987673	1.30915	1.19734	0.230509	0.150911	79.2997	137.772	31.2073	82.7597	80.6589	176.963	75.7644	111.129	1.34279	0.563546	F6RL43		IGHM
A0A5F7ZWQ9	0.32325	0.275689	0.315661	0.304867	0.441231	0.345467	0.237593	0.332014	0.252234	0.321708	1.05524	0.747887	0.049603	0.135631	0.0809648	0.088733	0.117395	0.0738801	0.0354452	0.0755734	0.851694	0.722487	A0A5F7ZWQ9		IGHMBP2
H9H2S9	116.553	22.8345	65.1607	68.1829	18.8545	69.8886	39.6624	5.50256	51.0266	36.9869	0.542466	0.258002	12.5453	13.7518	6.83755	11.0449	7.19893	15.9837	10.4032	11.1953	1.01362	0.966214	H9H2S9		IGHV3-72
A0A5F7ZH11	0.724469	0.653576	1.3255	0.901182	0.658723	0.42191	0.496154	0.904192	0.540321	0.60426	0.67052	0.17287	0.147277	0.206483	0.140298	0.164686	0.236299	0.192127	0.249599	0.226008	1.37236	0.0876041	A0A5F7ZH11		IGSF8
A0A1D5R2U5	1.77619	1.30402	0.969492	1.3499	1.1811	1.47292	1.08682	1.54704	1.3812	1.33381	0.988083	0.940453	2.75015	1.83684	2.75483	2.44727	0.528477	0.656931	0.93469	0.706699	0.28877	0.00605435	A0A1D5R2U5		IK
A0A5F7ZWI4	1.13335	0.711509	1.59601	1.14696	1.14501	1.41655	1.17446	1.05697	1.20833	1.20026	1.04648	0.801424	1.44975	1.13354	0.614623	1.06597	1.41054	1.09746	1.3892	1.29907	1.21867	0.426419	A0A5F7ZWI4		IKBKAP
F6SHC1	0.997762	1.00144	1.39058	1.12993	1.08156	1.14308	0.885771	1.01965	1.18267	1.06255	0.940367	0.588298	0.593933	0.353217	0.397947	0.448366	0.401389	0.506291	0.507756	0.471812	1.05229	0.788827	F6SHC1		IKBKB
O62675	1.37364	1.95454	3.78126	2.36981	1.16734	2.04747	2.11693	1.97973	1.95016	1.85233	0.781634	0.405204	1.28553	0.661088	1.36665	1.10442	0.598041	0.630833	0.323164	0.517346	0.468431	0.0733283	O62675	Pro-interleukin-16;Interleukin-16	IL16
F6ZN69	5.96218	3.35706	3.78448	4.36791	5.93633	4.38761	3.81208	2.97665	3.92311	4.20716	0.963198	0.860801	4.88958	4.17158	5.34533	4.80216	2.40078	1.02966	1.95912	1.79652	0.374106	0.0047413	F6ZN69		IL4I1
F7FX67	2.38973	1.59583	6.12409	3.36988	1.96123	1.13194	1.33724	1.22378	2.5645	1.64374	0.487773	0.161802	1.25654	1.00761	1.6497	1.30462	0.884666	1.25642	1.01087	1.05065	0.805331	0.305741	F7FX67		IL6ST
F7HGD2	11.5029	14.8588	23.6774	16.6797	11.9225	11.1312	11.3691	13.9959	11.0093	11.8856	0.712579	0.132022	6.8771	7.04843	6.33378	6.75311	6.87195	6.81526	8.76311	7.48344	1.10815	0.340336	F7HGD2		ILF2
F7C2W0	14.907	14.302	16.9534	15.3874	20.5344	14.7558	12.0033	19.6635	24.2314	18.2377	1.18523	0.371676	2.57948	2.35545	1.74272	2.22588	3.56581	2.27886	3.30872	3.05113	1.37075	0.151275	F7C2W0		ILK
H9YY70	0.505673	0.758843	1.0121	0.758872	0.816451	0.614735	0.754204	0.855942	0.654276	0.739122	0.973974	0.877898	0.562697	0.265034	0.534007	0.453913	0.512164	0.371757	0.36054	0.41482	0.913877	0.73244	H9YY70		ILKAP
F7D8V3	0.0427323	0.0464257	0.145434	0.0781973	0.671175	0.228311	0.446813	0.0698687	0.471255	0.377484	4.82733	0.0779309	0.415635	0.807977	0.123966	0.449193	0.76089	0.622245	0.148728	0.510621	1.13675	0.831984	F7D8V3		IMPA2
F7FZ79	1.41937	1.13722	3.87161	2.14273	1.02303	1.58128	1.76594	1.28514	1.67368	1.46581	0.684085	0.344537	0.503068	0.74996	1.05255	0.768525	0.940801	0.931079	0.770908	0.88093	1.14626	0.540473	F7FZ79		IMPAD1
F6VXT4	1.31335	1.77662	3.7714	2.28712	3.05624	3.37892	3.69867	2.58671	3.36672	3.21745	1.40677	0.174935	2.33489	2.30761	2.32042	2.32098	1.95886	1.89577	3.87478	2.57647	1.11008	0.714094	F6VXT4	Inosine-5-monophosphate dehydrogenase	IMPDH2
A0A1D5REZ5	4.76689	3.52199	6.4843	4.92439	3.27745	1.71854	1.65353	1.89122	3.00474	2.3091	0.46891	0.0151547	1.70556	1.0112	1.82228	1.51302	0.555476	0.477486	0.745504	0.592822	0.391815	0.0256421	A0A1D5REZ5		INADL
F6W574	3.90737	3.60587	5.06307	4.19211	5.62371	3.67293	2.84793	3.3437	3.62433	3.82252	0.911837	0.621242	2.94332	1.87314	3.74157	2.85268	1.45065	1.47226	2.64385	1.85558	0.650471	0.210694	F6W574		INF2
H9H374	0.575531	0.754978	2.17128	1.16726	0.692207	0.0747614	0.836234	0.413807	0.558942	0.51519	0.441367	0.160735	0.582874	0.261959	0.358099	0.400977	0.687943	0.261971	0.836069	0.595327	1.48469	0.378845	H9H374		INPP1
F6W842	0.302154	0.365637	0.235965	0.301252	0.454333	0.616662	0.59839	0.827269	0.471927	0.593716	1.97083	0.0201363	0.303612	0.169844	0.178721	0.217392	0.239031	0.102747	0.189703	0.177161	0.814934	0.531124	F6W842		INPP4A
A0A1D5Q071	0.536627	0.630756	1.00878	0.725389	0.400084	0.517201	0.407411	0.396721	0.532569	0.450797	0.621456	0.0509982	0.465453	0.654244	0.640486	0.586728	0.171565	0.193714	0.233041	0.19944	0.33992	0.00362876	A0A1D5Q071		INPPL1
A0A1D5QCC6	2.30803	1.66716	5.65595	3.21038	1.91208	0.800729	0.914939	0.919272	1.42463	1.19433	0.372021	0.0769269	0.542694	0.518428	0.747359	0.602827	0.537738	0.502982	0.991494	0.677405	1.12371	0.689132	A0A1D5QCC6		INSR
A0A5F7ZF87	0.613354	0.28735	0.382325	0.427676	0.615738	0.483324	0.56052	0.663392	0.552712	0.575137	1.3448	0.120552	12.8501	10.7972	0.183872	7.9437	13.3097	0.0674014	7.99198	7.12303	0.89669	0.888528	A0A5F7ZF87		INTS2
F7D413	1.17264	1.16434	1.08508	1.14069	1.18627	1.46262	1.41448	1.24765	1.2785	1.3179	1.15536	0.0496456	0.916103	0.784218	1.00411	0.901478	1.09478	0.825015	1.11983	1.01321	1.12394	0.382424	F7D413		INTS3
F6R657	0.393053	0.294339	0.218764	0.302052	0.478584	0.374089	0.230876	0.25469	0.261537	0.319955	1.05927	0.812948	0.119435	0.151615	0.143003	0.138018	0.180613	0.161307	0.155938	0.165953	1.2024	0.0837396	F6R657		INTS4
A0A1D5QMA7	0.685565	0.96934	1.3227	0.992534	0.687189	0.712269	0.914027	0.734055	0.861406	0.781789	0.78767	0.202114	0.155046	0.069128	0.194386	0.13952	0.235209	0.530685	0.261548	0.342481	2.4547	0.115891	A0A1D5QMA7		INTS7
F7GDY8	0.471401	0.599323	0.552186	0.54097	0.47142	0.364525	0.651251	0.430167	0.762709	0.536014	0.990839	0.962951	0.0691604	0.250001	0.140313	0.153158	0.340374	0.451421	0.055974	0.28259	1.84509	0.372361	F7GDY8		INTS8
F6Z6R8	2.30822	2.46958	3.01593	2.59791	3.95066	3.98508	3.21435	2.60511	3.04992	3.36102	1.29374	0.0974294	3.93656	3.34034	3.88635	3.72108	4.06518	2.85556	4.04789	3.65621	0.982566	0.89079	F6Z6R8		IPO5
F7H1R6	1.08962	1.63893	1.88142	1.53666	2.44874	3.78889	3.39656	2.2363	2.26706	2.82751	1.84004	0.031002	3.24372	2.41383	2.41555	2.69103	2.14269	1.89714	2.54406	2.19463	0.815536	0.212012	F7H1R6		IPO7
A0A5F7ZTL7	0.707217	0.443999	1.14095	0.764057	0.725117	0.861757	0.797549	0.49962	0.556712	0.688151	0.900654	0.679409	0.507402	0.450485	0.3939	0.450595	0.758326	0.428932	0.54665	0.577969	1.28268	0.278985	A0A5F7ZTL7		IPO9
H9G1C0	33.2397	35.6818	41.3937	36.7717	52.4213	39.4864	41.7384	33.2668	41.8897	41.7605	1.13567	0.308288	3.55036	5.23445	4.62966	4.47149	5.4992	6.43097	4.61331	5.51449	1.23326	0.220873	H9G1C0		IQGAP1
F7HHC6	0.203771	0.283132	0.28967	0.258857	0.279358	0.653237	0.704993	0.495884	0.449483	0.516591	1.99566	0.0467814	0.116731	0.405189	0.316015	0.279311	0.297628	0.307834	0.201589	0.269017	0.963143	0.916059	F7HHC6		IRAK4
Q2MJS2	0.797839	0.928448	0.855634	0.86064	0.589648	0.410244	0.635185	0.860127	0.660259	0.631093	0.733283	0.06138	0.607246	0.335518	0.41611	0.452958	0.364025	0.429199	0.310166	0.367797	0.811988	0.386103	Q2MJS2	Interferon regulatory factor 2-binding protein-like	IRF2BPL
A0A5K1U635	0.358707	0.464353	0.15365	0.32557	0.428933	0.374089	0.372214	0.430928	0.521099	0.425453	1.30679	0.235483	0.315375	0.210095	0.283548	0.269673	0.164189	0.208722	0.0399004	0.137604	0.510262	0.0901196	A0A5K1U635		IRF3
F7GL16	0.630143	0.760904	0.985937	0.792328	0.87204	1.20225	0.644147	1.09117	0.385089	0.83894	1.05883	0.833231	1.08546	1.18453	0.926097	1.06536	0.587391	0.409918	0.575689	0.524333	0.492164	0.00462668	F7GL16		IRGQ
A0A5F7ZUJ1	0.101142	0.0760548	0.113147	0.0967813	0.401349	0.0913096	0.266777	0.129697	0.54149	0.286124	2.9564	0.142908	0.0483838	0.17025	0.116163	0.111599	0.0887199	0.0539268	0.0454417	0.0626961	0.5618	0.263888	A0A5F7ZUJ1		IRS2
H9EW17	1.22532	1.28533	2.34274	1.61779	0.718642	1.114	1.13587	1.28172	0.539082	0.957862	0.592079	0.0881113	4.56024	4.01068	6.28476	4.95189	3.02091	1.80642	3.51825	2.78186	0.561777	0.0637304	H9EW17		ISCA2
H9ESJ6	3.14597	3.61578	8.97496	5.24557	4.21232	3.25126	3.02813	3.44846	3.64167	3.51637	0.670351	0.260376	5.5039	4.29951	2.45263	4.08535	4.81603	5.45922	4.66539	4.98022	1.21904	0.385834	H9ESJ6		ISOC1
F7DWN8	1.92891	1.61239	0.0605343	1.20061	1.97081	1.61008	0.94326	2.66049	0.983822	1.63369	1.36072	0.498449	2.78676	5.22979	2.08674	3.36776	8.55102	5.00209	5.37507	6.3094	1.87347	0.11686	F7DWN8		ISOC2
A0A5F8AJ39	5.74218	4.22945	7.36031	5.77731	5.66547	2.77172	2.37182	4.87687	4.25588	3.98835	0.690347	0.142825	1.47617	1.04732	0.557106	1.02686	0.720214	0.573223	1.00577	0.766403	0.746353	0.426156	A0A5F8AJ39		ISYNA1
F6S0L8	0.332389	0.475211	0.408013	0.405204	0.284817	0.465772	0.374299	0.292297	0.449802	0.373398	0.921505	0.608533	0.113117	0.232165	0.137156	0.160813	0.174939	0.0366678	0.129598	0.113735	0.707249	0.436896	F6S0L8		ITCH
F6RCT6	2.5	1.73194	3.23846	2.49013	1.56639	0.900645	1.01952	0.923838	1.24965	1.13201	0.454598	0.0091066	0.481817	0.520937	0.357244	0.453332	0.0432403	0.533258	0.348213	0.308237	0.679936	0.391432	F6RCT6		ITFG1
A0A5F7Z9E7	3.18777	2.23048	1.46893	2.29573	2.37993	1.09319	1.13971	1.31074	1.84317	1.55335	0.676627	0.179941	1.56093	2.37294	3.44543	2.45976	1.64392	1.22367	1.65501	1.50753	0.612878	0.166557	A0A5F7Z9E7		ITFG3
F7GLR6	0.638479	0.710074	0.322243	0.556932	0.541338	0.74485	0.806153	0.707111	0.543507	0.668592	1.20049	0.360608	0.458485	0.436509	0.547958	0.480984	0.500516	0.719186	0.659585	0.626429	1.30239	0.11943	F7GLR6	Protein pelota homolog	ITGA1
F7GLS1	39.2705	31.858	92.7023	54.6103	41.4872	18.071	15.1193	21.2583	34.0113	25.9894	0.475907	0.114826	8.658	7.85365	12.6939	9.73518	6.26251	6.45236	6.66704	6.46064	0.663638	0.0947346	F7GLS1		ITGA1
F7E7I7	1.85006	2.266	1.18454	1.76687	2.00981	0.740891	0.749511	0.978659	1.92803	1.28138	0.725227	0.315423	0.41567	0.819803	0.617387	0.61762	0.27777	0.376936	0.510529	0.388412	0.628885	0.164168	F7E7I7		ITGA2B
F7GNU4	7.52451	8.48467	14.494	10.1677	6.13478	4.0653	3.50052	5.9311	7.81188	5.48872	0.539817	0.0487684	1.03238	1.33526	1.12642	1.16469	0.657133	0.578938	0.618368	0.618146	0.530741	0.00407549	F7GNU4		ITGA6
F6T4B4	3.12663	2.42324	4.74491	3.43159	2.51965	1.83285	1.0701	2.39627	2.85521	2.13482	0.622107	0.0941915	0.929624	1.02525	0.751769	0.902213	0.515726	0.91417	0.989958	0.806618	0.894044	0.598708	F6T4B4		ITGA9
F6T5M4	2.10544	1.3836	4.13343	2.54082	1.44479	3.53384	2.34005	1.17875	1.09498	1.91848	0.755063	0.49605	1.23283	1.20016	1.44819	1.29373	0.659555	1.11704	0.865033	0.880543	0.680625	0.0545356	F6T5M4		ITGAL
H9ETF2	11.6438	7.66793	8.07419	9.12863	7.69137	4.05689	5.03161	5.48942	6.07831	5.66952	0.62107	0.030152	1.38066	1.62162	1.18252	1.39493	1.04623	0.885165	0.633768	0.855055	0.612973	0.0365669	H9ETF2		ITGAV
F7EUS3	83.875	58.9422	268.123	136.98	70.3471	36.3894	36.2925	51.4596	70.8263	53.063	0.387378	0.13927	13.3094	9.54937	16.6052	13.1547	7.36029	6.72503	9.05613	7.71382	0.586393	0.0649287	F7EUS3	Integrin beta	ITGB1
F7GE04	3.87109	2.6107	4.56975	3.68385	3.79496	2.28819	1.68459	2.69452	2.52634	2.59772	0.705165	0.131256	0.410712	0.734228	0.433517	0.526152	0.439145	0.598319	0.351993	0.463153	0.880263	0.645261	F7GE04	Integrin beta	ITGB5
F7GAT9	3.58136	4.20921	6.12642	4.639	4.21922	7.184	9.63108	5.3438	4.23287	6.12219	1.31972	0.355951	5.33611	5.02589	2.52321	4.29507	3.1564	3.35333	2.38916	2.9663	0.690628	0.229451	F7GAT9		ITIH1
F7GAT4	1.30154	1.3621	1.84129	1.50165	1.72692	2.18326	2.60843	0.734193	2.12171	1.8749	1.24856	0.430209	3.06864	7.37955	3.05225	4.50015	3.89564	4.17036	4.13369	4.06656	0.903651	0.778678	F7GAT4		ITIH3
A0A1D5QYD0	6.75299	8.52221	8.88152	8.05224	10.1	7.27789	9.81326	6.19708	15.251	9.72784	1.20809	0.464215	3.61934	7.48275	3.65931	4.92047	5.74675	3.85123	4.15243	4.58347	0.931511	0.822813	A0A1D5QYD0		ITIH4
F7AB32	1.05473	1.58375	0.191903	0.943462	2.77412	1.45617	2.49417	1.85549	1.80367	2.07672	2.20117	0.041297	0.0842036	0.673165	0.330558	0.362642	0.361211	0.761424	0.0460751	0.38957	1.07425	0.924896	F7AB32		ITLN1
F6QR76	2.3154	2.78487	4.85377	3.31801	2.69738	2.60149	1.44052	2.4863	1.99717	2.24457	0.676482	0.149504	4.73115	4.72058	4.70172	4.71782	3.97471	2.401	1.50232	2.62601	0.556616	0.0443439	F6QR76	Inosine triphosphate pyrophosphatase	ITPA
H9FU36	1.12551	0.905996	1.12269	1.0514	1.59812	1.13709	1.32796	0.866042	1.17424	1.22069	1.16101	0.354654	1.51458	0.894125	1.0156	1.14143	0.402458	0.549632	1.14782	0.69997	0.613237	0.210898	H9FU36		ITPK1
H9FU41	1.10313	1.28297	1.31331	1.23313	0.8902	0.807735	1.00583	0.76764	0.844131	0.863108	0.69993	0.00224374	2.20159	1.80828	2.16531	2.0584	2.73788	2.97863	3.33416	3.01689	1.46565	0.0109772	H9FU41		ITPR2
A0A1D5Q404	0.627132	0.795429	1.12386	0.848805	0.89656	0.60913	0.88978	0.653673	1.20267	0.850362	1.00183	0.993266	1.20017	0.513268	0.621401	0.778281	0.458949	0.42539	0.612148	0.498829	0.640937	0.274445	A0A1D5Q404		ITSN2
F6R585	0.517329	0.380507	0.249111	0.382316	0.340959	0.496987	0.464346	0.311784	0.339228	0.390661	1.02183	0.915542	0.287429	0.12563	0.167981	0.19368	0.0446269	0.328375	0.19816	0.190388	0.983001	0.974081	F6R585		IVNS1ABP
A0A5F8ALU2	1.43805	2.5708	1.2821	1.76365	2.10658	2.22348	2.03259	2.27342	1.74841	2.07689	1.17761	0.367029	2.56544	1.23065	3.42437	2.40682	0.989136	1.11834	1.02994	1.04581	0.434518	0.100352	A0A5F8ALU2		IWS1
F6YLX1	1.99228	2.33796	2.90829	2.41284	2.0872	1.95523	1.80267	1.88109	2.83415	2.11206	0.875343	0.377988	0.404958	0.378528	0.0486087	0.277365	0.603348	0.55284	0.511391	0.55586	2.00408	0.0771028	F6YLX1	Tyrosine-protein kinase	JAK1
A0A5F7ZES7	21.6299	19.4317	15.5962	18.8859	20.9061	14.9961	10.5342	13.6739	13.5333	14.7287	0.779879	0.163195	3.47825	3.90246	5.01333	4.13134	4.22832	4.36317	5.31775	4.63641	1.12225	0.427024	A0A5F7ZES7		JUP
A0A1D5Q0W4	0.238225	0.195108	0.474117	0.302483	0.392537	0.158128	0.14049	0.197728	0.3145	0.240677	0.795669	0.520525	0.252491	0.189913	0.150821	0.197742	0.18629	0.179412	0.36105	0.242251	1.22509	0.539368	A0A1D5Q0W4
H9EVX7	0.263393	0.309025	0.511774	0.361397	0.113293	0.27672	0.176392	0.205133	0.290244	0.212356	0.587598	0.0797826	0.830265	1.10734	2.97394	1.63718	1.00342	0.346761	0.996665	0.782282	0.477822	0.293462	H9EVX7		KANK1
F7E663	15.7754	15.6708	21.0947	17.5136	11.098	6.45565	5.7939	11.8107	15.4142	10.1145	0.577521	0.0346267	6.0988	4.4622	5.33744	5.29948	2.55234	1.88064	2.25907	2.23068	0.420925	0.00387622	F7E663		KANK2
F6TVG1	8.36395	7.70621	13.1415	9.73721	11.6328	19.2773	18.4643	18.1336	14.0236	16.3063	1.67464	0.0307482	4.83827	6.51055	7.57988	6.30956	9.79875	10.4874	7.65475	9.31363	1.47611	0.0618328	F6TVG1	Lysine--tRNA ligase	KARS
F6S776	0.223771	0.185178	0.154543	0.187831	0.167485	0.10137	0.0759699	0.177165	0.26051	0.1565	0.833197	0.516868	0.14934	0.0675814	0.151009	0.122643	0.119085	0.273449	0.0922737	0.161603	1.31767	0.568687	F6S776		KBTBD7
A0A5F7ZLL9	0.492667	0.557915	0.479537	0.51004	0.461114	0.454246	0.424619	0.54071	0.605282	0.497194	0.974815	0.796402	0.285006	0.0850666	0.110984	0.160352	0.172762	0.172081	0.153556	0.166133	1.03605	0.931397	A0A5F7ZLL9		KDM3B
F7GI90	0.384489	0.344499	0.174533	0.301174	0.46483	0.299629	0.228846	0.253839	0.395745	0.328578	1.09099	0.729423	0.196154	0.142212	0.0884571	0.142274	0.0326285	0.088751	0.0673346	0.0629047	0.442136	0.0867305	F7GI90		KDM5A
F7E313	0.29834	0.270061	0.243777	0.270726	0.326849	0.161305	0.224547	0.190094	0.159905	0.21254	0.785074	0.222772	0.0719668	0.163627	0.293403	0.176332	0.0552	0.190209	0.271665	0.172358	0.977462	0.966918	F7E313	Receptor protein-tyrosine kinase	KDR
H9EMX6	3.36793	3.61552	0.816763	2.60007	4.81879	5.12962	3.83164	3.53936	3.02414	4.06871	1.56485	0.130556	2.65772	3.63835	2.08183	2.79264	2.86297	1.94506	2.14602	2.31802	0.830047	0.423512	H9EMX6		KHDRBS1
H9FNW1	3.01289	2.56347	4.56396	3.38011	1.53858	1.72092	2.11964	2.5221	3.48177	2.2766	0.673529	0.134942	1.20912	1.07477	1.63384	1.30591	1.02005	0.756011	0.921163	0.899076	0.688467	0.093063	H9FNW1		KHDRBS3
F7G3Z1	9.69201	10.4638	21.1246	13.7601	10.1942	6.80774	7.01115	12.1375	9.46262	9.12265	0.662978	0.174136	42.562	21.8659	28.9168	31.1149	11.5594	7.52001	13.8662	10.9819	0.352945	0.0338636	F7G3Z1		KHSRP
F6YAS0	4.77152	3.97696	10.5859	6.44478	5.26665	4.35118	4.24619	4.68352	3.39812	4.38913	0.681036	0.23959	3.11336	1.24649	2.27972	2.21319	1.60171	1.76024	1.94526	1.76907	0.799328	0.463899	F6YAS0		KIAA0174
H9G2L5	1.23157	1.60348	1.99201	1.60902	2.00824	1.63341	1.77444	1.23748	1.77574	1.68586	1.04776	0.753175	0.46528	0.538102	0.436511	0.479964	1.12321	1.3557	1.17884	1.21925	2.54029	0.000636029	H9G2L5		KIAA0196
F7G1C0	0.491779	0.0805947	0.681415	0.41793	0.363899	0.127003	0.380329	0.328843	0.361371	0.312289	0.747228	0.490575	0.475576	0.52882	0.854957	0.619785	0.739412	0.330598	0.64411	0.571373	0.92189	0.79139	F7G1C0		KIAA0319L
A0A1D5Q5T6	1.09911	1.53826	1.86563	1.501	1.55865	1.81555	2.10087	1.63081	2.22508	1.86619	1.2433	0.174387	1.45554	1.88662	1.75424	1.6988	1.96289	1.54012	2.16213	1.88838	1.1116	0.443786	A0A1D5Q5T6		KIAA0368
H9G2J3	0.919413	0.734035	0.462605	0.705351	0.564899	0.594941	0.54077	0.52096	0.687199	0.581754	0.824772	0.281064	0.3749	0.221412	0.159221	0.251844	0.22332	0.325846	0.260271	0.269812	1.07134	0.812069	H9G2J3		KIAA0528
H9YYP7	0.0679809	0.16952	0.0682105	0.101904	0.209298	0.336694	0.241631	0.191187	0.256294	0.247021	2.42406	0.0131312	0.13204	0.165014	0.0996517	0.132235	0.14417	0.0857305	0.0754495	0.101783	0.769713	0.34595	H9YYP7		KIAA0913
A0A1D5QEK5	6.8352	6.49674	9.34872	7.56022	4.86706	2.11603	1.81221	6.29739	4.83751	3.98604	0.527239	0.036249	2.28112	1.9857	2.61851	2.29511	1.47088	1.89039	2.04819	1.80315	0.78565	0.121761	A0A1D5QEK5		KIAA1217
G7N2A9	0.0962109	0.245607	0.221431	0.18775	0.526281	0.420018	0.409236	0.0730941	0.488955	0.383517	2.0427	0.132856	0.0376757	0.111609	0.13046	0.0932481	0.142607	0.130506	0.1135	0.128871	1.38203	0.294378	G7N2A9		KIAA1279
F7HTB4	0.59807	0.445581	0.408209	0.483953	0.391924	0.443386	0.385087	0.367737	0.462086	0.410044	0.847279	0.180678	0.228178	0.244446	0.244553	0.239059	0.19008	0.108984	0.152507	0.150524	0.62965	0.0211932	F7HTB4		KIAA1429
A0A5F7ZJZ9	2.87677	2.75082	3.05177	2.89312	1.75232	2.37595	2.00665	2.47683	2.75152	2.27265	0.785538	0.0438067	1.06271	0.834961	0.822349	0.906675	0.903117	1.05168	0.0360641	0.66362	0.731927	0.497584	A0A5F7ZJZ9		KIAA1715
F6RJW4	6.36627	6.76175	5.95122	6.35975	4.66708	4.39217	4.46128	6.53016	6.32611	5.27536	0.829492	0.148659	2.71316	2.5319	2.94943	2.73149	2.74433	2.23147	2.78751	2.58777	0.947382	0.541574	F6RJW4		KIAA1967
A0A1D5Q689	0.934658	1.02576	1.91044	1.29029	1.00636	1.04775	1.09614	1.09238	1.4293	1.13439	0.879175	0.553649	0.760929	0.623103	0.879109	0.75438	0.542832	0.635177	0.606228	0.594746	0.788389	0.112883	A0A1D5Q689	Kinesin-like protein	KIF13B
A0A5F7ZWX6	0.395793	0.439987	0.626705	0.487495	0.485289	0.452109	0.616478	0.532512	0.627478	0.542773	1.11339	0.456475	0.5212	0.395263	0.492185	0.469549	0.440926	0.249476	0.468975	0.386459	0.823043	0.351055	A0A5F7ZWX6	Kinesin-like protein	KIF1B
A0A1D5QC81	0.553261	0.758622	0.949682	0.753855	0.467129	0.380851	0.447823	0.667024	1.02963	0.598491	0.793908	0.416355	0.596707	0.468617	0.744464	0.603263	0.365022	0.431405	0.732464	0.50963	0.84479	0.535582	A0A1D5QC81	Kinesin-like protein	KIF1C
F7HP89	0.3488	0.416467	0.491777	0.419015	0.383055	0.295722	0.293932	0.260515	0.380629	0.32277	0.770308	0.075641	0.431756	0.301815	0.406502	0.380024	0.189457	0.138444	0.270223	0.199374	0.524636	0.0308215	F7HP89	Kinesin-like protein	KIF21A
A0A1D5RHR4	1.17653	1.37837	1.94674	1.50055	1.28369	1.64322	1.32303	1.35421	1.28834	1.3785	0.918664	0.546165	0.330366	0.303901	0.407555	0.347274	0.232125	0.319333	0.223805	0.258421	0.744141	0.111153	A0A1D5RHR4	Kinesin-like protein	KIF2A
F7BR30	0.492011	0.591998	0.883059	0.655689	0.828174	1.21188	0.55058	0.0953524	0.619584	0.661115	1.00827	0.983894	0.0910297	0.105815	0.192218	0.129687	0.244492	0.165448	0.114763	0.174901	1.34863	0.410103	F7BR30	Kinesin-like protein	KIF3A
A0A1D5RKN9	0.0812637	0.118405	0.511587	0.237085	0.0785907	0.226044	0.384142	0.356253	0.375354	0.284077	1.19821	0.725094	0.130449	0.168567	0.12812	0.142379	0.0931028	0.0652666	0.0458642	0.0680779	0.478146	0.0172936	A0A1D5RKN9	Kinesin-like protein	KIF3B
F6UPB7	10.0737	11.1439	11.8221	11.0133	10.9777	10.1296	8.95744	7.67847	9.90371	9.52939	0.865266	0.127092	7.02548	4.72774	7.03004	6.26109	4.97845	4.55631	6.03155	5.18877	0.828733	0.291522	F6UPB7	Kinesin-like protein	KIF5B
F7HJZ5	0.0436693	0.121649	0.118503	0.0946072	0.388668	0.249446	0.154758	0.221358	0.228848	0.248616	2.62787	0.0301886	0.140177	0.105449	0.133	0.126208	0.177129	0.0885648	0.0798224	0.115172	0.912554	0.753668	F7HJZ5		KIN
A0A1D5QCI1	1.01096	1.26464	1.38988	1.22183	1.05452	0.6772	0.790216	0.870331	0.696899	0.817833	0.669352	0.0163825	0.0902577	0.132497	0.127176	0.116644	0.0872704	0.0300951	0.191967	0.103111	0.883982	0.79698	A0A1D5QCI1		KIRREL
F6R4Z4	4.23427	4.79959	5.59895	4.8776	6.82438	4.54631	4.05651	4.52926	3.95108	4.78151	0.980299	0.90314	1.99598	1.48351	2.04245	1.84064	2.49393	1.49281	2.18169	2.05614	1.11708	0.566856	F6R4Z4		KLC1
F7G101	3.09228	3.69686	5.08316	3.95743	3.11643	2.56944	2.94691	3.43781	4.20171	3.25446	0.822366	0.260191	2.44035	1.77779	3.50992	2.57602	1.73524	1.12001	1.76023	1.5385	0.597238	0.130369	F7G101		KLC4
F6WMX8	1.02543	1.35978	0.295666	0.893628	0.875297	1.18333	1.12466	0.986684	0.74908	0.98381	1.10092	0.733468	0.273115	0.274616	0.19332	0.247017	0.299954	0.339911	0.320342	0.320069	1.29574	0.0667914	F6WMX8		KLHDC4
F6SV05	0.087284	0.0388053	0.299276	0.141788	0.0555507	0.524489	1.05133	0.161736	0.183078	0.395237	2.78751	0.348958	0.652487	3.36048	1.14698	1.71999	12.2714	8.6057	9.58371	10.1536	5.90331	0.00359342	F6SV05	Kynurenine 3-monooxygenase	KMO
A0A5F8ANW0	9.77036	5.22139	3.1126	6.03478	4.28664	8.00554	8.57255	5.70663	4.23711	6.16169	1.02103	0.948393	12.1442	10.9724	4.49113	9.20258	5.52769	6.33239	5.00075	5.62028	0.610729	0.211543	A0A5F8ANW0		KNG1
A0A1D5Q927	0.698263	0.726747	0.559522	0.661511	0.811624	0.616942	1.05804	0.790571	0.840449	0.823526	1.24492	0.16048	0.927786	0.774184	0.814682	0.838884	0.82878	0.538704	1.23936	0.868948	1.03584	0.892267	A0A1D5Q927	Importin subunit alpha	KPNA1
A0A5F8A5V2	1.81961	2.03813	4.01873	2.62549	0.120659	0.0721115	2.36547	1.98834	2.1067	1.33066	0.506822	0.177618	2.43408	2.12736	2.52242	2.36129	2.83209	2.99704	3.71339	3.18084	1.34708	0.0503005	A0A5F8A5V2	Importin subunit alpha	KPNA3
F7GNW5	1.63296	1.98031	0.162455	1.25857	2.34434	2.11817	2.06147	1.87085	1.76657	2.03228	1.61475	0.120948	0.856128	0.739818	1.46675	1.0209	1.2867	1.30193	1.55504	1.38122	1.35295	0.210201	F7GNW5	Importin subunit alpha	KPNA6
F7AQQ3	10.1498	8.97052	14.2249	11.1151	13.8384	11.0959	10.8447	8.50373	10.137	10.8839	0.979207	0.892442	9.9421	6.83593	9.25274	8.67692	9.35815	4.63217	8.37905	7.45645	0.859343	0.517311	F7AQQ3		KPNB1
F7GBT2	0.386144	0.413854	0.591478	0.463826	0.460539	0.357763	0.365011	0.360127	0.264589	0.361606	0.779616	0.15349	0.146518	0.182297	0.144464	0.15776	0.177902	0.132783	0.137676	0.149454	0.947351	0.682197	F7GBT2		KPTN
F7BW95	195.635	134.727	134.33	154.897	153.471	65.0049	114.411	148.917	150.393	126.44	0.81628	0.332923	0.496377	0.623425	0.622882	0.580895	0.418344	0.493526	0.541142	0.484337	0.833778	0.156013	F7BW95		KRT7
F7HTS8	0.235866	0.308186	0.179065	0.241039	0.0423608	0.0634464	0.0462922	0.0933371	0.097721	0.0686315	0.284732	0.0015129	0.0285326	0.0728353	0.0533687	0.0515789	0.909421	1.90045	0.130466	0.980113	19.0022	0.14415	F7HTS8		KRTCAP2
F6URB1	0.828676	0.893334	2.2165	1.31284	1.07528	3.16592	5.40249	1.3172	0.942014	2.38058	1.81331	0.403427	9.52747	8.23816	6.1199	7.96185	8.7423	11.2586	9.83738	9.9461	1.24922	0.1825	F6URB1	Kynureninase	KYNU
F6SVX9	0.351667	0.333376	0.11024	0.265094	0.271604	0.667846	0.460957	0.508993	0.390435	0.459967	1.73511	0.110561	0.375212	0.967945	0.236577	0.526578	1.29061	1.37398	0.996628	1.22041	2.31762	0.0510841	F6SVX9		L2HGDH
F7E1J8	0.0547252	1.14329	1.11269	0.770234	0.604283	0.862913	0.572872	1.4606	1.78462	1.05706	1.37239	0.515332	0.123556	0.305503	0.349347	0.259469	0.360534	0.792769	0.307603	0.486969	1.87679	0.248293	F7E1J8		L3HYPDH
F7EXQ6	2.1406	2.92918	2.34176	2.47051	2.59781	5.29043	5.07463	2.35598	2.70724	3.60522	1.4593	0.244834	11.1922	16.3477	10.0115	12.5171	18.9713	10.9191	21.2725	17.0543	1.36248	0.286531	F7EXQ6		LACTB
G7MZI6	0.921034	1.22485	1.86161	1.33583	2.13466	0.688025	1.96422	0.68916	0.926189	1.28045	0.958541	0.910026	40.9915	39.2933	49.5081	43.2643	33.5416	19.2802	42.0076	31.6098	0.730621	0.187813	G7MZI6		LACTB2
A0A1D5QPB4	14.8468	14.7488	25.6662	18.4206	14.4269	8.00799	8.08858	10.534	13.7709	10.9657	0.595294	0.0591666	0.449367	0.501335	0.542496	0.497733	0.24411	0.942741	0.178878	0.455243	0.914634	0.871235	A0A1D5QPB4		LAMB1
I0FRN0	13.7372	9.13173	82.2369	35.0353	17.3822	16.9051	15.8193	0.663773	8.03349	11.7608	0.335684	0.238873	7.91437	10.3815	17.2864	11.8607	8.87622	10.6117	3.24288	7.57693	0.638825	0.297492	I0FRN0		LAMP1
A0A5F8AGL4	26.7966	18.7294	43.3055	29.6105	29.0039	14.203	28.481	11.6132	25.9087	21.842	0.737642	0.324163	5.80135	9.74862	29.3215	14.9572	6.80285	4.33243	2.93971	4.69166	0.313673	0.235511	A0A5F8AGL4		LAMP2
F7H1L8	1.01023	0.820052	0.971033	0.933771	0.961076	0.946363	0.822937	0.731876	0.726104	0.837671	0.897084	0.272097	0.0444421	0.147273	0.0517397	0.0811515	0.402671	0.184806	0.0539123	0.213796	2.63453	0.282759	F7H1L8		LAMTOR2
G7MTI2	1.46708	0.898561	1.86573	1.41046	2.10731	1.66189	1.30087	0.797973	0.554765	1.28456	0.910743	0.778592	0.608078	0.469621	0.536869	0.538189	0.32842	0.497101	0.39677	0.407431	0.757039	0.107458	G7MTI2		LAMTOR3
F7B2A9	9.95909	10.8315	14.9098	11.9001	10.839	5.62745	5.72807	7.48063	7.69152	7.47334	0.628005	0.0388957	0.596013	0.42712	0.264805	0.429313	1.05318	1.85227	0.835881	1.24711	2.9049	0.0647877	F7B2A9		LANCL1
F6Q9A7	1.98414	1.41271	2.6545	2.01712	2.36775	2.69549	2.06609	2.31264	2.46499	2.38139	1.18059	0.263841	2.1126	1.16185	0.874338	1.38293	1.55352	2.3618	2.60124	2.17219	1.57071	0.182788	F6Q9A7		LANCL2
F6TQJ2	10.9649	9.41477	18.6932	13.0243	11.9899	23.9329	28.0016	16.056	11.0539	18.2068	1.39791	0.33294	116.96	82.4676	98.9306	99.4526	61.7346	36.5341	56.9469	51.7385	0.520233	0.0193522	F6TQJ2		LAP3
F6X9Z9	1.15816	1.55747	1.20744	1.30769	0.718336	1.03885	1.11442	1.37701	1.2489	1.0995	0.840798	0.278359	3.03592	2.71903	3.71393	3.15629	1.04289	0.91671	1.28698	1.08219	0.342868	0.00268767	F6X9Z9		LARP1
H9FVM6	0.876997	0.753027	0.939124	0.856383	0.834955	0.684417	0.721321	0.766948	0.634806	0.728489	0.850659	0.0799496	0.503969	0.655211	0.442927	0.534036	0.456919	0.330822	0.304826	0.364189	0.681956	0.0969701	H9FVM6		LARP7
F6VKE8	1.31196	1.68549	3.19669	2.06471	2.77009	2.71507	3.13792	2.83381	1.52988	2.59735	1.25797	0.37795	0.443162	0.686639	0.487414	0.539072	1.59897	1.6247	1.19593	1.4732	2.73285	0.0040732	F6VKE8		LARS
H9G0B5	0.624624	1.03118	0.618623	0.758141	0.506628	0.798767	0.555208	0.697219	0.567934	0.625151	0.824585	0.320071	0.157559	0.0652811	0.0955414	0.106127	0.16099	0.220003	0.182824	0.187939	1.77088	0.0637257	H9G0B5		LAS1L
F7CPT5	21.8375	22.1631	47.0192	30.34	15.1142	19.1991	21.464	23.8441	31.0602	22.1363	0.729609	0.288412	11.8419	19.6657	15.0505	15.5194	5.42333	5.49331	7.06422	5.99362	0.386203	0.0150605	F7CPT5		LASP1
F7E6I7	0.126842	0.12926	0.213335	0.156479	3.44387	6.00792	6.80648	3.79185	4.39819	4.88966	31.248	0.00157845	2.62139	1.8945	0.0410633	1.51898	6.85913	14.893	10.1503	10.6341	7.00081	0.020603	F7E6I7		LASS2
F6T094	0.492937	0.716478	0.16419	0.457868	1.13781	1.39332	0.827174	0.918926	4.98584	1.85261	4.04617	0.235888	0.110833	0.274071	0.0908642	0.15859	0.388175	0.386894	0.0748331	0.283301	1.78638	0.354861	F6T094		LBP
F7EBC6	2.26912	2.19798	4.31111	2.92607	2.66374	3.19748	2.85983	1.85612	4.20419	2.95627	1.01032	0.967817	0.393656	0.439232	0.270106	0.367665	0.400819	0.513308	0.584832	0.499653	1.35899	0.147491	F7EBC6		LBR
F6QWR0	1.7088	1.40049	2.48505	1.86478	1.9564	1.72516	1.70881	1.48917	1.94771	1.76545	0.946734	0.718209	0.81047	0.711544	0.451087	0.657701	0.732075	2.20337	1.20781	1.38109	2.09987	0.180542	F6QWR0		LCLAT1
H9H4D4	4.43342	4.18933	21.6628	10.0952	2.4541	7.40401	2.01395	2.11729	8.93054	4.58398	0.454076	0.282137	0.491316	1.73328	1.04982	1.09147	0.0395679	0.676714	0.495316	0.403866	0.37002	0.165648	H9H4D4		LCN2
F7A8Z5	33.5345	41.6578	84.0263	53.0729	52.5285	98.7738	102.8	48.0216	56.9775	71.8202	1.35324	0.375418	48.8438	55.1863	36.5569	46.8623	36.6518	52.9147	45.4886	45.0184	0.960652	0.810785	F7A8Z5		LCP1
A0A1D5RBZ2	6.31609	11.2533	8.8974	8.82225	7.7519	25.8706	23.9213	10.2819	11.0135	15.7678	1.78728	0.225655	0.594592	0.0377079	0.628508	0.420269	0.111766	0.932349	0.412657	0.485591	1.15543	0.841808	A0A1D5RBZ2		LCP2
G7NDS7	51.6133	43.3398	80.2607	58.4046	90.8359	123.707	111.152	62.3478	58.036	89.2159	1.52755	0.158443	25.784	43.8265	36.5536	35.388	108.955	232.03	130.036	157.007	4.43672	0.0338472	G7NDS7	L-lactate dehydrogenase	LDHA
F7HQ10	30.6503	40.5241	126.668	65.9475	73.0864	72.9891	50.6746	57.7926	44.035	59.7155	0.905502	0.800561	7.42694	19.2152	7.52098	11.3877	5.87462	28.7136	7.07921	13.8892	1.21966	0.780419	F7HQ10	L-lactate dehydrogenase	LDHB
F7HT65	0.293084	0.437889	0.782611	0.504528	0.568922	0.564882	0.796865	1.32014	0.220748	0.694312	1.37616	0.499588	3.78055	8.71477	5.94748	6.1476	9.81621	6.49045	5.69095	7.33254	1.19275	0.567903	F7HT65		LDHD
F7CQM6	1.15322	1.62004	1.38119	1.38482	0.826373	0.612423	0.569776	0.984332	1.00673	0.799926	0.577639	0.00957883	0.0366043	0.3503	0.331249	0.239385	0.0516167	0.244106	0.239021	0.178248	0.74461	0.636346	F7CQM6		LEMD3
H9EU16	1.85114	1.1356	3.01873	2.00182	1.92598	1.52684	1.51131	1.25595	0.962617	1.43654	0.717615	0.259407	0.847391	1.50913	2.4275	1.59467	0.239081	0.631234	0.438961	0.436426	0.273677	0.0701173	H9EU16		LEO1
F7FZR2	5.06484	5.14079	4.55317	4.9196	4.22956	4.37395	4.94166	3.94438	4.89521	4.47695	0.910024	0.178654	4.50511	6.57863	4.97088	5.35154	3.00787	3.51974	3.36601	3.29787	0.616247	0.0335894	F7FZR2		LETM1
A0A5F8AAV4	0.102344	0.0876688	0.255047	0.148353	0.568462	0.280626	0.330694	0.0955546	0.25485	0.306037	2.06289	0.198963	0.112377	0.104175	0.100922	0.105825	0.488727	0.913134	0.699978	0.700613	6.6205	0.008322	A0A5F8AAV4		LETMD1
F7ETJ8	80.0772	77.6547	93.2396	83.6571	72.1018	103.598	184.445	67.6536	71.028	99.7652	1.19255	0.607548	1.09211	2.82281	1.44013	1.78502	2.04947	3.52007	1.20845	2.25933	1.26572	0.609712	F7ETJ8	Galectin	LGALS3
A0A5F8ARF6	5.85025	4.28245	6.98701	5.70657	6.28649	9.38866	7.33412	7.45504	6.30381	7.35362	1.28862	0.132527	1.09776	3.63763	3.76098	2.83213	2.9267	3.84856	3.79946	3.5249	1.24461	0.4925	A0A5F8ARF6		LGALS3BP
F6UKX3	0.664068	0.782473	1.64007	1.02887	0.477626	0.385125	0.649622	0.649108	0.678915	0.568079	0.552139	0.100405	0.197535	0.18658	0.192093	0.192069	0.664684	0.724566	0.308933	0.566061	2.94717	0.044914	F6UKX3	Galectin	LGALS8
G7MZ11	1.85562	0.919136	1.43394	1.4029	1.03348	2.38257	4.31398	1.3299	0.99515	2.01101	1.43347	0.506326	30.5803	16.5587	16.2252	21.1214	28.1663	13.9222	7.14441	16.411	0.776983	0.578223	G7MZ11		LGMN
F7ERE1	4.23968	4.19596	0.165513	2.86705	2.90135	2.10086	1.80967	2.99709	3.85125	2.73204	0.952912	0.90611	8.52557	5.12659	4.32431	5.99215	7.97186	2.88202	6.10274	5.65221	0.943268	0.871161	F7ERE1		LHPP
F7E0D3	1.078	0.709375	2.49832	1.42856	1.02896	0.24946	0.25367	0.614797	0.933907	0.616159	0.431314	0.123943	0.059992	0.174313	0.847356	0.360554	1.01817	1.85441	0.567971	1.14685	3.1808	0.15541	F7E0D3		LIFR
F7DY21	0.131741	0.192826	0.101857	0.142141	0.112348	0.358604	0.54882	0.279783	0.355954	0.331102	2.32939	0.0964224	0.153004	0.0673488	0.149067	0.12314	0.255138	0.427027	0.366944	0.349703	2.83988	0.0170387	F7DY21	DNA ligase	LIG4
F7H3I2	1.26044	4.53421	9.13287	4.97584	2.05134	1.94258	2.10214	1.30503	3.07845	2.09591	0.421216	0.143134	0.350563	0.852556	0.474812	0.55931	0.252488	0.420511	0.506295	0.393098	0.702826	0.37938	F7H3I2		LILRA1
F6TL46	5.15322	4.81836	4.33073	4.76744	4.64141	3.62668	3.24452	3.55285	3.6045	3.73399	0.783229	0.0287026	0.680187	0.576087	0.933533	0.729936	0.588139	0.370821	0.35761	0.438857	0.601226	0.0883996	F6TL46		LIMA1
A0A1D5REI0	6.03744	5.86036	3.12507	5.00762	1.52218	0.91641	0.207433	1.81807	4.11392	1.7156	0.342598	0.0257354	0.939192	0.466575	0.799941	0.735236	0.23881	0.36123	0.158266	0.252769	0.343793	0.0338091	A0A1D5REI0		LIMCH1
A0A5F7ZQC9	5.78271	10.2933	2.74131	6.27246	6.45851	2.27778	3.66412	6.39631	7.64054	5.28745	0.842964	0.65267	1.99556	1.59943	1.72387	1.77295	1.39508	1.1147	1.47205	1.32728	0.748625	0.0491817	A0A5F7ZQC9		LIMD1
F7GXN4	21.479	24.5916	4.28308	16.7846	25.3912	15.2347	16.6973	22.0891	28.7574	21.6339	1.28892	0.430006	0.916797	1.01643	0.861999	0.931742	2.56787	2.73757	2.12755	2.47766	2.65917	0.00117587	F7GXN4		LIMS1
F7HM39	0.392242	0.869484	0.245907	0.502544	1.579	1.06569	0.64607	1.35788	1.21509	1.17275	2.33362	0.0364511	0.330754	0.474888	0.34632	0.383987	0.6748	0.525472	0.554444	0.584905	1.52324	0.0359043	F7HM39		LIMS2
H9YYJ1	9.14203	10.3081	13.2765	10.9089	7.88177	6.03559	6.28373	8.70365	9.34225	7.6494	0.70121	0.0402947	3.3497	4.2583	7.37982	4.99594	2.63387	2.33386	3.15078	2.70617	0.541674	0.139388	H9YYJ1		LIN7C
F7EC56	5.38634	2.77758	2.94422	3.70271	2.90468	5.19198	7.99765	1.51726	1.93978	3.91027	1.05606	0.907824	2.33545	4.14864	4.39176	3.62528	4.62369	3.38841	4.92618	4.31276	1.18963	0.439283	F7EC56	Lipase	LIPA
F6XJJ8	0.581822	0.443667	0.308963	0.444817	0.0373193	0.594416	0.819222	0.757436	0.894683	0.620615	1.39521	0.441186	0.213531	0.115227	0.0985014	0.14242	0.179541	0.548395	0.860761	0.529566	3.71834	0.125156	F6XJJ8	Putative lipoyltransferase 2, mitochondrial	LIPT2
A0A1D5QUB4	6.40872	5.60381	17.5378	9.85013	8.92192	5.1566	3.40014	5.50048	6.2585	5.84753	0.59365	0.238426	0.352643	0.0764528	0.229983	0.219693	0.346458	0.575262	0.0603212	0.327347	1.49002	0.558822	A0A1D5QUB4		LLGL2
F6SS58	5.67387	5.17575	5.30041	5.38334	5.95357	5.76934	7.07502	6.26453	5.34303	6.0811	1.12961	0.132954	5.35032	4.05762	4.11832	4.50876	6.70312	8.20839	6.6202	7.17724	1.59184	0.0160521	F6SS58		LMAN1
G7MKT4	14.3844	18.2013	18.4358	17.0072	18.3139	10.3868	9.7924	20.0664	13.6682	14.4455	0.84938	0.413423	0.222968	1.28297	0.24551	0.583817	0.337158	3.82249	0.141251	1.43363	2.45562	0.532612	G7MKT4		LMCD1
F6W890	305.816	303.118	368.347	325.76	237.043	122.078	102.874	174.585	185.018	164.32	0.504419	0.00385455	60.7211	62.9159	55.9935	59.8768	48.4203	47.0402	44.668	46.7095	0.780093	0.00473875	F6W890		LMNA
F6R7X5	33.9305	31.3475	29.1815	31.4865	28.0044	18.4953	13.2838	17.8289	22.8905	20.1006	0.638387	0.016874	4.90934	3.99563	5.17884	4.6946	4.58842	5.01445	4.18915	4.59734	0.979282	0.832176	F6R7X5		LMNB2
F7A1I2	2.8083	3.08915	6.41702	4.10482	2.92813	2.68403	2.74752	2.48738	2.99703	2.76882	0.674528	0.16916	0.311544	0.386375	0.543088	0.413669	0.28867	0.73292	0.319938	0.447176	1.081	0.84299	F7A1I2		LNPEP
F6U3D4	0.318414	0.398763	0.905719	0.540965	0.136631	0.0403506	0.29373	0.202878	0.294874	0.193693	0.35805	0.0586354	0.42406	0.219265	0.417196	0.353507	0.211665	0.0307141	0.295155	0.179178	0.506859	0.165671	F6U3D4		LOC100423361
A0A1D5R5D8	1.29965	1.2738	1.3867	1.32005	1.52188	1.52477	1.10615	1.11006	1.63013	1.3786	1.04435	0.71267	0.57334	0.540969	0.645619	0.586643	0.670953	0.583482	0.533311	0.595915	1.01581	0.863876	A0A1D5R5D8		LOC100424693
F7DPS9	0.151412	0.145873	0.345515	0.214267	0.224764	0.261568	0.294701	0.0707174	0.375725	0.245495	1.14575	0.717898	0.119832	0.122051	0.185875	0.142586	0.142536	0.231565	0.187095	0.187065	1.31195	0.256239	F7DPS9		LOC100425241
F7FBM0	0.37868	0.415326	1.75785	0.850618	0.891349	20.9872	0.150574	4.50747	0.208744	5.34908	6.28846	0.43118	0.00992269	0.397735	0.00457109	0.13741	0.00419341	44.5206	0.00851731	14.8444	108.03	0.377726	F7FBM0		LOC100428470
F6TSU2	2.49525	2.14704	4.99533	3.21254	1.48199	3.21892	3.81828	1.48191	2.64242	2.5287	0.787135	0.477515	1.86174	2.77028	1.88408	2.17203	1.23676	1.88749	1.29002	1.47142	0.67744	0.127141	F6TSU2		LOC100429793
F6URX4	8.9093	15.7687	18.0541	14.244	11.6604	10.5518	11.7433	7.88427	9.25588	10.2191	0.717431	0.121793	40.7662	42.6762	48.7513	44.0645	19.9288	20.2282	28.699	22.952	0.520873	0.0048948	F6URX4		LOC100429989
F7G443	2.36854	2.48883	4.01219	2.95652	2.07865	0.945628	1.02079	1.94051	2.44955	1.68703	0.570612	0.0623424	0.332415	0.572181	0.781119	0.561905	0.164759	0.111487	0.189321	0.155189	0.276183	0.0365979	F7G443		LOC100430318
F6QQP0	44.3921	77.6547	229.457	117.168	58.7426	92.5904	119.668	107.305	83.4856	92.3583	0.788256	0.592161	44.3231	60.0527	12.4836	38.9531	30.5154	52.086	27.6975	36.7663	0.94386	0.897713	F6QQP0		LOC100430606
F7DKI0	37.0587	23.9394	76.8688	45.9556	30.9658	46.0377	51.5611	51.764	46.8847	45.4427	0.988838	0.969044	92.6573	152.715	57.2472	100.873	95.6189	80.1925	51.1241	75.6452	0.749903	0.458265	F7DKI0		LOC100430606
F7GMK5	4.42069	2.66837	0.295557	2.46154	3.53816	6.61505	4.17058	4.98028	3.4121	4.54323	1.84569	0.126357	1.78873	0.113155	1.09276	0.998215	1.03516	2.16314	1.38032	1.52621	1.52893	0.421087	F7GMK5		LOC100430606
A0A5F8A8I1	0.228286	0.406861	0.120076	0.251741	0.360478	0.154964	0.391474	0.232059	0.349182	0.297632	1.18229	0.610282	0.0762269	0.0646076	0.0358924	0.058909	0.104684	0.0842893	0.038404	0.0757924	1.2866	0.503172	A0A5F8A8I1		LOC693542
F6Q6T7	0.0357401	0.103364	0.152898	0.0973342	0.0624742	0.240856	0.205817	0.138316	0.128423	0.155177	1.59427	0.277653	0.0505048	0.158507	0.0593614	0.0894576	0.0756614	0.130477	0.179032	0.12839	1.43521	0.442416	F6Q6T7		LOC693561
F6Y772	1.43751	1.378	2.49874	1.77142	1.17435	0.914763	0.629612	1.21223	1.13006	1.0122	0.571409	0.046058	2.66701	2.97307	3.21539	2.95183	6.47836	4.85639	8.15648	6.49708	2.20104	0.0213776	F6Y772		LOC693607
A0A5F8AEF4	16.1023	20.9003	9.63371	15.5454	15.4237	6.74432	17.9325	15.7492	6.59905	12.4897	0.803436	0.474459	3.15576	2.13997	9.75651	5.01741	4.93535	9.81337	7.6585	7.46907	1.48863	0.426659	A0A5F8AEF4	Receptor expression-enhancing protein	LOC694140
F7HQ13	11.7723	12.9339	7.01972	10.5753	16.1206	22.7081	19.7748	15.431	14.7979	17.7665	1.68	0.0243148	24.173	30.7857	25.1779	26.7122	33.5341	31.5945	26.5235	30.5507	1.1437	0.260705	F7HQ13		LOC694471
F7GZD7	2.71347	2.72918	2.82438	2.75567	2.41311	1.9505	2.01343	2.23769	3.00563	2.32407	0.843376	0.139591	4.84729	3.46376	4.17492	4.16199	2.78248	3.1545	2.52087	2.81928	0.677388	0.0378953	F7GZD7		LOC694823
F7F2S1	0.073764	0.0907126	0.164662	0.109713	0.0790637	6.02228	4.86149	5.67273	0.0415294	3.33542	30.4013	0.123382	31.29	48.098	38.7977	39.3952	52.6411	19.2064	38.6353	36.8276	0.934824	0.82447	F7F2S1	Methionine aminopeptidase;Methionine aminopeptidase 1	LOC695392
F7GVU4	1.31494	1.78037	1.87857	1.65796	1.62148	1.34897	1.6915	1.13012	0.695058	1.29743	0.782543	0.233935	0.276544	0.0948336	0.650883	0.340754	0.265845	0.531654	0.402578	0.400026	1.17394	0.759472	F7GVU4		LOC695440
F7FNP3	3.77958	3.84077	0.337592	2.65265	3.88936	4.58345	3.56766	4.9073	4.15994	4.22154	1.59144	0.13317	0.313482	0.390138	0.224284	0.309301	0.287313	0.312419	0.291933	0.297221	0.960945	0.815724	F7FNP3		LOC695727
F7HL72	0.317715	0.393905	0.180476	0.297365	0.029845	0.061793	0.42615	0.392882	0.0271836	0.187571	0.630775	0.42931	0.785023	0.0759036	0.710704	0.523877	0.123147	1.50066	2.48853	1.37078	2.61661	0.305808	F7HL72		LOC696056
F7G6J0	0.427518	0.547094	1.39203	0.788881	1.58076	1.20481	0.913994	0.6976	0.345816	0.948595	1.20246	0.671553	0.671243	0.790955	0.234556	0.565585	0.609261	0.175801	0.309667	0.36491	0.64519	0.397764	F7G6J0		LOC696428
A0A1D5Q2T8	2.51204	3.00545	4.16343	3.22697	2.75898	2.53693	1.85422	3.27809	2.59562	2.60477	0.807186	0.23352	1.07897	1.12476	1.00934	1.07103	0.925058	0.888239	0.946193	0.91983	0.85883	0.0158267	A0A1D5Q2T8		LOC696973
F6TFT9	1.15179	1.80743	2.87619	1.94514	2.10639	2.40839	3.4461	2.4486	1.8407	2.45003	1.25957	0.365855	1.81681	1.54916	1.14728	1.50442	2.30401	1.76809	2.49415	2.18875	1.45488	0.0788808	F6TFT9	N-acetylglucosamine-6-phosphate deacetylase	LOC697051
F6UZG1	3.31748	2.26449	2.46286	2.68161	2.80595	3.53349	3.64685	1.97589	2.23113	2.83866	1.05857	0.766624	0.189593	0.413539	0.147034	0.250055	0.320962	1.11834	0.233922	0.557742	2.23048	0.353373	F6UZG1		LOC697961
F7B9G5	0.120372	0.0868033	0.417632	0.208269	0.287682	0.189062	0.249589	0.110881	0.170178	0.201479	0.967396	0.940412	0.0439175	0.0681072	0.0379533	0.0499926	0.0167981	0.151216	0.0819245	0.0833127	1.6665	0.45053	F7B9G5		LOC698056
F7B3S2	0.524971	0.704038	0.761773	0.663594	0.452532	0.787381	1.58936	0.985162	0.687482	0.900384	1.35683	0.400596	0.323113	0.586157	0.321335	0.410202	0.735138	1.11858	0.444582	0.766099	1.86762	0.171777	F7B3S2		LOC698527
F6T7R1	3.08483	3.43494	1.67642	2.73206	3.35959	4.88509	4.18492	3.56703	2.97405	3.79414	1.38874	0.124742	1.34221	1.73862	1.28193	1.45425	4.64577	8.26385	2.21628	5.04197	3.46706	0.111549	F6T7R1		LOC698713
A0A5F8AGN9	1.42729	1.2663	0.468838	1.05414	0.812505	0.498844	0.853572	0.691339	1.38399	0.84805	0.804495	0.507346	0.576148	0.11572	0.238176	0.310015	0.296613	0.272199	0.105736	0.224849	0.725286	0.600957	A0A5F8AGN9		LOC698953
A0A1D5QTK1	2.40112	2.28095	1.29195	1.99134	3.67114	3.97246	4.71646	1.86089	3.04924	3.45404	1.73453	0.0782224	2.31118	3.48634	2.14751	2.64834	2.57671	2.15706	1.88785	2.2072	0.833429	0.398215	A0A1D5QTK1		LOC699043
F6Z8T3	0.908221	0.118586	1.2884	0.771737	1.26113	1.83548	2.5191	1.79005	1.22345	1.72584	2.23631	0.0556525	0.975732	0.102951	1.06864	0.715774	0.152419	0.0724448	1.21234	0.479069	0.669302	0.647182	F6Z8T3	V-type proton ATPase subunit G 2	LOC699066
F7H7X0	1.03091	1.0706	1.64002	1.24718	2.60068	0.917145	0.518381	0.703583	0.660295	1.08002	0.86597	0.764728	1.78225	1.02446	1.1815	1.3294	1.44467	0.828892	1.73936	1.33764	1.0062	0.98255	F7H7X0		LOC699908
F7DMM9	4.23041	2.66263	6.09933	4.33079	4.97471	4.68575	3.8978	3.93366	3.6091	4.2202	0.974465	0.895057	7.32848	6.89613	11.461	8.56186	5.24844	3.87496	7.19687	5.44009	0.635386	0.148153	F7DMM9	UMP-CMP kinase	LOC700256
A0A5F8A854	7.18178	10.1539	5.5485	7.62804	5.76278	9.91802	14.2498	8.27373	11.4621	9.93327	1.3022	0.324923	1.06885	2.48385	2.12494	1.89255	8.15886	10.4633	7.82599	8.81606	4.65831	0.00175046	A0A5F8A854	60S ribosomal protein L18a	LOC700872
A0A5F7ZL69	0.122614	0.498068	0.204376	0.275019	0.066788	0.397071	0.363219	0.160608	0.532993	0.304136	1.10587	0.841741	0.805651	0.652775	0.862295	0.773573	0.424613	0.874605	0.596111	0.631776	0.816698	0.384334	A0A5F7ZL69
F7BCI1	1.91876	2.5443	4.20225	2.88844	1.00161	0.607588	1.35312	2.76145	1.07852	1.36046	0.471001	0.0719813	9.51291	0.04834	5.92675	5.16267	2.91622	3.72592	4.4728	3.70498	0.717648	0.629556	F7BCI1		LOC701053
F7H9A5	0.249672	0.548566	0.799991	0.532743	0.852923	0.840772	0.76799	0.867875	0.650878	0.796088	1.49432	0.0851918	0.307651	0.372651	0.238209	0.30617	0.914372	0.70191	0.652316	0.756199	2.46987	0.00727145	F7H9A5		LOC701503
F7GPE6	39.8572	34.5346	37.1996	37.1971	29.4154	29.2825	19.0402	24.7288	25.2733	25.548	0.686829	0.00562813	13.698	13.0089	19.7957	15.5009	14.7651	9.10762	7.36211	10.4116	0.671679	0.17658	F7GPE6		LOC702025
A0A5F7ZQM7	1.88421	4.55519	8.46664	4.96868	6.19493	3.67643	3.61654	2.4521	4.11675	4.01135	0.807327	0.575334	2.45134	2.79898	4.16998	3.1401	3.21685	2.56607	1.21313	2.33202	0.742656	0.363979	A0A5F7ZQM7		LOC702046
F6S210	0.448553	0.406456	0.789899	0.548303	0.413148	0.280658	0.300671	0.353971	0.361052	0.3419	0.623561	0.0705908	0.100548	0.127104	0.154967	0.12754	0.084867	0.13122	0.0527555	0.0896141	0.702638	0.242342	F6S210		LOC702071
F7EUC5	0.766577	0.672826	0.771725	0.737042	0.856448	0.974566	1.08174	0.660867	0.582731	0.83127	1.12785	0.485511	0.861293	1.04725	1.47866	1.12907	1.80267	1.75569	1.68956	1.74931	1.54934	0.028871	F7EUC5		LOC702107
A0A1D5R885	1.04747	0.887114	1.35045	1.09501	0.628189	0.389434	0.263789	0.560356	0.749752	0.518304	0.473332	0.00899927	0.539123	0.560427	0.403277	0.500942	0.166931	0.0426135	0.0752083	0.0949177	0.189478	0.00276146	A0A1D5R885		LOC702808
F7GQT7	7.17715	7.97858	4.62713	6.59429	7.95188	10.7886	10.6296	8.18795	7.07979	8.92758	1.35384	0.109733	3.34769	2.71258	3.07779	3.04602	5.27801	7.36997	6.7521	6.46669	2.123	0.00614928	F7GQT7		LOC703120
F7EBK3	0.412929	0.526961	0.616801	0.518897	0.453145	0.621006	0.529788	0.404918	0.595547	0.520881	1.00382	0.978204	0.633801	0.381896	0.350926	0.455541	0.557578	1.03577	0.686076	0.759809	1.66793	0.145516	F7EBK3		LOC703619
A0A5F7ZTS1	3.44597	6.00353	6.20398	5.21783	3.84683	1.50764	1.23735	2.68321	5.27577	2.91016	0.557734	0.101302	0.181865	0.202974	0.413247	0.266029	0.0840926	0.0399669	0.142761	0.0889401	0.334325	0.0902371	A0A5F7ZTS1		LOC703843
F6YWI5	3.49653	2.59207	2.68085	2.92315	2.97671	1.79264	1.56156	2.0532	1.97179	2.07118	0.708543	0.0686791	4.97833	5.07499	6.57596	5.54309	2.32972	1.40776	2.10338	1.94696	0.35124	0.00359407	F6YWI5		LOC703934
F7DV33	13.2007	20.4722	15.435	16.3693	18.7384	23.9669	22.8034	14.1983	14.6035	18.8621	1.15228	0.454232	17.5753	18.8131	18.9415	18.4433	24.6622	39.9191	23.4547	29.3453	1.59111	0.109603	F7DV33	40S ribosomal protein S8	LOC703957
F6Z2X1	0.253458	0.343583	1.27439	0.62381	0.10826	0.0848234	0.20393	0.288468	0.488495	0.234795	0.37639	0.181527	0.673947	0.838401	0.886842	0.79973	0.156239	0.0769578	0.260162	0.164453	0.205635	0.00159853	F6Z2X1		LOC703990
F6PLL2	4.14743	6.30829	7.70043	6.05205	3.34036	6.06923	5.36175	6.16318	4.99221	5.18535	0.856792	0.426503	3.37656	2.67707	4.26936	3.441	2.73076	2.78719	2.19994	2.57263	0.74764	0.155713	F6PLL2		LOC704198
F7EXU3	0.278707	0.24776	0.317493	0.28132	0.2146	0.196644	0.167925	0.111044	0.238732	0.185789	0.660418	0.0268712	0.0617964	0.103226	0.0589619	0.0746615	0.024837	0.273773	0.466427	0.255012	3.41558	0.233489	F7EXU3		LOC704278
F7GKZ3	0.844925	1.01189	2.41375	1.42352	1.26293	1.09137	0.914418	1.42654	0.868203	1.11269	0.781646	0.4551	2.51846	1.53271	2.72525	2.25881	2.08965	0.894187	1.67004	1.55129	0.686776	0.236061	F7GKZ3		LOC704283
F6VS26	0.522733	0.314874	0.17473	0.337445	0.336491	1.25998	0.804556	0.463233	0.692438	0.711341	2.10802	0.148784	0.382909	0.0667875	0.319075	0.256257	0.314326	0.290949	0.55879	0.388022	1.51419	0.364917	F6VS26		LOC704478
F6YGK8	13.9398	26.3068	5.40086	15.2158	19.0572	15.7347	3.70486	0.0632645	20.4988	11.8117	0.776281	0.648867	28.581	34.0822	17.2844	26.6492	16.8962	31.8417	20.6909	23.143	0.86843	0.62719	F6YGK8		LOC704510
A0A5F7ZA21	23.0015	26.7721	19.801	23.1915	12.7235	24.8129	25.978	20.5572	16.5148	20.1173	0.867442	0.430046	28.9118	43.2495	32.0503	34.7372	66.9955	53.3859	83.7193	68.0336	1.95852	0.0272673	A0A5F7ZA21		LOC704634
A0A1D5REB2	3.11451	3.25021	4.22328	3.52933	2.67884	1.02452	1.63711	1.90281	2.51437	1.95153	0.552946	0.0159656	2.85911	2.11206	2.35162	2.44093	2.00641	1.48793	2.04006	1.8448	0.755778	0.103428	A0A1D5REB2		LOC705065
H9Z0C1	14.3995	15.5265	16.0676	15.3312	15.2379	18.1194	15.6929	15.3981	13.1025	15.5102	1.01167	0.87854	6.83723	7.8171	7.70557	7.4533	6.06198	6.9546	5.00037	6.00565	0.805771	0.0879096	H9Z0C1		LOC705126
A0A5F7ZDA0	2.3809	2.39188	5.22239	3.33172	2.82764	1.87185	1.47334	1.73015	1.58556	1.89771	0.569588	0.108884	0.67471	1.06284	0.657135	0.798227	0.835191	1.52018	0.877361	1.07758	1.34996	0.340111	A0A5F7ZDA0		LOC705323
F7HAP8	402.586	437.962	182.041	340.863	364.689	515.205	442.837	415.398	466.051	440.836	1.29329	0.188423	154.588	171.404	128.587	151.526	222.657	274.959	275.386	257.668	1.70048	0.00781402	F7HAP8	Histone H4	LOC705352
F7DQV0	5.63875	6.78641	12.4766	8.3006	8.02122	8.71497	9.68485	7.19113	7.77046	8.27653	0.9971	0.988807	1.63553	2.01279	1.64967	1.766	2.19466	3.45291	2.41936	2.68898	1.52264	0.0857451	F7DQV0		LOC705415
F6PPB3	2.14994	1.38264	0.22255	1.25171	2.70608	0.826163	0.847021	1.15807	1.48807	1.40508	1.12253	0.812142	4.82059	2.65804	1.9619	3.14684	1.85229	0.355282	0.649543	0.952371	0.302643	0.08755	F6PPB3		LOC705622
F7BGN5	4.43342	3.58957	0.18542	2.73614	3.55915	2.72961	2.13887	2.89707	2.26281	2.7175	0.993189	0.985829	53.0733	36.4695	22.2849	37.2759	12.5215	7.517	20.1784	13.4056	0.359632	0.0682778	F7BGN5		LOC706686
A0A1D5R2X3	22.2123	33.8437	34.8458	30.3006	27.296	42.4643	45.8284	30.3255	27.1994	34.6227	1.14264	0.502396	27.7289	28.3657	38.7187	31.6044	26.7523	44.7444	20.5414	30.6794	0.97073	0.914415	A0A1D5R2X3		LOC706896
F7DW30	47.638	24.5633	35.0149	35.7387	22.6289	25.8412	23.5758	27.0241	32.1155	26.2371	0.734136	0.126282	15.7455	4.507	11.9983	10.7503	14.3786	4.48948	7.00727	8.62513	0.802317	0.657226	F7DW30		LOC707194
F7AEF4	17.9683	25.1702	9.51878	17.5525	18.9629	26.1235	29.3671	26.2669	21.6776	24.4796	1.39466	0.14356	15.3371	20.2064	18.7812	18.1083	24.9916	15.1252	30.8011	23.6393	1.30544	0.31323	F7AEF4		LOC707500
F7ARM5	0.15247	0.134438	0.517146	0.268018	0.47142	0.438306	0.337766	0.428058	0.29994	0.395098	1.47415	0.254355	0.406968	0.0579712	0.280218	0.248386	0.0690327	0.0920836	0.399281	0.186799	0.752052	0.697583	F7ARM5		LOC707845
A0A1D5Q5I9	1.30031	2.32117	1.98313	1.86821	1.87928	2.02659	1.42977	0.853417	1.19046	1.4759	0.790011	0.320668	0.0379588	0.412822	0.149796	0.200192	0.471416	1.01332	0.528177	0.67097	3.35163	0.0829831	A0A1D5Q5I9		LOC707898
F7DWT5	1.54871	1.10957	1.08989	1.24939	2.2517	1.25529	1.72601	1.01975	0.964847	1.44352	1.15538	0.590301	0.957185	0.719894	0.769932	0.81567	0.253086	0.573624	0.797437	0.541383	0.663727	0.189441	F7DWT5		LOC707953
F6T928	19.2605	25.0922	36.6852	27.0126	24.7039	33.0213	43.5667	26.6678	24.3649	30.4649	1.1278	0.592698	10.5186	8.77641	9.77296	9.68933	21.2531	41.1288	29.7471	30.7097	3.16943	0.0220264	F6T928		LOC708154
F6S6T1	0.344006	0.357797	0.304236	0.335346	0.372696	0.409999	0.492374	0.356634	0.535755	0.433491	1.29267	0.0854882	0.309794	0.107522	0.290978	0.236098	0.105849	0.113107	0.186359	0.135105	0.572241	0.219584	F6S6T1		LOC708288
G7N6V3	22.23	2.15849	17.2795	13.8893	8.2373	13.215	10.891	7.55672	8.49122	9.67826	0.696812	0.397654	1.83127	2.32714	2.58929	2.24923	4.22654	1.87709	6.16494	4.08952	1.81819	0.217765	G7N6V3		LOC708375
F7AYK0	2.2961	2.97332	4.85283	3.37408	2.43974	1.95894	2.30866	1.91647	1.63955	2.05267	0.608364	0.0665483	4.95268	4.09453	0.124365	3.05719	2.36947	0.0347033	0.0548844	0.819687	0.268118	0.253013	F7AYK0		LOC708903
F7G7W2	0.524932	0.0645853	1.38241	0.657308	0.0553073	0.088395	0.205149	0.107561	0.0752027	0.106323	0.161755	0.100562	0.739227	0.777911	1.58534	1.03416	2.70917	5.89464	2.20852	3.60411	3.48507	0.0963078	F7G7W2		LOC708989
F7FST1	8.02045	8.98966	21.5717	12.8606	11.2114	6.57266	12.3354	5.10999	7.56903	8.5597	0.665576	0.28693	7.1125	9.76438	15.4654	10.7808	5.02903	5.47727	11.0315	7.17928	0.665934	0.31404	F7FST1		LOC709223
A0A5K1VDR1	0.168429	0.256045	0.172772	0.199082	0.175768	0.12164	0.0520544	0.159449	0.0488154	0.111546	0.560299	0.0764397	0.0583879	0.0697541	0.123622	0.0839214	0.0585118	0.0483453	0.100309	0.0690553	0.822857	0.593194	A0A5K1VDR1		LOC709517
F7H5N8	3.10178	1.41974	4.92011	3.14721	5.57199	6.0899	4.47725	4.60708	2.19849	4.58894	1.4581	0.259401	0.0764485	12.6255	7.11823	6.60671	9.56652	9.63994	10.1529	9.78644	1.48129	0.431238	F7H5N8	NADH dehydrogenase [ubiquinone] 1 alpha subcomplex subunit 6	LOC709640
F6VSQ6	0.936936	0.114602	0.147529	0.399689	0.752854	0.689427	0.144626	0.965931	0.0693978	0.524447	1.31214	0.698404	0.11328	0.0446147	0.107982	0.0886254	3.94016	1.77461	0.549873	2.08821	23.5622	0.1139	F6VSQ6		LOC709650
F7BXH4	7.59668	7.86558	10.0715	8.51125	5.83097	10.5903	12.0379	3.98208	7.47805	7.98386	0.938036	0.80665	5.57982	7.00435	7.63976	6.74131	6.51363	5.89029	9.07899	7.16097	1.06225	0.733695	F7BXH4		LOC709838
F7HQU2	26.6797	28.5428	38.5853	31.2693	23.2588	20.5675	18.6612	24.0499	22.7329	21.8541	0.698899	0.0201836	23.0761	30.6506	16.5983	23.4417	33.7681	45.7135	52.5667	44.0161	1.87769	0.03947	F7HQU2		LOC710068
F7HNE5	125.276	79.3183	161.643	122.079	51.7125	13.6263	43.1788	73.0596	125.658	61.4472	0.503339	0.0928954	48.0014	45.8118	32.5297	42.1143	21.4454	13.1854	15.5815	16.7375	0.397429	0.00943813	F7HNE5		LOC710137
A0A5F7ZGL7	3.65114	1.63337	2.35367	2.54606	1.88158	1.54975	1.22768	1.46638	1.86434	1.59795	0.627615	0.0858848	5.8908	3.37837	6.78951	5.35289	8.36901	3.39911	14.5901	8.78607	1.64137	0.369025	A0A5F7ZGL7		LOC710209
H9EX88	6.88537	11.1907	12.6668	10.2476	11.0486	13.2224	18.3024	14.9754	12.0295	13.9157	1.35794	0.134663	13.4914	16.3753	10.817	13.5612	6.04096	6.88176	10.1488	7.69049	0.567094	0.044858	H9EX88	Purine nucleoside phosphorylase	LOC710245
F6U6B5	42.2771	29.1078	49.2385	40.2078	26.7094	39.038	39.9329	31.1352	34.3847	34.24	0.851577	0.31331	32.0551	25.3997	27.107	28.1873	38.2511	38.7663	39.6545	38.8906	1.37972	0.00628242	F6U6B5		LOC710477
A0A5F7ZSQ9	4.79892	4.80216	5.7863	5.12913	5.52257	6.06677	5.71633	5.13282	5.04177	5.49605	1.07154	0.332085	8.28185	11.8192	10.8578	10.3196	13.4971	8.66786	14.8127	12.3259	1.19441	0.402746	A0A5F7ZSQ9		LOC710822
F7HPC8	11.8228	7.55714	11.7417	10.3739	7.71742	3.03759	5.30342	7.75145	11.4907	7.06012	0.680565	0.173149	14.4427	5.24628	15.6207	11.7699	3.17742	2.65309	4.41847	3.41632	0.290259	0.0656795	F7HPC8		LOC710830
F6WC35	18.3485	31.6475	33.8479	27.948	14.4414	18.3527	28.1626	22.0933	19.0449	20.419	0.730607	0.158008	13.1486	18.3824	5.34961	12.2935	37.7988	46.9967	48.074	44.2898	3.6027	0.00305488	F6WC35		LOC711183
A0A5F8A6V6	0.866808	1.11487	0.579985	0.853889	1.2486	1.68529	2.85233	2.29275	2.42166	2.10013	2.45949	0.0194983	0.407142	0.0387251	0.291988	0.245951	0.338711	0.389166	0.311781	0.346553	1.40903	0.416617	A0A5F8A6V6		LOC711210
F7AAA5	6.66808	10.064	15.1799	10.6373	10.3019	3.19493	4.72461	7.81648	11.6918	7.54594	0.709383	0.312529	1.26687	2.50857	2.60768	2.12771	0.492823	0.584217	1.86327	0.980104	0.460638	0.136821	F7AAA5		LOC711290
F7D9K5	0.147443	0.120138	0.194017	0.153866	0.095575	0.123547	0.353442	0.331281	0.273177	0.235404	1.52993	0.30472	4.62611	1.43155	0.200169	2.08594	2.05735	1.92254	2.80092	2.26027	1.08357	0.903262	F7D9K5		LOC711305
F6WI86	0.41621	0.0926527	0.158623	0.222495	0.464562	1.01251	0.0629148	0.313316	0.0536394	0.381388	1.71414	0.541193	16.7117	11.182	12.4639	13.4525	4.43704	3.61297	6.30845	4.78616	0.355781	0.00944437	F6WI86		LOC711526
F7H349	7.6812	10.7582	10.0757	9.50504	6.22519	9.31965	12.2223	12.0168	11.4242	10.2416	1.0775	0.671196	5.05495	2.90212	2.81218	3.58975	10.707	21.6521	9.30718	13.8888	3.86901	0.0604524	F7H349	60S ribosomal protein L18	LOC712382
A0A5F7ZIS5	2.0313	2.1416	3.05055	2.40782	2.52011	2.47513	2.84021	2.78628	1.5382	2.43199	1.01004	0.952806	4.63893	3.88633	4.91099	4.47875	3.7008	1.71984	5.48599	3.63554	0.811731	0.497022	A0A5F7ZIS5	Ubiquitin carboxyl-terminal hydrolase	LOC712473
A0A5F8AAQ3	3.44076	3.60392	6.09466	4.37978	4.52073	4.68014	4.49355	3.13143	4.33022	4.23121	0.966079	0.845497	4.72595	4.18591	4.54279	4.48489	4.57061	4.60176	4.33228	4.50155	1.00372	0.930658	A0A5F8AAQ3		LOC712588
F7GAF4	2.09039	1.54047	0.225687	1.28552	1.10559	0.79712	1.38183	1.19252	0.943571	1.08412	0.843338	0.652897	0.800312	0.987726	0.614195	0.800744	1.54251	1.28018	1.63313	1.48527	1.85487	0.0105719	F7GAF4		LOC712764
F6WKH0	8.21498	12.3258	20.1486	13.5631	10.5674	15.631	15.5661	10.6717	12.2773	12.9427	0.954256	0.841139	4.17369	10.6922	9.03623	7.96736	10.4955	26.1262	11.6048	16.0755	2.01767	0.207776	F6WKH0	60S ribosomal protein L6	LOC712820
F7GNB2	3.6335	0.139594	0.0725547	1.28188	2.68363	5.21476	11.0602	8.13157	6.04609	6.62724	5.16993	0.0414773	1.23404	0.0883648	0.985127	0.769179	2.26508	3.70587	1.96793	2.64629	3.44041	0.0426065	F7GNB2		LOC712987
A0A5F8AJZ6	0.87858	0.54334	1.33097	0.917629	0.856371	0.611652	0.660018	0.74834	0.621531	0.699582	0.762381	0.265504	0.370255	0.513304	0.344543	0.409367	0.288926	0.222182	0.0369773	0.182695	0.446287	0.0690955	A0A5F8AJZ6		LOC713355
F7E6R8	15.3477	19.1671	14.9575	16.4908	11.9726	26.1701	24.0132	19.6009	20.2839	20.4081	1.23755	0.291038	7.09898	8.34244	5.71452	7.05198	15.0255	30.879	22.2388	22.7144	3.221	0.0279969	F7E6R8		LOC713469
A0A5F7Z7D4	16.6692	15.341	11.8758	14.6287	12.6247	17.0645	17.3061	14.2142	13.1701	14.8759	1.0169	0.887132	48.2163	75.7915	35.8165	53.2748	55.943	58.8161	67.5397	60.7663	1.14062	0.575899	A0A5F7Z7D4		LOC713739
A0A5F8AS21	2.96144	2.19408	3.61484	2.92345	4.15179	3.95179	3.38711	1.78985	3.26066	3.30824	1.13162	0.563166	0.124514	0.214187	0.289809	0.209503	0.271206	0.533826	0.332292	0.379108	1.80955	0.141021	A0A5F8AS21		LOC713835
I0FTL2	25.6584	30.1343	31.5619	29.1182	37.7703	28.38	40.2686	26.4036	33.3932	33.2431	1.14166	0.315004	7.22482	6.92157	9.4426	7.863	6.98308	6.03031	10.2807	7.76468	0.987496	0.951311	I0FTL2		LOC713847
F6U8N3	9.2335	13.7988	4.84629	9.29287	13.6733	14.6553	12.2878	13.8991	9.66121	12.8353	1.3812	0.162162	18.8494	27.075	18.8862	21.6035	17.5533	13.9687	14.0943	15.2055	0.703842	0.0980908	F6U8N3		LOC713986
F6Y2W7	0.355646	0.707387	0.161253	0.408095	0.0695506	0.439497	0.413571	0.256935	0.377761	0.311463	0.763211	0.537643	0.0356709	0.197546	0.0392134	0.09081	0.189382	0.223388	0.139501	0.18409	2.0272	0.18708	F6Y2W7		LOC714118
F6YSE6	1.29695	1.6016	1.73309	1.54388	0.229374	0.0845722	3.3392	0.0426716	1.28267	0.995698	0.644932	0.53973	1.42659	1.69597	1.20365	1.44207	3.55843	3.35099	2.12957	3.013	2.08936	0.0283782	F6YSE6		LOC714120
A0A5F8AF30	108.286	67.2163	63.9133	79.8053	83.0703	79.3091	51.7696	87.6937	81.9527	76.7591	0.961829	0.828524	6.27839	4.4321	5.8287	5.51306	6.43313	8.18499	6.00682	6.87498	1.24703	0.191657	A0A5F8AF30		LOC714423
F7HMS8	1.97754	2.63653	0.0773896	1.56382	2.13884	3.17226	6.73185	3.04559	2.25209	3.46812	2.21773	0.179714	8.75056	7.53901	8.30114	8.19691	6.86839	3.78974	5.67746	5.4452	0.664299	0.0461196	F7HMS8		LOC714602
A0A5F7ZNR1	0.086812	0.0806697	0.17163	0.113037	0.444219	0.124814	0.0695965	0.502559	0.126439	0.253526	2.24285	0.296769	5.58572	8.1174	5.02155	6.24156	7.58575	3.4626	7.11144	6.05326	0.969832	0.912715	A0A5F7ZNR1		LOC714721
F6YAE6	0.232331	0.182694	0.0929111	0.169312	0.157941	0.284715	0.294368	0.137811	0.200549	0.215077	1.2703	0.413748	0.0961068	0.100586	0.113955	0.103549	0.205378	0.218422	0.175322	0.199708	1.92863	0.00225519	F6YAE6		LOC714876
F6RNT8	7.75453	12.8676	17.8943	12.8388	6.71136	3.83513	3.73289	7.47198	5.55438	5.46115	0.425362	0.0204228	0.843266	1.07642	0.484025	0.801236	0.865467	1.05906	0.524993	0.816508	1.01906	0.950781	F6RNT8		LOC715190
F6VHS1	3.96256	3.87574	3.00663	3.61498	2.9697	3.52263	3.04872	2.91495	3.11017	3.11323	0.861204	0.107248	2.46771	1.17507	1.92682	1.85653	2.62668	2.22339	4.0951	2.98172	1.60607	0.173888	F6VHS1		LOC715257
F6WVB2	113.269	97.8763	183.414	131.52	93.1576	53.1495	46.8224	58.263	72.5149	64.7815	0.492561	0.0236404	2.32023	2.67377	2.73134	2.57511	1.03124	2.17868	0.872864	1.36093	0.528492	0.047977	F6WVB2		LOC715265
F7FRT3	0.109146	0.117057	0.54046	0.255554	0.373971	0.368589	0.420806	0.558972	0.340513	0.41257	1.61441	0.225341	0.624164	0.27295	0.477674	0.458263	0.444096	0.348365	0.0360978	0.276186	0.602681	0.318233	F7FRT3		LOC715335
F7HKF6	1.12385	1.54599	1.84699	1.50561	1.31683	1.88306	1.60546	1.66028	2.10192	1.71351	1.13808	0.408272	2.46757	1.87157	3.04893	2.46269	1.21909	1.58881	1.66558	1.49116	0.605502	0.0570475	F7HKF6	Peptidyl-prolyl cis-trans isomerase	LOC715438
F7D1Q6	0.350351	0.347079	0.516773	0.404734	0.270703	0.352824	0.292703	0.432416	0.488389	0.367407	0.907773	0.60563	0.588629	0.360323	1.03113	0.660027	0.312175	0.336903	0.283918	0.310999	0.471191	0.151932	F7D1Q6		LOC715449
F7HIF8	0.619954	0.913872	0.691273	0.7417	0.5685	0.455017	0.888965	0.56499	1.06684	0.708862	0.955726	0.850295	0.444895	0.313497	0.229022	0.329138	0.446696	0.275477	0.103283	0.275152	0.835979	0.669397	F7HIF8		LOC715481
F7FRW5	0.0678646	6.29283	0.136163	2.16562	5.18887	7.54765	5.89232	6.81378	6.25389	6.3393	2.92725	0.0401227	3.30653	10.6724	6.60557	6.86152	3.18885	3.50203	2.8596	3.18349	0.463963	0.160531	F7FRW5		LOC715619
A0A1D5QCI8	1.04944	1.42729	0.155075	0.877268	0.821968	0.90103	1.1039	0.965481	1.52372	1.06322	1.21197	0.583836	0.659837	0.502195	0.270439	0.47749	0.774034	1.03149	1.19691	1.00081	2.09598	0.0351307	A0A1D5QCI8		LOC715846
F7FY16	5.66654	3.89672	4.11568	4.55965	2.59513	1.18123	1.93831	1.64378	1.61937	1.79556	0.393794	0.00167162	1.5644	2.22035	2.82771	2.20415	1.70853	1.22825	1.82011	1.58563	0.719383	0.203631	F7FY16		LOC716409
F6RHG3	8.63566	10.2046	11.5749	10.1384	13.6702	16.0195	11.2726	11.288	12.4203	12.9341	1.27576	0.0815467	28.2042	16.9916	28.7055	24.6338	7.17578	5.05288	5.80223	6.0103	0.243986	0.0086023	F6RHG3	Thioredoxin	LOC716456
A0A1D5RJA2	0.221007	0.280419	0.311876	0.271101	0.210528	0.178633	0.200088	0.309985	0.426543	0.265156	0.97807	0.929721	0.304188	0.177116	0.229216	0.23684	0.416385	0.0978129	0.243814	0.25267	1.06684	0.880922	A0A1D5RJA2		LOC716501
F7DAF2	0.848784	1.09445	1.36895	1.10406	0.784653	0.798171	0.658487	1.28179	0.660259	0.836671	0.757813	0.206264	0.881089	0.447331	0.731302	0.686574	0.370329	0.125268	0.361533	0.28571	0.416139	0.056081	F7DAF2		LOC716572
F7HBX0	3.34338	3.97585	5.99981	4.43968	6.09417	4.94815	6.49752	3.20106	3.61087	4.87036	1.09701	0.695609	2.52546	3.11752	2.23787	2.62695	4.62012	17.3307	5.26641	9.07242	3.45359	0.194616	F7HBX0	Ribosomal protein L15	LOC716888
F7HIR1	9.53454	12.8606	14.2455	12.2135	16.3865	20.1331	20.6101	16.6007	15.8029	17.9067	1.46613	0.0153617	2.91798	3.21213	3.54184	3.22398	8.0894	12.0506	7.06722	9.06907	2.81301	0.0187863	F7HIR1		LOC716997
F6ZYG8	0.711964	0.409916	1	0.707293	0.951728	1.18182	1.28992	0.913323	0.686314	1.00462	1.42038	0.165632	0.384122	0.402931	0.402488	0.396514	0.551523	0.388231	0.845099	0.594951	1.50045	0.212214	F6ZYG8	Translation initiation factor IF-2	LOC717042
F7FG25	1.29541	1.3306	3.50168	2.04256	2.06072	2.29982	1.97944	1.21929	0.982795	1.70841	0.836406	0.616505	3.00101	3.08835	3.86661	3.31865	1.95516	2.02941	3.36136	2.44864	0.737842	0.178154	F7FG25		LOC717171
F6VBK4	42.5627	53.7414	51.5604	49.2882	24.687	17.9169	55.4328	43.7777	25.0793	33.3787	0.677216	0.150415	150.341	145.344	156.553	150.746	193.842	192.906	244.762	210.503	1.39641	0.0266015	F6VBK4		LOC717248
F7HS49	0.0386709	0.21727	0.0928999	0.11628	0.17464	0.152288	0.247318	0.184872	0.04863	0.16155	1.38931	0.463813	0.196599	0.92179	0.126235	0.414874	0.0273299	0.0546334	0.0718195	0.0512609	0.123558	0.226431	F7HS49		LOC717291
F7GN53	39.0737	4.89344	10.1182	18.0285	10.8907	17.9358	8.81111	4.15018	11.5236	10.6623	0.591415	0.409696	3.61761	1.92464	2.48528	2.67584	2.43776	1.32172	1.11226	1.62391	0.606878	0.178715	F7GN53	Protein S100	LOC717324
H9H3P6	9.65612	10.6172	4.1097	8.12769	16.4405	18.372	14.4183	10.3919	16.9375	15.312	1.88393	0.0228966	9.22621	13.292	6.93232	9.81684	10.3177	11.1089	7.97549	9.80071	0.998357	0.994195	H9H3P6		LOC717346
F7HA78	0.524315	0.370385	0.664642	0.519781	0.615202	0.44237	0.249166	0.300035	0.354078	0.39217	0.754491	0.273242	0.377847	0.0881075	0.122266	0.196074	0.0794372	0.0536428	0.155279	0.0961196	0.490222	0.358249	F7HA78		LOC717368
H9FTS3	14.2154	16.0775	32.7401	21.011	8.63689	12.8864	9.99576	16.0674	8.17934	11.1532	0.530825	0.0822967	5.83255	4.5543	5.70432	5.36372	5.74568	4.56601	5.76139	5.35769	0.998875	0.992026	H9FTS3		LOC717494
F6WSI0	0.93875	1.54305	0.118194	0.866663	0.0886732	0.060186	0.908845	0.108127	0.0898291	0.251132	0.289769	0.149948	0.809014	1.95291	0.530289	1.0974	3.80374	0.0540623	2.00573	1.95451	1.78103	0.503388	F6WSI0		LOC717595
A0A1D5QQF5	1.49321	1.70168	1.26645	1.48711	1.33806	1.28181	1.41647	1.52044	1.47331	1.40602	0.945469	0.483242	0.481574	0.704736	0.770458	0.652256	0.84463	0.729411	0.907786	0.827276	1.26833	0.160793	A0A1D5QQF5		LOC717608
F7F3L5	30.9846	19.7935	66.1465	38.9749	25.8547	10.3556	11.3551	18.4135	17.6349	16.7228	0.429065	0.0863325	22.8456	9.74826	19.0106	17.2015	7.34461	3.28472	7.657	6.09545	0.354356	0.0548852	F7F3L5		LOC717686
A0A1D5Q3R2	4.71903	4.72413	6.23154	5.2249	3.54873	4.4307	3.05912	4.17647	3.33581	3.71017	0.710093	0.023663	7.66753	6.61447	1.94206	5.40802	14.1414	17.6856	8.76162	13.5295	2.50176	0.0606243	A0A1D5Q3R2
F7A9N0	0.605982	0.779786	0.211993	0.532587	0.746073	1.101	1.16178	0.779365	0.511824	0.860008	1.61478	0.1562	0.127374	0.0890486	0.44658	0.221001	0.69553	0.969073	0.546875	0.737159	3.33555	0.0370242	F7A9N0	Ribosomal protein L19	LOC718020
F6Z3R0	0.671324	0.0864878	1.36979	0.709201	0.209387	1.12073	0.087614	0.711746	0.0478537	0.435465	0.614023	0.506977	4.40874	2.57272	2.58419	3.18855	5.22529	2.53282	3.436	3.73137	1.17024	0.615766	F6Z3R0		LOC718031
F6T8F9	0.792628	0.333045	0.956737	0.694137	1.31289	1.3496	1.14431	1.11895	1.18614	1.22238	1.761	0.0123267	12.2836	14.9798	12.9196	13.3943	11.4105	8.42659	12.8219	10.8863	0.812755	0.176495	F6T8F9		LOC718031
F6S2F3	0.295778	0.134223	0.2894	0.2398	0.278063	0.408913	0.136022	0.195012	0.123209	0.228244	0.951808	0.890253	6.52453	5.32547	5.48156	5.77719	4.52823	4.19141	4.60656	4.44207	0.768898	0.028301	F6S2F3		LOC718034
F7C1H4	23.2721	31.2945	48.7853	34.4506	44.5253	19.5575	13.4614	23.5013	57.0589	31.6209	0.917862	0.825348	27.931	16.1502	9.22214	17.7678	10.976	14.777	15.6366	13.7965	0.776491	0.52058	F7C1H4	Reticulon	LOC718173
A0A5F7ZQV7	2.8127	5.86183	0.069259	2.91459	3.00027	7.76485	5.14698	5.28846	3.79708	4.99953	1.71534	0.248786	5.39747	0.080456	8.24422	4.57405	1.40616	6.48644	8.62298	5.50519	1.20357	0.786176	A0A5F7ZQV7		LOC718192
F7A7Q5	0.175793	0.053509	0.224189	0.151164	0.224508	0.125529	0.132864	0.263932	0.0947111	0.168309	1.11342	0.772914	3.80309	4.32065	1.95663	3.36012	3.75815	2.60634	2.66749	3.01066	0.895997	0.688092	F7A7Q5		LOC718199
F6R553	5.01081	5.18495	5.34106	5.17894	4.08398	4.09894	4.51017	4.60501	3.91461	4.24254	0.819191	0.00271165	2.31153	2.19989	3.25853	2.58998	3.71398	3.71456	3.70133	3.70995	1.43242	0.0289778	F6R553		LOC718202
F7E2J4	13.9849	12.4922	9.11091	11.8627	10.9248	4.76563	7.13369	8.31938	7.85967	7.80064	0.657578	0.0531189	2.69187	2.86273	4.20355	3.25272	1.29916	1.77882	2.52185	1.86661	0.573861	0.080558	F7E2J4		LOC718463
F7HQQ4	0.048287	0.365001	0.198451	0.203913	0.078313	1.23325	1.52845	1.59162	0.679517	1.02223	5.01308	0.0787916	0.0592492	0.3301	0.236024	0.208458	0.154344	0.0927318	0.0610265	0.102701	0.49267	0.276429	F7HQQ4		LOC718588
A0A5F8A9A0	0.258244	0.284718	0.187946	0.243636	0.139656	0.272131	0.305465	0.326301	0.569987	0.322708	1.32455	0.439204	0.0797989	0.0679906	0.034705	0.0608315	0.126433	0.0978964	0.137478	0.120602	1.98256	0.0289864	A0A5F8A9A0		LOC718598
F6X558	7.73022	0.206587	2.09517	3.34399	5.44786	2.33531	2.3231	6.32886	3.36905	3.96084	1.18446	0.766012	0.950702	1.32658	1.30657	1.19462	1.27231	0.0661232	0.830073	0.722834	0.605075	0.274443	F6X558		LOC718651
F7H444	2.55288	1.37274	0.14191	1.35584	1.20044	1.50448	1.96177	1.80109	1.71669	1.63689	1.20729	0.619975	1.58235	2.38638	1.44069	1.80314	3.22821	6.07876	4.07037	4.45911	2.47297	0.0412895	F7H444		LOC718711
F7HIX4	5.96912	6.8615	3.55821	5.46294	7.0734	8.537	13.1648	10.0436	8.90045	9.54386	1.74702	0.0381624	3.3116	3.4041	4.25916	3.65828	5.20926	9.27136	5.26191	6.58084	1.79889	0.101372	F7HIX4		LOC718737
F6QKH0	0.205616	0.196393	0.252601	0.218203	0.198456	0.415499	0.505019	0.527808	0.281231	0.385602	1.76717	0.0993895	1.73656	1.57833	2.34135	1.88541	1.32075	1.05936	1.35971	1.24661	0.661186	0.0635677	F6QKH0		LOC718926
F6WM87	10.5465	9.26056	5.98253	8.59653	11.7815	9.81222	10.0033	9.75374	6.69322	9.60878	1.11775	0.518495	4.89964	5.55554	6.75167	5.73561	5.84506	6.18469	7.01326	6.34767	1.10671	0.395506	F6WM87		LOC719021
F7FVX9	49.5716	33.5581	5.21445	29.4481	47.8507	23.1134	15.8284	7.31288	23.5649	23.5341	0.799172	0.666925	5.35136	3.75052	4.67606	4.59264	11.7368	11.942	9.83663	11.1718	2.43254	0.00128009	F7FVX9		LOC719392
F7DWL4	1.27136	5.90158	0.224893	2.46594	5.72178	9.13817	8.74919	5.23243	9.71856	7.71203	3.12741	0.0255034	7.02444	4.28339	3.39805	4.90196	9.55833	10.7153	1.80261	7.35874	1.50118	0.459292	F7DWL4		LOC719463
F7HPP8	42.1575	36.7316	50.7569	43.2153	37.1155	19.3165	23.3503	26.1583	36.6398	28.5161	0.659861	0.0401255	10.3231	15.345	9.38468	11.6843	10.5649	13.0187	14.2262	12.6033	1.07865	0.689856	F7HPP8		LOC719560
F7DQC9	1.0633	1.6952	0.506588	1.08836	1.11313	1.11617	1.16735	1.26553	1.12415	1.15727	1.06331	0.795008	2.6129	1.69884	2.88803	2.39992	1.53243	2.51782	2.31093	2.12039	0.883526	0.582612	F7DQC9		LOC719645
A0A5F7ZTS6	306.191	284.939	512.988	368.039	234.928	77.2001	82.9944	163.247	200.336	151.741	0.412296	0.0186281	25.3035	22.1369	23.5817	23.674	5.91273	7.15811	7.63789	6.90291	0.291582	8.98e-05	A0A5F7ZTS6		LOC719658
F7CM49	0.911656	0.804704	0.212491	0.64295	0.521684	0.518323	0.526626	0.0997627	0.863459	0.505971	0.786952	0.567532	0.459005	0.188607	1.16084	0.602816	0.256509	0.0854175	0.0837909	0.141906	0.235405	0.19363	F7CM49		LOC719708
A0A1D5QKF7	29.3968	40.5425	83.1667	51.0353	38.9089	53.9097	51.5285	64.2017	46.9732	51.1044	1.00135	0.99599	116.897	89.004	124.573	110.158	89.4319	76.52	172.298	112.75	1.02353	0.93913	A0A1D5QKF7		LOC719764
A0A1D5QBS1	0.337291	0.493982	0.0747817	0.302018	0.461229	0.483569	0.423511	0.414845	0.481485	0.452928	1.49967	0.149607	0.0962454	0.135343	0.0644057	0.0986646	0.178604	0.151089	0.0780927	0.135928	1.37768	0.363051	A0A1D5QBS1	DNA-directed RNA polymerase	LOC719938
F7HQ35	20.4319	25.0226	24.6197	23.3581	33.9441	32.1672	48.0935	37.9081	35.9636	37.6153	1.61038	0.010308	81.6086	87.3555	71.8765	80.2802	61.3393	42.9767	63.3618	55.8926	0.696219	0.0367181	F7HQ35		LOC719947
A0A1D5Q9B3	0.946893	1.36387	1.68506	1.33194	1.26864	1.43302	1.05247	1.33661	0.949979	1.20814	0.907054	0.552436	0.321324	0.218654	0.862163	0.467381	0.544791	0.530918	0.0542533	0.376654	0.805883	0.741508	A0A1D5Q9B3		LOC719949
F7BG90	82.0147	126.188	215.549	141.25	94.1269	81.8701	87.9905	91.3393	74.43	85.9514	0.608504	0.105813	325.127	177.23	293.08	265.146	205.489	155.854	211.387	190.91	0.720018	0.198733	F7BG90		LOC720015
F6X9V6	15.6264	6.45773	9.03616	10.3734	9.23493	8.62633	11.8563	15.4669	13.0455	11.646	1.12268	0.642324	2.3239	2.31349	0.442401	1.69326	1.61991	0.237633	1.6612	1.17291	0.692694	0.541716	F6X9V6		LOC720281
F6QVU7	30.5156	35.5585	35.7714	33.9485	31.3033	54.2811	42.2533	36.2064	22.3789	37.2846	1.09827	0.661362	53.5517	67.1015	27.2949	49.316	7.32253	15.289	37.6236	20.0784	0.407137	0.119252	F6QVU7	Endoplasmic reticulum resident protein 29	LOC720396
F6W0K0	22.5527	20.1008	74.0889	38.9142	33.3017	20.1317	24.2801	28.9779	28.0629	26.9509	0.692572	0.399479	34.8067	33.6848	43.7992	37.4302	18.5093	17.1372	18.5836	18.0767	0.482945	0.0039254	F6W0K0		LOC720675
F6TIK4	1022.62	608.083	1527.1	1052.6	831.928	810.854	700.821	864.554	774.001	796.432	0.756633	0.242528	477.587	624.142	314.03	471.92	789.172	433.41	422.624	548.402	1.16207	0.637157	F6TIK4		LOC720706
A0A5F8AA30	24.8333	37.4581	64.6702	42.3205	55.8348	40.2151	41.6993	45.2961	46.3714	45.8833	1.08419	0.715568	67.6131	42.0562	58.0764	55.9152	37.6135	23.3249	34.9303	31.9563	0.571512	0.0503396	A0A5F8AA30	Transaldolase	LOC720828
H9H523	0.694056	7.07645	22.2907	10.0204	14.8226	20.9526	40.236	36.8083	25.2878	27.6214	2.75652	0.0676517	2.74321	1.06388	1.97072	1.92593	1.56388	5.26942	2.27544	3.03625	1.57651	0.419355	H9H523		LOC721053
F6Q743	21.7271	22.5949	45.15	29.824	11.698	13.009	15.9305	14.9253	22.7057	15.6537	0.524869	0.0607977	4.7464	2.90287	4.55628	4.06852	2.49097	1.63396	3.08	2.40164	0.590299	0.0816825	F6Q743		LOC721164
A0A1D5R9U2	1.29128	1.90408	2.72029	1.97188	1.99399	2.5138	3.11123	2.12344	2.41415	2.43132	1.233	0.292405	1.6841	1.0145	1.22033	1.30631	1.97528	3.30411	2.03784	2.43908	1.86715	0.0760226	A0A1D5R9U2		LOC721184
A0A5F8A9M4	0.411077	0.261298	0.1973	0.289891	0.207245	0.190015	0.226163	0.266291	0.316578	0.241259	0.832238	0.412891	0.215875	0.13249	0.232842	0.193736	0.149749	0.13025	0.131055	0.137018	0.707243	0.147694	A0A5F8A9M4		LOC721291
A0A1D5QN23	5.70127	7.53727	7.19351	6.81069	9.79772	12.5827	8.76907	7.40177	7.42707	9.19566	1.35018	0.125918	6.02669	5.56127	5.8978	5.82859	7.88531	7.17716	13.0703	9.37759	1.6089	0.129462	A0A1D5QN23		LOC721397
A0A1D5QNK3	0.834736	0.660569	0.349304	0.614869	0.428243	0.423767	0.577858	0.299571	0.369796	0.419847	0.682823	0.156296	0.300669	0.240315	0.0598418	0.200275	0.416242	0.200558	0.326915	0.314572	1.5707	0.298108	A0A1D5QNK3		LOC721423
A0A5F8AUM8	0.300753	0.255004	0.218112	0.257956	0.324944	0.288152	0.324674	0.358813	0.289458	0.317208	1.2297	0.0536979	0.369561	0.353988	0.204633	0.309394	0.294244	0.591502	0.507082	0.464276	1.5006	0.206684	A0A5F8AUM8		LOC721508
F7DJ55	0.74944	1.97118	1.79252	1.50438	1.51927	1.18606	0.901023	0.830762	0.937695	1.07496	0.714556	0.234742	3.60097	4.05583	3.42141	3.69274	3.44506	3.29304	1.97827	2.90546	0.786803	0.192233	F7DJ55		LOC721619
A0A5F8AIV3	0.8643	0.944606	1.2471	1.01867	0.958854	1.38495	0.973015	0.702857	0.92311	0.988557	0.970439	0.865341	0.419553	0.233036	0.268027	0.306872	0.387996	0.738133	0.620129	0.582086	1.89684	0.0795369	A0A5F8AIV3		LOC721820
H9H3E3	0.968545	1.5662	0.135933	0.890225	1.39127	1.33874	0.715976	0.989451	1.66302	1.21969	1.37009	0.412993	0.815982	0.860296	1.44977	1.04202	0.583117	0.402466	0.420863	0.468815	0.449912	0.0540174	H9H3E3		LOC721891
F7DG00	0.622424	1.36821	1.79779	1.26281	1.30086	1.35717	1.2062	1.19373	1.05207	1.222	0.967687	0.880539	0.608182	0.408342	0.592544	0.536356	0.332923	0.112023	0.0520863	0.165677	0.308894	0.0255766	F7DG00		LOC722013
A0A1D5Q9C4	1.46808	2.09058	2.57938	2.04601	1.65095	1.06937	1.26304	1.61774	1.6416	1.44854	0.707981	0.0798189	0.138249	0.178343	0.137083	0.151225	0.15673	0.194851	0.174393	0.175325	1.15936	0.239894	A0A1D5Q9C4		LOC722123
F7AW94	127.287	169.826	147.575	148.229	123.519	227.999	195.219	210.864	245.2	200.56	1.35304	0.125335	213.482	159.603	98.3021	157.129	191.298	174.737	197.778	187.938	1.19607	0.415766	F7AW94	Elongation factor 1-alpha	LOC722466
A0A1D5Q1P1	3.29896	3.32474	4.20216	3.60862	1.59854	1.52414	2.53696	2.08318	3.05777	2.16012	0.598599	0.016953	1.06906	1.41972	0.95423	1.14767	2.6919	3.80144	1.66299	2.71878	2.36895	0.0681039	A0A1D5Q1P1		LOC722475
F7HT23	0.0505544	13.8294	24.0866	12.6555	15.9256	0.0611541	19.9133	9.26017	11.6447	11.361	0.897711	0.854868	7.32987	6.65747	12.8551	8.94749	7.60606	1.89497	21.3171	10.2727	1.14811	0.838343	F7HT23	40S ribosomal protein S6	LOC722608
F6SW75	1.35577	1.61036	0.789105	1.25175	1.8417	1.26734	0.929018	0.989555	1.25251	1.25603	1.00342	0.988254	0.467429	0.741574	0.227748	0.478917	0.683918	0.502414	0.620579	0.602304	1.25764	0.477648	F6SW75		LOC722714
H9H4A2	0.0964372	0.615739	0.0984477	0.270208	0.60413	0.424362	0.239082	0.379773	0.372097	0.403889	1.49473	0.402933	0.0496837	0.630413	0.499161	0.393086	0.985859	0.820137	0.347928	0.717975	1.82651	0.279091	H9H4A2		LOC722798
F6Z305	1.38896	1.29471	1.05102	1.2449	2.2958	1.49373	1.81622	1.68214	1.65863	1.7893	1.43731	0.032349	1.2104	0.767125	1.29407	1.09053	1.37649	1.27677	1.82573	1.493	1.36905	0.161979	F6Z305		LOC723033
F6Y9M4	7.38518	15.7717	5.16913	9.44199	16.0773	28.6442	20.7799	14.4819	16.3314	19.2629	2.04014	0.056117	9.31114	9.53468	5.32526	8.05703	19.8237	17.4089	16.0282	17.7536	2.20349	0.00530275	F6Y9M4		LOC723063
A0A5F7ZYQ4	0.655268	0.899665	1.35087	0.968601	1.3615	1.30441	0.839591	0.826854	1.08971	1.08441	1.11957	0.60279	0.693326	0.410206	0.279313	0.460948	0.545824	0.553608	0.467326	0.522253	1.133	0.650141	A0A5F7ZYQ4		LOC723324
A0A1D5QTI7	2.58348	1.58048	0.136555	1.4335	0.0510153	8.82182	4.9534	1.62251	1.46155	3.38206	2.35929	0.403767	6.36852	7.26237	6.74805	6.79298	9.6203	9.92565	16.3156	11.9538	1.75973	0.0786851	A0A1D5QTI7		LOC723513
A0A1D5QEB4	64.7781	76.9885	81.8352	74.5339	43.5062	50.7112	54.6669	53.521	50.5239	50.5859	0.678696	0.00183449	72.4285	75.684	100.599	82.9038	147.345	80.8174	190.618	139.593	1.6838	0.162414	A0A1D5QEB4		LOC723680
F7HML3	8.68313	9.9124	15.4392	11.3449	12.6274	16.0062	13.758	13.4076	9.03568	12.967	1.14298	0.477199	11.0584	10.0256	7.1768	9.42028	11.0832	12.1064	13.3375	12.1757	1.2925	0.107232	F7HML3		LOC723733
A0A1D5R2X7	1.22242	0.10907	3.37727	1.56959	0.237196	0.471097	0.137997	0.302556	0.135899	0.256949	0.163705	0.112108	73.2328	76.4007	55.5526	68.3954	89.7525	89.7228	190.996	123.49	1.80554	0.184201	A0A1D5R2X7
F6PU38	3.63504	5.71755	4.25962	4.5374	5.12566	6.07308	6.41344	6.20988	5.00142	5.7647	1.27048	0.0849393	9.98197	11.6794	15.2815	12.3143	17.7817	13.3712	24.4263	18.5264	1.50446	0.157068	F6PU38	Lon protease homolog, mitochondrial	LONP1
P14417	2.54987	8.88034	2.21725	4.54915	3.08187	3.33461	5.22878	0.822842	1.37231	2.76808	0.608483	0.383569	15.9525	8.91079	6.02876	10.2974	9.54479	5.79205	7.968	7.76828	0.754396	0.465958	P14417	Apolipoprotein(a)	LPA
A0A5F8AP81	0.452374	0.628474	0.818305	0.633051	0.811815	0.463775	0.409106	0.362998	0.535118	0.516562	0.815989	0.407381	0.78908	1.20242	0.586621	0.859372	0.804239	0.470602	0.50948	0.594773	0.692103	0.275382	A0A5F8AP81		LPIN2
A0A5F7ZZH8	1.12177	1.37881	0.641422	1.04733	0.864417	0.715317	0.613968	0.934422	1.6004	0.945704	0.902963	0.728586	0.520229	0.321449	0.530716	0.457465	0.103174	0.0909693	0.138156	0.110766	0.242131	0.00756273	A0A5F7ZZH8	Lipoprotein lipase	LPL
A0A5F8A144	1.39371	1.8015	4.26346	2.48622	2.14677	1.86915	1.88626	1.99391	1.88272	1.95576	0.78664	0.45116	3.30768	1.45305	2.4759	2.41221	3.1724	2.44323	3.02582	2.88048	1.19413	0.465243	A0A5F8A144		LRBA
F7GUK3	1.4433	1.77198	2.09657	1.77062	1.86817	1.25564	1.3054	1.4659	1.59972	1.49897	0.846578	0.226652	0.240146	0.188647	0.128321	0.185705	0.246276	0.27937	0.165037	0.230228	1.23975	0.396054	F7GUK3		LRCH1
F7HCV8	1.02613	1.11057	3.292	1.80957	1.99291	1.28672	0.988952	0.842245	3.32891	1.68795	0.932791	0.886098	1.32602	1.97187	1.10822	1.4687	0.811647	0.495597	0.611398	0.639548	0.435451	0.039463	F7HCV8		LRG1
H9EMK7	21.8163	16.33	31.2582	23.1348	17.0228	12.7116	13.1847	15.1449	15.212	14.6552	0.63347	0.0445307	149.041	132.44	156.234	145.905	133.218	115.988	131.396	126.867	0.869521	0.099638	H9EMK7		LRP1
A0A1D5QAG9	5.56735	6.60937	5.41955	5.86542	6.57191	10.7283	8.80035	7.36442	5.63438	7.81988	1.33322	0.160886	8.3862	8.48041	10.2198	9.0288	13.8589	8.17898	14.8269	12.2883	1.36101	0.20538	A0A1D5QAG9		LRPPRC
A0A5F7ZRS7	1.65457	1.62586	2.71197	1.99747	1.86622	0.998844	1.23354	1.04147	1.57395	1.34281	0.672254	0.103969	13.2851	9.9837	4.55727	9.27537	8.80142	1.93915	7.37747	6.03935	0.651117	0.381423	A0A5F7ZRS7		LRRC16A
F7F6U7	0.190993	0.321491	0.0884834	0.200323	0.119288	0.501506	0.826652	0.503044	0.657816	0.521661	2.6041	0.0973012	0.32226	1.63197	0.379718	0.777983	0.443277	3.33171	0.455823	1.41027	1.81272	0.580035	F7F6U7		LRRC20
H9YXG3	1.5215	1.6372	2.34124	1.83331	2.06701	2.06246	2.14705	2.05738	1.75138	2.01706	1.10022	0.41131	3.05776	1.94334	2.23089	2.41066	3.30643	2.06717	3.16981	2.8478	1.18134	0.443996	H9YXG3		LRRC40
A0A1D5R8E7	0.306376	0.216633	0.249057	0.257355	0.645429	0.662451	0.29505	0.60902	0.49915	0.54222	2.10689	0.021847	0.729728	0.41809	0.685071	0.610963	0.468388	0.402667	0.725719	0.532258	0.871179	0.600243	A0A1D5R8E7		LRRC41
A0A5F8AAQ5	0.274844	0.136624	0.237166	0.216211	0.0791951	0.168543	0.0589209	0.165267	0.40279	0.174943	0.809132	0.651532	0.312279	1.03141	2.01668	1.12012	0.0479986	0.0508647	0.549086	0.215983	0.192821	0.15789	A0A5F8AAQ5		LRRC45
A0A5F8AFV8	4.19066	6.39074	5.00841	5.1966	5.0908	4.66823	4.51017	5.81212	4.31854	4.87997	0.939069	0.609342	7.90293	6.87535	6.49469	7.09099	6.91149	3.06431	6.64643	5.54074	0.781378	0.302157	A0A5F8AFV8		LRRC47
F7G5L7	4.08607	4.41017	6.11194	4.86939	4.82798	2.84333	4.23706	4.60639	6.46842	4.59664	0.943986	0.772274	0.672595	1.07789	0.967128	0.90587	1.47067	1.30588	1.74708	1.50787	1.66456	0.0270651	F7G5L7		LRRC57
F7HBZ3	6.90892	6.80886	2.36988	5.36255	7.50632	9.07896	9.19144	7.14409	8.61229	8.30662	1.549	0.0531669	39.1194	34.8741	40.5054	38.1663	31.9013	25.7456	25.1948	27.6139	0.723515	0.0182147	F7HBZ3		LRRC59
F7E1A8	3.02655	3.82421	2.82405	3.22494	2.71895	2.02505	2.02464	1.80008	3.77159	2.46806	0.765305	0.203208	0.246483	0.302281	0.160274	0.236346	0.337428	0.321973	0.384705	0.348035	1.47257	0.0697313	F7E1A8		LRRC8A
F6S3D2	1.24913	0.543119	1.48654	1.09293	1.02092	1.22572	0.960403	1.05759	1.31946	1.11682	1.02185	0.919071	2.59126	1.1888	1.69998	1.82668	0.639893	0.564669	0.752173	0.652245	0.357066	0.0468207	F6S3D2		LRRFIP1
H9EUI0	3.94211	3.21547	1.88708	3.01488	2.13735	0.788747	1.10823	2.34301	2.9988	1.87523	0.621989	0.153942	5.38984	2.98232	4.44145	4.2712	0.867569	1.01866	1.17101	1.01908	0.238594	0.00996524	H9EUI0		LRRFIP2
F6TTT5	0.325014	0.534249	0.114362	0.324541	0.518313	0.405024	0.491624	0.444106	0.368946	0.445603	1.37302	0.252879	0.321425	0.103152	0.432661	0.285746	0.124648	0.384923	0.12394	0.21117	0.739014	0.597055	F6TTT5		LRSAM1
F7FED6	3.10506	2.55265	8.26855	4.64209	2.71696	0.653412	0.385282	0.0934447	1.46534	1.06289	0.228968	0.0509448	0.875264	0.028604	0.825837	0.576568	0.255619	0.0316599	0.397257	0.228179	0.395753	0.301999	F7FED6		LSAMP
G7MZ45	0.100447	0.0829418	3.67884	1.28741	3.61604	2.28622	1.22533	1.43463	1.16065	1.94458	1.51045	0.561664	0.0470348	1.0256	1.28755	0.78673	0.099377	0.166105	1.55879	0.608091	0.772934	0.783279	G7MZ45		LSM1
G7MRK5	11.5087	3.66035	15.968	10.379	13.8074	7.92566	10.1222	11.1168	0.0838073	8.61118	0.829671	0.67925	10.2721	0.0548854	0.0418882	3.45631	5.25877	9.49324	4.27383	6.34195	1.83489	0.486178	G7MRK5		LSM2
F7GUB8	1.41509	5.05355	2.45987	2.97617	0.119419	2.29821	2.18166	1.91792	1.72083	1.64761	0.5536	0.211241	2.06178	2.21566	1.08506	1.7875	0.829813	1.13662	4.88497	2.2838	1.27765	0.731926	F7GUB8		LSM4
F7GFC7	1.10683	1.48872	0.327503	0.974351	4.50195	0.0536929	2.02395	2.56077	1.21945	2.07196	2.12651	0.322144	3.1481	4.92519	2.27788	3.45039	3.16987	5.25505	1.03807	3.15433	0.914194	0.847693	F7GFC7		LSM6
A0A1D5QLA7	13.6735	11.448	27.5149	17.5455	9.4441	13.9227	16.9681	9.9246	13.3284	12.7176	0.724836	0.284557	4.67568	2.46826	6.27982	4.47459	0.977596	2.25694	0.987935	1.40749	0.314552	0.0606147	A0A1D5QLA7		LSP1
F6UPF5	0.658201	0.634841	0.774808	0.689284	0.323263	0.360952	0.81241	0.570144	0.455147	0.504383	0.73175	0.179075	1.18294	2.05275	1.43638	1.55736	0.943402	1.61695	1.01285	1.19107	0.7648	0.336078	F6UPF5		LSR
I0FLC3	14.4296	21.5426	38.198	24.7234	22.3669	18.0097	19.8175	25.3853	26.0295	22.3218	0.902861	0.679959	4.53077	4.08808	3.25221	3.95702	4.2967	2.77937	4.77518	3.95042	0.998331	0.993013	I0FLC3	Leukotriene A(4) hydrolase	LTA4H
F7ENQ4	19.1158	17.821	28.5685	21.8351	31.3574	6.41676	6.27786	14.8478	14.7409	14.7281	0.674516	0.321045	15.1087	2.44332	2.8695	6.80717	10.0467	18.1086	13.5788	13.9114	2.04363	0.210105	F7ENQ4		LTB4DH
F7H9U1	21.3118	20.3946	12.0795	17.9286	12.491	7.61386	5.17208	12.5045	11.479	9.85209	0.549517	0.0322094	0.710522	0.869004	0.825968	0.801831	0.319455	0.326975	0.15984	0.268757	0.335179	0.00179159	F7H9U1		LTBP4
F7BYZ5	87.9236	154.544	163.946	135.471	57.5052	58.9441	23.3711	42.2696	118.03	60.0239	0.443075	0.0332796	45.0823	76.3577	39.6565	53.6988	15.3724	15.4176	22.6518	17.8139	0.331738	0.0373054	F7BYZ5		LTF
F7H3U6	1.08333	1.52321	0.636423	1.08099	1.34756	1.72754	1.86266	1.92149	1.78243	1.72834	1.59885	0.0306998	0.174859	0.224934	0.273466	0.22442	0.118743	0.344155	0.057214	0.17337	0.772528	0.60759	F7H3U6		LUC7L2
H9ZA17	1.66642	1.15345	2.19987	1.67325	1.88507	1.20926	0.881925	1.01861	1.04613	1.2082	0.722067	0.200107	0.566892	0.633567	1.24761	0.816022	0.625931	0.525772	0.523194	0.558299	0.684172	0.30504	H9ZA17		LUC7L3
F6PRP0	165.465	146.535	461.362	257.787	162.42	67.1209	38.3848	109.864	114.727	98.5035	0.382111	0.0925397	41.0782	54.1004	35.3394	43.506	16.6942	18.1614	7.3164	14.0573	0.323113	0.0106136	F6PRP0		LUM
F7C1T0	7.02818	18.2186	13.1625	12.8031	7.71014	15.4505	8.27989	8.54213	7.12758	9.42205	0.735921	0.319948	0.0892066	0.213352	0.179206	0.160588	1.21118	1.6902	0.126164	1.00918	6.28429	0.141502	F7C1T0		LXN
A0A1D5R7K6	1.58252	1.71096	0.341619	1.2117	1.05961	1.171	1.08193	1.29988	1.68568	1.25962	1.03955	0.896621	1.74491	2.39408	3.43161	2.52353	1.547	0.127828	2.39789	1.35757	0.537966	0.230183	A0A1D5R7K6
F7DZD6	0.827132	0.543413	0.42186	0.597469	0.283097	0.665674	0.555012	0.693103	0.634983	0.566374	0.947956	0.822263	0.269544	0.271531	0.250601	0.263892	0.242629	0.185701	0.165217	0.197849	0.749735	0.0518807	F7DZD6		LYAR
F7BV42	1.68036	1.7209	1.43057	1.61061	1.8566	1.7884	2.40272	1.54002	1.90725	1.899	1.17906	0.197732	0.857029	0.863235	0.477049	0.732438	1.55231	2.34141	1.05152	1.64841	2.25059	0.0820567	F7BV42	Non-specific protein-tyrosine kinase	LYN
A0A1D5Q5J5	2.31945	4.99798	6.93842	4.75195	5.23523	5.63831	5.31515	6.30742	5.3225	5.56372	1.17083	0.453491	5.43803	4.3099	3.93768	4.56187	9.4301	8.90612	10.3773	9.57118	2.09808	0.00130295	A0A1D5Q5J5		LYPLA1
F7CKN2	1.59309	1.27822	0.240179	1.03716	1.30634	2.9553	3.81306	2.83543	2.00584	2.58319	2.49063	0.0535252	1.8407	1.9676	2.88154	2.22995	3.91024	3.98356	3.24337	3.71239	1.66479	0.0213416	F7CKN2		LYPLA2
F7CPP0	0.310598	0.687033	0.456891	0.484841	0.328975	0.611302	0.819548	0.561808	0.531684	0.570663	1.17701	0.539272	0.743526	1.33741	1.73262	1.27118	1.29325	1.03464	2.2497	1.52586	1.20035	0.61535	F7CPP0		LYPLAL1
H9G1K1	1.33273	0.732048	0.0827618	0.715846	1.86434	1.3784	2.04263	2.0148	0.0471275	1.46946	2.05276	0.230857	1.59449	1.76073	1.29584	1.55035	0.929831	0.649546	0.488871	0.689416	0.444683	0.0100651	H9G1K1		LYRM7
G7MV87	0.35687	0.167963	0.138237	0.221023	0.0455778	0.0333907	0.115083	0.15478	0.213247	0.112416	0.508614	0.157185	0.765436	0.105176	0.297634	0.389416	0.20727	0.0475658	0.0718356	0.10889	0.279625	0.237711	G7MV87		LYSMD3
G7MGT6	2.64813	2.1932	1.69837	2.1799	1.79856	3.5405	3.79383	1.30295	1.68727	2.42462	1.11226	0.74411	6.64483	3.81753	7.19851	5.88696	0.105138	0.853119	2.39969	1.11932	0.190135	0.0186788	G7MGT6		LZIC
H9ESK6	1.20791	1.65843	1.85671	1.57435	1.30442	1.72831	1.50033	2.24083	1.44977	1.64473	1.0447	0.795379	1.3437	2.58168	2.85673	2.2607	1.12292	1.84906	1.68787	1.55328	0.68708	0.241345	H9ESK6		LZTFL1
F7DKQ6	0.0804872	0.0619633	0.602878	0.248443	1.46395	0.96367	1.72846	0.111574	1.08418	1.07037	4.3083	0.0793993	0.667325	0.0975348	0.550821	0.43856	0.768442	0.654292	0.478155	0.633629	1.44479	0.369816	F7DKQ6		M6PR
F6V3H6	3.42663	1.69392	3.37512	2.83189	1.55046	1.11204	1.14633	1.14541	2.16939	1.42472	0.503101	0.0296778	0.558329	0.440092	0.850811	0.616411	0.264281	0.0733819	0.438886	0.25885	0.419931	0.0910415	F6V3H6		MAGI1
F7BQR9	1.25589	1.68155	2.83419	1.92387	1.64643	3.31888	2.53862	1.66844	2.00648	2.23577	1.16212	0.586751	2.60815	2.06565	1.71488	2.12956	6.77685	8.96727	4.81415	6.85275	3.21792	0.018328	F7BQR9		MAGT1
F6QME5	0.220841	0.181983	0.179045	0.193956	0.149192	0.339175	0.520173	0.180033	0.30286	0.298286	1.5379	0.283361	0.169957	0.102368	0.222026	0.164784	0.317685	0.317662	0.270275	0.301874	1.83194	0.0227418	F6QME5		MAK16
V5NST6	8.03242	7.9587	5.47514	7.15542	10.2739	7.14756	5.58891	6.08087	7.73895	7.36604	1.02944	0.872132	0.290525	0.0655032	0.775921	0.377316	0.605557	0.613423	0.0984717	0.43915	1.16388	0.83016	V5NST6		Mamu-A4
A0A5F8AEB1	53.5508	39.5892	15.3532	36.1644	18.343	66.2381	16.3323	17.316	17.6802	27.1819	0.751621	0.580116	0.0634512	1.55797	1.2072	0.942874	0.457525	6.09714	0.435064	2.32991	2.47107	0.513509	A0A5F8AEB1		MAMU-DQB1
A0A1D5QT43	74.6739	62.7553	81.3213	72.9168	66.4125	83.804	40.5684	28.8863	31.3612	50.2065	0.688544	0.176317	4.05824	6.64242	4.19433	4.965	4.44737	12.8609	2.79935	6.70255	1.34996	0.618824	A0A1D5QT43	Mamu class II histocompatibility antigen, DR alpha chain	Mamu-DRA
I2CU20	0.194894	0.180003	0.342324	0.239074	0.210482	0.229582	0.267032	0.0396535	0.0838283	0.166116	0.69483	0.337137	0.0548704	0.607264	0.159824	0.273986	1.05147	1.02297	1.18372	1.08605	3.9639	0.0100162	I2CU20	alpha-1,2-Mannosidase	MAN1A1
F7GR74	0.399923	0.276569	0.130531	0.269008	0.19274	0.394654	0.303161	0.32968	0.248464	0.29374	1.09194	0.74678	0.284271	0.395442	0.349446	0.343053	0.580374	0.30348	0.682591	0.522149	1.52206	0.202904	F7GR74	alpha-1,2-Mannosidase	MAN1B1
F7EHM7	0.786878	0.75818	1.23309	0.926048	0.537009	1.18876	1.27226	0.826785	0.782002	0.921363	0.994941	0.9832	1.4433	1.29061	0.815505	1.18314	2.59961	3.91238	2.31984	2.94394	2.48825	0.0286415	F7EHM7	Alpha-mannosidase	MAN2A1
I0FGW0	0.683829	0.833671	1.40156	0.97302	0.876293	0.870376	0.692446	1.02663	0.628894	0.818928	0.841636	0.438383	0.0716746	0.240372	0.161416	0.157821	0.407124	0.5503	0.325614	0.427679	2.7099	0.0299348	I0FGW0	Alpha-mannosidase	MAN2C1
F6VNN0	0.213786	0.129783	0.257267	0.200279	0.0943151	0.227382	0.356701	0.0551094	0.283641	0.20343	1.01573	0.970026	0.0240301	0.0939953	0.087541	0.0685221	0.157232	0.275905	0.234038	0.222392	3.24555	0.0203772	F6VNN0		MANEA
F7D3H3	45.1602	65.3097	77.6677	62.7125	60.7999	43.3541	40.2066	55.0982	66.1817	53.1281	0.847169	0.356065	48.1713	38.6017	31.9022	39.5584	122.151	90.1038	118.375	110.21	2.78601	0.00318631	F7D3H3		MAOB
F7FGX1	1.57094	1.21882	1.38689	1.39221	0.969274	0.730872	0.62733	1.45168	0.756903	0.907212	0.651632	0.0599675	0.480465	0.663525	0.322441	0.48881	0.0969438	0.186246	0.109519	0.130903	0.267799	0.0250254	F7FGX1		MAP1A
F7F0Z0	4.94326	3.1395	4.8874	4.32339	2.93433	3.2892	2.39555	6.29427	2.44024	3.47072	0.802778	0.451415	0.985786	0.931931	0.878912	0.93221	0.417667	0.39184	0.3756	0.395035	0.423762	8.53e-05	F7F0Z0		MAP1B
A0A5F7ZX57	3.82567	2.58055	0.103259	2.16983	3.20044	4.44261	3.81437	3.02525	1.71506	3.23955	1.493	0.327464	1.99379	0.187295	1.69323	1.29144	0.786785	0.889509	0.901454	0.859249	0.665342	0.483338	A0A5F7ZX57		MAP1LC3B2
F7GCT2	1.88819	2.75884	1.78854	2.14519	2.71554	1.37251	0.904576	1.72828	1.81549	1.70728	0.795863	0.37546	0.319393	0.590493	0.340496	0.416794	0.484132	0.377771	0.442671	0.434858	1.04334	0.854533	F7GCT2		MAP1S
F7C389	0.0928156	3.94604	0.103777	1.38088	0.0466722	5.31145	5.52405	0.0750275	4.52244	3.09593	2.242	0.404308	1.73437	0.146009	2.43829	1.43956	1.27555	1.12984	1.35908	1.25482	0.871672	0.799676	F7C389		MAP2K1
H9EUI5	1.21555	1.35831	2.07274	1.54887	1.94403	2.00063	2.33894	1.80908	1.50248	1.91903	1.23899	0.212207	1.36911	1.07291	1.52302	1.32168	1.12801	1.09415	1.35312	1.19176	0.901703	0.449317	H9EUI5		MAP2K2
F7GLY5	0.721459	0.90353	2.07858	1.23452	0.775266	1.40478	1.38303	0.66737	1.21322	1.08873	0.881905	0.709212	0.672387	0.570748	0.547761	0.596965	0.69439	1.10651	1.22467	1.00852	1.68942	0.0674205	F7GLY5		MAP2K3
F7FU91	0.543458	0.795723	0.132561	0.490581	0.568194	0.76058	0.487127	0.732775	0.455784	0.600892	1.22486	0.525873	0.625654	0.720503	0.50561	0.617256	0.563882	0.43635	0.641936	0.54739	0.886812	0.463826	F7FU91		MAP2K4
F6YLW2	0.247013	0.293956	0.193812	0.244927	0.301326	0.102226	0.474351	0.497856	0.489982	0.373148	1.52351	0.266078	0.525845	0.0804295	0.275809	0.294028	0.455708	0.155272	0.2974	0.302793	1.02981	0.95772	F6YLW2		MAP3K2
F7ECR3	25.9969	21.5562	26.0535	24.5355	20.9501	23.0816	19.343	17.6221	23.5546	20.9103	0.852244	0.0970251	3.7698	4.55609	2.71607	3.68065	4.25289	4.4173	4.10334	4.25785	1.15682	0.345888	F7ECR3	Mitogen-activated protein kinase	MAPK1
[truncated: 2,262 more rows]
