# Supplementary material for: Proteomic and phosphoproteomic profiling of COVID-19-associated lung and liver injury: a report based on rhesus macaques
Source: Signal Transduct Target Ther. 2022 Jan 28;7:27. doi: 10.1038/s41392-022-00882-7 (PMC8795284; doi:10.1038/s41392-022-00882-7)
Supplement: Supplementary file 6 — Table S5 [file 41392_2022_882_MOESM6_ESM.xlsx]

## Sheet: ttest
Protein IDs	C1_lung	C2_lung	C3_lung	C_lung_average	V1_lung	V2_lung	V3_lung	V4_lung	V5_lung	V_lung_average	ratio V_to_C	t test	Protein names	Gene names
A0A1D5Q0H8	2.70054	2.04295	4.75565	3.16638	1.6452	0.554898	0.775551	1.10608	1.51501	1.11935	0.35351	0.020857
A0A1D5Q0M1	0.0970469	0.0530517	0.15133	0.100476	0.249368	0.561484	0.360253	0.344919	0.352694	0.373744	3.71972	0.00857441		GTF2H4
A0A1D5Q552	1.28537	1.11289	1.06574	1.15466	0.953184	1.04169	0.837635	0.768989	0.879673	0.896234	0.776186	0.0174189
F7DU86	5.46198	4.11204	8.32461	5.96621	1.93342	1.67597	0.0441929	3.03697	2.47462	1.83303	0.307236	0.0105845		CIRBP
F6SE34	0.717329	0.104743	0.144686	0.322253	1.44575	0.730731	0.847086	0.938814	1.13127	1.01873	3.16128	0.0197248
F7C6B3	0.193497	0.265343	0.355485	0.271441	0.208547	0.11778	0.0554693	0.0562274	0.0752945	0.102664	0.378216	0.0167772		ROBO1
A0A1D5Q1H0	2.36623	2.52229	2.69323	2.52725	1.39035	1.24723	1.42716	1.84944	1.53221	1.48928	0.589289	0.000471137		TRAPPC6B
A0A1D5Q1K4	15.2366	9.59034	18.8535	14.5601	9.15524	6.12213	9.40588	7.36165	9.21198	8.25137	0.56671	0.026125		ACTR1B
A0A5F7Z9S4	1.44716	1.62152	1.97524	1.68131	3.11608	6.12423	6.55553	2.48229	3.7015	4.39593	2.61459	0.0483937		RNF213
A0A1D5Q1P1	3.29896	3.32474	4.20216	3.60862	1.59854	1.52414	2.53696	2.08318	3.05777	2.16012	0.598599	0.016953		LOC722475
A0A1D5Q217	3.6768	4.02076	4.99486	4.23081	3.17623	2.88919	1.7601	2.47347	2.98393	2.65658	0.627914	0.011968		STXBP1
F6YZH9	1.57707	1.48997	1.89834	1.65513	1.35419	0.517622	0.766034	0.955832	1.49511	1.01776	0.614912	0.0486537		PHLDB2
A0A1D5Q2M7	0.968738	1.16217	1.41128	1.18073	0.656923	0.535909	0.549961	0.771583	0.794499	0.661775	0.56048	0.00456716		SPATA18
A0A1D5Q2X2	0.19367	0.230016	0.4222	0.281962	0.180082	0.0579235	0.0517175	0.0911128	0.0962413	0.0954154	0.338398	0.0210395		BACE2
F7FDA4	0.142153	0.0749264	0.095419	0.104166	0.17971	0.227134	0.171203	0.159896	0.173205	0.18223	1.74941	0.0104951		HAUS5
F7GBS7	0.353821	0.229501	0.0858683	0.223063	0.533944	0.357798	0.480153	0.304323	0.576466	0.450537	2.01977	0.0435818		BOP1
A0A1D5Q3B6	3.92899	9.3857	9.26929	7.52799	15.031	24.4945	12.9964	15.0118	17.6805	17.0428	2.26393	0.0187719
F6WFM3	0.897916	0.860503	1.1439	0.967439	0.528274	0.328227	0.455482	0.621749	0.56358	0.499462	0.516272	0.00245276		SENP7
F7HKL1	4.65959	3.83489	8.49748	5.66398	4.2422	1.92447	2.14979	1.74626	2.20932	2.45441	0.433336	0.0380765		SLC44A1
A0A1D5Q3Q9	32.7399	31.6972	47.9023	37.4464	31.9907	9.92327	7.39669	15.9501	18.648	16.7818	0.448154	0.0241256
A0A1D5Q3R2	4.71903	4.72413	6.23154	5.2249	3.54873	4.4307	3.05912	4.17647	3.33581	3.71017	0.710093	0.023663		LOC717699
A0A5F8ATV1	0.4379	0.186143	0.254359	0.292801	0.0896361	0.0504194	0.148687	0.101731	0.060568	0.0902082	0.308087	0.0144799
A0A1D5Q449	0.110445	0.186421	0.213679	0.170182	0.0781275	1.15152	1.24778	1.19511	0.979007	0.93031	5.46657	0.0401161
A0A1D5Q458	3.15203	2.8965	4.21024	3.41959	1.4546	1.38215	1.83428	1.25208	2.74685	1.73399	0.507076	0.011109		ADAM17
A0A5F8AJL0	1.10953	1.4673	0.0977131	0.891514	1.87127	2.39346	2.87573	1.87787	2.20741	2.24515	2.51836	0.0131877		FNBP1
A0A1D5Q4C6	0.277325	0.556627	0.441768	0.42524	0.0766276	0.125382	0.140826	0.0545357	0.246502	0.128775	0.302828	0.00708304		FAM167A
A0A1D5Q4R5	0.165461	0.20823	0.173902	0.182531	0.12909	0.120341	0.137661	0.157613	0.101798	0.129301	0.708375	0.0142431		MEGF8
F6SZW5	0.157213	0.0820273	0.100709	0.113317	0.46824	0.274489	0.222431	0.42951	0.324703	0.343874	3.03464	0.0111822		KIFAP3
A0A1D5Q4W5	3.13053	1.83809	3.17997	2.71619	1.98969	1.46027	1.51271	0.956696	2.04453	1.59278	0.586402	0.0355893		LRRC1
A0A1D5Q506	1.01455	0.738341	1.13465	0.962513	1.30825	1.97516	1.82955	1.46057	1.39323	1.59335	1.65541	0.0174042		SRP54
A0A1D5Q520	0.965766	1.15139	1.56443	1.22719	0.616734	0.492643	0.557978	0.685805	0.970653	0.664763	0.541694	0.0162408		AAK1
F6T1X2	0.793941	0.739335	0.973369	0.835548	0.547851	0.312665	0.314688	0.359747	0.534445	0.413879	0.495338	0.00288835		MPDZ
A0A1D5RHN4	0.193076	0.263057	0.261904	0.239346	0.349092	0.419738	0.40979	0.418719	0.375319	0.394532	1.64837	0.000827134		PPIP5K2
F7AVT5	0.551216	0.372888	0.233694	0.385933	0.610336	0.493624	0.656042	0.626418	0.656117	0.608508	1.57672	0.0292607		TLE3
A0A1D5Q5W4	1.83057	2.46089	2.11773	2.1364	0.711287	1.67629	1.77584	1.5084	1.33404	1.40117	0.655858	0.0412625
A0A1D5Q6D5	26.9433	20.7391	16.1965	21.2929	16.5271	12.7004	16.5298	11.0058	12.4653	13.8457	0.650247	0.0343076
F6WH98	0.0781177	0.0463582	0.104787	0.076421	0.651023	1.13929	1.27969	0.723298	0.70536	0.899733	11.7734	0.00307368		CRELD2
A0A1D5Q724	2.37897	2.8622	3.45487	2.89868	1.57145	0.811344	0.637629	1.5763	1.60043	1.23943	0.427585	0.00379342
A0A1D5Q793	5.912	9.89841	5.32844	7.04629	13.7208	16.5306	15.5006	16.7733	10.3374	14.5725	2.06812	0.0074253
A0A5F8ASZ8	0.103436	0.173459	0.126468	0.134454	0.0643184	0.0691564	0.0784937	0.0857772	0.077825	0.0751141	0.558659	0.00961987		USP34
H9Z5Y2	32.6793	23.8143	57.9051	38.1329	21.483	21.5818	13.1016	17.6287	13.3602	17.4311	0.457114	0.0388295
F7ESS8	1.43551	1.42961	0.353436	1.07285	0.0940747	0.121444	0.189408	0.0552938	0.0737811	0.1068	0.0995482	0.0106834	Kinesin-like protein	KIF1A
F6PNQ9	2.70714	4.09732	4.18113	3.66186	2.73998	2.3764	2.38111	2.77663	2.62553	2.57993	0.704541	0.0257704		TWF1
A0A1D5Q8B1	0.143007	0.209989	0.212549	0.188515	0.0911156	0.108818	0.0835647	0.109318	0.127984	0.10416	0.55253	0.00506662		ZMYM4
F7C5N3	4.76303	5.3031	5.4658	5.17731	3.90277	2.90716	3.96787	4.35701	4.39748	3.90646	0.754534	0.0174038		STRN3
A0A1D5Q8P3	2.58742	2.21999	3.88049	2.89597	1.95529	1.02312	0.784611	1.32277	1.61183	1.33953	0.462549	0.0148258		PTGS1
A0A5F7Z8V5	0.13339	1.29077	1.12554	0.8499	4.33377	3.69815	4.079	5.02456	4.2003	4.26715	5.02077	0.000125298		CMPK2
A0A1D5QWC3	0.114284	0.128036	0.18975	0.144023	0.0934986	0.0330647	0.0620421	0.0790411	0.110567	0.0756427	0.525212	0.0317591	Ubiquitin carboxyl-terminal hydrolase	USP3
A0A1D5Q9D0	1.37082	1.20972	0.741263	1.10727	2.01885	2.12773	1.82255	2.1783	1.79099	1.98768	1.79512	0.00224689
H9FU00	1.17897	1.14804	1.65221	1.32641	0.825799	0.700287	0.728947	0.59944	0.846255	0.740145	0.558008	0.00457329		RILPL1
A0A1D5Q9M6	0.340668	0.41205	0.33113	0.361283	0.158639	0.119377	0.26916	0.308782	0.277492	0.22669	0.627459	0.0431119		SASH1
F6VZ13	27.1995	31.272	27.6238	28.6985	20.7881	10.6064	13.1929	16.1749	22.8958	16.7316	0.583015	0.00955799		RDX
A0A1D5QAR1	9.36974	5.35021	11.1591	8.62636	6.47307	5.26625	3.275	4.37085	4.62581	4.8022	0.556688	0.0375389
A0A1D5QAR2	0.0579526	0.0651168	0.193055	0.105375	1.58612	1.66186	0.95395	0.0926698	1.3961	1.13814	10.8009	0.0369017		SEC14L1
A0A1D5QB56	3.21872	2.71331	3.22225	3.05143	3.44502	3.45425	4.44368	4.30133	3.62787	3.85443	1.26316	0.0422829		EPRS
F7C6H4	20.7769	18.4383	30.2163	23.1438	14.446	8.05738	14.2358	15.3832	19.43	14.3105	0.618328	0.0486649		CAST
A0A1D5QE98	0.599305	0.693143	0.972248	0.754899	0.551567	0.290835	0.345164	0.494846	0.58521	0.453524	0.600775	0.0364767		BCAR1
F6XAS8	0.380834	0.50057	0.152301	0.344568	0.494675	0.598304	0.607548	0.470773	0.632399	0.56074	1.62737	0.0462478		TBC1D1
A0A1D5QBX1	0.16502	0.184792	0.2404	0.196737	0.0822714	0.115576	0.113323	0.117934	0.142669	0.114354	0.581254	0.00756511		SNX16
A0A5F7ZUA1	0.0540596	0.0398062	0.224573	0.106146	0.741476	0.778833	0.52063	0.669687	0.139546	0.570034	5.37027	0.0280482		MYPN
F7GNQ6	2.07063	2.1141	2.20052	2.12842	1.40219	1.22124	1.38965	1.59038	1.71035	1.46276	0.687253	0.00126556		RBBP5
A0A1D5QCG3	0.0686537	0.117579	0.0962956	0.0941761	0.239388	0.298126	0.284591	0.373824	0.244842	0.288154	3.05974	0.00123041
A0A1D5QCI1	1.01096	1.26464	1.38988	1.22183	1.05452	0.6772	0.790216	0.870331	0.696899	0.817833	0.669352	0.0163825		KIRREL
A0A1D5QD98	0.312401	0.291858	0.33917	0.314476	0.52019	0.7287	0.632186	0.435494	0.735132	0.61034	1.94081	0.00946625
A0A1D5R9Z3	2.95334	2.42876	2.26313	2.54841	1.21033	1.08692	1.59028	1.65675	1.88194	1.48524	0.582812	0.00516257
A0A1D5QEB4	64.7781	76.9885	81.8352	74.5339	43.5062	50.7112	54.6669	53.521	50.5239	50.5859	0.678696	0.00183449		LOC723680
A0A1D5QEK5	6.8352	6.49674	9.34872	7.56022	4.86706	2.11603	1.81221	6.29739	4.83751	3.98604	0.527239	0.036249		KIAA1217
A0A1D5QEN7	1.12273	1.87942	0.47393	1.15869	2.93476	2.46374	2.86169	1.77601	2.82944	2.57313	2.22071	0.0140278		GCLC
A0A1D5QF08	8.29525	9.72505	11.5642	9.8615	8.49513	4.54176	4.33027	7.0341	5.16922	5.9141	0.599716	0.0210995		SUN1
F6RJH8	4.37206	4.72487	5.22099	4.77264	4.15064	3.20148	2.83607	3.40834	3.52439	3.42418	0.717462	0.00735874		MYO18A
F7A5X3	0.347692	0.261743	0.448315	0.352583	0.120401	0.212321	0.215529	0.237164	0.233748	0.203833	0.578112	0.0222768	Receptor protein-tyrosine kinase	FGFR2
A0A1D5QFU7	0.719877	0.642497	0.349706	0.570693	0.862463	0.883163	1.13597	0.741422	0.891497	0.902902	1.58212	0.0313208		UBE3A
F7FR34	0.395407	0.39799	0.729256	0.507551	0.255777	0.202845	0.159096	0.366906	0.348747	0.266674	0.525413	0.0479197		ZMYND8
A0A1D5QG84	110.536	46.7886	100.416	85.9136	42.8588	28.4858	29.0467	27.049	30.4864	31.5854	0.367641	0.010893		CDH13
A0A1D5QGC8	0.218375	0.187357	0.17442	0.193384	0.10421	0.089017	0.10775	0.0736604	0.0725549	0.0894385	0.462492	0.000271492
F7FRR6	3.9367	3.85402	4.9458	4.24551	3.37583	2.05686	2.0613	2.89496	3.04871	2.68753	0.633029	0.0121844		SCRIB
A0A1D5RBK4	1.48259	1.59553	1.84386	1.64066	1.2165	1.16694	1.2237	1.27594	1.40031	1.25668	0.765957	0.00656573		SNX17
A0A1D5QH18	0.302022	0.308668	0.401532	0.337408	0.224734	0.186498	0.223817	0.256018	0.297692	0.237752	0.704643	0.0266448
A0A1D5RCF2	4.61559	3.63675	7.01458	5.08897	2.98104	1.03524	1.30247	2.22129	1.71538	1.85108	0.363744	0.00964198		PCDH1
F6RT28	49.2049	46.0267	43.6091	46.2803	41.2037	11.5558	13.2378	19.4006	25.1388	22.1074	0.477684	0.015484		SLC44A2
A0A1D5QHV8	35.1135	42.6552	36.5591	38.1092	27.4174	14.6991	16.7178	15.4946	24.8729	19.8404	0.520618	0.00332034		LAMB3
F7H3U6	1.08333	1.52321	0.636423	1.08099	1.34756	1.72754	1.86266	1.92149	1.78243	1.72834	1.59885	0.0306998		LUC7L2
A0A1D5QJ13	9.46275	10.5366	21.5819	13.8604	7.80553	1.74488	4.03859	5.59802	7.26671	5.29075	0.381715	0.03622
A0A1D5QJ60	6.79352	6.4846	8.71753	7.33188	4.74983	5.99461	4.96969	5.25214	6.00573	5.3944	0.735746	0.0200176
F6VBW2	7.47163	6.05653	8.20548	7.24455	5.56088	4.97127	4.4867	6.47274	5.2786	5.35404	0.739044	0.0252407		TBCE
F7FQM7	7.85141	9.02646	16.4142	11.0974	7.79864	6.82035	5.22585	3.90564	5.1809	5.78628	0.52141	0.0491064	Apolipoprotein A-I	APOA1
A0A1D5QK29	1.46144	1.41404	1.69253	1.52267	1.04927	1.17899	1.15572	1.11286	1.45193	1.18975	0.781358	0.0245184		SEC24B
A0A1D5QKF8	0.0766003	0.0308227	0.14285	0.0834244	0.980576	1.09333	1.55012	0.0356997	0.997416	0.931429	11.1649	0.0423106		C10orf76
F7GEL2	1.92246	2.65983	3.63096	2.73775	1.31477	0.845537	0.556251	1.84321	1.61438	1.23483	0.451038	0.0204398		CHMP2B
F6XKY8	0.897607	0.71265	0.109868	0.573375	1.56567	1.40621	1.2076	1.85861	1.06585	1.42079	2.47793	0.0155894	Thiamine-triphosphatase	THTPA
A0A1D5RJU9	1.07661	1.29427	1.0854	1.1521	0.547774	0.44265	0.552894	0.741422	1.16759	0.690465	0.599313	0.041998		ZEB2
A0A1D5QL55	4.67812	4.78891	0.176994	3.21468	6.89947	5.80788	6.97888	5.87922	5.56358	6.22581	1.93668	0.043086
A0A1D5QLF1	11.1135	16.5221	9.20295	12.2795	18.1902	19.8462	17.7868	19.7907	17.1605	18.5549	1.51104	0.0117301		GLOD4
A0A1D5QLW1	6.93941	6.00059	9.67763	7.53921	6.96269	3.51983	2.18847	4.63752	4.20384	4.30247	0.570679	0.0495588		CSPG4
A0A1D5REI0	6.03744	5.86036	3.12507	5.00762	1.52218	0.91641	0.207433	1.81807	4.11392	1.7156	0.342598	0.0257354		LIMCH1
A0A1D5QMB8	1.97449	1.42906	1.25734	1.55363	0.925178	0.592979	0.753194	0.879496	1.33252	0.896673	0.577149	0.0279621
A0A1D5QNJ3	0.12868	0.255931	0.252363	0.212325	0.104716	0.0772807	0.0925353	0.165021	0.109282	0.109767	0.516977	0.0305531		DCC
A0A1D5QNJ4	80.2431	94.3502	92.2444	88.9459	114.892	116.483	132.551	110.798	110.015	116.948	1.31482	0.00442601		CFL1
A0A1D5QNM4	0.528367	0.613714	0.762474	0.634852	0.574898	0.186092	0.117358	0.260577	0.332381	0.294261	0.463511	0.0264189		TDRKH
A0A1D5QP54	0.431725	0.762303	0.162258	0.452095	0.927707	1.456	1.12241	1.46583	0.676083	1.1296	2.4986	0.0301259		DRG2
A0A1D5QPK7	3.13346	3.43737	4.02518	3.53201	2.38116	2.65993	2.45242	2.51968	2.88842	2.58032	0.730554	0.00555723
A0A1D5QPP2	1.80305	2.15201	2.72603	2.22703	2.92847	6.07798	6.14425	6.75498	5.70624	5.52239	2.47971	0.0113268
A0A1D5QQL5	1.84516	2.18076	8.01813	4.01468	9.03494	21.5397	37.2539	14.567	20.0099	20.4811	5.10155	0.0440736
A0A1D5QQM9	0.0519282	0.158778	0.189829	0.133512	0.641598	0.869745	0.601062	0.523589	0.519152	0.631029	4.7264	0.00153462		YTHDC1
A0A1D5QQX3	0.113385	0.0401586	0.123746	0.09243	0.350782	0.363018	0.493156	0.144624	0.357406	0.341797	3.6979	0.0177261		LIMK2
A0A1D5REZ5	4.76689	3.52199	6.4843	4.92439	3.27745	1.71854	1.65353	1.89122	3.00474	2.3091	0.46891	0.0151547		INADL
F6R3X6	19.9525	14.945	18.0574	17.6516	12.1278	12.0078	7.78158	14.3127	10.5806	11.3621	0.643686	0.0125244		2021-09-02
F7FCJ0	0.39452	0.635688	0.147576	0.392594	0.744656	0.70803	0.721581	0.852622	0.652754	0.735928	1.87453	0.021949		CUL4B
F7EKC3	1.52767	1.82432	0.0877387	1.14658	0.109432	0.129261	0.0544189	0.0492692	0.0592549	0.0803274	0.0700584	0.0347253		ABCG1
F7E787	2.69533	2.49453	3.22089	2.80359	1.73761	1.49646	1.70903	1.90654	2.41298	1.85253	0.66077	0.0105598		ANKS1A
A0A5F7ZM14	0.162644	0.186474	0.204333	0.184483	0.0706721	0.0461634	0.0322522	0.100859	0.0836725	0.0667238	0.361679	0.000757363		ERMAP
F6QI01	0.610459	0.446833	0.589142	0.548811	0.0828866	0.0398137	0.30879	0.290654	0.354184	0.215266	0.39224	0.0116964	RNA binding protein fox-1 homolog	RBFOX2
A0A1D5QUU6	28.836	24.6719	39.2184	30.9087	28.4469	16.0934	11.8257	14.7997	13.6265	16.9584	0.548661	0.0327861	Glutathione peroxidase	GPX5
F6XAP8	5.6484	4.83676	4.87152	5.11889	6.70753	6.61015	7.1943	7.6975	5.73103	6.7881	1.32609	0.0129325		HSPA4
A0A1D5QUW9	1.77538	1.76528	2.0363	1.85899	0.998544	1.18519	1.46294	1.45711	1.31995	1.28475	0.691101	0.00515906		EGK_20728
A0A1D5QV11	1.91031	1.34201	2.27257	1.84163	0.893533	0.814112	0.812052	0.815405	1.07441	0.881903	0.478872	0.00371826
F6ZEF8	2.17758	2.58938	2.67618	2.48105	2.17688	1.49552	1.69271	1.84629	1.85291	1.81286	0.730684	0.0116676		CASK
F6Z0R5	64.342	4.76168	25.8849	31.6628	85.6793	148.364	71.7377	70.4863	144.031	104.06	3.28649	0.0340582		HP
A0A5F7ZLU5	7.24469	3.12588	9.48	6.61686	4.54486	2.737	1.72487	2.96676	2.8625	2.9672	0.44843	0.0494938		CACNA2D1
A0A1D5QW03	0.157383	0.142125	0.195693	0.165067	0.0447967	0.0582929	0.0621808	0.0833774	0.074025	0.0645346	0.39096	0.000465286
A0A1D5QWS7	5.66306	6.49049	7.75649	6.63668	5.12145	3.23571	4.08584	5.12901	4.34792	4.38399	0.660569	0.0132422		DBNL
A0A5F7ZJL7	0.524971	0.0896022	0.131463	0.248679	0.765727	0.675624	0.701115	0.750968	0.455714	0.669829	2.69355	0.0154585
A0A5F7ZW05	7.0853	6.65501	6.64829	6.7962	4.83794	5.99496	4.79012	3.99004	6.24292	5.1712	0.760895	0.0283882	Sorting nexin	SNX9
H9EMK7	21.8163	16.33	31.2582	23.1348	17.0228	12.7116	13.1847	15.1449	15.212	14.6552	0.63347	0.0445307		LRP1
F6W0D8	5.8298	6.7831	6.45907	6.35732	4.96245	2.68732	2.54031	3.55977	3.79213	3.5084	0.551867	0.00361698		ENAH
I2CXT5	0.0925306	0.112809	0.133265	0.112868	0.131021	0.134922	0.158747	0.159681	0.150793	0.147033	1.3027	0.0267626		MADD
F7B679	0.343844	0.378925	0.466296	0.396355	0.127649	0.265772	0.137971	0.196984	0.318079	0.209291	0.52804	0.0152398		BRPF1
F7ANI8	38.7457	19.9098	22.8784	27.178	21.5842	13.1797	7.2194	8.93539	16.0684	13.3974	0.492951	0.0455123	Synaptosomal-associated protein	SNAP23
A0A1D5QZ21	2.22289	2.62369	2.88736	2.57798	1.99395	2.29046	2.11165	2.21617	1.88403	2.09925	0.814302	0.0316604
H9YYJ1	9.14203	10.3081	13.2765	10.9089	7.88177	6.03559	6.28373	8.70365	9.34225	7.6494	0.70121	0.0402947		LIN7C
A0A5F7ZUS6	1.25369	0.813648	0.151618	0.73965	2.0131	3.71006	1.90008	1.87497	2.78788	2.45722	3.32213	0.0174556		ABL1
A0A1D5R0F2	0.0831837	0.0722188	0.0733055	0.076236	0.3452	0.247232	0.201519	0.335722	0.466546	0.319244	4.18757	0.00721284	Uridine kinase	UCK1
A0A5F8AK26	1.01988	0.624719	0.939451	0.861349	0.424603	0.283215	0.281952	0.601653	0.474936	0.413272	0.479796	0.00953388		ARVCF
H9EMX7	2.66179	2.16626	3.61694	2.815	2.06739	2.14399	1.97526	1.52227	1.77064	1.89591	0.673504	0.0373712	Oxysterol-binding protein	OSBPL8
A0A1D5R1L5	4.19027	4.56587	6.8576	5.20458	3.74795	3.54926	3.05035	2.57073	3.57831	3.29932	0.633926	0.030008
F7GSL0	1.03589	1.06691	1.15539	1.08607	1.40185	2.25827	2.46721	1.70462	1.86353	1.9391	1.78543	0.0157874		GART
F6SFP9	1.72092	2.89665	4.92431	3.18063	0.0810625	0.0647294	0.0787448	0.133865	0.0849088	0.0886622	0.0278757	0.00399977	D-tyrosyl-tRNA(Tyr) deacylase	DTD1
A0A1D5R2B7	39.2937	32.3273	43.6484	38.4231	26.5612	16.1302	15.7408	30.7426	28.5995	23.5549	0.613039	0.0225467		DPYSL3
A0A1D5R2P3	0.624508	0.534138	0.143752	0.434133	0.716918	0.768323	0.902848	0.717695	0.80519	0.782195	1.80174	0.0248817		ELP2
A0A1D5R2W2	1.33362	1.20152	2.16927	1.56813	0.879664	0.319226	0.523172	0.932727	0.940208	0.719	0.458507	0.0223799
F7F2I8	5.67194	2.23048	4.50729	4.13657	1.23979	1.44538	2.03256	1.41554	0.990831	1.42482	0.344445	0.0126936		CRTAC1
A0A5F8A6V6	0.866808	1.11487	0.579985	0.853889	1.2486	1.68529	2.85233	2.29275	2.42166	2.10013	2.45949	0.0194983		LOC711210
A0A5F8A1C4	2.07044	2.98973	2.10372	2.38796	2.0485	1.42272	1.63206	1.62216	1.64461	1.67401	0.70102	0.032827	Peptidyl-prolyl cis-trans isomerase	FKBP15
A0A5F7ZWA0	0.122933	0.362568	0.382214	0.289238	0.130649	0.127293	0.158304	0.0577942	0.0683486	0.108478	0.375047	0.0340172		EPB41L4A
A0A1D5R3G8	1.09595	1.99389	0.169994	1.08661	1.88576	2.38176	2.09731	2.28981	1.9406	2.11905	1.95015	0.0436603
F6VFQ0	0.152422	0.115647	1.16768	0.478583	1.28971	2.06229	1.35761	1.32488	1.24147	1.45519	3.04063	0.0235759		NDUFS7
A0A1D5R5A1	0.602046	0.316125	0.224228	0.3808	0.797985	0.918126	0.568374	0.812293	1.00312	0.819979	2.15331	0.0140078
F6WE02	3.8985	5.3631	9.20482	6.15547	9.34373	23.8127	23.0143	15.2376	13.1418	16.91	2.74715	0.0340397	Signal transducer and activator of transcription	STAT1
F6T8F9	0.792628	0.333045	0.956737	0.694137	1.31289	1.3496	1.14431	1.11895	1.18614	1.22238	1.761	0.0123267		LOC718031
A0A1D5R5Q6	39.6681	23.635	28.7474	30.6835	22.9251	23.8789	20.7522	18.3367	19.4177	21.0621	0.68643	0.0414594
A0A1D5R5T4	4.25318	5.76834	7.40049	5.80734	4.45598	4.62094	3.20079	3.3437	3.97833	3.91995	0.674999	0.0486763		BUB3
F6TT62	1.30544	1.189	1.60676	1.36707	1.10942	0.986057	1.02539	0.900802	0.854255	0.975184	0.71334	0.0114514		RCOR1
A0A1D5R641	0.960401	1.09595	0.578443	0.878267	2.06007	1.96917	1.75613	1.91595	1.5954	1.85935	2.11706	0.000797955
A0A5F7ZZB5	0.184604	0.118315	0.210485	0.171135	0.100717	0.0783002	0.0857092	0.0758751	0.101228	0.088366	0.516353	0.00810907		TANC2
A0A5F8ANS9	0.440872	0.528875	0.773687	0.581145	0.209953	0.120558	0.201225	0.358813	0.447111	0.267532	0.460354	0.0264776		SPEN
F6Y3K8	0.775646	1.01634	1.33639	1.04279	0.821316	0.588565	0.498273	0.584498	0.59052	0.616634	0.59133	0.0219207		CNOT3
A0A1D5R7G0	1.76295	2.06658	3.72318	2.51757	1.5536	0.907336	0.847119	0.778189	1.07236	1.03172	0.409808	0.0215976	Phospholipid-transporting ATPase	ATP9A
F6W842	0.302154	0.365637	0.235965	0.301252	0.454333	0.616662	0.59839	0.827269	0.471927	0.593716	1.97083	0.0201363		INPP4A
A0A1D5R762	10.4925	12.967	12.4514	11.9703	10.2073	4.23487	4.6112	8.23257	7.83489	7.02416	0.586799	0.0220298		MPRIP
A0A5F7ZST9	0.137525	0.0307561	0.0911846	0.0864886	0.0993868	7.56061	9.87257	6.81655	7.03979	6.27778	72.5851	0.029723		PUS7
A0A1D5R885	1.04747	0.887114	1.35045	1.09501	0.628189	0.389434	0.263789	0.560356	0.749752	0.518304	0.473332	0.00899927		LOC702808
A0A1D5R8E7	0.306376	0.216633	0.249057	0.257355	0.645429	0.662451	0.29505	0.60902	0.49915	0.54222	2.10689	0.021847		LRRC41
A0A1D5R8F6	2.4132	2.71387	2.61003	2.57903	1.62662	0.062047	0.0830821	1.5238	0.130988	0.685307	0.265723	0.00826849
F7HPA7	12.2165	9.00622	13.7932	11.672	5.9325	5.67229	5.1887	7.43878	7.52513	6.35148	0.544165	0.00456938		SCEL
A0A1D5R964	1.50374	0.625492	1.96996	1.3664	0.801126	0.572415	0.357483	0.196441	0.55742	0.496977	0.363713	0.0343335		FAM134C
A0A1D5R9B6	35.5384	36.0503	36.9543	36.181	24.7935	17.8409	11.9847	17.1569	32.9857	20.9523	0.579098	0.0201394
A0A1D5R9C6	0.151923	0.0775237	0.0519895	0.0938122	0.0807344	0.60454	0.594447	0.369085	0.434402	0.416642	4.44123	0.0465821		UBE2A
F6PQC7	0.668699	0.698885	0.792796	0.720127	0.692974	0.383268	0.458838	0.439333	0.583192	0.511521	0.710321	0.0391537		BECN1
A0A1D5R9Y7	0.0795252	0.555486	0.0703024	0.235105	1.20067	1.49545	1.07163	0.557589	0.477804	0.960629	4.08597	0.0430677		MGME1
A0A1D5RA74	0.29391	0.145092	0.11093	0.18331	0.24915	0.398017	0.324892	0.336234	0.304645	0.322588	1.75979	0.0368462		CYLD
F7F6M8	0.642879	0.896352	0.914502	0.817911	0.461689	0.407371	0.539206	0.594286	0.43065	0.48664	0.59498	0.00578525		PHF12
A0A1D5RAB9	3.8252	2.7626	1.76775	2.78518	4.02345	4.60972	4.40034	4.37742	4.15605	4.3134	1.54869	0.0152075		PRMT1
F7F130	1.37927	1.49711	0.193807	1.0234	1.47023	2.34473	2.30276	1.82595	2.76204	2.14114	2.09219	0.0393915		AIMP2
A0A1D5RBN8	29.1096	63.1713	55.8634	49.3814	20.8582	15.6394	22.3152	19.9433	26.1034	20.9719	0.424692	0.011372
F6RQ82	0.87746	0.808421	1.43861	1.0415	0.538962	0.310759	0.3728	0.530333	0.637072	0.477985	0.458941	0.0145643		MTUS1
A0A1D5RCV0	0.1873	0.333638	0.53205	0.350996	0.580262	0.839441	1.06912	0.816374	0.613141	0.783668	2.2327	0.0205178
A0A1D5RD19	0.556658	0.99389	0.772426	0.774324	0.305475	0.174944	0.327043	0.336701	0.554376	0.339708	0.438715	0.0123098
A0A5F7ZM78	8.15477	8.0025	11.3231	9.16013	20.7593	15.6905	20.3604	21.2047	20.5731	19.7176	2.15255	0.000523991
A0A1D5REB2	3.11451	3.25021	4.22328	3.52933	2.67884	1.02452	1.63711	1.90281	2.51437	1.95153	0.552946	0.0159656		LOC705065
A0A1D5REK8	0.0874517	0.0729484	0.310977	0.157126	2.12099	1.33913	2.41298	1.21804	0.279507	1.47413	9.38185	0.0396782
A0A1D5REP3	1.69776	1.23744	3.09779	2.011	0.947514	0.668231	0.924684	1.11397	1.14553	0.959986	0.477368	0.0478752
F7CYU7	9.44886	9.46667	9.76126	9.55893	7.42472	4.37675	2.92019	6.22025	7.46212	5.68081	0.594293	0.0171777		CGNL1
F7FI06	0.86758	1.35592	1.44417	1.22256	0.720136	0.629344	0.523107	0.602829	0.900842	0.675252	0.552328	0.0129479		EWSR1
F7H9J3	0.959823	0.593839	0.97935	0.844337	0.449467	0.472464	0.484226	0.479213	0.617955	0.500665	0.592968	0.0137837		SYNRG
A0A1D5RH24	0.838827	0.652103	0.0557285	0.515553	1.0008	1.46195	1.53419	0.854144	1.20862	1.21194	2.35076	0.029333		RNF114
F6Q4U6	1.30004	1.27057	1.48855	1.35305	1.68497	1.85839	1.9444	1.71731	1.6695	1.77492	1.31179	0.00294105		COG5
F7DS60	9.97993	10.8782	10.3023	10.3868	8.18021	7.01093	5.10918	8.74827	8.69725	7.54917	0.726804	0.022846		TMOD1
A0A1D5RHU1	7.066	6.7658	6.60951	6.81377	5.27354	6.13719	5.29755	5.96949	5.61031	5.65762	0.830321	0.00373776		SUN2
A0A1D5RI20	0.173477	0.19583	0.135479	0.168262	0.120581	0.107112	0.0329801	0.0765965	0.0540711	0.0782681	0.465156	0.0116942		MACROD2
A0A1D5RIA5	1.04875	0.807796	1.22239	1.02631	0.791395	0.683436	0.677291	0.725719	0.802747	0.736118	0.717247	0.0219502		PLXNA1
A0A1D5RJQ3	3.44624	2.56539	3.79018	3.26727	2.00057	2.09806	2.3875	2.68134	2.33301	2.3001	0.703982	0.0206474		CDC5L
A0A1D5RJY2	0.308252	0.361029	0.469835	0.379705	0.22068	0.259154	0.157336	0.241401	0.147759	0.205266	0.540593	0.00890291
F6VPE3	5.19182	4.03953	7.39208	5.54114	3.74849	3.12132	2.56701	3.07039	2.8956	3.08056	0.555943	0.0180221		DLG1
F7F3B5	1.22875	0.90883	0.252133	0.796572	1.74121	1.375	1.60012	1.68992	1.38268	1.55779	1.95561	0.0172134		RNF126
A0A5F7ZMW0	247.352	191.354	165.721	201.476	119.619	53.174	94.2543	55.5617	155.473	95.6165	0.47458	0.0149052
A0A5F7ZH55	0.584562	1.10862	1.05377	0.915651	0.600529	0.192075	0.223237	0.539119	0.717962	0.454584	0.49646	0.0472554		AMOTL1
A0A5F7Z7P0	0.0636681	0.128121	0.0632093	0.0849994	0.357026	0.682105	0.497816	0.438987	0.113684	0.417924	4.91679	0.0373152		SLC27A6
A0A5F7Z7U8	0.281451	0.370496	0.385591	0.345846	0.27437	0.171483	0.21548	0.179023	0.287971	0.225665	0.652502	0.0233644		LOC707785
I0FWT4	4.68159	5.60197	5.78116	5.35491	4.46096	3.20831	3.98807	3.37566	4.57732	3.92206	0.732424	0.0181472		NUPL1
F7ELE2	0.0891864	0.100536	0.201866	0.13053	0.257076	0.467839	0.484487	0.267965	0.285079	0.352489	2.70045	0.0222454		RGS10
F7E7K8	7.16364	8.18985	0.191017	5.1815	0.233035	0.602684	0.732336	0.760653	0.103531	0.486448	0.0938816	0.0436991		VPS33A
A0A5F7Z9K3	23.5253	25.5107	46.6277	31.8879	17.95	7.50911	9.02001	14.0146	19.6375	13.6262	0.427317	0.0268002	Microtubule-associated protein	MAP4
F7GNG8	19.1185	22.4719	16.6273	19.4059	24.8368	32.7547	41.533	32.0856	28.1992	31.8819	1.6429	0.0193397		RPL4
A0A5F7Z9R8	1.17549	0.933822	1.13535	1.08155	0.766953	0.624299	0.890138	0.691927	0.527471	0.700158	0.647363	0.00834656		SPECC1
A0A5F7Z9W6	81.3045	79.0975	83.8582	81.4201	66.5045	48.7178	36.8759	36.9016	54.7543	48.7508	0.598757	0.00499426		COL4A2
A0A5F7Z9Z2	0.239066	0.208307	0.223636	0.22367	0.206187	0.0811968	0.104185	0.141464	0.165633	0.139733	0.62473	0.0319826		CEP170B
A0A5F7ZMV5	0.275079	0.282918	0.272024	0.276674	0.148104	0.140071	0.203683	0.236967	0.231822	0.192129	0.694426	0.0214333		MYO9A
F6SBK9	0.818757	0.952814	1.52481	1.09879	0.478507	0.413327	0.458741	0.690336	0.541348	0.516452	0.470017	0.0142624		WDR33
A0A5F7ZAV7	25.966	21.3983	35.7022	27.6888	22.4025	11.1431	10.4054	12.4581	20.1795	15.3177	0.55321	0.0339991		ITGA3
A0A5F7ZB87	0.253084	0.0473421	0.106331	0.135586	0.335817	0.459992	0.611948	0.306056	0.363424	0.415447	3.0641	0.0177395
A0A5F7ZBE9	1.20567	0.717104	1.31681	1.07986	0.623056	0.375631	0.365272	0.451646	0.831634	0.529448	0.490292	0.0217859		APBB2
F6TVG1	8.36395	7.70621	13.1415	9.73721	11.6328	19.2773	18.4643	18.1336	14.0236	16.3063	1.67464	0.0307482	Lysine--tRNA ligase	KARS
A0A5F7ZC24	5.41142	5.25157	7.70884	6.12395	3.55904	2.32483	2.76685	4.79005	5.32923	3.754	0.613003	0.0487189		ZNF687
A0A5F7ZC88	0.0758177	0.18947	0.925481	0.396923	1.16742	2.44121	3.36755	1.62275	3.09753	2.33929	5.89357	0.0169071
A0A5F7ZCT3	3.05542	1.53539	3.21403	2.60161	1.51372	1.51314	1.3946	1.23776	1.47083	1.42601	0.548125	0.0252004
A0A5F7ZRG4	0.3344	0.444293	0.395819	0.391504	0.298353	0.174282	0.184106	0.184411	0.2629	0.22081	0.564005	0.00576139	Phospholipid-transporting ATPase	ATP11B
F6QKB4	3.50807	2.60219	3.75467	3.28831	2.33216	1.53293	1.68436	1.50647	2.00697	1.81258	0.551219	0.004291		DAAM2
F6VYY2	4.92744	3.99463	7.10802	5.34336	3.11011	2.98693	3.01841	3.95753	2.38445	3.09149	0.578566	0.0242575		PBXIP1
G7N9F6	0.543844	0.755309	0.763502	0.687552	0.531377	0.174201	0.179787	0.350996	0.260776	0.299427	0.435498	0.0092411		VSNL1
F6ZCI4	0.33944	0.0913145	0.116745	0.1825	0.43897	0.328959	0.396102	0.686912	0.603937	0.490976	2.69028	0.026963		SURF2
F6QD04	0.146855	0.121401	0.16904	0.145766	0.370795	0.475161	0.485986	0.208007	0.331358	0.374262	2.56756	0.0160071		PISD
A0A5F7ZFL6	0.58325	0.662998	0.748552	0.664933	0.555628	0.383583	0.417384	0.601895	0.478016	0.487301	0.732857	0.0336304		EEPD1
F7HMD9	0.154172	0.203478	0.245103	0.200918	0.0591686	0.0340934	0.074439	0.129628	0.0918791	0.0778416	0.38743	0.00519811		PRR5L
A0A5F7ZG41	0.383605	0.0999752	0.325056	0.269545	0.0707006	0.135926	0.103457	0.138048	0.0799347	0.105613	0.391819	0.047059		CYP2C8
A0A5F7ZG92	0.060365	0.0893273	0.171619	0.107104	0.657038	0.756341	1.42318	1.9991	0.906223	1.14838	10.7221	0.0208004		DPH1
A0A5F8AAC8	0.346214	0.226173	0.400617	0.324335	0.652862	0.599881	0.872214	0.389665	0.577067	0.618338	1.90648	0.0367884		HEATR5A
A0A5F7ZHV2	7.96411	8.86194	10.5588	9.12827	8.91158	4.52214	4.63173	5.62638	6.40576	6.01952	0.659437	0.0416571
F6RA67	3.11065	3.26151	2.59045	2.98754	2.96261	1.74173	1.47869	1.94435	2.0851	2.0425	0.683672	0.0420025		DST
A0A5F7ZI83	0.613392	0.534249	0.644693	0.597445	1.30021	1.98427	1.47201	1.20856	1.04464	1.40194	2.34656	0.00984221		NAA15
A0A5F7ZIM2	0.207264	0.198756	0.10424	0.170087	0.21714	0.239767	0.225036	0.233049	0.245139	0.232026	1.36417	0.0480987		THUMPD3
A0A5F7ZKN6	0.303447	0.318252	0.162437	0.261379	0.495479	0.496917	0.523693	0.548354	0.581457	0.52918	2.02457	0.000723647		ATM
F6S885	66.9124	27.4162	47.4537	47.2608	23.8346	18.7868	19.459	31.1383	24.5079	23.5453	0.4982	0.0363213	Clusterin	CLU
F7HA54	1.45577	0.824616	2.10774	1.46271	0.770439	0.508023	0.458676	0.755569	0.828483	0.664238	0.454115	0.0325333		TACC2
A0A5F7ZJZ9	2.87677	2.75082	3.05177	2.89312	1.75232	2.37595	2.00665	2.47683	2.75152	2.27265	0.785538	0.0438067		KIAA1715
H9ER04	0.335118	0.4811	0.0731249	0.296447	0.615164	0.713705	0.84373	0.591069	0.607123	0.674158	2.27412	0.0127518		RABGGTA
A0A5F7ZKH7	1.28946	1.22353	0.607316	1.0401	0.62455	0.480802	0.194759	0.474855	0.538976	0.462788	0.444945	0.0208218
A0A5F7ZKW1	2.26804	2.51091	3.25173	2.67689	1.51954	0.632182	0.933549	1.90686	1.91444	1.38131	0.516013	0.0190552		CDC42EP1
A0A5F8A5Q8	1.04747	1.26144	0.132281	0.81373	0.10694	0.0757834	0.060872	0.179197	0.0482841	0.0942152	0.115782	0.030202
A0A5F7ZLB2	37.9803	38.2311	85.9933	54.0682	23.1373	18.3114	22.3713	24.4508	20.8167	21.8175	0.403518	0.0334426	Reticulon	RTN1
A0A5F7ZNT2	1.03547	0.912768	0.78205	0.910096	1.3851	1.41189	1.15252	1.08744	1.0988	1.22715	1.34838	0.0266796		SUPT6H
A0A5F7ZMS4	10.614	16.4287	11.5151	12.8526	9.55099	4.20544	5.33014	8.06689	8.70115	7.17092	0.557935	0.0242709
F7HQM8	0.525434	0.584931	0.574472	0.561613	0.111531	0.188211	0.180622	0.363586	0.535755	0.275941	0.491337	0.0330997		NCOA1
A0A5F8A9V5	0.133452	0.0810247	0.2217	0.145392	0.067991	0.0701838	0.0444825	0.0707353	0.0663339	0.0639453	0.439812	0.0378229		PHLPP1
F6XTA5	46.4415	46.4353	50.0514	47.6427	43.2917	28.7675	33.392	41.526	33.1319	36.0218	0.756082	0.0215541		EPHX1
F7HRH0	0.0478115	0.0558101	0.169083	0.0909016	0.0561685	0.452004	0.349889	0.449744	0.428986	0.347358	3.82126	0.049004
A0A5F7ZNT5	3.66086	4.3027	3.66156	3.87504	2.16999	1.12402	2.56554	2.22274	3.06096	2.22865	0.57513	0.0108629
A0A5F7ZNV9	0.426669	0.328496	0.41845	0.391205	0.202628	0.261582	0.0788044	0.27895	0.218451	0.208083	0.531903	0.012712	Histone-lysine N-methyltransferase	LOC712416
A0A5F7ZPD3	0.104446	0.17131	0.372398	0.216051	0.243099	0.500841	0.543378	0.480804	0.482724	0.450169	2.08362	0.0436518		IPO11
A0A5F7ZQ08	2.40949	2.72896	3.25383	2.79743	2.4787	1.36764	1.03549	1.42297	1.98018	1.657	0.592329	0.0252226		PLXND1
A0A5F7ZQ19	0.0817971	0.198763	0.215969	0.16551	0.277144	0.309995	0.497491	0.486234	0.45936	0.406045	2.4533	0.0133451		STARD10
A0A5F7ZQB3	1.37368	1.34208	2.10451	1.60676	1.09375	0.620165	0.721386	1.40198	0.942509	0.955957	0.594961	0.0460795		STRBP
A0A5F7ZRL2	1.27233	1.15669	1.79424	1.40775	0.437438	0.412976	0.397569	0.849647	0.276338	0.474794	0.337271	0.00294598
A0A5F7ZS74	0.933462	0.904523	0.260399	0.699461	1.89602	1.70957	1.21294	1.28957	1.1022	1.44206	2.06167	0.0288032
A0A5F7ZSF0	1.61104	1.19566	1.19095	1.33255	1.08812	0.819997	0.565311	0.670483	0.836059	0.795993	0.597346	0.0137092		RSF1
F7BYZ5	87.9236	154.544	163.946	135.471	57.5052	58.9441	23.3711	42.2696	118.03	60.0239	0.443075	0.0332796		LTF
A0A5F7ZSR5	1.14898	0.997092	1.76467	1.30358	1.10528	0.69787	0.791976	0.487445	0.53487	0.723488	0.555001	0.0422942		POGLUT1
A0A5F7ZTS6	306.191	284.939	512.988	368.039	234.928	77.2001	82.9944	163.247	200.336	151.741	0.412296	0.0186281		LOC719658
A0A5F7ZUV1	0.102455	0.171674	0.0702085	0.114779	0.31239	0.308793	0.448149	0.200581	0.253972	0.304777	2.65533	0.0183952		PATL1
A0A5F7ZV09	0.53296	0.644816	0.323705	0.500494	0.0616451	0.18674	0.30791	0.32004	0.323846	0.240036	0.479599	0.0362759		RINT1
A0A5F7ZVG1	0.249224	0.164619	0.16818	0.194008	0.529155	0.604365	1.06991	0.592833	0.666667	0.692585	3.56989	0.00880383		GDE1
A0A5F7ZVI3	1.1362	1.11042	0.181162	0.809261	0.0596565	0.293606	0.0998548	0.0484791	0.071054	0.11453	0.141524	0.0263788
A0A5F7ZVK7	0.29181	0.345206	0.228486	0.288501	0.155379	0.178199	0.147458	0.115112	0.210585	0.161347	0.559258	0.00789989		FBXW8
A0A5F7ZVR7	0.122617	0.0707087	0.0679721	0.0870993	0.333492	0.531075	0.133903	0.42325	0.505806	0.385505	4.42604	0.0214178		FAM188A
A0A5F7ZVS8	3.08985	3.20233	3.19987	3.16401	2.06	1.06092	1.45164	1.94978	2.82183	1.86883	0.590652	0.0174591		CEP170
A0A5F7ZVU6	9.30027	8.0717	13.3952	10.2557	6.49069	2.99355	4.8087	5.99578	5.89528	5.2368	0.510623	0.0130668
A0A5F7ZWC7	0.448437	0.143357	0.270668	0.287487	0.718987	0.953405	1.75798	1.00979	0.841723	1.05638	3.67452	0.0223234
A0A5F7ZWI5	2.4863	2.67975	2.96935	2.7118	2.21516	1.77211	1.52734	2.22299	2.11764	1.97105	0.726841	0.0125723		STAMBP
A0A5F8ABY2	0.0944501	0.618646	0.0659714	0.259689	0.706689	1.4163	1.22122	0.743913	0.894931	0.996612	3.83771	0.0174739		APBB1IP
A0A5F7ZWV9	0.275978	0.251025	0.312568	0.279857	0.0996798	0.0453762	0.108079	0.0670747	0.20411	0.104864	0.374705	0.00396502		GIGYF1
A0A5F8AUH0	0.077948	0.0825652	0.048899	0.0698041	0.3656	0.289875	0.392159	0.311871	0.294095	0.33072	4.73783	9.22357e-05		GOLGA1
F7GIR8	0.334303	0.488351	0.609279	0.477311	0.648571	0.75508	0.621334	0.869501	0.76547	0.731991	1.53357	0.0221278		C1H1orf50
A0A5F7ZX58	0.524276	0.656079	0.859419	0.679925	0.379431	0.357798	0.45949	0.482153	0.550304	0.445835	0.655713	0.0333476		E2F4
A0A5F7ZX82	0.742956	0.82723	0.851196	0.807127	1.02195	0.92163	0.874919	1.00059	1.05827	0.975472	1.20857	0.0162285
A0A5K1UBD9	0.912852	1.16055	1.10872	1.06071	1.35836	1.20614	1.28187	1.26805	1.15569	1.25402	1.18225	0.0358909		C13orf1
A0A5F7ZY67	2.48564	2.67956	2.46337	2.54286	1.3294	1.43978	1.26731	1.57052	1.61597	1.4446	0.568099	3.90564e-05		PPP1R9B
G7N355	21.3358	37.2152	41.9127	33.4879	23.3587	19.6448	19.0151	19.2328	23.9185	21.034	0.628107	0.0399495		C20orf3
A0A5F8A0E7	1.1665	0.92554	1.44169	1.17791	0.753237	0.643323	0.540608	0.799045	0.941447	0.735532	0.624438	0.0206718		SIN3A
G7MFY2	5.33925	5.68221	4.29522	5.10556	6.48992	6.62311	6.35901	6.44923	5.24179	6.23261	1.22075	0.0472408		SF3A3
A0A5F8A0J9	0.783713	0.705436	0.0675168	0.518889	0.991188	1.08096	0.878862	1.41336	0.864946	1.04586	2.01558	0.0479007
F7HN51	4.71787	5.00276	5.91805	5.21289	4.33951	3.29001	3.49922	3.68636	3.92594	3.74821	0.719026	0.00643635	Anoctamin	ANO6
A0A5F8A284	2.0149	1.54183	2.07073	1.87582	2.60313	2.78171	2.66373	2.26498	2.84261	2.63123	1.40271	0.0059902		ARHGAP25
A0A5F8A2I9	0.38401	0.661673	0.948748	0.66481	0.500192	0.398928	0.178813	0.248959	0.252163	0.315811	0.475039	0.04957		THSD1
A0A5F8ATB2	0.324851	0.0516735	0.142475	0.173	0.434948	0.44815	0.519065	0.495538	0.337695	0.447079	2.58427	0.00890993		COL4A3BP
A0A5F8A2W0	0.29802	0.526924	0.527799	0.450914	0.203869	0.11565	0.108939	0.179584	0.0957258	0.140754	0.312152	0.00258633		NUMBL
A0A5F8A316	0.0697842	0.182547	0.199149	0.150494	0.2138	0.322278	0.339428	0.219341	0.3613	0.291229	1.93516	0.0328907		SELO
F6R7X5	33.9305	31.3475	29.1815	31.4865	28.0044	18.4953	13.2838	17.8289	22.8905	20.1006	0.638387	0.016874		LMNB2
A0A5F8AG54	0.253659	0.309371	0.211349	0.258126	0.367075	0.377522	0.389649	0.320026	0.289872	0.348829	1.35139	0.0319303		NDRG3
A0A5F8A397	1.79896	1.61368	1.85858	1.75707	1.39196	0.996672	0.971777	1.40288	1.14861	1.18238	0.672927	0.00534598		TANC1
A0A5F8A3G5	3.87958	3.38065	5.36348	4.20791	1.64815	1.21591	1.70929	1.95856	1.31117	1.56862	0.372779	0.00137723		MOXD1
A0A5F8A3M5	3.40922	6.03482	6.22641	5.22348	5.96736	9.3736	9.3244	7.99391	8.4406	8.21997	1.57366	0.0302571		PARP14
F7GET4	4.35894	6.59244	6.27359	5.74166	13.8357	13.4449	16.1935	13.0461	15.8659	14.4772	2.52144	0.000126627		SLFN13
A0A5F8ARD8	2.27561	1.95042	2.24276	2.15626	1.38319	1.1476	1.16282	1.08374	1.4852	1.25251	0.58087	0.000395447	Phospholipid-transporting ATPase	ATP11C
A1E2I5	0.967966	1.05054	2.11839	1.37896	3.40081	5.9855	4.20643	4.46147	5.37525	4.68589	3.39813	0.00245024	Interferon-induced GTP-binding protein Mx2	MX2
A0A5F8A9I5	0.239853	0.150714	0.0754224	0.15533	0.339916	0.415919	0.75805	0.663773	0.411463	0.517824	3.33371	0.0190036		UAP1
F7GNB2	3.6335	0.139594	0.0725547	1.28188	2.68363	5.21476	11.0602	8.13157	6.04609	6.62724	5.16993	0.0414773		LOC712987
A0A5F8A752	0.437553	0.351154	0.341333	0.37668	0.27401	0.243242	0.175606	0.233744	0.362999	0.25792	0.684719	0.0437395		RAB11FIP2
A0A5F8A793	10.594	6.8199	24.794	14.0693	2.334	0.816319	0.259402	3.30233	1.12847	1.5681	0.111456	0.0217511		ENPP6
A0A5F8A8V1	2.91995	4.75726	3.53345	3.73689	6.02521	5.14644	5.66126	5.94252	4.49094	5.45327	1.45931	0.0202883
A0A5F8A903	2.2279	1.46535	1.30448	1.66591	1.12972	0.056661	0.80221	0.961296	0.917835	0.773545	0.464338	0.0332803		POLR2C
A0A5F8A915	0.453146	0.40745	1.14581	0.668803	0.335771	0.142349	0.181303	0.215986	0.235702	0.222222	0.332269	0.0475249
A0A5F8A9V3	1.39228	1.30583	0.860727	1.18628	0.768638	0.28564	0.173905	0.605043	0.909126	0.54847	0.462346	0.0282573		CHMP4C
A0A5F8AAH0	2.02331	1.64202	2.39432	2.01988	2.61298	3.07185	2.96946	2.48841	2.81903	2.79235	1.38243	0.011356		UBA6
A0A5F8AB26	1.17156	0.855902	1.65109	1.22618	0.0591292	0.101298	0.0857484	0.761829	0.447041	0.291009	0.237329	0.00947701
F7HIX4	5.96912	6.8615	3.55821	5.46294	7.0734	8.537	13.1648	10.0436	8.90045	9.54385	1.74702	0.0381624		LOC718737
A0A5F8ABM3	1.43315	0.944091	0.572697	0.983314	1.80331	2.20848	1.56818	3.42187	2.04531	2.20943	2.24692	0.0390716
A0A5F8ABY9	1.20178	1.16651	1.41427	1.26085	0.822312	0.805563	0.870291	0.981219	0.993168	0.894511	0.709449	0.00315543		DIDO1
F7FFI7	0.948398	1.2766	1.46702	1.23067	0.699678	0.58895	0.677976	0.575713	1.11424	0.731311	0.594237	0.0271847		ATXN2L
F7GNF6	8.38016	10.3132	10.7405	9.8113	7.19945	6.41676	4.59327	5.55167	6.94704	6.14164	0.625976	0.00446783		THRAP3
F6ZK89	0.0802794	0.525341	0.0650071	0.223543	0.775994	0.506411	0.707861	0.441547	0.485273	0.583417	2.60987	0.0438032		DCAKD
A0A5F8ADX3	0.984137	0.800729	1.34568	1.04352	0.778906	0.672015	0.647406	0.496161	0.588112	0.63652	0.609976	0.0218875
H9EQI5	23.0336	21.0177	25.5751	23.2088	18.8265	9.35223	11.7876	12.9572	13.5744	13.2996	0.573041	0.00495236		ADAM10
F7G576	0.50741	0.432699	0.0677066	0.335939	0.607386	0.563621	0.778484	0.721361	0.579864	0.650143	1.9353	0.0331462		SSU72
F7FXI3	0.973292	1.57142	2.57101	1.70524	2.77952	3.3991	3.14376	4.15571	3.76416	3.44845	2.02226	0.00963832		DDX60
A0A5F8AG08	0.315459	0.518348	0.196306	0.343371	0.684162	0.837829	0.813584	0.73281	0.521878	0.718053	2.09119	0.0102776
A0A5F8AGI5	2.92871	3.01539	2.40824	2.78411	2.21435	1.78037	2.17895	2.25664	1.97763	2.08159	0.747667	0.00847895		MSRB3
F7FYH0	1.15975	1.03055	1.19375	1.12801	0.525247	0.442019	0.473048	0.689368	0.848839	0.595704	0.5281	0.00263762	Acyl-CoA-binding domain-containing protein 5	ACBD5
F7HGW0	11.9062	8.09894	15.9381	11.9811	6.90215	5.26801	3.3933	7.38482	7.0536	6.00038	0.50082	0.0211505		ITGA8
A0A5F8AHZ8	0.0833922	0.189102	0.140985	0.137826	0.177684	0.206327	0.280345	0.215442	0.231577	0.222275	1.61272	0.03759
H9Z1T6	1.52586	1.41396	1.84274	1.59419	1.16662	0.570558	0.4269	1.16308	0.9258	0.850591	0.533558	0.0157525		STX5
A0A5F8AIK4	1.59132	1.61798	1.98178	1.73036	1.4092	1.38138	1.03833	1.07595	1.19948	1.22087	0.705558	0.00986844
A0A5F8AJ78	0.440178	0.548824	0.577759	0.522254	0.130681	0.0951924	0.241749	0.102378	0.143096	0.142619	0.273085	0.000182497
F7HGW7	0.320293	0.369539	0.140244	0.276692	0.696613	0.581523	0.583529	0.633301	0.526975	0.604388	2.18434	0.00210156		CELF1
A0A5F8AJM6	0.142366	0.199563	0.251636	0.197855	0.160712	0.0936659	0.125358	0.132889	0.136541	0.129833	0.656204	0.0463564		PKN3
A0A5F8AK93	8.58279	7.96901	4.44015	6.99732	4.82453	3.49891	2.82098	4.24011	3.09102	3.69511	0.528075	0.0210238		LTBP2
H9FWE9	3.97453	4.08885	3.25762	3.77366	2.85576	2.16823	2.01082	2.67989	3.70185	2.68331	0.711062	0.0484008		PHIP
A0A5F8ARR0	78.5874	48.4891	66.4035	64.4933	50.3065	38.8628	25.1646	32.324	29.731	35.2778	0.546999	0.0147985	Annexin	ANXA11
F7E5Q0	0.336303	0.373072	0.293464	0.33428	0.266723	0.150676	0.186573	0.259235	0.244003	0.221442	0.662445	0.0170096		DLG5
A0A5F8ALP7	147.943	94.9685	217.726	153.546	92.2267	44.3736	50.4693	76.5392	111.965	75.1148	0.489202	0.0445068
A0A5F8AM88	3.13037	2.94932	2.91198	2.99722	2.1588	1.2102	1.25254	1.96379	2.55186	1.82744	0.60971	0.0158935		SPECC1L
F7CLQ5	55.7584	49.5197	84.6337	63.3039	32.963	54.2321	29.2025	28.0645	44.4067	37.7737	0.596705	0.0488466	Carbonic anhydrase 1	CA1
A0A5F8AMY0	0.671555	0.142806	0.233914	0.349425	0.103971	3.4381	2.60771	3.17678	3.45741	2.55679	7.31714	0.0410313
A0A5F8AND1	0.374276	0.36662	0.223668	0.321521	0.131459	0.260832	0.247771	0.0752221	0.166022	0.176261	0.54821	0.0486041
A0A5F8ANE6	54.5581	51.7722	107.045	71.1252	38.8591	43.8726	29.0122	35.5458	28.63	35.1839	0.494676	0.0393357		RAB11B
F7GFS1	0.839946	0.482388	0.120952	0.481095	1.63022	1.06236	1.46692	0.58097	1.26972	1.20204	2.49854	0.0453729		GGACT
A0A5F8APH7	0.676997	0.84843	0.311581	0.612336	1.25887	1.21318	1.02822	0.826612	0.859211	1.03722	1.69387	0.0421217		EEFSEC
F7BQ96	0.113393	0.165291	0.220599	0.166428	0.0508346	0.0730171	0.128168	0.0814575	0.107998	0.0882949	0.53053	0.0355026	Uncharacterized protein C6orf136 homolog	C4H6orf136
A0A5F8AQV0	9.53956	15.535	6.01663	10.3637	6.88376	0.0317531	0.0577054	3.62064	3.28179	2.77513	0.267773	0.0287187
A0A5F8ARX2	76.4994	82.4506	72.5565	77.1689	58.5472	25.4222	30.8115	30.2383	47.1609	38.436	0.498077	0.00400352		LAMC2
F7HIR1	9.53454	12.8606	14.2455	12.2135	16.3865	20.1331	20.6101	16.6007	15.8029	17.9067	1.46613	0.0153617		LOC716997
F7GWI0	0.436241	0.41886	0.48547	0.446857	0.497586	0.511841	0.631404	0.677608	0.766709	0.61703	1.38082	0.0493697		RBM47
A0A5F8AS73	0.287495	0.248618	0.273552	0.269888	0.332787	0.42226	0.389552	0.412424	0.383142	0.388033	1.43775	0.00185517		MYBBP1A
F6ZW73	0.522848	0.712761	0.807232	0.680947	0.516934	0.449692	0.384533	0.41488	0.514373	0.456082	0.669776	0.0188454		BPTF
A0A5F8ATA7	25.7866	23.529	41.1091	30.1416	16.7899	10.7876	11.3372	19.1938	19.7334	15.5684	0.516508	0.0223203
F6ZE09	1.82864	0.149785	0.15246	0.710294	2.04245	2.85391	2.05511	2.14506	1.8265	2.18461	3.07564	0.0202404		TRPM7
F7FSQ2	1.53477	3.02893	4.52696	3.03022	1.85852	1.27743	0.945868	1.50443	1.35677	1.3886	0.458251	0.0476556		SDK2
F6YRZ7	0.348078	0.35472	0.602364	0.435054	0.185863	0.103335	0.13874	0.321514	0.200832	0.190057	0.436858	0.0207091		C11orf30
A0A5K1TYL5	0.747086	0.498215	0.0960179	0.447106	0.806452	1.06719	0.803709	0.784657	0.737539	0.83991	1.87855	0.0481629		DDX47
A0A5K1UE21	0.659321	0.62137	0.490095	0.590262	0.430618	0.323091	0.428692	0.358017	0.461024	0.400289	0.678154	0.0095535		PLD2
F7HQ35	20.4319	25.0226	24.6197	23.3581	33.9441	32.1672	48.0935	37.9081	35.9636	37.6153	1.61038	0.010308		LOC719947
F7H3I7	8.78618	6.97449	9.66642	8.4757	6.20604	5.22457	4.62684	6.13897	6.05884	5.65105	0.666736	0.00741405		FARP1
A0A5K1VIH6	4.53609	3.90408	1.79934	3.41317	5.6578	6.83821	5.09712	5.42335	4.77698	5.55869	1.6286	0.0310802	Eukaryotic translation initiation factor 3 subunit M	EIF3M
A0A5K1VUA8	3.37603	2.78656	6.08718	4.08326	2.68999	1.31145	1.68241	1.72997	2.37443	1.95765	0.479433	0.0400339
H9FUQ9	2.34701	3.94972	5.77415	4.02363	12.4013	33.6628	25.8627	24.4452	26.7948	24.6334	6.12218	0.00441259	Interferon-induced GTP-binding protein Mx1	MX1
A1XD94	1.03624	0.915529	1.45562	1.1358	0.810666	0.767867	0.78171	0.850962	0.733539	0.788949	0.694622	0.0298295	Tuftelin-interacting protein 11	TFIP11
B3Y6B8	22.6098	19.8999	25.4359	22.6485	12.6749	11.5653	21.0308	12.3748	15.8404	14.6972	0.648927	0.022271	Monocyte differentiation antigen CD14	CD14
F6PL92	1.84404	2.68343	3.57756	2.70167	1.44916	0.583871	0.537414	1.38275	2.00545	1.19173	0.441108	0.0276013		SYNPO
F6PRQ4	0.240683	0.327174	0.166402	0.244753	0.386905	0.480696	0.366184	0.408446	0.449165	0.418279	1.70898	0.0074451		ZNF384
F6PTY4	0.772559	0.95101	1.07429	0.932618	0.447054	0.249376	0.326978	0.683384	0.842325	0.509824	0.546658	0.0393379		PKP4
F6PUU7	20.653	15.6723	22.1384	19.4879	13.5507	9.3207	5.69776	9.34975	12.5807	10.0999	0.518266	0.00701034		GNAS
F6PWQ7	0.0654769	0.0652515	0.195378	0.108702	9.74331	10.6649	12.9204	14.4663	0.11602	9.5822	88.1511	0.0298472		S100P
F6Q223	0.57692	0.50403	0.524341	0.535097	0.300333	0.191052	0.285243	0.372302	0.403958	0.310578	0.580414	0.00498483		GAB1
F6QC94	0.289687	0.223155	0.179976	0.230939	0.203885	0.155886	0.160008	0.116501	0.137004	0.154657	0.669686	0.0454485	Chordin	CHRD
F6QE39	76.0556	80.0949	50.7615	68.9707	39.7901	45.7434	43.7785	60.9885	46.9697	47.454	0.688032	0.0400774		HNRNPA2B1
F6XQD8	0.158183	0.155864	0.226648	0.180232	0.43648	0.496532	0.447562	0.449364	0.365654	0.439118	2.43641	0.000219639		AKT2
F6QEZ3	11.2926	6.18609	17.3337	11.6041	8.04268	2.19311	2.09572	1.81357	2.95288	3.41959	0.294688	0.027392		BST1
F6QI47	1.53115	1.69587	1.89278	1.7066	1.48981	1.47022	1.43674	1.26252	1.47235	1.42633	0.835774	0.0251475	DNA-directed RNA polymerase	POLR2B
F6QRB8	0.46264	0.470794	0.499112	0.477515	0.420734	0.356047	0.34575	0.322849	0.367176	0.362511	0.759161	0.00254421		KLC2
F6QS54	0.104897	0.484118	0.206629	0.265215	0.582982	0.427025	0.745437	0.516913	0.629602	0.580392	2.18838	0.0278768	1,2-dihydroxy-3-keto-5-methylthiopentene dioxygenase	ADI1
H9ETF2	11.6438	7.66793	8.07419	9.12863	7.69137	4.05689	5.03161	5.48942	6.07831	5.66952	0.62107	0.030152		ITGAV
F6QU38	0.95191	0.701792	1.35068	1.00146	0.740211	0.346826	0.362567	0.412043	0.345274	0.441384	0.44074	0.0169005		PVRL3
F6QYI7	0.0862963	0.0901701	0.129358	0.101942	0.64087	0.544282	0.37531	0.501141	0.234378	0.459196	4.5045	0.00922688		CPSF4
F6QZ27	0.494751	0.860429	0.0683332	0.474504	1.05019	1.05732	1.4153	0.897205	1.00945	1.08589	2.28847	0.0239213		CTBS
F6R553	5.01081	5.18495	5.34106	5.17894	4.08398	4.09894	4.51017	4.60501	3.91461	4.24254	0.819191	0.00271165		LOC718202
F6RCB6	0.0726181	0.168699	0.339332	0.19355	0.33848	0.441844	0.617879	0.387244	0.536038	0.464297	2.39885	0.0219424		TRMT1L
F6RCT6	2.5	1.73194	3.23846	2.49013	1.56639	0.900645	1.01952	0.923838	1.24965	1.13201	0.454598	0.0091066		ITFG1
F6RFA8	18.455	12.6361	24.6944	18.5952	15.8088	7.67447	6.03474	9.40129	11.5144	10.0867	0.542438	0.0464738		CDH5
F6RPV5	0.758587	0.651183	0.753504	0.721092	0.635545	0.5316	0.365076	0.403189	0.394293	0.465941	0.64616	0.0127706		NF2
F6RI57	0.153281	0.280949	0.145061	0.193097	1.10191	1.63856	2.76017	1.00104	1.30749	1.56183	8.08834	0.0183453
F6RJC0	2.30409	3.35581	3.03513	2.89834	2.26485	1.45001	1.63949	2.04137	2.3254	1.94422	0.670804	0.0255685	Phosphoinositide phospholipase C
F6RNT8	7.75453	12.8676	17.8943	12.8388	6.71136	3.83513	3.73289	7.47198	5.55438	5.46115	0.425362	0.0204228		LOC715190
F6RU72	20.3084	16.6984	24.1338	20.3802	13.7859	6.27137	5.50678	10.3912	11.684	9.52785	0.467505	0.00619664		DAG1
F6VSZ9	0.106763	0.590011	0.341789	0.346188	0.681251	0.621076	0.813062	0.626072	0.630346	0.674361	1.94797	0.0270193		GNPAT
F6RXT2	1.65917	1.49994	1.72547	1.62819	2.18014	2.05602	2.05707	1.85701	2.07084	2.04422	1.25551	0.00273645		VAC14
F6RYQ0	2.82613	3.79109	5.15605	3.92442	2.81442	0.813866	1.18831	1.49647	2.59321	1.78126	0.45389	0.0247786		ABLIM2
F6RZ23	46.4686	35.0252	39.3548	40.2829	26.3459	21.1817	20.1264	23.887	25.9664	23.5015	0.583412	0.0012717
F6RZG7	0.572598	0.658729	0.863951	0.698426	0.482722	0.230287	0.299694	0.402912	0.631549	0.409433	0.586222	0.043077		WWC2
F6S4F6	0.547356	0.581766	0.729396	0.619506	0.491648	0.269994	0.249746	0.360404	0.513594	0.377077	0.608674	0.0272086		CIZ1
F6S4E7	0.42169	0.568	0.496029	0.49524	0.287231	0.299215	0.308346	0.402739	0.308061	0.321119	0.64841	0.00568056		SLC8A1
F6S5C7	7.58819	7.45519	10.0206	8.35464	6.28113	5.65968	7.10501	5.9733	5.37242	6.07831	0.727536	0.0203331		ASAH1
F6S8R2	2.0763	1.48257	1.81415	1.79101	2.34748	1.87447	2.59885	2.37382	2.79007	2.39694	1.33832	0.0450386		PDCD5
F6S9Y4	0.898842	1.6192	1.2244	1.24748	1.65405	1.82466	1.56176	1.92546	1.82774	1.75873	1.40983	0.026932		CUL4A
F6SCF5	0.59753	0.670176	0.314324	0.527343	1.02096	0.983604	0.774703	1.11715	0.719485	0.923179	1.75062	0.0214935		TATDN1
F6SL85	0.555423	0.486142	0.799383	0.613649	0.430695	0.193291	0.292804	0.501868	0.376027	0.358937	0.584922	0.0432123		ARHGAP12
F6SRR3	0.0949461	0.051077	0.148706	0.0982431	0.317549	0.258117	0.272849	0.266827	0.20884	0.264836	2.69572	0.00170469		VILL
F6SSM0	45.5847	42.9055	55.6999	48.0634	26.2635	33.6964	26.4858	36.7045	40.3958	32.7092	0.680543	0.0169399		SFPQ
F6SUC4	0.905558	0.52847	0.277902	0.570643	1.0308	1.27095	1.56339	1.08609	0.928455	1.17594	2.06072	0.0231202		MCAT
F6SUY7	1.23678	0.77224	1.23813	1.08238	0.830779	0.526591	0.486475	0.714409	0.4766	0.606971	0.560772	0.0179366		FLRT3
F6T1U3	0.227997	0.260569	0.173624	0.22073	0.180162	0.161403	0.0998276	0.100481	0.0537872	0.119132	0.53972	0.0294278		PTP4A3
F6TAI7	0.205716	0.302809	0.451671	0.320065	0.0687313	0.119416	0.16974	0.174225	0.0808698	0.122596	0.383036	0.0163671
F6TL46	5.15322	4.81836	4.33073	4.76744	4.64141	3.62668	3.24452	3.55285	3.6045	3.73399	0.783229	0.0287026		LIMA1
F6TMZ8	0.77885	1.378	1.26224	1.1397	0.468776	0.832154	0.55612	0.754981	0.70228	0.662862	0.581612	0.0249234		PCYOX1L
F7F7W0	2.46368	3.15451	3.90894	3.17571	2.26098	2.04554	2.10331	2.27342	2.66228	2.2691	0.714518	0.0360187		CCAR1
F6TRE8	0.0573914	0.123942	0.230756	0.137363	3.64083	6.28714	3.13072	1.9468	3.25945	3.65299	26.5936	0.0103867		SDHC
F6TUP0	3.69556	5.01711	4.65446	4.45571	2.68539	2.89574	3.34018	2.50121	3.09877	2.90426	0.651806	0.00435439		SCAMP3
F6TV85	10.1003	11.9732	16.6721	12.9152	10.318	5.158	4.71777	7.26861	9.33836	7.36014	0.569881	0.0353153		SNTB2
F6U0K7	0.494674	0.736538	0.78163	0.670947	1.11463	1.237	1.19821	0.840931	1.11562	1.10128	1.64138	0.00887571	Apoptotic protease-activating factor 1	APAF1
F6U426	1.09545	1.15172	1.06148	1.10288	1.55954	1.22019	1.56394	1.2306	1.34094	1.38304	1.25402	0.0347542		VPS11
F6U5H3	0.315508	0.268508	0.324861	0.302959	0.181863	0.192471	0.0857777	0.162445	0.188823	0.162276	0.535637	0.00301015		HECA
F6U7A4	1.22177	1.544	1.59138	1.45238	1.21876	1.07665	1.24746	1.14143	1.28537	1.19393	0.82205	0.0394449		GOLGA5
F6U7E0	0.335812	0.354235	0.190381	0.293476	0.353073	0.420228	0.467768	0.441858	0.374434	0.411472	1.40206	0.0465364		DIS3L2
F6UFH8	0.878888	0.54426	0.206292	0.543147	1.18286	1.12602	1.2498	1.23319	1.21902	1.20218	2.21336	0.00388652		FAM49A
F6UGE3	0.60741	0.573153	0.740983	0.640515	0.276496	0.440863	0.438241	0.504496	0.338374	0.399694	0.62402	0.0106382		VPS25
F6UJN6	2.21061	2.20015	2.64011	2.35029	1.72347	1.27421	1.17423	1.68615	1.78413	1.52844	0.650317	0.00611308		SLC12A2
F6UK19	1.24554	1.59538	2.109	1.64998	2.07808	3.05868	3.14424	2.42809	2.05342	2.5525	1.547	0.0469074	Elongation factor G, mitochondrial	GFM1
F6UMD0	0.464068	0.301748	0.13238	0.299399	1.08743	1.37461	1.42384	1.31717	1.08238	1.25708	4.1987	0.000197679		IFIT5
F6UQR0	5.00193	5.70871	3.43198	4.71421	7.82469	6.5583	10.2415	9.16851	6.11866	7.98233	1.69325	0.029033		RPL9
F6UQU5	0.0873969	0.217627	0.219436	0.17482	0.0254851	0.101598	0.0805567	0.0846188	0.0774436	0.0739404	0.422952	0.0317391		CNTN6
F6UV16	0.56457	0.587545	0.576948	0.576354	0.399356	0.445207	0.423022	0.318778	0.57951	0.433175	0.751577	0.0449466		TEX2
F6UZQ6	58.0625	55.6664	85.8765	66.5351	30.7635	22.685	28.098	40.4849	29.0144	30.2092	0.454034	0.00409457	Reticulon	RTN4
F6V3H6	3.42663	1.69392	3.37512	2.83189	1.55046	1.11204	1.14633	1.14541	2.16939	1.42472	0.503101	0.0296778		MAGI1
F6V7D5	1.03809	1.8651	2.41431	1.7725	0.130425	0.676464	1.32408	0.58391	0.92626	0.728227	0.410847	0.0375663		UBXN4
F6V8I9	1.57642	2.10067	1.67917	1.78542	1.59957	1.28878	1.12766	1.52335	0.984884	1.30485	0.730836	0.0479093		SAP130
F6VI02	0.924083	1.22194	0.306516	0.817515	1.29086	1.35422	2.02757	1.81423	1.85964	1.6693	2.04193	0.0218463		UBLCP1
F6VLM2	0.801698	0.84059	0.827229	0.823172	0.458088	0.208892	0.21859	0.648347	0.380381	0.382859	0.465102	0.00686653		MEF2D
F6VME9	0.321196	0.323722	0.336255	0.327058	0.171753	0.0990611	0.0710874	0.208152	0.264557	0.162922	0.498145	0.0132192		CAMSAP1L1
F6VNP9	0.0924177	0.180755	0.166604	0.146592	0.660946	1.00413	0.851193	0.600028	0.471396	0.717539	4.8948	0.00415842		TMEM70
F7C254	1.49039	1.09478	1.13834	1.24117	0.598728	0.832014	0.868335	0.633889	0.983114	0.783216	0.631031	0.0138971		TMTC3
F6VSI2	1.04817	1.29339	2.28224	1.54126	0.915102	0.810468	0.948931	0.657063	0.68596	0.803505	0.521329	0.0419775		C2orf54
F6VW58	0.733192	1.19581	1.20076	1.04325	1.36173	1.74026	1.68625	1.60546	1.31301	1.54134	1.47744	0.0215288		PLAA
F6W2A6	44.0139	46.7224	38.9423	43.2262	56.6432	69.6399	67.6933	61.5627	79.5455	67.0169	1.55038	0.00469999		HMGB1
F6W2N1	1.91474	3.10184	4.01817	3.01159	1.73899	0.515029	0.664157	1.11089	1.8819	1.18219	0.392548	0.0192763		TMEM100
F6W7C8	0.0948185	0.0524656	0.111529	0.0862711	0.469045	0.690198	0.815246	0.543996	0.624363	0.628569	7.28598	0.000525199		PIK3CG
F6W7E9	2.65434	2.67949	1.59134	2.30839	1.79511	1.17408	1.2443	1.44404	1.42258	1.41602	0.613424	0.0244164		WLS
F6W890	305.816	303.118	368.347	325.76	237.043	122.078	102.874	174.585	185.018	164.32	0.504419	0.00385455		LMNA
F6WAB3	24.5272	19.5701	29.081	24.3928	11.3884	21.9044	17.9546	12.0092	10.0566	14.6627	0.601107	0.0361937		TMED9
F6WE76	10.1992	4.93467	8.76659	7.9668	6.89449	2.43424	1.96275	3.02556	4.74157	3.81172	0.478451	0.0466365		NCALD
F6WEV7	0.56978	0.0841298	0.103351	0.25242	0.931078	0.728489	0.969561	0.56212	0.730707	0.784391	3.10748	0.0130991		PLEKHF1
F6WUJ6	0.383763	0.355501	0.325682	0.354982	0.101896	0.104713	0.126232	0.18209	0.166695	0.136325	0.384034	0.000121648		VLDLR
F6WR34	42.061	50.5908	36.3666	43.0061	54.8042	75.3608	96.112	84.1485	84.2219	78.9295	1.83531	0.00982436		GC
F6WSS8	29.4095	27.2675	21.532	26.0696	20.1525	11.189	15.9269	18.041	22.1871	17.4993	0.671251	0.0308268		F11R
F6WTL5	0.465071	0.404984	0.258904	0.37632	0.0421071	0.121343	0.0515448	0.0594038	0.114435	0.0777667	0.206651	0.000980076		AMOT
F6WUB1	13.1235	8.62085	17.8238	13.1894	7.93579	7.9204	8.76613	5.71977	9.17233	7.90289	0.599186	0.0452376		ATP1B3
F6WUT9	2.02443	1.83455	0.488694	1.44923	2.4636	2.67643	3.35061	2.19743	2.24242	2.5861	1.78447	0.0449203		VBP1
F6WVB2	113.269	97.8763	183.414	131.52	93.1576	53.1495	46.8224	58.263	72.5149	64.7815	0.492561	0.0236404		LOC715265
F7FA77	2.55677	2.8008	3.07606	2.81121	2.34469	2.03847	1.92768	1.74011	2.59633	2.12945	0.757486	0.0255324
F7H3M0	55.7545	65.8177	83.0079	68.1934	54.4671	53.4859	35.745	50.1349	43.1676	47.4001	0.695084	0.0318737		HNRNPK
F6X2M0	1.62794	1.87729	1.43595	1.64706	3.48897	6.53587	11.754	5.86227	7.2083	6.96988	4.23172	0.0255438		IFIT2
F7ADF9	1.80143	1.56255	3.20118	2.18839	1.48782	0.851913	0.747621	1.17072	1.14808	1.08123	0.494077	0.036157		NEO1
F6XEQ9	3.98533	3.20155	8.58157	5.25615	2.19129	1.25329	0.813421	2.00436	2.1519	1.68285	0.320168	0.0314624		COL4A4
F6XET9	3.94404	3.56016	7.97328	5.15916	2.52502	2.11771	1.98436	1.16146	1.44428	1.84656	0.35792	0.0220685	Tetraspanin	CD63
F7HEY4	1.24083	0.686849	1.57424	1.16731	0.765114	0.672856	0.420121	0.692688	0.494442	0.609044	0.521752	0.0362601		PCDH17
F6XQH6	39.8996	46.2807	67.4407	51.207	43.9277	17.1318	26.4226	32.9912	28.3822	29.7711	0.581387	0.0438995		PRX
F6XSB4	0.237677	0.195123	0.354589	0.262463	0.165349	0.142573	0.146972	0.155688	0.0527812	0.132673	0.505491	0.0259333		ACD
F6XWN2	2.09768	2.47551	2.31849	2.29723	1.69539	2.23508	1.94896	1.97932	1.81939	1.93563	0.842592	0.0464199		EIF4G2
F6Y0J6	2.53524	1.89282	2.74874	2.39227	3.43759	4.19948	3.08751	3.45815	2.97423	3.43139	1.43437	0.0228195		AKR7A3
F6Y1R3	9.59051	9.509	10.3532	9.81757	9.66363	8.72758	7.71086	8.46603	7.91206	8.49603	0.865391	0.0382976		OPA1
F6Y384	3.04844	3.23652	4.65894	3.64797	2.73956	1.02155	1.70447	2.42564	1.99055	1.97635	0.541768	0.021755	Microtubule-associated protein	MAP2
F6Y4D8	1.46326	1.14189	1.15922	1.25479	1.72753	1.35797	2.22031	2.00342	2.24554	1.91096	1.52293	0.0314572		CNIH4
F6Y772	1.43751	1.378	2.49874	1.77142	1.17435	0.914763	0.629612	1.21223	1.13006	1.0122	0.571409	0.046058		LOC693607
F6Y7L1	0.766924	0.63981	0.76467	0.723801	1.45506	1.44472	1.1989	1.15976	1.78749	1.40919	1.94692	0.00419965		MCMBP
F6Y815	0.457777	0.676065	0.942581	0.692141	0.400429	0.187321	0.157887	0.491111	0.260333	0.299416	0.432595	0.0255141		LOXL3
F6YG80	13.2744	11.4443	12.6149	12.4445	6.45008	7.73087	8.26033	10.4894	9.09233	8.40461	0.675365	0.00623681		TOMM22
G7MNT3	0.59066	0.671501	0.613577	0.625246	0.441958	0.501016	0.435243	0.454206	0.605742	0.487633	0.779906	0.0237677		EGK_13513
F6YH55	1.31054	1.77828	2.45842	1.84908	0.667918	0.462094	1.16673	0.399315	0.697678	0.678747	0.367074	0.00828612		TJP3
F6YJD2	0.541606	0.350495	0.94202	0.611374	0.408743	0.268624	0.152272	0.185331	0.136796	0.230353	0.376779	0.0379836	Receptor protein-tyrosine kinase	FLT4
F6YJW2	10.0795	9.64224	8.73014	9.48396	16.2252	19.0439	14.3042	12.2575	14.6318	15.2925	1.61246	0.00914242		CFB
F6YUM9	0.207179	0.104868	0.140761	0.150936	0.356762	0.239451	0.40966	0.265219	0.271368	0.308492	2.04386	0.01684		RENBP
F6YYQ4	0.309664	0.564835	0.399807	0.424769	0.309969	0.123392	0.168495	0.286947	0.295777	0.236916	0.557753	0.0451007		PRR14
F6Z305	1.38896	1.29471	1.05102	1.2449	2.2958	1.49373	1.81622	1.68214	1.65863	1.7893	1.43731	0.032349		LOC723033
F6Z9D2	0.130471	0.178111	0.0902468	0.132943	0.294985	0.272288	0.346369	0.201622	0.294895	0.282032	2.12145	0.00638376		FBXO4
I0FRB8	16.5222	12.3913	19.1441	16.0192	12.7565	6.53903	5.40999	6.70794	6.89713	7.66211	0.478308	0.00992251		HPCAL1
F7HLL9	11.3659	16.3039	10.9204	12.8634	15.2586	27.6801	29.4789	28.8188	22.4533	24.7379	1.92313	0.0200254		RPL7A
F6ZD63	1.79475	2.35702	0.935619	1.6958	2.88943	5.68701	5.07789	3.59124	3.54999	4.15911	2.4526	0.0177216	Proliferating cell nuclear antigen	PCNA
F6ZFI9	13.5199	9.76112	15.0318	12.7709	10.7735	9.28356	7.67045	5.29365	8.29227	8.26269	0.646992	0.0353316		RHOG
F6ZR44	0.560942	0.888181	0.465007	0.638043	1.33875	0.871286	1.23432	1.44424	1.21124	1.21997	1.91205	0.0106062		ENOSF1
F6ZUY6	10.5407	9.2473	13.5629	11.117	8.16451	7.96279	6.10709	7.43186	7.09183	7.35162	0.661297	0.011688	Ferritin	RUVBL2
F6ZXR6	590.313	525.599	948.701	688.204	525.247	196.945	180.935	294.452	362.61	312.038	0.453409	0.0255374
F7A0H2	0.0562534	0.102873	0.163864	0.107663	0.21752	0.284259	0.227702	0.189257	0.274196	0.238587	2.21605	0.00728384		MLYCD
F7A3S0	0.244724	0.449336	0.572743	0.422268	0.71462	0.822344	0.792433	0.683972	0.57859	0.718392	1.70127	0.0169102
F7AB32	1.05473	1.58375	0.191903	0.943462	2.77412	1.45617	2.49417	1.85549	1.80367	2.07672	2.20117	0.041297		ITLN1
F7ABN9	63.3809	62.6081	55.4616	60.4836	53.0228	35.2438	38.9519	33.5861	45.5006	41.261	0.682186	0.00945869		PLEC
F7AF44	4.57777	6.39184	12.1664	7.71201	15.8716	14.9243	13.2391	15.386	22.1127	16.3068	2.11446	0.0169256		SUB1
F7AG99	359.471	356.564	489.535	401.857	294.613	144.85	139.434	199.042	215.566	198.701	0.494457	0.00625717		COL6A3
F7DCC7	3.30181	3.39162	3.93744	3.54363	2.93874	2.80532	3.15881	2.79929	2.63339	2.86711	0.809089	0.0109156		CCDC47
F7AJ10	31.0895	36.5082	46.0802	37.8926	34.751	24.327	18.2577	21.5153	27.4246	25.2551	0.666492	0.0428465		LOC694510
H9FWP2	1.14971	1.39641	1.24056	1.26223	1.94173	1.66483	2.35755	1.73769	1.96364	1.93309	1.53149	0.00742984		PPP2R5D
F7APY5	0.912505	0.820089	0.512708	0.748434	0.486016	0.375385	0.215386	0.461919	0.470263	0.401794	0.536846	0.0204657		CTDSPL2
F7AQ61	2.91694	3.39784	3.8832	3.39933	2.82879	2.01633	2.20248	2.75941	2.9246	2.54632	0.749066	0.0362236		DCTN4
F7ASF6	3.01289	2.8156	1.93123	2.58657	6.11409	4.20964	6.49883	4.74059	4.57484	5.2276	2.02105	0.00666543		RNASET2
F7AT08	0.239024	0.171428	0.279607	0.230019	0.114708	0.108832	0.158933	0.0924958	0.16091	0.127176	0.552892	0.0131106		B3GNT2
F7AUV0	3.02331	4.74695	4.2101	3.99346	5.58693	5.47225	5.29885	4.91007	5.09841	5.2733	1.32049	0.0198112		CSE1L
F7B1C9	0.466654	0.101101	0.114226	0.227327	0.406482	0.521371	0.577304	0.415226	0.534197	0.490916	2.15952	0.0367142		EED
F7B2A9	9.95909	10.8315	14.9098	11.9001	10.839	5.62745	5.72807	7.48063	7.69152	7.47334	0.628005	0.0388957		LANCL1
F7B9I1	21.4944	20.2116	38.6951	26.8004	15.503	8.72232	10.907	13.5656	21.0309	13.9458	0.520357	0.0478281		SYPL1
F7BB20	0.192628	0.0612527	0.14725	0.13371	0.307743	0.224587	0.253503	0.271012	0.265658	0.264501	1.97816	0.00781442	Serine/threonine-protein phosphatase	PPP3CC
F7BC33	8.10382	8.09636	6.9174	7.70586	0.100361	5.56684	5.46637	4.54828	0.0349892	3.14337	0.407919	0.0375249	Peptidyl-prolyl cis-trans isomerase	PPIC
F7BFH8	1.13323	0.445839	0.357076	0.645382	1.9387	4.96672	5.21118	2.56053	1.47363	3.23015	5.00502	0.049665		UBE2L6
F7BH35	45.7005	60.1494	64.6515	56.8338	44.6441	38.8593	40.1382	42.8369	20.7466	37.445	0.658851	0.0339241		HMCN1
F7BK31	0.07291	0.0407412	0.140823	0.0848249	0.386445	0.296801	0.315053	0.217249	0.201926	0.283495	3.34212	0.00728514		WDR45
F7BK83	1.14616	1.01837	1.10442	1.08965	0.723853	0.657967	0.597021	0.706696	0.669463	0.671	0.615795	4.61156e-05		ATP6AP2
F7GXG9	27.6121	23.4517	43.4802	31.5147	13.6212	6.33723	11.8032	17.3426	24.058	14.6324	0.464306	0.0295535		LMO7
F7E6I7	0.126842	0.12926	0.213335	0.156479	3.44387	6.00792	6.80648	3.79185	4.39819	4.88966	31.248	0.00157845		LASS2
F7BWK5	20.7237	16.0871	17.6205	18.1438	16.3344	7.30942	6.62691	10.818	10.8454	10.3868	0.572473	0.0211746		EPB41L2
F7GNU4	7.52451	8.48467	14.494	10.1677	6.13478	4.0653	3.50052	5.9311	7.81188	5.48872	0.539817	0.0487684		ITGA6
F7C0F7	33.1741	27.6469	28.8161	29.879	18.7806	9.28181	9.55905	19.7835	25.4535	16.5717	0.554625	0.0223497		PALM2-AKAP2
F7C1A0	0.857237	0.773455	0.996122	0.875605	2.17677	1.59449	1.66901	1.34605	1.75418	1.7081	1.95077	0.00429926		TRIM21
F7C314	0.658858	1.7983	1.20286	1.22001	0.445062	0.460973	0.693326	0.712853	0.503398	0.563122	0.461574	0.0405459	Gap junction protein	GJA1
F7C3Q4	0.355442	0.114484	0.174476	0.214801	0.995288	0.984375	1.04533	0.582388	0.376133	0.796703	3.70903	0.0205246		KCNAB2
F7CA88	13.7924	10.4601	7.34582	10.5328	26.6056	18.2	29.1663	21.534	11.5367	21.4085	2.03257	0.0475778		RNH1
F7CEC9	0.752528	0.744231	0.411082	0.635947	0.548694	0.124715	0.277708	0.307364	0.257204	0.303137	0.47667	0.0355227		PLXDC1
F7GX50	4.69587	4.09548	7.57989	5.45708	3.6503	3.02554	3.7381	3.42622	3.14079	3.39619	0.622346	0.0432519		ERBB2IP
F7CEZ9	53.1764	77.4559	93.7208	74.7844	34.3119	24.5221	25.3689	25.8308	41.6844	30.3436	0.405748	0.00374291
F7CIW0	3.05936	3.69576	3.41525	3.39012	1.97433	1.47646	1.99602	2.32367	3.02627	2.15935	0.636954	0.0152246	Mothers against decapentaplegic homolog	SMAD2
F7CKL5	2.73423	0.867975	1.87759	1.8266	0.0641948	1.05409	0.902457	0.948499	0.0688885	0.607626	0.332654	0.048262		PITHD1
F7CMB6	8.75724	5.15735	7.61026	7.17495	3.6693	1.31047	1.68352	2.50965	2.90258	2.4151	0.336602	0.00253912		NAALAD2
F7CNM1	0.75164	0.384814	0.522286	0.552913	0.109211	0.225277	0.249778	0.413427	0.289185	0.257376	0.46549	0.0274475		PIK3IP1
F7CPN4	18.4485	20.2613	20.4331	19.7143	11.7999	6.78391	7.24417	12.2427	16.689	10.9519	0.555531	0.0121846		LIMCH1
F7CQM6	1.15322	1.62004	1.38119	1.38482	0.826373	0.612423	0.569776	0.984332	1.00673	0.799926	0.577639	0.00957883		LEMD3
F7D0F3	0.0441581	0.155445	0.0952832	0.0982956	0.27014	0.284438	0.241905	0.258353	0.301699	0.271307	2.76011	0.000711377		TOM1L1
F7D3Q6	4.56966	5.05871	5.84283	5.15707	4.50962	2.10503	2.57844	4.12839	2.7979	3.22388	0.625137	0.028865		EPB41L5
F7D413	1.17264	1.16434	1.08508	1.14069	1.18627	1.46262	1.41448	1.24765	1.2785	1.3179	1.15536	0.0496456		INTS3
F7D637	0.136821	0.259338	0.268009	0.221389	0.15692	0.123178	0.0882873	0.0862791	0.145426	0.120018	0.542114	0.0318764		ASXL2
F7DBZ3	0.501505	0.864662	0.208701	0.524956	0.967282	1.06141	1.09109	1.06914	0.942332	1.02625	1.95493	0.0131811		TBK1
F7DF16	124.257	86.7459	154.915	121.973	70.2092	61.2248	47.4026	54.3477	75.6655	61.7699	0.506425	0.0092075		NID1
F7DFN9	2.43516	2.91354	3.3277	2.89213	2.3697	0.788572	0.541324	1.69096	1.6198	1.40207	0.484788	0.0208639		ARHGEF17
F7DGH1	39.9074	36.6675	45.0486	40.5412	29.0641	26.745	28.9323	29.3854	31.0971	29.0448	0.716427	0.00123112		TMEM43
F7DGQ2	0.180907	0.416651	0.364903	0.320821	0.196345	0.19217	0.189617	0.0579292	0.126002	0.152413	0.475071	0.0377141		CFLAR
F7GMR8	0.628406	0.773786	0.76168	0.721291	0.429661	0.211866	0.247318	0.485681	0.638346	0.402574	0.55813	0.0276525		NCOR2
F7DMS6	0.475068	0.323243	0.0853665	0.294559	0.989311	1.08054	1.26265	1.56464	1.17003	1.21343	4.11949	0.00105165		GGPS1
F7DWL4	1.27136	5.90158	0.224893	2.46594	5.72178	9.13817	8.74919	5.23243	9.71856	7.71203	3.12741	0.0255034		LOC719463
F7E0V9	6.82555	8.08311	10.1495	8.35272	5.04367	2.59375	3.01946	6.13932	6.61675	4.68259	0.560607	0.0294735		TNKS1BP1
F7E520	8.16364	8.8774	14.7543	10.5984	7.14198	5.84081	4.69463	5.93041	8.03207	6.32798	0.597068	0.0464434		WASF2
F7E663	15.7754	15.6708	21.0947	17.5136	11.098	6.45565	5.7939	11.8107	15.4142	10.1145	0.577521	0.0346267		KANK2
F7E7F1	0.466808	0.367783	0.416319	0.41697	0.269543	0.38558	0.291826	0.288112	0.278859	0.302784	0.726153	0.017171		LOC714485
F7E8F3	0.0353914	0.02527	0.140498	0.0670532	0.230595	0.281733	0.27165	0.0589692	0.229878	0.214565	3.19992	0.0494491		RFC3
F7EC61	13.726	16.0131	19.644	16.461	30.5804	39.6511	38.8802	38.5653	34.241	36.3836	2.21029	0.000274434		IFIT3
F7EEW0	3.61667	2.12868	4.23295	3.3261	1.00916	1.73056	1.4416	1.91682	2.49596	1.71882	0.516767	0.0289738		EGK_07166
F7GXE2	46.43	35.7698	56.6062	46.2687	30.0138	22.5277	20.2395	27.8722	25.7034	25.2713	0.546186	0.0056026		MYOF
F7EGF5	44.257	31.3777	41.4983	39.0443	30.6969	26.0787	21.3913	20.1211	29.0279	25.4632	0.65216	0.0141704
F7EPB7	0.323748	0.191188	0.326034	0.280323	0.124665	0.0810837	0.122859	0.0851612	0.197833	0.12232	0.436355	0.0102985		UBTD2
F7ES64	1.60228	1.56612	1.88334	1.68391	1.44326	1.16371	1.1929	1.53417	1.43932	1.35467	0.80448	0.0366868		STRN4
F7ES75	7.7719	11.406	8.64885	9.27559	12.696	18.3804	22.6017	16.6132	11.5803	16.3743	1.76531	0.0429634
F7ETK4	0.0638654	0.0482504	0.207643	0.106586	0.152728	0.202004	0.296141	0.236673	0.251289	0.227767	2.13692	0.0483512		EPG5
F7EVQ4	0.1152	4.94424	0.0590551	1.70616	6.65275	5.18813	5.18707	4.57111	8.91213	6.10224	3.57658	0.0316089		LOC709612
F7EXU3	0.278707	0.24776	0.317493	0.28132	0.2146	0.196644	0.167925	0.111044	0.238732	0.185789	0.660418	0.0268712		LOC704278
F7EYD7	1.60471	2.7768	1.61974	2.00042	2.22711	3.95705	4.68648	6.52359	4.53306	4.38546	2.19227	0.0480009		RPA2
H9H2Q7	1.44238	1.98657	1.93174	1.78689	1.68213	0.648332	1.07277	0.895856	1.2917	1.11816	0.625756	0.0460366		LOC723542
F7F4S6	1.63647	1.55096	1.46332	1.55025	0.691786	1.00518	1.17517	1.27494	1.12348	1.05411	0.679962	0.0117391		ZNF326
F7F563	10.3705	9.2105	9.90002	9.82701	8.41545	4.06285	4.33907	4.90903	4.45978	5.23724	0.532943	0.00592962		NPNT
F7F6V9	1.6944	1.3999	2.63829	1.91087	0.114244	1.11239	1.18472	1.13022	0.696049	0.847525	0.443529	0.0325543		SERPINA6
F7F804	0.0911136	0.644116	0.28848	0.341237	0.723355	0.962129	0.797647	0.759581	0.793862	0.807315	2.36585	0.0116394		C14H11orf73
F7F898	0.945967	0.584784	0.959494	0.830082	0.781358	0.393147	0.311941	0.475304	0.431216	0.478593	0.576562	0.0454563	Non-specific serine/threonine protein kinase	CDC42BPA
F7F8G8	185.23	445.618	285.358	305.402	112.903	73.2483	40.891	45.6869	176.671	89.8801	0.294301	0.0158564	Protein S100	S100A9
F7H4E0	2.9071	2.54985	3.40614	2.95437	2.02632	1.71241	1.05785	2.22831	1.86512	1.778	0.601822	0.0106339		ANK2
F7F8P2	0.235071	0.355972	0.381032	0.324025	0.508045	0.454772	0.677063	0.507263	0.528214	0.535072	1.65133	0.0124541		EEF2K
F7F948	5.21652	6.10954	4.34559	5.22388	2.69937	0.820768	1.27509	3.13662	4.6467	2.51571	0.481579	0.0333907		DNAJC5
F7F982	0.0385904	0.0673759	0.156878	0.0876146	0.176695	0.141031	0.151349	0.197814	0.220401	0.177458	2.02544	0.0326383		NR1H2
F7FD09	0.829139	0.837572	1.062	0.90957	0.480768	0.463915	0.520564	0.404953	0.479892	0.470019	0.516748	0.000363255		TMF1
F7G735	1.72601	1.44116	0.618015	1.26173	1.68462	2.54779	3.11162	2.3225	2.40693	2.41469	1.91379	0.0252901		PGM3
F7FF79	34.1536	49.5822	33.9806	39.2388	67.4546	71.0482	74.3091	52.2171	44.651	61.936	1.57844	0.0376228		PSME1
F7FG54	0.589927	0.739078	0.757148	0.695384	0.451421	0.3145	0.450886	0.468006	0.668153	0.470594	0.676739	0.0380725	Integrin beta	ITGB3
F7FGS4	0.110664	0.18155	0.110184	0.134133	0.486629	0.39045	0.359112	0.512452	0.313364	0.412401	3.07458	0.00198443	NADPH-dependent diflavin oxidoreductase 1	NDOR1
F7FKQ3	1.18506	1.40896	0.868389	1.15414	1.89576	2.07585	1.92358	1.38852	1.73241	1.80322	1.5624	0.0153861		SMYD5
F7FL52	4.54303	4.51691	6.47449	5.17815	3.69868	2.70362	3.14359	2.7905	2.55551	2.97838	0.575183	0.0069034		SON
F7FR05	47.7383	60.5028	70.2158	59.4856	70.2322	95.2494	101.483	80.6032	91.6915	87.8518	1.47686	0.0181112	Adenylyl cyclase-associated protein	CAP1
F7FRI9	0.348831	0.54242	0.183891	0.358381	0.55149	0.569121	0.811954	0.502006	0.643054	0.615525	1.71752	0.0490971		BCKDK
F7FRW5	0.0678646	6.29283	0.136163	2.16562	5.18887	7.54765	5.89232	6.81378	6.25389	6.3393	2.92725	0.0401227		LOC715619
F7FSZ9	108.097	121.624	105.728	111.816	91.4375	56.0713	50.0913	59.8402	68.3871	65.1655	0.58279	0.0039184		HSPG2
F7FXH1	1.60297	1.34455	1.9146	1.6207	2.24707	2.80563	3.28771	2.26169	2.22005	2.56443	1.58229	0.021624		ABCF1
F7FY16	5.66654	3.89672	4.11568	4.55965	2.59513	1.18123	1.93831	1.64378	1.61937	1.79556	0.393794	0.00167162		LOC716409
F7FZ57	0.427673	0.419633	0.504812	0.450706	0.311788	0.250032	0.166409	0.304735	0.408631	0.288319	0.639705	0.0284732		MLL
F7G0G7	0.326727	0.284475	0.139184	0.250129	0.0724533	0.106927	0.121291	0.05725	0.118231	0.0952304	0.380726	0.0136124		GLTSCR1L
H9FVQ5	0.147024	0.105889	0.124326	0.125747	0.039278	0.0803076	0.0855756	0.08943	0.0963183	0.0781819	0.621742	0.0248214		UIMC1
F7G220	2.46017	2.49144	4.15021	3.03394	1.82672	1.24692	1.47494	1.60878	2.38325	1.70812	0.563004	0.0333259		SCAMP1
F7G2B7	0.323759	0.448084	0.204691	0.325511	0.946211	0.962549	1.04755	1.10906	0.891532	0.991379	3.04561	9.53982e-05		NT5DC1
F7G413	8.05056	7.33667	9.9701	8.45244	6.38035	5.68841	5.57326	4.78417	3.35875	5.15699	0.610118	0.0103633		PTK7
F7G5F9	0.761482	0.595053	0.695291	0.683942	0.487242	0.544353	0.67162	0.511967	0.479928	0.539022	0.788111	0.0481046	O-phosphoseryl-tRNA(Sec) selenium transferase	SLA/LP
F7G976	2.6721	2.79149	3.26439	2.90933	2.18064	1.45277	1.99531	2.27227	1.7278	1.92576	0.661927	0.00639314		ADARB1
F7GCL3	8.3655	7.23398	8.0214	7.87362	3.65811	2.92398	6.02562	6.53466	6.79871	5.18821	0.658936	0.0481586		EMD
F7GCR4	2.09819	2.17579	2.34568	2.20655	1.94368	1.09322	1.23566	1.53383	1.41001	1.44328	0.654089	0.00912284		RAP2A
F7GCV4	0.352084	0.0533539	0.11543	0.173623	0.367688	0.792811	1.13756	0.523416	0.665994	0.697495	4.0173	0.0309748	Translocating chain-associated membrane protein	TRAM1
F7GD49	0.330602	0.179142	0.14644	0.218728	0.366485	0.333096	0.357646	0.276671	0.33556	0.333892	1.52652	0.0476508		MORC3
F7GGR8	8.05442	6.60275	10.2873	8.31483	6.56885	4.64406	3.84435	5.68553	4.97982	5.14452	0.618716	0.0190679		EVPL
F7GI50	1.97156	2.11292	2.15081	2.07843	2.92468	2.98774	2.62088	2.75578	2.63116	2.78405	1.33949	0.000597932		DNM1L
F7GJI8	0.16199	0.0552115	0.288284	0.168495	2.22385	2.03037	1.98309	3.88628	3.99993	2.8247	16.7643	0.00493446		DPY30
H9ESR3	0.593477	0.825021	0.386166	0.601555	0.931116	0.856607	0.820851	0.818864	0.907427	0.866973	1.44122	0.0343938		PPP6R3
F7GKA1	5.25511	6.61195	5.95917	5.94208	3.70734	4.47555	3.43241	5.52158	2.35663	3.8987	0.656118	0.0363313
F7GLS5	0.162416	0.41205	0.140855	0.23844	0.744847	0.621497	0.555469	0.665883	0.629885	0.643516	2.69886	0.0017543		FAM96B
F7GMR0	0.329209	0.317752	0.448916	0.365292	0.151149	0.06107	0.321229	0.219887	0.122078	0.175083	0.479295	0.0293909		HSPA13
F7GNA5	3.43308	2.9195	6.73052	4.36103	2.10589	1.45109	1.81078	1.88385	2.94414	2.03915	0.467585	0.0473002		RAB23
I0FSB9	0.518834	0.495675	0.414138	0.476216	0.130977	0.0663902	0.121461	0.211227	0.303604	0.166732	0.350118	0.00205448		RASL12
F7GNZ7	1.65809	2.4232	3.97127	2.68419	5.00805	3.51843	3.78275	5.89893	4.87503	4.61664	1.71994	0.0444455		PAPSS1
F7GPE6	39.8572	34.5346	37.1996	37.1971	29.4154	29.2825	19.0402	24.7288	25.2733	25.548	0.686829	0.00562813		LOC702025
F7GPS2	33.5006	26.9447	65.371	41.9387	26.2413	15.8853	17.9315	17.7262	18.4912	19.2551	0.459124	0.0451507		EMILIN1
F7GPZ7	16.3809	7.10957	17.1197	13.5367	8.86331	6.67286	6.27298	7.12542	6.82703	7.15232	0.528364	0.039036		NT5E
F7GR86	8.51602	11.5499	8.9857	9.68388	4.15983	5.17552	6.89545	5.98955	5.65987	5.57605	0.575807	0.00414999		CYP4B1
F7GRY2	11.8661	9.7361	12.6033	11.4018	18.6484	16.3117	11.2202	16.3669	18.7557	16.2606	1.42614	0.0452108		C9
F7GS55	0.692127	0.158872	0.121223	0.324074	0.716267	0.73963	0.986117	0.85736	0.756337	0.811142	2.50295	0.0176211		TNFAIP8L1
F7GUL5	0.198826	0.346601	0.1595	0.234975	0.425408	0.491347	0.431756	0.461158	0.485379	0.45901	1.95344	0.00258807
H9ESY7	1.24423	1.76521	1.48603	1.49849	2.1896	1.9862	2.57959	1.74595	1.83217	2.0667	1.37919	0.0461646		TOR1B
F7GVT1	0.951486	0.913836	0.264381	0.709901	0.829477	2.42927	2.4897	1.56381	1.80176	1.8228	2.56769	0.0442726		FYB
F7GW48	3.15106	3.54032	3.58713	3.42617	2.686	2.4108	2.76877	2.88769	3.11325	2.7733	0.809447	0.0121965		GOLGA2
F7GWW0	1.35168	0.69664	0.782003	0.943441	0.446019	0.517797	0.78624	0.342481	0.32592	0.483692	0.512689	0.0490452		LOC718884
F7GXE0	8.93323	10.4247	8.77499	9.37766	7.60631	4.43421	5.3259	5.72669	6.05884	5.83039	0.621732	0.00422747
F7GY84	23.3454	20.1535	43.2989	28.9326	18.8476	8.48655	10.5677	13.0742	17.3163	13.6585	0.472078	0.0412794		ATP1B1
F7GYN4	1.13474	1.16626	1.62853	1.30984	0.500881	0.473304	0.490712	0.831696	1.01936	0.663192	0.506315	0.0139999
F7GZ82	1.6995	2.19655	0.162813	1.35295	2.29783	2.89045	3.6726	3.58744	2.71863	3.03339	2.24205	0.0252616	60S ribosomal protein L27	RPL27
F7H142	47.1517	29.1373	41.5539	39.281	25.9785	22.7214	14.0154	29.2152	17.9407	21.9743	0.559412	0.0174248		COPS5
F7H197	0.0887804	0.0897219	0.136531	0.105011	0.296878	0.114087	0.245268	0.241325	0.274582	0.234428	2.23242	0.0256092	Histidine ammonia-lyase	HAL
F7H1R6	1.08962	1.63893	1.88142	1.53666	2.44874	3.78889	3.39656	2.2363	2.26706	2.82751	1.84004	0.031002		IPO7
H9G1L4	3.32242	3.02908	3.38624	3.24591	1.81496	2.39038	1.72849	3.04036	2.20398	2.23563	0.688754	0.0205742		SART1
F7HCL7	0.208583	0.180132	0.244146	0.210954	0.0880106	0.0600774	0.147202	0.046348	0.095536	0.0874348	0.414474	0.00371454	Cell division cycle protein 123 homolog	CDC123
F7H2U4	5.84909	5.1441	5.23781	5.41033	4.85748	4.51023	5.0906	4.0689	3.66504	4.43845	0.820365	0.0434794		ASNA1
F7H3Z6	0.0531786	0.318245	0.211926	0.19445	0.466937	0.699271	0.865207	0.352656	0.40725	0.558264	2.871	0.0415758	Flap endonuclease 1	FEN1
H9YX23	3.23138	2.41455	3.66436	3.10343	2.40074	2.06618	1.76535	1.51923	1.74108	1.89851	0.611747	0.0116017		CSNK1G3
F7H4U0	13.3531	12.557	21.4936	15.8013	9.90077	5.24243	7.29599	7.98838	8.48768	7.78305	0.492559	0.0135717		CDH1
F7H4X6	4.7005	3.00663	8.10456	5.27056	3.0354	1.98487	1.68404	1.81994	2.23223	2.15129	0.408172	0.0339289
G7MT13	1.91181	1.50403	2.73407	2.04997	1.20887	1.23749	1.67925	1.25142	1.09742	1.29489	0.631663	0.0433412		NUP54
F7H5C5	0.0437007	0.170215	0.163905	0.12594	0.0958897	0.577004	0.986508	0.9669	0.735238	0.672308	5.33831	0.0470618		RHEB
F7H5F6	0.782015	1.04998	1.03962	0.957206	0.906674	0.390029	0.589591	0.540502	0.674207	0.620201	0.647928	0.0415408		ARHGAP6
F7H5Q6	0.678117	0.680776	0.132848	0.497247	1.27439	1.09074	0.912234	1.1231	0.659551	1.012	2.03521	0.0374366
F7H693	0.401428	0.103415	0.125998	0.21028	0.663244	0.563411	0.521281	0.501799	0.290881	0.508123	2.41641	0.032204		RPAP3
F7H6L5	0.940486	1.06106	1.10783	1.03646	1.43794	1.37332	1.48654	1.48969	1.24324	1.40615	1.35668	0.00202556		UMPS
F7H7B6	6.19298	6.68998	4.67249	5.85181	11.5497	9.93449	8.85347	10.4327	7.74957	9.70398	1.65829	0.00760789		AIP
F7H7R1	8.56001	5.7481	6.20305	6.83705	4.10198	5.36085	4.97328	2.90935	3.70008	4.20911	0.615632	0.0229082		HIPK1
F7H8M8	1.1066	1.27734	0.725098	1.03635	0.61229	0.408072	0.275922	0.899419	0.401975	0.519536	0.501315	0.0334547		CNTN1
F7H9D9	46.43	30.7928	38.1975	38.4734	32.9105	18.8467	6.83809	27.1527	18.9911	20.9478	0.544475	0.0406837	Superoxide dismutase [Cu-Zn]	SOD3
F7H9P5	0.0607168	0.0897104	0.0722907	0.0742393	0.412995	0.438551	0.282046	0.180237	0.315438	0.325853	4.38923	0.00691545		NUDT12
F7H9U1	21.3118	20.3946	12.0795	17.9286	12.491	7.61386	5.17208	12.5045	11.479	9.85209	0.549517	0.0322094		LTBP4
F7HAB9	0.276164	0.359811	0.379191	0.338388	0.524749	0.496567	0.546832	0.604593	0.427145	0.519977	1.53663	0.00703535		GGA1
F7HBG1	0.0529787	0.6669	0.0942597	0.271379	0.506513	1.27659	1.38307	0.8364	0.77779	0.956072	3.52301	0.0396273		MRPS33
F7HE00	0.471826	0.371158	0.56938	0.470788	0.089219	0.192503	0.232431	0.153791	0.142187	0.162026	0.344159	0.00109709		SLC44A3
F7HF07	0.0787976	0.055138	0.13944	0.0911251	0.578308	0.625911	0.77995	0.473713	0.502443	0.592065	6.49728	0.000526679		IGFBP4
F7HFQ3	0.973408	0.771872	0.39208	0.712453	0.104981	0.0611314	0.051159	0.0893385	0.0513099	0.071584	0.100475	0.00218991		C7H14orf1
F7HG52	2.01335	1.17708	0.219884	1.13677	3.10417	3.67047	2.84647	2.31952	2.39872	2.86787	2.52282	0.0136283		C6
F7HG73	8.03474	8.15635	6.2236	7.47156	4.79044	3.33058	3.06049	2.73278	7.64974	4.3128	0.577229	0.0499496	Serine/threonine-protein kinase receptor	ACVRL1
F7HGD6	0.0713514	1.44315	0.786021	0.766842	2.30189	1.45922	2.41126	1.4329	1.85202	1.89146	2.46656	0.0300261		SNAPIN
F7HGU4	10.308	16.2965	10.0098	12.2048	24.0365	22.2653	26.4949	24.466	14.3522	22.323	1.82904	0.0189864	Citrate synthase	LOC709604
F7HH62	0.994751	1.11318	1.17123	1.09305	0.721745	0.637962	0.562052	0.563814	0.946191	0.686353	0.627922	0.00732331		MAP4K4
F7HHC6	0.203771	0.283132	0.28967	0.258857	0.279358	0.653237	0.704993	0.495884	0.449483	0.516591	1.99566	0.0467814		IRAK4
F7HHG1	0.365967	0.311042	0.454636	0.377215	0.0489419	0.107869	0.123707	0.0745515	0.0615567	0.0833251	0.220896	0.000177868		EFNB2
F7HHN6	7.39136	5.90894	6.86647	6.72226	6.39338	3.40919	3.56896	3.64762	3.92063	4.18796	0.622999	0.0201692		NRP1
F7HHW2	1.32698	1.1759	1.16179	1.22156	0.777335	0.705087	0.660377	0.858329	1.04298	0.808821	0.662123	0.00558819		TFG
F7HJA9	1.11802	1.09467	0.98846	1.06705	0.761742	0.606432	0.747165	1.02843	0.841794	0.797113	0.747025	0.0314876		TP53BP1
F7HJG4	0.931609	1.27086	1.1474	1.11662	0.548579	0.726492	0.583757	0.888766	0.984105	0.74634	0.66839	0.0326262		AGAP1
F7HJH6	0.312049	0.384777	0.368347	0.355058	0.371148	0.504309	0.487355	0.53694	0.418578	0.463666	1.30589	0.0459795		COG3
F7HJJ6	1.64882	1.32095	2.2101	1.72663	1.25971	0.495551	0.469984	0.339337	0.108995	0.534716	0.309688	0.00985614		ICAM4
F7HJZ5	0.0436693	0.121649	0.118503	0.0946072	0.388668	0.249446	0.154758	0.221358	0.228848	0.248616	2.62787	0.0301886		KIN
F7HJZ7	1.75141	2.272	1.64039	1.88793	3.01054	2.86838	2.51372	3.09117	2.4149	2.77974	1.47237	0.00801946		SWAP70
F7HLN4	0.0964094	0.0742989	0.127456	0.0993883	0.236591	0.651801	0.593534	0.202892	0.433553	0.423674	4.26282	0.0371099		ACAP1
F7HM39	0.392242	0.869484	0.245907	0.502544	1.579	1.06569	0.64607	1.35788	1.21509	1.17275	2.33362	0.0364511		LIMS2
F7HMM7	13.2246	9.92712	14.4291	12.5269	8.3779	4.93659	4.79599	7.66222	8.91355	6.93725	0.553786	0.0103331		ADD1
F7HMN7	0.625396	1.12566	0.896468	0.882507	1.38242	2.67303	2.53852	1.30451	2.44637	2.06897	2.34442	0.0280483		MLKL
F7HN48	6.98842	5.4783	7.95552	6.80742	5.55513	4.98809	4.81261	5.75297	5.0485	5.23146	0.768494	0.0344064		DDB1
F7HNG1	0.0994792	0.0848482	0.0988757	0.094401	0.219225	0.249699	0.242537	0.194321	0.0886083	0.198878	2.10673	0.0370061		SEMA3C
F7HNK4	6.64029	5.83017	6.77957	6.41668	4.86706	3.31246	3.32258	3.48955	4.35146	3.86862	0.602901	0.00166727	Structural maintenance of chromosomes protein	SMC3
F7HP23	133.049	118.978	157.176	136.401	90.8245	82.8405	75.7267	105.026	110.164	92.9162	0.681199	0.0106355		GSN
F7HPP8	42.1575	36.7316	50.7569	43.2153	37.1155	19.3165	23.3503	26.1583	36.6398	28.5161	0.659861	0.0401255		LOC719560
F7HQ13	11.7723	12.9339	7.01972	10.5753	16.1206	22.7081	19.7748	15.431	14.7979	17.7665	1.68	0.0243148		LOC694471
F7HQD9	97.7499	76.083	112.049	95.294	47.7166	42.9162	18.3604	53.9257	30.7951	38.7428	0.406561	0.00255434		COL14A1
F7HQU2	26.6797	28.5428	38.5853	31.2693	23.2588	20.5675	18.6612	24.0499	22.7329	21.8541	0.698899	0.0201836		LOC710068
F7HSB5	1.20235	1.74397	0.650906	1.19908	1.76688	2.16049	2.47582	2.35034	1.66383	2.08347	1.73756	0.0302699		WDR82
F7HSG8	0.129276	0.208497	0.302635	0.213469	0.0719334	0.0539168	0.0621138	0.0749274	0.119265	0.0764313	0.358044	0.0134438		FAM73B
F7HTB8	4.18526	3.48909	4.35834	4.0109	2.99713	2.36747	2.10142	2.57478	2.67237	2.54263	0.633931	0.00188285		ACIN1
F7HTS8	0.235866	0.308186	0.179065	0.241039	0.0423608	0.0634464	0.0462922	0.0933371	0.097721	0.0686315	0.284732	0.0015129		KRTCAP2
F7HU96	0.0645643	0.0348588	0.178577	0.0926668	0.159313	0.250673	0.24606	0.199716	0.232038	0.21756	2.34777	0.0190503		NSMAF
G7MES5	1.36005	0.0712468	0.162818	0.531373	1.16945	1.65166	2.22751	1.25778	1.73481	1.60824	3.02658	0.0342056		RAB7L1
H9FUZ3	0.291088	0.444146	0.208925	0.31472	0.734541	0.688936	0.897341	0.596465	0.520178	0.687492	2.18446	0.00948457		NRD1
G7MIX1	0.420069	0.430012	0.66595	0.505344	0.402421	0.336347	0.359112	0.301553	0.20222	0.320331	0.633886	0.0464381		C3orf39
G7MKK4	6.58086	5.76098	9.11512	7.15232	4.6732	5.28552	4.88887	5.30852	4.70405	4.97203	0.695164	0.0284433		PDIA5
G7MLU8	13.8641	13.6144	20.6653	16.048	10.6501	7.76205	6.68427	13.6698	5.78413	8.91007	0.555215	0.0316583		PON2
G7MPF0	0.893941	0.961206	1.18025	1.0118	0.712091	0.911575	0.754204	0.747371	0.67357	0.759762	0.750903	0.0230519		POLR1C
G7MRT5	3.16874	3.88899	4.29093	3.78289	6.05969	6.23108	8.28868	5.81385	7.78179	6.83502	1.80683	0.00508607		FKBP5
G7MSA6	0.357329	0.225654	0.511633	0.364872	0.923761	0.988789	1.36394	1.29292	0.79018	1.07192	2.93779	0.0043047		CBR4
G7MV11	11.5662	16.323	6.64081	11.51	15.5007	21.4938	23.3122	18.6217	17.4547	19.2766	1.67477	0.030851		GNB2L1
G7MXM5	0.2734	0.105979	0.212979	0.197453	0.655199	0.576689	0.651643	0.817204	0.554234	0.650994	3.29696	0.000698905		SLC25A21
G7MXN2	2.59271	2.0961	2.08554	2.25812	1.35258	0.8338	0.593599	1.3723	1.8922	1.2089	0.535356	0.0183547		PNN
G7N0A2	1.09599	1.25397	1.52196	1.29064	1.59049	1.98585	1.703	1.54057	2.06808	1.7776	1.3773	0.02734		EGK_19350
G7N1N6	738.441	500.313	513.782	584.179	388.974	353.98	408.063	313.472	323.945	357.687	0.61229	0.0102222		VIM
G7N1N9	3.4807	3.24127	3.20108	3.30768	2.79592	1.71213	1.63835	2.31354	2.66936	2.22586	0.672935	0.0157184		STAM
G7N2X2	0.462447	0.867496	0.155485	0.495143	0.931959	1.29772	0.861459	1.05067	1.34342	1.09705	2.21561	0.0227967		GPCPD1
G7N322	2.55712	3.05653	1.72608	2.44658	3.70071	5.73991	7.17638	5.12106	4.4389	5.23539	2.13988	0.0159628		SEC23B
G7N417	0.220556	0.111826	0.222262	0.184881	0.59187	0.65096	0.677324	0.550221	0.873584	0.668792	3.61742	0.000868381		ARFRP1
G7N5G4	0.565998	0.557658	0.13041	0.418022	0.535131	0.696679	0.823426	0.791678	0.811349	0.731653	1.75027	0.0488845		EGK_04176
G7NA36	18.4662	15.4691	15.4616	16.4656	10.5115	9.30879	9.18655	15.0751	13.2551	11.4674	0.696443	0.0266737		EFEMP1
G7NEH8	35.2219	50.3846	24.6197	36.7421	75.9942	58.1208	66.9535	57.3983	44.2792	60.5492	1.64795	0.0371045		HSDL2
G7NFA8	0.30386	0.397107	0.12718	0.276049	0.364922	0.718715	0.496806	0.865073	0.801933	0.64949	2.35281	0.0359254		EGK_07540
G7NFE6	7.92435	5.84011	10.2953	8.01991	5.04597	4.96777	6.8759	4.85127	3.94789	5.13776	0.640625	0.0441289
G7NIL2	799.575	591.961	1022.52	804.685	524.519	199.93	232.131	488.932	576.005	404.303	0.502437	0.0275268		PTRF
G7NK78	0.697877	0.670617	0.135456	0.501317	1.07436	1.25378	1.09745	1.17038	1.20235	1.15966	2.31324	0.00341348	mRNA cap guanine-N7 methyltransferase	RNMT
G7NLE4	3.74987	4.54452	4.28364	4.19267	6.06965	6.99516	5.04823	5.33758	5.18302	5.72673	1.36589	0.0243316	Cytochrome b-c1 complex subunit Rieske, mitochondrial	UQCRFS1
G7NN51	19.6855	23.2905	29.6753	24.2171	16.9983	9.07441	14.6656	13.4653	11.1342	13.0676	0.539602	0.00742355		MYADM
G7NPC1	2.67754	4.58611	6.06008	4.44124	1.84882	1.53475	2.31235	3.43069	2.16614	2.25855	0.50854	0.0397772		NUDT21
G7NRV6	8.35353	9.9989	10.1411	9.49784	5.63903	8.17685	6.86938	7.51487	6.38771	6.91757	0.728331	0.0116022
H9EMZ8	22.142	25.6141	27.2706	25.0089	33.6365	37.4124	38.9324	30.1048	30.2	34.0572	1.3618	0.0143915	Chloride intracellular channel protein	CLIC1
H9EN69	4.36511	3.7425	4.93926	4.34896	2.89311	2.23637	1.99365	1.97738	2.0376	2.22762	0.512219	0.00080491		PPP3R1
H9EPA6	1.29676	0.93776	0.195952	0.810157	1.83143	1.43687	1.3495	1.59442	1.49802	1.54205	1.90339	0.031031		WDR45L
H9EPI5	3.10158	2.52166	2.72374	2.78233	2.22937	0.966788	0.990516	1.547	1.98803	1.54434	0.555054	0.014257		HOMER1
H9ETP4	0.354334	0.708528	0.0781748	0.380346	0.61773	1.00158	1.31808	1.14904	0.725963	0.962478	2.53053	0.0373335
H9ETU6	1.04485	1.39284	1.59227	1.34332	2.11218	2.26934	2.0206	2.27272	2.11406	2.15778	1.6063	0.000900928		EIF2B1
H9EV74	7.19992	6.70139	6.30022	6.73384	10.4	10.2862	11.4317	12.7338	9.32349	10.835	1.60904	0.00212159
H9EVG4	13.0618	12.3711	12.1902	12.541	11.6677	10.5591	9.21555	9.78832	11.3148	10.5091	0.837977	0.0192148		ESYT1
H9EVU2	4.01621	4.23166	4.95795	4.40194	6.13631	7.04877	5.91057	4.70843	6.33992	6.0288	1.36958	0.0252063
H9EVV9	0.414512	0.386396	0.296776	0.365895	0.700291	0.441214	0.740451	0.556343	0.82774	0.653208	1.78523	0.0235543		TDRD7
H9EXE7	1.49278	1.20004	1.79452	1.49578	0.913685	1.16284	0.847249	1.08996	1.30866	1.06448	0.711653	0.042275		FBXO7
H9FMP3	0.263423	0.104877	0.21726	0.195187	0.27309	0.506201	0.584995	0.765634	0.380877	0.502159	2.57271	0.0406429		CDC34
H9FQ29	1.27545	1.81788	1.57064	1.55466	1.81576	1.84575	2.04755	2.0055	2.05469	1.95385	1.25677	0.024166		CPT2
H9FSB1	1.90533	2.80106	2.89114	2.53251	1.59091	1.76682	1.81974	2.27331	1.70964	1.83209	0.723427	0.0450423		CNPY4
H9FT55	39.2049	57.1681	57.7789	51.384	27.9653	17.4317	15.9135	19.9844	45.4014	25.3393	0.493136	0.0220718
H9FU41	1.10313	1.28297	1.31331	1.23313	0.8902	0.807735	1.00583	0.76764	0.844131	0.863108	0.69993	0.00224374		ITPR2
H9FW80	0.813084	0.364691	0.696272	0.624682	0.261649	0.36477	0.312247	0.305787	0.252439	0.299378	0.479249	0.018621		QRICH1
H9FW97	0.0604055	0.0613324	0.388073	0.169937	0.817064	0.16686	0.732206	0.828756	0.681606	0.645298	3.79728	0.0399565		UBE2R2
H9FWN6	0.925897	0.688947	0.887264	0.834036	0.638993	0.772457	0.408226	0.529227	0.577067	0.585194	0.701641	0.0418698		PPP2R5C
H9FXG7	5.00811	4.03769	5.05326	4.69969	7.28756	6.64167	5.01825	5.71527	7.03873	6.3403	1.34909	0.0374182		PSMD5
H9FXM3	3.76966	2.14995	6.86788	4.2625	1.26228	0.767552	1.06991	1.807	1.93709	1.36877	0.321118	0.0333608		MAVS
H9FYE2	1.53439	1.14498	2.36166	1.68034	0.666845	0.352684	0.598651	0.679441	1.08386	0.676297	0.402475	0.0166561		ATL2
H9FZ09	1.48919	1.72108	0.68903	1.29977	2.35974	2.28297	2.00926	2.50104	2.31871	2.29434	1.7652	0.0075891		TCEA1
H9G1M8	1.97094	2.41864	2.76177	2.38378	1.74554	1.20719	1.40497	2.22766	1.5941	1.63589	0.686257	0.0395023		MTA1
H9G208	5.57391	6.35062	9.22258	7.04904	4.58087	5.28027	5.22585	4.38607	3.57866	4.61034	0.654039	0.0366479		SNRNP40
H9H2V4	551.833	338.831	506.027	465.564	356.237	263.169	211.97	298.648	371.956	300.396	0.645231	0.0363192	Histone H2B	HIST3H2BB
H9H380	6.9232	7.56156	6.69688	7.06054	3.93993	3.76752	2.67055	5.86193	6.41744	4.53147	0.641802	0.0372357
H9H3P6	9.65612	10.6172	4.1097	8.12769	16.4405	18.372	14.4183	10.3919	16.9375	15.312	1.88393	0.0228966		LOC717346
H9ZEA6	0.0654904	0.105956	0.754719	0.308722	0.736725	0.68221	0.727187	0.829448	0.997203	0.794555	2.57369	0.0351779		LOC701279
H9YVK9	0.657082	0.553241	0.700243	0.636855	0.581526	0.495621	0.481358	0.411179	0.49338	0.492613	0.773508	0.0241595
H9YVZ0	6.38518	7.83577	7.62614	7.28236	5.73443	5.32967	5.39304	5.78445	6.76012	5.80034	0.796491	0.0206531		SMARCC2
H9YYP7	0.0679809	0.16952	0.0682105	0.101904	0.209298	0.336694	0.241631	0.191187	0.256294	0.247021	2.42406	0.0131312		KIAA0913
H9Z0R8	6.02393	5.71681	7.72239	6.48771	6.99985	8.9094	8.23589	9.93463	8.48308	8.51257	1.31211	0.0412451		UGP2
H9Z1R6	4.96912	2.21296	3.45739	3.54649	1.81917	1.70572	2.03494	2.23565	1.65835	1.89076	0.533136	0.0327735		MMP2
H9Z2N4	136.202	83.2162	140.404	119.941	86.3382	43.9322	45.3233	45.5624	67.7605	57.7833	0.481766	0.0120296		BCAM
H9Z3M9	0.0685042	0.261305	0.0905062	0.140105	0.102193	1.26415	1.04432	0.781094	1.08139	0.85463	6.09992	0.0406043
H9Z8I1	0.243941	0.246023	0.19491	0.228291	0.225454	0.0578811	0.0346963	0.0745605	0.152889	0.109096	0.477881	0.0493357		IFRD1
H9ZB97	1.73585	2.4793	1.34279	1.85265	3.61896	3.86176	3.36853	2.60362	2.18695	3.12796	1.68838	0.039549		RCC2
H9ZCT1	0.662061	0.531083	0.0760513	0.423065	0.810857	1.40702	1.04364	0.872233	1.62036	1.15082	2.7202	0.0252783		SSR1
H9ZCX6	0.462215	0.365674	0.532844	0.453578	0.275259	0.225179	0.139056	0.236051	0.441695	0.263448	0.580822	0.0448596		TFAP4
H9ZD06	113.524	105.642	104.98	108.049	175.044	182.319	185.351	156.423	128.568	165.541	1.53209	0.00667507	Triosephosphate isomerase	TPI1
H9ZDD0	40.3088	59.5826	44.5753	48.1556	30.5444	12.1321	13.1661	22.3212	32.5768	22.1481	0.459929	0.010466
H9ZEC8	0.54369	0.525452	0.820454	0.629865	0.362317	0.370095	0.28845	0.377041	0.286965	0.336974	0.534993	0.00781535
H9ZEY7	7.8572	8.99923	7.02205	7.95949	3.66918	6.44864	6.05364	6.73527	4.1826	5.41787	0.68068	0.0342197
I0FIL8	2.66631	3.6044	4.0641	3.44494	2.6711	2.59739	2.25916	2.42989	2.10064	2.41164	0.700053	0.0206923
I0FKQ1	1.42489	0.0678785	0.113639	0.535471	3.77109	4.11785	3.49042	1.56229	1.20412	2.82915	5.28349	0.0379529		ARL1
I0FLZ7	0.0750829	0.161882	0.154435	0.130467	2.34902	2.26149	1.92755	4.67937	2.46509	2.7365	20.9747	0.00749005
I0FM31	1.28661	0.950605	1.09989	1.11237	0.492453	0.526205	0.431495	0.383578	0.260677	0.418882	0.376568	0.000323693		FGFR1OP2
I0FMQ6	1.35608	1.10913	1.4117	1.2923	0.0960797	0.0735364	0.42426	0.0366683	0.658914	0.257892	0.19956	0.00108272		C1QTNF7
I0FPH2	0.596565	0.547168	0.18774	0.443824	0.059486	0.0895648	0.0422665	0.0948531	0.183602	0.0939544	0.211693	0.0126059		CCDC50
I0FRM8	115.824	131.978	137.586	128.463	98.7281	68.5258	52.9266	67.0898	74.2991	72.3139	0.562917	0.002266
I0FT31	0.419105	0.260665	0.337619	0.339129	0.252302	0.140103	0.124319	0.190582	0.204114	0.182284	0.537505	0.0134974		C20orf20
I0FUJ9	4.40216	4.17424	3.95314	4.17651	2.95732	2.27204	2.34272	2.49139	3.54043	2.72078	0.651447	0.00451633
I2CT62	3.58622	4.66856	3.60068	3.95182	3.0172	2.20008	1.86693	1.45604	1.79839	2.06773	0.523235	0.00518684
I2CVJ1	0.229815	0.412713	0.126249	0.256259	0.388093	0.550238	0.534969	0.423803	0.487858	0.476992	1.86137	0.0245844		RB1
I2CWU4	143.531	182.038	230.27	185.28	292.556	300.361	267.853	271.14	278.781	282.138	1.52277	0.00295851
I2CYS6	1.93543	2.72178	1.22683	1.96135	2.47138	3.33019	3.36104	3.46673	3.18012	3.16189	1.6121	0.0228525
P12545	0.133541	0.149367	0.257959	0.180289	11.044	12.4573	0.0924541	10.201	6.72508	8.10394	44.9497	0.0363678	Plasminogen	PLG
Q5TM81	9.92821	7.29802	5.06868	7.43164	4.48433	2.46703	2.66621	5.21202	3.80452	3.72682	0.501481	0.0244834	Mamu class I histocompatibility antigen, alpha chain F	Mamu-F
P69895	123.782	88.7151	155.251	122.583	74.3276	60.8184	47.6731	85.3106	91.6065	71.9472	0.586927	0.0283909	Tubulin beta chain	TUBB
Q0GBW6	0.339869	0.484891	0.269813	0.364858	0.74615	1.60685	1.21849	1.00654	1.01728	1.11906	3.06711	0.00855893		IFIH1
Q0PXR1	1.39927	1.40425	3.19665	2.00005	5.55973	7.64119	6.78269	4.56696	5.95193	6.1005	3.05017	0.00252303		DDX58
Q6IYH1	1.4125	0.10205	0.260181	0.591579	2.95303	2.85121	3.2062	2.16059	2.29007	2.69222	4.55091	0.00198536	NADH-ubiquinone oxidoreductase chain 3	ND3
