# Supplementary material for: Proteomic and phosphoproteomic profiling of COVID-19-associated lung and liver injury: a report based on rhesus macaques
Source: Signal Transduct Target Ther. 2022 Jan 28;7:27. doi: 10.1038/s41392-022-00882-7 (PMC8795284; doi:10.1038/s41392-022-00882-7)
Supplement: Supplementary file 7 — Table S6 [file 41392_2022_882_MOESM7_ESM.xlsx]

## Sheet: ttest
Protein IDs	C1_liver	C2_liver	C3_liver	C_liver_average	V1_liver	V2_liver	V3_liver	V_liver_average	ratio V_to_C	t test	Protein names	Gene names
A0A1D5Q071	0.465453	0.654244	0.640486	0.586728	0.171565	0.193714	0.233041	0.19944	0.33992	0.00362876		INPPL1
F6ZAF7	1.33569	1.20944	0.920602	1.15524	0.629599	0.52614	0.666142	0.607294	0.525685	0.0134645		COLEC11
A0A1D5Q4C1	3.10955	2.63898	3.62114	3.12322	1.55191	1.54908	1.91847	1.67315	0.535714	0.00935796		PTK2
A0A1D5QL59	0.920888	0.990378	1.1048	1.00536	0.856705	0.730447	0.833933	0.807028	0.802729	0.0401277		CLASP1
A0A1D5Q177	2.15923	1.13078	2.50216	1.93072	3.80196	3.64271	3.4399	3.62819	1.87919	0.0162294
A0A1D5Q1A1	72.6226	50.6746	49.9325	57.7433	133.14	130.878	162.223	142.08	2.46055	0.00254576		ACSL1
A0A1D5QN82	23.2238	22.0236	23.706	22.9845	11.8233	6.35144	16.6262	11.6003	0.504703	0.0194007
A0A1D5Q1K4	4.3706	4.42995	4.27265	4.35773	6.70205	6.97165	7.06347	6.91239	1.58624	2.67094e-05		ACTR1B
A0A5F7Z9S4	0.555313	1.10838	0.949689	0.871129	2.15466	2.31027	1.60537	2.02343	2.32277	0.0129265		RNF213
A0A5F8A7J1	0.456336	0.351938	0.368859	0.392378	0.247337	0.180759	0.111952	0.180016	0.458783	0.013855		LTBP1
A0A1D5Q217	0.137036	0.0382754	0.0850961	0.0868025	0.1721	0.244227	0.208925	0.208417	2.40105	0.0262036		STXBP1
F7DHD2	0.435743	0.457795	0.556579	0.483372	0.641389	0.916409	0.953537	0.837112	1.73182	0.0282581		SHOC2
A0A1D5Q2F4	2.09704	4.09167	2.75802	2.98224	10.9756	9.37461	11.5722	10.6408	3.56806	0.000960311
F6ZJK0	1.24132	1.07982	1.65674	1.32596	0.301204	0.348465	0.577525	0.409065	0.308504	0.00878104
F6YZH9	2.77677	1.89515	2.76256	2.47816	0.691897	0.452457	0.514089	0.552814	0.223074	0.00303868		PHLDB2
A0A1D5RDQ5	0.814075	0.360431	0.719621	0.631376	0.25122	0.122905	0.205692	0.193272	0.306113	0.037683		SPECC1L
A0A1D5Q2T8	1.07897	1.12476	1.00934	1.07103	0.925058	0.888239	0.946193	0.91983	0.85883	0.0158267		LOC696973
A0A1D5Q2U8	2.04299	1.6185	1.42114	1.69421	0.831416	0.939968	0.939973	0.903786	0.533455	0.013402	Golgi SNAP receptor complex member 1	GOSR1
G7MV27	5.54273	4.19487	4.44145	4.72635	2.44477	1.49812	2.23599	2.05963	0.435775	0.00612924		RAI14
A0A1D5Q325	0.511284	0.979735	0.597512	0.696177	1.23341	2.45095	1.97741	1.88726	2.71088	0.0357285		COQ6
F7GBS7	0.121284	0.115581	0.0527538	0.0965395	0.392591	0.231552	0.30607	0.310071	3.21186	0.0142576		BOP1
F6W6G4	0.381522	0.375661	0.232921	0.330035	0.48919	0.566574	0.611361	0.555708	1.68379	0.020058		PNPLA6
F6RQ65	5.31115	5.60642	6.8257	5.91442	1.10978	0.660373	1.8173	1.19582	0.202186	0.00118527		MTUS1
A0A1D5Q3Q9	37.1052	24.3801	38.8503	33.4452	19.366	9.30143	6.1196	11.5957	0.346706	0.0226584		TNXB
A0A1D5QF41	0.921685	0.9186	0.8977	0.912662	1.15526	1.07547	1.00704	1.07926	1.18254	0.0186018		NOP2
A0A1D5Q402	2.55517	0.0948487	1.61475	1.42159	4.12075	5.39373	7.58731	5.70059	4.01001	0.0260652
F7HMX1	2.4839	2.70362	1.94725	2.37826	3.80623	4.56968	4.02466	4.13352	1.73805	0.0053422		PSMD14
F7AVN6	2.6685	1.24112	1.93386	1.94783	4.85663	4.37353	4.38137	4.53718	2.32935	0.00423693		AP1M1
A0A1D5Q486	1.00926	0.58949	1.45833	1.01902	0.262867	0.149585	0.279268	0.230573	0.226269	0.0361405		ZC3H13
A0A1D5Q4B1	8.22083	5.95582	7.69175	7.28947	3.54842	2.33416	5.12852	3.67037	0.503517	0.0268773		ANP32B
A0A1D5QH10	0.483931	0.560893	0.567569	0.537465	0.202009	0.18516	0.0778847	0.155018	0.288424	0.0012648		ASAP1
A0A1D5Q4C0	25.3975	24.9184	25.5095	25.2751	54.3829	45.3393	63.4705	54.3975	2.15222	0.00512096	NADPH--cytochrome P450 reductase	POR
A0A1D5Q4E7	4.41983	3.46426	5.66056	4.51488	1.70622	1.79974	2.76956	2.09184	0.46332	0.0282828		FYCO1
A0A1D5Q4U4	1.64261	0.822347	1.03356	1.16617	0.0413751	0.0710795	0.593001	0.235152	0.201644	0.0376473		ARFGAP1
A0A1D5Q520	0.509724	0.527351	0.6215	0.552858	0.289183	0.255458	0.268237	0.270959	0.490106	0.00144542		AAK1
A0A5F8ANM2	11.2827	9.74897	8.81314	9.94827	13.0771	16.1705	19.1543	16.134	1.62179	0.0310258	Glucose-6-phosphate isomerase	GPI
A0A1D5Q5J5	5.43803	4.3099	3.93768	4.56187	9.4301	8.90612	10.3773	9.57118	2.09808	0.00130295		LYPLA1
A0A1D5Q5K8	0.0625364	0.153491	0.122821	0.11295	0.175751	0.287143	0.245722	0.236205	2.09125	0.0428423		CELF2
F7H9R3	0.512221	0.32576	0.695634	0.511205	0.215865	0.136041	0.195002	0.182302	0.356613	0.0397084		EGK_02772
A0A5F7ZNM3	0.908719	0.766659	0.885624	0.853667	1.35594	1.77888	2.41341	1.84941	2.16643	0.0326628
A0A1D5Q5T7	1.02884	1.30146	0.917969	1.08276	2.51095	1.86085	1.88815	2.08665	1.92716	0.0140701	Glucosylceramidase	GBA
A0A1D5Q6E7	13.4304	16.0553	9.84436	13.11	22.67	40.808	28.382	30.62	2.33562	0.0362275
A0A1D5Q6L9	0.0506572	0.0885781	0.0256554	0.0549636	0.278084	0.560024	0.414456	0.417521	7.59633	0.0122003
A0A1D5Q6X2	1.7177	1.63229	1.6189	1.6563	1.94536	1.9729	1.99367	1.97064	1.18979	0.000757306		UPF1
F6YAE6	0.0961068	0.100586	0.113955	0.103549	0.205378	0.218422	0.175322	0.199708	1.92863	0.00225519		LOC714876
H9EMC7	2.19629	2.27948	1.81527	2.09701	2.99637	4.03335	3.82419	3.61797	1.7253	0.0118886		RAB2A
A0A1D5Q7H4	0.650269	0.381538	0.316946	0.449584	0.898771	1.36459	1.0269	1.09675	2.43949	0.019876		CYFIP1
F6Z704	4.08771	3.71217	2.90171	3.5672	2.14899	1.37896	1.56336	1.6971	0.475753	0.0112192		SF1
A0A1D5Q7I0	0.199418	0.176352	0.187101	0.187624	0.495316	1.21224	0.671388	0.792983	4.22645	0.0485591
A0A1D5QHY3	13.5583	20.0226	10.4103	14.6637	29.7297	32.6939	47.2535	36.559	2.49316	0.0230933		SUCLG1
A0A1D5Q7K4	9.06674	7.36414	6.65789	7.69626	11.5694	17.2385	12.3186	13.7088	1.78123	0.0349329
A0A1D5Q7N8	7.57948	6.74777	7.79441	7.37389	3.70329	4.40962	4.51326	4.20873	0.570761	0.00149044		2021-09-09
A0A1D5Q7U6	2.04874	2.11725	1.99368	2.05323	1.65955	0.846135	1.2708	1.25883	0.613098	0.0287418		HCLS1
F6UKG6	0.457272	0.227604	0.43684	0.373905	0.160887	0.0489617	0.0656761	0.0918416	0.245628	0.0255434		DCP1A
A0A1D5Q7Z9	1.54817	1.7374	1.54496	1.61018	1.05211	0.75297	1.3273	1.04413	0.648454	0.0333194		RAB3GAP1
F7FVF1	0.514093	0.50284	0.545918	0.52095	0.819234	1.46925	1.05561	1.1147	2.13974	0.0355768		DNAJC13
A0A1D5Q833	2.26344	1.32146	1.72196	1.76895	0.813393	0.592939	0.985012	0.797115	0.450614	0.0302778		PPFIA1
A0A1D5RGT4	3.9636	4.71448	3.07483	3.91764	4.99377	6.69095	5.97085	5.88519	1.50223	0.044972		NPEPPS
F7EVZ6	2.31659	2.34352	2.51245	2.39085	1.02796	0.833102	1.11413	0.991732	0.414803	0.000171865		ZNF638
A0A1D5Q848	0.196967	0.145376	0.190747	0.177697	0.0880143	0.142115	0.0653409	0.0984902	0.554261	0.0473169		TSC1
A0A5F7ZWR4	0.427006	0.72982	0.472377	0.543068	0.244217	0.326721	0.151595	0.240844	0.443489	0.0476109		PHLDB1
A0A1D5QCR5	25.2799	39.752	22.2411	29.091	66.6714	60.7074	53.0538	60.1442	2.06745	0.00970638		NDUFS1
A0A1D5Q8G7	4.93569	5.8286	3.8926	4.88563	8.81282	11.7589	10.8311	10.4676	2.14253	0.00569926
A0A1D5Q8H4	2.43422	3.0236	2.18933	2.54905	0.78244	1.01198	0.741719	0.84538	0.331645	0.00286473
A0A1D5QH79	0.167034	0.15828	0.0689625	0.131425	0.269631	0.301679	0.283899	0.28507	2.16906	0.00929423	Protein argonaute	AGO2
A0A1D5Q8J6	8.11995	7.87945	7.06525	7.68822	10.5076	13.422	9.48703	11.1389	1.44882	0.0475776		AP2A1
A0A1D5Q8J9	0.229399	0.142252	0.158159	0.176603	0.310996	0.298424	0.300236	0.303219	1.71695	0.00947851		HERC1
A0A5F8A0P1	1.76765	1.81498	2.50551	2.02938	0.447302	0.124619	0.777353	0.449758	0.221623	0.00652739		MTFR1
A0A1D5Q8P3	0.259823	0.234749	0.0622427	0.185605	0.337742	0.54492	0.428432	0.437031	2.35463	0.0435696		PTGS1
A0A5F8ADE0	0.72328	0.666356	0.463065	0.617567	1.29827	1.66072	1.1935	1.38416	2.24132	0.00910825		ERAP1
A0A5F7Z8V5	0.170903	0.2562	0.401106	0.27607	1.10119	0.889609	1.15794	1.04958	3.80186	0.00185769		CMPK2
F7GQZ0	2.96499	3.75231	1.91932	2.87887	0.152432	0.122864	0.112305	0.1292	0.0448788	0.00661514		WIBG
A0A1D5Q924	7.43907	7.21435	8.82334	7.82559	3.81941	2.71772	5.22332	3.92015	0.50094	0.0114623		TJP2
A0A5F7ZK80	0.65325	0.583792	0.83811	0.691717	0.221289	0.299794	0.347947	0.289677	0.418779	0.00887967
F7GKP2	0.448501	0.469549	0.374354	0.430801	0.182479	0.176839	0.0793083	0.146209	0.339388	0.00299731		RILPL1
A0A1D5Q9L9	0.772127	0.74634	0.692376	0.736948	0.385859	0.37981	0.526454	0.430708	0.584448	0.00456576		PPIL4
A0A1D5Q9P0	2.09118	0.947519	2.19042	1.74304	0.527302	0.300513	0.0702364	0.29935	0.171741	0.0263676		PALMD
A0A1D5Q9Q4	1.0424	0.834137	0.599355	0.825297	3.23498	6.14793	4.80216	4.72836	5.72928	0.0101497
G7N990	7.67689	8.85775	9.59363	8.70943	4.95423	3.24168	6.7757	4.99054	0.573004	0.0329813		COPS8
A0A1D5Q9W0	0.0786225	0.0893723	0.124088	0.097361	0.344189	0.368716	0.3061	0.339668	3.48875	0.000444177
A0A1D5Q9Y5	1.22364	1.1993	1.26166	1.2282	0.485272	0.650916	0.889276	0.675155	0.549711	0.00958131
A0A1D5QA33	0.679563	0.558349	0.74884	0.662251	0.2775	0.254609	0.358037	0.296715	0.448041	0.00462003
A0A1D5QAR0	16.1879	20.2795	10.9279	15.7984	33.034	42.7261	40.9248	38.895	2.46195	0.00456057
F7GY01	0.598128	0.421816	0.557369	0.525771	0.196029	0.142387	0.215531	0.184649	0.351196	0.00407362		MED8
F7H498	0.379685	0.0582507	0.605113	0.347683	1.12224	2.013	2.10454	1.74659	5.02353	0.0163543		DPM1
F7C6H4	27.6831	25.0675	33.0262	28.5923	8.39893	6.00892	10.6063	8.33804	0.291619	0.00167091		CAST
A0A1D5REI0	0.939192	0.466575	0.799941	0.735236	0.23881	0.36123	0.158266	0.252769	0.343793	0.0338091		LIMCH1
H9Z538	3.7126	2.95623	2.28933	2.98605	5.56759	8.00287	6.05441	6.54162	2.19073	0.0138875
F6ZFN1	18.0336	13.7149	17.7217	16.4901	12.6554	11.7061	11.1069	11.8228	0.716964	0.0331245		YBX1
F6S5G4	1.25415	1.3607	1.36876	1.32787	0.848976	0.582547	0.776491	0.736005	0.554274	0.00251188		MTSS1
A0A1D5QC69	10.7731	16.0897	11.2254	12.696	35.8967	49.1153	43.6114	42.8745	3.37699	0.00197735
A0A1D5QC79	0.140143	0.0840783	0.0489833	0.0910681	0.196581	0.23348	0.322594	0.250885	2.75492	0.0252512		CHID1
H9FNS4	17.5854	16.6376	12.0549	15.4259	7.6805	5.82446	8.86803	7.45766	0.483449	0.0143487		DCTN2
A0A5F7ZM16	3.75351	2.8431	2.85427	3.15029	2.10251	0.855926	1.40659	1.45501	0.461865	0.0226439		TPD52
F6SU56	1.04597	0.704986	1.24142	0.997459	0.244563	0.431939	0.406475	0.360992	0.361912	0.0190571		SH3KBP1
A0A1D5QCI8	0.659837	0.502195	0.270439	0.47749	0.774034	1.03149	1.19691	1.00081	2.09598	0.0351307		LOC715846
F7GZD7	4.84729	3.46376	4.17492	4.16199	2.78248	3.1545	2.52087	2.81928	0.677388	0.0378953		LOC694823
A0A1D5QCQ7	14.4108	6.54817	13.9821	11.647	4.4089	1.6921	5.09817	3.73306	0.320516	0.0454009
H9EMF5	0.442087	0.453065	0.379553	0.424902	0.17408	0.0968247	0.143136	0.138013	0.324813	0.000863049		FNBP1L
A0A1D5QCT7	16.2188	18.4795	23.5024	19.4002	4.19662	6.24317	2.79073	4.41017	0.227326	0.00321924
A0A1D5QCW5	14.2898	11.0054	10.4804	11.9252	30.9311	57.7969	42.5922	43.7734	3.67066	0.0155086		EGK_12362
F6WI86	16.7117	11.182	12.4639	13.4525	4.43704	3.61297	6.30845	4.78616	0.355781	0.00944437		LOC711526
A0A1D5QD20	1.0459	1.35153	1.24382	1.21375	0.840036	0.796845	0.687612	0.774831	0.638378	0.011926
A0A1D5QD76	0.0735552	0.0536056	0.0739364	0.0670324	0.0959948	0.108124	0.0935327	0.0992171	1.48014	0.016412		EGK_02001
F7ETD0	102.673	166.512	94.7155	121.3	288.093	355.382	357	333.492	2.74931	0.00272159	ATP synthase subunit alpha	ATP5A1
A0A1D5QDB0	1.82968	1.63993	1.88316	1.78425	0.762743	0.487644	0.432254	0.56088	0.31435	0.000630896		EPS15L1
A0A1D5QDC2	7.66996	7.11544	5.57369	6.78636	2.02928	1.76067	2.41817	2.06937	0.304931	0.00197637		TNS1
I0FGW0	0.0716746	0.240372	0.161416	0.157821	0.407124	0.5503	0.325614	0.427679	2.7099	0.0299348	Alpha-mannosidase	MAN2C1
A0A1D5QQN8	1.43203	2.10113	1.39084	1.64133	1.1616	0.467595	0.740745	0.789981	0.481304	0.0497832		ESPN
A0A1D5QE96	1.05474	0.987117	1.02823	1.02336	0.749136	0.699972	0.63167	0.693593	0.677758	0.00110714		ADAR
A0A1D5QED6	1.36939	1.26749	0.73377	1.12355	2.46198	3.47663	2.38969	2.7761	2.47083	0.0147782		GMPPA
A0A1D5QEG3	1.48033	1.77216	1.76407	1.67219	2.1039	2.14336	2.25899	2.16875	1.29695	0.00961756	Clustered mitochondria protein homolog	CLUH
A0A1D5QEH0	0.753649	0.610417	0.408707	0.590924	0.19262	0.285699	0.363156	0.280492	0.474666	0.0496559
A0A1D5QEJ8	0.577327	0.912867	0.677404	0.722533	1.52844	1.67743	1.54886	1.58491	2.19355	0.00142207		CLPTM1
A0A1D5QES2	0.116613	0.208776	0.3504	0.225263	0.403811	0.433243	0.428994	0.422016	1.87344	0.0455694
F7EJF0	3.35375	3.63584	1.87256	2.95405	5.58896	7.02779	5.99071	6.20248	2.09965	0.00948119		SEC23A
F6RJC7	4.43231	5.45125	4.93567	4.93975	3.35327	3.62467	3.44503	3.47432	0.70334	0.00859482		MYO18A
F6XPT4	1.46098	1.07921	1.66507	1.40175	0.165336	0.304817	0.469087	0.31308	0.223349	0.00484733		PHRF1
A0A1D5QF94	5.79303	2.91043	4.22066	4.30804	2.27149	1.22955	1.50262	1.66789	0.387157	0.0412547		UBQLN1
A0A1D5QFC3	1.1827	1.05062	1.05071	1.09467	0.733856	0.665553	0.619979	0.673129	0.614913	0.00156466
A0A5F7ZWE8	4.19241	2.87141	4.09792	3.72058	1.59152	1.2205	1.46882	1.42695	0.383529	0.00641926		SH3GL1
A0A1D5QFT7	0.118228	0.0961594	0.0801554	0.0981808	0.152769	0.228514	0.180598	0.187294	1.90764	0.0226621		FAM126A
F7FKU2	0.6658	0.644138	0.723043	0.67766	0.514194	0.231886	0.354489	0.366856	0.541357	0.0216888		ARHGEF11
G7NQ58	0.617542	0.712189	0.53891	0.62288	1.18892	1.50925	1.34439	1.34752	2.16337	0.00232651		ATP6V0D1
A0A1D5QG66	16.0336	20.3336	18.283	18.2168	7.06215	8.72534	10.6962	8.82789	0.484603	0.00447028		NAP1L4
A0A1D5QG76	0.0674935	0.101299	0.0358971	0.0682299	0.201781	0.292797	0.231239	0.241939	3.54594	0.00610057
A0A5F7ZM52	0.466632	0.491408	0.448356	0.468799	0.699947	0.551904	0.658236	0.636695	1.35814	0.0214754	Mitochondrial Rho GTPase	RHOT2
F7FRR6	2.77587	2.99095	3.90148	3.22277	1.66419	1.62504	2.29954	1.86292	0.578049	0.0291176		SCRIB
A0A5F7ZMK9	0.564188	0.54939	0.522984	0.545521	0.293941	0.457469	0.336739	0.362717	0.6649	0.0222489		RXRA
A0A1D5QGR3	1.174	1.4004	1.72531	1.43324	0.765592	0.646305	0.927758	0.779885	0.544142	0.0220011		CUTL1
F7GLG1	3.49211	2.58178	4.82939	3.63443	1.86219	1.4369	1.82202	1.70704	0.469685	0.0445104		ERC1
A0A1D5RHI0	2.63862	2.88377	3.04274	2.85504	1.41001	1.25448	1.52998	1.39816	0.489714	0.000509417		ABLIM1
F6PPD8	2.25224	1.65315	1.96891	1.9581	1.0467	0.0981408	0.710469	0.618435	0.315834	0.0149165		RAB43
A0A1D5R395	0.873704	0.888033	0.576947	0.779561	0.440036	0.307808	0.318372	0.355405	0.455904	0.0181606	Ribosomal protein S6 kinase	RPS6KA1
A0A1D5RCF2	3.46431	1.97517	2.55316	2.66421	0.965093	0.425891	0.0662186	0.485734	0.182318	0.0125986		PCDH1
H9FQ52	4.21009	4.5672	3.13988	3.97239	1.62914	1.41595	2.59293	1.87934	0.4731	0.0203082		CRIP2
A0A1D5QI54	4.19379	5.11297	3.33092	4.21256	7.22885	7.02444	6.84502	7.03277	1.66948	0.0058532
A0A1D5QIB8	0.554654	0.405906	0.462703	0.474421	0.283013	0.233948	0.247714	0.254892	0.537269	0.00864786
A0A5F8A8P0	0.738256	0.495422	0.350038	0.527905	0.168296	0.129304	0.260072	0.185891	0.352129	0.0460452		RBM27
F6ZFY9	1.09842	0.983283	1.80968	1.29713	0.374105	0.052899	0.0671681	0.164724	0.126991	0.0153369		SLTM
F6RZP3	26.3741	16.9257	22.1092	21.803	10.7786	5.4101	11.4276	9.20545	0.42221	0.0194137		EPN1
F7H8D1	0.122068	0.0661471	0.0290527	0.0724227	3.27779	6.44768	3.38403	4.36983	60.3379	0.0144561	Vacuolar protein sorting-associated protein 29	LOC709646
F7HNR0	0.0740632	0.0996532	0.0993545	0.0910236	0.26644	0.375265	0.430193	0.357299	3.92535	0.00550695		C2H3orf58
A0A1D5QJG6	0.0380339	0.0585117	0.087017	0.0611875	0.300445	0.447946	0.432891	0.393761	6.43531	0.00245387
A0A1D5QJP4	0.191517	0.301159	0.209483	0.234053	0.312253	0.379142	0.420226	0.37054	1.58315	0.0420299
A0A1D5QK29	0.282434	0.243242	0.245332	0.257003	0.641104	0.642395	0.878747	0.720749	2.80444	0.00440726		SEC24B
A0A5F8A9A0	0.0797989	0.0679906	0.034705	0.0608315	0.126433	0.0978964	0.137478	0.120602	1.98256	0.0289864		LOC718598
F6XKY8	2.27606	2.85374	4.24369	3.1245	1.36459	0.803796	1.21789	1.12876	0.361261	0.0303652	Thiamine-triphosphatase	THTPA
F6YU76	1.68008	1.53522	1.75631	1.6572	0.71886	0.676948	0.928058	0.774622	0.467427	0.00095127		TNS2
A0A5F8ARQ2	51.9674	30.4266	54.2365	45.5435	22.4684	12.7834	22.7612	19.3377	0.424598	0.0338317
A0A1D5QKS1	0.432172	0.892011	0.602876	0.642353	1.22002	1.6634	1.85233	1.57858	2.4575	0.0153254	Isocitrate dehydrogenase [NAD] subunit, mitochondrial	IDH3B
A0A1D5QL31	0.492494	0.614001	0.585667	0.564054	0.973891	0.817229	0.761316	0.850812	1.50839	0.0174795
A0A1D5R8G1	1.03512	0.632958	1.25192	0.973331	1.71598	1.79656	1.84161	1.78472	1.83362	0.0118241		TBC1D15
A0A1D5QUX4	2.76135	1.7623	1.86437	2.12934	1.12833	0.865583	0.99007	0.994663	0.467123	0.0254167		CLIP1
A0A1D5QLL7	7.15167	8.36538	7.1587	7.55858	6.25432	5.58119	5.51147	5.78233	0.765001	0.0191518		MYH10
A0A1D5QLM0	0.547998	0.358496	0.600145	0.502213	0.22223	0.152425	0.135301	0.169985	0.338472	0.0131082		YAP1
A0A1D5QLM8	0.223567	0.0786585	0.137409	0.146545	0.300267	0.300613	0.411009	0.337296	2.30166	0.0270272		RAB17
A0A5F8AFH3	3.39678	0.51291	1.7417	1.8838	4.10935	7.99318	5.75689	5.95314	3.16019	0.0439782		ARPC4
I0FTK4	12.8324	11.4995	12.9124	12.4148	17.9469	17.434	23.0295	19.4701	1.5683	0.018669
F7EUM0	2.54065	2.38136	1.78865	2.23689	3.34593	3.94714	4.9704	4.08782	1.82746	0.0245481		RAB18
A0A1D5R8W3	2.12775	5.49892	3.2585	3.62839	24.4965	13.4975	14.9584	17.6508	4.86464	0.017424	Cytochrome P450 2E1	CYP2E1
A0A1D5QNT3	0.0624726	0.197527	0.0818927	0.113964	0.241503	0.295785	0.340247	0.292511	2.5667	0.0247438		AQR
H9FVT9	6.35257	8.09088	9.30802	7.91716	2.21603	3.78373	1.83041	2.61006	0.329671	0.00708987		SERPINB6
A0A1D5QMU6	5.07922	3.00568	4.86591	4.31694	1.38565	0.946216	1.25618	1.19601	0.277052	0.0096679
F7HP89	0.431756	0.301815	0.406502	0.380024	0.189457	0.138444	0.270223	0.199374	0.524636	0.0308215	Kinesin-like protein	KIF21A
A0A1D5QNJ5	0.624961	0.350013	0.414037	0.463004	0.959573	0.666589	0.779339	0.801833	1.73181	0.046607		COMMD4
A0A1D5QNN5	2.60683	1.50805	1.05331	1.72273	3.91558	4.04204	4.7793	4.24564	2.46448	0.00914169
A0A1D5QSG3	7.09482	6.05472	4.93008	6.02654	11.9786	10.2742	13.5555	11.9361	1.98059	0.00648823		MCCC1
A0A1D5RAV7	0.299421	0.505599	0.118572	0.307864	3.70365	2.05751	1.86511	2.54209	8.25718	0.0197573		ABCD3
A0A1D5QP06	0.214429	0.294902	0.301885	0.270406	0.0869168	0.137294	0.058436	0.0942157	0.348424	0.00833098
A0A5F8AA39	8.00486	5.28247	4.67046	5.98593	2.63252	2.07084	2.78563	2.49633	0.417033	0.0290765		MTDH
A0A5F7ZRR3	23.7909	31.9385	15.2124	23.6473	82.0695	81.1649	82.7713	82.0019	3.46771	0.000273859		SLC25A13
A0A1D5QP54	0.488404	0.0840791	0.185316	0.252599	0.67423	0.771516	1.06872	0.838155	3.31812	0.0260925		DRG2
A0A1D5QPE8	1.00007	2.02025	1.9078	1.64271	3.49197	3.21004	3.48509	3.3957	2.06714	0.00644212		CARS2
A0A1D5QPG1	13.0952	10.5083	10.0388	11.2141	29.4347	49.4127	36.4122	38.4199	3.42603	0.0101263
A0A1D5QPY1	1.42455	1.06237	1.17838	1.22176	0.707676	0.799452	0.727855	0.744994	0.60977	0.0124418		MASP1
A0A1D5QQB8	14.944	17.8793	10.8381	14.5538	10.0435	8.07305	6.87462	8.33038	0.572385	0.0499803		UBE2L3
A0A5F8AH36	1409.98	932.468	1026.06	1122.84	446.162	61.4192	336.398	281.327	0.25055	0.0105397
A0A1D5QQL5	0.557636	0.768092	1.66483	0.996854	11.4369	8.06135	6.54039	8.67954	8.70693	0.00665466
F7HP37	1.97206	1.46244	1.4219	1.6188	0.916509	0.954905	1.08573	0.985715	0.608918	0.0264031		SNX8
A0A5F7ZNW8	0.668955	1.19872	0.493699	0.787126	0.107024	0.173862	0.177732	0.152873	0.194216	0.0409248
A0A1D5QR99	32.2489	24.9284	25.6388	27.6054	12.3124	12.598	6.95069	10.6203	0.38472	0.00461167		BHMT2
F6ZDX2	2.83709	3.80642	3.76164	3.46838	1.41585	2.13831	0.0969043	1.21702	0.35089	0.0290927		CD44
A0A1D5REZ5	1.70556	1.0112	1.82228	1.51302	0.555476	0.477486	0.745504	0.592822	0.391815	0.0256421		INADL
A0A1D5QRQ6	0.352019	0.041985	0.287026	0.22701	0.477079	0.67521	0.660821	0.60437	2.66231	0.029588
A0A1D5QRX2	0.304011	0.188687	0.251015	0.247904	0.628673	0.823144	0.688324	0.713381	2.87764	0.00218977
A0A1D5QS14	1.38627	1.62882	1.30223	1.43911	2.49186	2.2814	2.39152	2.38826	1.65955	0.00118493		DERA
A0A5F7ZM96	0.51177	0.413503	0.343885	0.423052	1.00068	1.42898	1.2675	1.23239	2.91308	0.00379376		MRPL39
F6RJJ7	25.1146	15.9055	20.7223	20.5808	26.0403	34.8131	37.1493	32.6676	1.58729	0.0483386	Peptidyl-prolyl cis-trans isomerase	FKBP2
F7FBH2	2.83768	3.22743	1.51874	2.52795	4.10721	4.84002	4.4638	4.47035	1.76837	0.0254169		SEC24D
A0A1D5QSY9	0.700711	0.561968	0.63045	0.631043	0.780267	0.921121	0.830036	0.843808	1.33716	0.0208173		ANKFY1
G7N1N3	3.48171	5.07212	3.29769	3.95051	1.86643	2.43374	0.723434	1.67454	0.423879	0.0394021		PTER
A0A1D5QTM0	0.804958	0.815395	0.927939	0.849431	0.453856	0.352977	0.317746	0.374859	0.441307	0.00111349
A0A5F8AF64	30.8171	31.5246	32.2546	31.5321	20.509	15.848	23.3929	19.9166	0.63163	0.00654901		HAGH
F6TE46	2.28487	3.04929	2.02399	2.45272	0.954622	1.20753	1.36646	1.1762	0.479552	0.0180552		HMGB3
A0A1D5QTS6	0.118052	0.069874	0.100428	0.0961178	0.262593	0.275628	0.32358	0.287267	2.9887	0.0011987
A0A1D5R1N1	0.836401	0.92781	1.09842	0.95421	0.55252	0.550667	0.590977	0.564722	0.591821	0.0074901
A0A5F8A854	1.06885	2.48385	2.12494	1.89255	8.15886	10.4633	7.82599	8.81606	4.65831	0.00175046	60S ribosomal protein L18a	LOC700872
A0A1D5R816	1.64108	0.0566759	0.91481	0.870856	2.66988	1.94613	3.51795	2.71132	3.1134	0.0462295		MTX2
F7H4I9	0.226639	0.260941	0.402488	0.296689	0.0558537	0.0774495	0.0481827	0.0604953	0.203901	0.0123329		DGCR14
A0A1D5QUA8	1.11898	0.913476	1.04225	1.0249	2.08887	2.3207	1.81059	2.07338	2.02301	0.00275119		QARS
A0A1D5QUW9	2.28546	1.37324	2.13869	1.93246	0.569617	0.717849	0.802271	0.696579	0.360462	0.0131682		EGK_20728
A0A1D5QV70	15.2342	21.9512	13.7044	16.9633	41.7418	39.5014	28.3348	36.526	2.15324	0.0157815	Aldehyde dehydrogenase	ALDH3A2
A0A1D5QVH6	7.3056	7.96115	6.4881	7.25162	16.4406	11.0551	13.0995	13.5317	1.86603	0.0181265
A0A1D5QVN5	2.8752	1.97599	3.1327	2.6613	0.978771	0.641092	1.49726	1.03904	0.390427	0.0195644		GJA9
A0A1D5QW47	9.75767	5.97947	4.73035	6.82249	1.12146	0.910127	1.68428	1.23862	0.18155	0.0217241
F7DXZ6	0.990293	0.822168	1.40775	1.0734	0.468994	0.312757	0.400704	0.394152	0.367198	0.0194916		PPFIBP1
A0A1D5QWC0	0.791125	1.13745	1.29752	1.07536	0.60203	0.34509	0.128351	0.358491	0.333367	0.0240759		MLX
A0A1D5QWS0	42.0003	73.5912	31.4415	49.011	97.293	189.324	159.675	148.764	3.03531	0.0290328	Malate dehydrogenase	MDH2
A0A1D5QWS7	5.79684	5.89597	8.6009	6.76457	3.29966	2.6829	3.28425	3.08894	0.456634	0.0174383		DBNL
A0A1D5QX36	0.0404567	0.0463529	0.0504426	0.0457507	0.0752926	0.114367	0.0830594	0.0909064	1.987	0.0213095
F6ZKF1	0.111056	0.0616666	0.0514113	0.0747112	0.212135	0.137986	0.192398	0.18084	2.42052	0.0211572		SLCO2B1
A0A1D5QX71	0.893396	1.27301	1.08187	1.08276	2.04492	2.64851	2.77271	2.48871	2.29849	0.00492072	Aminomethyltransferase	AMT
F6WQ68	0.638551	0.652416	0.923596	0.738188	0.472627	0.20804	0.145958	0.275542	0.373268	0.0275689		AKAP13
A0A1D5QXB9	0.45592	0.514952	0.403541	0.458137	0.0411054	0.0834032	0.100387	0.0749651	0.16363	0.000475055
A0A1D5QXC3	1.79005	1.68909	1.72897	1.73604	2.41546	2.15345	2.70309	2.424	1.39628	0.0130327	Ubiquitin carboxyl-terminal hydrolase	USP7
A0A1D5QXD8	2.06379	3.12458	2.8468	2.67839	5.83402	8.12986	4.69874	6.22087	2.32262	0.0286129		ERGIC1
A0A1D5QXK5	0.0695727	0.0402955	0.190382	0.100083	0.35715	0.225233	0.355283	0.312555	3.12295	0.0285007		DDX41
A0A1D5QXZ0	32.866	29.5415	36.3529	32.9201	5.83081	0.803562	5.42041	4.01826	0.122061	0.000341544
A0A1D5QYI2	5.0962	3.29598	5.09954	4.49724	3.31829	1.90948	1.92356	2.38378	0.530053	0.0499581
A0A1D5QYJ7	0.588074	0.738958	0.497779	0.60827	1.38764	2.09243	1.48745	1.65584	2.72221	0.010562		NUP205
A0A5F7ZC85	0.661016	1.10749	0.111648	0.626717	2.68449	1.39874	2.33296	2.13873	3.41259	0.0344518		TRRAP
A0A1D5QYN2	12.5793	12.6592	11.9493	12.3959	10.1364	10.0292	7.39846	9.18804	0.741216	0.0254603
A0A5F7ZUJ5	2.5966	1.65304	2.3814	2.21035	1.4602	1.1423	1.37436	1.32562	0.599734	0.0423648		AKAP9
F7ANI8	14.2274	10.4829	10.5153	11.7419	4.3252	3.58958	3.21939	3.71139	0.316082	0.00333873	Synaptosomal-associated protein	SNAP23
F7D6W0	1.87884	2.36559	1.75792	2.00078	1.29624	0.765401	0.804369	0.955337	0.477482	0.0143395	Receptor protein-tyrosine kinase	ERBB2
F6WYB6	4.14734	4.77863	2.42019	3.78205	2.14255	0.93168	1.51922	1.53115	0.404846	0.0458954		SERPINA5
A0A1D5QZ18	1.03387	1.06162	0.419039	0.838176	2.7221	3.00353	1.73737	2.48767	2.96795	0.0195853
A0A1D5QZ63	57.9996	50.9039	64.1802	57.6946	43.1665	31.3485	46.313	40.276	0.69809	0.0430255
A0A1D5QZF9	0.682198	0.655032	0.54934	0.628857	0.467177	0.461245	0.498239	0.475554	0.75622	0.0219652		PIK3C2A
A0A1D5QZL3	0.0677786	0.0640494	0.0487406	0.0601896	0.523882	0.527744	0.659135	0.570254	9.4743	0.000340455
A0A1D5R004	15.4495	19.6721	17.0152	17.3789	27.7774	35.8189	37.1493	33.5819	1.93233	0.00697749		SDHA
A0A1D5R0G5	7.49835	6.79938	5.23082	6.50952	11.3977	14.3931	9.70061	11.8305	1.81741	0.0252385		STEAP3
H9Z113	79.109	67.9042	67.0396	71.3509	26.3797	16.9795	29.7257	24.3616	0.341434	0.000992545	Aminoacylase-1	ACY1
A0A1D5R0J3	0.874051	1.17292	0.535093	0.860689	1.99701	2.63912	1.93859	2.19157	2.5463	0.0101555	Eukaryotic translation initiation factor 3 subunit L	EIF3L
F7HNE5	48.0014	45.8118	32.5297	42.1143	21.4454	13.1854	15.5815	16.7375	0.397429	0.00943813		LOC710137
A0A1D5R122	15.9359	6.46826	13.0391	11.8144	3.18429	3.11119	4.32629	3.54059	0.299685	0.043013
F7GEW4	0.23724	0.356331	0.0535291	0.2157	0.526162	0.429099	0.61612	0.523794	2.42834	0.040649
A0A1D5R145	12.8674	8.92978	12.6172	11.4715	3.35209	2.47495	4.11758	3.31487	0.288967	0.00387253		SAFB2
A0A5F7ZWU7	0.0899622	0.190886	0.0953375	0.125395	1.51808	1.81113	1.1745	1.50124	11.972	0.00181316		FARP2
A0A1D5R1X5	14.4618	17.1393	20.1247	17.2419	6.32484	5.65605	10.9154	7.63209	0.442648	0.0144631		PSAP
A0A1D5R219	0.0778157	0.0759841	0.104778	0.0861926	0.339882	0.388431	0.521957	0.416757	4.83518	0.00391652		VIPR1
A0A1D5R249	2.38991	2.08382	1.95568	2.14314	2.88976	3.17191	3.08281	3.04816	1.42229	0.00412805		GART
A0A5F7ZBM1	0.0946428	0.0877279	0.0429666	0.0751124	0.177977	0.293703	0.158961	0.210213	2.79865	0.0401473
A0A1D5R2U5	2.75015	1.83684	2.75483	2.44727	0.528477	0.656931	0.93469	0.706699	0.28877	0.00605435		IK
A0A1D5R2V4	0.0946457	0.460375	0.353262	0.302761	1.35288	1.81481	2.31658	1.82809	6.03806	0.00695093
A0A5F8AQU5	0.560409	0.597194	0.362015	0.506539	0.0406504	0.0799334	0.144293	0.0882924	0.174305	0.0061217
A0A1D5R342	4.33455	3.68995	5.15317	4.39256	2.13421	0.882926	1.71882	1.57865	0.359393	0.00740382		MPRIP
A0A1D5R394	0.0830353	0.0608241	0.094731	0.0795301	0.371612	0.434312	0.286709	0.364211	4.57953	0.00291782
A0A5F7ZZW5	0.928168	0.805612	0.0952618	0.60968	1.43298	3.50203	2.40145	2.44549	4.0111	0.0479645		UFSP2
F7DVE0	5.9532	4.90441	5.45885	5.43882	12.4837	14.2297	8.02383	11.5791	2.12897	0.0305174	Peptidyl-prolyl cis-trans isomerase	FKBP11
F6SB54	0.775282	0.614073	0.509263	0.632872	1.11765	0.942942	0.873801	0.978131	1.54554	0.0312252	Protein arginine N-methyltransferase 5	PRMT5
F6W6Z6	1.63963	2.07321	1.96683	1.89322	1.5211	0.87113	1.21714	1.20312	0.63549	0.0392289		PSIP1
A0A1D5R518	0.323304	0.23123	0.458721	0.337752	0.0678844	0.16509	0.0721655	0.101713	0.301148	0.0322537		RBM19
F7H3Z5	11.2685	8.08156	15.6905	11.6802	5.60712	2.19011	6.0945	4.63058	0.396447	0.0492172		KTN1
A0A5F8AQ15	0.157355	0.194215	0.120713	0.157428	0.0879878	0.0631101	0.0727806	0.0746262	0.474034	0.0209587
H9EUI0	5.38984	2.98232	4.44145	4.2712	0.867569	1.01866	1.17101	1.01908	0.238594	0.00996524		LRRFIP2
A0A1D5R5K5	495.199	820.949	914.777	743.642	197.179	344.389	86.4846	209.351	0.281521	0.0222921
F7B7D7	46.5904	48.9079	49.0935	48.1973	34.3462	40.1497	37.4161	37.304	0.773986	0.00423867		MYH9
F7H483	9.5722	12.1449	7.67102	9.79605	46.6679	46.4821	37.4775	43.5425	4.4449	0.000514376		ACADM
A0A1D5R5Z4	9.58433	11.4583	10.2761	10.4396	12.3768	13.1416	11.8106	12.443	1.19191	0.0402208	T-complex protein 1 subunit delta	CCT4
F6TT62	0.788802	0.634355	0.906255	0.776471	0.473802	0.447478	0.60975	0.510343	0.65726	0.0464533		RCOR1
F7D839	0.57698	0.0728553	0.7366	0.462145	1.45695	1.97253	2.95833	2.12927	4.60737	0.0261406	Signal peptidase complex catalytic subunit SEC11	SEC11A
A0A5F8A5I5	0.197629	0.131072	0.193863	0.174188	0.0797044	0.0754574	0.0378376	0.0643331	0.369332	0.0123258
A0A5F8A4R3	0.605374	0.51144	0.302484	0.473099	0.0933535	0.10001	0.0677879	0.0870503	0.184	0.0127763
H9YYM8	40.4091	46.2704	63.7031	50.1275	27.5166	18.1183	28.1186	24.5845	0.49044	0.0295535		NDRG2
F7GYF8	1.61546	3.33565	0.956402	1.96917	12.5179	12.6551	30.0217	18.3982	9.34314	0.0485144		LOC723754
A0A5F8AC08	1.75153	1.11297	1.29729	1.38727	4.34978	7.12937	3.3774	4.95218	3.56974	0.0352929		CNP
F7C9Y3	3.44576	4.04831	3.71492	3.73633	9.19216	5.07694	6.9713	7.08013	1.89494	0.0497127		DBT
F7HG68	0.500988	0.494562	0.431838	0.475796	0.704791	0.938364	1.0891	0.910753	1.91417	0.0188266		TMEM245
A0A1D5R7Y4	1.89412	2.82679	1.45184	2.05759	0.206055	0.733321	0.94743	0.628935	0.305667	0.0363132		EIF1
A0A1D5R885	0.539123	0.560427	0.403277	0.500942	0.166931	0.0426135	0.0752083	0.0949177	0.189478	0.00276146		LOC702808
A0A1D5R8B0	0.516415	0.355808	0.436741	0.436321	0.114924	0.286107	0.160312	0.187114	0.428845	0.0225998	Oxysterol-binding protein	OSBPL6
F6ZKY9	2.53753	3.06377	1.00786	2.20305	5.65414	5.45254	6.7491	5.95193	2.70167	0.00703139	Ferrochelatase	FECH
F6XCH0	1.78027	1.55844	1.18463	1.50778	2.39263	2.58606	2.32423	2.4343	1.6145	0.00828338		C16orf62
F7H493	0.116724	0.0621228	0.134773	0.10454	0.316866	0.612387	0.495579	0.474944	4.54318	0.0139448
A0A1D5R9W2	0.613729	0.637437	0.651114	0.634093	1.2468	1.66343	2.04691	1.65238	2.6059	0.0116681		NDUFAF7
F6VFG4	5.20957	4.99221	7.53282	5.91153	2.87409	2.20641	3.45721	2.8459	0.481415	0.026162		DAZAP1
A0A1D5RAB9	0.564777	0.502267	0.39255	0.486531	0.735459	1.32596	0.998464	1.01996	2.09639	0.0401113		PRMT1
F7F130	1.43387	0.887961	0.461814	0.927882	2.1132	2.98264	2.15887	2.41824	2.60619	0.0201533		AIMP2
F7E5Z1	0.358953	0.298608	0.15522	0.270927	0.740303	0.928071	0.730553	0.799642	2.9515	0.00389803		C18orf8
A0A1D5RB03	33.7809	54.5986	36.0995	41.493	75.9751	74.622	115.28	88.6258	2.13592	0.0338779	Pyruvate carboxylase	PC
A0A1D5RC03	7.28445	7.08033	7.73453	7.36643	5.18611	5.3964	4.31692	4.96648	0.674204	0.00330217		RBBP4
A0A1D5RCE3	102.895	75.0641	97.0452	91.668	42.5859	27.6353	70.616	46.9457	0.512128	0.0421417		PCBD1
F7HJA9	0.162742	0.189705	0.165829	0.172759	0.0786358	0.0530916	0.0981556	0.0766277	0.443554	0.00350586		TP53BP1
F7F1E8	0.0201062	0.0795715	0.314271	0.137983	0.385432	0.513575	0.410896	0.436635	3.16441	0.0380873		MTERFD1
F6W0I6	0.102971	0.0929059	0.132227	0.109368	0.278265	0.158113	0.2125	0.216293	1.97766	0.0434714		HEATR5B
F7H520	8.40146	6.46073	8.46204	7.77474	2.19138	2.40146	3.60911	2.73399	0.35165	0.00312295		PLEKHA6
A0A1D5RDK8	2.53486	1.95463	1.08312	1.85754	9.03936	10.9796	11.0923	10.3704	5.58288	0.000417762
H9FR13	23.152	18.0165	34.0232	25.0639	4.72378	6.46907	8.58476	6.59253	0.263029	0.018949		CTTN
A0A1D5RE81	38.5405	28.5202	29.6295	32.2301	13.9224	14.0141	22.871	16.9358	0.525467	0.0244222
A0A5F8AGC0	15.6481	12.6108	23.0999	17.1196	7.13767	3.38708	4.35289	4.95921	0.28968	0.0213754		CGNL1
A0A1D5RFE7	0.213222	0.155697	0.196012	0.18831	0.14343	0.0487101	0.077753	0.0899644	0.477745	0.0399898
I0FRF2	0.130708	0.0500547	0.114406	0.0983897	0.180541	0.208217	0.225483	0.204747	2.08098	0.0188714		MTX3
A0A1D5RFQ8	0.861293	0.728781	0.725083	0.771719	0.545503	0.0336826	0.0479906	0.209059	0.2709	0.0319396		HOMER3
A0A1D5RFV7	1.20936	1.15286	1.01767	1.12663	0.833411	0.725067	0.956835	0.838437	0.744201	0.0304813		UBE3A
A0A1D5RG12	5.49419	7.02155	2.57027	5.02867	16.5585	15.4464	22.865	18.2899	3.63713	0.00750299		MTCH2
F7H444	1.58235	2.38638	1.44069	1.80314	3.22821	6.07876	4.07037	4.45911	2.47297	0.0412895		LOC718711
F7FI06	1.6685	1.65304	1.5832	1.63492	1.30155	0.345692	0.578987	0.742076	0.453893	0.0365662		EWSR1
F6YHP4	0.533576	0.64292	0.620184	0.598893	0.171747	0.23545	0.149976	0.185724	0.310113	0.000601004		AFAP1L2
A0A1D5RGL5	0.0559542	0.108663	0.306831	0.157149	0.584791	0.447979	0.357827	0.463532	2.94963	0.0385624		PEX16
A0A1D5RGN2	3.15351	3.03747	3.56882	3.25327	1.37656	1.12235	2.07288	1.52393	0.468432	0.00611507
H9FZC0	5.16693	6.56645	6.51311	6.08216	3.49813	4.09651	4.41772	4.00412	0.658338	0.017373	Cytochrome b-c1 complex subunit 7	UQCRB
F7GQ38	0.340929	0.311964	0.259873	0.304255	1.03605	0.548429	1.04792	0.877466	2.88398	0.0261071		FARS2
A0A1D5RJS1	14.8594	18.4666	15.7866	16.3709	63.1309	59.1235	78.5072	66.9205	4.08778	0.00109089		HADHB
A0A1D5RH47	7.9525	6.29267	4.61749	6.28755	11.1099	16.2243	17.5067	14.947	2.37723	0.016464		SLC25A1
A0A1D5RH73	4.20038	3.76019	2.73495	3.56518	4.91754	6.56196	5.53545	5.67165	1.59085	0.0311868
F7GMJ1	10.7207	9.03012	11.8578	10.5362	5.70686	4.6158	4.09547	4.80604	0.456145	0.00379069		RANBP1
H9FND3	1.45318	1.01231	1.34158	1.26902	0.914087	0.811047	0.660859	0.795331	0.626727	0.0352207		SAE1
A0A1D5RHU6	17.7012	18.4265	12.2536	16.1271	9.13339	9.71479	10.359	9.73572	0.603687	0.0320328		ADK
A0A1D5RHX9	2.63065	3.2662	2.95561	2.95082	1.08969	1.32763	1.01446	1.14393	0.387664	0.000937315
A0A1D5RI13	0.814179	0.750533	0.518278	0.69433	1.46476	3.23223	2.55965	2.41888	3.48376	0.0299791		ALG5
A0A1D5RIF3	3.98509	9.86544	9.83449	7.89501	13.2463	18.7836	18.391	16.807	2.12881	0.0281125	Uricase	LOC714004
H9ZEF8	0.0912348	0.0464998	0.0630096	0.0669147	0.0995978	0.156626	0.182944	0.146389	2.18769	0.0462275		TPST2
I0FHG3	3.14893	2.83819	4.18742	3.39151	1.46518	1.98967	1.77083	1.7419	0.513604	0.0192857
A0A1D5RIX1	9.12879	4.03361	7.17877	6.78039	2.00648	0.940402	2.42232	1.78974	0.263958	0.0321914
H9ENN4	2.87949	1.97961	3.17564	2.67825	4.06055	4.67026	4.10859	4.2798	1.59798	0.0173708	Casein kinase II subunit beta	Csnk2b-Ly6g5b
H9G1K1	1.59449	1.76073	1.29584	1.55035	0.929831	0.649546	0.488871	0.689416	0.444683	0.0100651		LYRM7
F7HTZ1	1.64906	1.55693	1.57754	1.59451	2.10522	1.86363	2.21058	2.05981	1.29181	0.0119482		CTBP1
A0A1D5RJI8	3.82389	3.63047	3.29078	3.58171	1.5263	1.73985	1.61792	1.62803	0.454539	0.000309916		MECP2
A0A1D5RK63	7.03935	8.78823	9.74762	8.52507	3.90703	3.67646	4.44807	4.01052	0.470439	0.00542951
A0A1D5RKC4	0.177525	0.102544	0.180593	0.153554	0.26281	0.286608	0.237463	0.262294	1.70816	0.0204036		DOCK7
A0A1D5RKI6	0.746577	0.649585	0.708861	0.701674	0.477792	0.588929	0.599108	0.555276	0.791359	0.0380903
A0A1D5RKN9	0.130449	0.168567	0.12812	0.142379	0.0931028	0.0652666	0.0458642	0.0680779	0.478146	0.0172936	Kinesin-like protein	KIF3B
F7CD97	0.680465	0.756625	0.448949	0.628679	1.3647	2.027	1.42146	1.60439	2.552	0.0134859	ATP-dependent 6-phosphofructokinase	PFKP
I0FTR0	0.19229	0.204465	0.316281	0.237679	0.0584114	0.102214	0.0762226	0.0789493	0.332168	0.0186377		ARHGAP21
F7F3B5	3.26861	4.06658	6.37623	4.57047	1.11519	1.20055	1.55253	1.28942	0.282121	0.0252275		RNF126
A0A1D5RL31	61.5705	42.5866	53.0486	52.4019	100.98	181.872	152.211	145.021	2.76747	0.0188044
A0A1D5RL79	0.396082	0.615542	0.722681	0.578102	0.202411	0.0518657	0.138039	0.130772	0.22621	0.0132847
A0A1K0FU77	982.215	680.655	902.043	854.971	269.364	195.081	475.195	313.213	0.366344	0.0116797
A0A5F7ZBN4	1.50296	3.01138	2.76286	2.42573	1.24203	0.114339	0.723209	0.693193	0.285766	0.0383		BCLAF1
A0A5F7Z7N3	8.55434	7.09573	4.38057	6.67688	3.18728	1.51099	2.41536	2.37121	0.355137	0.0306922	Calponin	CNN3
A0A5F8AFB4	0.998995	0.939421	1.21664	1.05169	1.55142	1.80084	2.09349	1.81525	1.72604	0.0127175		FLOT2
I0FWT4	5.14474	5.02876	6.12616	5.43322	3.1164	2.64554	3.27462	3.01219	0.554402	0.00362565		NUPL1
F6Z2X1	0.673947	0.838401	0.886842	0.79973	0.156239	0.0769578	0.260162	0.164453	0.205635	0.00159853		LOC703990
A0A5F7Z8U7	1.40215	0.0660456	0.544536	0.67091	2.13207	4.54128	2.69987	3.12441	4.65696	0.0410622		ARF6
A0A5F8A9M0	1.4936	2.45421	2.27755	2.07512	1.31402	1.12239	0.630171	1.02219	0.492594	0.0425623		PECAM1
A0A5F7Z962	10.1501	10.3915	8.84538	9.79566	14.8887	20.6376	19.5867	18.371	1.87542	0.00943204
A0A5F7ZKI6	12.1882	9.01543	7.91221	9.70529	3.58397	3.76702	2.88485	3.41195	0.351555	0.00861221	Microtubule-associated protein	MAP4
A0A5F7Z9R0	33.8052	32.7516	37.7612	34.7727	63.911	54.8128	57.0519	58.5919	1.685	0.00160632		AKR1C4
F6VKE8	0.443162	0.686639	0.487414	0.539072	1.59897	1.6247	1.19593	1.4732	2.73285	0.0040732		LARS
A0A5F7Z9V3	10.7845	24.3644	12.1855	15.7781	44.8192	44.3902	47.7218	45.6438	2.89285	0.00253847		SLC25A6
A0A5F7Z9W6	3.05959	1.85171	3.07611	2.66247	1.09888	1.56278	0.80939	1.15702	0.434565	0.0309115		COL4A2
F7E351	1.10782	1.14121	1.66289	1.30397	0.854141	0.6846	0.812425	0.783722	0.601026	0.0495728		NUP214
A0A5F7ZA15	1.75209	2.26636	1.96305	1.99383	3.83972	3.84923	5.44702	4.37865	2.1961	0.0126487		VWA8
A0A5F7ZA21	28.9118	43.2495	32.0503	34.7372	66.9955	53.3859	83.7193	68.0336	1.95852	0.0272673		LOC704634
A0A5F7ZA40	0.801837	0.636971	1.11711	0.851972	0.0692668	0.0474123	0.0673401	0.0613398	0.0719974	0.00497177		AKAP8
A0A5F7ZNF9	0.603536	0.484528	0.620282	0.569449	0.318614	0.37834	0.186661	0.294538	0.517234	0.0179157		SRCIN1
A0A5F7ZAE7	3.53371	2.64715	2.16791	2.78292	5.27516	9.2346	9.526	8.01192	2.87896	0.021554		RETSAT
A0A5F7ZAJ8	0.230591	0.153027	0.256102	0.21324	0.430419	0.427662	0.28333	0.38047	1.78423	0.044022		STRIP1
H9FNJ8	4.21217	3.14752	4.44671	3.93547	1.7912	1.31904	1.48119	1.53048	0.388894	0.00472782	Perilipin	PLIN3
F6TDC4	8.01872	6.42311	6.53516	6.99233	9.11166	9.36158	9.89284	9.45536	1.35225	0.011955		GFPT1
F7AU87	0.0263798	0.0277838	0.0757038	0.0432891	0.401175	1.39192	1.20088	0.997992	23.0541	0.0347954		UQCC1
F7HPD4	0.206129	0.335848	0.317018	0.286332	0.0440037	0.131653	0.174348	0.116668	0.407458	0.0383067		PODXL
A0A5F7ZBZ1	0.264042	0.324058	0.446876	0.344992	0.169115	0.0589263	0.106598	0.111547	0.323331	0.0202645		N4BP2
A0A5F7ZC25	0.266857	0.110403	0.0728179	0.150026	0.298048	0.391272	0.483026	0.390782	2.60476	0.0394031
A0A5F7ZTR5	0.287544	0.329734	0.280547	0.299275	0.0655441	0.0428433	0.133217	0.0805349	0.2691	0.00217679		DENND4A
F7FBH8	0.141114	0.106343	0.0721306	0.106529	0.331394	0.541044	0.543952	0.47213	4.43193	0.00749622		SLC25A16
A0A5F7ZD67	11.6152	20.9589	19.3116	17.2953	8.6821	0.0946513	7.38534	5.38737	0.311494	0.0387447		TXN2
A0A5F7ZDQ1	2.99244	2.63912	2.14366	2.59174	1.11455	0.559991	0.631258	0.7686	0.296557	0.00377615		NUDC
F7HP86	0.535933	0.671194	0.936132	0.71442	0.339786	0.357154	0.421912	0.372951	0.522033	0.0467817		ZBTB20
F7CR59	1.68254	1.18471	0.827482	1.23158	0.466679	0.34078	0.470661	0.42604	0.345929	0.0328429		SIRPG
F6W9M1	0.350321	0.722008	0.890165	0.654165	0.0644218	0.0770035	0.0694194	0.0702816	0.107437	0.0215802		SFSWAP
A0A5F8A264	1.31922	0.850764	1.65621	1.2754	0.182611	0.312914	0.464703	0.320076	0.250961	0.018115		PRRC2C
A0A5F7ZEF0	2.3644	2.17678	2.00171	2.18096	1.21938	0.636915	1.51281	1.12304	0.514927	0.0189879
F7D4P2	7.60894	7.2208	7.84739	7.55904	12.6087	11.1814	12.7773	12.1891	1.61252	0.00100275		FARSB
A0A5F7ZEM7	17.4848	11.1268	18.4229	15.6782	6.30668	3.83218	5.88804	5.3423	0.340747	0.0128659		EEA1
F7HTB4	0.228178	0.244446	0.244553	0.239059	0.19008	0.108984	0.152507	0.150524	0.62965	0.0211932		KIAA1429
I0FG31	0.163283	0.171482	0.0904182	0.141728	0.34473	0.49513	0.256973	0.365611	2.57967	0.0392007		DHX30
F6V387	1.47929	0.525309	0.922477	0.975691	0.0223949	0.0640811	0.146092	0.0775226	0.0794541	0.0323207		NFASC
F7BB11	2.67894	2.9382	3.24935	2.9555	1.48417	0.776629	1.43979	1.23353	0.417367	0.00364174		SORBS3
A0A5F7ZFG8	6.36089	5.02947	5.32691	5.57242	1.33777	0.91016	1.81059	1.35284	0.242774	0.000923681
A0A5F7ZFM7	1.96679	1.91833	1.45596	1.78036	2.79256	4.02433	2.99906	3.27198	1.83782	0.0227341		MLEC
A0A5F7ZFU0	0.147908	0.0961531	0.10837	0.117477	0.450864	0.478355	0.455523	0.46158	3.92911	4.20095e-05
A0A5F7ZGH0	0.67048	0.969379	0.600408	0.746756	4.18664	2.42512	3.04822	3.22	4.31198	0.00941679
F7FUJ4	0.343956	0.376772	0.311958	0.344228	1.36135	1.05983	1.20717	1.20945	3.51352	0.000627874	Sideroflexin	SFXN2
A0A5F7ZH08	9.12255	4.78185	6.63288	6.84576	2.61671	2.8172	2.51821	2.6507	0.387204	0.0291674		CALD1
A0A5F7ZHP1	6.30057	7.0642	8.54694	7.3039	2.22283	1.19784	3.17652	2.19906	0.301081	0.00425733		AKAP12
A0A5F7ZI09	2.91895	2.18552	1.92949	2.34465	1.48267	1.1658	1.40632	1.3516	0.57646	0.033281
A0A5F7ZI25	3.22638	3.41062	3.20309	3.28003	1.14639	2.07555	0.739209	1.32039	0.402553	0.0081108
A0A5F7ZI81	0.716415	0.99862	0.330032	0.681689	0.100064	0.0638539	0.145309	0.103076	0.151206	0.0413884		CHTOP
A0A5F8AC46	10.4555	6.26687	10.0507	8.92436	3.69225	2.43942	4.57509	3.56892	0.399908	0.0219397
A0A5F7ZII0	11.8617	2.77601	3.10358	5.91376	15.8476	17.872	21.5996	18.4397	3.11811	0.0215159
A0A5F7ZIR4	1.71798	1.38019	1.95963	1.68593	0.686625	0.0484753	1.06183	0.598975	0.355278	0.0330534
A0A5F7ZIU8	7.97192	10.3804	5.59113	7.98115	14.0969	12.9405	14.6706	13.9027	1.74194	0.0158712		HAO2
A0A5F7ZIY0	1.9168	2.7844	2.11665	2.27261	0.740445	0.910394	0.0654656	0.572102	0.251737	0.00986919	Tetraspanin	CD151
F6S885	13.4082	12.0403	13.8732	13.1072	9.22351	4.98805	7.50712	7.23956	0.552333	0.0121107	Clusterin	CLU
A0A5F8A271	3.54585	9.52536	2.51081	5.19401	12.7715	16.3753	13.5735	14.2401	2.74164	0.020809
F6R1K4	0.0712032	0.0753471	0.11838	0.0883103	0.248663	0.16231	0.189887	0.200286	2.26799	0.0193774		TRMU
A0A5F7ZJD8	0.0504129	0.0737878	0.126807	0.0836693	0.926162	0.940001	0.534135	0.800099	9.56264	0.00605055
A0A5F7ZJW9	97.0186	54.8673	71.8667	74.5842	17.8511	21.5338	25.6325	21.6725	0.290577	0.0131522
A0A5F7ZJX5	64.8639	58.7375	75.9172	66.5062	47.2021	30.1656	32.1388	36.5022	0.548853	0.0151619
A0A5F7ZK61	0.211579	0.150795	0.159501	0.173958	0.269606	0.363302	0.281512	0.304807	1.75218	0.0202105		PCID2
A0A5F8AIG9	1.8649	0.812815	1.79698	1.49156	0.0401285	0.03222	0.10546	0.0592695	0.0397365	0.0136564	Protein-tyrosine-phosphatase	PTPN12
A0A5F7ZKH7	0.772716	0.451775	0.768353	0.664281	0.0527422	0.177908	0.0760525	0.102234	0.153902	0.00762971
A0A5F8ARP6	2.36297	2.18039	2.06518	2.20285	0.668032	0.680323	0.741082	0.696479	0.316172	7.3324e-05		CD2AP
A0A5F7ZKV1	0.843127	0.766265	0.730216	0.779869	0.439573	0.266171	0.307813	0.337852	0.433216	0.00204258		GCC2
A0A5F7ZKX3	4.66008	5.19217	3.75999	4.53741	7.53126	12.9341	10.728	10.3978	2.29157	0.0225453		CYP4F3
F7GKS2	2.27201	1.10949	2.44737	1.94296	0.885663	0.634542	0.737448	0.752551	0.387323	0.0491167		UBL4A
A0A5F7ZL95	0.82607	0.595868	0.678293	0.700077	0.285222	0.135216	0.33859	0.253009	0.361402	0.00790235		RPRD2
A0A5F7ZLB2	20.8098	15.6023	23.7564	20.0562	10.016	7.5855	10.9585	9.52001	0.474667	0.0151879	Reticulon	RTN1
A0A5F7ZNT2	0.775524	0.788554	0.709124	0.757734	0.561852	0.490151	0.589778	0.54726	0.722232	0.00546541		SUPT6H
F7HMG5	0.288012	0.353128	0.307463	0.316201	0.405022	0.554711	0.604691	0.521475	1.64919	0.031153		MTMR12
A0A5F7ZLR7	0.23523	0.28856	0.160393	0.228061	0.431095	0.596615	0.764276	0.597329	2.61917	0.0231442		SUPV3L1
F7B979	0.976218	1.00425	0.955875	0.97878	2.1158	3.70353	1.90779	2.5757	2.63155	0.0480677		RPL32
A0A5F7ZMA1	4.17923	2.81944	4.23744	3.74537	0.548531	0.147391	0.933041	0.542988	0.144976	0.0034246		SCAF11
A0A5F7ZMK2	5.89808	9.67623	2.97417	6.18282	12.0292	16.0559	14.9974	14.3608	2.3227	0.0231506	Acyl-coenzyme A oxidase
F7AIT7	0.0675611	0.0690822	0.0927608	0.076468	0.526162	0.945715	0.645871	0.705916	9.23152	0.00731437		LYRM1
F7D2A2	0.233313	0.092774	0.161367	0.162485	0.473019	0.481663	0.350704	0.435129	2.67797	0.00964427	Serine/threonine-protein phosphatase	PPP6C
F7GHA4	0.115709	0.0766691	0.347932	0.180103	0.397364	0.500543	0.513302	0.470403	2.61185	0.0346534		TMEM63B
A0A5F7ZN95	86.2576	67.4598	40.3475	64.6883	173.731	209.6	240.344	207.892	3.21375	0.00361688		EPHX1
A0A5F7ZNQ3	4.96689	6.3027	5.92511	5.73157	2.1413	1.68438	2.8919	2.23919	0.390677	0.00276649		SNRPA1
F7F8Z9	2.37025	1.67437	1.93261	1.99241	4.17881	7.6226	7.44754	6.41631	3.22038	0.0177374		ACOT2
A0A5F7ZNT5	16.5055	12.118	14.4516	14.3584	5.14622	4.82832	4.5365	4.83701	0.336877	0.00174199
A0A5F7ZNT7	7.28376	6.37939	6.46507	6.70941	4.69671	3.98724	4.45031	4.37809	0.652529	0.00279447		BCAP31
F7HF22	0.130893	0.051817	0.112984	0.0985646	0.841567	1.1662	0.983888	0.997217	10.1174	0.000753393	1-acyl-sn-glycerol-3-phosphate acyltransferase	AGPAT1
F6XFG9	27.5847	26.3948	28.9675	27.649	17.8397	20.8725	16.4272	18.3798	0.664756	0.0035477		YWHAB
A0A5F7ZPI7	9.1281	7.00005	5.68458	7.27091	11.2221	15.0631	18.9632	15.0828	2.0744	0.0332449		H6PD
A0A5F7ZPW4	2.26597	1.85533	3.18068	2.434	0.811077	1.04643	1.04084	0.966117	0.396927	0.0212779
F6VUB3	3.85543	3.92611	3.27933	3.68696	5.7179	7.19921	6.1286	6.34857	1.7219	0.00544037		DYNC1H1
A0A5F7ZQC9	1.99556	1.59943	1.72387	1.77295	1.39508	1.1147	1.47205	1.32728	0.748625	0.0491817		LIMD1
A0A5F7ZRW0	2.22482	2.44794	1.97572	2.21616	3.85004	4.05574	6.7847	4.89683	2.2096	0.0485504		PMPCB
F7BYZ5	45.0823	76.3577	39.6565	53.6988	15.3724	15.4176	22.6518	17.8139	0.331738	0.0373054		LTF
F6Z161	0.46216	0.433714	0.312379	0.402751	0.174525	0.191522	0.139475	0.168507	0.418391	0.00841081		OSTM1
A0A5F7ZSV8	0.305498	0.452886	0.335264	0.364549	0.673767	1.20145	0.77237	0.882529	2.42088	0.0368919		RDH14
A0A5F7ZSY6	16.6056	14.1865	10.3613	13.7178	32.415	23.9555	39.5646	31.9784	2.33116	0.0198701		PCCA
A0A5F7ZTC9	1.35864	1.05431	1.28324	1.23206	0.303035	0.382884	0.452863	0.379594	0.308096	0.00108848		LOC701147
A0A5F7ZWL4	3.4373	3.79531	4.45691	3.89651	8.50935	10.7266	10.2267	9.82089	2.52043	0.0012858
A0A5F7ZTS6	25.3035	22.1369	23.5817	23.674	5.91273	7.15811	7.63789	6.90291	0.291582	8.97566e-05		LOC719658
F7GV88	0.328279	0.450055	0.35244	0.376924	1.31733	1.20299	2.27323	1.59785	4.23918	0.023232		PTRH2
I0FRC7	2.7602	2.06221	2.61775	2.48005	1.17931	1.23119	0.954998	1.12183	0.452342	0.00406171		DNAJB2
A0A5F7ZVS8	1.05387	0.974396	0.994406	1.00756	0.12635	0.401129	0.487747	0.338409	0.33587	0.00388214		CEP170
F6ZUY6	2.83484	2.54771	3.38719	2.92324	3.83651	3.57254	3.77923	3.72942	1.27578	0.0358012	Ferritin	RUVBL2
F7C5M5	34.2253	33.7629	30.1247	32.7043	19.3371	12.3954	17.5577	16.4301	0.502383	0.00267641		TMOD3
A0A5F7ZYZ5	0.64129	0.636398	0.854266	0.710651	0.323505	0.320496	0.242446	0.295482	0.415791	0.00560806		SPARCL1
A0A5F7ZWC7	0.0833452	0.0621084	0.080457	0.0753035	0.997685	1.55162	0.890325	1.14654	15.2256	0.00640348
A0A5F7ZWJ0	1.30938	0.616115	0.695107	0.873533	2.25122	3.27467	2.20155	2.57581	2.94873	0.0145552		ILVBL
G7NHM1	0.649437	0.75598	0.469744	0.625054	1.56787	1.69818	1.3448	1.53695	2.45891	0.00235223		PRPF8
F6YWF9	9.69839	8.24819	10.1027	9.34975	5.15013	3.29208	5.60139	4.6812	0.500677	0.00666565		PEX5
A0A5F7ZX58	0.355036	0.47238	0.39821	0.408542	0.129615	0.100765	0.20643	0.145603	0.356398	0.00484493		E2F4
A0A5K1UBD9	0.202541	0.111508	0.184709	0.166253	0.371541	0.505956	0.441884	0.439794	2.64533	0.0046062		C13orf1
A0A5F7ZY67	1.1706	0.826575	1.68237	1.22652	0.556296	0.522731	0.44402	0.507682	0.413922	0.0456663		PPP1R9B
A0A5F8AQL4	2.49229	1.91482	2.58879	2.33197	1.52826	1.01432	1.54215	1.36158	0.583876	0.023658		BAT3
A0A5F7ZYE4	7.29624	4.45217	7.09421	6.28087	1.50636	0.755844	2.64055	1.63425	0.260195	0.01213		LRPAP1
A0A5F7ZYF3	0.0394195	0.0765614	0.123662	0.0798808	0.490223	0.678953	0.614621	0.594599	7.44357	0.00104823		SLC27A1
A0A5F7ZYG5	0.0595674	0.0502454	1.14432	0.418044	2.66589	3.27974	2.11331	2.68632	6.42592	0.0101894		KDSR
G7N355	9.82111	12.3151	8.48672	10.2077	18.337	36.5441	26.2834	27.0548	2.65044	0.035298		C20orf3
A0A5F7ZZH8	0.520229	0.321449	0.530716	0.457465	0.103174	0.0909692	0.138156	0.110766	0.242131	0.00756273	Lipoprotein lipase	LPL
A0A5F7ZZJ2	0.302108	0.415366	0.239285	0.31892	1.20912	0.835709	1.41884	1.15456	3.62021	0.00937235		ATP6V1H
A0A5F7ZZJ7	4.13867	5.185	3.32467	4.21611	13.6883	21.1732	13.8411	16.2342	3.85052	0.00894354
F7EE62	15.6641	9.43398	16.5776	13.8919	6.12075	3.38474	5.05845	4.85465	0.349459	0.0191922		NUMA1
F6RKW0	13.3465	15.3507	12.6126	13.77	6.41888	7.13906	6.29272	6.61689	0.480531	0.00113993		MSN
G7MFY2	7.71226	6.57935	9.81244	8.03468	4.1984	3.55449	5.72879	4.49389	0.559312	0.0365662		SF3A3
F6SRC4	0.485977	0.481984	0.646441	0.538134	0.0412402	0.0860964	0.0763528	0.0678965	0.12617	0.00108961		NGRN
F7HTM8	0.492044	0.726953	1.08512	0.76804	1.57688	1.87709	1.8928	1.78226	2.32053	0.00721982		NLRX1
F7CIN0	0.256155	0.212338	0.268395	0.24563	0.408762	0.675979	0.699303	0.594681	2.42105	0.0211265		AP3S1
A0A5F8A1K3	0.243505	0.49424	0.981606	0.573117	1.62084	1.98951	1.67146	1.7606	3.07198	0.00841775
A0A5F8A1P5	3.62489	3.35801	3.24665	3.40985	4.65218	3.8392	4.19889	4.23009	1.24055	0.0345994		STAB2
F6S3D2	2.59126	1.1888	1.69998	1.82668	0.639893	0.564669	0.752173	0.652245	0.357066	0.0468207		LRRFIP1
G7MKG3	20.0024	21.5746	13.273	18.2833	47.398	55.4377	78.8519	60.5625	3.31244	0.0123835		EGK_12243
F6ZCK1	0.0882759	0.119948	0.0420593	0.0834276	0.437364	0.385123	0.391974	0.40482	4.85236	0.000325659		SURF1
A0A5F8A3F2	9.66372	9.52285	6.29594	8.49417	13.9651	11.2443	13.9411	13.0501	1.53637	0.0328519	AP complex subunit beta	AP1B1
F6ZKX3	0.0769631	0.0420859	0.100033	0.0730273	0.231989	0.368381	0.214433	0.271601	3.71918	0.0181978		PARP14
A0A5F8A3N5	15.6443	19.8291	11.6034	15.6923	74.8994	87.7212	78.8707	80.4971	5.12973	0.000131863
A0A5F8A3U9	0.0474086	0.04452	0.076447	0.0561252	0.167188	0.204939	0.0984862	0.156871	2.79502	0.037189		RNF31
F6WGN2	2.18145	2.10711	1.48041	1.92299	3.4228	4.68664	4.52825	4.21256	2.19063	0.00734992		MARS
A0A5F8A4A0	0.435153	0.325692	0.335461	0.365436	0.570721	0.915607	0.682142	0.722823	1.97798	0.0292259	Glutamyl-tRNA(Gln) amidotransferase subunit B, mitochondrial	PET112L
A0A5F8A4A2	2.46674	2.92021	2.55533	2.64743	3.0733	3.61498	3.47047	3.38625	1.27907	0.025715
F6PZ57	0.540406	0.746018	0.682603	0.656342	1.49414	1.2605	1.54556	1.4334	2.18392	0.00189074		IARS
H9Z621	1.51198	1.69293	1.98904	1.73132	2.75181	4.44003	4.23149	3.80777	2.19935	0.019432		PGAM5
H9EQW5	0.280357	0.981384	0.244793	0.502178	1.06365	1.25361	1.5987	1.30532	2.59932	0.048612		C9orf89
F7HD06	7.51777	9.16988	8.46961	8.38575	21.3279	23.6126	36.1747	27.0384	3.22433	0.015868		CYP27A1
A0A5F8A4Q5	8.46559	6.68291	6.75101	7.29984	3.3278	3.1958	3.8418	3.45513	0.473317	0.00335029		TOR1AIP1
A0A5F8A4Z1	0.299754	0.131784	0.0668061	0.166115	0.572395	0.389534	0.407412	0.456447	2.74778	0.032734		NDST1
A0A5F8A501	0.601179	0.437835	0.321779	0.453598	0.0992847	0.200942	0.132758	0.144328	0.318186	0.0231637		AKAP8L
A0A5F8A532	0.0823644	0.160413	0.198072	0.14695	0.24914	0.337004	0.295871	0.294005	2.00072	0.0257914
A0A5F8A5C4	0.749766	0.813639	0.791451	0.784952	1.07352	1.17221	1.03623	1.09399	1.3937	0.00229232		UBR4
A0A5F8A5F7	0.650373	0.925839	1.22013	0.932114	10.5154	12.5609	3.60315	8.89314	9.54083	0.0427224		CPT1A
F6QAN9	1.79671	0.410743	0.863775	1.02374	3.02775	7.37565	4.12283	4.84207	4.72978	0.0492427		PXMP2
A0A5F8A5K9	1.90286	1.44835	1.08805	1.47976	5.09564	4.74111	3.94934	4.59536	3.10549	0.00165062		SCCPDH
A0A5F8A5L1	0.373514	0.607156	0.0579878	0.346219	0.750525	1.30781	1.17225	1.07686	3.11035	0.0341966
A0A5F8A5U5	0.658728	0.25429	0.596328	0.503115	0.109849	0.0922525	0.165895	0.122665	0.243811	0.0407274		ZC3H11A
A0A5F8A5X3	0.220146	0.224198	0.130726	0.19169	0.0872235	0.056824	0.0563137	0.0667871	0.348412	0.0178032
F7H2H1	0.185998	0.132483	0.134178	0.150886	0.56805	0.554744	0.776829	0.633208	4.19659	0.00286455		TMEM33
A0A5F8A664	0.968903	1.24126	1.02708	1.07908	0.585254	0.544953	0.427795	0.519334	0.481274	0.00420206
A0A5F8A6D4	0.377188	0.38634	0.411438	0.391655	0.607836	0.708693	0.586968	0.634499	1.62005	0.00337237		VPS52
F7GNB2	1.23404	0.0883648	0.985127	0.769179	2.26508	3.70587	1.96793	2.64629	3.44041	0.0426065		LOC712987
A0A5F8A6R1	12.7048	21.4223	20.4057	18.1776	52.4203	52.3199	60.6602	55.1335	3.03304	0.000692084		MAOA
H9EUG4	16.7131	20.6963	20.0424	19.1506	26.1154	23.9692	32.5334	27.5393	1.43804	0.0423784		SAR1B
A0A5F8AK44	14.0631	12.6792	15.0077	13.9167	10.7095	9.15741	9.89433	9.92042	0.712844	0.00789492		ILF3
F7D1P8	0.280485	0.122921	0.133727	0.179045	0.353688	0.348632	0.539119	0.413813	2.31123	0.0436888		STK38
A0A5F8A831	8.38898	15.8324	11.3478	11.8564	4.29564	3.08426	2.59401	3.32464	0.280409	0.0184656		TNC
A0A5F8A850	0.253066	0.138453	0.258323	0.216614	0.377418	0.439257	0.476094	0.430923	1.98936	0.0115737		ZCCHC6
A0A5F8A8A6	61.9067	58.372	44.9409	55.0732	131.216	141.632	130.598	134.482	2.44188	0.000226122		DECR1
A0A5F8A8M8	0.987693	0.784039	0.672337	0.81469	0.510062	0.384789	0.510005	0.468285	0.574802	0.0268047		GATAD2A
A0A5F8A8S1	18.3512	18.4605	11.9318	16.2478	51.8646	37.2759	52.7353	47.292	2.91066	0.00472163
A0A5F8A945	0.321962	0.309523	0.275443	0.30231	0.404488	0.517318	0.649131	0.523646	1.73215	0.0372175
A0A5F8A9C1	0.482094	0.439806	0.290066	0.403989	0.734069	0.570918	0.622002	0.64233	1.58997	0.0344235		GLYR1
F6YS14	0.352505	0.374227	0.34938	0.358704	0.168367	0.0302079	0.0702113	0.0895954	0.249775	0.00298952		HEXIM2
A0A5F8A9V3	0.621945	0.356414	0.380507	0.452955	0.266063	0.0492244	0.049033	0.12144	0.268106	0.0409373		CHMP4C
F7EWB1	0.330952	0.106546	0.0528972	0.163465	0.365877	0.539807	0.658011	0.521232	3.18865	0.0408951		DPP9
F7GRU3	2.1066	1.0485	2.27097	1.80869	0.48463	0.352208	0.483213	0.440017	0.243279	0.0238007		UBAP2L
A0A5F8AAI7	5.49073	12.4735	5.55493	7.83973	15.9879	13.4845	14.4878	14.6534	1.86912	0.048527
A0A5F8AAV4	0.112377	0.104175	0.100922	0.105825	0.488727	0.913134	0.699978	0.700613	6.6205	0.008322		LETMD1
A0A5F8ANS3	1.11229	0.77207	0.392912	0.759091	0.215138	0.142183	0.169316	0.175546	0.231258	0.0491105		CETN2
A0A5F8ABH2	6.99255	9.11326	11.3488	9.15152	4.59234	4.23986	5.29489	4.70903	0.514563	0.0265456
A0A5F8ABN7	13.4169	11.745	4.74779	9.96989	28.0271	24.2783	24.6279	25.6444	2.57219	0.00575835		CTSD
A0A5F8ABY9	0.52744	0.350809	0.829127	0.569125	0.230714	0.0804966	0.0676184	0.126276	0.221878	0.0411653		DIDO1
H9Z2E9	0.0641553	0.0807469	0.116038	0.0869801	0.246233	0.212464	0.324247	0.260981	3.00047	0.00882874	tRNA pseudouridine synthase	PUS1
A0A5F8AC93	4.96793	4.61629	6.28443	5.28955	3.68691	3.00887	3.83993	3.5119	0.663932	0.0352521		SNX2
A0A5F8ACK5	20.0738	13.4701	11.199	14.9143	40.6589	32.8312	55.6205	43.0369	2.88561	0.0174196	NADH-cytochrome b5 reductase	CYB5R3
H9FWA7	10.226	12.6964	6.31667	9.74638	3.68691	0.673272	4.55898	2.97305	0.305042	0.0369171		OCIAD1
A0A5F8ACT6	3.12071	4.3891	3.39081	3.63354	1.25849	0.840186	1.35409	1.15092	0.316749	0.00398666		MFF
A0A5F8ADM6	0.910244	1.09892	1.27363	1.09427	0.204545	0.121045	0.160794	0.162128	0.148161	0.000979072
A0A5F8ADW0	5.45918	7.09	6.85894	6.46937	11.1772	7.66002	10.7509	9.86271	1.52452	0.0497115
F6ZK89	0.0423721	0.119207	0.127589	0.0963895	0.776883	2.38342	1.41779	1.52603	15.8319	0.0377784		DCAKD
F7H9L9	0.826209	0.516457	0.416044	0.586237	0.986643	1.31396	1.70226	1.33429	2.27602	0.0360221		SPATA20
A0A5F8APJ2	0.256772	0.0681883	0.122765	0.149242	0.441069	0.527343	0.417491	0.461968	3.09543	0.0086805		TMEM135
A0A5F8AET2	4.17507	3.64229	5.2963	4.37122	6.85093	10.474	8.4746	8.59985	1.96738	0.0215946		UGGT1
A0A5F8AEW7	1.42798	1.67985	1.89069	1.66617	0.985931	0.869058	1.03691	0.963966	0.578551	0.00792034		UBAC1
A0A5F8AF85	2.38402	4.02286	2.55905	2.98864	5.77525	7.36161	5.52421	6.22036	2.08133	0.0140396		WARS
A0A5F8AF98	2.71898	2.39537	1.96575	2.36003	3.67801	6.54693	5.63886	5.28793	2.24062	0.028592		RDH11
A0A5F8AFE4	0.219438	0.50069	0.161798	0.293975	1.54956	1.50711	1.25	1.43556	4.88326	0.00124523
F7ATW4	10.0506	7.13838	8.00961	8.39953	3.87711	5.25672	6.02293	5.05226	0.601492	0.0349661		VAPB
A0A5F8AGA3	0.32226	0.236161	0.254783	0.271068	0.619341	1.1003	0.79695	0.838863	3.09466	0.0164647	AP-3 complex subunit beta	AP3B1
A0A5F8AHB5	76.2836	78.3717	53.0058	69.2204	119.042	92.3393	148.681	120.021	1.73389	0.0491704		OTC
A0A5F8AHB8	4.98804	4.1637	4.987	4.71291	11.1206	11.3325	8.31835	10.2571	2.17639	0.00535398		LOC709201
F6UIB5	2.43761	2.71749	1.36563	2.17358	3.47138	5.74861	4.16592	4.46197	2.05282	0.0442316		CCBL2
A0A5F8AIA9	1.10234	1.55403	0.965253	1.20721	3.15045	2.05159	3.44788	2.88331	2.38841	0.0219507		ACAD8
A0A5F8AIG1	0.193905	0.0590536	0.154981	0.13598	0.384328	0.542848	0.286687	0.404621	2.9756	0.0338231		C4orf41
A0A5F8AIM6	1.14509	1.37489	0.951762	1.15725	1.49941	1.65438	1.81647	1.65675	1.43163	0.0307922
A0A5F8AIP8	5.06327	4.28052	2.82284	4.05554	1.99149	1.17398	2.13227	1.76591	0.435432	0.0337104		DPP4
A0A5F8AIW4	10.1494	11.5081	7.64371	9.76708	4.48014	1.99238	4.55036	3.67429	0.376192	0.0124421		AZGP1
H9G114	10.1817	16.5308	9.56665	12.093	36.6126	21.3296	45.0127	34.3183	2.83786	0.0379338		NIPSNAP1
F6YAL9	1.03006	1.2046	0.731138	0.988599	2.04744	1.48736	1.64284	1.72588	1.74578	0.0272345		RAB8B
A0A5F8AJL2	0.192929	0.0516867	0.0583989	0.101005	0.420338	0.810145	0.717364	0.649282	6.42822	0.012224		FTSJ2
A0A5F8AJN1	18.8421	28.1102	9.11191	18.6881	35.7507	56.4201	43.9711	45.3806	2.42832	0.0304697
A0A5F8AKB8	21.0043	19.2299	13.8956	18.0433	47.9822	39.3945	36.4182	41.265	2.287	0.00467372	Histone H2B	HIST3H2BB
A0A5F8AKI9	0.378922	0.786512	0.710276	0.625236	0.241542	0.135953	0.0722183	0.149905	0.239757	0.0241413		LAMC2
A0A5F8AL23	0.31421	0.238562	0.293597	0.282123	0.13698	0.0543604	0.199412	0.130251	0.46168	0.033391		MED4
A0A5F8ALC8	4.02045	4.08414	4.57965	4.22808	3.16833	3.21906	3.35829	3.24856	0.76833	0.00618495
A0A5F8ALR3	0.305762	0.477469	0.306245	0.363159	0.985004	0.961354	0.950652	0.96567	2.65909	0.000486482		EXOG
F7H970	0.669475	0.553511	0.760982	0.661323	0.36203	0.143978	0.230025	0.245344	0.37099	0.00887966		DAB2
A0A5F8AMM7	84.0076	73.283	75.5915	77.6274	43.4052	29.0598	60.1806	44.2152	0.569583	0.0250526
H9G035	0.0683151	0.0748089	0.160946	0.101357	0.270757	0.409918	0.20649	0.295722	2.91764	0.0441696		NAA50
A0A5F8AMY0	0.0347659	0.0742616	0.0771795	0.062069	0.142988	0.366176	0.272302	0.260489	4.19676	0.0399222
A0A5F8AN50	0.252345	0.310742	0.0950956	0.219394	0.719822	0.539373	0.738384	0.66586	3.03499	0.00782867		LPGAT1
H9FZW0	3.03377	3.27667	2.89997	3.07013	9.05574	8.40821	8.13886	8.53427	2.77977	4.90462e-05		SLC25A22
A0A5F8ANK7	0.0782163	0.18278	0.0327949	0.0979303	0.562921	0.363068	0.32198	0.41599	4.24782	0.021386
F7GXN4	0.916797	1.01643	0.861999	0.931742	2.56787	2.73757	2.12755	2.47766	2.65917	0.00117587		LIMS1
A0A5F8AQU6	0.167752	0.0722745	0.104948	0.114991	0.261895	0.231535	0.243495	0.245642	2.13618	0.0112658
A0A5F8AQV6	0.505322	0.389852	0.56882	0.487998	0.147956	0.245059	0.0571838	0.150066	0.307514	0.0109793
A0A5F8ARK5	8.30855	6.35108	6.88033	7.17998	3.56189	4.28765	3.94372	3.93109	0.547506	0.0063776
A0A5F8AS73	0.171666	0.212797	0.206749	0.19707	0.400748	0.343419	0.261582	0.33525	1.70117	0.0310386		MYBBP1A
A0A5F8ARZ5	6.68296	6.36792	4.4579	5.83626	10.4402	9.3579	10.2807	10.0263	1.71793	0.00560708		OPLAH
F7HIR1	2.91798	3.21213	3.54184	3.22398	8.0894	12.0506	7.06722	9.06907	2.81301	0.0187863		LOC716997
A0A5F8ASL8	5.6814	4.82486	7.67563	6.06063	12.608	10.9806	8.56452	10.7177	1.76842	0.0323082		PLOD1
A0A5F8AT69	0.958225	0.751966	1.85489	1.18836	0.255505	0.12866	0.170676	0.184947	0.155632	0.0421328
A0A5F8ATR6	0.265512	0.250137	0.230881	0.248843	0.158508	0.198814	0.188643	0.181988	0.731336	0.0131006		RBM45
F7GE52	0.229197	0.0553368	0.0975148	0.12735	0.509029	0.731216	0.476694	0.572313	4.49403	0.00963283		TEP1
A0A5F8AU51	1.04115	0.62296	0.988845	0.884319	0.0225677	0.218432	0.0641835	0.101728	0.115035	0.00561998
A0A5F8AU93	23.3382	22.7346	15.8915	20.6548	45.5067	39.4379	36.2762	40.407	1.9563	0.00543275		METTL7A
H9EME9	19.6741	22.5318	20.5505	20.9188	8.34479	5.22932	8.14299	7.23903	0.346054	0.000481317		714812
A0A5F8AVA2	4.71555	2.57498	4.24961	3.84671	1.25386	1.16185	1.11095	1.17555	0.305599	0.0148362	Na(+)/H(+) exchange regulatory cofactor NHE-RF	SLC9A3R1
F7GX15	3.86514	2.61407	4.78661	3.75528	8.09902	10.6902	12.989	10.5927	2.82076	0.0114973		DHRS7
A0A5F8AVE8	5.81799	5.33658	3.54612	4.90023	2.32905	2.64717	2.44683	2.47435	0.504946	0.0253854		MVK
A0A5F8AVP8	4.37927	3.43384	3.21842	3.67718	2.31131	1.81511	1.87294	1.99979	0.543837	0.0125708
A0A5K1U883	0.0722161	0.0332182	0.0396419	0.0483587	0.171779	0.126381	0.221066	0.173075	3.57899	0.0139987
H9EP41	0.69714	0.594793	0.849232	0.713722	1.68762	1.95422	1.75881	1.80022	2.52229	0.000562972		GNA13
H9FXA5	22.6237	13.1161	19.592	18.4439	11.8746	6.4978	8.04969	8.80737	0.477522	0.0404983		GRIPAP1
F7HEZ3	0.483758	0.18389	0.5652	0.410949	0.0698007	0.065512	0.0591083	0.064807	0.157701	0.040558	Glycylpeptide N-tetradecanoyltransferase	NMT2
F7HQ35	81.6086	87.3555	71.8765	80.2802	61.3393	42.9767	63.3618	55.8926	0.696219	0.0367181		LOC719947
A0A5K1V3S2	2.05315	3.14221	2.72314	2.6395	0.898166	0.753772	1.33112	0.994353	0.37672	0.0104101		CAV1
A0A5K1VC51	0.364257	0.474745	0.324109	0.387704	1.31637	1.38902	1.31812	1.34117	3.45926	4.81918e-05
F7D3H3	48.1713	38.6017	31.9022	39.5584	122.151	90.1038	118.375	110.21	2.78601	0.00318632		MAOB
A0A5S7WYF8	1.3577	1.18145	1.79089	1.44335	0.55569	0.546023	0.962418	0.688043	0.476699	0.029252	Intercellular adhesion molecule 1	ICAM1
A0N066	147.273	135.11	139.304	140.562	79.6082	40.8314	65.2915	61.9104	0.440448	0.00269049
H9FUQ9	0.800173	1.73475	8.42585	3.65359	10.3947	12.7102	16.7937	13.2995	3.64012	0.0338933	Interferon-induced GTP-binding protein Mx1	MX1
B3Y683	0.850719	0.347197	0.557994	0.585303	1.31679	1.06655	1.0589	1.14742	1.96038	0.0291014	Myeloid differentiation primary response protein MyD88	MYD88
E0V8I5	5.06778	2.90935	1.53927	3.17213	17.8347	9.89658	21.6266	16.4526	5.18661	0.0211376		CYP2C18
F6PIS7	2.27537	1.84379	2.53187	2.21701	1.30604	1.44556	1.66712	1.4729	0.664365	0.0304009		C6orf125
F6PJQ1	1.90127	1.23503	1.23596	1.45742	3.10362	2.20471	2.51993	2.60942	1.79044	0.0286945		ACP6
F6PJS7	27.4335	51.0975	39.0971	39.2094	79.0739	77.6762	80.7891	79.1798	2.01941	0.00439239		UQCRC1
F6PQ58	0.701751	0.27601	0.610543	0.529435	1.45738	2.93622	2.19537	2.19633	4.14844	0.0201796		PREB
F6PRP0	41.0782	54.1004	35.3394	43.506	16.6942	18.1614	7.3164	14.0573	0.323113	0.0106136		LUM
F6PUF5	5.43526	8.07045	3.3092	5.60497	11.1184	15.5276	16.2575	14.3012	2.55151	0.0147117		FMO5
F7EXG1	0.0565281	0.0558186	0.118328	0.0768915	0.129799	0.196017	0.189422	0.171746	2.23361	0.032567		SMARCA1
F6Q4M5	6.07592	7.23406	4.8034	6.03779	16.0324	23.2367	15.4609	18.2433	3.02152	0.00933091		SLC25A20
F6Q6N6	0.0759939	0.112767	0.061521	0.0834272	0.320552	0.860838	0.593076	0.591488	7.08988	0.0316146		PDP1
F6Q836	359.924	232.979	294.067	295.657	125.977	127.794	109.664	121.145	0.409748	0.0092863		Mmu.251
F6QCJ2	0.220153	0.229055	0.397848	0.282352	0.0762101	0.0744955	0.0669312	0.0725456	0.256933	0.0222557		EIF4ENIF1
F6QEZ3	1.23228	1.02686	1.48189	1.24701	0.472164	0.0626965	0.59034	0.375067	0.300774	0.0135706		BST1
F6QI47	0.17618	0.308298	0.206949	0.230476	0.458771	0.587292	0.463354	0.503139	2.18305	0.00930632	DNA-directed RNA polymerase	POLR2B
F6QIH5	3.55348	4.83417	2.7675	3.71838	2.21934	1.44843	1.91828	1.86202	0.50076	0.0446322		SORBS1
F6QKE0	1.28008	1.42348	1.14787	1.28381	1.5579	1.68131	1.46826	1.56916	1.22226	0.04722	Polyadenylate-binding protein	PABPC4
F6QM65	0.401907	0.617262	0.247386	0.422185	0.886661	2.39331	2.18698	1.82232	4.31639	0.0443421		GLYATL1
F6QME5	0.169957	0.102368	0.222026	0.164784	0.317685	0.317662	0.270275	0.301874	1.83194	0.0227418		MAK16
F6QQ86	0.276925	0.131283	0.0735402	0.160583	0.347024	0.373762	0.324449	0.348412	2.16967	0.0391127		NEIL2
F6QR76	4.73115	4.72058	4.70172	4.71782	3.97471	2.401	1.50232	2.62601	0.556616	0.0443439	Inosine triphosphate pyrophosphatase	ITPA
F6QR96	1.50934	1.63197	0.548419	1.22991	3.2779	2.17266	3.78335	3.07797	2.50259	0.0344149		RAB1B
H9ETF2	1.38066	1.62162	1.18252	1.39493	1.04623	0.885165	0.633768	0.855055	0.612973	0.0365669		ITGAV
H9EU73	7.29312	4.2583	5.89056	5.81399	1.95163	1.48415	2.03908	1.82495	0.31389	0.011129		NPEPL1
F6QWF3	24.2	41.1209	25.8238	30.3816	53.8272	80.7271	63.729	66.0945	2.17548	0.0199673		UQCRC2
F7GWA9	15.7036	17.8399	11.5834	15.0423	5.88424	6.64784	7.43443	6.6555	0.442453	0.0113536		HNRNPU
F6R1P6	0.837996	0.4932	0.370866	0.567354	1.99273	2.29299	1.62901	1.97158	3.47504	0.00409754	Signal transducer and activator of transcription	STAT2
F6R2R6	8.88091	8.36573	5.54868	7.59844	14.7167	18.7583	15.9836	16.4862	2.16968	0.00491342		HSD17B11
F6R553	2.31153	2.19989	3.25853	2.58998	3.71398	3.71456	3.70133	3.70995	1.43242	0.0289778		LOC718202
F6R604	0.321782	0.484779	0.176572	0.327711	1.06166	1.10184	1.21849	1.12733	3.44	0.00136104		MRPL21
F6R788	0.376356	0.291548	0.39107	0.352991	0.531576	0.717582	0.722385	0.657181	1.86175	0.0122331		HERC4
F6R900	0.540059	0.488542	0.385937	0.471512	0.910525	0.94478	0.711443	0.855583	1.81455	0.0109748		CUL3
F6RAL3	0.240111	0.244249	0.279573	0.254644	0.543508	0.351874	0.447767	0.447716	1.7582	0.0271776		DIS3
F6RCI7	0.966268	1.65326	1.03777	1.2191	1.82782	2.08621	2.62609	2.18004	1.78824	0.0400873		AP3D1
F6REH0	0.414873	0.450449	0.177398	0.347573	1	0.559189	1.08228	0.880491	2.53325	0.0440209		C20H16orf58
F6RFA8	1.33524	2.09432	1.92136	1.78364	0.545396	0.586089	0.713467	0.614984	0.344792	0.00765866		CDH5
F6RFF8	1.09336	0.76562	1.29371	1.0509	1.87163	1.43239	1.57205	1.62536	1.54664	0.0461482		NAE1
F7AEV1	63.1895	61.8409	58.2344	61.0882	24.6126	10.6431	30.9918	22.0825	0.361486	0.00323837		MYL12A
F6RHG3	28.2042	16.9916	28.7055	24.6338	7.17578	5.05288	5.80223	6.0103	0.243986	0.0086023	Thioredoxin	LOC716456
F6RI57	0.0434851	0.0406246	0.0670472	0.0503857	56.9688	102.324	54.6538	71.3156	1415.39	0.0100899
F6RKI4	36.1484	33.4307	29.232	32.937	17.5736	13.5416	17.7068	16.274	0.494095	0.00237569	Transgelin	TAGLN2
F6RTN0	0.42354	0.29578	0.0639619	0.261094	2.61973	2.45861	1.48149	2.18661	8.3748	0.00655193		MTCH1
F6RU72	5.43595	7.41503	6.03995	6.29697	3.43918	3.51239	2.98445	3.31201	0.525968	0.00800907		DAG1
F6RV29	5.75975	6.99647	3.84588	5.53403	9.29831	8.09945	9.13032	8.84269	1.59788	0.0287927		ENTPD6
F6VSZ9	0.0540648	0.152483	0.164624	0.123724	0.350451	0.351941	0.27156	0.324651	2.62399	0.0102347		GNPAT
F6RZ23	4.20107	5.90887	7.6391	5.91635	1.31366	2.36374	2.62594	2.10111	0.355136	0.0234954
F6S167	0.372127	0.482127	0.839953	0.564736	0.0498943	0.0474364	0.24158	0.11297	0.200041	0.0436223		PPP1R12C
F6S2F3	6.52453	5.32547	5.48156	5.77719	4.52823	4.19141	4.60656	4.44207	0.768898	0.028301		LOC718034
F6S3U7	0.856024	0.680941	1.33747	0.958144	1.88972	2.56905	2.50547	2.32141	2.42282	0.0095639		SLC25A18
F6S7P5	0.16554	0.263124	0.187203	0.205289	0.486839	0.399592	0.69046	0.52563	2.56044	0.0245427		TCAF2
F6S8R2	9.87831	8.53416	7.23438	8.54895	4.12217	3.19764	3.68008	3.66663	0.428898	0.00379401		PDCD5
F6SA57	24.1796	26.9101	27.211	26.1002	16.8399	10.3537	18.7256	15.3064	0.586447	0.0164137		SCLY
F6SCU0	16.4177	24.0917	14.6254	18.3783	88.8477	94.4278	113.699	98.9915	5.38634	0.000563948		MOSC2
F6SDI5	9.51361	9.15554	4.71159	7.79358	20.5546	26.2368	15.6452	20.8122	2.67043	0.0191389		RPL23
F6SGW3	0.323106	0.335446	0.314396	0.324316	0.0260988	0.0734641	0.0434802	0.0476811	0.14702	5.25176e-05		SFRP1
F6SIE9	25.1804	21.5262	20.7384	22.4817	14.9507	11.693	14.5316	13.7251	0.610502	0.00686315		BLMH
F6SIV5	8.24129	9.90271	10.0118	9.38528	22.7605	19.581	17.0949	19.8121	2.11098	0.00387406		CHDH
F6SJ00	14.0229	9.41965	16.2739	13.2388	6.32734	5.03651	6.9698	6.11121	0.461614	0.0272502		MIA3
F6SJS8	0.712949	1.46147	1.00112	1.05851	0.20042	0.561461	0.0938025	0.285228	0.269461	0.0409186		PODN
F6SLF3	16.5034	9.78803	18.0866	14.7927	3.69866	1.89828	5.85619	3.81771	0.258081	0.0170333		CLMN
F6SMG8	2.84947	1.68777	1.73759	2.09161	0.845913	0.643297	0.454249	0.64782	0.309723	0.0217978		C19orf62
F7FXV1	1.43484	1.6987	1.59794	1.57716	0.915583	0.65506	0.912433	0.827692	0.524799	0.00291675		CD40
F6SP41	2.63578	3.65591	3.56421	3.2853	5.60285	5.31019	4.85874	5.25726	1.60024	0.00727594		PRKDC
F6SPH3	26.8272	25.9891	25.4003	26.0722	13.7378	11.7118	11.4756	12.3084	0.472089	7.70076e-05		ECHDC1
F6SQD2	4.02912	2.11768	3.2815	3.14277	5.94693	9.51296	13.0111	9.49033	3.01974	0.0398246		HSD11B1
F6SQR3	0.551187	0.63733	0.420651	0.536389	0.202404	0.293639	0.284379	0.260141	0.484985	0.0163452		SLC23A1
F6SS58	5.35032	4.05762	4.11832	4.50876	6.70312	8.20839	6.6202	7.17724	1.59184	0.0160521		LMAN1
F6SV05	0.652487	3.36048	1.14698	1.71999	12.2714	8.6057	9.58371	10.1536	5.90331	0.00359343	Kynurenine 3-monooxygenase	KMO
F6T0P5	0.313212	0.202784	0.18131	0.232436	0.395583	0.342684	0.437163	0.39181	1.68567	0.0316221		MTR
F6T1R6	90.4247	76.2359	101.981	89.5471	39.4728	20.7509	38.2344	32.8194	0.366504	0.0040898		RRBP1
F6T4V2	1.09256	0.970131	2.0176	1.3601	0.0240358	0.31268	0.416292	0.251003	0.184547	0.0341475		NUFIP2
F6T734	3.77327	4.85818	1.92764	3.5197	6.65432	7.73554	10.9442	8.4447	2.39927	0.0333756		ACSS3
F6T7U9	6.89444	4.5113	5.93465	5.78013	16.0777	27.5611	13.1662	18.935	3.27588	0.0416691		RPS11
F6T928	10.5186	8.77641	9.77296	9.68933	21.2531	41.1288	29.7471	30.7097	3.16943	0.0220264		LOC708154
F6T9P8	8.30265	4.78794	5.75598	6.28219	14.182	8.8854	11.3707	11.4794	1.82728	0.0486951		ALDH5A1
F6TBT9	1.46473	0.710541	1.51719	1.23082	0.558077	0.269499	0.47141	0.432995	0.351794	0.0437148		UBQLN2
F6TD22	9.35275	13.9535	7.28406	10.1968	29.2146	39.0871	23.8163	30.706	3.01134	0.0137238		ETFDH
F6WKM1	0.251	0.453674	1.48554	0.730071	9.88068	14.3476	5.23381	9.82071	13.4517	0.0268005		OAS2
F6THA2	0.669163	0.239326	0.621697	0.510062	0.181649	0.0712156	0.0344976	0.0957875	0.187796	0.0443086		ESAM
F6TIP7	0.180614	0.259831	0.17748	0.205975	0.0734461	0.0564478	0.122752	0.0842152	0.408862	0.0220389		TP53BP2
F6TQJ2	116.96	82.4676	98.9306	99.4526	61.7346	36.5341	56.9469	51.7385	0.520233	0.0193522		LAP3
F6TRA8	1.27717	0.753328	0.837978	0.956159	4.72734	5.25104	4.82089	4.93309	5.15928	6.43369e-05		ACADS
F6TRE8	1.754	1.76868	2.65325	2.05864	5.8276	9.07119	7.83798	7.57893	3.68151	0.0050873		SDHC
F6TSB3	2.57965	2.68639	1.65486	2.30697	0.483491	0.534527	0.572467	0.530162	0.229809	0.00565985		CHMP5
F6TV85	0.462507	0.347598	0.645652	0.485252	0.826714	0.928506	0.738309	0.831176	1.71288	0.028107		SNTB2
F7HI21	16.268	14.7276	11.4132	14.1363	24.8659	34.0479	35.5669	31.4936	2.22786	0.00882144		RPS14
F6TW69	0.435985	0.37154	0.502912	0.436812	0.248278	0.248023	0.254485	0.250262	0.572928	0.00797979		TERF2
F6U3K9	0.754585	0.538424	0.365141	0.552717	1.02575	1.39389	0.965415	1.12835	2.04147	0.0302281		EIF2A
F6U494	1.19015	0.654638	0.964134	0.936309	0.509207	0.353277	0.500262	0.454249	0.485149	0.0418411		GID8
F7FPB6	3.84157	3.84189	3.00115	3.56154	4.89225	8.47906	6.80156	6.72429	1.88803	0.0421117		SEC63
F6U5Q9	1.02995	1.03381	1.50696	1.19024	1.61158	1.65184	1.78796	1.68379	1.41466	0.0418283		C8A
F6U6B5	32.0551	25.3997	27.107	28.1873	38.2511	38.7663	39.6545	38.8906	1.37972	0.00628242		LOC710477
F6U7C5	2.95975	1.89454	2.63848	2.49759	0.910347	0.763195	0.742843	0.805462	0.322496	0.00612691		GOLGA5
F6U7E0	0.662229	0.824103	0.729262	0.738531	0.506002	0.434613	0.460094	0.466903	0.632205	0.00614845		DIS3L2
F6U8Y3	0.911354	0.532547	0.752131	0.732011	0.0503978	0.176201	0.220668	0.149089	0.203671	0.00855658		CCDC102A
F6UCA9	1.80655	1.62441	2.06462	1.83186	1.05168	0.716847	1.11683	0.961787	0.525032	0.00810334		RAD21
F6UDK4	2.57209	1.45269	1.20625	1.74368	0.397044	0.397086	0.693608	0.495912	0.284406	0.0445598		RBM17
F6UDV1	78.8941	103.094	57.1814	79.7233	115.58	132.502	134.735	127.606	1.60061	0.0303464	Aspartate aminotransferase	GOT2
F6UGS1	0.284781	0.337227	0.317851	0.313286	0.728584	0.679086	0.857764	0.755145	2.4104	0.00134099		ADPGK
F6UK19	0.964569	1.36149	0.904281	1.07678	2.03925	3.00984	3.26184	2.77031	2.57278	0.0132547	Elongation factor G, mitochondrial	GFM1
F6UKQ5	0.297105	0.130455	0.293363	0.240308	0.053671	0.0985488	0.0345994	0.062273	0.259139	0.0375311		EMILIN2
F6UKX3	0.197535	0.18658	0.192093	0.192069	0.664684	0.724566	0.308933	0.566061	2.94717	0.044914	Galectin	LGALS8
F6UMD0	0.688646	0.629876	0.888355	0.735626	1.12032	1.07975	1.03747	1.07918	1.46702	0.0136975		IFIT5
F6UN10	18.5672	12.6821	10.3392	13.8628	2.89891	3.341	7.66674	4.63555	0.334387	0.0328326		NENF
F6Y7G6	0.590016	0.603179	0.504524	0.565906	1.19793	1.1796	1.2627	1.21341	2.14419	8.43425e-05		HTRA2
F6UPJ2	1.61383	1.58693	1.22872	1.47649	1.85414	2.24083	2.7485	2.28116	1.54498	0.0487138		PSMD12
F6URX4	40.7662	42.6762	48.7513	44.0645	19.9288	20.2282	28.699	22.952	0.520873	0.0048948		LOC100429989
F6UXG7	1.04729	1.15002	0.760587	0.985966	1.48862	1.97861	2.2008	1.88935	1.91624	0.0198377		DARS2
F6V0G5	7.57046	10.1758	8.34655	8.69759	2.92673	2.21774	0.57138	1.90528	0.219059	0.00284691		COL5A2
F6V169	6.22465	3.92288	5.75598	5.30117	2.12709	2.48036	2.77608	2.46118	0.46427	0.0174397		PFDN2
F6V3R1	0.490761	0.83256	0.381363	0.568228	1.08559	1.53528	1.10818	1.24302	2.18753	0.0277914	Mitochondrial Rho GTPase	RHOT1
F6V595	5.63807	5.41757	3.15087	4.7355	1.93432	0.970677	1.18619	1.36373	0.28798	0.0163772		HBXIP
F6V9J1	1.59255	1.4118	1.63838	1.54758	0.0400231	0.856728	0.0715818	0.322777	0.20857	0.0113458		POLR2D
F6V9Q5	1.59421	0.167381	2.07334	1.27831	4.58308	4.15666	3.45215	4.06396	3.17916	0.0135123	Serum amyloid A protein	SAA4
F6VBA7	0.229683	0.170049	0.184706	0.194813	0.0611524	0.0981347	0.0964179	0.085235	0.437523	0.00713056		PTEN
F6VBK4	150.341	145.344	156.553	150.746	193.842	192.906	244.762	210.503	1.39641	0.0266015		LOC717248
F6VDD0	0.249128	0.213976	0.338817	0.267307	0.0698432	0.105578	0.0532327	0.0762179	0.285132	0.00898545		TOX4
I0FSL7	7.43283	9.45584	6.56609	7.81825	32.2696	61.4961	27.2935	40.3531	5.16139	0.0384096		SLC25A3
F6VFC0	0.154848	0.108108	0.212955	0.158637	0.258889	0.313321	0.290707	0.287639	1.81319	0.0195511		TUBGCP2
F6VGQ4	2.38537	2.62239	2.59274	2.5335	2.12288	2.03131	1.78402	1.97941	0.781293	0.0116191		CSDE1
F6VJQ2	0.82302	0.44278	0.644533	0.636778	0.290899	0.15126	0.251716	0.231292	0.363222	0.025992		MPHOSPH10
F6VNM0	1.61484	2.78558	2.14063	2.18035	9.58397	6.81459	9.95504	8.78453	4.02895	0.00323012		BCO2
F6VNN0	0.0240301	0.0939953	0.087541	0.0685221	0.157232	0.275905	0.234038	0.222392	3.24555	0.0203772		MANEA
F6VQX6	128.49	87.1011	138.057	117.883	50.041	46.4621	43.9598	46.821	0.397182	0.0106918		TPM3
F7C254	0.324323	0.25118	0.312471	0.295991	0.607622	0.688978	0.526267	0.607622	2.05284	0.00394169		TMTC3
F6VU61	0.815739	0.682554	1.07206	0.856785	0.453286	0.422817	0.510492	0.462198	0.539457	0.0280916		RNF20
F6VVN6	11.8003	12.2216	10.9506	11.6575	20.6386	22.8748	31.2642	24.9259	2.13818	0.0151563		NADKD1
F7FGX1	0.480465	0.663525	0.322441	0.48881	0.0969438	0.186246	0.109519	0.130903	0.267799	0.0250254		MAP1A
F6VXY8	0.077357	0.0463658	0.0389783	0.0542337	0.317254	0.384923	0.246939	0.316372	5.83349	0.00322279		NDUFAF3
F6VYR4	1.26525	1.55227	0.880853	1.23279	0.376492	0.536933	0.672624	0.528683	0.428851	0.0295582		FETUB
F6VZG8	0.181778	0.265252	0.202155	0.216395	0.0692945	0.0960109	0.114729	0.0933449	0.431363	0.0122863		GIPC3
F6W0K0	34.8067	33.6848	43.7992	37.4302	18.5093	17.1372	18.5836	18.0767	0.482945	0.0039254		LOC720675
F6W1K5	4.61362	4.83453	6.04291	5.16369	2.50942	1.08342	3.80808	2.46697	0.477754	0.0405562		UBXN1
F6W1M5	0.0697789	0.0612222	0.0635905	0.0648639	0.127679	0.0930642	0.160357	0.127033	1.95846	0.03377		GABARAPL2
F6W2A6	43.6055	40.3003	41.0056	41.6371	26.1382	15.7261	15.1364	19.0002	0.456329	0.00365667		HMGB1
F6W2L0	0.104486	0.082587	0.0981549	0.0950761	0.603028	1.63509	0.741906	0.993343	10.4479	0.0499582		PRIC285
F6W4X0	244.826	172.385	261.064	226.092	126.148	104.162	141.176	123.829	0.547692	0.0251222		PDIA3
F6W670	0.531739	0.157236	0.456221	0.381732	0.814319	0.706321	0.926746	0.815795	2.13709	0.0294608	3-oxoacyl-[acyl-carrier-protein] synthase, mitochondrial	OXSM
F7GX84	0.555244	0.657039	0.474548	0.562277	2.59907	3.17595	2.69147	2.82217	5.01918	0.000266226		ACCN3
F6W6V3	0.505807	0.332766	0.579711	0.472761	0.273735	0.0804479	0.0302525	0.128145	0.271057	0.0297571		ARFGAP3
F6W871	5.37216	5.94327	5.33513	5.55019	2.52185	2.93178	2.08243	2.51202	0.452601	0.000642024		EPB41
F6W890	60.7211	62.9159	55.9935	59.8768	48.4203	47.0402	44.668	46.7095	0.780093	0.00473875		LMNA
F6WAH0	0.109759	0.0919573	0.104024	0.101914	0.222711	0.171268	0.296601	0.230193	2.25871	0.025109		XPO5
F6WB25	0.411752	0.3277	0.310608	0.35002	0.238358	0.0896073	0.114644	0.147537	0.421509	0.0219307		ZHX1
F6WC35	13.1486	18.3824	5.34961	12.2935	37.7988	46.9967	48.074	44.2898	3.6027	0.00305488		LOC711183
F6WI71	2.96845	1.39062	2.31575	2.22494	0.188918	0.828892	0.106705	0.374838	0.168471	0.0224159		PAWR
F6WLT7	1.67544	0.835928	1.32187	1.27775	0.0359055	0.256761	0.488834	0.2605	0.203875	0.0211618		NUMB
F7H3R5	1.17799	1.30351	0.571189	1.01756	0.0602202	0.277222	0.200221	0.179221	0.176128	0.0233856		EPN2
F6WRB9	1.48962	1.84989	1.59906	1.64619	0.0569711	0.0358904	1.0963	0.396386	0.240791	0.0268847		SNX7
F6WVB2	2.32023	2.67377	2.73134	2.57511	1.03124	2.17868	0.872864	1.36093	0.528492	0.047977		LOC715265
F6WXZ2	0.175122	0.171309	0.196871	0.181101	0.208709	0.228253	0.248943	0.228635	1.26248	0.0279045
F7H3M0	94.2347	68.5636	53.1144	71.9709	37.61	27.5815	40.6999	35.2971	0.490436	0.0439428		HNRNPK
F6X0M2	1.6711	1.28089	1.23161	1.39454	0.717614	0.718584	0.864696	0.766965	0.549978	0.0130639		ARFIP1
F6X2M0	1.04451	0.501908	1.38169	0.976038	2.55398	1.59473	2.69687	2.28186	2.33788	0.0386821		IFIT2
G7N8K3	2.22111	2.00516	2.23859	2.15495	2.85792	2.93459	2.85233	2.88161	1.3372	0.000799698		SF3B1
F6X6F5	0.676512	0.74849	0.93429	0.786431	0.390205	0.323176	0.458596	0.390659	0.496749	0.0100853		GRSF1
F6XD59	154.498	132.916	186.967	158.127	43.5655	44.6843	64.1637	50.8045	0.321289	0.00327061		COL6A2
F6X9Q4	0.298776	0.281522	0.226557	0.268952	0.667427	0.651284	0.517236	0.611982	2.27544	0.00280385		RAE1
F6X9Z9	3.03592	2.71903	3.71393	3.15629	1.04289	0.91671	1.28698	1.08219	0.342868	0.00268767		LARP1
F6XB79	1.1644	0.970741	1.56122	1.23212	1.72723	2.5889	2.29039	2.20217	1.78731	0.034065		C8H8orf82
F6XHP0	4.03224	7.86046	5.49735	5.79668	0.102273	2.7382	0.0745336	0.971669	0.167625	0.0274893	Guanine nucleotide-binding protein subunit gamma	GNG5
F6XIG8	2.95583	4.56218	3.26004	3.59269	1.99313	2.05982	1.37444	1.80913	0.503558	0.0296471		SERPIND1
I0FG44	5.61415	5.45591	6.37623	5.81543	2.49268	3.42684	4.33978	3.41977	0.588051	0.0166062		NSFL1C
F6XPL4	2.72772	4.66109	3.51288	3.6339	5.23277	6.30466	6.40325	5.98023	1.64568	0.0254444
F7GD35	0.0582566	0.330659	0.0494051	0.146107	0.488014	0.506758	0.961781	0.652184	4.46375	0.0484821		ALG6
F6XYK2	0.445207	0.340227	0.436083	0.407172	0.55569	0.492891	0.533798	0.52746	1.29542	0.0347957		ATG2A
F6Y030	27.4883	24.1114	15.1324	22.244	14.3939	6.35913	9.03852	9.93053	0.446436	0.0482111		HNRNPH3
F7AV63	0.363287	0.317274	0.407259	0.362607	0.168887	0.0636046	0.0537769	0.0954228	0.263158	0.0040607	Microtubule-associated protein	MAP2
F6Y4D8	0.047491	0.0469556	0.138159	0.0775353	0.544969	0.68851	0.625974	0.619818	7.994	0.000457719		CNIH4
F6Y772	2.66701	2.97307	3.21539	2.95183	6.47836	4.85639	8.15648	6.49708	2.20104	0.0213776		LOC693607
G7NAG1	0.592616	1.16249	0.483893	0.746335	1.40264	1.68148	1.96013	1.68141	2.2529	0.0242377		MRPL19
F6Y9Q0	4.0988	3.48483	3.80771	3.79711	6.16705	6.08779	5.84345	6.03276	1.58878	0.000381213	Eukaryotic translation initiation factor 3 subunit E	EIF3E
F6Y9M4	9.31114	9.53468	5.32526	8.05703	19.8237	17.4089	16.0282	17.7536	2.20349	0.00530275		LOC723063
F6YBP7	0.52796	0.742255	0.5959	0.622038	1.19145	1.44345	0.916254	1.18372	1.90297	0.0270941		CFD
F6YD35	1.34938	1.52121	1.04064	1.30374	0.493321	0.277015	0.504122	0.424819	0.325846	0.00521574		RBM42
F6YDF5	2.91416	1.91142	2.6264	2.48399	0.876759	0.528312	1.10522	0.836762	0.336862	0.00854915		NUP50
F6YK88	596.706	522.549	612.55	577.269	340.623	157.184	322.958	273.588	0.473936	0.00934012		BHMT
F6YLT5	2.5499	2.48847	2.83508	2.62449	2.15491	2.14195	1.62567	1.97418	0.752215	0.0334864		GHITM
F6YN59	0.232713	0.128244	0.291728	0.217561	0.456955	0.489917	0.735911	0.560928	2.57825	0.0265717		DOCK1
F6YNC2	50.0433	52.9681	30.6574	44.5563	96.1923	89.3385	93.6563	93.0624	2.08865	0.002637		LOC708989
F6YRD0	7.80308	4.74494	6.31601	6.28801	3.4224	4.25056	2.76075	3.4779	0.553101	0.0459201		PDLIM1
F6YS07	0.452071	0.332185	0.273242	0.3525	0.1895	0.0916001	0.138088	0.139729	0.396396	0.023538
F6YS99	0.435777	0.423035	0.395479	0.418097	0.276947	0.259695	0.212391	0.249678	0.597177	0.00175175		TRIP4
F6YSE6	1.42659	1.69597	1.20365	1.44207	3.55843	3.35099	2.12957	3.013	2.08936	0.0283782		LOC714120
F6YSW2	0.37289	0.639515	0.484782	0.499062	0.028995	0.0434888	0.100248	0.0575772	0.115371	0.00533488		APOBR
F6YUZ8	0.239636	0.284345	0.189872	0.237951	0.0495428	0.0953225	0.168019	0.104295	0.438304	0.0384416		C7H14orf169
F6YVP3	4.28497	5.51002	5.65069	5.14856	1.10985	3.17051	2.61192	2.29743	0.446227	0.0193111		FBN1
F6YWI5	4.97833	5.07499	6.57596	5.54309	2.32972	1.40776	2.10338	1.94696	0.35124	0.00359407		LOC703934
F6YXV7	0.636124	0.476286	0.793821	0.63541	0.241571	0.185791	0.343147	0.256836	0.404205	0.0210138		STX10
F6YXZ2	1.7151	1.56758	1.85387	1.71218	1.46892	1.32753	1.3696	1.38869	0.811062	0.0251121		CC2D1A
I2CU20	0.0548704	0.607264	0.159824	0.273986	1.05147	1.02297	1.18372	1.08605	3.9639	0.0100162	alpha-1,2-Mannosidase	MAN1A1
F6Z097	165.651	145.749	142.608	151.336	319.608	203.542	346.804	289.985	1.91616	0.0357157		ACADSB
F6Z0F9	0.397885	0.387845	0.315435	0.367055	0.252595	0.314164	0.255508	0.274089	0.746724	0.0471945		DHX38
F6Z225	0.204545	0.128258	0.15222	0.161674	0.0474834	0.0913324	0.0546951	0.0645036	0.398972	0.0209279		FAM195A
F6Z4C0	0.250078	0.209102	0.166388	0.208523	0.420089	0.612588	0.430043	0.487573	2.33823	0.0141425		FNDC3B
F6Z4P3	0.348899	0.338801	0.272982	0.320227	0.588353	0.677416	0.454511	0.573427	1.79069	0.0214122		MTM1
F6Z598	1.46226	2.1045	1.7676	1.77812	3.11409	2.33025	3.25251	2.89895	1.63035	0.0305329		CDK18
F6Z9D2	0.499081	0.555052	0.455069	0.503067	0.424969	0.323727	0.306651	0.351782	0.699275	0.0321238		FBXO4
F6ZCG8	1.16845	1.21016	0.538877	0.972495	2.973	2.63935	2.46916	2.69384	2.77003	0.0028077		SURF4
F6ZFR3	0.327329	0.389816	0.43809	0.385078	0.46732	0.61339	0.664156	0.581622	1.5104	0.0429429	Peptidyl-prolyl cis-trans isomerase	PPIH
F6ZFV9	1.86008	1.41528	1.57303	1.61613	0.885058	1.32055	0.97512	1.06024	0.656037	0.0403429		PARP3
F6ZKR3	8.07939	9.16558	8.97108	8.73868	9.87569	11.4087	12.3303	11.2049	1.28222	0.0354815		DDX17
F6ZLY2	0.0527932	0.074704	0.132779	0.0867589	0.408157	0.257556	0.525779	0.397164	4.57779	0.0187417		PTPMT1
F6ZN69	4.88958	4.17158	5.34533	4.80216	2.40078	1.02966	1.95912	1.79652	0.374106	0.00474129		IL4I1
F6ZP20	1.51212	1.66698	1.69323	1.62411	1.95224	2.31415	1.94155	2.06931	1.27412	0.0299042		C2orf43
F6ZQ94	0.0350608	0.139251	0.270771	0.148361	0.487124	0.727707	0.594612	0.603148	4.06541	0.00953312		MRPL47
F6ZR07	0.136016	0.0921334	0.268744	0.165631	0.455672	0.695594	0.703762	0.618343	3.73325	0.00959257	Non-specific protein-tyrosine kinase	YES1
F6ZTW1	2.57299	2.03128	1.6215	2.07526	1.19847	0.67374	0.952863	0.94169	0.45377	0.0226681		RPRD1A
F6ZVE3	32.2087	24.3375	18.8194	25.1219	7.22885	2.36888	6.87425	5.49066	0.218561	0.009396		NUCB1
F6ZXR6	170.175	163.771	162.607	165.518	76.3134	58.141	58.6218	64.3588	0.388833	9.50809e-05
F6ZZL9	38.3637	32.8301	18.4561	29.8833	6.1699	5.45287	3.32014	4.98097	0.166681	0.0142086		HRG
F7A0H2	0.236554	0.755156	0.356224	0.449311	1.51341	1.40339	1.77454	1.56378	3.48039	0.00434516		MLYCD
F7A0I0	0.0580406	0.201798	0.127906	0.129248	0.382155	0.451755	0.361312	0.398407	3.0825	0.00563408		TIMM23
F7A1F3	0.892252	1.38331	0.981244	1.0856	2.14287	2.72189	2.43975	2.43484	2.24284	0.00391006		PITRM1
F7A2E9	3.5351	8.56641	3.94393	5.34848	10.7074	11.3706	11.6097	11.2292	2.09952	0.0228551		NDUFV1
F7A2Y2	4.91836	3.72113	3.72709	4.12219	1.34109	0.777999	1.37961	1.16623	0.282915	0.00262243		PDLIM2
F7A368	32.1806	20.5515	23.0085	25.2469	52.3918	49.3626	78.1775	59.9773	2.37563	0.0239522		HSD17B6
F7A4D9	57.9061	40.6837	33.3092	43.9663	147.797	119.57	199.858	155.742	3.54229	0.0104945		CYP3A64
F7A977	0.101781	0.134764	0.241486	0.159344	0.39081	0.281482	0.531812	0.401368	2.51888	0.0446933		POLG2
F7A9N0	0.127374	0.0890486	0.44658	0.221001	0.69553	0.969073	0.546875	0.737159	3.33555	0.0370242	Ribosomal protein L19	LOC718020
F7A9Q5	0.291648	0.423501	0.393307	0.369485	0.181094	0.201754	0.147298	0.176715	0.478274	0.0108984
I0FGD9	1.72765	1.58707	0.927478	1.41407	0.442636	0.390637	0.772445	0.535239	0.378511	0.032706		TOM1
F7AF32	3.02253	2.33011	4.45494	3.2692	1.02903	1.22427	0.696718	0.98334	0.30079	0.0238493		TTC1
F7AF44	8.18963	0.128944	7.059	5.12586	13.7927	16.1558	17.2583	15.7356	3.06985	0.0175141		SUB1
F7AFF0	0.278135	0.312007	0.307739	0.299294	0.118639	0.207602	0.0386563	0.121633	0.406399	0.0236428		RAB11FIP5
F7AG99	67.5646	139.854	105.028	104.149	38.5539	48.995	27.3269	38.2919	0.367665	0.0390748		COL6A3
F7AJ56	1.89319	2.56018	1.75312	2.06883	4.28887	4.92523	4.75495	4.65635	2.25072	0.00117287		LOC694510
F7AMK8	0.757012	0.490763	1.02876	0.758845	0.165086	0.152736	0.225821	0.181214	0.238803	0.0211942		RBBP6
F7AQ36	24.2295	11.2437	5.52532	13.6662	41.6598	39.4045	38.0246	39.6963	2.90472	0.00988055		CYP2C8
F7AWJ2	98.7762	110.437	86.3907	98.5346	54.0516	17.6031	28.1655	33.2734	0.337682	0.00711069
F7B8E8	12.3848	14.2359	9.61436	12.0784	21.8572	22.3418	16.7727	20.3239	1.68267	0.0208991	Clathrin heavy chain	CLTC
F7B9I1	0.0515572	0.100245	0.119334	0.0903788	1.44157	3.13395	1.91195	2.16249	23.9269	0.0147905		SYPL1
F7BA42	2.32418	3.15067	2.14616	2.54034	5.95654	9.12566	4.8149	6.63237	2.61082	0.0367242	Core histone macro-H2A	H2AFY
I2CYF0	4.14838	3.87379	2.73844	3.58687	9.32894	10.6501	8.96508	9.64804	2.68982	0.000825186		ACTR2
F7BAI3	10.9523	11.401	6.90106	9.75146	5.80695	3.11844	1.38287	3.43609	0.352367	0.0304626		RBKS
F7BIL7	0.139161	0.0806227	0.0679181	0.0959006	0.344851	0.256397	0.216037	0.272428	2.84074	0.0158648		ERCC2
F7BJB7	0.0589948	0.0397869	0.241206	0.113329	0.911665	0.587459	1.41659	0.971905	8.57594	0.0263079		RPUSD3
F7BJV7	75.5833	162.66	215.745	151.329	19.7108	45.0352	17.6679	27.4713	0.181533	0.0414065		COL1A1
F7BL23	7.55209	15.0071	4.35063	8.96993	27.2424	22.3846	32.2044	27.2771	3.04095	0.0124984		ACADS
F7BLE8	7.7542	8.33026	5.35027	7.14491	2.68164	2.01617	3.46103	2.71961	0.380637	0.0116049		SDPR
F7BM39	7.5871	7.84218	7.65918	7.69615	10.4103	10.7527	9.63954	10.2675	1.33411	0.00159901	Polyadenylate-binding protein	PABPC3
F7BNA4	6.03848	3.56041	7.37817	5.65902	2.0057	1.6358	2.06449	1.90199	0.336099	0.0289528		LMO7
F7BNN9	1.93895	1.28523	1.87878	1.70099	1.21357	0.791967	1.02664	1.01073	0.5942	0.0460901		RABEP1
F7BQR9	2.60815	2.06565	1.71488	2.12956	6.77685	8.96727	4.81415	6.85275	3.21792	0.0183281		MAGT1
F7BTR7	4.6164	4.36652	5.57994	4.85429	6.77257	11.9888	12.4359	10.3991	2.14225	0.0403802		NIPSNAP3B
F7E6I7	2.62139	1.8945	0.0410633	1.51898	6.85913	14.893	10.1503	10.6341	7.00081	0.020603		LASS2
F7BW43	6.61674	5.19718	5.6928	5.83558	4.83989	2.50753	2.81666	3.38803	0.580581	0.0437275
F7BWA3	0.750667	0.699002	0.483992	0.644554	1.46084	1.68151	1.1667	1.43635	2.22844	0.00960814		NCKAP1
F7BX36	0.624268	0.87696	0.441644	0.647624	1.18999	1.36887	2.20148	1.58678	2.45015	0.0491563
F7BXQ4	4.69509	4.90154	7.5983	5.73165	0.037634	0.0626719	3.26709	1.12246	0.195836	0.0316932	Eukaryotic translation initiation factor 3 subunit J	EIF3J
F7BYJ8	6.41671	5.80423	4.88796	5.70297	9.25129	9.22357	11.2635	9.91278	1.73818	0.00648187		GCKR
H9Z082	3.93482	5.94005	2.56313	4.146	7.34818	8.30228	6.30021	7.31689	1.76481	0.0495318		MYO1C
F7GNU4	1.03238	1.33526	1.12642	1.16469	0.657133	0.578938	0.618368	0.618146	0.530741	0.00407549		ITGA6
F7C0F7	2.75257	2.09073	4.67704	3.17345	0.637257	0.648076	1.29995	0.86176	0.271553	0.0455633		PALM2-AKAP2
F7C1A0	0.130938	0.0861269	0.0969909	0.104685	0.482778	0.72196	0.487597	0.564112	5.38865	0.00457296		TRIM21
F7C4W3	0.260318	0.172729	0.143405	0.192151	0.371398	0.341348	0.386316	0.366354	1.90659	0.00971838		ELP3
F7C6C6	59.1576	39.4008	49.1396	49.2327	21.5647	14.2825	28.0684	21.3052	0.432745	0.015931		PRKCSH
F7C728	24.0194	23.9713	20.0204	22.6704	50.9671	90.468	65.4789	68.9713	3.04236	0.0162998		AIFM1
F7CAM5	2.02749	2.21752	1.14169	1.79557	2.84039	4.50352	5.13002	4.15798	2.31569	0.0358341	Glutamine synthetase	GLUL
F7CGX1	0.348969	0.523804	0.593235	0.488669	0.118711	0.0842693	0.0529198	0.0852999	0.174556	0.00580627		ADD2
F7CJR7	0.767759	0.0563372	0.165503	0.329866	1.15979	1.81484	0.995916	1.32351	4.01227	0.0409211		TM9SF4
F7CKN2	1.8407	1.9676	2.88154	2.22995	3.91024	3.98356	3.24337	3.71239	1.66479	0.0213416		LYPLA2
F7CP99	0.221511	0.200699	0.223372	0.215194	0.152217	0.129488	0.0443384	0.108681	0.505039	0.033944		MTMR14
F7CPT5	11.8419	19.6657	15.0505	15.5194	5.42333	5.49331	7.06422	5.99362	0.386203	0.0150605		LASP1
F7CQ79	2.21543	1.41105	1.96009	1.86219	2.66739	3.51573	2.76435	2.98249	1.60161	0.0352162		VIL1
F7GFN2	8.80672	12.1012	14.7741	11.894	0.143145	0.0224559	0.0535523	0.073051	0.00614183	0.00237951		BRD8
F7CTE8	0.0736835	0.0354468	0.0777632	0.0622978	0.542974	1.15754	0.763377	0.821297	13.1834	0.0135806		ABHD16A
F7CV42	76.2663	81.1202	49.7713	69.0526	117.642	125.188	177.477	140.102	2.02892	0.0284753		HSD17B10
F7CVI4	3.46923	4.74888	4.37893	4.19901	7.82582	5.66473	8.5353	7.34195	1.74849	0.0290527		IARS2
F7CXX5	4.68955	4.62561	3.47373	4.26296	1.69126	1.21702	2.07172	1.66	0.3894	0.00503953
F7CXZ1	1.09426	0.88083	0.735119	0.903404	0.454996	0.53142	0.0865889	0.357668	0.395912	0.0340243		RBM4
F7CZW6	0.676998	0.348756	0.505972	0.510575	0.113188	0.12052	0.0840826	0.10593	0.207472	0.0132631		ELP5
F7CZY3	12.6968	11.3927	14.577	12.8889	7.49172	6.21777	9.95054	7.88668	0.611899	0.0251228		PDZK1
F7D0Y3	17.7972	35.0447	19.3199	24.0539	91.1131	65.5528	57.3516	71.3392	2.9658	0.0149918		ACADVL
F7D2J0	0.569041	0.559352	0.494916	0.541103	0.356367	0.165655	0.191971	0.237998	0.439838	0.00908562		WDR44
F7D7B0	7.29242	4.74673	5.27854	5.77257	3.60606	3.59894	3.42888	3.54462	0.614047	0.0456645	Autophagy-related protein 3	ATG3
F7D7C4	0.375559	0.416549	0.268349	0.353486	1.38764	1.47186	1.1099	1.32313	3.7431	0.00119314	Dimethylaniline monooxygenase [N-oxide-forming]	FMO4
F7D7J7	0.0522324	0.79332	0.551611	0.465721	1.21998	1.15637	1.90734	1.4279	3.06599	0.0414107	Cytochrome P450	CYP1D1
F7D9W7	0.852383	0.716525	0.564641	0.711183	1.37418	1.21432	1.09761	1.2287	1.72768	0.0109734		SKIV2L2
F7DAH4	0.453978	0.419953	0.246369	0.373433	0.64431	0.616999	0.687275	0.649528	1.73934	0.0149437		SETD3
F7DB82	0.0693812	0.0706733	0.05141	0.0638215	0.319081	0.513041	0.334364	0.388829	6.09244	0.00654254		HCFC1R1
F7DBC0	5.79858	7.1674	4.62999	5.86532	16.8078	13.0875	19.9801	16.6252	2.83448	0.00713342	Sideroflexin	SFXN1
F7E6R8	7.09898	8.34244	5.71452	7.05198	15.0255	30.879	22.2388	22.7144	3.221	0.0279969		LOC713469
F7DDH4	5.64777	2.93319	6.0791	4.88669	1.95316	1.11995	1.75761	1.61024	0.329515	0.0321595		CTAGE5
F7DF35	15.8145	16.2122	12.8104	14.9457	19.7421	21.8175	18.2989	19.9528	1.33502	0.0278129		DPYSL2
F7DG00	0.608182	0.408342	0.592544	0.536356	0.332923	0.112023	0.0520863	0.165677	0.308894	0.0255766		LOC722013
F7DGH1	0.983082	1.04481	0.661446	0.896447	1.98458	3.84956	2.12867	2.65427	2.96088	0.0451007		TMEM43
F7DIX8	16.416	23.6731	12.3398	17.4763	38.561	68.4968	68.8811	58.6463	3.35576	0.0176491		HADH
F7DJ09	11.0723	14.7874	7.72893	11.1962	27.4248	21.3437	39.6957	29.4881	2.63375	0.0338426		PCCB
F7DK85	0.995632	1.38023	1.03952	1.13846	2.18924	2.77967	3.37271	2.78054	2.44237	0.01059		PNPT1
F7DL65	0.222853	0.230563	0.223793	0.225736	0.135893	0.132038	0.177413	0.148448	0.657617	0.00630519
F7DLR1	22.4944	21.7412	19.4781	21.2379	12.2301	14.4014	9.26446	11.9653	0.563395	0.00600591		CSTB
F7DM33	1.39421	1.5059	1.33517	1.41176	1.64267	1.53023	1.74918	1.64069	1.16216	0.0469079		ELMO1
F7DNT9	0.106032	0.133608	0.0533133	0.0976512	0.442102	0.281245	0.721748	0.481698	4.93284	0.042583		LOC714136
F7DPJ6	6.42815	7.34622	6.31108	6.69515	24.7455	18.0625	26.5441	23.1174	3.45286	0.00321785		SLC27A5
F7DRJ3	48.9998	65.3204	40.4528	51.591	290.671	154.865	181.198	208.911	4.04937	0.0203578		HMGCS2
F7H7L4	0.262742	0.284625	0.299237	0.282201	0.245959	0.171008	0.20501	0.207326	0.734673	0.0360854		MAGI3
F7DY21	0.153004	0.0673488	0.149067	0.12314	0.255138	0.427027	0.366944	0.349703	2.83988	0.0170387	DNA ligase	LIG4
F7DZ34	0.527648	0.292552	0.395347	0.405182	0.116934	0.0452175	0.0973119	0.0864876	0.213454	0.0110925		SAP30BP
F7E0V9	9.89946	8.17975	12.0411	10.0401	1.84463	1.50253	3.7144	2.35386	0.234446	0.00423068		TNKS1BP1
F7E1J2	0.0966325	0.187488	0.0625171	0.115546	0.409403	0.544218	1.01607	0.656565	5.68229	0.0448803		QPCTL
F7E520	3.3368	2.12542	1.83903	2.43375	0.405343	0.687006	1.17877	0.757039	0.311059	0.0305847		WASF2
F7E5W7	0.891142	0.341757	0.966405	0.733101	0.11101	0.139375	0.243915	0.164767	0.224753	0.0474497		TAF4
F7E663	6.0988	4.4622	5.33744	5.29948	2.55234	1.88064	2.25907	2.23068	0.420925	0.00387622		KANK2
F7E6S3	1.03886	0.608912	1.14465	0.930808	0.244039	0.255214	0.45039	0.316548	0.340078	0.0255699	Annexin	ANXA9
F7E707	10.4386	15.9961	10.7673	12.4007	6.12004	6.979	4.79391	5.96432	0.480967	0.0280086	Annexin	ANXA1
F7E8B0	2.60849	2.62181	1.46988	2.23339	5.53126	6.39388	5.76589	5.89701	2.64038	0.00135216		SSR4
F7E8L2	38.693	38.5229	32.6241	36.6133	84.6447	62.5687	66.0334	71.0823	1.94143	0.0084722		PCK2
F7E9Z1	0.502652	0.556306	0.846501	0.635153	0.197802	0.0569606	0.180313	0.145025	0.228331	0.0132782		ANKRD56
F7EAR8	12.3345	14.2083	6.0689	10.8706	18.9688	22.4902	26.8225	22.7605	2.09377	0.0237894		AGL
F7ED73	0.572058	0.710863	0.366622	0.549848	0.273674	0.0272167	0.0425454	0.114479	0.208201	0.0271658		TOM1L2
F7EDQ6	13.4387	12.3022	5.83396	10.525	19.8119	30.4556	26.5722	25.6133	2.43357	0.0181477		MTTP
F7EEZ1	0.0431931	0.106621	0.168178	0.105997	0.184591	0.313321	0.315951	0.271288	2.55938	0.0427956		PLA2G4A
F7EFD7	2.6867	2.7099	2.52907	2.64189	4.24363	4.41363	3.07303	3.9101	1.48004	0.0406373		EIF2S1
F7FKF0	1.15753	1.28423	1.05169	1.16448	1.85938	1.97607	2.74955	2.195	1.88496	0.0230223		IDE
F7EHM7	1.4433	1.29061	0.815505	1.18314	2.59961	3.91238	2.31984	2.94394	2.48825	0.0286415	Alpha-mannosidase	MAN2A1
F7EHQ6	1.73007	2.13091	1.60676	1.82258	6.57881	5.44185	8.85791	6.95952	3.8185	0.0072187		TRAP1
F7EHZ7	5.18877	5.11369	3.69155	4.66467	9.48851	10.5302	6.2856	8.76809	1.87968	0.0398606	Coatomer subunit alpha	COPA
F7EK65	4.99983	4.00172	3.00767	4.00307	13.0632	11.8798	11.265	12.0693	3.01502	0.000494664		ACSM5
H9FZ92	16.1092	25.3696	13.7636	18.4141	42.8495	30.349	38.2756	37.1581	2.01791	0.0211297	Elongation factor Tu	TUFM
G7MZ52	0.0812793	0.10971	0.0875062	0.0928317	0.0467684	0.0480206	0.0517867	0.0488585	0.526313	0.00738381		PLEKHA2
F7EQC5	0.229145	0.3228	0.190477	0.247474	0.0690228	0.0459328	0.0731851	0.0627136	0.253415	0.010049		CDK13
G7NSJ3	123.54	95.0422	63.1766	93.9195	38.1692	32.1251	20.755	30.3498	0.323147	0.0249116		BGN
F7ETT5	2.57715	2.8331	1.78925	2.39983	3.85574	6.26823	5.96335	5.36244	2.23451	0.0225807		CLYBL
F7EUC5	0.861293	1.04725	1.47866	1.12907	1.80267	1.75569	1.68956	1.74931	1.54934	0.028871		LOC702107
F7EWE3	7.48414	8.00344	5.14461	6.8774	15.553	20.7599	12.0646	16.1258	2.34476	0.0258812	Dolichyl-diphosphooligosaccharide--protein glycosyltransferase 48 kDa subunit	DDOST
F7EWY7	0.226927	0.381824	0.375638	0.32813	0.170607	0.0566756	0.0674752	0.0982527	0.299433	0.0210298		OCRL
F7EXI8	0.4277	0.533622	0.514725	0.492016	0.0646721	0.070801	0.111739	0.0824041	0.167483	0.000333227		MEPCE
F7EYD7	3.46715	2.88022	3.88832	3.4119	2.0711	2.53065	1.39981	2.00052	0.586336	0.0325746		RPA2
F7F0Z0	0.985786	0.931931	0.878912	0.93221	0.417667	0.39184	0.3756	0.395035	0.423762	8.53086e-05		MAP1B
F7HSL6	34.5571	32.452	44.9673	37.3255	23.808	16.257	17.4517	19.1722	0.51365	0.015953		EGK_19717
F7F2L7	557.116	488.327	657.892	567.778	162.974	27.1905	221.122	137.096	0.24146	0.004707	Ferritin	FTHL17
F7F354	2.49038	1.91005	3.58889	2.66311	0.552627	0.355182	0.0369531	0.314921	0.118253	0.0103201		CDC42EP4
F7F4Z0	0.45852	0.237785	0.453292	0.383199	0.154604	0.055079	0.112927	0.107537	0.280629	0.0243763		AATF
F7F6H6	43.1201	35.2927	39.6104	39.3411	10.2436	8.66017	7.74131	8.8817	0.225762	0.000214354		CARHSP1
F7F6Y0	0.605755	0.975722	0.911158	0.830878	0.562351	0.234586	0.38493	0.393955	0.474143	0.0421208		SERPINA10
F7F8G8	44.8917	122.642	60.7022	76.0788	2.09357	1.19587	5.91914	3.06953	0.0403467	0.037235	Protein S100	S100A9
F7F8P2	0.31464	0.519324	0.598927	0.477631	0.273332	0.226315	0.159802	0.219817	0.460223	0.0469758		EEF2K
F7F9H6	0.551742	0.325187	0.456583	0.444504	0.0203317	0.0427771	0.0314632	0.031524	0.0709195	0.00332667		UBAP2
F7FA61	30.4115	47.4853	26.1795	34.6921	9.02939	15.7117	8.77511	11.1721	0.322035	0.0270209		PRELP
F7FD09	1.64105	0.906022	1.64746	1.39818	0.361995	0.305582	0.516412	0.394663	0.28227	0.0168115		TMF1
F7FDH5	0.0943456	0.259912	0.0598533	0.138037	0.974176	0.505555	0.785522	0.755084	5.47016	0.0145183		PDK4
F7FE57	1.66174	1.46971	1.37659	1.50268	0.775067	0.604702	1.00079	0.793518	0.528068	0.00754978		PEF1
F7FF79	114.259	109.889	152.427	125.525	62.6394	61.6431	83.3858	69.2227	0.551467	0.0210105		PSME1
F7FG14	7.95042	8.75204	6.57761	7.76002	18.016	26.8397	13.6331	19.4963	2.5124	0.0406413	40S ribosomal protein S4	RPS4Y2
F7FGD1	11.3118	8.89968	6.51443	8.90865	21.5405	24.5189	28.4248	24.8281	2.78696	0.002795		GANAB
F7FL52	4.58242	3.64838	3.83469	4.02183	2.01874	1.70734	2.33007	2.01872	0.501939	0.00403159		SON
F7FLA4	2.00357	1.91754	1.31167	1.74426	2.71049	3.0484	2.54789	2.76893	1.58745	0.0175838		DNM2
H9EQE9	0.0785437	0.114885	0.0651355	0.086188	0.432413	0.730046	0.748576	0.637012	7.39096	0.00599998		ZAK
F7FLW2	51.7005	43.5828	49.7845	48.3559	30.1827	16.5464	32.4925	26.4072	0.546101	0.0167088	Pyrroline-5-carboxylate reductase	PYCRL
F7FLX2	6.30369	5.97947	4.6369	5.64002	7.62529	10.7697	8.87777	9.09094	1.61186	0.030022		TSTA3
F7FMM0	0.723176	0.156778	0.714455	0.53147	1.13482	1.00844	1.08663	1.07663	2.02576	0.0461606	V-type proton ATPase subunit a	ATP6V0A1
F7FQN6	0.416398	0.470337	0.332763	0.406499	0.0838976	0.0636313	0.285349	0.144293	0.354964	0.0321259
F7FS54	8.09811	6.6933	9.63213	8.14118	4.14212	2.32056	3.40685	3.28984	0.404099	0.00833305		GOLGB1
F7HK17	0.453909	0.360753	0.32863	0.381097	1.04506	1.75837	1.29193	1.36512	3.58207	0.00980032		EMC1
F7FTD2	4.01352	3.77345	2.60969	3.46555	4.82244	6.04367	6.05441	5.64017	1.6275	0.0217862		GYS2
F7FV52	12.5103	9.61244	13.5909	11.9045	2.92691	3.31978	2.01278	2.75315	0.231269	0.00184794		PALM3
F7FVX9	5.35136	3.75052	4.67606	4.59264	11.7368	11.942	9.83663	11.1718	2.43254	0.00128009		LOC719392
F7FX33	0.0574445	0.0316482	0.0345461	0.0412129	0.124388	0.244744	0.129279	0.166137	4.03119	0.0358657		WDR75
F7FZI3	1.54183	0.849438	1.40561	1.26563	0.633375	0.546925	0.714104	0.631468	0.498937	0.0432611	Macoilin	TMEM57
F7FZR2	4.50511	6.57863	4.97088	5.35154	3.00787	3.51974	3.36601	3.29787	0.616247	0.0335894		LETM1
F7G010	0.569388	0.697748	0.558093	0.60841	1.02782	0.932081	0.782412	0.914104	1.50245	0.0222282		NUP160
F7G0Y5	0.125155	0.0578872	0.0532634	0.0787686	0.378842	0.49122	0.326817	0.39896	5.06496	0.00399662		MRPL2
F7G1U8	1.70962	1.49694	1.31088	1.50582	1.11209	1.181	0.886278	1.05979	0.703798	0.0375139		TCN2
F7G3Z1	42.562	21.8659	28.9168	31.1149	11.5594	7.52001	13.8662	10.9819	0.352945	0.0338636		KHSRP
F7G443	0.332415	0.572181	0.781119	0.561905	0.164759	0.111487	0.189321	0.155189	0.276183	0.0365979		LOC100430318
F7G5D3	0.657514	0.882299	1.03728	0.859031	1.46924	1.22394	1.32749	1.34022	1.56016	0.0214269		HTATIP2
F7G5L7	0.672595	1.07789	0.967128	0.90587	1.47067	1.30588	1.74708	1.50787	1.66456	0.0270651		LRRC57
F7G8D9	0.0672265	0.099128	0.0568161	0.0743902	6.44239	5.83014	4.38474	5.55242	74.6392	0.00085168		CNRIP1
F7G8G5	6.4545	7.86189	8.32319	7.54653	9.41621	9.63259	9.4668	9.5052	1.25955	0.0257766	Signal transducer and activator of transcription	STAT3
F7GA07	2.27658	1.72149	2.25689	2.08499	0.49756	0.750798	1.49412	0.914158	0.438448	0.028695		STAM2
F7GAF4	0.800312	0.987726	0.614195	0.800744	1.54251	1.28018	1.63313	1.48527	1.85487	0.0105719		LOC712764
F7GB02	3.26202	5.2796	5.73361	4.75841	16.9831	9.84077	13.8883	13.5707	2.85194	0.0161284		TTC38
F7GCF5	1.30036	1.72407	1.43523	1.48655	2.46205	2.37319	2.77893	2.53806	1.70734	0.00389852		SPCS2
F7GCL3	10.1019	7.05345	11.5495	9.56828	2.49553	2.15194	2.94795	2.53181	0.264604	0.00637567		EMD
F7GCM2	19.5608	25.0384	24.4286	23.0093	15.9765	17.9279	12.7023	15.5356	0.675187	0.0317405		FLNA
F7GD78	0.18354	0.12851	0.179267	0.163772	0.0344342	0.0826511	0.0695158	0.0622004	0.379798	0.0111915		AZI2
F7GEU6	9.59542	6.7338	10.4564	8.92854	5.65058	3.78172	5.13339	4.85523	0.543788	0.0315465		SF3A1
H9EWC9	0.157095	0.348634	0.146188	0.217306	0.722102	1.25131	0.632569	0.868659	3.99741	0.0330981		PARL
F7GH95	1.2061	1.51852	1.09835	1.27432	3.06529	5.12406	4.51139	4.23358	3.32222	0.00898101		RAP1A
F7GIR8	2.57996	4.3271	4.02159	3.64288	1.11779	0.684834	2.00637	1.26967	0.348533	0.0233435		C1H1orf50
F7GKB9	95.2331	49.639	58.6786	67.8502	112.552	123.129	104.759	113.48	1.67251	0.0377206		CMBL
F7GL16	1.08546	1.18453	0.926097	1.06536	0.587391	0.409918	0.575689	0.524333	0.492164	0.00462668		IRGQ
F7GN41	2.44379	3.12576	3.1946	2.92138	3.92627	4.68163	4.48629	4.36473	1.49406	0.011888		GGCX
F7GNV0	0.145221	0.234126	0.04213	0.140492	0.34759	0.39057	0.346695	0.361618	2.57394	0.0181956		PDK1
F7GPS2	6.9142	5.39141	6.44895	6.25152	2.04734	2.76908	2.27619	2.3642	0.37818	0.00145703		EMILIN1
F7GQT7	3.34769	2.71258	3.07779	3.04602	5.27801	7.36997	6.7521	6.46669	2.123	0.00614928		LOC703120
F7GR88	6.70307	5.02947	4.58853	5.44036	38.5111	36.8348	59.9558	45.1006	8.29	0.00605258		CYP4A22
F7GRD2	64.0666	58.3183	51.8509	58.0786	79.7222	108.102	134.251	107.358	1.8485	0.0378793		CRYZ
H9YVZ4	6.76824	4.39447	5.06499	5.40923	2.55402	1.02087	1.77679	1.78389	0.329786	0.0121722		G3BP1
F7GTU3	1.20392	1.1817	0.83709	1.07424	1.76527	1.86095	1.65561	1.76061	1.63894	0.0066482		MYO1D
F7GUB0	0.84538	0.949849	1.11	0.96841	3.16196	2.91654	2.67588	2.91813	3.01332	0.000260531		CYP7B1
F7GV51	5.10972	9.67121	5.43154	6.73749	17.1947	20.1053	14.3641	17.2214	2.55605	0.0090863		NDUFB4
F7GVT3	1.06077	1.47089	1.57563	1.3691	2.78426	2.07659	3.20717	2.68934	1.96431	0.0224758		LOC714484
F7GW16	54.1654	41.3933	39.0543	44.871	80.5272	110.631	86.6719	92.6102	2.06392	0.00981948		LOC714484
F7GW20	24.8722	18.7407	14.2578	19.2903	30.3469	43.9625	56.2088	43.5061	2.25534	0.0400296		LOC714484
F7GW48	2.69232	3.11587	3.56421	3.12414	1.51252	1.16499	2.01956	1.56569	0.50116	0.0116081		GOLGA2
F7GWF5	6.47253	5.57489	6.66809	6.2385	3.18882	2.0117	4.83101	3.34384	0.536001	0.0306718		DSG2
F7GWT5	0.398683	0.112846	0.68925	0.40026	1.0764	1.1948	0.956123	1.07578	2.68769	0.0199323		AIFM2
F7GYG0	17.3091	25.1871	20.1579	20.8847	36.1888	32.1164	48.6249	38.9767	1.86628	0.029781		LOC723754
F7GWW8	0.0250001	0.0942283	0.126238	0.0818223	0.228264	0.158447	0.183168	0.189959	2.32161	0.0404432		TYSND1
F7GXE0	4.09603	4.06264	5.23148	4.46338	1.93204	2.08174	3.23745	2.41707	0.541534	0.0221515
F7GZ82	0.806379	0.0633842	0.796157	0.555307	1.881	2.28631	1.60151	1.92294	3.46284	0.0124054	60S ribosomal protein L27	RPL27
F7H0G3	0.142992	0.147713	0.0744628	0.121722	0.73553	0.68049	0.584345	0.666788	5.47794	0.000405759		MRPL37
F7H191	2.6078	2.99514	3.55335	3.0521	10.3316	12.0409	14.9978	12.4568	4.08137	0.00249148		THNSL1
F7H1D5	0.510556	0.30828	0.596262	0.471699	0.139362	0.173213	0.135953	0.149509	0.316959	0.0201596		NOTCH2
F7H2B1	2.626	2.55419	1.66947	2.28322	10.0531	14.4091	9.11795	11.1934	4.90245	0.00580583		SLC25A11
F7H2G1	2.44888	2.31173	2.09838	2.28633	5.2488	5.21528	5.76064	5.40824	2.36547	0.000105958		RPS7
H9G1L4	9.58294	5.78703	8.14452	7.83816	2.68456	1.88425	4.27046	2.94642	0.375907	0.0202189		SART1
F7H3C4	8.46629	6.01387	5.67536	6.71851	16.3925	21.7537	13.9216	17.3559	2.5833	0.012636		RPS9
F7H4U0	17.9123	9.83641	18.0632	15.2706	7.42191	3.13943	6.38414	5.64849	0.369892	0.0329376		CDH1
H9EX88	13.4914	16.3753	10.817	13.5612	6.04096	6.88176	10.1488	7.69049	0.567094	0.044858	Purine nucleoside phosphorylase	LOC710245
F7H660	1.04205	1.24929	1.1357	1.14235	1.85069	2.91858	2.07022	2.27983	1.99574	0.0263956		RMND1
F7H7I9	4.63477	2.68409	1.79362	3.0375	5.51095	5.93207	7.00877	6.1506	2.02489	0.0306038		PON3
F7H9A5	0.307651	0.372651	0.238209	0.30617	0.914372	0.70191	0.652316	0.756199	2.46987	0.00727145		LOC701503
F7H9A9	0.358849	0.22979	0.384423	0.324354	0.598397	0.774791	0.586631	0.653273	2.01407	0.0131717		RALGAPB
F7H9D9	4.07246	3.4247	3.46583	3.65433	0.895387	1.60823	1.13208	1.2119	0.331634	0.00118105	Superoxide dismutase [Cu-Zn]	SOD3
F7H9P5	0.81092	0.936769	0.7008	0.816163	1.06358	1.40282	1.35964	1.27534	1.56261	0.0221869		NUDT12
F7H9U1	0.710522	0.869004	0.825968	0.801831	0.319455	0.326975	0.15984	0.268757	0.335179	0.00179159		LTBP4
F7HA37	44.7461	67.1445	27.2439	46.3782	171.541	79.5108	161.252	137.435	2.96335	0.0437971		GLYAT
F7HAB9	1.33975	0.927523	1.23214	1.16647	0.804381	0.439257	0.445032	0.56289	0.482558	0.0250045		GGA1
F7HAN1	1.77358	1.6261	1.62433	1.67467	1.08078	0.526608	0.631407	0.746266	0.44562	0.00632063		GRN
F7HAP8	154.588	171.404	128.587	151.526	222.657	274.959	275.386	257.668	1.70048	0.00781402	Histone H4	LOC705352
F7HAV4	4.41463	4.59766	3.35066	4.12098	2.05507	1.2628	1.51832	1.61206	0.391184	0.00521567		TMPO
F7HB67	23.5063	20.7898	24.6909	22.9957	15.439	9.31781	13.4517	12.7362	0.553851	0.00869914		DDAH1
F7HBK3	0.309929	0.235925	0.23067	0.258841	0.0900908	0.0738347	0.16208	0.108669	0.419827	0.0157605		PVRL1
F7HBV2	6.90414	4.07088	7.87042	6.28182	2.81211	1.44422	2.49116	2.24916	0.358043	0.0292257		ARFGAP2
F7HBZ3	39.1194	34.8741	40.5054	38.1663	31.9013	25.7456	25.1948	27.6139	0.723515	0.0182147		LRRC59
F7HCV8	1.32602	1.97187	1.10822	1.4687	0.811647	0.495597	0.611398	0.639548	0.435451	0.039463		LRG1
F7HD77	0.925082	1.322	1.23408	1.16039	0.552591	0.304092	0.329088	0.395257	0.340625	0.00602753		RNF25
F7HE98	16.909	18.9217	13.4329	16.4212	10.4014	5.36867	8.16547	7.97852	0.485867	0.0175611	Eukaryotic translation initiation factor 3 subunit G	EIF3G
F7HEB7	4.11059	2.68725	2.13971	2.97918	6.5179	10.0022	7.07546	7.86518	2.64004	0.0165007		ACAD9
F7HEX0	1.00097	0.849904	0.897766	0.916214	1.34846	1.42323	1.71418	1.49529	1.63203	0.00851992		DUSP23
F7HEX5	1.35639	2.32348	1.09927	1.59305	0.0900504	0.227124	0.0449347	0.120703	0.0757686	0.0174136		URI1
F7HFR8	4.5169	3.92145	6.64572	5.02802	18.8335	15.5753	20.6835	18.3641	3.65235	0.00144811		SLC27A2
F7HFV6	2.92962	4.1748	4.527	3.87714	1.6841	0.887136	1.73456	1.43527	0.370186	0.0118289		EPS15
F7HG05	6.04888	4.28339	6.01165	5.44797	3.12908	2.70508	2.49127	2.77515	0.509391	0.0119799		MLLT4
F7HG54	0.122448	0.0995509	0.164743	0.128914	0.229311	0.298869	0.200412	0.242864	1.88393	0.0309465		VPS33A
F7HGD6	2.09769	1.51834	1.78316	1.79973	0.766661	0.909692	0.508056	0.728136	0.404581	0.00634895		SNAPIN
F7HGF8	14.7949	4.13252	6.96522	8.63089	18.7996	19.5452	30.2582	22.8677	2.64951	0.0435015		SARDH
F7HGW2	6.65003	4.00172	4.38419	5.01198	2.17785	1.41702	1.70444	1.76643	0.352442	0.0192201		DFFA
F7HH37	9.77812	8.48936	8.40611	8.8912	6.08264	5.52438	5.79699	5.80134	0.652481	0.00282487		GLRX3
F7HIA2	4.66528	5.25488	6.68257	5.53424	10.0182	9.42741	13.1621	10.8692	1.96399	0.0149837		AGK
F7HJH1	0.408632	0.335328	0.525452	0.423137	0.216898	0.186059	0.293525	0.232161	0.548665	0.0404241
F7HJI8	0.181851	0.160526	0.315307	0.219228	0.0806081	0.0776727	0.0872212	0.081834	0.373283	0.0472487		UVRAG
F7HKK7	5.20333	4.79798	5.64378	5.21503	2.91131	2.3093	2.29032	2.50364	0.480082	0.00104022		GGT1
F7HKW2	0.803397	0.79246	0.499128	0.698329	2.46023	2.49302	2.20031	2.38452	3.41462	0.000243441		MOGS
F7HLQ1	66.5037	65.1771	87.2133	72.9647	45.7453	31.5808	49.4717	42.2659	0.579265	0.0267955		SPTAN1
F7HLZ5	0.650615	0.463134	0.775591	0.62978	1.74073	1.96582	2.79009	2.16555	3.43857	0.00980053		ABCB10
F7HLZ8	0.29957	0.20793	0.340002	0.282501	0.490151	0.539273	0.587418	0.538947	1.90777	0.0059648		TMPRSS6
F7HM39	0.330754	0.474888	0.34632	0.383987	0.6748	0.525472	0.554444	0.584905	1.52324	0.0359043		LIMS2
F7HM71	116.426	84.8578	113.925	105.07	73.5744	41.6869	66.8203	60.6938	0.577654	0.0340692		HAO1
F7HMS8	8.75056	7.53901	8.30114	8.19691	6.86839	3.78974	5.67746	5.4452	0.664299	0.0461196		LOC714602
F7HMU1	1.00988	0.755872	0.786483	0.850745	1.20449	1.86954	1.65651	1.57685	1.85349	0.0265733		UBA7
F7HMY1	0.172825	0.0811181	0.239557	0.1645	16.9051	22.6429	8.61736	16.0551	97.5995	0.0174962		OSTC
F7HNP3	9.2789	8.98963	9.10796	9.1255	5.27587	3.02992	6.04204	4.78261	0.524093	0.00874723		PSMD4
F7HNZ6	0.380794	0.135253	0.301619	0.272555	0.617418	0.912265	0.906475	0.812053	2.97941	0.011261		HSPA12B
F7HPI2	0.106057	0.101322	0.133757	0.113712	0.378878	0.438689	0.302653	0.373407	3.2838	0.00307972		MRPL24
F7HPM8	0.79525	0.98468	1.10214	0.960689	1.22454	1.25806	1.54347	1.34202	1.39694	0.0476221		FLAD1
F7HPQ5	2.43637	2.05182	3.74618	2.74479	1.53211	0.619305	0.956685	1.03603	0.377455	0.041696		RBM10
F7HQC8	0.109718	0.3912	0.0947758	0.198565	0.678896	0.519858	0.460019	0.552924	2.78461	0.0382918		MRPL13
F7HQD9	12.3359	20.9765	22.7182	18.6769	6.60481	7.68241	5.13789	6.47504	0.346687	0.0207518		COL14A1
I0FJJ0	2.92605	2.72251	1.41312	2.35389	8.14248	13.3508	8.35694	9.95008	4.22707	0.0126394		CRAT
F7HQU2	23.0761	30.6506	16.5983	23.4417	33.7681	45.7135	52.5667	44.0161	1.87769	0.03947		LOC710068
F7HQX7	13.4509	12.9204	10.6054	12.3256	25.0294	35.9693	41.6367	34.2118	2.77568	0.0115111	Dimethylaniline monooxygenase [N-oxide-forming]	FMO3
F7HR90	0.263054	0.386949	0.330756	0.32692	0.520926	0.542046	0.600532	0.554501	1.69614	0.00612192		HECTD3
F7HRB1	0.679355	0.848542	0.569379	0.699092	1.24289	1.15988	1.12294	1.17523	1.68109	0.00579105		STXBP2
F7HRN7	34.8657	38.5551	36.6786	36.6998	47.1701	49.0384	43.0081	46.4055	1.26446	0.00948616
F7HRU0	0.372306	0.0504996	0.0814205	0.168075	0.680677	0.594075	0.540543	0.605098	3.60016	0.016666	Glucose-6-phosphate 1-dehydrogenase	G6PD
F7HS28	11.5438	12.8688	16.114	13.5088	8.96385	9.33084	8.42888	8.90786	0.659409	0.0291656	ELAV-like protein	ELAVL1
F7HSI0	2.37722	1.55385	2.25432	2.0618	1.07868	0.94107	0.983551	1.0011	0.485548	0.0150347		SH3GLB2
F7HSM4	10.1463	8.38043	11.28	9.93557	7.46999	5.19156	3.71568	5.45908	0.549448	0.0315537		GAS2
F7HT50	2.88771	2.85607	2.78105	2.84161	3.77525	4.72674	5.68758	4.72985	1.6645	0.026907		ATP6V1A
F7HTB8	2.74328	1.98674	3.34046	2.69016	1.23825	1.1691	1.79815	1.40184	0.521097	0.0427315		ACIN1
F7HTL3	0.523314	0.968089	0.607713	0.699705	0.03095	0.0681295	0.345009	0.148029	0.21156	0.0307125		CCDC86
G7MDS6	0.459282	0.363369	0.457997	0.426883	0.192509	0.0296304	0.211604	0.144581	0.338691	0.0128073		GATAD2B
I0FW10	1.38253	0.944581	1.50225	1.27645	0.429314	0.162196	0.618443	0.403318	0.315967	0.015346		PEA15
G7MEK6	0.603016	0.734336	1.02909	0.788813	0.189642	0.10608	0.296894	0.197539	0.250425	0.0126592		PROX1
G7MF91	1.49138	0.85682	0.773749	1.04065	5.19003	5.00543	4.08086	4.75877	4.57288	0.000828924
G7MGA8	1.1039	0.836968	0.975749	0.972206	1.1876	1.19216	1.35821	1.24599	1.28161	0.0454003
G7MGT6	6.64483	3.81753	7.19851	5.88696	0.105138	0.853119	2.39969	1.11932	0.190135	0.0186788		LZIC
G7MH02	5.68071	5.43549	3.66885	4.92835	2.38084	1.47977	3.21961	2.36007	0.478877	0.033667	Transcription factor BTF3	BTF3L4
G7MHB6	39.5979	43.0668	37.5309	40.0652	103.07	57.7902	80.7179	80.5262	2.00988	0.0372213		ALDH4A1
G7MHE0	37.23	31.8944	22.9825	30.7023	11.4233	16.9457	12.1984	13.5225	0.440439	0.0188165		EGK_00332
G7MJG2	0.101202	0.145167	0.0833455	0.109905	0.769083	1.83105	1.17075	1.25696	11.4368	0.0208589		SLC33A1
G7MK52	3.28608	4.14291	2.39212	3.2737	6.87622	7.63128	13.5308	9.3461	2.8549	0.0484798		EGK_11280
G7MKR4	0.262389	0.264665	0.330131	0.285728	0.6774	1.09328	0.745316	0.838666	2.93519	0.0133671		TMEM111
G7ML89	0.108303	0.271686	0.174397	0.184795	0.338511	0.609881	0.414194	0.454195	2.45783	0.0452988		RNF123
G7MMA3	12.6268	10.9616	11.0256	11.538	13.4988	15.8988	18.7403	16.046	1.3907	0.0487965		SND1
G7MMC6	1.94339	1.71486	2.35073	2.00299	1.12883	0.765334	0.910634	0.934934	0.466769	0.00752271		UBE2H
G7MPT0	1.8658	1.5245	1.23227	1.54086	4.02315	3.22397	3.21852	3.48855	2.26403	0.00385493		EGK_15108
G7MRK4	1.03727	0.968268	0.638742	0.881426	2.57503	2.31515	2.12833	2.33951	2.65423	0.00122544		VARS
G7MS69	0.514543	0.350397	0.323135	0.396025	0.824506	0.728108	0.619117	0.72391	1.82794	0.0176441		GUCY1A3
G7MSA6	2.27038	1.08932	1.63259	1.66409	6.76972	6.74943	7.54309	7.02075	4.21896	0.000238374		CBR4
G7MTC9	7.44947	5.1592	5.34171	5.98346	20.2308	49.4127	39.9018	36.5151	6.10268	0.0240064		EGK_15905
G7MTD1	2.62597	2.55491	4.10779	3.09622	1.23028	0.650248	1.2292	1.03658	0.334787	0.0190797		NUDT9
G7MV11	4.58901	3.65412	2.79116	3.67809	9.38023	14.1749	10.7498	11.435	3.10894	0.00692521		GNB2L1
G7MVC5	1.15902	0.804931	0.910335	0.958096	1.80014	2.59855	1.6036	2.00077	2.08827	0.0316795	Glucosamine-6-phosphate isomerase	GNPDA1
G7MVW6	0.113126	0.0285267	0.0461611	0.0626046	0.790632	0.713806	0.294361	0.5996	9.57757	0.0264303
G7MWT2	1.39619	1.15257	1.38146	1.31007	0.835049	0.307306	0.926184	0.689513	0.526317	0.0408332		METTL3
G7MX20	2.92588	3.58313	2.76773	3.09225	7.08495	14.8967	11.6363	11.206	3.6239	0.0235816
G7MXM5	0.380517	0.0630429	0.105502	0.183021	1.37738	1.39075	1.73265	1.50026	8.19723	0.00100108		SLC25A21
G7MXN2	2.57615	1.93693	1.73982	2.0843	0.602529	0.719554	1.10743	0.809836	0.388541	0.0124385		PNN
G7MYL2	0.580933	0.126969	0.599125	0.435676	0.983295	0.879116	0.907112	0.923174	2.11895	0.0364224		ZFYVE1
G7MYT7	0.585197	0.437799	0.679379	0.567458	0.210191	0.0789635	0.124831	0.137995	0.243181	0.00584734		YLPM1
G7MZ42	2.14051	2.8622	1.37913	2.12728	0.104287	0.519423	0.810289	0.478	0.2247	0.0254754		EIF4EBP1
G7MZC9	0.772751	0.967659	0.59182	0.77741	2.42305	1.77117	1.70905	1.96775	2.53116	0.00925245		MRPL15
G7N115	1.1818	0.899034	1.35593	1.14559	0.399608	0.671668	0.502098	0.524458	0.457807	0.0160237		C10orf32
G7N138	18.7578	19.8556	6.5549	15.0561	32.0798	41.346	30.9244	34.7834	2.31025	0.0215737		RAB1A
G7N153	0.0345957	0.0813754	0.131555	0.0825088	0.180335	0.260971	0.199738	0.213681	2.5898	0.0240465	Palmitoyltransferase	ZDHHC6
G7N1K0	7.67967	12.1489	5.73032	8.51961	30.6529	29.5277	31.1031	30.4279	3.57151	0.000362361	ATP synthase subunit gamma	ATP5C1
G7N1N9	1.88338	1.68608	1.52298	1.69748	0.971006	0.570884	1.14756	0.896483	0.528125	0.0160346		STAM
G7N322	0.781661	0.802602	0.785167	0.78981	2.106	1.43025	1.88129	1.80585	2.28644	0.00692895		SEC23B
G7N417	0.0598879	0.0854805	0.053773	0.0663805	0.471808	0.713806	0.373741	0.519785	7.83039	0.0111084		ARFRP1
G7N4L7	0.0987027	0.0591779	0.636965	0.264949	1.00178	1.49845	1.67903	1.39309	5.25796	0.0148583		EGK_02321
G7N4Q3	0.0681175	0.0510128	0.0946838	0.0712714	0.154999	0.271611	0.280564	0.235725	3.30743	0.017854		PIGT
G7N5U7	2.942	2.45658	1.91892	2.43917	5.2463	6.7775	8.22879	6.75086	2.76769	0.009062
G7N797	0.0199206	0.0345047	0.0768813	0.0437689	1.73574	0.508229	1.17723	1.1404	26.0551	0.036681
G7N7V5	11.5271	12.0858	7.5348	10.3826	15.4686	25.2246	19.2015	19.9649	1.92293	0.0395285		RAB7A
G7N8U6	3.58364	3.36181	2.31463	3.08669	4.79501	4.28264	5.92926	5.0023	1.6206	0.0373592		ATIC
G7N920	0.592789	0.587411	0.275002	0.485068	1.45934	2.82181	1.49903	1.92672	3.97208	0.0350132		WDFY1
G7NA92	28.7936	20.8292	29.7713	26.4647	14.6696	13.6549	19.3124	15.879	0.600006	0.033402		PCBP1
G7NAT2	0.411718	0.439089	0.55885	0.469885	0.251996	0.225644	0.332442	0.270027	0.574666	0.0226493		EGK_05626
G7NB00	3.14637	2.89223	2.21602	2.75154	4.68958	5.74961	4.05875	4.83265	1.75634	0.0212718		DARS
G7NC70	20.0222	15.6654	22.7571	19.4815	11.6235	8.51815	11.691	10.6109	0.544664	0.01859		SF3B2
H9Z2D5	0.956041	0.626722	0.581159	0.721307	3.51569	3.48165	2.37421	3.12385	4.33082	0.00362842		SLC37A4
G7ND29	2.34401	2.79253	2.6011	2.57921	3.574	4.38623	3.80995	3.92339	1.52116	0.00801102		PRPF19
G7NDS7	25.784	43.8265	36.5536	35.388	108.955	232.03	130.036	157.007	4.43672	0.0338472	L-lactate dehydrogenase	LDHA
G7NDV5	4.5845	4.17982	2.98006	3.9148	6.97988	5.53608	6.00794	6.17463	1.57726	0.0245042	Coatomer subunit beta	COPB1
G7NEH8	3.80967	6.60479	4.90013	5.10487	18.6326	19.3845	21.6775	19.8982	3.89789	0.000269506		HSDL2
G7NFJ1	0.141148	0.257809	0.168938	0.189298	0.350322	0.265767	0.38107	0.332386	1.75589	0.0438974		EXOSC2
G7NGV9	1.41283	1.49759	1.98549	1.63197	0.498272	0.375633	0.708109	0.527338	0.32313	0.00555116		ZNF830
G7NIL2	27.1378	38.5766	29.0474	31.5873	14.8331	18.9407	9.81302	14.529	0.459962	0.0180751		PTRF
G7NJP8	0.454429	0.51936	0.924846	0.632878	0.0990603	0.116852	0.301626	0.172513	0.272584	0.0457919		CHAMP1
G7NLE4	8.11475	10.7771	8.5703	9.15405	13.0472	20.1009	14.7134	15.9538	1.74282	0.0407408	Cytochrome b-c1 complex subunit Rieske, mitochondrial	UQCRFS1
G7NNA1	15.3909	18.8923	17.034	17.1057	10.5802	8.46135	10.2983	9.77995	0.571735	0.00375697		NDUFA7
G7NNK8	0.726365	0.956693	0.870192	0.851083	0.602849	0.695327	0.579624	0.625933	0.735455	0.0412934		PAF1
G7NP88	6.10296	6.84489	7.42522	6.79103	2.67159	4.79491	4.33303	3.93318	0.579173	0.0189106		DNAJA2
G7NPT2	0.940094	0.929207	0.763581	0.877627	1.24271	1.2201	1.01911	1.16064	1.32247	0.0360718		NUP93
G7NQI3	0.569839	0.0627587	0.237896	0.290165	1.18871	1.56027	1.77451	1.50783	5.19646	0.00580277		CDIPT
G7NRV6	2.92439	2.41164	2.39383	2.57662	4.05485	4.96266	3.8182	4.27857	1.66053	0.0120009
G7NS79	17.6495	16.4799	17.3222	17.1505	6.40427	6.2141	5.60814	6.0755	0.354245	1.26532e-05	SH3 domain-binding glutamic acid-rich-like protein	SH3BGRL
G7NSB4	3.29669	2.60501	2.95166	2.95112	1.83565	1.28419	2.1842	1.76802	0.5991	0.0229306		SYAP1
H9ELV1	13.8118	10.3238	17.0574	13.731	6.95672	3.51373	5.6902	5.38688	0.392317	0.0189053		CAPRIN1
H9EMA0	1.09766	1.04083	0.786483	0.974992	0.141999	0.718685	0.0888373	0.316507	0.324625	0.0419696		TBCB
H9EMJ1	1.26764	1.19704	1.07914	1.18127	2.96755	2.83938	2.46171	2.75621	2.33326	0.000619058		CUTC
H9EML7	0.778679	2.30378	2.63598	1.90614	6.23117	11.7268	5.38707	7.78167	4.08242	0.0468238		SEC61A1
H9EN32	0.191094	0.215489	0.302208	0.236264	0.048665	0.0800221	0.0568222	0.0618364	0.261726	0.00757759		FGFR1OP2
H9EN41	0.413486	0.139608	0.31685	0.289981	0.56634	0.835542	0.72231	0.708064	2.44176	0.020186		PTP4A2
H9EN45	0.254127	0.129951	0.0669808	0.150353	0.410686	0.488179	0.34121	0.413358	2.74925	0.0193271		RPTOR
H9EN69	3.39986	4.62848	3.47274	3.83369	1.40413	1.23617	1.20155	1.28062	0.334043	0.00317367		PPP3R1
H9END9	23.9834	49.105	45.7043	39.5976	7.56153	21.3366	9.42971	12.776	0.322645	0.0403811		TPM4
H9EPG4	0.72633	0.569314	0.437926	0.577857	1.6171	1.54858	1.01446	1.39338	2.41129	0.0172174		TMED2
H9EPJ5	5.34373	6.55104	3.11398	5.00292	13.9872	22.5834	12.8867	16.4858	3.29523	0.023607
H9EQ88	1.96748	2.11811	2.32306	2.13622	3.42593	3.56318	3.24427	3.41113	1.59681	0.000771146		SAR1A
H9EQ98	0.647045	0.665353	0.559639	0.624012	0.364559	0.530952	0.452413	0.449308	0.720031	0.0396326		TBL1XR1
H9EQB1	1.07925	1.07273	0.825902	0.992627	1.61357	2.03221	2.94016	2.19531	2.21162	0.0397726	Nicalin	NCLN
H9ES04	0.903692	0.891616	1.24182	1.01237	1.53179	1.2904	1.6742	1.4988	1.48048	0.0386646		EXOC2
H9ESD0	4.62125	3.79853	5.8004	4.74006	2.26255	2.63805	2.71358	2.53806	0.535448	0.0210978		DEK
H9ESU0	2.63557	3.21546	3.40298	3.08467	5.74141	8.22543	8.62597	7.53094	2.44141	0.00881265		CPNE3
H9ETU6	0.690622	0.472201	1.02678	0.729869	1.45243	1.78239	1.24457	1.49313	2.04575	0.0273953		EIF2B1
H9EU26	36.8001	20.6329	36.3595	31.2641	9.79982	9.76926	16.1024	11.8905	0.380323	0.0275917		RCN1
H9EU79	0.135822	0.0992356	0.158062	0.13104	0.470312	0.276079	0.338396	0.361595	2.75943	0.0181884		WDR92
H9EUR1	0.41827	0.24039	0.280096	0.312919	0.576634	0.547794	0.612635	0.579021	1.85039	0.00957471	Queuine tRNA-ribosyltransferase	QTRT1
H9EVG4	4.29156	5.67738	4.7004	4.88978	6.50187	7.8515	6.91284	7.08874	1.4497	0.0185159		ESYT1
H9EWW4	2.73267	2.45446	1.99612	2.39442	4.98415	3.1544	4.84825	4.32893	1.80793	0.0366563		MCCC2
H9EXE9	1.22427	1.0093	0.765325	0.999631	0.412894	0.169491	0.598696	0.393694	0.393839	0.0289812
H9EXV7	0.43082	1.20249	0.526636	0.719981	1.60296	1.85233	2.15082	1.8687	2.59549	0.016645		NDUFA11
H9FNA4	2.30886	2.24673	2.96983	2.50847	1.43124	0.0665184	0.044172	0.513976	0.204896	0.0178053		APOC1
H9FNE9	7.00641	9.45871	5.69906	7.38806	14.1649	19.1442	14.0936	15.8009	2.13871	0.0136781		ACTR3
H9FNK5	280.842	287.843	290.711	286.465	190.144	53.3592	173.741	139.081	0.485509	0.027028		HRSP12
H9FNP5	2.72425	4.06192	5.29828	4.02815	1.44331	0.669162	1.12507	1.07918	0.26791	0.0191371		PGCP
H9FP62	2.75899	1.88361	2.51045	2.38435	1.48264	1.27497	0.899206	1.21894	0.511224	0.0200822		MAPRE2
H9FPB6	3.38572	2.38007	2.21566	2.66048	3.9341	6.14259	6.90872	5.66181	2.12811	0.0357306		ERLIN2
H9FPI0	18.615	22.8288	9.95229	17.132	63.0134	54.0175	55.0322	57.3544	3.34778	0.00105656		PHB2
H9FPW6	5.37251	5.34017	3.24445	4.65237	2.97777	0.808374	2.08502	1.95706	0.420658	0.046212		CHMP4B
H9FQ29	3.69111	5.81427	4.83498	4.78012	14.888	11.7549	15.8787	14.1738	2.96516	0.00247366		CPT2
H9FQP5	1.00045	0.773826	0.883419	0.885899	1.35608	1.33124	1.18529	1.29087	1.45713	0.00865147		DDX6
H9FQY2	16.5114	10.4195	9.62324	12.1847	6.32378	4.13928	4.96852	5.14386	0.422158	0.0360071		EIF4B
H9FS68	9.70706	12.5076	6.96752	9.72738	28.0791	55.2739	40.1341	41.1624	4.2316	0.0173123		NNT
H9FSB1	1.96904	1.53891	2.23056	1.91284	0.789884	0.542781	1.04523	0.792631	0.414374	0.0107402
H9FSY6	0.0355993	0.109734	0.0845448	0.0766259	0.141863	0.187375	0.155055	0.161431	2.10674	0.0296555		TRMT2A
H9FT55	1.36336	1.98671	1.64697	1.66568	2.81667	4.0671	4.83551	3.90643	2.34525	0.0219285
H9FTK4	2.08345	1.92149	1.25781	1.75425	2.70746	2.85349	2.62785	2.7296	1.556	0.0201947	Beta-glucuronidase	GUSB
H9FTY1	0.640562	2.25769	2.25939	1.71921	6.05699	4.53259	4.76544	5.11834	2.97714	0.00908028		IFIT1
H9FU41	2.20159	1.80828	2.16531	2.0584	2.73788	2.97863	3.33416	3.01689	1.46565	0.0109772		ITPR2
H9FUH5	5.0598	4.7238	3.20124	4.32828	7.93126	6.42997	9.09435	7.81852	1.80638	0.0220534	S-adenosylmethionine synthase	MAT2A
H9FW97	1.17643	1.01539	1.07038	1.0874	0.041736	0.0624964	0.0461387	0.0501237	0.046095	2.64114e-05		UBE2R2
H9FXM3	3.10213	4.11926	3.01092	3.41077	1.22468	1.23072	0.921275	1.12556	0.330002	0.00347755		MAVS
H9FXS8	0.367793	0.161693	0.23272	0.254069	0.445984	0.551068	0.440385	0.479146	1.88589	0.0329243	Protein-tyrosine-phosphatase	PTPN9
H9FZ07	3.25214	3.24793	2.66671	3.05559	4.39608	4.73442	4.4372	4.52257	1.4801	0.00270674		TARS
H9FZD7	7.50113	12.2435	7.24787	8.99749	21.5818	30.6514	17.2422	23.1585	2.57388	0.0295077		VDAC2
H9G090	1.37729	0.932863	1.86029	1.39015	0.27932	0.0546348	0.0840885	0.139348	0.100239	0.010685		FIP1L1
H9G093	6.52903	2.9826	7.07446	5.5287	1.68203	0.734691	1.93653	1.45108	0.262464	0.0377676		ANP32E
H9G0A9	8.43994	6.45285	9.01385	7.96888	3.82191	5.83616	4.10934	4.58913	0.575882	0.0276917	Actin-related protein 2/3 complex subunit 5	ARPC5L
H9G1T8	0.112834	0.115578	0.0604686	0.0962936	0.302828	0.466525	0.210267	0.32654	3.39109	0.040384	Mitochondrial GTPase 1	MTG1
H9G208	0.506396	0.790812	0.389754	0.562321	0.938949	1.421	1.36664	1.2422	2.20905	0.024571		SNRNP40
H9G2L5	0.46528	0.538102	0.436511	0.479964	1.12321	1.3557	1.17884	1.21925	2.54029	0.000636029		KIAA0196
H9H322	0.156353	0.135787	0.0647748	0.118972	0.249015	0.226349	0.188388	0.221251	1.85969	0.035912		RARRES2
H9H3M7	0.155379	0.326667	0.0863973	0.189481	0.692146	0.515513	0.831347	0.679669	3.587	0.0134105	Tyrosine--tRNA ligase	YARS2
H9H3R3	1.20627	0.854563	1.11951	1.06012	3.09136	4.66291	4.63467	4.12965	3.89547	0.00441417		ZADH2
H9YWY9	1.05439	0.0861347	0.720444	0.620324	1.55437	2.25005	1.97291	1.92578	3.10447	0.0200358
H9YWZ7	19.429	12.5115	19.0359	16.9921	3.41225	2.07689	3.88414	3.12443	0.183875	0.00385958		SERPINB8
H9YY46	2.81733	1.33121	1.97782	2.04212	6.61834	7.06855	4.99625	6.22772	3.04963	0.00536054
H9YZY1	11.1763	8.79576	9.06716	9.67973	12.811	15.3738	12.6604	13.6151	1.40656	0.0273267
H9Z1B3	0.0508719	0.0599452	0.0638022	0.0582064	0.172007	0.234502	0.173871	0.19346	3.32369	0.00292864
H9Z3A3	1.63737	2.33725	1.79471	1.92311	0.841532	0.606807	0.773793	0.740711	0.385163	0.00609466		BRK1
H9Z4K5	0.941723	0.621168	0.0771053	0.546665	1.71662	2.16427	1.19436	1.69175	3.09467	0.0385442	Adenosylhomocysteinase	AHCYL1
H9Z4P2	1.78922	1.87139	1.43539	1.69867	1.10269	1.17575	0.904901	1.06111	0.624675	0.0151175
H9Z680	7.60166	6.98393	7.1485	7.2447	12.2493	10.6103	10.8176	11.2258	1.54951	0.00189866
H9Z784	15.9393	13.8421	18.2936	16.025	9.84043	6.84734	6.83228	7.84002	0.489237	0.00736149		STX12
H9Z7V8	62.1598	64.6503	60.1527	62.3209	145.168	199.873	273.288	206.11	3.30723	0.0179683		GLUD1
H9ZDD0	4.2087	2.95246	3.8564	3.67252	0.679288	1.2614	1.54905	1.16325	0.316743	0.00520239
I0FFS3	0.588733	0.507391	0.794577	0.630234	0.428851	0.198717	0.272107	0.299892	0.475842	0.0388964
I0FH47	2.33812	2.64091	1.59504	2.19136	0.889688	0.692553	0.687762	0.756668	0.345296	0.0106975		IGFBP3
I0FIG1	0.0743666	0.402143	0.342174	0.272894	0.662012	0.665854	0.836443	0.721436	2.64365	0.0180542		RAB43
I0FJU1	11.9456	9.77549	14.7646	12.1619	16.7423	20.1965	16.3729	17.7706	1.46117	0.0411844		GNAI2
I0FMS4	3.07353	2.33513	2.86805	2.75891	2.12071	1.80268	1.76188	1.89509	0.686899	0.0251343	Ubiquitin carboxyl-terminal hydrolase	UCHL3
I0FN04	2.07135	3.58854	2.60788	2.75592	0.808549	1.03985	1.6815	1.17663	0.426948	0.0374723		MRPS23
I0FNG3	4.78315	4.32209	6.23902	5.11475	1.84157	1.97106	3.0601	2.29091	0.447903	0.0153096
I0FQ43	2.14346	2.23203	1.62848	2.00132	2.77856	3.53277	3.37125	3.22753	1.6127	0.0144453		SNRNP200
I0FQL6	0.99057	1.89024	1.11033	1.33038	2.47281	4.82197	3.08528	3.46002	2.60078	0.0483367		SAMM50
I0FQT9	0.833489	0.856785	0.902636	0.864303	2.37542	4.68664	2.22935	3.09714	3.58339	0.0485822		TBL2
I0FUJ9	4.76304	4.10027	4.7264	4.5299	2.07266	2.65559	2.61608	2.44811	0.540434	0.00188557
I2CT61	5.3999	4.29593	6.30285	5.33289	17.3044	19.9659	20.2619	19.1774	3.59606	0.000233532		METTL7B
I2CTU3	0.203127	0.325692	0.282103	0.270307	1.0722	1.63907	2.07932	1.59686	5.90759	0.0106846		RTN4IP1
I2CUB9	2.53371	2.63643	1.9772	2.38245	2.96321	3.66109	4.14456	3.58962	1.50669	0.0390661		AP2A2
I2CWI5	0.674328	0.129438	0.0678794	0.290549	1.70166	1.09966	1.81006	1.53713	5.29043	0.0131394
I2CXB4	1.97948	1.7785	1.37116	1.70971	0.0839093	0.0527492	1.17217	0.436278	0.255176	0.0358157		CDV3
I2CXP2	0.855746	0.174772	0.0298836	0.353467	1.67836	1.17769	1.22954	1.36186	3.85287	0.0283127
I2CY42	1.4666	2.29206	2.07502	1.94456	1.19893	1.18955	1.02593	1.13814	0.585294	0.0334429		PURB
I2CYL7	5.51499	4.59085	5.55033	5.21872	1.78329	1.41689	1.26645	1.48888	0.285295	0.00043715	Apolipoprotein E	APOE
I2CYP4	1.13839	0.827256	1.57665	1.18077	0.450116	0.36788	0.601207	0.473068	0.400644	0.0360126		PIN1
I2CYS6	0.0406169	0.0926948	1.11102	0.414777	3.27655	3.14117	1.86151	2.75974	6.65355	0.0146652
P02026	2212.34	2643.67	1839.23	2231.75	1332.43	825.985	1579.66	1246.03	0.558318	0.0373634	Hemoglobin subunit beta	HBB
P98038	7.77847	11.4089	2.53058	7.23931	30.6693	21.3072	27.0369	26.3378	3.63817	0.00702149	Cytochrome c oxidase subunit 2	MT-CO2
Q53CG4	48.0326	63.0736	70.1589	60.4217	41.3642	26.3661	37.6836	35.138	0.581546	0.0332975	Cytochrome c oxidase subunit 6B1	COX6B1
Q5TM65	0.0432374	0.209432	0.036257	0.0963089	0.926269	2.50402	2.94859	2.12629	22.0778	0.0300904		DHX16
Q6GUQ6	0.0575548	0.0752718	0.0938494	0.0755587	8.10543	5.95713	9.80478	7.95578	105.293	0.00210254		CYP2C75
Q8SQ27	0.769353	0.763398	0.747721	0.760158	0.56691	0.310518	0.522145	0.466524	0.61372	0.0208089	RNA-binding protein 12	RBM12
Q8WMN4	5.1333	3.11709	4.52108	4.25716	9.53517	6.92587	9.71298	8.72467	2.04941	0.0144441		fabgl
