# Supplementary material for: Proteomic and phosphoproteomic profiling of COVID-19-associated lung and liver injury: a report based on rhesus macaques
Source: Signal Transduct Target Ther. 2022 Jan 28;7:27. doi: 10.1038/s41392-022-00882-7 (PMC8795284; doi:10.1038/s41392-022-00882-7)
Supplement: Supplementary file 8 — Table S7 [file 41392_2022_882_MOESM8_ESM.xlsx]

## Sheet: Sheet1
Protein ID	Protein name	Gene name	Lung_Ratio	Lung_t test	Lung_Regulated Type	Liver_Ratio	Liver_t test	Liver_Regulated Type	Compare
F7F8G8	Protein S100	S100A9	0.294301	0.0158564	Down	0.0403467	0.037235	Down	common
A0A5F7ZKH7			0.444945	0.0208218	Down	0.153902	0.00762971	Down	common
A0A1D5RCF2		PCDH1	0.363744	0.00964198	Down	0.182318	0.0125986	Down	common
A0A1D5R885		LOC702808	0.473332	0.00899927	Down	0.189478	0.00276146	Down	common
A0A5F8ABY9		DIDO1	0.709449	0.00315543	Down	0.221878	0.0411653	Down	common
F6YZH9		PHLDB2	0.614912	0.0486537	Down	0.223074	0.00303868	Down	common
F7E0V9		TNKS1BP1	0.560607	0.0294735	Down	0.234446	0.00423068	Down	common
F7GCL3		EMD	0.658936	0.0481586	Down	0.264604	0.00637567	Down	common
A0A5F8A9V3		CHMP4C	0.462346	0.0282573	Down	0.268106	0.0409373	Down	common
F7C0F7		PALM2-AKAP2	0.554625	0.0223497	Down	0.271553	0.0455633	Down	common
F7FD09		TMF1	0.516748	0.000363255	Down	0.28227	0.0168115	Down	common
A0A5F7ZTS6		LOC719658	0.412296	0.0186281	Down	0.291582	8.98e-05	Down	common
F7C6H4		CAST	0.618328	0.0486649	Down	0.291619	0.00167091	Down	common
F6QEZ3		BST1	0.294688	0.027392	Down	0.300774	0.0135706	Down	common
F7E520		WASF2	0.597068	0.0464434	Down	0.311059	0.0305847	Down	common
F7ANI8	Synaptosomal-associated protein	SNAP23	0.492951	0.0455123	Down	0.316082	0.00333873	Down	common
H9ZDD0			0.459929	0.010466	Down	0.316743	0.00520239	Down	common
H9FXM3		MAVS	0.321118	0.0333608	Down	0.330002	0.00347755	Down	common
F7H9D9	Superoxide dismutase [Cu-Zn]	SOD3	0.544475	0.0406837	Down	0.331634	0.00118105	Down	common
F7BYZ5		LTF	0.443075	0.0332796	Down	0.331738	0.0373054	Down	common
H9EN69		PPP3R1	0.512219	0.00080491	Down	0.334043	0.00317367	Down	common
F7H9U1		LTBP4	0.549517	0.0322094	Down	0.335179	0.00179159	Down	common
A0A5F7ZVS8		CEP170	0.590652	0.0174591	Down	0.33587	0.00388214	Down	common
A0A5F7ZNT5			0.57513	0.0108629	Down	0.336877	0.00174199	Down	common
A0A1D5REI0		LIMCH1	0.342598	0.0257354	Down	0.343793	0.0338091	Down	common
F6RFA8		CDH5	0.542438	0.0464738	Down	0.344792	0.00765866	Down	common
F7HQD9		COL14A1	0.406561	0.00255434	Down	0.346687	0.0207518	Down	common
A0A1D5Q3Q9			0.448154	0.0241256	Down	0.346706	0.0226584	Down	common
F6RZ23			0.583412	0.0012717	Down	0.355136	0.0234954	Down	common
A0A5F7ZX58		E2F4	0.655713	0.0333476	Down	0.356398	0.00484493	Down	common
A0A1D5QUW9		EGK_20728	0.691101	0.00515906	Down	0.360462	0.0131682	Down	common
F7AG99		COL6A3	0.494457	0.00625717	Down	0.367665	0.0390748	Down	common
F7H4U0		CDH1	0.492559	0.0135717	Down	0.369892	0.0329376	Down	common
H9G1L4		SART1	0.688754	0.0205742	Down	0.375907	0.0202189	Down	common
F7GPS2		EMILIN1	0.459124	0.0451507	Down	0.37818	0.00145703	Down	common
G7MXN2		PNN	0.535356	0.0183547	Down	0.388541	0.0124385	Down	common
F6ZXR6			0.453409	0.0255374	Down	0.388833	9.51e-05	Down	common
A0A1D5REZ5		INADL	0.46891	0.0151547	Down	0.391815	0.0256421	Down	common
A0A5F7ZY67		PPP1R9B	0.568099	3.91e-05	Down	0.413922	0.0456663	Down	common
H9FSB1		CNPY4	0.723427	0.0450423	Down	0.414374	0.0107402	Down	common
F7E663		KANK2	0.577521	0.0346267	Down	0.420925	0.00387622	Down	common
A0A5F7Z9W6		COL4A2	0.598757	0.00499426	Down	0.434565	0.0309115	Down	common
F7HJA9		TP53BP1	0.747025	0.0314876	Down	0.443554	0.00350586	Down	common
F7FI06		EWSR1	0.552328	0.0129479	Down	0.453893	0.0365662	Down	common
A0A1D5QWS7		DBNL	0.660569	0.0132422	Down	0.456634	0.0174383	Down	common
G7NIL2		PTRF	0.502437	0.0275268	Down	0.459962	0.0180751	Down	common
A0A5F7ZLB2	Reticulon	RTN1	0.403518	0.0334426	Down	0.474667	0.0151879	Down	common
A0A1D5Q520		AAK1	0.541694	0.0162408	Down	0.490106	0.00144542	Down	common
F7H3M0		HNRNPK	0.695084	0.0318737	Down	0.490436	0.0439428	Down	common
F7GW48		GOLGA2	0.809447	0.0121965	Down	0.50116	0.0116081	Down	common
F7FL52		SON	0.575183	0.0069034	Down	0.501939	0.00403159	Down	common
F7HTB8		ACIN1	0.633931	0.00188285	Down	0.521097	0.0427315	Down	common
F6RU72		DAG1	0.467505	0.00619663	Down	0.525968	0.00800907	Down	common
G7N1N9		STAM	0.672935	0.0157184	Down	0.528125	0.0160346	Down	common
F6WVB2		LOC715265	0.492561	0.0236404	Down	0.528492	0.047977	Down	common
F7GNU4		ITGA6	0.539817	0.0487684	Down	0.530741	0.00407549	Down	common
I0FUJ9			0.651447	0.00451633	Down	0.540434	0.00188557	Down	common
F7GXE0			0.621732	0.00422747	Down	0.541534	0.0221515	Down	common
F6S885	Clusterin	CLU	0.4982	0.0363213	Down	0.552333	0.0121107	Down	common
I0FWT4		NUPL1	0.732424	0.0181472	Down	0.554402	0.00362565	Down	common
F7FRR6		SCRIB	0.633029	0.0121844	Down	0.578049	0.0291176	Down	common
H9ETF2		ITGAV	0.62107	0.030152	Down	0.612973	0.0365669	Down	common
F6TT62		RCOR1	0.71334	0.0114514	Down	0.65726	0.0464533	Down	common
F6W890		LMNA	0.504419	0.00385455	Down	0.780093	0.00473875	Down	common
F6UMD0		IFIT5	4.1987	0.000197679	Up	1.46702	0.0136975	Up	common
F7HM39		LIMS2	2.33362	0.0364511	Up	1.52324	0.0359043	Up	common
F7H9P5		NUDT12	4.38923	0.00691546	Up	1.56261	0.0221869	Up	common
A0A5F8AS73		MYBBP1A	1.43775	0.00185517	Up	1.70117	0.0310386	Up	common
G7NLE4	Cytochrome b-c1 complex subunit Rieske, mitochondrial	UQCRFS1	1.36589	0.0243316	Up	1.74282	0.0407408	Up	common
H9ETU6		EIF2B1	1.6063	0.000900928	Up	2.04575	0.0273953	Up	common
A0A1D5RAB9		PRMT1	1.54869	0.0152075	Up	2.09639	0.0401113	Up	common
G7N322		SEC23B	2.13988	0.0159628	Up	2.28644	0.00692895	Up	common
A0A5F7Z9S4		RNF213	2.61459	0.0483937	Up	2.32277	0.0129265	Up	common
F6X2M0		IFIT2	4.23172	0.0255438	Up	2.33788	0.0386821	Up	common
F6UK19	Elongation factor G, mitochondrial	GFM1	1.547	0.0469074	Up	2.57278	0.0132547	Up	common
F7F130		AIMP2	2.09219	0.0393915	Up	2.60619	0.0201533	Up	common
F6VSZ9		GNPAT	1.94797	0.0270193	Up	2.62399	0.0102347	Up	common
A0A5K1UBD9		C13orf1	1.18225	0.0358909	Up	2.64533	0.0046062	Up	common
F7HIR1		LOC716997	1.46613	0.0153617	Up	2.81301	0.0187863	Up	common
H9FQ29		CPT2	1.25677	0.024166	Up	2.96516	0.00247366	Up	common
F7AF44		SUB1	2.11446	0.0169256	Up	3.06985	0.0175141	Up	common
G7MV11		GNB2L1	1.67477	0.030851	Up	3.10894	0.00692521	Up	common
F7GBS7		BOP1	2.01977	0.0435818	Up	3.21186	0.0142576	Up	common
A0A1D5QP54		DRG2	2.4986	0.0301259	Up	3.31812	0.0260925	Up	common
F7GNB2		LOC712987	5.16993	0.0414773	Up	3.44041	0.0426065	Up	common
F7GZ82	60S ribosomal protein L27	RPL27	2.24205	0.0252616	Up	3.46284	0.0124054	Up	common
F7A0H2		MLYCD	2.21605	0.00728384	Up	3.48039	0.00434516	Up	common
H9FUQ9	Interferon-induced GTP-binding protein Mx1	MX1	6.12218	0.00441259	Up	3.64012	0.0338933	Up	common
F6TRE8		SDHC	26.5936	0.0103867	Up	3.68151	0.0050873	Up	common
A0A5F7Z8V5		CMPK2	5.02077	0.000125298	Up	3.80186	0.00185769	Up	common
G7NEH8		HSDL2	1.64795	0.0371045	Up	3.89789	0.000269506	Up	common
A0A5F8AMY0			7.31714	0.0410313	Up	4.19676	0.0399222	Up	common
G7MSA6		CBR4	2.93779	0.0043047	Up	4.21896	0.000238374	Up	common
F7C1A0		TRIM21	1.95077	0.00429926	Up	5.38865	0.00457296	Up	common
I2CYS6			1.6121	0.0228525	Up	6.65355	0.0146652	Up	common
F7E6I7		LASS2	31.248	0.00157845	Up	7.00081	0.020603	Up	common
G7N417		ARFRP1	3.61742	0.000868381	Up	7.83039	0.0111084	Up	common
F6Y4D8		CNIH4	1.52293	0.0314572	Up	7.994	0.000457719	Up	common
G7MXM5		SLC25A21	3.29696	0.000698905	Up	8.19723	0.00100108	Up	common
A0A1D5QQL5			5.10155	0.0440736	Up	8.70693	0.00665466	Up	common
A0A5F7ZWC7			3.67452	0.0223234	Up	15.2256	0.00640348	Up	common
F6ZK89		DCAKD	2.60987	0.0438032	Up	15.8319	0.0377784	Up	common
F6RI57			8.08834	0.0183453	Up	1415.39	0.0100899	Up	common
F7GFN2		BRD8	NA	NA	NA	0.00614183	0.00237951	Down	Liver specific
A0A5F8AIG9	Protein-tyrosine-phosphatase	PTPN12	NA	NA	NA	0.0397365	0.0136564	Down	Liver specific
F7GQZ0		WIBG	NA	NA	NA	0.0448788	0.00661514	Down	Liver specific
F7F9H6		UBAP2	NA	NA	NA	0.0709195	0.00332667	Down	Liver specific
A0A5F7ZA40		AKAP8	NA	NA	NA	0.0719974	0.00497177	Down	Liver specific
F7HEX5		URI1	NA	NA	NA	0.0757686	0.0174136	Down	Liver specific
F6V387		NFASC	NA	NA	NA	0.0794541	0.0323207	Down	Liver specific
H9G090		FIP1L1	NA	NA	NA	0.100239	0.010685	Down	Liver specific
F6W9M1		SFSWAP	NA	NA	NA	0.107437	0.0215802	Down	Liver specific
A0A5F8AU51			NA	NA	NA	0.115035	0.00561999	Down	Liver specific
F6YSW2		APOBR	NA	NA	NA	0.115371	0.00533488	Down	Liver specific
F7F354		CDC42EP4	NA	NA	NA	0.118253	0.0103201	Down	Liver specific
A0A1D5QXZ0			NA	NA	NA	0.122061	0.000341544	Down	Liver specific
F6SRC4		NGRN	NA	NA	NA	0.12617	0.00108961	Down	Liver specific
F6ZFY9		SLTM	NA	NA	NA	0.126991	0.0153369	Down	Liver specific
A0A5F7ZMA1		SCAF11	NA	NA	NA	0.144976	0.0034246	Down	Liver specific
F6SGW3		SFRP1	NA	NA	NA	0.14702	5.25e-05	Down	Liver specific
A0A5F8ADM6			NA	NA	NA	0.148161	0.000979072	Down	Liver specific
A0A5F7ZI81		CHTOP	NA	NA	NA	0.151206	0.0413884	Down	Liver specific
A0A5F8AT69			NA	NA	NA	0.155632	0.0421328	Down	Liver specific
F7HEZ3	Glycylpeptide N-tetradecanoyltransferase	NMT2	NA	NA	NA	0.157701	0.040558	Down	Liver specific
A0A1D5QXB9			NA	NA	NA	0.16363	0.000475055	Down	Liver specific
F6ZZL9		HRG	NA	NA	NA	0.166681	0.0142086	Down	Liver specific
F7EXI8		MEPCE	NA	NA	NA	0.167483	0.000333227	Down	Liver specific
F6XHP0	Guanine nucleotide-binding protein subunit gamma	GNG5	NA	NA	NA	0.167625	0.0274893	Down	Liver specific
F6WI71		PAWR	NA	NA	NA	0.168471	0.0224159	Down	Liver specific
A0A1D5Q9P0		PALMD	NA	NA	NA	0.171741	0.0263676	Down	Liver specific
A0A5F8AQU5			NA	NA	NA	0.174305	0.0061217	Down	Liver specific
F7CGX1		ADD2	NA	NA	NA	0.174556	0.00580627	Down	Liver specific
F7H3R5		EPN2	NA	NA	NA	0.176128	0.0233856	Down	Liver specific
F7BJV7		COL1A1	NA	NA	NA	0.181533	0.0414065	Down	Liver specific
A0A1D5QW47			NA	NA	NA	0.18155	0.0217241	Down	Liver specific
H9YWZ7		SERPINB8	NA	NA	NA	0.183875	0.00385958	Down	Liver specific
A0A5F8A4R3			NA	NA	NA	0.184	0.0127763	Down	Liver specific
F6T4V2		NUFIP2	NA	NA	NA	0.184547	0.0341475	Down	Liver specific
F6THA2		ESAM	NA	NA	NA	0.187796	0.0443086	Down	Liver specific
G7MGT6		LZIC	NA	NA	NA	0.190135	0.0186788	Down	Liver specific
A0A5F7ZNW8			NA	NA	NA	0.194216	0.0409248	Down	Liver specific
F7BXQ4	Eukaryotic translation initiation factor 3 subunit J	EIF3J	NA	NA	NA	0.195836	0.0316932	Down	Liver specific
F6S167		PPP1R12C	NA	NA	NA	0.200041	0.0436223	Down	Liver specific
A0A1D5Q4U4		ARFGAP1	NA	NA	NA	0.201644	0.0376473	Down	Liver specific
F6RQ65		MTUS1	NA	NA	NA	0.202186	0.00118527	Down	Liver specific
F6U8Y3		CCDC102A	NA	NA	NA	0.203671	0.00855658	Down	Liver specific
F6WLT7		NUMB	NA	NA	NA	0.203875	0.0211618	Down	Liver specific
F7H4I9		DGCR14	NA	NA	NA	0.203901	0.0123329	Down	Liver specific
H9FNA4		APOC1	NA	NA	NA	0.204896	0.0178053	Down	Liver specific
F6Z2X1		LOC703990	NA	NA	NA	0.205635	0.00159853	Down	Liver specific
F7CZW6		ELP5	NA	NA	NA	0.207472	0.0132631	Down	Liver specific
F7ED73		TOM1L2	NA	NA	NA	0.208201	0.0271658	Down	Liver specific
F6V9J1		POLR2D	NA	NA	NA	0.20857	0.0113458	Down	Liver specific
F7HTL3		CCDC86	NA	NA	NA	0.21156	0.0307125	Down	Liver specific
F7DZ34		SAP30BP	NA	NA	NA	0.213454	0.0110925	Down	Liver specific
F6ZVE3		NUCB1	NA	NA	NA	0.218561	0.009396	Down	Liver specific
F6V0G5		COL5A2	NA	NA	NA	0.219059	0.00284691	Down	Liver specific
A0A5F8A0P1		MTFR1	NA	NA	NA	0.221623	0.00652739	Down	Liver specific
F6XPT4		PHRF1	NA	NA	NA	0.223349	0.00484734	Down	Liver specific
G7MZ42		EIF4EBP1	NA	NA	NA	0.2247	0.0254754	Down	Liver specific
F7E5W7		TAF4	NA	NA	NA	0.224753	0.0474497	Down	Liver specific
F7F6H6		CARHSP1	NA	NA	NA	0.225762	0.000214354	Down	Liver specific
A0A1D5RL79			NA	NA	NA	0.22621	0.0132847	Down	Liver specific
A0A1D5Q486		ZC3H13	NA	NA	NA	0.226269	0.0361405	Down	Liver specific
A0A1D5QCT7			NA	NA	NA	0.227326	0.00321924	Down	Liver specific
F7E9Z1		ANKRD56	NA	NA	NA	0.228331	0.0132782	Down	Liver specific
F6TSB3		CHMP5	NA	NA	NA	0.229809	0.00565985	Down	Liver specific
A0A5F8ANS3		CETN2	NA	NA	NA	0.231258	0.0491105	Down	Liver specific
F7FV52		PALM3	NA	NA	NA	0.231269	0.00184794	Down	Liver specific
H9EUI0		LRRFIP2	NA	NA	NA	0.238594	0.00996524	Down	Liver specific
F7AMK8		RBBP6	NA	NA	NA	0.238803	0.0211942	Down	Liver specific
A0A5F8AKI9		LAMC2	NA	NA	NA	0.239757	0.0241413	Down	Liver specific
F6WRB9		SNX7	NA	NA	NA	0.240791	0.0268847	Down	Liver specific
F7F2L7	Ferritin	FTHL17	NA	NA	NA	0.24146	0.004707	Down	Liver specific
A0A5F7ZZH8	Lipoprotein lipase	LPL	NA	NA	NA	0.242131	0.00756273	Down	Liver specific
A0A5F7ZFG8			NA	NA	NA	0.242774	0.000923681	Down	Liver specific
G7MYT7		YLPM1	NA	NA	NA	0.243181	0.00584735	Down	Liver specific
F7GRU3		UBAP2L	NA	NA	NA	0.243279	0.0238007	Down	Liver specific
A0A5F8A5U5		ZC3H11A	NA	NA	NA	0.243811	0.0407274	Down	Liver specific
F6RHG3	Thioredoxin	LOC716456	NA	NA	NA	0.243986	0.0086023	Down	Liver specific
F6UKG6		DCP1A	NA	NA	NA	0.245628	0.0255434	Down	Liver specific
F6YS14		HEXIM2	NA	NA	NA	0.249775	0.00298952	Down	Liver specific
G7MEK6		PROX1	NA	NA	NA	0.250425	0.0126592	Down	Liver specific
A0A5F8AH36			NA	NA	NA	0.25055	0.0105397	Down	Liver specific
A0A5F8A264		PRRC2C	NA	NA	NA	0.250961	0.018115	Down	Liver specific
A0A5F7ZIY0	Tetraspanin	CD151	NA	NA	NA	0.251737	0.00986919	Down	Liver specific
F7EQC5		CDK13	NA	NA	NA	0.253415	0.010049	Down	Liver specific
I2CXB4		CDV3	NA	NA	NA	0.255176	0.0358157	Down	Liver specific
F6QCJ2		EIF4ENIF1	NA	NA	NA	0.256933	0.0222557	Down	Liver specific
F6SLF3		CLMN	NA	NA	NA	0.258081	0.0170333	Down	Liver specific
F6UKQ5		EMILIN2	NA	NA	NA	0.259139	0.0375311	Down	Liver specific
A0A5F7ZYE4		LRPAP1	NA	NA	NA	0.260195	0.01213	Down	Liver specific
H9EN32		FGFR1OP2	NA	NA	NA	0.261726	0.00757759	Down	Liver specific
H9G093		ANP32E	NA	NA	NA	0.262464	0.0377676	Down	Liver specific
H9FR13		CTTN	NA	NA	NA	0.263029	0.018949	Down	Liver specific
F7AV63	Microtubule-associated protein	MAP2	NA	NA	NA	0.263158	0.0040607	Down	Liver specific
A0A1D5RIX1			NA	NA	NA	0.263958	0.0321914	Down	Liver specific
F7FGX1		MAP1A	NA	NA	NA	0.267799	0.0250254	Down	Liver specific
H9FNP5		PGCP	NA	NA	NA	0.26791	0.0191371	Down	Liver specific
A0A5F7ZTR5		DENND4A	NA	NA	NA	0.2691	0.00217679	Down	Liver specific
F6SJS8		PODN	NA	NA	NA	0.269461	0.0409186	Down	Liver specific
A0A1D5RFQ8		HOMER3	NA	NA	NA	0.2709	0.0319396	Down	Liver specific
F6W6V3		ARFGAP3	NA	NA	NA	0.271057	0.0297571	Down	Liver specific
G7NJP8		CHAMP1	NA	NA	NA	0.272584	0.0457919	Down	Liver specific
F7G443		LOC100430318	NA	NA	NA	0.276183	0.0365979	Down	Liver specific
A0A1D5QMU6			NA	NA	NA	0.277052	0.0096679	Down	Liver specific
A0A5F8A831		TNC	NA	NA	NA	0.280409	0.0184656	Down	Liver specific
F7F4Z0		AATF	NA	NA	NA	0.280629	0.0243763	Down	Liver specific
A0A1D5R5K5			NA	NA	NA	0.281521	0.0222921	Down	Liver specific
F7A2Y2		PDLIM2	NA	NA	NA	0.282915	0.00262243	Down	Liver specific
F6UDK4		RBM17	NA	NA	NA	0.284406	0.0445598	Down	Liver specific
F6VDD0		TOX4	NA	NA	NA	0.285132	0.00898545	Down	Liver specific
I2CYL7	Apolipoprotein E	APOE	NA	NA	NA	0.285295	0.00043715	Down	Liver specific
A0A5F7ZBN4		BCLAF1	NA	NA	NA	0.285766	0.0383	Down	Liver specific
F6V595		HBXIP	NA	NA	NA	0.28798	0.0163772	Down	Liver specific
A0A1D5QH10		ASAP1	NA	NA	NA	0.288424	0.0012648	Down	Liver specific
A0A1D5R2U5		IK	NA	NA	NA	0.28877	0.00605435	Down	Liver specific
A0A1D5R145		SAFB2	NA	NA	NA	0.288967	0.00387253	Down	Liver specific
A0A5F8AGC0		CGNL1	NA	NA	NA	0.28968	0.0213754	Down	Liver specific
A0A5F7ZJW9			NA	NA	NA	0.290577	0.0131522	Down	Liver specific
A0A5F7ZDQ1		NUDC	NA	NA	NA	0.296557	0.00377615	Down	Liver specific
F7EWY7		OCRL	NA	NA	NA	0.299433	0.0210298	Down	Liver specific
A0A1D5R122			NA	NA	NA	0.299685	0.043013	Down	Liver specific
F7AF32		TTC1	NA	NA	NA	0.30079	0.0238493	Down	Liver specific
A0A5F7ZHP1		AKAP12	NA	NA	NA	0.301081	0.00425733	Down	Liver specific
A0A1D5R518		RBM19	NA	NA	NA	0.301148	0.0322537	Down	Liver specific
A0A1D5QDC2		TNS1	NA	NA	NA	0.304931	0.00197637	Down	Liver specific
H9FWA7		OCIAD1	NA	NA	NA	0.305042	0.0369171	Down	Liver specific
A0A5F8AVA2	Na(+)/H(+) exchange regulatory cofactor NHE-RF	SLC9A3R1	NA	NA	NA	0.305599	0.0148362	Down	Liver specific
A0A1D5R7Y4		EIF1	NA	NA	NA	0.305667	0.0363132	Down	Liver specific
A0A1D5RDQ5		SPECC1L	NA	NA	NA	0.306113	0.037683	Down	Liver specific
A0A5F8AQV6			NA	NA	NA	0.307514	0.0109793	Down	Liver specific
A0A5F7ZTC9		LOC701147	NA	NA	NA	0.308096	0.00108848	Down	Liver specific
F6ZJK0			NA	NA	NA	0.308504	0.00878104	Down	Liver specific
F7DG00		LOC722013	NA	NA	NA	0.308894	0.0255766	Down	Liver specific
F6SMG8		C19orf62	NA	NA	NA	0.309723	0.0217978	Down	Liver specific
F6YHP4		AFAP1L2	NA	NA	NA	0.310113	0.000601004	Down	Liver specific
A0A5F7ZD67		TXN2	NA	NA	NA	0.311494	0.0387447	Down	Liver specific
H9EU73		NPEPL1	NA	NA	NA	0.31389	0.011129	Down	Liver specific
A0A1D5QDB0		EPS15L1	NA	NA	NA	0.31435	0.000630896	Down	Liver specific
F6PPD8		RAB43	NA	NA	NA	0.315834	0.0149165	Down	Liver specific
I0FW10		PEA15	NA	NA	NA	0.315967	0.015346	Down	Liver specific
A0A5F8ARP6		CD2AP	NA	NA	NA	0.316172	7.33e-05	Down	Liver specific
A0A5F8ACT6		MFF	NA	NA	NA	0.316749	0.00398666	Down	Liver specific
F7H1D5		NOTCH2	NA	NA	NA	0.316959	0.0201596	Down	Liver specific
A0A5F8A501		AKAP8L	NA	NA	NA	0.318186	0.0231637	Down	Liver specific
A0A1D5QCQ7			NA	NA	NA	0.320516	0.0454009	Down	Liver specific
F6XD59		COL6A2	NA	NA	NA	0.321289	0.00327061	Down	Liver specific
F7FA61		PRELP	NA	NA	NA	0.322035	0.0270209	Down	Liver specific
F6U7C5		GOLGA5	NA	NA	NA	0.322496	0.00612691	Down	Liver specific
H9END9		TPM4	NA	NA	NA	0.322645	0.0403811	Down	Liver specific
F6PRP0		LUM	NA	NA	NA	0.323113	0.0106136	Down	Liver specific
G7NGV9		ZNF830	NA	NA	NA	0.32313	0.00555116	Down	Liver specific
G7NSJ3		BGN	NA	NA	NA	0.323147	0.0249116	Down	Liver specific
A0A5F7ZBZ1		N4BP2	NA	NA	NA	0.323331	0.0202645	Down	Liver specific
H9EMA0		TBCB	NA	NA	NA	0.324625	0.0419696	Down	Liver specific
H9EMF5		FNBP1L	NA	NA	NA	0.324813	0.000863049	Down	Liver specific
F6YD35		RBM42	NA	NA	NA	0.325846	0.00521573	Down	Liver specific
F7DDH4		CTAGE5	NA	NA	NA	0.329515	0.0321595	Down	Liver specific
H9FVT9		SERPINB6	NA	NA	NA	0.329671	0.00708987	Down	Liver specific
H9YVZ4		G3BP1	NA	NA	NA	0.329786	0.0121722	Down	Liver specific
A0A1D5Q8H4			NA	NA	NA	0.331645	0.00286473	Down	Liver specific
I0FTR0		ARHGAP21	NA	NA	NA	0.332168	0.0186377	Down	Liver specific
A0A1D5QWC0		MLX	NA	NA	NA	0.333367	0.0240759	Down	Liver specific
F6UN10		NENF	NA	NA	NA	0.334387	0.0328326	Down	Liver specific
G7MTD1		NUDT9	NA	NA	NA	0.334787	0.0190797	Down	Liver specific
F7BNA4		LMO7	NA	NA	NA	0.336099	0.0289528	Down	Liver specific
F6YDF5		NUP50	NA	NA	NA	0.336862	0.00854915	Down	Liver specific
F7AWJ2			NA	NA	NA	0.337682	0.0071107	Down	Liver specific
A0A1D5QLM0		YAP1	NA	NA	NA	0.338472	0.0131082	Down	Liver specific
G7MDS6		GATAD2B	NA	NA	NA	0.338691	0.0128073	Down	Liver specific
F7GKP2		RILPL1	NA	NA	NA	0.339388	0.00299731	Down	Liver specific
A0A1D5Q071		INPPL1	NA	NA	NA	0.33992	0.00362876	Down	Liver specific
F7E6S3	Annexin	ANXA9	NA	NA	NA	0.340078	0.0255699	Down	Liver specific
F7HD77		RNF25	NA	NA	NA	0.340625	0.00602753	Down	Liver specific
A0A5F7ZEM7		EEA1	NA	NA	NA	0.340747	0.0128659	Down	Liver specific
H9Z113	Aminoacylase-1	ACY1	NA	NA	NA	0.341434	0.000992545	Down	Liver specific
F6X9Z9		LARP1	NA	NA	NA	0.342868	0.00268767	Down	Liver specific
I0FH47		IGFBP3	NA	NA	NA	0.345296	0.0106975	Down	Liver specific
F7CR59		SIRPG	NA	NA	NA	0.345929	0.0328429	Down	Liver specific
H9EME9		MATR3	NA	NA	NA	0.346054	0.000481317	Down	Liver specific
A0A5F8A5X3			NA	NA	NA	0.348412	0.0178032	Down	Liver specific
A0A1D5QP06			NA	NA	NA	0.348424	0.00833098	Down	Liver specific
F7EE62		NUMA1	NA	NA	NA	0.349459	0.0191923	Down	Liver specific
F6ZDX2		CD44	NA	NA	NA	0.35089	0.0290927	Down	Liver specific
F7GY01		MED8	NA	NA	NA	0.351196	0.00407362	Down	Liver specific
F6YWI5		LOC703934	NA	NA	NA	0.35124	0.00359407	Down	Liver specific
A0A5F7ZKI6	Microtubule-associated protein	MAP4	NA	NA	NA	0.351555	0.00861221	Down	Liver specific
F7H520		PLEKHA6	NA	NA	NA	0.35165	0.00312295	Down	Liver specific
F6TBT9		UBQLN2	NA	NA	NA	0.351794	0.0437148	Down	Liver specific
A0A5F8A8P0		RBM27	NA	NA	NA	0.352129	0.0460452	Down	Liver specific
F7BAI3		RBKS	NA	NA	NA	0.352367	0.0304626	Down	Liver specific
F7HGW2		DFFA	NA	NA	NA	0.352442	0.0192201	Down	Liver specific
F7G3Z1		KHSRP	NA	NA	NA	0.352945	0.0338636	Down	Liver specific
G7NS79	SH3 domain-binding glutamic acid-rich-like protein	SH3BGRL	NA	NA	NA	0.354245	1.27e-05	Down	Liver specific
F7FQN6			NA	NA	NA	0.354964	0.0321259	Down	Liver specific
A0A5F7Z7N3	Calponin	CNN3	NA	NA	NA	0.355137	0.0306922	Down	Liver specific
A0A5F7ZIR4			NA	NA	NA	0.355278	0.0330534	Down	Liver specific
F6WI86		LOC711526	NA	NA	NA	0.355781	0.00944437	Down	Liver specific
F7H9R3		EGK_02772	NA	NA	NA	0.356613	0.0397084	Down	Liver specific
F6S3D2		LRRFIP1	NA	NA	NA	0.357066	0.0468207	Down	Liver specific
F7HBV2		ARFGAP2	NA	NA	NA	0.358043	0.0292257	Down	Liver specific
A0A1D5R342		MPRIP	NA	NA	NA	0.359393	0.00740382	Down	Liver specific
A0A5F7ZL95		RPRD2	NA	NA	NA	0.361402	0.00790235	Down	Liver specific
F7AEV1		MYL12A	NA	NA	NA	0.361486	0.00323837	Down	Liver specific
F6SU56		SH3KBP1	NA	NA	NA	0.361912	0.0190571	Down	Liver specific
F6VJQ2		MPHOSPH10	NA	NA	NA	0.363222	0.025992	Down	Liver specific
A0A1K0FU77			NA	NA	NA	0.366344	0.0116797	Down	Liver specific
F6T1R6		RRBP1	NA	NA	NA	0.366504	0.0040898	Down	Liver specific
F7DXZ6		PPFIBP1	NA	NA	NA	0.367198	0.0194916	Down	Liver specific
A0A5F8A5I5			NA	NA	NA	0.369332	0.0123258	Down	Liver specific
F7HFV6		EPS15	NA	NA	NA	0.370186	0.0118289	Down	Liver specific
F7H970		DAB2	NA	NA	NA	0.37099	0.00887967	Down	Liver specific
F6WQ68		AKAP13	NA	NA	NA	0.373268	0.0275689	Down	Liver specific
F7HJI8		UVRAG	NA	NA	NA	0.373283	0.0472487	Down	Liver specific
F6ZN69		IL4I1	NA	NA	NA	0.374106	0.0047413	Down	Liver specific
A0A5F8AIW4		AZGP1	NA	NA	NA	0.376192	0.0124421	Down	Liver specific
A0A5K1V3S2		CAV1	NA	NA	NA	0.37672	0.0104101	Down	Liver specific
F7HPQ5		RBM10	NA	NA	NA	0.377455	0.041696	Down	Liver specific
I0FGD9		TOM1	NA	NA	NA	0.378511	0.032706	Down	Liver specific
F7GD78		AZI2	NA	NA	NA	0.379798	0.0111915	Down	Liver specific
H9EU26		RCN1	NA	NA	NA	0.380323	0.0275917	Down	Liver specific
F7BLE8		SDPR	NA	NA	NA	0.380637	0.0116049	Down	Liver specific
A0A5F7ZWE8		SH3GL1	NA	NA	NA	0.383529	0.00641926	Down	Liver specific
A0A1D5QR99		BHMT2	NA	NA	NA	0.38472	0.00461167	Down	Liver specific
H9Z3A3		BRK1	NA	NA	NA	0.385163	0.00609466	Down	Liver specific
F7CPT5		LASP1	NA	NA	NA	0.386203	0.0150605	Down	Liver specific
A0A1D5QF94		UBQLN1	NA	NA	NA	0.387157	0.0412547	Down	Liver specific
A0A5F7ZH08		CALD1	NA	NA	NA	0.387204	0.0291674	Down	Liver specific
F7GKS2		UBL4A	NA	NA	NA	0.387323	0.0491167	Down	Liver specific
A0A1D5RHX9			NA	NA	NA	0.387664	0.000937315	Down	Liver specific
H9FNJ8	Perilipin	PLIN3	NA	NA	NA	0.388894	0.00472782	Down	Liver specific
F7CXX5			NA	NA	NA	0.3894	0.00503954	Down	Liver specific
A0A1D5QVN5		GJA9	NA	NA	NA	0.390427	0.0195644	Down	Liver specific
A0A5F7ZNQ3		SNRPA1	NA	NA	NA	0.390677	0.00276649	Down	Liver specific
F7HAV4		TMPO	NA	NA	NA	0.391184	0.00521567	Down	Liver specific
H9ELV1		CAPRIN1	NA	NA	NA	0.392317	0.0189053	Down	Liver specific
H9EXE9			NA	NA	NA	0.393839	0.0289812	Down	Liver specific
F7CXZ1		RBM4	NA	NA	NA	0.395912	0.0340243	Down	Liver specific
F6YS07			NA	NA	NA	0.396396	0.023538	Down	Liver specific
F7H3Z5		KTN1	NA	NA	NA	0.396447	0.0492172	Down	Liver specific
A0A5F7ZPW4			NA	NA	NA	0.396927	0.0212779	Down	Liver specific
F6VQX6		TPM3	NA	NA	NA	0.397182	0.0106918	Down	Liver specific
F7HNE5		LOC710137	NA	NA	NA	0.397429	0.00943813	Down	Liver specific
F6Z225		FAM195A	NA	NA	NA	0.398972	0.0209279	Down	Liver specific
A0A5F8AC46			NA	NA	NA	0.399908	0.0219397	Down	Liver specific
I2CYP4		PIN1	NA	NA	NA	0.400644	0.0360126	Down	Liver specific
A0A5F7ZI25			NA	NA	NA	0.402553	0.0081108	Down	Liver specific
F7FS54		GOLGB1	NA	NA	NA	0.404099	0.00833305	Down	Liver specific
F6YXV7		STX10	NA	NA	NA	0.404205	0.0210138	Down	Liver specific
F6WYB6		SERPINA5	NA	NA	NA	0.404846	0.0458954	Down	Liver specific
F7AFF0		RAB11FIP5	NA	NA	NA	0.406399	0.0236428	Down	Liver specific
F7HPD4		PODXL	NA	NA	NA	0.407458	0.0383067	Down	Liver specific
F6TIP7		TP53BP2	NA	NA	NA	0.408862	0.0220389	Down	Liver specific
F6Q836		Mmu.251	NA	NA	NA	0.409748	0.0092863	Down	Liver specific
F7EVZ6		ZNF638	NA	NA	NA	0.414803	0.000171865	Down	Liver specific
A0A5F7ZYZ5		SPARCL1	NA	NA	NA	0.415791	0.00560806	Down	Liver specific
A0A5F8AA39		MTDH	NA	NA	NA	0.417033	0.0290765	Down	Liver specific
F7BB11		SORBS3	NA	NA	NA	0.417367	0.00364174	Down	Liver specific
F6Z161		OSTM1	NA	NA	NA	0.418391	0.00841081	Down	Liver specific
A0A5F7ZK80			NA	NA	NA	0.418779	0.00887967	Down	Liver specific
F7HBK3		PVRL1	NA	NA	NA	0.419827	0.0157605	Down	Liver specific
H9FPW6		CHMP4B	NA	NA	NA	0.420658	0.046212	Down	Liver specific
F6WB25		ZHX1	NA	NA	NA	0.421509	0.0219307	Down	Liver specific
H9FQY2		EIF4B	NA	NA	NA	0.422158	0.0360071	Down	Liver specific
F6RZP3		EPN1	NA	NA	NA	0.42221	0.0194137	Down	Liver specific
F7F0Z0		MAP1B	NA	NA	NA	0.423762	8.53e-05	Down	Liver specific
G7N1N3		PTER	NA	NA	NA	0.423879	0.0394021	Down	Liver specific
A0A5F8ARQ2			NA	NA	NA	0.424598	0.0338317	Down	Liver specific
I0FN04		MRPS23	NA	NA	NA	0.426948	0.0374723	Down	Liver specific
A0A1D5R8B0	Oxysterol-binding protein	OSBPL6	NA	NA	NA	0.428845	0.0225998	Down	Liver specific
F6VYR4		FETUB	NA	NA	NA	0.428851	0.0295582	Down	Liver specific
F6VZG8		GIPC3	NA	NA	NA	0.431363	0.0122863	Down	Liver specific
F7C6C6		PRKCSH	NA	NA	NA	0.432745	0.015931	Down	Liver specific
A0A5F7ZKV1		GCC2	NA	NA	NA	0.433216	0.00204258	Down	Liver specific
A0A5F8AIP8		DPP4	NA	NA	NA	0.435432	0.0337104	Down	Liver specific
F7HCV8		LRG1	NA	NA	NA	0.435451	0.039463	Down	Liver specific
G7MV27		RAI14	NA	NA	NA	0.435775	0.00612924	Down	Liver specific
F6VBA7		PTEN	NA	NA	NA	0.437523	0.00713056	Down	Liver specific
F6YUZ8		C7H14orf169	NA	NA	NA	0.438304	0.0384416	Down	Liver specific
F7GA07		STAM2	NA	NA	NA	0.438448	0.028695	Down	Liver specific
F7D2J0		WDR44	NA	NA	NA	0.439838	0.00908562	Down	Liver specific
G7MHE0		EGK_00332	NA	NA	NA	0.440439	0.0188165	Down	Liver specific
A0N066			NA	NA	NA	0.440448	0.00269049	Down	Liver specific
A0A1D5QTM0			NA	NA	NA	0.441307	0.00111349	Down	Liver specific
F7GWA9		HNRNPU	NA	NA	NA	0.442453	0.0113536	Down	Liver specific
A0A1D5R1X5		PSAP	NA	NA	NA	0.442648	0.0144631	Down	Liver specific
A0A5F7ZWR4		PHLDB1	NA	NA	NA	0.443489	0.0476109	Down	Liver specific
H9G1K1		LYRM7	NA	NA	NA	0.444683	0.0100651	Down	Liver specific
F7HAN1		GRN	NA	NA	NA	0.44562	0.00632063	Down	Liver specific
F6YVP3		FBN1	NA	NA	NA	0.446227	0.0193111	Down	Liver specific
F6Y030		HNRNPH3	NA	NA	NA	0.446436	0.0482111	Down	Liver specific
I0FNG3			NA	NA	NA	0.447903	0.0153096	Down	Liver specific
A0A1D5QA33			NA	NA	NA	0.448041	0.00462003	Down	Liver specific
A0A1D5Q833		PPFIA1	NA	NA	NA	0.450614	0.0302778	Down	Liver specific
I0FRC7		DNAJB2	NA	NA	NA	0.452342	0.00406171	Down	Liver specific
F6W871		EPB41	NA	NA	NA	0.452601	0.000642024	Down	Liver specific
F6ZTW1		RPRD1A	NA	NA	NA	0.45377	0.0226681	Down	Liver specific
A0A1D5RJI8		MECP2	NA	NA	NA	0.454539	0.000309916	Down	Liver specific
A0A1D5R395	Ribosomal protein S6 kinase	RPS6KA1	NA	NA	NA	0.455904	0.0181606	Down	Liver specific
F7GMJ1		RANBP1	NA	NA	NA	0.456145	0.00379069	Down	Liver specific
G7N115		C10orf32	NA	NA	NA	0.457807	0.0160237	Down	Liver specific
A0A5F8A7J1		LTBP1	NA	NA	NA	0.458783	0.013855	Down	Liver specific
F6SJ00		MIA3	NA	NA	NA	0.461614	0.0272502	Down	Liver specific
A0A5F8AL23		MED4	NA	NA	NA	0.46168	0.033391	Down	Liver specific
A0A5F7ZM16		TPD52	NA	NA	NA	0.461865	0.0226439	Down	Liver specific
A0A1D5Q4E7		FYCO1	NA	NA	NA	0.46332	0.0282828	Down	Liver specific
F6V169		PFDN2	NA	NA	NA	0.46427	0.0174397	Down	Liver specific
G7MMC6		UBE2H	NA	NA	NA	0.466769	0.00752271	Down	Liver specific
A0A1D5QUX4		CLIP1	NA	NA	NA	0.467123	0.0254167	Down	Liver specific
F6YU76		TNS2	NA	NA	NA	0.467427	0.00095127	Down	Liver specific
A0A1D5RGN2			NA	NA	NA	0.468432	0.00611507	Down	Liver specific
F7GLG1		ERC1	NA	NA	NA	0.469685	0.0445104	Down	Liver specific
A0A1D5RK63			NA	NA	NA	0.470439	0.00542951	Down	Liver specific
F6SPH3		ECHDC1	NA	NA	NA	0.472089	7.7e-05	Down	Liver specific
H9FQ52		CRIP2	NA	NA	NA	0.4731	0.0203082	Down	Liver specific
A0A5F8A4Q5		TOR1AIP1	NA	NA	NA	0.473317	0.00335029	Down	Liver specific
F6YK88		BHMT	NA	NA	NA	0.473936	0.00934012	Down	Liver specific
A0A5F8AQ15			NA	NA	NA	0.474034	0.0209587	Down	Liver specific
F7F6Y0		SERPINA10	NA	NA	NA	0.474143	0.0421208	Down	Liver specific
A0A1D5QEH0			NA	NA	NA	0.474666	0.0496559	Down	Liver specific
F6Z704		SF1	NA	NA	NA	0.475753	0.0112192	Down	Liver specific
I0FFS3			NA	NA	NA	0.475842	0.0388964	Down	Liver specific
A0A5S7WYF8	Intercellular adhesion molecule 1	ICAM1	NA	NA	NA	0.476699	0.029252	Down	Liver specific
F7D6W0	Receptor protein-tyrosine kinase	ERBB2	NA	NA	NA	0.477482	0.0143395	Down	Liver specific
H9FXA5		GRIPAP1	NA	NA	NA	0.477522	0.0404983	Down	Liver specific
A0A1D5RFE7			NA	NA	NA	0.477745	0.0399898	Down	Liver specific
F6W1K5		UBXN1	NA	NA	NA	0.477754	0.0405562	Down	Liver specific
A0A1D5RKN9	Kinesin-like protein	KIF3B	NA	NA	NA	0.478146	0.0172936	Down	Liver specific
F7A9Q5			NA	NA	NA	0.478274	0.0108984	Down	Liver specific
G7MH02	Transcription factor BTF3	BTF3L4	NA	NA	NA	0.478877	0.033667	Down	Liver specific
F6TE46		HMGB3	NA	NA	NA	0.479552	0.0180552	Down	Liver specific
F7HKK7		GGT1	NA	NA	NA	0.480082	0.00104022	Down	Liver specific
F6RKW0		MSN	NA	NA	NA	0.480531	0.00113993	Down	Liver specific
F7E707	Annexin	ANXA1	NA	NA	NA	0.480967	0.0280086	Down	Liver specific
A0A5F8A664			NA	NA	NA	0.481274	0.00420206	Down	Liver specific
A0A1D5QQN8		ESPN	NA	NA	NA	0.481304	0.0497832	Down	Liver specific
F6VFG4		DAZAP1	NA	NA	NA	0.481415	0.026162	Down	Liver specific
F6W0K0		LOC720675	NA	NA	NA	0.482945	0.0039254	Down	Liver specific
H9FNS4		DCTN2	NA	NA	NA	0.483449	0.0143487	Down	Liver specific
A0A1D5QG66		NAP1L4	NA	NA	NA	0.484603	0.00447028	Down	Liver specific
F6SQR3		SLC23A1	NA	NA	NA	0.484985	0.0163452	Down	Liver specific
F6U494		GID8	NA	NA	NA	0.485149	0.0418411	Down	Liver specific
H9FNK5		HRSP12	NA	NA	NA	0.485509	0.027028	Down	Liver specific
F7HSI0		SH3GLB2	NA	NA	NA	0.485548	0.0150347	Down	Liver specific
F7HE98	Eukaryotic translation initiation factor 3 subunit G	EIF3G	NA	NA	NA	0.485867	0.0175611	Down	Liver specific
H9Z784		STX12	NA	NA	NA	0.489237	0.00736149	Down	Liver specific
A0A1D5RHI0		ABLIM1	NA	NA	NA	0.489714	0.000509417	Down	Liver specific
H9YYM8		NDRG2	NA	NA	NA	0.49044	0.0295535	Down	Liver specific
F7GL16		IRGQ	NA	NA	NA	0.492164	0.00462668	Down	Liver specific
A0A5F8A9M0		PECAM1	NA	NA	NA	0.492594	0.0425623	Down	Liver specific
F6RKI4	Transgelin	TAGLN2	NA	NA	NA	0.494095	0.0023757	Down	Liver specific
F6X6F5		GRSF1	NA	NA	NA	0.496749	0.0100853	Down	Liver specific
F7FZI3	Macoilin	TMEM57	NA	NA	NA	0.498937	0.0432611	Down	Liver specific
F6YWF9		PEX5	NA	NA	NA	0.500677	0.00666565	Down	Liver specific
F6QIH5		SORBS1	NA	NA	NA	0.50076	0.0446322	Down	Liver specific
A0A1D5Q924		TJP2	NA	NA	NA	0.50094	0.0114623	Down	Liver specific
F7C5M5		TMOD3	NA	NA	NA	0.502383	0.00267641	Down	Liver specific
A0A1D5Q4B1		ANP32B	NA	NA	NA	0.503517	0.0268773	Down	Liver specific
F6XIG8		SERPIND1	NA	NA	NA	0.503558	0.0296471	Down	Liver specific
A0A1D5QN82			NA	NA	NA	0.504703	0.0194007	Down	Liver specific
A0A5F8AVE8		MVK	NA	NA	NA	0.504946	0.0253854	Down	Liver specific
F7CP99		MTMR14	NA	NA	NA	0.505039	0.033944	Down	Liver specific
F7HG05		MLLT4	NA	NA	NA	0.509391	0.0119799	Down	Liver specific
H9FP62		MAPRE2	NA	NA	NA	0.511224	0.0200822	Down	Liver specific
A0A1D5RCE3		PCBD1	NA	NA	NA	0.512128	0.0421417	Down	Liver specific
I0FHG3			NA	NA	NA	0.513604	0.0192857	Down	Liver specific
F7HSL6		EGK_19717	NA	NA	NA	0.51365	0.015953	Down	Liver specific
A0A5F8ABH2			NA	NA	NA	0.514563	0.0265456	Down	Liver specific
A0A5F7ZEF0			NA	NA	NA	0.514927	0.0189879	Down	Liver specific
A0A5F7ZNF9		SRCIN1	NA	NA	NA	0.517234	0.0179157	Down	Liver specific
F6TQJ2		LAP3	NA	NA	NA	0.520233	0.0193522	Down	Liver specific
F6URX4		LOC100429989	NA	NA	NA	0.520873	0.0048948	Down	Liver specific
F7HP86		ZBTB20	NA	NA	NA	0.522033	0.0467817	Down	Liver specific
F7HNP3		PSMD4	NA	NA	NA	0.524093	0.00874723	Down	Liver specific
F7HP89	Kinesin-like protein	KIF21A	NA	NA	NA	0.524636	0.0308215	Down	Liver specific
F7FXV1		CD40	NA	NA	NA	0.524799	0.00291675	Down	Liver specific
F6UCA9		RAD21	NA	NA	NA	0.525032	0.00810334	Down	Liver specific
A0A1D5RE81			NA	NA	NA	0.525467	0.0244222	Down	Liver specific
F6ZAF7		COLEC11	NA	NA	NA	0.525685	0.0134645	Down	Liver specific
G7MZ52		PLEKHA2	NA	NA	NA	0.526313	0.00738381	Down	Liver specific
G7MWT2		METTL3	NA	NA	NA	0.526317	0.0408332	Down	Liver specific
F7FE57		PEF1	NA	NA	NA	0.528068	0.00754978	Down	Liver specific
A0A1D5QYI2			NA	NA	NA	0.530053	0.0499581	Down	Liver specific
A0A1D5Q2U8	Golgi SNAP receptor complex member 1	GOSR1	NA	NA	NA	0.533455	0.013402	Down	Liver specific
H9ESD0		DEK	NA	NA	NA	0.535448	0.0210978	Down	Liver specific
A0A1D5Q4C1		PTK2	NA	NA	NA	0.535714	0.00935795	Down	Liver specific
F7GWF5		DSG2	NA	NA	NA	0.536001	0.0306718	Down	Liver specific
A0A1D5QIB8			NA	NA	NA	0.537269	0.00864786	Down	Liver specific
F6VU61		RNF20	NA	NA	NA	0.539457	0.0280916	Down	Liver specific
F7FKU2		ARHGEF11	NA	NA	NA	0.541357	0.0216888	Down	Liver specific
F7GEU6		SF3A1	NA	NA	NA	0.543788	0.0315465	Down	Liver specific
A0A5F8AVP8			NA	NA	NA	0.543837	0.0125708	Down	Liver specific
A0A1D5QGR3		CUTL1	NA	NA	NA	0.544142	0.0220011	Down	Liver specific
G7NC70		SF3B2	NA	NA	NA	0.544664	0.01859	Down	Liver specific
F7FLW2	Pyrroline-5-carboxylate reductase	PYCRL	NA	NA	NA	0.546101	0.0167088	Down	Liver specific
A0A5F8ARK5			NA	NA	NA	0.547506	0.0063776	Down	Liver specific
F6W4X0		PDIA3	NA	NA	NA	0.547692	0.0251222	Down	Liver specific
F7HJH1			NA	NA	NA	0.548665	0.0404241	Down	Liver specific
A0A5F7ZJX5			NA	NA	NA	0.548853	0.0151619	Down	Liver specific
F7HSM4		GAS2	NA	NA	NA	0.549448	0.0315537	Down	Liver specific
A0A1D5Q9Y5			NA	NA	NA	0.549711	0.00958131	Down	Liver specific
F6X0M2		ARFIP1	NA	NA	NA	0.549978	0.0130639	Down	Liver specific
F6YRD0		PDLIM1	NA	NA	NA	0.553101	0.0459201	Down	Liver specific
F7HB67		DDAH1	NA	NA	NA	0.553851	0.00869914	Down	Liver specific
A0A1D5Q848		TSC1	NA	NA	NA	0.554261	0.0473169	Down	Liver specific
F6S5G4		MTSS1	NA	NA	NA	0.554274	0.00251188	Down	Liver specific
F6QR76	Inosine triphosphate pyrophosphatase	ITPA	NA	NA	NA	0.556616	0.0443439	Down	Liver specific
P02026	Hemoglobin subunit beta	HBB	NA	NA	NA	0.558318	0.0373634	Down	Liver specific
F7DLR1		CSTB	NA	NA	NA	0.563395	0.00600591	Down	Liver specific
H9EX88	Purine nucleoside phosphorylase	LOC710245	NA	NA	NA	0.567094	0.044858	Down	Liver specific
A0A5F8AMM7			NA	NA	NA	0.569583	0.0250526	Down	Liver specific
A0A1D5Q7N8		SEPT9	NA	NA	NA	0.570761	0.00149044	Down	Liver specific
G7NNA1		NDUFA7	NA	NA	NA	0.571735	0.00375697	Down	Liver specific
A0A1D5QQB8		UBE2L3	NA	NA	NA	0.572385	0.0499803	Down	Liver specific
F6TW69		TERF2	NA	NA	NA	0.572928	0.00797979	Down	Liver specific
G7N990		COPS8	NA	NA	NA	0.573004	0.0329813	Down	Liver specific
G7NAT2		EGK_05626	NA	NA	NA	0.574666	0.0226493	Down	Liver specific
A0A5F8A8M8		GATAD2A	NA	NA	NA	0.574802	0.0268047	Down	Liver specific
H9G0A9	Actin-related protein 2/3 complex subunit 5	ARPC5L	NA	NA	NA	0.575882	0.0276917	Down	Liver specific
A0A5F7ZI09			NA	NA	NA	0.57646	0.033281	Down	Liver specific
F7HM71		HAO1	NA	NA	NA	0.577654	0.0340692	Down	Liver specific
A0A5F8AEW7		UBAC1	NA	NA	NA	0.578551	0.00792035	Down	Liver specific
G7NP88		DNAJA2	NA	NA	NA	0.579173	0.0189106	Down	Liver specific
F7HLQ1		SPTAN1	NA	NA	NA	0.579265	0.0267955	Down	Liver specific
F7BW43			NA	NA	NA	0.580581	0.0437275	Down	Liver specific
Q53CG4	Cytochrome c oxidase subunit 6B1	COX6B1	NA	NA	NA	0.581546	0.0332975	Down	Liver specific
A0A5F8AQL4		BAT3	NA	NA	NA	0.583876	0.023658	Down	Liver specific
A0A1D5Q9L9		PPIL4	NA	NA	NA	0.584448	0.00456576	Down	Liver specific
I2CY42		PURB	NA	NA	NA	0.585294	0.0334429	Down	Liver specific
F6SA57		SCLY	NA	NA	NA	0.586447	0.0164137	Down	Liver specific
I0FG44		NSFL1C	NA	NA	NA	0.588051	0.0166062	Down	Liver specific
A0A1D5R1N1			NA	NA	NA	0.591821	0.0074901	Down	Liver specific
F7BNN9		RABEP1	NA	NA	NA	0.5942	0.0460901	Down	Liver specific
F6YS99		TRIP4	NA	NA	NA	0.597177	0.00175175	Down	Liver specific
G7NSB4		SYAP1	NA	NA	NA	0.5991	0.0229306	Down	Liver specific
A0A5F7ZUJ5		AKAP9	NA	NA	NA	0.599734	0.0423648	Down	Liver specific
G7NA92		PCBP1	NA	NA	NA	0.600006	0.033402	Down	Liver specific
F7E351		NUP214	NA	NA	NA	0.601026	0.0495728	Down	Liver specific
F7ATW4		VAPB	NA	NA	NA	0.601492	0.0349661	Down	Liver specific
A0A1D5RHU6		ADK	NA	NA	NA	0.603687	0.0320328	Down	Liver specific
F7HP37		SNX8	NA	NA	NA	0.608918	0.0264031	Down	Liver specific
A0A1D5QPY1		MASP1	NA	NA	NA	0.60977	0.0124418	Down	Liver specific
F6SIE9		BLMH	NA	NA	NA	0.610502	0.00686315	Down	Liver specific
F7CZY3		PDZK1	NA	NA	NA	0.611899	0.0251228	Down	Liver specific
A0A1D5Q7U6		HCLS1	NA	NA	NA	0.613098	0.0287418	Down	Liver specific
Q8SQ27	RNA-binding protein 12	RBM12	NA	NA	NA	0.61372	0.0208089	Down	Liver specific
F7D7B0	Autophagy-related protein 3	ATG3	NA	NA	NA	0.614047	0.0456645	Down	Liver specific
A0A1D5QFC3			NA	NA	NA	0.614913	0.00156467	Down	Liver specific
F7FZR2		LETM1	NA	NA	NA	0.616247	0.0335894	Down	Liver specific
H9Z4P2			NA	NA	NA	0.624675	0.0151175	Down	Liver specific
H9FND3		SAE1	NA	NA	NA	0.626727	0.0352207	Down	Liver specific
F7HTB4		KIAA1429	NA	NA	NA	0.62965	0.0211932	Down	Liver specific
A0A5F8AF64		HAGH	NA	NA	NA	0.63163	0.00654901	Down	Liver specific
F6W6Z6		PSIP1	NA	NA	NA	0.63549	0.0392289	Down	Liver specific
A0A1D5QD20			NA	NA	NA	0.638378	0.011926	Down	Liver specific
A0A1D5Q7Z9		RAB3GAP1	NA	NA	NA	0.648454	0.0333194	Down	Liver specific
F7HH37		GLRX3	NA	NA	NA	0.652481	0.00282487	Down	Liver specific
A0A5F7ZNT7		BCAP31	NA	NA	NA	0.652529	0.00279446	Down	Liver specific
F6ZFV9		PARP3	NA	NA	NA	0.656037	0.0403429	Down	Liver specific
F7DL65			NA	NA	NA	0.657617	0.00630519	Down	Liver specific
H9FZC0	Cytochrome b-c1 complex subunit 7	UQCRB	NA	NA	NA	0.658338	0.017373	Down	Liver specific
F7HS28	ELAV-like protein	ELAVL1	NA	NA	NA	0.659409	0.0291656	Down	Liver specific
A0A5F8AC93		SNX2	NA	NA	NA	0.663932	0.0352521	Down	Liver specific
F7HMS8		LOC714602	NA	NA	NA	0.664299	0.0461196	Down	Liver specific
F6PIS7		C6orf125	NA	NA	NA	0.664365	0.0304009	Down	Liver specific
F6XFG9		YWHAB	NA	NA	NA	0.664756	0.0035477	Down	Liver specific
A0A5F7ZMK9		RXRA	NA	NA	NA	0.6649	0.0222489	Down	Liver specific
A0A1D5RC03		RBBP4	NA	NA	NA	0.674204	0.00330217	Down	Liver specific
F7GCM2		FLNA	NA	NA	NA	0.675187	0.0317405	Down	Liver specific
F7GZD7		LOC694823	NA	NA	NA	0.677388	0.0378953	Down	Liver specific
A0A1D5QE96		ADAR	NA	NA	NA	0.677758	0.00110714	Down	Liver specific
I0FMS4	Ubiquitin carboxyl-terminal hydrolase	UCHL3	NA	NA	NA	0.686899	0.0251343	Down	Liver specific
A0A1D5QZ63			NA	NA	NA	0.69809	0.0430255	Down	Liver specific
F6RJC7		MYO18A	NA	NA	NA	0.70334	0.00859482	Down	Liver specific
F7G1U8		TCN2	NA	NA	NA	0.703798	0.0375139	Down	Liver specific
A0A5F8AK44		ILF3	NA	NA	NA	0.712844	0.00789492	Down	Liver specific
F6ZFN1		YBX1	NA	NA	NA	0.716964	0.0331245	Down	Liver specific
H9EQ98		TBL1XR1	NA	NA	NA	0.720031	0.0396326	Down	Liver specific
F7HBZ3		LRRC59	NA	NA	NA	0.723515	0.0182147	Down	Liver specific
A0A5F8ATR6		RBM45	NA	NA	NA	0.731336	0.0131006	Down	Liver specific
F7H7L4		MAGI3	NA	NA	NA	0.734673	0.0360854	Down	Liver specific
G7NNK8		PAF1	NA	NA	NA	0.735455	0.0412934	Down	Liver specific
A0A1D5QYN2			NA	NA	NA	0.741216	0.0254603	Down	Liver specific
A0A1D5RFV7		UBE3A	NA	NA	NA	0.744201	0.0304813	Down	Liver specific
F6Z0F9		DHX38	NA	NA	NA	0.746724	0.0471945	Down	Liver specific
A0A5F7ZQC9		LIMD1	NA	NA	NA	0.748625	0.0491817	Down	Liver specific
F6YLT5		GHITM	NA	NA	NA	0.752215	0.0334864	Down	Liver specific
A0A1D5QZF9		PIK3C2A	NA	NA	NA	0.75622	0.0219652	Down	Liver specific
A0A1D5QLL7		MYH10	NA	NA	NA	0.765001	0.0191518	Down	Liver specific
A0A5F8ALC8			NA	NA	NA	0.76833	0.00618495	Down	Liver specific
F6S2F3		LOC718034	NA	NA	NA	0.768898	0.028301	Down	Liver specific
F7B7D7		MYH9	NA	NA	NA	0.773986	0.00423867	Down	Liver specific
F6VGQ4		CSDE1	NA	NA	NA	0.781293	0.0116191	Down	Liver specific
A0A1D5RKI6			NA	NA	NA	0.791359	0.0380903	Down	Liver specific
A0A1D5QL59		CLASP1	NA	NA	NA	0.802729	0.0401277	Down	Liver specific
F6YXZ2		CC2D1A	NA	NA	NA	0.811062	0.0251121	Down	Liver specific
A0A1D5Q2T8		LOC696973	NA	NA	NA	0.85883	0.0158267	Down	Liver specific
F7DM33		ELMO1	NA	NA	NA	1.16216	0.0469079	Up	Liver specific
A0A1D5QF41		NOP2	NA	NA	NA	1.18254	0.0186018	Up	Liver specific
A0A1D5Q6X2		UPF1	NA	NA	NA	1.18979	0.000757306	Up	Liver specific
A0A1D5R5Z4	T-complex protein 1 subunit delta	CCT4	NA	NA	NA	1.19191	0.0402208	Up	Liver specific
F6QKE0	Polyadenylate-binding protein	PABPC4	NA	NA	NA	1.22226	0.04722	Up	Liver specific
A0A5F8A1P5		STAB2	NA	NA	NA	1.24055	0.0345994	Up	Liver specific
F7G8G5	Signal transducer and activator of transcription	STAT3	NA	NA	NA	1.25955	0.0257766	Up	Liver specific
F6WXZ2			NA	NA	NA	1.26248	0.0279045	Up	Liver specific
F7HRN7			NA	NA	NA	1.26446	0.00948616	Up	Liver specific
F6ZP20		C2orf43	NA	NA	NA	1.27412	0.0299042	Up	Liver specific
A0A5F8A4A2			NA	NA	NA	1.27907	0.025715	Up	Liver specific
G7MGA8			NA	NA	NA	1.28161	0.0454003	Up	Liver specific
F6ZKR3		DDX17	NA	NA	NA	1.28222	0.0354815	Up	Liver specific
F7HTZ1		CTBP1	NA	NA	NA	1.29181	0.0119482	Up	Liver specific
F6XYK2		ATG2A	NA	NA	NA	1.29542	0.0347957	Up	Liver specific
A0A1D5QEG3	Clustered mitochondria protein homolog	CLUH	NA	NA	NA	1.29695	0.00961756	Up	Liver specific
G7NPT2		NUP93	NA	NA	NA	1.32247	0.0360718	Up	Liver specific
F7BM39	Polyadenylate-binding protein	PABPC3	NA	NA	NA	1.33411	0.00159901	Up	Liver specific
F7DF35		DPYSL2	NA	NA	NA	1.33502	0.0278129	Up	Liver specific
A0A1D5QSY9		ANKFY1	NA	NA	NA	1.33716	0.0208173	Up	Liver specific
G7N8K3		SF3B1	NA	NA	NA	1.3372	0.000799698	Up	Liver specific
F6TDC4		GFPT1	NA	NA	NA	1.35225	0.011955	Up	Liver specific
A0A5F7ZM52	Mitochondrial Rho GTPase	RHOT2	NA	NA	NA	1.35814	0.0214754	Up	Liver specific
F6U6B5		LOC710477	NA	NA	NA	1.37972	0.00628242	Up	Liver specific
G7MMA3		SND1	NA	NA	NA	1.3907	0.0487965	Up	Liver specific
A0A5F8A5C4		UBR4	NA	NA	NA	1.3937	0.00229232	Up	Liver specific
A0A1D5QXC3	Ubiquitin carboxyl-terminal hydrolase	USP7	NA	NA	NA	1.39628	0.0130327	Up	Liver specific
F6VBK4		LOC717248	NA	NA	NA	1.39641	0.0266015	Up	Liver specific
F7HPM8		FLAD1	NA	NA	NA	1.39694	0.0476221	Up	Liver specific
H9YZY1			NA	NA	NA	1.40656	0.0273267	Up	Liver specific
F6U5Q9		C8A	NA	NA	NA	1.41466	0.0418283	Up	Liver specific
A0A1D5R249		GART	NA	NA	NA	1.42229	0.00412805	Up	Liver specific
A0A5F8AIM6			NA	NA	NA	1.43163	0.0307922	Up	Liver specific
H9EUG4		SAR1B	NA	NA	NA	1.43804	0.0423784	Up	Liver specific
A0A1D5Q8J6		AP2A1	NA	NA	NA	1.44882	0.0475776	Up	Liver specific
H9FQP5		DDX6	NA	NA	NA	1.45713	0.00865147	Up	Liver specific
I0FJU1		GNAI2	NA	NA	NA	1.46117	0.0411844	Up	Liver specific
F7EFD7		EIF2S1	NA	NA	NA	1.48004	0.0406373	Up	Liver specific
H9FZ07		TARS	NA	NA	NA	1.4801	0.00270674	Up	Liver specific
A0A1D5QD76		EGK_02001	NA	NA	NA	1.48014	0.016412	Up	Liver specific
H9ES04		EXOC2	NA	NA	NA	1.48048	0.0386646	Up	Liver specific
F7GN41		GGCX	NA	NA	NA	1.49406	0.011888	Up	Liver specific
A0A1D5RGT4		NPEPPS	NA	NA	NA	1.50223	0.044972	Up	Liver specific
F7G010		NUP160	NA	NA	NA	1.50245	0.0222282	Up	Liver specific
I2CUB9		AP2A2	NA	NA	NA	1.50669	0.0390661	Up	Liver specific
A0A1D5QL31			NA	NA	NA	1.50839	0.0174795	Up	Liver specific
F6ZFR3	Peptidyl-prolyl cis-trans isomerase	PPIH	NA	NA	NA	1.5104	0.0429429	Up	Liver specific
G7ND29		PRPF19	NA	NA	NA	1.52116	0.00801102	Up	Liver specific
A0A5F8ADW0			NA	NA	NA	1.52452	0.0497115	Up	Liver specific
A0A5F8A3F2	AP complex subunit beta	AP1B1	NA	NA	NA	1.53637	0.0328519	Up	Liver specific
F6UPJ2		PSMD12	NA	NA	NA	1.54498	0.0487138	Up	Liver specific
F6SB54	Protein arginine N-methyltransferase 5	PRMT5	NA	NA	NA	1.54554	0.0312252	Up	Liver specific
F6RFF8		NAE1	NA	NA	NA	1.54664	0.0461482	Up	Liver specific
F7EUC5		LOC702107	NA	NA	NA	1.54934	0.028871	Up	Liver specific
H9Z680			NA	NA	NA	1.54951	0.00189866	Up	Liver specific
H9FTK4	Beta-glucuronidase	GUSB	NA	NA	NA	1.556	0.0201947	Up	Liver specific
F7G5D3		HTATIP2	NA	NA	NA	1.56016	0.0214269	Up	Liver specific
I0FTK4			NA	NA	NA	1.5683	0.018669	Up	Liver specific
G7NDV5	Coatomer subunit beta	COPB1	NA	NA	NA	1.57726	0.0245042	Up	Liver specific
A0A1D5QJP4			NA	NA	NA	1.58315	0.0420299	Up	Liver specific
F6RJJ7	Peptidyl-prolyl cis-trans isomerase	FKBP2	NA	NA	NA	1.58729	0.0483386	Up	Liver specific
F7FLA4		DNM2	NA	NA	NA	1.58745	0.0175838	Up	Liver specific
F6Y9Q0	Eukaryotic translation initiation factor 3 subunit E	EIF3E	NA	NA	NA	1.58878	0.000381213	Up	Liver specific
A0A5F8A9C1		GLYR1	NA	NA	NA	1.58997	0.0344235	Up	Liver specific
A0A1D5RH73			NA	NA	NA	1.59085	0.0311868	Up	Liver specific
F6SS58		LMAN1	NA	NA	NA	1.59184	0.0160521	Up	Liver specific
H9EQ88		SAR1A	NA	NA	NA	1.59681	0.000771146	Up	Liver specific
F6RV29		ENTPD6	NA	NA	NA	1.59788	0.0287927	Up	Liver specific
H9ENN4	Casein kinase II subunit beta	Csnk2b-Ly6g5b	NA	NA	NA	1.59798	0.0173708	Up	Liver specific
F6SP41		PRKDC	NA	NA	NA	1.60024	0.00727594	Up	Liver specific
F6UDV1	Aspartate aminotransferase	GOT2	NA	NA	NA	1.60061	0.0303464	Up	Liver specific
F7CQ79		VIL1	NA	NA	NA	1.60161	0.0352162	Up	Liver specific
F7FLX2		TSTA3	NA	NA	NA	1.61186	0.030022	Up	Liver specific
F7D4P2		FARSB	NA	NA	NA	1.61252	0.00100275	Up	Liver specific
I0FQ43		SNRNP200	NA	NA	NA	1.6127	0.0144453	Up	Liver specific
F6XCH0		C16orf62	NA	NA	NA	1.6145	0.00828338	Up	Liver specific
A0A5F8A6D4		VPS52	NA	NA	NA	1.62005	0.00337237	Up	Liver specific
G7N8U6		ATIC	NA	NA	NA	1.6206	0.0373592	Up	Liver specific
A0A5F8ANM2	Glucose-6-phosphate isomerase	GPI	NA	NA	NA	1.62179	0.0310258	Up	Liver specific
F7FTD2		GYS2	NA	NA	NA	1.6275	0.0217862	Up	Liver specific
F6Z598		CDK18	NA	NA	NA	1.63035	0.0305329	Up	Liver specific
F7HEX0		DUSP23	NA	NA	NA	1.63203	0.00851992	Up	Liver specific
F7GTU3		MYO1D	NA	NA	NA	1.63894	0.0066482	Up	Liver specific
F6XPL4			NA	NA	NA	1.64568	0.0254444	Up	Liver specific
F7HMG5		MTMR12	NA	NA	NA	1.64919	0.031153	Up	Liver specific
A0A1D5QS14		DERA	NA	NA	NA	1.65955	0.00118493	Up	Liver specific
F7HT50		ATP6V1A	NA	NA	NA	1.6645	0.026907	Up	Liver specific
F7G5L7		LRRC57	NA	NA	NA	1.66456	0.0270651	Up	Liver specific
F7CKN2		LYPLA2	NA	NA	NA	1.66479	0.0213416	Up	Liver specific
A0A1D5QI54			NA	NA	NA	1.66948	0.0058532	Up	Liver specific
F7GKB9		CMBL	NA	NA	NA	1.67251	0.0377206	Up	Liver specific
F7HRB1		STXBP2	NA	NA	NA	1.68109	0.00579105	Up	Liver specific
F7B8E8	Clathrin heavy chain	CLTC	NA	NA	NA	1.68267	0.020899	Up	Liver specific
F6W6G4		PNPLA6	NA	NA	NA	1.68379	0.020058	Up	Liver specific
A0A5F7Z9R0		AKR1C4	NA	NA	NA	1.685	0.00160632	Up	Liver specific
F6T0P5		MTR	NA	NA	NA	1.68567	0.0316221	Up	Liver specific
F7HR90		HECTD3	NA	NA	NA	1.69614	0.00612192	Up	Liver specific
F7HAP8	Histone H4	LOC705352	NA	NA	NA	1.70048	0.00781402	Up	Liver specific
F7GCF5		SPCS2	NA	NA	NA	1.70734	0.00389852	Up	Liver specific
A0A1D5RKC4		DOCK7	NA	NA	NA	1.70816	0.0204036	Up	Liver specific
A0A1D5Q8J9		HERC1	NA	NA	NA	1.71695	0.00947851	Up	Liver specific
A0A5F8ARZ5		OPLAH	NA	NA	NA	1.71793	0.00560709	Up	Liver specific
F6VUB3		DYNC1H1	NA	NA	NA	1.7219	0.00544037	Up	Liver specific
H9EMC7		RAB2A	NA	NA	NA	1.7253	0.0118886	Up	Liver specific
A0A5F8AFB4		FLOT2	NA	NA	NA	1.72604	0.0127175	Up	Liver specific
F7D9W7		SKIV2L2	NA	NA	NA	1.72768	0.0109734	Up	Liver specific
A0A1D5QNJ5		COMMD4	NA	NA	NA	1.73181	0.046607	Up	Liver specific
F7DHD2		SHOC2	NA	NA	NA	1.73182	0.0282581	Up	Liver specific
A0A5F8A945			NA	NA	NA	1.73215	0.0372175	Up	Liver specific
A0A5F8AHB5		OTC	NA	NA	NA	1.73389	0.0491704	Up	Liver specific
F7HMX1		PSMD14	NA	NA	NA	1.73805	0.0053422	Up	Liver specific
F7BYJ8		GCKR	NA	NA	NA	1.73818	0.00648187	Up	Liver specific
F7DAH4		SETD3	NA	NA	NA	1.73934	0.0149437	Up	Liver specific
A0A5F7ZIU8		HAO2	NA	NA	NA	1.74194	0.0158712	Up	Liver specific
F6YAL9		RAB8B	NA	NA	NA	1.74578	0.0272345	Up	Liver specific
F7CVI4		IARS2	NA	NA	NA	1.74849	0.0290527	Up	Liver specific
A0A5F7ZK61		PCID2	NA	NA	NA	1.75218	0.0202105	Up	Liver specific
G7NFJ1		EXOSC2	NA	NA	NA	1.75589	0.0438974	Up	Liver specific
G7NB00		DARS	NA	NA	NA	1.75634	0.0212718	Up	Liver specific
F6RAL3		DIS3	NA	NA	NA	1.7582	0.0271776	Up	Liver specific
H9Z082		MYO1C	NA	NA	NA	1.76481	0.0495318	Up	Liver specific
F7FBH2		SEC24D	NA	NA	NA	1.76837	0.0254169	Up	Liver specific
A0A5F8ASL8		PLOD1	NA	NA	NA	1.76842	0.0323082	Up	Liver specific
A0A1D5Q7K4			NA	NA	NA	1.78123	0.0349329	Up	Liver specific
A0A5F7ZAJ8		STRIP1	NA	NA	NA	1.78423	0.044022	Up	Liver specific
F6XB79		C8H8orf82	NA	NA	NA	1.78731	0.034065	Up	Liver specific
F6RCI7		AP3D1	NA	NA	NA	1.78824	0.0400873	Up	Liver specific
F6PJQ1		ACP6	NA	NA	NA	1.79044	0.0286945	Up	Liver specific
F6Z4P3		MTM1	NA	NA	NA	1.79069	0.0214122	Up	Liver specific
H9FUH5	S-adenosylmethionine synthase	MAT2A	NA	NA	NA	1.80638	0.0220534	Up	Liver specific
H9EWW4		MCCC2	NA	NA	NA	1.80793	0.0366563	Up	Liver specific
F6VFC0		TUBGCP2	NA	NA	NA	1.81319	0.0195511	Up	Liver specific
F6R900		CUL3	NA	NA	NA	1.81455	0.0109748	Up	Liver specific
A0A1D5R0G5		STEAP3	NA	NA	NA	1.81741	0.0252385	Up	Liver specific
F6T9P8		ALDH5A1	NA	NA	NA	1.82728	0.0486951	Up	Liver specific
F7EUM0		RAB18	NA	NA	NA	1.82746	0.0245481	Up	Liver specific
G7MS69		GUCY1A3	NA	NA	NA	1.82794	0.0176441	Up	Liver specific
F6QME5		MAK16	NA	NA	NA	1.83194	0.0227418	Up	Liver specific
A0A1D5R8G1		TBC1D15	NA	NA	NA	1.83362	0.011824	Up	Liver specific
A0A5F7ZFM7		MLEC	NA	NA	NA	1.83782	0.0227341	Up	Liver specific
F7GRD2		CRYZ	NA	NA	NA	1.8485	0.0378793	Up	Liver specific
H9EUR1	Queuine tRNA-ribosyltransferase	QTRT1	NA	NA	NA	1.85039	0.00957471	Up	Liver specific
F7HMU1		UBA7	NA	NA	NA	1.85349	0.0265733	Up	Liver specific
F7GAF4		LOC712764	NA	NA	NA	1.85487	0.0105719	Up	Liver specific
H9H322		RARRES2	NA	NA	NA	1.85969	0.035912	Up	Liver specific
F6R788		HERC4	NA	NA	NA	1.86175	0.0122331	Up	Liver specific
A0A1D5QVH6			NA	NA	NA	1.86603	0.0181265	Up	Liver specific
F7GYG0		LOC723754	NA	NA	NA	1.86628	0.029781	Up	Liver specific
A0A5F8AAI7			NA	NA	NA	1.86912	0.048527	Up	Liver specific
A0A1D5QES2			NA	NA	NA	1.87344	0.0455694	Up	Liver specific
A0A5F7Z962			NA	NA	NA	1.87542	0.00943204	Up	Liver specific
A0A1D5Q177			NA	NA	NA	1.87919	0.0162294	Up	Liver specific
F7EHZ7	Coatomer subunit alpha	COPA	NA	NA	NA	1.87968	0.0398606	Up	Liver specific
F7HG54		VPS33A	NA	NA	NA	1.88393	0.0309465	Up	Liver specific
F7FKF0		IDE	NA	NA	NA	1.88496	0.0230223	Up	Liver specific
H9FXS8	Protein-tyrosine-phosphatase	PTPN9	NA	NA	NA	1.88589	0.0329243	Up	Liver specific
F7FPB6		SEC63	NA	NA	NA	1.88803	0.0421117	Up	Liver specific
F7C9Y3		DBT	NA	NA	NA	1.89494	0.0497127	Up	Liver specific
F6YBP7		CFD	NA	NA	NA	1.90297	0.0270941	Up	Liver specific
F7C4W3		ELP3	NA	NA	NA	1.90659	0.00971838	Up	Liver specific
A0A1D5QFT7		FAM126A	NA	NA	NA	1.90764	0.0226621	Up	Liver specific
F7HLZ8		TMPRSS6	NA	NA	NA	1.90777	0.0059648	Up	Liver specific
F7HG68		TMEM245	NA	NA	NA	1.91417	0.0188266	Up	Liver specific
F6Z097		ACADSB	NA	NA	NA	1.91616	0.0357157	Up	Liver specific
F6UXG7		DARS2	NA	NA	NA	1.91624	0.0198377	Up	Liver specific
G7N7V5		RAB7A	NA	NA	NA	1.92293	0.0395285	Up	Liver specific
A0A1D5Q5T7	Glucosylceramidase	GBA	NA	NA	NA	1.92716	0.0140701	Up	Liver specific
F6YAE6		LOC714876	NA	NA	NA	1.92863	0.00225519	Up	Liver specific
A0A1D5R004		SDHA	NA	NA	NA	1.93233	0.00697749	Up	Liver specific
F7E8L2		PCK2	NA	NA	NA	1.94143	0.0084722	Up	Liver specific
A0A5F8AU93		METTL7A	NA	NA	NA	1.9563	0.00543275	Up	Liver specific
F6W1M5		GABARAPL2	NA	NA	NA	1.95846	0.03377	Up	Liver specific
A0A5F7ZA21		LOC704634	NA	NA	NA	1.95852	0.0272673	Up	Liver specific
B3Y683	Myeloid differentiation primary response protein MyD88	MYD88	NA	NA	NA	1.96038	0.0291014	Up	Liver specific
F7HIA2		AGK	NA	NA	NA	1.96399	0.0149837	Up	Liver specific
F7GVT3		LOC714484	NA	NA	NA	1.96431	0.0224758	Up	Liver specific
A0A5F8AET2		UGGT1	NA	NA	NA	1.96738	0.0215946	Up	Liver specific
F6W0I6		HEATR5B	NA	NA	NA	1.97766	0.0434714	Up	Liver specific
A0A5F8A4A0	Glutamyl-tRNA(Gln) amidotransferase subunit B, mitochondrial	PET112L	NA	NA	NA	1.97798	0.0292259	Up	Liver specific
A0A1D5QSG3		MCCC1	NA	NA	NA	1.98059	0.00648823	Up	Liver specific
A0A5F8A9A0		LOC718598	NA	NA	NA	1.98256	0.0289864	Up	Liver specific
A0A1D5QX36			NA	NA	NA	1.987	0.0213095	Up	Liver specific
A0A5F8A850		ZCCHC6	NA	NA	NA	1.98936	0.0115737	Up	Liver specific
F7H660		RMND1	NA	NA	NA	1.99574	0.0263956	Up	Liver specific
A0A5F8A532			NA	NA	NA	2.00072	0.0257914	Up	Liver specific
G7MHB6		ALDH4A1	NA	NA	NA	2.00988	0.0372213	Up	Liver specific
F7H9A9		RALGAPB	NA	NA	NA	2.01407	0.0131717	Up	Liver specific
H9FZ92	Elongation factor Tu	TUFM	NA	NA	NA	2.01791	0.0211297	Up	Liver specific
F6PJS7		UQCRC1	NA	NA	NA	2.01941	0.00439239	Up	Liver specific
A0A1D5QUA8		QARS	NA	NA	NA	2.02301	0.00275119	Up	Liver specific
F7H7I9		PON3	NA	NA	NA	2.02489	0.0306038	Up	Liver specific
F7FMM0	V-type proton ATPase subunit a	ATP6V0A1	NA	NA	NA	2.02576	0.0461606	Up	Liver specific
F7CV42		HSD17B10	NA	NA	NA	2.02892	0.0284753	Up	Liver specific
F6U3K9		EIF2A	NA	NA	NA	2.04147	0.0302281	Up	Liver specific
Q8WMN4		fabgl	NA	NA	NA	2.04941	0.0144441	Up	Liver specific
F6UIB5		CCBL2	NA	NA	NA	2.05282	0.0442316	Up	Liver specific
F7GW16		LOC714484	NA	NA	NA	2.06392	0.00981948	Up	Liver specific
A0A1D5QPE8		CARS2	NA	NA	NA	2.06714	0.00644212	Up	Liver specific
A0A1D5QCR5		NDUFS1	NA	NA	NA	2.06745	0.00970638	Up	Liver specific
A0A5F7ZPI7		H6PD	NA	NA	NA	2.0744	0.0332449	Up	Liver specific
I0FRF2		MTX3	NA	NA	NA	2.08098	0.0188714	Up	Liver specific
A0A5F8AF85		WARS	NA	NA	NA	2.08133	0.0140396	Up	Liver specific
G7MVC5	Glucosamine-6-phosphate isomerase	GNPDA1	NA	NA	NA	2.08827	0.0316795	Up	Liver specific
F6YNC2		LOC708989	NA	NA	NA	2.08865	0.002637	Up	Liver specific
F6YSE6		LOC714120	NA	NA	NA	2.08936	0.0283782	Up	Liver specific
A0A1D5Q5K8		CELF2	NA	NA	NA	2.09125	0.0428423	Up	Liver specific
F7EAR8		AGL	NA	NA	NA	2.09377	0.0237894	Up	Liver specific
A0A1D5QCI8		LOC715846	NA	NA	NA	2.09598	0.0351307	Up	Liver specific
A0A1D5Q5J5		LYPLA1	NA	NA	NA	2.09808	0.00130295	Up	Liver specific
F7A2E9		NDUFV1	NA	NA	NA	2.09952	0.0228551	Up	Liver specific
F7EJF0		SEC23A	NA	NA	NA	2.09965	0.00948119	Up	Liver specific
H9FSY6		TRMT2A	NA	NA	NA	2.10674	0.0296555	Up	Liver specific
F6SIV5		CHDH	NA	NA	NA	2.11098	0.00387405	Up	Liver specific
G7MYL2		ZFYVE1	NA	NA	NA	2.11895	0.0364224	Up	Liver specific
F7GQT7		LOC703120	NA	NA	NA	2.123	0.00614928	Up	Liver specific
H9FPB6		ERLIN2	NA	NA	NA	2.12811	0.0357306	Up	Liver specific
A0A1D5RIF3	Uricase	LOC714004	NA	NA	NA	2.12881	0.0281125	Up	Liver specific
F7DVE0	Peptidyl-prolyl cis-trans isomerase	FKBP11	NA	NA	NA	2.12897	0.0305174	Up	Liver specific
A0A1D5RB03	Pyruvate carboxylase	PC	NA	NA	NA	2.13592	0.0338779	Up	Liver specific
A0A5F8AQU6			NA	NA	NA	2.13618	0.0112658	Up	Liver specific
F6W670	3-oxoacyl-[acyl-carrier-protein] synthase, mitochondrial	OXSM	NA	NA	NA	2.13709	0.0294608	Up	Liver specific
F6VVN6		NADKD1	NA	NA	NA	2.13818	0.0151563	Up	Liver specific
H9FNE9		ACTR3	NA	NA	NA	2.13871	0.0136781	Up	Liver specific
F7FVF1		DNAJC13	NA	NA	NA	2.13974	0.0355768	Up	Liver specific
F7BTR7		NIPSNAP3B	NA	NA	NA	2.14225	0.0403802	Up	Liver specific
A0A1D5Q8G7			NA	NA	NA	2.14253	0.00569926	Up	Liver specific
F6Y7G6		HTRA2	NA	NA	NA	2.14419	8.43e-05	Up	Liver specific
A0A1D5Q4C0	NADPH--cytochrome P450 reductase	POR	NA	NA	NA	2.15222	0.00512096	Up	Liver specific
A0A1D5QV70	Aldehyde dehydrogenase	ALDH3A2	NA	NA	NA	2.15324	0.0157815	Up	Liver specific
G7NQ58		ATP6V0D1	NA	NA	NA	2.16337	0.00232651	Up	Liver specific
A0A5F7ZNM3			NA	NA	NA	2.16643	0.0326628	Up	Liver specific
A0A1D5QH79	Protein argonaute	AGO2	NA	NA	NA	2.16906	0.00929423	Up	Liver specific
F6QQ86		NEIL2	NA	NA	NA	2.16967	0.0391127	Up	Liver specific
F6R2R6		HSD17B11	NA	NA	NA	2.16968	0.00491342	Up	Liver specific
F6QWF3		UQCRC2	NA	NA	NA	2.17548	0.0199673	Up	Liver specific
A0A5F8AHB8		LOC709201	NA	NA	NA	2.17639	0.00535398	Up	Liver specific
F6PZ57		IARS	NA	NA	NA	2.18392	0.00189074	Up	Liver specific
F6V3R1	Mitochondrial Rho GTPase	RHOT1	NA	NA	NA	2.18753	0.0277914	Up	Liver specific
H9ZEF8		TPST2	NA	NA	NA	2.18769	0.0462275	Up	Liver specific
F6WGN2		MARS	NA	NA	NA	2.19063	0.00734992	Up	Liver specific
H9Z538			NA	NA	NA	2.19073	0.0138875	Up	Liver specific
A0A1D5QEJ8		CLPTM1	NA	NA	NA	2.19355	0.00142207	Up	Liver specific
A0A5F7ZA15		VWA8	NA	NA	NA	2.1961	0.0126487	Up	Liver specific
H9Z621		PGAM5	NA	NA	NA	2.19935	0.019432	Up	Liver specific
F6Y9M4		LOC723063	NA	NA	NA	2.20349	0.00530275	Up	Liver specific
A0A5F7ZRW0		PMPCB	NA	NA	NA	2.2096	0.0485504	Up	Liver specific
H9EQB1	Nicalin	NCLN	NA	NA	NA	2.21162	0.0397726	Up	Liver specific
F7HI21		RPS14	NA	NA	NA	2.22786	0.00882144	Up	Liver specific
F7BWA3		NCKAP1	NA	NA	NA	2.22844	0.00960814	Up	Liver specific
F7EXG1		SMARCA1	NA	NA	NA	2.23361	0.032567	Up	Liver specific
F7ETT5		CLYBL	NA	NA	NA	2.23451	0.0225807	Up	Liver specific
A0A5F8AF98		RDH11	NA	NA	NA	2.24062	0.028592	Up	Liver specific
A0A5F8ADE0		ERAP1	NA	NA	NA	2.24132	0.00910825	Up	Liver specific
F7A1F3		PITRM1	NA	NA	NA	2.24284	0.00391006	Up	Liver specific
F7AJ56		LOC694510	NA	NA	NA	2.25072	0.00117287	Up	Liver specific
G7NAG1		MRPL19	NA	NA	NA	2.2529	0.0242377	Up	Liver specific
F7GW20		LOC714484	NA	NA	NA	2.25534	0.0400296	Up	Liver specific
F6WAH0		XPO5	NA	NA	NA	2.25871	0.025109	Up	Liver specific
G7MPT0		EGK_15108	NA	NA	NA	2.26403	0.00385493	Up	Liver specific
F6R1K4		TRMU	NA	NA	NA	2.26799	0.0193774	Up	Liver specific
F6X9Q4		RAE1	NA	NA	NA	2.27544	0.00280385	Up	Liver specific
F7H9L9		SPATA20	NA	NA	NA	2.27602	0.0360221	Up	Liver specific
A0A5F8AKB8	Histone H2B	HIST3H2BB	NA	NA	NA	2.287	0.00467372	Up	Liver specific
A0A5F7ZKX3		CYP4F3	NA	NA	NA	2.29157	0.0225453	Up	Liver specific
A0A1D5QX71	Aminomethyltransferase	AMT	NA	NA	NA	2.29849	0.00492072	Up	Liver specific
A0A1D5QLM8		RAB17	NA	NA	NA	2.30166	0.0270272	Up	Liver specific
G7N138		RAB1A	NA	NA	NA	2.31025	0.0215737	Up	Liver specific
F7D1P8		STK38	NA	NA	NA	2.31123	0.0436888	Up	Liver specific
F7CAM5	Glutamine synthetase	GLUL	NA	NA	NA	2.31569	0.0358341	Up	Liver specific
F7HTM8		NLRX1	NA	NA	NA	2.32053	0.00721982	Up	Liver specific
F7GWW8		TYSND1	NA	NA	NA	2.32161	0.0404432	Up	Liver specific
A0A1D5QXD8		ERGIC1	NA	NA	NA	2.32262	0.0286129	Up	Liver specific
A0A5F7ZMK2	Acyl-coenzyme A oxidase		NA	NA	NA	2.3227	0.0231506	Up	Liver specific
F7AVN6		AP1M1	NA	NA	NA	2.32935	0.00423693	Up	Liver specific
A0A5F7ZSY6		PCCA	NA	NA	NA	2.33116	0.0198701	Up	Liver specific
H9EMJ1		CUTC	NA	NA	NA	2.33326	0.000619058	Up	Liver specific
A0A1D5Q6E7			NA	NA	NA	2.33562	0.0362275	Up	Liver specific
F6Z4C0		FNDC3B	NA	NA	NA	2.33823	0.0141425	Up	Liver specific
F7EWE3	Dolichyl-diphosphooligosaccharide--protein glycosyltransferase 48 kDa subunit	DDOST	NA	NA	NA	2.34476	0.0258812	Up	Liver specific
F7H2G1		RPS7	NA	NA	NA	2.36547	0.000105958	Up	Liver specific
F7A368		HSD17B6	NA	NA	NA	2.37563	0.0239522	Up	Liver specific
A0A1D5RH47		SLC25A1	NA	NA	NA	2.37723	0.016464	Up	Liver specific
A0A5F8AIA9		ACAD8	NA	NA	NA	2.38841	0.0219507	Up	Liver specific
F6T734		ACSS3	NA	NA	NA	2.39927	0.0333756	Up	Liver specific
F6UGS1		ADPGK	NA	NA	NA	2.4104	0.00134099	Up	Liver specific
H9EPG4		TMED2	NA	NA	NA	2.41129	0.0172174	Up	Liver specific
F6ZKF1		SLCO2B1	NA	NA	NA	2.42052	0.0211572	Up	Liver specific
A0A5F7ZSV8		RDH14	NA	NA	NA	2.42088	0.0368919	Up	Liver specific
F7CIN0		AP3S1	NA	NA	NA	2.42105	0.0211265	Up	Liver specific
F6S3U7		SLC25A18	NA	NA	NA	2.42282	0.00956389	Up	Liver specific
A0A5F8AJN1			NA	NA	NA	2.42832	0.0304697	Up	Liver specific
F7GEW4			NA	NA	NA	2.42834	0.040649	Up	Liver specific
F7FVX9		LOC719392	NA	NA	NA	2.43254	0.00128009	Up	Liver specific
F7EDQ6		MTTP	NA	NA	NA	2.43357	0.0181477	Up	Liver specific
A0A1D5Q7H4		CYFIP1	NA	NA	NA	2.43949	0.019876	Up	Liver specific
H9ESU0		CPNE3	NA	NA	NA	2.44141	0.00881265	Up	Liver specific
H9EN41		PTP4A2	NA	NA	NA	2.44176	0.020186	Up	Liver specific
A0A5F8A8A6		DECR1	NA	NA	NA	2.44188	0.000226122	Up	Liver specific
F7DK85		PNPT1	NA	NA	NA	2.44237	0.01059	Up	Liver specific
F7BX36			NA	NA	NA	2.45015	0.0491563	Up	Liver specific
A0A1D5QKS1	Isocitrate dehydrogenase [NAD] subunit, mitochondrial	IDH3B	NA	NA	NA	2.4575	0.0153254	Up	Liver specific
G7ML89		RNF123	NA	NA	NA	2.45783	0.0452988	Up	Liver specific
G7NHM1		PRPF8	NA	NA	NA	2.45891	0.00235223	Up	Liver specific
A0A1D5Q1A1		ACSL1	NA	NA	NA	2.46055	0.00254576	Up	Liver specific
A0A1D5QAR0			NA	NA	NA	2.46195	0.00456057	Up	Liver specific
A0A1D5QNN5			NA	NA	NA	2.46448	0.00914169	Up	Liver specific
F7H9A5		LOC701503	NA	NA	NA	2.46987	0.00727145	Up	Liver specific
A0A1D5QED6		GMPPA	NA	NA	NA	2.47083	0.0147782	Up	Liver specific
F7H444		LOC718711	NA	NA	NA	2.47297	0.0412895	Up	Liver specific
F7EHM7	Alpha-mannosidase	MAN2A1	NA	NA	NA	2.48825	0.0286415	Up	Liver specific
A0A1D5QHY3		SUCLG1	NA	NA	NA	2.49316	0.0230933	Up	Liver specific
F6QR96		RAB1B	NA	NA	NA	2.50259	0.0344149	Up	Liver specific
F7FG14	40S ribosomal protein S4	RPS4Y2	NA	NA	NA	2.5124	0.0406413	Up	Liver specific
F7A977		POLG2	NA	NA	NA	2.51888	0.0446933	Up	Liver specific
A0A5F7ZWL4			NA	NA	NA	2.52043	0.0012858	Up	Liver specific
H9EP41		GNA13	NA	NA	NA	2.52229	0.000562972	Up	Liver specific
G7MZC9		MRPL15	NA	NA	NA	2.53116	0.00925245	Up	Liver specific
F6REH0		C20H16orf58	NA	NA	NA	2.53325	0.0440209	Up	Liver specific
H9G2L5		KIAA0196	NA	NA	NA	2.54029	0.000636029	Up	Liver specific
A0A1D5R0J3	Eukaryotic translation initiation factor 3 subunit L	EIF3L	NA	NA	NA	2.5463	0.0101555	Up	Liver specific
F6PUF5		FMO5	NA	NA	NA	2.55151	0.0147117	Up	Liver specific
F7CD97	ATP-dependent 6-phosphofructokinase	PFKP	NA	NA	NA	2.552	0.0134859	Up	Liver specific
F7GV51		NDUFB4	NA	NA	NA	2.55605	0.0090863	Up	Liver specific
F7EEZ1		PLA2G4A	NA	NA	NA	2.55938	0.0427956	Up	Liver specific
F6S7P5		TCAF2	NA	NA	NA	2.56044	0.0245427	Up	Liver specific
A0A1D5QNT3		AQR	NA	NA	NA	2.5667	0.0247438	Up	Liver specific
A0A5F8ABN7		CTSD	NA	NA	NA	2.57219	0.00575835	Up	Liver specific
H9FZD7		VDAC2	NA	NA	NA	2.57388	0.0295077	Up	Liver specific
F7GNV0		PDK1	NA	NA	NA	2.57394	0.0181956	Up	Liver specific
F6YN59		DOCK1	NA	NA	NA	2.57825	0.0265717	Up	Liver specific
I0FG31		DHX30	NA	NA	NA	2.57967	0.0392007	Up	Liver specific
F7H3C4		RPS9	NA	NA	NA	2.5833	0.012636	Up	Liver specific
G7N153	Palmitoyltransferase	ZDHHC6	NA	NA	NA	2.5898	0.0240465	Up	Liver specific
H9EXV7		NDUFA11	NA	NA	NA	2.59549	0.016645	Up	Liver specific
H9EQW5		C9orf89	NA	NA	NA	2.59932	0.048612	Up	Liver specific
I0FQL6		SAMM50	NA	NA	NA	2.60078	0.0483367	Up	Liver specific
A0A5F7ZC25			NA	NA	NA	2.60476	0.0394031	Up	Liver specific
A0A1D5R9W2		NDUFAF7	NA	NA	NA	2.6059	0.0116681	Up	Liver specific
F7BA42	Core histone macro-H2A	H2AFY	NA	NA	NA	2.61082	0.0367242	Up	Liver specific
F7GHA4		TMEM63B	NA	NA	NA	2.61185	0.0346534	Up	Liver specific
A0A5F7ZLR7		SUPV3L1	NA	NA	NA	2.61917	0.0231442	Up	Liver specific
F7B979		RPL32	NA	NA	NA	2.63155	0.0480677	Up	Liver specific
F7DJ09		PCCB	NA	NA	NA	2.63375	0.0338426	Up	Liver specific
F7HEB7		ACAD9	NA	NA	NA	2.64004	0.0165007	Up	Liver specific
F7E8B0		SSR4	NA	NA	NA	2.64038	0.00135216	Up	Liver specific
I0FIG1		RAB43	NA	NA	NA	2.64365	0.0180542	Up	Liver specific
F7HGF8		SARDH	NA	NA	NA	2.64951	0.0435015	Up	Liver specific
G7MRK4		VARS	NA	NA	NA	2.65423	0.00122544	Up	Liver specific
A0A5F8ALR3		EXOG	NA	NA	NA	2.65909	0.000486482	Up	Liver specific
F7GXN4		LIMS1	NA	NA	NA	2.65917	0.00117587	Up	Liver specific
A0A1D5QRQ6			NA	NA	NA	2.66231	0.029588	Up	Liver specific
F6SDI5		RPL23	NA	NA	NA	2.67043	0.0191389	Up	Liver specific
F7D2A2	Serine/threonine-protein phosphatase	PPP6C	NA	NA	NA	2.67797	0.00964427	Up	Liver specific
F7GWT5		AIFM2	NA	NA	NA	2.68769	0.0199323	Up	Liver specific
I2CYF0		ACTR2	NA	NA	NA	2.68982	0.000825186	Up	Liver specific
F6ZKY9	Ferrochelatase	FECH	NA	NA	NA	2.70167	0.00703139	Up	Liver specific
I0FGW0	Alpha-mannosidase	MAN2C1	NA	NA	NA	2.7099	0.0299348	Up	Liver specific
A0A1D5Q325		COQ6	NA	NA	NA	2.71088	0.0357285	Up	Liver specific
A0A1D5QYJ7		NUP205	NA	NA	NA	2.72221	0.010562	Up	Liver specific
F6VKE8		LARS	NA	NA	NA	2.73285	0.0040732	Up	Liver specific
A0A5F8A271			NA	NA	NA	2.74164	0.020809	Up	Liver specific
A0A5F8A4Z1		NDST1	NA	NA	NA	2.74778	0.032734	Up	Liver specific
H9EN45		RPTOR	NA	NA	NA	2.74925	0.0193271	Up	Liver specific
F7ETD0	ATP synthase subunit alpha	ATP5A1	NA	NA	NA	2.74931	0.00272159	Up	Liver specific
A0A1D5QC79		CHID1	NA	NA	NA	2.75492	0.0252512	Up	Liver specific
H9EU79		WDR92	NA	NA	NA	2.75943	0.0181884	Up	Liver specific
A0A1D5RL31			NA	NA	NA	2.76747	0.0188044	Up	Liver specific
G7N5U7			NA	NA	NA	2.76769	0.009062	Up	Liver specific
F6ZCG8		SURF4	NA	NA	NA	2.77003	0.0028077	Up	Liver specific
F7HQX7	Dimethylaniline monooxygenase [N-oxide-forming]	FMO3	NA	NA	NA	2.77568	0.0115111	Up	Liver specific
H9FZW0		SLC25A22	NA	NA	NA	2.77977	4.9e-05	Up	Liver specific
F7HQC8		MRPL13	NA	NA	NA	2.78461	0.0382918	Up	Liver specific
F7D3H3		MAOB	NA	NA	NA	2.78601	0.00318631	Up	Liver specific
F7FGD1		GANAB	NA	NA	NA	2.78696	0.002795	Up	Liver specific
A0A5F8A3U9		RNF31	NA	NA	NA	2.79502	0.0371889	Up	Liver specific
A0A5F7ZBM1			NA	NA	NA	2.79865	0.0401473	Up	Liver specific
F7GX15		DHRS7	NA	NA	NA	2.82076	0.0114973	Up	Liver specific
F7DBC0	Sideroflexin	SFXN1	NA	NA	NA	2.83448	0.00713342	Up	Liver specific
H9G114		NIPSNAP1	NA	NA	NA	2.83786	0.0379338	Up	Liver specific
F7DY21	DNA ligase	LIG4	NA	NA	NA	2.83988	0.0170387	Up	Liver specific
F7BIL7		ERCC2	NA	NA	NA	2.84074	0.0158648	Up	Liver specific
F7GB02		TTC38	NA	NA	NA	2.85194	0.0161284	Up	Liver specific
G7MK52		EGK_11280	NA	NA	NA	2.8549	0.0484798	Up	Liver specific
A0A1D5QRX2			NA	NA	NA	2.87764	0.00218977	Up	Liver specific
A0A5F7ZAE7		RETSAT	NA	NA	NA	2.87896	0.021554	Up	Liver specific
F7GQ38		FARS2	NA	NA	NA	2.88398	0.0261071	Up	Liver specific
A0A5F8ACK5	NADH-cytochrome b5 reductase	CYB5R3	NA	NA	NA	2.88561	0.0174196	Up	Liver specific
A0A5F7Z9V3		SLC25A6	NA	NA	NA	2.89285	0.00253848	Up	Liver specific
F7AQ36		CYP2C8	NA	NA	NA	2.90472	0.00988054	Up	Liver specific
A0A5F8A8S1			NA	NA	NA	2.91066	0.00472163	Up	Liver specific
A0A5F7ZM96		MRPL39	NA	NA	NA	2.91308	0.00379376	Up	Liver specific
H9G035		NAA50	NA	NA	NA	2.91764	0.0441696	Up	Liver specific
G7MKR4		TMEM111	NA	NA	NA	2.93519	0.0133671	Up	Liver specific
F6UKX3	Galectin	LGALS8	NA	NA	NA	2.94717	0.044914	Up	Liver specific
A0A5F7ZWJ0		ILVBL	NA	NA	NA	2.94873	0.0145552	Up	Liver specific
A0A1D5RGL5		PEX16	NA	NA	NA	2.94963	0.0385624	Up	Liver specific
F7E5Z1		C18orf8	NA	NA	NA	2.9515	0.00389803	Up	Liver specific
F7HA37		GLYAT	NA	NA	NA	2.96335	0.0437971	Up	Liver specific
F7D0Y3		ACADVL	NA	NA	NA	2.9658	0.0149918	Up	Liver specific
A0A1D5QZ18			NA	NA	NA	2.96795	0.0195853	Up	Liver specific
A0A5F8AIG1		C4orf41	NA	NA	NA	2.9756	0.0338231	Up	Liver specific
H9FTY1		IFIT1	NA	NA	NA	2.97714	0.00908028	Up	Liver specific
F7HNZ6		HSPA12B	NA	NA	NA	2.97941	0.011261	Up	Liver specific
A0A1D5QTS6			NA	NA	NA	2.9887	0.0011987	Up	Liver specific
H9Z2E9	tRNA pseudouridine synthase	PUS1	NA	NA	NA	3.00047	0.00882874	Up	Liver specific
F6TD22		ETFDH	NA	NA	NA	3.01134	0.0137238	Up	Liver specific
F7GUB0		CYP7B1	NA	NA	NA	3.01332	0.000260531	Up	Liver specific
F7EK65		ACSM5	NA	NA	NA	3.01502	0.000494664	Up	Liver specific
F6SQD2		HSD11B1	NA	NA	NA	3.01974	0.0398246	Up	Liver specific
F6Q4M5		SLC25A20	NA	NA	NA	3.02152	0.00933091	Up	Liver specific
A0A5F8A6R1		MAOA	NA	NA	NA	3.03304	0.000692084	Up	Liver specific
A0A5F8AN50		LPGAT1	NA	NA	NA	3.03499	0.00782867	Up	Liver specific
A0A1D5QWS0	Malate dehydrogenase	MDH2	NA	NA	NA	3.03531	0.0290328	Up	Liver specific
F7BL23		ACADS	NA	NA	NA	3.04095	0.0124984	Up	Liver specific
F7C728		AIFM1	NA	NA	NA	3.04236	0.0162998	Up	Liver specific
H9YY46			NA	NA	NA	3.04963	0.00536054	Up	Liver specific
F7D7J7	Cytochrome P450	CYP1D1	NA	NA	NA	3.06599	0.0414107	Up	Liver specific
A0A5F8A1K3			NA	NA	NA	3.07198	0.00841775	Up	Liver specific
F7A0I0		TIMM23	NA	NA	NA	3.0825	0.00563408	Up	Liver specific
A0A5F8AGA3	AP-3 complex subunit beta	AP3B1	NA	NA	NA	3.09466	0.0164647	Up	Liver specific
H9Z4K5	Adenosylhomocysteinase	AHCYL1	NA	NA	NA	3.09467	0.0385442	Up	Liver specific
A0A5F8APJ2		TMEM135	NA	NA	NA	3.09543	0.0086805	Up	Liver specific
H9YWY9			NA	NA	NA	3.10447	0.0200358	Up	Liver specific
A0A5F8A5K9		SCCPDH	NA	NA	NA	3.10549	0.00165062	Up	Liver specific
A0A5F8A5L1			NA	NA	NA	3.11035	0.0341966	Up	Liver specific
A0A1D5R816		MTX2	NA	NA	NA	3.1134	0.0462295	Up	Liver specific
A0A5F7ZII0			NA	NA	NA	3.11811	0.0215159	Up	Liver specific
A0A1D5QXK5		DDX41	NA	NA	NA	3.12295	0.0285007	Up	Liver specific
A0A5F8AFH3		ARPC4	NA	NA	NA	3.16019	0.0439782	Up	Liver specific
F7F1E8		MTERFD1	NA	NA	NA	3.16441	0.0380873	Up	Liver specific
F6T928		LOC708154	NA	NA	NA	3.16943	0.0220264	Up	Liver specific
F6V9Q5	Serum amyloid A protein	SAA4	NA	NA	NA	3.17916	0.0135123	Up	Liver specific
F7EWB1		DPP9	NA	NA	NA	3.18865	0.0408951	Up	Liver specific
A0A5F7ZN95		EPHX1	NA	NA	NA	3.21375	0.00361688	Up	Liver specific
F7BQR9		MAGT1	NA	NA	NA	3.21792	0.018328	Up	Liver specific
F7F8Z9		ACOT2	NA	NA	NA	3.22038	0.0177374	Up	Liver specific
F7E6R8		LOC713469	NA	NA	NA	3.221	0.0279969	Up	Liver specific
F7HD06		CYP27A1	NA	NA	NA	3.22433	0.015868	Up	Liver specific
F6VNN0		MANEA	NA	NA	NA	3.24555	0.0203772	Up	Liver specific
F6T7U9		RPS11	NA	NA	NA	3.27588	0.0416691	Up	Liver specific
F7HPI2		MRPL24	NA	NA	NA	3.2838	0.00307972	Up	Liver specific
H9EPJ5			NA	NA	NA	3.29523	0.023607	Up	Liver specific
H9Z7V8		GLUD1	NA	NA	NA	3.30723	0.0179683	Up	Liver specific
G7N4Q3		PIGT	NA	NA	NA	3.30743	0.017854	Up	Liver specific
G7MKG3		EGK_12243	NA	NA	NA	3.31244	0.0123835	Up	Liver specific
F7GH95		RAP1A	NA	NA	NA	3.32222	0.00898101	Up	Liver specific
H9Z1B3			NA	NA	NA	3.32369	0.00292864	Up	Liver specific
F7A9N0	Ribosomal protein L19	LOC718020	NA	NA	NA	3.33555	0.0370242	Up	Liver specific
H9FPI0		PHB2	NA	NA	NA	3.34778	0.00105656	Up	Liver specific
F7DIX8		HADH	NA	NA	NA	3.35576	0.0176491	Up	Liver specific
A0A1D5QC69			NA	NA	NA	3.37699	0.00197735	Up	Liver specific
H9G1T8	Mitochondrial GTPase 1	MTG1	NA	NA	NA	3.39109	0.040384	Up	Liver specific
A0A5F7ZC85		TRRAP	NA	NA	NA	3.41259	0.0344518	Up	Liver specific
F7HKW2		MOGS	NA	NA	NA	3.41462	0.000243441	Up	Liver specific
A0A1D5QPG1			NA	NA	NA	3.42603	0.0101263	Up	Liver specific
F7HLZ5		ABCB10	NA	NA	NA	3.43857	0.00980053	Up	Liver specific
F6R604		MRPL21	NA	NA	NA	3.44	0.00136104	Up	Liver specific
F7DPJ6		SLC27A5	NA	NA	NA	3.45286	0.00321785	Up	Liver specific
A0A5K1VC51			NA	NA	NA	3.45926	4.82e-05	Up	Liver specific
A0A5F7ZRR3		SLC25A13	NA	NA	NA	3.46771	0.000273859	Up	Liver specific
F6R1P6	Signal transducer and activator of transcription	STAT2	NA	NA	NA	3.47504	0.00409754	Up	Liver specific
A0A1D5RI13		ALG5	NA	NA	NA	3.48376	0.0299791	Up	Liver specific
A0A1D5Q9W0			NA	NA	NA	3.48875	0.000444177	Up	Liver specific
F7FUJ4	Sideroflexin	SFXN2	NA	NA	NA	3.51352	0.000627874	Up	Liver specific
F7A4D9		CYP3A64	NA	NA	NA	3.54229	0.0104945	Up	Liver specific
A0A1D5QG76			NA	NA	NA	3.54594	0.00610056	Up	Liver specific
A0A1D5Q2F4			NA	NA	NA	3.56806	0.000960311	Up	Liver specific
A0A5F8AC08		CNP	NA	NA	NA	3.56974	0.0352929	Up	Liver specific
G7N1K0	ATP synthase subunit gamma	ATP5C1	NA	NA	NA	3.57151	0.000362361	Up	Liver specific
A0A5K1U883			NA	NA	NA	3.57899	0.0139987	Up	Liver specific
F7HK17		EMC1	NA	NA	NA	3.58207	0.00980032	Up	Liver specific
I0FQT9		TBL2	NA	NA	NA	3.58339	0.0485822	Up	Liver specific
H9H3M7	Tyrosine--tRNA ligase	YARS2	NA	NA	NA	3.587	0.0134105	Up	Liver specific
I2CT61		METTL7B	NA	NA	NA	3.59606	0.000233532	Up	Liver specific
F7HRU0	Glucose-6-phosphate 1-dehydrogenase	G6PD	NA	NA	NA	3.60016	0.016666	Up	Liver specific
F6WC35		LOC711183	NA	NA	NA	3.6027	0.00305488	Up	Liver specific
A0A5F7ZZJ2		ATP6V1H	NA	NA	NA	3.62021	0.00937235	Up	Liver specific
G7MX20			NA	NA	NA	3.6239	0.0235816	Up	Liver specific
A0A1D5RG12		MTCH2	NA	NA	NA	3.63713	0.00750299	Up	Liver specific
P98038	Cytochrome c oxidase subunit 2	MT-CO2	NA	NA	NA	3.63817	0.00702149	Up	Liver specific
F7HFR8		SLC27A2	NA	NA	NA	3.65235	0.00144811	Up	Liver specific
A0A1D5QCW5		EGK_12362	NA	NA	NA	3.67066	0.0155086	Up	Liver specific
F6ZKX3		PARP14	NA	NA	NA	3.71918	0.0181978	Up	Liver specific
F6ZR07	Non-specific protein-tyrosine kinase	YES1	NA	NA	NA	3.73325	0.00959257	Up	Liver specific
F7D7C4	Dimethylaniline monooxygenase [N-oxide-forming]	FMO4	NA	NA	NA	3.7431	0.00119314	Up	Liver specific
F7EHQ6		TRAP1	NA	NA	NA	3.8185	0.0072187	Up	Liver specific
A0A5F7ZZJ7			NA	NA	NA	3.85052	0.00894354	Up	Liver specific
I2CXP2			NA	NA	NA	3.85287	0.0283127	Up	Liver specific
H9H3R3		ZADH2	NA	NA	NA	3.89547	0.00441417	Up	Liver specific
F7HNR0		C2H3orf58	NA	NA	NA	3.92535	0.00550696	Up	Liver specific
A0A5F7ZFU0			NA	NA	NA	3.92911	4.2e-05	Up	Liver specific
I2CU20	alpha-1,2-Mannosidase	MAN1A1	NA	NA	NA	3.9639	0.0100162	Up	Liver specific
G7N920		WDFY1	NA	NA	NA	3.97208	0.0350132	Up	Liver specific
H9EWC9		PARL	NA	NA	NA	3.99741	0.0330981	Up	Liver specific
A0A1D5Q402			NA	NA	NA	4.01001	0.0260652	Up	Liver specific
A0A5F7ZZW5		UFSP2	NA	NA	NA	4.0111	0.0479645	Up	Liver specific
F7CJR7		TM9SF4	NA	NA	NA	4.01227	0.0409211	Up	Liver specific
F6VNM0		BCO2	NA	NA	NA	4.02895	0.00323012	Up	Liver specific
F7FX33		WDR75	NA	NA	NA	4.03119	0.0358657	Up	Liver specific
F7DRJ3		HMGCS2	NA	NA	NA	4.04937	0.0203578	Up	Liver specific
F6ZQ94		MRPL47	NA	NA	NA	4.06541	0.00953312	Up	Liver specific
F7H191		THNSL1	NA	NA	NA	4.08137	0.00249148	Up	Liver specific
H9EML7		SEC61A1	NA	NA	NA	4.08242	0.0468238	Up	Liver specific
A0A1D5RJS1		HADHB	NA	NA	NA	4.08778	0.00109089	Up	Liver specific
F6PQ58		PREB	NA	NA	NA	4.14844	0.0201796	Up	Liver specific
F7H2H1		TMEM33	NA	NA	NA	4.19659	0.00286455	Up	Liver specific
A0A1D5Q7I0			NA	NA	NA	4.22645	0.0485591	Up	Liver specific
I0FJJ0		CRAT	NA	NA	NA	4.22707	0.0126394	Up	Liver specific
H9FS68		NNT	NA	NA	NA	4.2316	0.0173123	Up	Liver specific
F7GV88		PTRH2	NA	NA	NA	4.23918	0.023232	Up	Liver specific
A0A5F8ANK7			NA	NA	NA	4.24782	0.021386	Up	Liver specific
A0A5F7ZGH0			NA	NA	NA	4.31198	0.00941679	Up	Liver specific
F6QM65		GLYATL1	NA	NA	NA	4.31639	0.0443421	Up	Liver specific
H9Z2D5		SLC37A4	NA	NA	NA	4.33082	0.00362842	Up	Liver specific
F7FBH8		SLC25A16	NA	NA	NA	4.43193	0.00749622	Up	Liver specific
G7NDS7	L-lactate dehydrogenase	LDHA	NA	NA	NA	4.43672	0.0338472	Up	Liver specific
F7H483		ACADM	NA	NA	NA	4.4449	0.000514376	Up	Liver specific
F7GD35		ALG6	NA	NA	NA	4.46375	0.0484821	Up	Liver specific
F7GE52		TEP1	NA	NA	NA	4.49403	0.00963283	Up	Liver specific
F7H493			NA	NA	NA	4.54318	0.0139448	Up	Liver specific
G7MF91			NA	NA	NA	4.57288	0.000828924	Up	Liver specific
F6ZLY2		PTPMT1	NA	NA	NA	4.57779	0.0187417	Up	Liver specific
A0A1D5R394			NA	NA	NA	4.57953	0.00291782	Up	Liver specific
F7D839	Signal peptidase complex catalytic subunit SEC11	SEC11A	NA	NA	NA	4.60737	0.0261406	Up	Liver specific
A0A5F7Z8U7		ARF6	NA	NA	NA	4.65696	0.0410622	Up	Liver specific
A0A5F8A854	60S ribosomal protein L18a	LOC700872	NA	NA	NA	4.65831	0.00175046	Up	Liver specific
F6QAN9		PXMP2	NA	NA	NA	4.72978	0.0492427	Up	Liver specific
A0A1D5R219		VIPR1	NA	NA	NA	4.83518	0.00391652	Up	Liver specific
F6ZCK1		SURF1	NA	NA	NA	4.85236	0.000325659	Up	Liver specific
A0A1D5R8W3	Cytochrome P450 2E1	CYP2E1	NA	NA	NA	4.86464	0.017424	Up	Liver specific
A0A5F8AFE4			NA	NA	NA	4.88326	0.00124523	Up	Liver specific
F7H2B1		SLC25A11	NA	NA	NA	4.90245	0.00580583	Up	Liver specific
F7DNT9		LOC714136	NA	NA	NA	4.93284	0.042583	Up	Liver specific
F7GX84		ACCN3	NA	NA	NA	5.01918	0.000266226	Up	Liver specific
F7H498		DPM1	NA	NA	NA	5.02353	0.0163543	Up	Liver specific
F7G0Y5		MRPL2	NA	NA	NA	5.06496	0.00399662	Up	Liver specific
A0A5F8A3N5			NA	NA	NA	5.12973	0.000131863	Up	Liver specific
F6TRA8		ACADS	NA	NA	NA	5.15928	6.43e-05	Up	Liver specific
I0FSL7		SLC25A3	NA	NA	NA	5.16139	0.0384096	Up	Liver specific
E0V8I5		CYP2C18	NA	NA	NA	5.18661	0.0211376	Up	Liver specific
G7NQI3		CDIPT	NA	NA	NA	5.19646	0.00580277	Up	Liver specific
G7N4L7		EGK_02321	NA	NA	NA	5.25796	0.0148583	Up	Liver specific
I2CWI5			NA	NA	NA	5.29043	0.0131394	Up	Liver specific
F6SCU0		MOSC2	NA	NA	NA	5.38634	0.000563948	Up	Liver specific
F7FDH5		PDK4	NA	NA	NA	5.47016	0.0145183	Up	Liver specific
F7H0G3		MRPL37	NA	NA	NA	5.47794	0.000405759	Up	Liver specific
A0A1D5RDK8			NA	NA	NA	5.58288	0.000417762	Up	Liver specific
F7E1J2		QPCTL	NA	NA	NA	5.68229	0.0448802	Up	Liver specific
A0A1D5Q9Q4			NA	NA	NA	5.72928	0.0101497	Up	Liver specific
F6VXY8		NDUFAF3	NA	NA	NA	5.83349	0.00322279	Up	Liver specific
F6SV05	Kynurenine 3-monooxygenase	KMO	NA	NA	NA	5.90331	0.00359342	Up	Liver specific
I2CTU3		RTN4IP1	NA	NA	NA	5.90759	0.0106846	Up	Liver specific
A0A1D5R2V4			NA	NA	NA	6.03806	0.00695094	Up	Liver specific
F7DB82		HCFC1R1	NA	NA	NA	6.09244	0.00654254	Up	Liver specific
G7MTC9		EGK_15905	NA	NA	NA	6.10268	0.0240064	Up	Liver specific
A0A5F7ZYG5		KDSR	NA	NA	NA	6.42592	0.0101894	Up	Liver specific
A0A5F8AJL2		FTSJ2	NA	NA	NA	6.42822	0.012224	Up	Liver specific
A0A1D5QJG6			NA	NA	NA	6.43531	0.00245387	Up	Liver specific
A0A5F8AAV4		LETMD1	NA	NA	NA	6.6205	0.008322	Up	Liver specific
F6Q6N6		PDP1	NA	NA	NA	7.08988	0.0316146	Up	Liver specific
H9EQE9		ZAK	NA	NA	NA	7.39096	0.00599998	Up	Liver specific
A0A5F7ZYF3		SLC27A1	NA	NA	NA	7.44357	0.00104823	Up	Liver specific
A0A1D5Q6L9			NA	NA	NA	7.59633	0.0122003	Up	Liver specific
A0A1D5RAV7		ABCD3	NA	NA	NA	8.25718	0.0197573	Up	Liver specific
F7GR88		CYP4A22	NA	NA	NA	8.29	0.00605258	Up	Liver specific
F6RTN0		MTCH1	NA	NA	NA	8.3748	0.00655193	Up	Liver specific
F7BJB7		RPUSD3	NA	NA	NA	8.57594	0.0263079	Up	Liver specific
F7AIT7		LYRM1	NA	NA	NA	9.23152	0.00731437	Up	Liver specific
F7GYF8		LOC723754	NA	NA	NA	9.34314	0.0485144	Up	Liver specific
A0A1D5QZL3			NA	NA	NA	9.4743	0.000340455	Up	Liver specific
A0A5F8A5F7		CPT1A	NA	NA	NA	9.54083	0.0427224	Up	Liver specific
A0A5F7ZJD8			NA	NA	NA	9.56264	0.00605055	Up	Liver specific
G7MVW6			NA	NA	NA	9.57757	0.0264303	Up	Liver specific
F7HF22	1-acyl-sn-glycerol-3-phosphate acyltransferase	AGPAT1	NA	NA	NA	10.1174	0.000753393	Up	Liver specific
F6W2L0		PRIC285	NA	NA	NA	10.4479	0.0499582	Up	Liver specific
G7MJG2		SLC33A1	NA	NA	NA	11.4368	0.0208589	Up	Liver specific
A0A5F7ZWU7		FARP2	NA	NA	NA	11.972	0.00181316	Up	Liver specific
F7CTE8		ABHD16A	NA	NA	NA	13.1834	0.0135806	Up	Liver specific
F6WKM1		OAS2	NA	NA	NA	13.4517	0.0268005	Up	Liver specific
Q5TM65		DHX16	NA	NA	NA	22.0778	0.0300904	Up	Liver specific
F7AU87		UQCC1	NA	NA	NA	23.0541	0.0347954	Up	Liver specific
G7N797			NA	NA	NA	26.0551	0.036681	Up	Liver specific
F7H8D1	Vacuolar protein sorting-associated protein 29	LOC709646	NA	NA	NA	60.3379	0.0144561	Up	Liver specific
F7G8D9		CNRIP1	NA	NA	NA	74.6392	0.00085168	Up	Liver specific
F7HMY1		OSTC	NA	NA	NA	97.5995	0.0174962	Up	Liver specific
Q6GUQ6		CYP2C75	NA	NA	NA	105.293	0.00210254	Up	Liver specific
F6SFP9	D-tyrosyl-tRNA(Tyr) deacylase	DTD1	0.0278757	0.00399977	Down	NA	NA	NA	Lung specific
F7EKC3		ABCG1	0.0700584	0.0347253	Down	NA	NA	NA	Lung specific
F7E7K8		VPS33A	0.0938816	0.0436991	Down	NA	NA	NA	Lung specific
F7ESS8	Kinesin-like protein	KIF1A	0.0995482	0.0106834	Down	NA	NA	NA	Lung specific
F7HFQ3		C7H14orf1	0.100475	0.00218991	Down	NA	NA	NA	Lung specific
A0A5F8A793		ENPP6	0.111456	0.0217511	Down	NA	NA	NA	Lung specific
A0A5F8A5Q8			0.115782	0.030202	Down	NA	NA	NA	Lung specific
A0A5F7ZVI3			0.141524	0.0263788	Down	NA	NA	NA	Lung specific
I0FMQ6		C1QTNF7	0.19956	0.00108273	Down	NA	NA	NA	Lung specific
F6WTL5		AMOT	0.206651	0.000980076	Down	NA	NA	NA	Lung specific
I0FPH2		CCDC50	0.211693	0.0126059	Down	NA	NA	NA	Lung specific
F7HHG1		EFNB2	0.220896	0.000177868	Down	NA	NA	NA	Lung specific
A0A5F8AB26			0.237329	0.00947701	Down	NA	NA	NA	Lung specific
A0A1D5R8F6			0.265723	0.00826849	Down	NA	NA	NA	Lung specific
A0A5F8AQV0			0.267773	0.0287187	Down	NA	NA	NA	Lung specific
A0A5F8AJ78			0.273085	0.000182497	Down	NA	NA	NA	Lung specific
F7HTS8		KRTCAP2	0.284732	0.0015129	Down	NA	NA	NA	Lung specific
A0A1D5Q4C6		FAM167A	0.302828	0.00708304	Down	NA	NA	NA	Lung specific
F7DU86		CIRBP	0.307236	0.0105845	Down	NA	NA	NA	Lung specific
A0A5F8ATV1			0.308087	0.0144799	Down	NA	NA	NA	Lung specific
F7HJJ6		ICAM4	0.309688	0.00985614	Down	NA	NA	NA	Lung specific
A0A5F8A2W0		NUMBL	0.312152	0.00258633	Down	NA	NA	NA	Lung specific
F6XEQ9		COL4A4	0.320168	0.0314624	Down	NA	NA	NA	Lung specific
A0A5F8A915			0.332269	0.0475249	Down	NA	NA	NA	Lung specific
F7CKL5		PITHD1	0.332654	0.048262	Down	NA	NA	NA	Lung specific
F7CMB6		NAALAD2	0.336602	0.00253912	Down	NA	NA	NA	Lung specific
A0A5F7ZRL2			0.337271	0.00294598	Down	NA	NA	NA	Lung specific
A0A1D5Q2X2		BACE2	0.338398	0.0210395	Down	NA	NA	NA	Lung specific
F7HE00		SLC44A3	0.344159	0.00109709	Down	NA	NA	NA	Lung specific
F7F2I8		CRTAC1	0.344445	0.0126936	Down	NA	NA	NA	Lung specific
I0FSB9		RASL12	0.350118	0.00205448	Down	NA	NA	NA	Lung specific
A0A1D5Q0H8			0.35351	0.020857	Down	NA	NA	NA	Lung specific
F6XET9	Tetraspanin	CD63	0.35792	0.0220685	Down	NA	NA	NA	Lung specific
F7HSG8		FAM73B	0.358044	0.0134438	Down	NA	NA	NA	Lung specific
A0A5F7ZM14		ERMAP	0.361679	0.000757363	Down	NA	NA	NA	Lung specific
A0A1D5R964		FAM134C	0.363713	0.0343335	Down	NA	NA	NA	Lung specific
F6YH55		TJP3	0.367074	0.00828613	Down	NA	NA	NA	Lung specific
A0A1D5QG84		CDH13	0.367641	0.010893	Down	NA	NA	NA	Lung specific
A0A5F8A3G5		MOXD1	0.372779	0.00137723	Down	NA	NA	NA	Lung specific
A0A5F7ZWV9		GIGYF1	0.374705	0.00396502	Down	NA	NA	NA	Lung specific
A0A5F7ZWA0		EPB41L4A	0.375047	0.0340172	Down	NA	NA	NA	Lung specific
I0FM31		FGFR1OP2	0.376568	0.000323693	Down	NA	NA	NA	Lung specific
F6YJD2	Receptor protein-tyrosine kinase	FLT4	0.376779	0.0379836	Down	NA	NA	NA	Lung specific
F7C6B3		ROBO1	0.378216	0.0167772	Down	NA	NA	NA	Lung specific
F7G0G7		GLTSCR1L	0.380726	0.0136124	Down	NA	NA	NA	Lung specific
A0A1D5QJ13			0.381715	0.03622	Down	NA	NA	NA	Lung specific
F6TAI7			0.383036	0.0163671	Down	NA	NA	NA	Lung specific
F6WUJ6		VLDLR	0.384034	0.000121648	Down	NA	NA	NA	Lung specific
F7HMD9		PRR5L	0.38743	0.00519811	Down	NA	NA	NA	Lung specific
A0A1D5QW03			0.39096	0.000465286	Down	NA	NA	NA	Lung specific
A0A5F7ZG41		CYP2C8	0.391819	0.047059	Down	NA	NA	NA	Lung specific
F6QI01	RNA binding protein fox-1 homolog	RBFOX2	0.39224	0.0116964	Down	NA	NA	NA	Lung specific
F6W2N1		TMEM100	0.392548	0.0192763	Down	NA	NA	NA	Lung specific
F7FY16		LOC716409	0.393794	0.00167162	Down	NA	NA	NA	Lung specific
H9FYE2		ATL2	0.402475	0.0166561	Down	NA	NA	NA	Lung specific
F7CEZ9			0.405748	0.00374291	Down	NA	NA	NA	Lung specific
F7BC33	Peptidyl-prolyl cis-trans isomerase	PPIC	0.407919	0.0375249	Down	NA	NA	NA	Lung specific
F7H4X6			0.408172	0.0339289	Down	NA	NA	NA	Lung specific
A0A1D5R7G0	Phospholipid-transporting ATPase	ATP9A	0.409808	0.0215976	Down	NA	NA	NA	Lung specific
F6V7D5		UBXN4	0.410847	0.0375663	Down	NA	NA	NA	Lung specific
F7HCL7	Cell division cycle protein 123 homolog	CDC123	0.414474	0.00371454	Down	NA	NA	NA	Lung specific
F6UQU5		CNTN6	0.422952	0.0317391	Down	NA	NA	NA	Lung specific
A0A1D5RBN8			0.424692	0.011372	Down	NA	NA	NA	Lung specific
F6RNT8		LOC715190	0.425362	0.0204228	Down	NA	NA	NA	Lung specific
A0A5F7Z9K3	Microtubule-associated protein	MAP4	0.427317	0.0268002	Down	NA	NA	NA	Lung specific
A0A1D5Q724			0.427585	0.00379342	Down	NA	NA	NA	Lung specific
F6Y815		LOXL3	0.432595	0.0255141	Down	NA	NA	NA	Lung specific
F7HKL1		SLC44A1	0.433336	0.0380765	Down	NA	NA	NA	Lung specific
G7N9F6		VSNL1	0.435498	0.0092411	Down	NA	NA	NA	Lung specific
F7EPB7		UBTD2	0.436355	0.0102985	Down	NA	NA	NA	Lung specific
F6YRZ7		C11orf30	0.436858	0.0207091	Down	NA	NA	NA	Lung specific
A0A1D5RD19			0.438715	0.0123098	Down	NA	NA	NA	Lung specific
A0A5F8A9V5		PHLPP1	0.439812	0.0378229	Down	NA	NA	NA	Lung specific
F6QU38		PVRL3	0.44074	0.0169005	Down	NA	NA	NA	Lung specific
F6PL92		SYNPO	0.441108	0.0276013	Down	NA	NA	NA	Lung specific
F7F6V9		SERPINA6	0.443529	0.0325543	Down	NA	NA	NA	Lung specific
A0A5F7ZLU5		CACNA2D1	0.44843	0.0494938	Down	NA	NA	NA	Lung specific
F7GEL2		CHMP2B	0.451038	0.0204398	Down	NA	NA	NA	Lung specific
F6RYQ0		ABLIM2	0.45389	0.0247786	Down	NA	NA	NA	Lung specific
F6UZQ6	Reticulon	RTN4	0.454034	0.00409457	Down	NA	NA	NA	Lung specific
F7HA54		TACC2	0.454115	0.0325333	Down	NA	NA	NA	Lung specific
F6RCT6		ITFG1	0.454598	0.0091066	Down	NA	NA	NA	Lung specific
H9Z5Y2			0.457114	0.0388295	Down	NA	NA	NA	Lung specific
F7FSQ2		SDK2	0.458251	0.0476556	Down	NA	NA	NA	Lung specific
A0A1D5R2W2			0.458507	0.0223799	Down	NA	NA	NA	Lung specific
F6RQ82		MTUS1	0.458941	0.0145643	Down	NA	NA	NA	Lung specific
A0A5F8ANS9		SPEN	0.460354	0.0264776	Down	NA	NA	NA	Lung specific
F7C314	Gap junction protein	GJA1	0.461574	0.0405459	Down	NA	NA	NA	Lung specific
A0A1D5QGC8			0.462492	0.000271492	Down	NA	NA	NA	Lung specific
A0A1D5QNM4		TDRKH	0.463511	0.0264189	Down	NA	NA	NA	Lung specific
F7GXG9		LMO7	0.464306	0.0295535	Down	NA	NA	NA	Lung specific
A0A5F8A903		POLR2C	0.464338	0.0332803	Down	NA	NA	NA	Lung specific
F6VLM2		MEF2D	0.465102	0.00686653	Down	NA	NA	NA	Lung specific
A0A1D5RI20		MACROD2	0.465156	0.0116942	Down	NA	NA	NA	Lung specific
F7CNM1		PIK3IP1	0.46549	0.0274475	Down	NA	NA	NA	Lung specific
F7GNA5		RAB23	0.467585	0.0473002	Down	NA	NA	NA	Lung specific
F6SBK9		WDR33	0.470017	0.0142624	Down	NA	NA	NA	Lung specific
F7GY84		ATP1B1	0.472078	0.0412794	Down	NA	NA	NA	Lung specific
A0A5F7ZMW0			0.47458	0.0149052	Down	NA	NA	NA	Lung specific
A0A5F8A2I9		THSD1	0.475039	0.04957	Down	NA	NA	NA	Lung specific
F7DGQ2		CFLAR	0.475071	0.0377141	Down	NA	NA	NA	Lung specific
F7CEC9		PLXDC1	0.47667	0.0355227	Down	NA	NA	NA	Lung specific
A0A1D5REP3			0.477368	0.0478752	Down	NA	NA	NA	Lung specific
F6RT28		SLC44A2	0.477684	0.015484	Down	NA	NA	NA	Lung specific
H9Z8I1		IFRD1	0.477881	0.0493357	Down	NA	NA	NA	Lung specific
I0FRB8		HPCAL1	0.478308	0.00992251	Down	NA	NA	NA	Lung specific
F6WE76		NCALD	0.478451	0.0466365	Down	NA	NA	NA	Lung specific
A0A1D5QV11			0.478872	0.00371826	Down	NA	NA	NA	Lung specific
H9FW80		QRICH1	0.479249	0.018621	Down	NA	NA	NA	Lung specific
F7GMR0		HSPA13	0.479295	0.0293909	Down	NA	NA	NA	Lung specific
A0A5K1VUA8			0.479433	0.0400339	Down	NA	NA	NA	Lung specific
A0A5F7ZV09		RINT1	0.479599	0.0362759	Down	NA	NA	NA	Lung specific
A0A5F8AK26		ARVCF	0.479796	0.00953388	Down	NA	NA	NA	Lung specific
F7F948		DNAJC5	0.481579	0.0333907	Down	NA	NA	NA	Lung specific
H9Z2N4		BCAM	0.481766	0.0120296	Down	NA	NA	NA	Lung specific
F7DFN9		ARHGEF17	0.484788	0.0208639	Down	NA	NA	NA	Lung specific
A0A5F8ALP7			0.489202	0.0445068	Down	NA	NA	NA	Lung specific
A0A5F7ZBE9		APBB2	0.490292	0.0217859	Down	NA	NA	NA	Lung specific
F7HQM8		NCOA1	0.491337	0.0330997	Down	NA	NA	NA	Lung specific
F7ADF9		NEO1	0.494077	0.036157	Down	NA	NA	NA	Lung specific
A0A5F8ANE6		RAB11B	0.494676	0.0393357	Down	NA	NA	NA	Lung specific
F6T1X2		MPDZ	0.495338	0.00288836	Down	NA	NA	NA	Lung specific
A0A5F7ZH55		AMOTL1	0.49646	0.0472554	Down	NA	NA	NA	Lung specific
A0A5F8ARX2		LAMC2	0.498077	0.00400352	Down	NA	NA	NA	Lung specific
F6VME9		CAMSAP1L1	0.498145	0.0132192	Down	NA	NA	NA	Lung specific
F7HGW0		ITGA8	0.50082	0.0211505	Down	NA	NA	NA	Lung specific
F7H8M8		CNTN1	0.501315	0.0334547	Down	NA	NA	NA	Lung specific
Q5TM81	Mamu class I histocompatibility antigen, alpha chain F	Mamu-F	0.501481	0.0244834	Down	NA	NA	NA	Lung specific
F6V3H6		MAGI1	0.503101	0.0296778	Down	NA	NA	NA	Lung specific
F6XSB4		ACD	0.505491	0.0259333	Down	NA	NA	NA	Lung specific
F7GYN4			0.506315	0.0139999	Down	NA	NA	NA	Lung specific
F7DF16		NID1	0.506425	0.00920749	Down	NA	NA	NA	Lung specific
A0A1D5Q458		ADAM17	0.507076	0.011109	Down	NA	NA	NA	Lung specific
G7NPC1		NUDT21	0.50854	0.0397772	Down	NA	NA	NA	Lung specific
A0A5F7ZVU6			0.510623	0.0130668	Down	NA	NA	NA	Lung specific
F7GWW0		LOC718884	0.512689	0.0490452	Down	NA	NA	NA	Lung specific
A0A5F7ZKW1		CDC42EP1	0.516013	0.0190552	Down	NA	NA	NA	Lung specific
F6WFM3		SENP7	0.516272	0.00245276	Down	NA	NA	NA	Lung specific
A0A5F7ZZB5		TANC2	0.516353	0.00810907	Down	NA	NA	NA	Lung specific
A0A5F8ATA7			0.516508	0.0223203	Down	NA	NA	NA	Lung specific
F7EEW0		EGK_07166	0.516767	0.0289738	Down	NA	NA	NA	Lung specific
A0A1D5QNJ3		DCC	0.516977	0.0305531	Down	NA	NA	NA	Lung specific
F6PUU7		GNAS	0.518266	0.00701034	Down	NA	NA	NA	Lung specific
A0A1D5QHV8		LAMB3	0.520618	0.00332034	Down	NA	NA	NA	Lung specific
F6VSI2		C2orf54	0.521329	0.0419775	Down	NA	NA	NA	Lung specific
F7FQM7	Apolipoprotein A-I	APOA1	0.52141	0.0491064	Down	NA	NA	NA	Lung specific
F7HEY4		PCDH17	0.521752	0.0362601	Down	NA	NA	NA	Lung specific
I2CT62			0.523235	0.00518684	Down	NA	NA	NA	Lung specific
A0A1D5QWC3	Ubiquitin carboxyl-terminal hydrolase	USP3	0.525212	0.0317591	Down	NA	NA	NA	Lung specific
F7FR34		ZMYND8	0.525413	0.0479197	Down	NA	NA	NA	Lung specific
A0A1D5QEK5		KIAA1217	0.527239	0.036249	Down	NA	NA	NA	Lung specific
F7B679		BRPF1	0.52804	0.0152398	Down	NA	NA	NA	Lung specific
A0A5F8AK93		LTBP2	0.528075	0.0210238	Down	NA	NA	NA	Lung specific
F7FYH0	Acyl-CoA-binding domain-containing protein 5	ACBD5	0.5281	0.00263762	Down	NA	NA	NA	Lung specific
F7GPZ7		NT5E	0.528364	0.039036	Down	NA	NA	NA	Lung specific
F7BQ96	Uncharacterized protein C6orf136 homolog	C4H6orf136	0.53053	0.0355026	Down	NA	NA	NA	Lung specific
A0A5F7ZNV9	Histone-lysine N-methyltransferase	LOC712416	0.531903	0.012712	Down	NA	NA	NA	Lung specific
F7F563		NPNT	0.532943	0.00592962	Down	NA	NA	NA	Lung specific
H9Z1R6		MMP2	0.533136	0.0327735	Down	NA	NA	NA	Lung specific
H9Z1T6		STX5	0.533558	0.0157525	Down	NA	NA	NA	Lung specific
H9ZEC8			0.534993	0.00781535	Down	NA	NA	NA	Lung specific
F6U5H3		HECA	0.535637	0.00301015	Down	NA	NA	NA	Lung specific
F7APY5		CTDSPL2	0.536846	0.0204657	Down	NA	NA	NA	Lung specific
I0FT31		C20orf20	0.537505	0.0134974	Down	NA	NA	NA	Lung specific
G7NN51		MYADM	0.539602	0.00742355	Down	NA	NA	NA	Lung specific
F6T1U3		PTP4A3	0.53972	0.0294278	Down	NA	NA	NA	Lung specific
A0A1D5RJY2			0.540593	0.00890291	Down	NA	NA	NA	Lung specific
F6Y384	Microtubule-associated protein	MAP2	0.541768	0.021755	Down	NA	NA	NA	Lung specific
F7D637		ASXL2	0.542114	0.0318764	Down	NA	NA	NA	Lung specific
F7HPA7		SCEL	0.544165	0.00456938	Down	NA	NA	NA	Lung specific
F7GXE2		MYOF	0.546186	0.0056026	Down	NA	NA	NA	Lung specific
F6PTY4		PKP4	0.546658	0.0393379	Down	NA	NA	NA	Lung specific
A0A5F8ARR0	Annexin	ANXA11	0.546999	0.0147985	Down	NA	NA	NA	Lung specific
A0A5F7ZCT3			0.548125	0.0252004	Down	NA	NA	NA	Lung specific
A0A5F8AND1			0.54821	0.0486041	Down	NA	NA	NA	Lung specific
A0A1D5QUU6	Glutathione peroxidase	GPX5	0.548661	0.0327861	Down	NA	NA	NA	Lung specific
F6QKB4		DAAM2	0.551219	0.004291	Down	NA	NA	NA	Lung specific
F6W0D8		ENAH	0.551867	0.00361698	Down	NA	NA	NA	Lung specific
A0A1D5Q8B1		ZMYM4	0.55253	0.00506662	Down	NA	NA	NA	Lung specific
F7AT08		B3GNT2	0.552892	0.0131106	Down	NA	NA	NA	Lung specific
A0A1D5REB2		LOC705065	0.552946	0.0159656	Down	NA	NA	NA	Lung specific
A0A5F7ZAV7		ITGA3	0.55321	0.0339991	Down	NA	NA	NA	Lung specific
F7HMM7		ADD1	0.553786	0.0103331	Down	NA	NA	NA	Lung specific
A0A5F7ZSR5		POGLUT1	0.555001	0.0422942	Down	NA	NA	NA	Lung specific
H9EPI5		HOMER1	0.555054	0.014257	Down	NA	NA	NA	Lung specific
G7MLU8		PON2	0.555215	0.0316583	Down	NA	NA	NA	Lung specific
F7CPN4		LIMCH1	0.555531	0.0121846	Down	NA	NA	NA	Lung specific
F6VPE3		DLG1	0.555943	0.0180221	Down	NA	NA	NA	Lung specific
A0A1D5QAR1			0.556688	0.0375389	Down	NA	NA	NA	Lung specific
F6YYQ4		PRR14	0.557753	0.0451007	Down	NA	NA	NA	Lung specific
A0A5F7ZMS4			0.557935	0.0242709	Down	NA	NA	NA	Lung specific
H9FU00		RILPL1	0.558008	0.00457329	Down	NA	NA	NA	Lung specific
F7GMR8		NCOR2	0.55813	0.0276525	Down	NA	NA	NA	Lung specific
A0A5F8ASZ8		USP34	0.558659	0.00961987	Down	NA	NA	NA	Lung specific
A0A5F7ZVK7		FBXW8	0.559258	0.00789989	Down	NA	NA	NA	Lung specific
F7H142		COPS5	0.559412	0.0174248	Down	NA	NA	NA	Lung specific
A0A1D5Q2M7		SPATA18	0.56048	0.00456716	Down	NA	NA	NA	Lung specific
F6SUY7		FLRT3	0.560772	0.0179366	Down	NA	NA	NA	Lung specific
I0FRM8			0.562917	0.002266	Down	NA	NA	NA	Lung specific
F7G220		SCAMP1	0.563004	0.0333259	Down	NA	NA	NA	Lung specific
A0A5F7ZRG4	Phospholipid-transporting ATPase	ATP11B	0.564005	0.00576139	Down	NA	NA	NA	Lung specific
A0A1D5QLW1		CSPG4	0.570679	0.0495588	Down	NA	NA	NA	Lung specific
F7BWK5		EPB41L2	0.572473	0.0211746	Down	NA	NA	NA	Lung specific
H9EQI5		ADAM10	0.573041	0.00495236	Down	NA	NA	NA	Lung specific
F7GR86		CYP4B1	0.575807	0.00414999	Down	NA	NA	NA	Lung specific
F7F898	Non-specific serine/threonine protein kinase	CDC42BPA	0.576562	0.0454563	Down	NA	NA	NA	Lung specific
A0A1D5QMB8			0.577149	0.0279621	Down	NA	NA	NA	Lung specific
F7HG73	Serine/threonine-protein kinase receptor	ACVRL1	0.577229	0.0499496	Down	NA	NA	NA	Lung specific
F7CQM6		LEMD3	0.577639	0.00957883	Down	NA	NA	NA	Lung specific
F7A5X3	Receptor protein-tyrosine kinase	FGFR2	0.578112	0.0222768	Down	NA	NA	NA	Lung specific
F6VYY2		PBXIP1	0.578566	0.0242575	Down	NA	NA	NA	Lung specific
A0A1D5R9B6			0.579098	0.0201394	Down	NA	NA	NA	Lung specific
F6Q223		GAB1	0.580414	0.00498483	Down	NA	NA	NA	Lung specific
H9ZCX6		TFAP4	0.580822	0.0448596	Down	NA	NA	NA	Lung specific
A0A5F8ARD8	Phospholipid-transporting ATPase	ATP11C	0.58087	0.000395447	Down	NA	NA	NA	Lung specific
A0A1D5QBX1		SNX16	0.581254	0.00756511	Down	NA	NA	NA	Lung specific
F6XQH6		PRX	0.581387	0.0438995	Down	NA	NA	NA	Lung specific
F6TMZ8		PCYOX1L	0.581612	0.0249234	Down	NA	NA	NA	Lung specific
F7FSZ9		HSPG2	0.58279	0.0039184	Down	NA	NA	NA	Lung specific
A0A1D5R9Z3			0.582812	0.00516257	Down	NA	NA	NA	Lung specific
F6VZ13		RDX	0.583015	0.00955799	Down	NA	NA	NA	Lung specific
F6SL85		ARHGAP12	0.584922	0.0432123	Down	NA	NA	NA	Lung specific
F6RZG7		WWC2	0.586222	0.043077	Down	NA	NA	NA	Lung specific
A0A1D5Q4W5		LRRC1	0.586402	0.0355893	Down	NA	NA	NA	Lung specific
A0A1D5R762		MPRIP	0.586799	0.0220298	Down	NA	NA	NA	Lung specific
P69895	Tubulin beta chain	TUBB	0.586927	0.0283909	Down	NA	NA	NA	Lung specific
A0A1D5Q1H0		TRAPPC6B	0.589289	0.000471137	Down	NA	NA	NA	Lung specific
F6Y3K8		CNOT3	0.59133	0.0219207	Down	NA	NA	NA	Lung specific
A0A5F7ZQ08		PLXND1	0.592329	0.0252226	Down	NA	NA	NA	Lung specific
F7H9J3		SYNRG	0.592968	0.0137837	Down	NA	NA	NA	Lung specific
F7FFI7		ATXN2L	0.594237	0.0271847	Down	NA	NA	NA	Lung specific
F7CYU7		CGNL1	0.594293	0.0171777	Down	NA	NA	NA	Lung specific
A0A5F7ZQB3		STRBP	0.594961	0.0460795	Down	NA	NA	NA	Lung specific
F7F6M8		PHF12	0.59498	0.00578525	Down	NA	NA	NA	Lung specific
F7CLQ5	Carbonic anhydrase 1	CA1	0.596705	0.0488466	Down	NA	NA	NA	Lung specific
A0A5F7ZSF0		RSF1	0.597346	0.0137092	Down	NA	NA	NA	Lung specific
A0A1D5Q1P1		LOC722475	0.598599	0.016953	Down	NA	NA	NA	Lung specific
F6WUB1		ATP1B3	0.599186	0.0452376	Down	NA	NA	NA	Lung specific
A0A1D5RJU9		ZEB2	0.599313	0.041998	Down	NA	NA	NA	Lung specific
A0A1D5QF08		SUN1	0.599716	0.0210995	Down	NA	NA	NA	Lung specific
A0A1D5QE98		BCAR1	0.600775	0.0364767	Down	NA	NA	NA	Lung specific
F6WAB3		TMED9	0.601107	0.0361937	Down	NA	NA	NA	Lung specific
F7H4E0		ANK2	0.601822	0.0106339	Down	NA	NA	NA	Lung specific
F7HNK4	Structural maintenance of chromosomes protein	SMC3	0.602901	0.00166727	Down	NA	NA	NA	Lung specific
F6S4F6		CIZ1	0.608674	0.0272086	Down	NA	NA	NA	Lung specific
A0A5F8AM88		SPECC1L	0.60971	0.0158935	Down	NA	NA	NA	Lung specific
A0A5F8ADX3			0.609976	0.0218875	Down	NA	NA	NA	Lung specific
F7G413		PTK7	0.610118	0.0103633	Down	NA	NA	NA	Lung specific
H9YX23		CSNK1G3	0.611747	0.0116017	Down	NA	NA	NA	Lung specific
G7N1N6		VIM	0.61229	0.0102222	Down	NA	NA	NA	Lung specific
A0A5F7ZC24		ZNF687	0.613003	0.0487189	Down	NA	NA	NA	Lung specific
A0A1D5R2B7		DPYSL3	0.613039	0.0225467	Down	NA	NA	NA	Lung specific
F6W7E9		WLS	0.613424	0.0244164	Down	NA	NA	NA	Lung specific
F7H7R1		HIPK1	0.615632	0.0229082	Down	NA	NA	NA	Lung specific
F7BK83		ATP6AP2	0.615795	4.61e-05	Down	NA	NA	NA	Lung specific
F7GGR8		EVPL	0.618716	0.0190679	Down	NA	NA	NA	Lung specific
H9FVQ5		UIMC1	0.621742	0.0248214	Down	NA	NA	NA	Lung specific
F7GX50		ERBB2IP	0.622346	0.0432519	Down	NA	NA	NA	Lung specific
F7HHN6		NRP1	0.622999	0.0201692	Down	NA	NA	NA	Lung specific
F6UGE3		VPS25	0.62402	0.0106382	Down	NA	NA	NA	Lung specific
A0A5F8A0E7		SIN3A	0.624438	0.0206718	Down	NA	NA	NA	Lung specific
A0A5F7Z9Z2		CEP170B	0.62473	0.0319826	Down	NA	NA	NA	Lung specific
F7D3Q6		EPB41L5	0.625137	0.028865	Down	NA	NA	NA	Lung specific
H9H2Q7		LOC723542	0.625756	0.0460366	Down	NA	NA	NA	Lung specific
F7GNF6		THRAP3	0.625976	0.00446783	Down	NA	NA	NA	Lung specific
A0A1D5Q9M6		SASH1	0.627459	0.0431119	Down	NA	NA	NA	Lung specific
F7HH62		MAP4K4	0.627922	0.00732331	Down	NA	NA	NA	Lung specific
F7B2A9		LANCL1	0.628005	0.0388957	Down	NA	NA	NA	Lung specific
G7MT13		NUP54	0.631663	0.0433412	Down	NA	NA	NA	Lung specific
H9EMK7		LRP1	0.63347	0.0445307	Down	NA	NA	NA	Lung specific
G7MIX1		C3orf39	0.633886	0.0464381	Down	NA	NA	NA	Lung specific
A0A1D5R1L5			0.633926	0.030008	Down	NA	NA	NA	Lung specific
F7CIW0	Mothers against decapentaplegic homolog	SMAD2	0.636954	0.0152246	Down	NA	NA	NA	Lung specific
F6R7X5		LMNB2	0.638387	0.016874	Down	NA	NA	NA	Lung specific
F7FZ57		MLL	0.639705	0.0284732	Down	NA	NA	NA	Lung specific
G7NFE6			0.640625	0.0441289	Down	NA	NA	NA	Lung specific
H9H380			0.641802	0.0372357	Down	NA	NA	NA	Lung specific
F6R3X6		SEPT2	0.643686	0.0125244	Down	NA	NA	NA	Lung specific
H9H2V4	Histone H2B	HIST3H2BB	0.645231	0.0363192	Down	NA	NA	NA	Lung specific
F6RPV5		NF2	0.64616	0.0127706	Down	NA	NA	NA	Lung specific
F6ZFI9		RHOG	0.646992	0.0353316	Down	NA	NA	NA	Lung specific
A0A5F7Z9R8		SPECC1	0.647363	0.00834656	Down	NA	NA	NA	Lung specific
F7H5F6		ARHGAP6	0.647928	0.0415408	Down	NA	NA	NA	Lung specific
F6S4E7		SLC8A1	0.64841	0.00568056	Down	NA	NA	NA	Lung specific
B3Y6B8	Monocyte differentiation antigen CD14	CD14	0.648927	0.022271	Down	NA	NA	NA	Lung specific
A0A1D5Q6D5			0.650247	0.0343076	Down	NA	NA	NA	Lung specific
F6UJN6		SLC12A2	0.650317	0.00611308	Down	NA	NA	NA	Lung specific
F6TUP0		SCAMP3	0.651806	0.00435439	Down	NA	NA	NA	Lung specific
F7EGF5			0.65216	0.0141704	Down	NA	NA	NA	Lung specific
A0A5F7Z7U8		LOC707785	0.652502	0.0233644	Down	NA	NA	NA	Lung specific
F7GCR4		RAP2A	0.654089	0.00912284	Down	NA	NA	NA	Lung specific
A0A1D5Q5W4			0.655858	0.0412625	Down	NA	NA	NA	Lung specific
F7GKA1			0.656118	0.0363313	Down	NA	NA	NA	Lung specific
A0A5F8AJM6		PKN3	0.656204	0.0463564	Down	NA	NA	NA	Lung specific
F7BH35		HMCN1	0.658851	0.0339241	Down	NA	NA	NA	Lung specific
A0A5F7ZHV2			0.659437	0.0416571	Down	NA	NA	NA	Lung specific
F7HPP8		LOC719560	0.659861	0.0401255	Down	NA	NA	NA	Lung specific
F7EXU3		LOC704278	0.660418	0.0268712	Down	NA	NA	NA	Lung specific
F7E787		ANKS1A	0.66077	0.0105598	Down	NA	NA	NA	Lung specific
F7G976		ADARB1	0.661927	0.00639314	Down	NA	NA	NA	Lung specific
F7HHW2		TFG	0.662123	0.00558819	Down	NA	NA	NA	Lung specific
F7E5Q0		DLG5	0.662445	0.0170096	Down	NA	NA	NA	Lung specific
F7AJ10		LOC694510	0.666492	0.0428465	Down	NA	NA	NA	Lung specific
F7H3I7		FARP1	0.666736	0.00741405	Down	NA	NA	NA	Lung specific
F7HJG4		AGAP1	0.66839	0.0326262	Down	NA	NA	NA	Lung specific
A0A1D5QCI1		KIRREL	0.669352	0.0163825	Down	NA	NA	NA	Lung specific
F6QC94	Chordin	CHRD	0.669686	0.0454485	Down	NA	NA	NA	Lung specific
F6ZW73		BPTF	0.669776	0.0188454	Down	NA	NA	NA	Lung specific
F6RJC0	Phosphoinositide phospholipase C		0.670804	0.0255685	Down	NA	NA	NA	Lung specific
F6WSS8		F11R	0.671251	0.0308268	Down	NA	NA	NA	Lung specific
A0A5F8A397		TANC1	0.672927	0.00534598	Down	NA	NA	NA	Lung specific
H9EMX7	Oxysterol-binding protein	OSBPL8	0.673504	0.0373712	Down	NA	NA	NA	Lung specific
A0A1D5R5T4		BUB3	0.674999	0.0486763	Down	NA	NA	NA	Lung specific
F6YG80		TOMM22	0.675365	0.00623681	Down	NA	NA	NA	Lung specific
F7FG54	Integrin beta	ITGB3	0.676739	0.0380725	Down	NA	NA	NA	Lung specific
A0A5K1UE21		PLD2	0.678154	0.0095535	Down	NA	NA	NA	Lung specific
A0A1D5QEB4		LOC723680	0.678696	0.00183449	Down	NA	NA	NA	Lung specific
F7F4S6		ZNF326	0.679962	0.0117391	Down	NA	NA	NA	Lung specific
F6SSM0		SFPQ	0.680543	0.0169399	Down	NA	NA	NA	Lung specific
H9ZEY7			0.68068	0.0342197	Down	NA	NA	NA	Lung specific
F7HP23		GSN	0.681199	0.0106355	Down	NA	NA	NA	Lung specific
F7ABN9		PLEC	0.682186	0.00945869	Down	NA	NA	NA	Lung specific
F6RA67		DST	0.683672	0.0420025	Down	NA	NA	NA	Lung specific
A0A5F8A752		RAB11FIP2	0.684719	0.0437395	Down	NA	NA	NA	Lung specific
H9G1M8		MTA1	0.686257	0.0395023	Down	NA	NA	NA	Lung specific
A0A1D5R5Q6			0.68643	0.0414594	Down	NA	NA	NA	Lung specific
F7GPE6		LOC702025	0.686829	0.00562813	Down	NA	NA	NA	Lung specific
F7GNQ6		RBBP5	0.687253	0.00126556	Down	NA	NA	NA	Lung specific
F6QE39		HNRNPA2B1	0.688032	0.0400774	Down	NA	NA	NA	Lung specific
A0A5F7ZMV5		MYO9A	0.694426	0.0214333	Down	NA	NA	NA	Lung specific
A1XD94	Tuftelin-interacting protein 11	TFIP11	0.694622	0.0298295	Down	NA	NA	NA	Lung specific
G7MKK4		PDIA5	0.695164	0.0284433	Down	NA	NA	NA	Lung specific
G7NA36		EFEMP1	0.696443	0.0266737	Down	NA	NA	NA	Lung specific
I0FIL8			0.700053	0.0206923	Down	NA	NA	NA	Lung specific
A0A5F8A1C4	Peptidyl-prolyl cis-trans isomerase	FKBP15	0.70102	0.032827	Down	NA	NA	NA	Lung specific
H9YYJ1		LIN7C	0.70121	0.0402947	Down	NA	NA	NA	Lung specific
H9FWN6		PPP2R5C	0.701641	0.0418698	Down	NA	NA	NA	Lung specific
A0A1D5RJQ3		CDC5L	0.703982	0.0206474	Down	NA	NA	NA	Lung specific
F6PNQ9		TWF1	0.704541	0.0257704	Down	NA	NA	NA	Lung specific
A0A1D5QH18			0.704643	0.0266448	Down	NA	NA	NA	Lung specific
A0A5F8AIK4			0.705558	0.00986844	Down	NA	NA	NA	Lung specific
A0A1D5Q4R5		MEGF8	0.708375	0.0142431	Down	NA	NA	NA	Lung specific
A0A1D5Q3R2		LOC717699	0.710093	0.023663	Down	NA	NA	NA	Lung specific
F6PQC7		BECN1	0.710321	0.0391537	Down	NA	NA	NA	Lung specific
H9FWE9		PHIP	0.711062	0.0484008	Down	NA	NA	NA	Lung specific
H9EXE7		FBXO7	0.711653	0.042275	Down	NA	NA	NA	Lung specific
F7F7W0		CCAR1	0.714518	0.0360187	Down	NA	NA	NA	Lung specific
A0A1D5RIA5		PLXNA1	0.717247	0.0219502	Down	NA	NA	NA	Lung specific
F6RJH8		MYO18A	0.717462	0.00735874	Down	NA	NA	NA	Lung specific
F7HN51	Anoctamin	ANO6	0.719026	0.00643635	Down	NA	NA	NA	Lung specific
F7E7F1		LOC714485	0.726153	0.017171	Down	NA	NA	NA	Lung specific
F7DS60		TMOD1	0.726804	0.022846	Down	NA	NA	NA	Lung specific
A0A5F7ZWI5		STAMBP	0.726841	0.0125723	Down	NA	NA	NA	Lung specific
F6S5C7		ASAH1	0.727536	0.0203331	Down	NA	NA	NA	Lung specific
A0A1D5QPK7			0.730554	0.00555723	Down	NA	NA	NA	Lung specific
F6ZEF8		CASK	0.730684	0.0116676	Down	NA	NA	NA	Lung specific
F6V8I9		SAP130	0.730836	0.0479093	Down	NA	NA	NA	Lung specific
A0A5F7ZFL6		EEPD1	0.732857	0.0336304	Down	NA	NA	NA	Lung specific
A0A1D5QJ60			0.735746	0.0200176	Down	NA	NA	NA	Lung specific
F6VBW2		TBCE	0.739044	0.0252407	Down	NA	NA	NA	Lung specific
A0A5F8AGI5		MSRB3	0.747667	0.00847895	Down	NA	NA	NA	Lung specific
F7AQ61		DCTN4	0.749066	0.0362236	Down	NA	NA	NA	Lung specific
G7MPF0		POLR1C	0.750903	0.0230519	Down	NA	NA	NA	Lung specific
F6UV16		TEX2	0.751577	0.0449466	Down	NA	NA	NA	Lung specific
F7C5N3		STRN3	0.754534	0.0174038	Down	NA	NA	NA	Lung specific
F6XTA5		EPHX1	0.756082	0.0215541	Down	NA	NA	NA	Lung specific
F7FA77			0.757486	0.0255324	Down	NA	NA	NA	Lung specific
F6QRB8		KLC2	0.759161	0.00254421	Down	NA	NA	NA	Lung specific
A0A5F7ZW05	Sorting nexin	SNX9	0.760895	0.0283882	Down	NA	NA	NA	Lung specific
A0A1D5RBK4		SNX17	0.765957	0.00656573	Down	NA	NA	NA	Lung specific
F7HN48		DDB1	0.768494	0.0344064	Down	NA	NA	NA	Lung specific
H9YVK9			0.773508	0.0241595	Down	NA	NA	NA	Lung specific
A0A1D5Q552			0.776186	0.0174189	Down	NA	NA	NA	Lung specific
G7MNT3		EGK_13513	0.779906	0.0237677	Down	NA	NA	NA	Lung specific
F6TL46		LIMA1	0.783229	0.0287026	Down	NA	NA	NA	Lung specific
A0A5F7ZJZ9		KIAA1715	0.785538	0.0438067	Down	NA	NA	NA	Lung specific
F7G5F9	O-phosphoseryl-tRNA(Sec) selenium transferase	SLA/LP	0.788111	0.0481046	Down	NA	NA	NA	Lung specific
H9YVZ0		SMARCC2	0.796491	0.0206531	Down	NA	NA	NA	Lung specific
F7ES64		STRN4	0.80448	0.0366868	Down	NA	NA	NA	Lung specific
F7DCC7		CCDC47	0.809089	0.0109156	Down	NA	NA	NA	Lung specific
A0A1D5QZ21			0.814302	0.0316604	Down	NA	NA	NA	Lung specific
F7H2U4		ASNA1	0.820365	0.0434794	Down	NA	NA	NA	Lung specific
F6U7A4		GOLGA5	0.82205	0.0394449	Down	NA	NA	NA	Lung specific
A0A1D5RHU1		SUN2	0.830321	0.00373776	Down	NA	NA	NA	Lung specific
F6XWN2		EIF4G2	0.842592	0.0464199	Down	NA	NA	NA	Lung specific
F6Y1R3		OPA1	0.865391	0.0382976	Down	NA	NA	NA	Lung specific
F7D413		INTS3	1.15536	0.0496456	Up	NA	NA	NA	Lung specific
A0A5F7ZX82			1.20857	0.0162285	Up	NA	NA	NA	Lung specific
F6U426		VPS11	1.25402	0.0347542	Up	NA	NA	NA	Lung specific
F6RXT2		VAC14	1.25551	0.00273645	Up	NA	NA	NA	Lung specific
A0A1D5QB56		EPRS	1.26316	0.0422829	Up	NA	NA	NA	Lung specific
I2CXT5		MADD	1.3027	0.0267626	Up	NA	NA	NA	Lung specific
F7HJH6		COG3	1.30589	0.0459795	Up	NA	NA	NA	Lung specific
F6Q4U6		COG5	1.31179	0.00294105	Up	NA	NA	NA	Lung specific
H9Z0R8		UGP2	1.31211	0.0412451	Up	NA	NA	NA	Lung specific
A0A1D5QNJ4		CFL1	1.31482	0.00442601	Up	NA	NA	NA	Lung specific
F7AUV0		CSE1L	1.32049	0.0198112	Up	NA	NA	NA	Lung specific
F6XAP8		HSPA4	1.32609	0.0129325	Up	NA	NA	NA	Lung specific
F7GI50		DNM1L	1.33949	0.000597932	Up	NA	NA	NA	Lung specific
H9FXG7		PSMD5	1.34909	0.0374182	Up	NA	NA	NA	Lung specific
A0A5F8AG54		NDRG3	1.35139	0.0319303	Up	NA	NA	NA	Lung specific
F7H6L5		UMPS	1.35668	0.00202556	Up	NA	NA	NA	Lung specific
H9EMZ8	Chloride intracellular channel protein	CLIC1	1.3618	0.0143915	Up	NA	NA	NA	Lung specific
A0A5F7ZIM2		THUMPD3	1.36417	0.0480987	Up	NA	NA	NA	Lung specific
H9EVU2			1.36958	0.0252063	Up	NA	NA	NA	Lung specific
G7N0A2		EGK_19350	1.3773	0.02734	Up	NA	NA	NA	Lung specific
H9ESY7		TOR1B	1.37919	0.0461646	Up	NA	NA	NA	Lung specific
F7GWI0		RBM47	1.38082	0.0493697	Up	NA	NA	NA	Lung specific
A0A5F8AAH0		UBA6	1.38243	0.011356	Up	NA	NA	NA	Lung specific
A0A5F8A284		ARHGAP25	1.40271	0.0059902	Up	NA	NA	NA	Lung specific
F6S9Y4		CUL4A	1.40983	0.026932	Up	NA	NA	NA	Lung specific
F7GRY2		C9	1.42614	0.0452108	Up	NA	NA	NA	Lung specific
F6Y0J6		AKR7A3	1.43437	0.0228195	Up	NA	NA	NA	Lung specific
F6Z305		LOC723033	1.43731	0.032349	Up	NA	NA	NA	Lung specific
H9ESR3		PPP6R3	1.44122	0.0343938	Up	NA	NA	NA	Lung specific
A0A5F8A8V1			1.45931	0.0202883	Up	NA	NA	NA	Lung specific
F7HJZ7		SWAP70	1.47237	0.00801946	Up	NA	NA	NA	Lung specific
F7FR05	Adenylyl cyclase-associated protein	CAP1	1.47686	0.0181112	Up	NA	NA	NA	Lung specific
F6VW58		PLAA	1.47744	0.0215288	Up	NA	NA	NA	Lung specific
A0A1D5QLF1		GLOD4	1.51104	0.0117301	Up	NA	NA	NA	Lung specific
I2CWU4			1.52277	0.00295851	Up	NA	NA	NA	Lung specific
F7GD49		MORC3	1.52652	0.0476508	Up	NA	NA	NA	Lung specific
H9FWP2		PPP2R5D	1.53149	0.00742984	Up	NA	NA	NA	Lung specific
H9ZD06	Triosephosphate isomerase	TPI1	1.53209	0.00667507	Up	NA	NA	NA	Lung specific
F7FKQ3		SMYD5	1.5624	0.0153861	Up	NA	NA	NA	Lung specific
A0A5F8A3M5		PARP14	1.57366	0.0302571	Up	NA	NA	NA	Lung specific
F7AVT5		TLE3	1.57672	0.0292607	Up	NA	NA	NA	Lung specific
A0A1D5QFU7		UBE3A	1.58212	0.0313208	Up	NA	NA	NA	Lung specific
F7FXH1		ABCF1	1.58229	0.021624	Up	NA	NA	NA	Lung specific
F7H3U6		LUC7L2	1.59885	0.0306998	Up	NA	NA	NA	Lung specific
H9EV74			1.60904	0.00212159	Up	NA	NA	NA	Lung specific
F6YJW2		CFB	1.61246	0.00914242	Up	NA	NA	NA	Lung specific
A0A5F8AHZ8			1.61272	0.03759	Up	NA	NA	NA	Lung specific
F6XAS8		TBC1D1	1.62737	0.0462478	Up	NA	NA	NA	Lung specific
A0A5K1VIH6	Eukaryotic translation initiation factor 3 subunit M	EIF3M	1.6286	0.0310802	Up	NA	NA	NA	Lung specific
F6U0K7	Apoptotic protease-activating factor 1	APAF1	1.64138	0.00887571	Up	NA	NA	NA	Lung specific
F7GNG8		RPL4	1.6429	0.0193397	Up	NA	NA	NA	Lung specific
A0A1D5RHN4		PPIP5K2	1.64837	0.000827134	Up	NA	NA	NA	Lung specific
A0A1D5Q506		SRP54	1.65541	0.0174042	Up	NA	NA	NA	Lung specific
F7H7B6		AIP	1.65829	0.00760789	Up	NA	NA	NA	Lung specific
F6TVG1	Lysine--tRNA ligase	KARS	1.67464	0.0307482	Up	NA	NA	NA	Lung specific
F7HQ13		LOC694471	1.68	0.0243148	Up	NA	NA	NA	Lung specific
H9ZB97		RCC2	1.68838	0.039549	Up	NA	NA	NA	Lung specific
F6UQR0		RPL9	1.69325	0.029033	Up	NA	NA	NA	Lung specific
A0A5F8APH7		EEFSEC	1.69387	0.0421217	Up	NA	NA	NA	Lung specific
F7A3S0			1.70127	0.0169102	Up	NA	NA	NA	Lung specific
F6PRQ4		ZNF384	1.70898	0.0074451	Up	NA	NA	NA	Lung specific
F7FRI9		BCKDK	1.71752	0.0490971	Up	NA	NA	NA	Lung specific
F7GNZ7		PAPSS1	1.71994	0.0444455	Up	NA	NA	NA	Lung specific
F7HSB5		WDR82	1.73756	0.0302699	Up	NA	NA	NA	Lung specific
F7HIX4		LOC718737	1.74702	0.0381624	Up	NA	NA	NA	Lung specific
F7FDA4		HAUS5	1.74941	0.0104951	Up	NA	NA	NA	Lung specific
G7N5G4		EGK_04176	1.75027	0.0488845	Up	NA	NA	NA	Lung specific
F6SCF5		TATDN1	1.75062	0.0214935	Up	NA	NA	NA	Lung specific
A0A1D5RA74		CYLD	1.75979	0.0368462	Up	NA	NA	NA	Lung specific
F6T8F9		LOC718031	1.761	0.0123267	Up	NA	NA	NA	Lung specific
H9FZ09		TCEA1	1.7652	0.0075891	Up	NA	NA	NA	Lung specific
F7ES75			1.76531	0.0429634	Up	NA	NA	NA	Lung specific
F6WUT9		VBP1	1.78447	0.0449203	Up	NA	NA	NA	Lung specific
H9EVV9		TDRD7	1.78523	0.0235543	Up	NA	NA	NA	Lung specific
F7GSL0		GART	1.78543	0.0157874	Up	NA	NA	NA	Lung specific
A0A1D5Q9D0			1.79512	0.00224689	Up	NA	NA	NA	Lung specific
A0A1D5R2P3		ELP2	1.80174	0.0248817	Up	NA	NA	NA	Lung specific
G7MRT5		FKBP5	1.80683	0.00508607	Up	NA	NA	NA	Lung specific
F7HGU4	Citrate synthase	LOC709604	1.82904	0.0189864	Up	NA	NA	NA	Lung specific
F6WR34		GC	1.83531	0.00982435	Up	NA	NA	NA	Lung specific
F7H1R6		IPO7	1.84004	0.031002	Up	NA	NA	NA	Lung specific
I2CVJ1		RB1	1.86137	0.0245844	Up	NA	NA	NA	Lung specific
F7FCJ0		CUL4B	1.87453	0.021949	Up	NA	NA	NA	Lung specific
A0A5K1TYL5		DDX47	1.87855	0.0481629	Up	NA	NA	NA	Lung specific
H9H3P6		LOC717346	1.88393	0.0228966	Up	NA	NA	NA	Lung specific
H9EPA6		WDR45L	1.90339	0.031031	Up	NA	NA	NA	Lung specific
A0A5F8AAC8		HEATR5A	1.90648	0.0367884	Up	NA	NA	NA	Lung specific
F6ZR44		ENOSF1	1.91205	0.0106062	Up	NA	NA	NA	Lung specific
F7G735		PGM3	1.91379	0.0252901	Up	NA	NA	NA	Lung specific
F7HLL9		RPL7A	1.92313	0.0200254	Up	NA	NA	NA	Lung specific
A0A5F8A316		SELO	1.93516	0.0328907	Up	NA	NA	NA	Lung specific
F7G576		SSU72	1.9353	0.0331462	Up	NA	NA	NA	Lung specific
A0A1D5QL55			1.93668	0.043086	Up	NA	NA	NA	Lung specific
A0A1D5QD98			1.94081	0.00946625	Up	NA	NA	NA	Lung specific
F6Y7L1		MCMBP	1.94692	0.00419965	Up	NA	NA	NA	Lung specific
A0A1D5R3G8			1.95015	0.0436603	Up	NA	NA	NA	Lung specific
F7GUL5			1.95344	0.00258807	Up	NA	NA	NA	Lung specific
F7DBZ3		TBK1	1.95493	0.0131811	Up	NA	NA	NA	Lung specific
F6W842		INPP4A	1.97083	0.0201363	Up	NA	NA	NA	Lung specific
F7BB20	Serine/threonine-protein phosphatase	PPP3CC	1.97816	0.00781442	Up	NA	NA	NA	Lung specific
F7HHC6		IRAK4	1.99566	0.0467814	Up	NA	NA	NA	Lung specific
A0A5F8A0J9			2.01558	0.0479007	Up	NA	NA	NA	Lung specific
F7ASF6		RNASET2	2.02105	0.00666543	Up	NA	NA	NA	Lung specific
F7FXI3		DDX60	2.02226	0.00963832	Up	NA	NA	NA	Lung specific
A0A5F7ZKN6		ATM	2.02457	0.000723647	Up	NA	NA	NA	Lung specific
F7F982		NR1H2	2.02544	0.0326383	Up	NA	NA	NA	Lung specific
F7CA88		RNH1	2.03257	0.0475778	Up	NA	NA	NA	Lung specific
F7H5Q6			2.03521	0.0374366	Up	NA	NA	NA	Lung specific
F6VI02		UBLCP1	2.04193	0.0218463	Up	NA	NA	NA	Lung specific
F6YUM9		RENBP	2.04386	0.01684	Up	NA	NA	NA	Lung specific
F6SUC4		MCAT	2.06072	0.0231202	Up	NA	NA	NA	Lung specific
A0A5F7ZS74			2.06167	0.0288032	Up	NA	NA	NA	Lung specific
A0A1D5Q793			2.06812	0.0074253	Up	NA	NA	NA	Lung specific
A0A5F7ZPD3		IPO11	2.08362	0.0436518	Up	NA	NA	NA	Lung specific
A0A5F8AG08			2.09119	0.0102776	Up	NA	NA	NA	Lung specific
F7HNG1		SEMA3C	2.10673	0.0370061	Up	NA	NA	NA	Lung specific
A0A1D5R8E7		LRRC41	2.10689	0.021847	Up	NA	NA	NA	Lung specific
A0A1D5R641			2.11706	0.000797955	Up	NA	NA	NA	Lung specific
F7ETK4		EPG5	2.13692	0.0483512	Up	NA	NA	NA	Lung specific
A0A5F7ZM78			2.15255	0.000523991	Up	NA	NA	NA	Lung specific
A0A1D5R5A1			2.15331	0.0140078	Up	NA	NA	NA	Lung specific
F7B1C9		EED	2.15952	0.0367142	Up	NA	NA	NA	Lung specific
F7HGW7		CELF1	2.18434	0.00210156	Up	NA	NA	NA	Lung specific
H9FUZ3		NRD1	2.18446	0.00948457	Up	NA	NA	NA	Lung specific
F6QS54	1,2-dihydroxy-3-keto-5-methylthiopentene dioxygenase	ADI1	2.18838	0.0278768	Up	NA	NA	NA	Lung specific
F7AB32		ITLN1	2.20117	0.041297	Up	NA	NA	NA	Lung specific
F7EC61		IFIT3	2.21029	0.000274434	Up	NA	NA	NA	Lung specific
F6UFH8		FAM49A	2.21336	0.00388652	Up	NA	NA	NA	Lung specific
G7N2X2		GPCPD1	2.21561	0.0227967	Up	NA	NA	NA	Lung specific
A0A1D5QEN7		GCLC	2.22071	0.0140278	Up	NA	NA	NA	Lung specific
F7H197	Histidine ammonia-lyase	HAL	2.23242	0.0256092	Up	NA	NA	NA	Lung specific
A0A1D5RCV0			2.2327	0.0205178	Up	NA	NA	NA	Lung specific
A0A5F8ABM3			2.24692	0.0390716	Up	NA	NA	NA	Lung specific
A0A1D5Q3B6			2.26393	0.0187719	Up	NA	NA	NA	Lung specific
H9ER04		RABGGTA	2.27412	0.0127518	Up	NA	NA	NA	Lung specific
F6QZ27		CTBS	2.28847	0.0239213	Up	NA	NA	NA	Lung specific
G7NK78	mRNA cap guanine-N7 methyltransferase	RNMT	2.31324	0.00341348	Up	NA	NA	NA	Lung specific
F7HMN7		MLKL	2.34442	0.0280483	Up	NA	NA	NA	Lung specific
A0A5F7ZI83		NAA15	2.34656	0.00984221	Up	NA	NA	NA	Lung specific
F7HU96		NSMAF	2.34777	0.0190503	Up	NA	NA	NA	Lung specific
A0A1D5RH24		RNF114	2.35076	0.029333	Up	NA	NA	NA	Lung specific
G7NFA8		EGK_07540	2.35281	0.0359254	Up	NA	NA	NA	Lung specific
F7F804		C14H11orf73	2.36585	0.0116393	Up	NA	NA	NA	Lung specific
F6RCB6		TRMT1L	2.39885	0.0219424	Up	NA	NA	NA	Lung specific
F7H693		RPAP3	2.41641	0.032204	Up	NA	NA	NA	Lung specific
H9YYP7		KIAA0913	2.42406	0.0131312	Up	NA	NA	NA	Lung specific
F6XQD8		AKT2	2.43641	0.000219639	Up	NA	NA	NA	Lung specific
F6ZD63	Proliferating cell nuclear antigen	PCNA	2.4526	0.0177216	Up	NA	NA	NA	Lung specific
A0A5F7ZQ19		STARD10	2.4533	0.0133451	Up	NA	NA	NA	Lung specific
A0A5F8A6V6		LOC711210	2.45949	0.0194983	Up	NA	NA	NA	Lung specific
A0A1D5QPP2			2.47971	0.0113268	Up	NA	NA	NA	Lung specific
F7GFS1		GGACT	2.49854	0.0453729	Up	NA	NA	NA	Lung specific
F7GS55		TNFAIP8L1	2.50295	0.0176211	Up	NA	NA	NA	Lung specific
A0A5F8AJL0		FNBP1	2.51836	0.0131877	Up	NA	NA	NA	Lung specific
F7GET4		SLFN13	2.52144	0.000126627	Up	NA	NA	NA	Lung specific
F7HG52		C6	2.52282	0.0136283	Up	NA	NA	NA	Lung specific
H9ETP4			2.53053	0.0373335	Up	NA	NA	NA	Lung specific
F6QD04		PISD	2.56756	0.0160071	Up	NA	NA	NA	Lung specific
F7GVT1		FYB	2.56769	0.0442726	Up	NA	NA	NA	Lung specific
H9FMP3		CDC34	2.57271	0.0406429	Up	NA	NA	NA	Lung specific
H9ZEA6		LOC701279	2.57369	0.0351779	Up	NA	NA	NA	Lung specific
A0A5F8ATB2		COL4A3BP	2.58427	0.00890993	Up	NA	NA	NA	Lung specific
F7HJZ5		KIN	2.62787	0.0301886	Up	NA	NA	NA	Lung specific
A0A5F7ZUV1		PATL1	2.65533	0.0183952	Up	NA	NA	NA	Lung specific
F6ZCI4		SURF2	2.69028	0.026963	Up	NA	NA	NA	Lung specific
A0A5F7ZJL7			2.69355	0.0154585	Up	NA	NA	NA	Lung specific
F6SRR3		VILL	2.69572	0.00170469	Up	NA	NA	NA	Lung specific
F7GLS5		FAM96B	2.69886	0.0017543	Up	NA	NA	NA	Lung specific
F7ELE2		RGS10	2.70045	0.0222454	Up	NA	NA	NA	Lung specific
H9ZCT1		SSR1	2.7202	0.0252783	Up	NA	NA	NA	Lung specific
F6WE02	Signal transducer and activator of transcription	STAT1	2.74715	0.0340397	Up	NA	NA	NA	Lung specific
F7D0F3		TOM1L1	2.76011	0.000711377	Up	NA	NA	NA	Lung specific
F7H3Z6	Flap endonuclease 1	FEN1	2.871	0.0415758	Up	NA	NA	NA	Lung specific
F7FRW5		LOC715619	2.92725	0.0401227	Up	NA	NA	NA	Lung specific
G7MES5		RAB7L1	3.02658	0.0342056	Up	NA	NA	NA	Lung specific
F6SZW5		KIFAP3	3.03464	0.0111822	Up	NA	NA	NA	Lung specific
F6VFQ0		NDUFS7	3.04063	0.0235759	Up	NA	NA	NA	Lung specific
F7G2B7		NT5DC1	3.04561	9.54e-05	Up	NA	NA	NA	Lung specific
Q0PXR1		DDX58	3.05017	0.00252303	Up	NA	NA	NA	Lung specific
A0A1D5QCG3			3.05974	0.00123041	Up	NA	NA	NA	Lung specific
A0A5F7ZB87			3.0641	0.0177395	Up	NA	NA	NA	Lung specific
Q0GBW6		IFIH1	3.06711	0.00855893	Up	NA	NA	NA	Lung specific
F7FGS4	NADPH-dependent diflavin oxidoreductase 1	NDOR1	3.07458	0.00198443	Up	NA	NA	NA	Lung specific
F6ZE09		TRPM7	3.07564	0.0202404	Up	NA	NA	NA	Lung specific
F6WEV7		PLEKHF1	3.10748	0.0130991	Up	NA	NA	NA	Lung specific
F7DWL4		LOC719463	3.12741	0.0255034	Up	NA	NA	NA	Lung specific
F6SE34			3.16128	0.0197248	Up	NA	NA	NA	Lung specific
F7E8F3		RFC3	3.19992	0.0494491	Up	NA	NA	NA	Lung specific
F6Z0R5		HP	3.28649	0.0340582	Up	NA	NA	NA	Lung specific
A0A5F7ZUS6		ABL1	3.32213	0.0174556	Up	NA	NA	NA	Lung specific
A0A5F8A9I5		UAP1	3.33371	0.0190036	Up	NA	NA	NA	Lung specific
F7BK31		WDR45	3.34212	0.00728514	Up	NA	NA	NA	Lung specific
A1E2I5	Interferon-induced GTP-binding protein Mx2	MX2	3.39813	0.00245024	Up	NA	NA	NA	Lung specific
F7HBG1		MRPS33	3.52301	0.0396273	Up	NA	NA	NA	Lung specific
A0A5F7ZVG1		GDE1	3.56989	0.00880383	Up	NA	NA	NA	Lung specific
F7EVQ4		LOC709612	3.57658	0.0316089	Up	NA	NA	NA	Lung specific
A0A1D5QQX3		LIMK2	3.6979	0.0177261	Up	NA	NA	NA	Lung specific
F7C3Q4		KCNAB2	3.70903	0.0205246	Up	NA	NA	NA	Lung specific
A0A1D5Q0M1		GTF2H4	3.71972	0.00857441	Up	NA	NA	NA	Lung specific
F7HRH0			3.82126	0.049004	Up	NA	NA	NA	Lung specific
A0A5F8ABY2		APBB1IP	3.83771	0.0174739	Up	NA	NA	NA	Lung specific
F7GCV4	Translocating chain-associated membrane protein	TRAM1	4.0173	0.0309748	Up	NA	NA	NA	Lung specific
A0A1D5R9Y7		MGME1	4.08597	0.0430677	Up	NA	NA	NA	Lung specific
F7DMS6		GGPS1	4.11949	0.00105165	Up	NA	NA	NA	Lung specific
A0A1D5R0F2	Uridine kinase	UCK1	4.18757	0.00721284	Up	NA	NA	NA	Lung specific
F7HLN4		ACAP1	4.26282	0.0371099	Up	NA	NA	NA	Lung specific
A0A5F7ZVR7		FAM188A	4.42604	0.0214178	Up	NA	NA	NA	Lung specific
A0A1D5R9C6		UBE2A	4.44123	0.0465821	Up	NA	NA	NA	Lung specific
F6QYI7		CPSF4	4.5045	0.00922688	Up	NA	NA	NA	Lung specific
Q6IYH1	NADH-ubiquinone oxidoreductase chain 3	ND3	4.55091	0.00198536	Up	NA	NA	NA	Lung specific
A0A1D5QQM9		YTHDC1	4.7264	0.00153462	Up	NA	NA	NA	Lung specific
A0A5F8AUH0		GOLGA1	4.73783	9.22e-05	Up	NA	NA	NA	Lung specific
F6VNP9		TMEM70	4.8948	0.00415842	Up	NA	NA	NA	Lung specific
A0A5F7Z7P0		SLC27A6	4.91679	0.0373152	Up	NA	NA	NA	Lung specific
F7BFH8		UBE2L6	5.00502	0.049665	Up	NA	NA	NA	Lung specific
I0FKQ1		ARL1	5.28349	0.0379529	Up	NA	NA	NA	Lung specific
F7H5C5		RHEB	5.33831	0.0470618	Up	NA	NA	NA	Lung specific
A0A5F7ZUA1		MYPN	5.37027	0.0280482	Up	NA	NA	NA	Lung specific
A0A1D5Q449			5.46657	0.0401161	Up	NA	NA	NA	Lung specific
A0A5F7ZC88			5.89357	0.0169071	Up	NA	NA	NA	Lung specific
H9Z3M9			6.09992	0.0406043	Up	NA	NA	NA	Lung specific
F7HF07		IGFBP4	6.49728	0.000526679	Up	NA	NA	NA	Lung specific
F6W7C8		PIK3CG	7.28598	0.000525199	Up	NA	NA	NA	Lung specific
A0A1D5REK8			9.38185	0.0396782	Up	NA	NA	NA	Lung specific
A0A5F7ZG92		DPH1	10.7221	0.0208004	Up	NA	NA	NA	Lung specific
A0A1D5QAR2		SEC14L1	10.8009	0.0369017	Up	NA	NA	NA	Lung specific
A0A1D5QKF8		C10orf76	11.1649	0.0423106	Up	NA	NA	NA	Lung specific
F6WH98		CRELD2	11.7734	0.00307368	Up	NA	NA	NA	Lung specific
F7GJI8		DPY30	16.7643	0.00493446	Up	NA	NA	NA	Lung specific
I0FLZ7			20.9747	0.00749005	Up	NA	NA	NA	Lung specific
P12545	Plasminogen	PLG	44.9497	0.0363678	Up	NA	NA	NA	Lung specific
A0A5F7ZST9		PUS7	72.5851	0.029723	Up	NA	NA	NA	Lung specific
F6PWQ7		S100P	88.1511	0.0298472	Up	NA	NA	NA	Lung specific
H9FW97		UBE2R2	3.79728	0.0399565	Up	0.046095	2.64e-05	Down	mutual exclusion
F7F3B5		RNF126	1.95561	0.0172134	Up	0.282121	0.0252275	Down	mutual exclusion
F7GIR8		C1H1orf50	1.53357	0.0221278	Up	0.348533	0.0233435	Down	mutual exclusion
F6XKY8	Thiamine-triphosphatase	THTPA	2.47793	0.0155894	Up	0.361261	0.0303652	Down	mutual exclusion
F7HGD6		SNAPIN	2.46656	0.0300261	Up	0.404581	0.00634895	Down	mutual exclusion
F6S8R2		PDCD5	1.33832	0.0450386	Up	0.428898	0.00379401	Down	mutual exclusion
F6W2A6		HMGB1	1.55038	0.00469999	Up	0.456329	0.00365667	Down	mutual exclusion
F7F8P2		EEF2K	1.65133	0.012454	Up	0.460223	0.0469758	Down	mutual exclusion
F7HAB9		GGA1	1.53663	0.00703535	Up	0.482558	0.0250045	Down	mutual exclusion
F7FF79		PSME1	1.57844	0.0376228	Up	0.551467	0.0210105	Down	mutual exclusion
G7MFY2		SF3A3	1.22075	0.0472408	Up	0.559312	0.0365661	Down	mutual exclusion
F7EYD7		RPA2	2.19227	0.0480009	Up	0.586336	0.0325746	Down	mutual exclusion
F6U7E0		DIS3L2	1.40206	0.0465364	Up	0.632205	0.00614845	Down	mutual exclusion
F7HQ35		LOC719947	1.61038	0.010308	Up	0.696219	0.0367181	Down	mutual exclusion
F6Z9D2		FBXO4	2.12145	0.00638376	Up	0.699275	0.0321238	Down	mutual exclusion
A0A5F7ZNT2		SUPT6H	1.34838	0.0266796	Up	0.722232	0.00546541	Down	mutual exclusion
F6ZUY6	Ferritin	RUVBL2	0.661297	0.011688	Down	1.27578	0.0358012	Up	mutual exclusion
F6R553		LOC718202	0.819191	0.00271165	Down	1.43242	0.0289778	Up	mutual exclusion
H9EVG4		ESYT1	0.837977	0.0192148	Down	1.4497	0.0185159	Up	mutual exclusion
H9FU41		ITPR2	0.69993	0.00224374	Down	1.46565	0.0109772	Up	mutual exclusion
A0A1D5Q1K4		ACTR1B	0.56671	0.026125	Down	1.58624	2.67e-05	Up	mutual exclusion
G7NRV6			0.728331	0.0116022	Down	1.66053	0.0120009	Up	mutual exclusion
F6TV85		SNTB2	0.569881	0.0353153	Down	1.71288	0.028107	Up	mutual exclusion
F7HQU2		LOC710068	0.698899	0.0201836	Down	1.87769	0.03947	Up	mutual exclusion
F7C254		TMTC3	0.631031	0.0138971	Down	2.05284	0.00394169	Up	mutual exclusion
F6QI47	DNA-directed RNA polymerase	POLR2B	0.835774	0.0251475	Down	2.18305	0.00930632	Up	mutual exclusion
F6Y772		LOC693607	0.571409	0.046058	Down	2.20104	0.0213776	Up	mutual exclusion
H9G208		SNRNP40	0.654039	0.0366479	Down	2.20905	0.024571	Up	mutual exclusion
H9FT55			0.493136	0.0220718	Down	2.34525	0.0219285	Up	mutual exclusion
A0A1D5Q8P3		PTGS1	0.462549	0.0148258	Down	2.35463	0.0435696	Up	mutual exclusion
A0A1D5Q217		STXBP1	0.627914	0.011968	Down	2.40105	0.0262036	Up	mutual exclusion
G7N355		C20orf3	0.628107	0.0399495	Down	2.65044	0.035298	Up	mutual exclusion
A0A1D5QK29		SEC24B	0.781358	0.0245184	Down	2.80444	0.00440725	Up	mutual exclusion
F7DGH1		TMEM43	0.716427	0.00123112	Down	2.96088	0.0451007	Up	mutual exclusion
F7B9I1		SYPL1	0.520357	0.0478281	Down	23.9269	0.0147905	Up	mutual exclusion
