# Supplementary material for: Proteomic and phosphoproteomic profiling of COVID-19-associated lung and liver injury: a report based on rhesus macaques
Source: Signal Transduct Target Ther. 2022 Jan 28;7:27. doi: 10.1038/s41392-022-00882-7 (PMC8795284; doi:10.1038/s41392-022-00882-7)
Supplement: Supplementary file 9 — Table S8 [file 41392_2022_882_MOESM9_ESM.xlsx]

## Sheet: Sheet1
Term	Database	ID	Input number	Background number	GeneRatio	P-Value	Corrected P-Value	Fold change of input proteins	Input	Hyperlink
Ribosome	KEGG PATHWAY	mcc03010	9	144	0.0625	2.03016e-05	0.00358784	Up	H9Z3M9|F7ES75|F7GZ82|I2CYS6|F7GNB2|F7HQ35|F7HIX4|F7DWL4|A0A1D5Q793	http://www.genome.jp/kegg-bin/show_pathway?mcc03010/mcc:710490%09red/mcc:712987%09red/mcc:700150%09red/mcc:712352%09red/mcc:695218%09red/mcc:696636%09red/mcc:700603%09red/mcc:707384%09red/mcc:714858%09red
DNA replication	KEGG PATHWAY	mcc03030	5	30	0.166667	2.22847e-05	0.00358784	Up	F7H3Z6|H9ZEA6|F7EYD7|F7E8F3|F6ZD63	http://www.genome.jp/kegg-bin/show_pathway?mcc03030/mcc:714220%09red/mcc:718006%09red/mcc:716612%09red/mcc:700330%09red/mcc:722348%09red
RIG-I-like receptor signaling pathway	KEGG PATHWAY	mcc04622	5	53	0.0943396	0.000262374	0.0281614	Up	A0A1D5QQL5|F7DBZ3|Q0GBW6|Q0PXR1|A0A1D5RCV0	http://www.genome.jp/kegg-bin/show_pathway?mcc04622/mcc:702024%09red/mcc:717427%09red/mcc:709116%09red/mcc:700141%09red/mcc:704638%09red
Mismatch repair	KEGG PATHWAY	mcc03430	3	18	0.166667	0.00110095	0.0886264	Up	F6ZD63|F7EYD7|F7E8F3	http://www.genome.jp/kegg-bin/show_pathway?mcc03430/mcc:714220%09red/mcc:718006%09red/mcc:716612%09red
Hepatitis B	KEGG PATHWAY	mcc05161	6	141	0.0425532	0.00336371	0.129439	Up	I2CVJ1|F7DBZ3|Q0PXR1|F6ZD63|Q0GBW6|F6U0K7	http://www.genome.jp/kegg-bin/show_pathway?mcc05161/mcc:704871%09red/mcc:718006%09red/mcc:694164%09red/mcc:704638%09red/mcc:717427%09red/mcc:702024%09red
mRNA surveillance pathway	KEGG PATHWAY	mcc03015	4	65	0.0615385	0.00479329	0.129439	Up	F7G576|G7NK78|F7HSB5|H9FWP2	http://www.genome.jp/kegg-bin/show_pathway?mcc03015/mcc:697708%09red/mcc:699163%09red/mcc:702348%09red/mcc:100430132%09red
Metabolic pathways	KEGG PATHWAY	mcc01100	20	1075	0.0186047	0.00522581	0.129439	Up	A0A1D5QL55|F7E6I7|F6SUC4|H9ZD06|F6QD04|F6XKY8|A0A1D5R0F2|F6W7C8|F7H9P5|F7GSL0|H9EV74|G7NFA8|G7MSA6|Q6IYH1|H9Z0R8|F6QS54|F7HGU4|F7H6L5|I2CWU4|F6TRE8	http://www.genome.jp/kegg-bin/show_pathway?mcc01100/mcc:2846622%09red/mcc:709604%09red/mcc:715664%09red/mcc:695178%09red/mcc:711556%09red/mcc:714403%09red/mcc:693377%09red/mcc:702309%09red/mcc:703898%09red/mcc:704926%09red/mcc:698857%09red/mcc:697736%09red/mcc:574353%09red/mcc:693949%09red/mcc:715417%09red/mcc:714090%09red/mcc:722050%09red/mcc:693525%09red/mcc:716180%09red/mcc:716905%09red
Ubiquitin mediated proteolysis	KEGG PATHWAY	mcc04120	5	111	0.045045	0.00583378	0.13268	Up	F6Z9D2|H9FW97|F7BFH8|G7N5G4|H9FMP3	http://www.genome.jp/kegg-bin/show_pathway?mcc04120/mcc:697007%09red/mcc:701507%09red/mcc:100425016%09red/mcc:709012%09red/mcc:705561%09red
Nucleotide excision repair	KEGG PATHWAY	mcc03420	3	35	0.0857143	0.00618074	0.13268	Up	F6ZD63|F7EYD7|F7E8F3	http://www.genome.jp/kegg-bin/show_pathway?mcc03420/mcc:714220%09red/mcc:718006%09red/mcc:716612%09red
Fatty acid biosynthesis	KEGG PATHWAY	mcc00061	2	13	0.153846	0.00935654	0.1883	Up	F6SUC4|G7MSA6	http://www.genome.jp/kegg-bin/show_pathway?mcc00061/mcc:711556%09red/mcc:693949%09red
Parkinson disease	KEGG PATHWAY	mcc05012	5	134	0.0373134	0.0122346	0.223249	Up	F6TRE8|F7BFH8|H9EV74|Q6IYH1|F6U0K7	http://www.genome.jp/kegg-bin/show_pathway?mcc05012/mcc:702309%09red/mcc:705561%09red/mcc:697736%09red/mcc:694164%09red/mcc:2846622%09red
Fatty acid metabolism	KEGG PATHWAY	mcc01212	3	50	0.06	0.0154231	0.227007	Up	F6SUC4|G7MSA6|A0A1D5QL55	http://www.genome.jp/kegg-bin/show_pathway?mcc01212/mcc:693377%09red/mcc:711556%09red/mcc:693949%09red
Influenza A	KEGG PATHWAY	mcc05164	5	143	0.034965	0.0156876	0.227007	Up	P12545|F7DBZ3|Q0GBW6|Q0PXR1|F6U0K7	http://www.genome.jp/kegg-bin/show_pathway?mcc05164/mcc:702024%09red/mcc:717427%09red/mcc:703891%09red/mcc:694164%09red/mcc:704638%09red
AMPK signaling pathway	KEGG PATHWAY	mcc04152	4	97	0.0412371	0.0178019	0.231905	Up	F7H5C5|H9FWP2|F6XAS8|F7F8P2	http://www.genome.jp/kegg-bin/show_pathway?mcc04152/mcc:715378%09red/mcc:697357%09red/mcc:698604%09red/mcc:699163%09red
Carbon metabolism	KEGG PATHWAY	mcc01200	4	104	0.0384615	0.0221768	0.263567	Up	F6TRE8|I2CWU4|F7HGU4|H9ZD06	http://www.genome.jp/kegg-bin/show_pathway?mcc01200/mcc:702309%09red/mcc:709604%09red/mcc:714090%09red/mcc:574353%09red
Glycerophospholipid metabolism	KEGG PATHWAY	mcc00564	3	59	0.0508475	0.0233612	0.263567	Up	F6VSZ9|F6QD04|G7N2X2	http://www.genome.jp/kegg-bin/show_pathway?mcc00564/mcc:719117%09red/mcc:713603%09red/mcc:716905%09red
Complement and coagulation cascades	KEGG PATHWAY	mcc04610	3	60	0.05	0.0243565	0.263567	Up	F7GRY2|F7HG52|P12545	http://www.genome.jp/kegg-bin/show_pathway?mcc04610/mcc:694223%09red/mcc:703891%09red/mcc:696266%09red
Biosynthesis of amino acids	KEGG PATHWAY	mcc01230	3	61	0.0491803	0.0253744	0.263567	Up	I2CWU4|F7HGU4|H9ZD06	http://www.genome.jp/kegg-bin/show_pathway?mcc01230/mcc:709604%09red/mcc:714090%09red/mcc:574353%09red
Epstein-Barr virus infection	KEGG PATHWAY	mcc05169	5	169	0.0295858	0.029144	0.264592	Up	A0A1D5QQL5|I2CVJ1|F7DBZ3|Q0PXR1|F6U0K7	http://www.genome.jp/kegg-bin/show_pathway?mcc05169/mcc:704871%09red/mcc:717427%09red/mcc:694164%09red/mcc:700141%09red/mcc:704638%09red
Base excision repair	KEGG PATHWAY	mcc03410	2	26	0.0769231	0.0309902	0.264592	Up	F7H3Z6|F6ZD63	http://www.genome.jp/kegg-bin/show_pathway?mcc03410/mcc:718006%09red/mcc:722348%09red
Measles	KEGG PATHWAY	mcc05162	4	117	0.034188	0.0319153	0.264592	Up	F7DBZ3|Q0GBW6|Q0PXR1|F6U0K7	http://www.genome.jp/kegg-bin/show_pathway?mcc05162/mcc:702024%09red/mcc:717427%09red/mcc:694164%09red/mcc:704638%09red
Citrate cycle (TCA cycle)	KEGG PATHWAY	mcc00020	2	32	0.0625	0.0442707	0.264592	Up	F7HGU4|F6TRE8	http://www.genome.jp/kegg-bin/show_pathway?mcc00020/mcc:702309%09red/mcc:709604%09red
Protein processing in endoplasmic reticulum	KEGG PATHWAY	mcc04141	4	132	0.030303	0.0458367	0.264592	Up	H9ZCT1|F6VW58|G7N322|F7GCV4	http://www.genome.jp/kegg-bin/show_pathway?mcc04141/mcc:698440%09red/mcc:693963%09red/mcc:693818%09red/mcc:707876%09red
Hepatitis C	KEGG PATHWAY	mcc05160	4	133	0.0300752	0.0468681	0.264592	Up	I2CVJ1|F7DBZ3|Q0PXR1|F6U0K7	http://www.genome.jp/kegg-bin/show_pathway?mcc05160/mcc:704871%09red/mcc:717427%09red/mcc:694164%09red/mcc:704638%09red
ECM-receptor interaction	KEGG PATHWAY	mcc04512	6	44	0.136364	1.10211e-05	0.0039235	Down	H9ETF2|A0A1D5QHV8|F6XEQ9|I0FRM8|F7GXE0|F6RU72	http://www.genome.jp/kegg-bin/show_pathway?mcc04512/mcc:720945%09red/mcc:708287%09red/mcc:707756%09red/mcc:707892%09red/mcc:706179%09red/mcc:574315%09red
Arrhythmogenic right ventricular cardiomyopathy (ARVC)	KEGG PATHWAY	mcc05412	5	53	0.0943396	0.000303563	0.0540343	Down	H9ETF2|F7GXE0|F6RU72|F6RNT8|F7C314	http://www.genome.jp/kegg-bin/show_pathway?mcc05412/mcc:707756%09red/mcc:714344%09red/mcc:706179%09red/mcc:574315%09red/mcc:715190%09red
Proteoglycans in cancer	KEGG PATHWAY	mcc05205	7	153	0.0457516	0.00125107	0.139784	Down	F6XET9|H9Z1R6|H9ETF2|H9ZCX6|F6VZ13|F7GXE0|A0A1D5QAR1	http://www.genome.jp/kegg-bin/show_pathway?mcc05205/mcc:707513%09red/mcc:707756%09red/mcc:709018%09red/mcc:699700%09red/mcc:709828%09red/mcc:698478%09red/mcc:574315%09red
Amoebiasis	KEGG PATHWAY	mcc05146	5	78	0.0641026	0.00157061	0.139784	Down	F6XEQ9|A0A1D5QHV8|B3Y6B8|I0FRM8|H9FT55	http://www.genome.jp/kegg-bin/show_pathway?mcc05146/mcc:705680%09red/mcc:707892%09red/mcc:697482%09red/mcc:720945%09red/mcc:708287%09red
Focal adhesion	KEGG PATHWAY	mcc04510	6	139	0.0431655	0.00367184	0.145242	Down	H9ETF2|H9ZDD0|A0A1D5QHV8|F6XEQ9|I0FRM8|F7GXE0	http://www.genome.jp/kegg-bin/show_pathway?mcc04510/mcc:720945%09red/mcc:708287%09red/mcc:707756%09red/mcc:707892%09red/mcc:706407%09red/mcc:574315%09red
Hypertrophic cardiomyopathy (HCM)	KEGG PATHWAY	mcc05410	4	64	0.0625	0.0050852	0.146678	Down	H9ETF2|F7GXE0|F6RU72|F6RNT8	http://www.genome.jp/kegg-bin/show_pathway?mcc05410/mcc:707756%09red/mcc:715190%09red/mcc:706179%09red/mcc:574315%09red
Dilated cardiomyopathy (DCM)	KEGG PATHWAY	mcc05414	4	65	0.0615385	0.00535623	0.146678	Down	H9ETF2|F7GXE0|F6RU72|F6RNT8	http://www.genome.jp/kegg-bin/show_pathway?mcc05414/mcc:707756%09red/mcc:715190%09red/mcc:706179%09red/mcc:574315%09red
Endocrine and other factor-regulated calcium reabsorption	KEGG PATHWAY	mcc04961	3	37	0.0810811	0.00777976	0.197828	Down	F7GY84|F6WUB1|H9FT55	http://www.genome.jp/kegg-bin/show_pathway?mcc04961/mcc:705680%09red/mcc:716682%09red/mcc:700443%09red
Small cell lung cancer	KEGG PATHWAY	mcc05222	4	78	0.0512821	0.00979489	0.212045	Down	H9ETF2|F6XEQ9|I0FRM8|A0A1D5QHV8	http://www.genome.jp/kegg-bin/show_pathway?mcc05222/mcc:708287%09red/mcc:707756%09red/mcc:707892%09red/mcc:720945%09red
Protein digestion and absorption	KEGG PATHWAY	mcc04974	3	43	0.0697674	0.0114364	0.214282	Down	F6XEQ9|F7GY84|F6WUB1	http://www.genome.jp/kegg-bin/show_pathway?mcc04974/mcc:708287%09red/mcc:716682%09red/mcc:700443%09red
Bile secretion	KEGG PATHWAY	mcc04976	3	50	0.06	0.0167647	0.259489	Down	F6XTA5|F7GY84|F6WUB1	http://www.genome.jp/kegg-bin/show_pathway?mcc04976/mcc:716682%09red/mcc:700180%09red/mcc:700443%09red
Alzheimer disease	KEGG PATHWAY	mcc05010	5	146	0.0342466	0.0191771	0.28446	Down	H9EQI5|H9EN69|H9EMK7|F6UZQ6|H9FT55	http://www.genome.jp/kegg-bin/show_pathway?mcc05010/mcc:100428682%09red/mcc:619181%09red/mcc:710965%09red/mcc:701355%09red/mcc:705680%09red
Proximal tubule bicarbonate reclamation	KEGG PATHWAY	mcc04964	2	20	0.1	0.0208738	0.295191	Down	F7GY84|F6WUB1	http://www.genome.jp/kegg-bin/show_pathway?mcc04964/mcc:716682%09red/mcc:700443%09red
Thyroid hormone synthesis	KEGG PATHWAY	mcc04918	3	56	0.0535714	0.0222656	0.295191	Down	F7GY84|F6WUB1|H9FT55	http://www.genome.jp/kegg-bin/show_pathway?mcc04918/mcc:705680%09red/mcc:716682%09red/mcc:700443%09red
Salivary secretion	KEGG PATHWAY	mcc04970	3	57	0.0526316	0.0232669	0.295191	Down	F7GY84|F6WUB1|H9FT55	http://www.genome.jp/kegg-bin/show_pathway?mcc04970/mcc:705680%09red/mcc:716682%09red/mcc:700443%09red
Gastric acid secretion	KEGG PATHWAY	mcc04971	3	59	0.0508475	0.0253419	0.295191	Down	F7GY84|F6WUB1|H9FT55	http://www.genome.jp/kegg-bin/show_pathway?mcc04971/mcc:705680%09red/mcc:716682%09red/mcc:700443%09red
Bacterial invasion of epithelial cells	KEGG PATHWAY	mcc05100	3	60	0.05	0.0264156	0.295191	Down	F6ZFI9|F7GXE0|F7E520	http://www.genome.jp/kegg-bin/show_pathway?mcc05100/mcc:718113%09red/mcc:716082%09red/mcc:574315%09red
Pancreatic secretion	KEGG PATHWAY	mcc04972	3	60	0.05	0.0264156	0.295191	Down	F7GY84|F6WUB1|H9FT55	http://www.genome.jp/kegg-bin/show_pathway?mcc04972/mcc:705680%09red/mcc:716682%09red/mcc:700443%09red
Insulin secretion	KEGG PATHWAY	mcc04911	3	64	0.046875	0.0309512	0.295191	Down	F7GY84|F6WUB1|H9FT55	http://www.genome.jp/kegg-bin/show_pathway?mcc04911/mcc:705680%09red/mcc:716682%09red/mcc:700443%09red
Regulation of actin cytoskeleton	KEGG PATHWAY	mcc04810	5	167	0.0299401	0.0313834	0.295191	Down	H9ETF2|F7GXE0|F6VZ13|A0A1D5QAR1|F7E520	http://www.genome.jp/kegg-bin/show_pathway?mcc04810/mcc:574315%09red/mcc:716082%09red/mcc:707756%09red/mcc:709018%09red/mcc:699700%09red
mRNA surveillance pathway	KEGG PATHWAY	mcc03015	3	65	0.0461538	0.032145	0.295191	Down	G7MXN2|F7HTB8|G7NPC1	http://www.genome.jp/kegg-bin/show_pathway?mcc03015/mcc:700296%09red/mcc:713310%09red/mcc:707828%09red
Gap junction	KEGG PATHWAY	mcc04540	3	68	0.0441176	0.0358693	0.295191	Down	P69895|F7C314|H9FT55	http://www.genome.jp/kegg-bin/show_pathway?mcc04540/mcc:705680%09red/mcc:714344%09red/mcc:574113%09red
Phagosome	KEGG PATHWAY	mcc04145	4	119	0.0336134	0.0370696	0.295191	Down	H9ETF2|F7GXE0|B3Y6B8|P69895	http://www.genome.jp/kegg-bin/show_pathway?mcc04145/mcc:574315%09red/mcc:697482%09red/mcc:707756%09red/mcc:574113%09red
Aldosterone synthesis and secretion	KEGG PATHWAY	mcc04925	3	69	0.0434783	0.0371581	0.295191	Down	F7GY84|F6WUB1|H9FT55	http://www.genome.jp/kegg-bin/show_pathway?mcc04925/mcc:705680%09red/mcc:716682%09red/mcc:700443%09red
Salmonella infection	KEGG PATHWAY	mcc05132	3	71	0.0422535	0.0398062	0.295191	Down	F6ZFI9|B3Y6B8|F7E520	http://www.genome.jp/kegg-bin/show_pathway?mcc05132/mcc:718113%09red/mcc:716082%09red/mcc:697482%09red
cGMP-PKG signaling pathway	KEGG PATHWAY	mcc04022	4	122	0.0327869	0.0399423	0.295191	Down	H9EN69|F7GY84|F6WUB1|H9FT55	http://www.genome.jp/kegg-bin/show_pathway?mcc04022/mcc:100428682%09red/mcc:705680%09red/mcc:716682%09red/mcc:700443%09red
Aldosterone-regulated sodium reabsorption	KEGG PATHWAY	mcc04960	2	30	0.0666667	0.0419631	0.295191	Down	F7GY84|F6WUB1	http://www.genome.jp/kegg-bin/show_pathway?mcc04960/mcc:716682%09red/mcc:700443%09red
Mineral absorption	KEGG PATHWAY	mcc04978	2	31	0.0645161	0.0443785	0.295191	Down	F7GY84|F6WUB1	http://www.genome.jp/kegg-bin/show_pathway?mcc04978/mcc:716682%09red/mcc:700443%09red
Carbohydrate digestion and absorption	KEGG PATHWAY	mcc04973	2	32	0.0625	0.0468444	0.295191	Down	F7GY84|F6WUB1	http://www.genome.jp/kegg-bin/show_pathway?mcc04973/mcc:716682%09red/mcc:700443%09red
Tight junction	KEGG PATHWAY	mcc04530	4	129	0.0310078	0.0471267	0.295191	Down	F6WSS8|F6VZ13|F6RPV5|F6PL92	http://www.genome.jp/kegg-bin/show_pathway?mcc04530/mcc:719824%09red/mcc:711221%09red/mcc:709018%09red/mcc:714945%09red
Glutamatergic synapse	KEGG PATHWAY	mcc04724	3	78	0.0384615	0.0498042	0.295191	Down	H9EN69|H9EPI5|H9FT55	http://www.genome.jp/kegg-bin/show_pathway?mcc04724/mcc:705680%09red/mcc:100428682%09red/mcc:709774%09red
