# Supplementary material for: Proteomic and phosphoproteomic profiling of COVID-19-associated lung and liver injury: a report based on rhesus macaques
Source: Signal Transduct Target Ther. 2022 Jan 28;7:27. doi: 10.1038/s41392-022-00882-7 (PMC8795284; doi:10.1038/s41392-022-00882-7)
Supplement: Supplementary file 10 — Table S9 [file 41392_2022_882_MOESM10_ESM.xlsx]

## Sheet: Sheet1
Term	Database	ID	Input number	Background number	GeneRatio	P-Value	Corrected P-Value	Fold change of input proteins	Input	Hyperlink
Metabolic pathways	KEGG PATHWAY	mcc01100	57	1075	0.0530233	1.58014e-11	7.00001e-09	Up	A0A1D5QVH6|G7MPT0|G7MKG3|F6QWF3|F7BL23|F7EHM7|G7NQ58|E0V8I5|A0A1D5QED6|F7H444|F7ETD0|F7HD06|F7FTD2|F6UIB5|H9FTK4|I0FTK4|F7CAM5|F6SIV5|F7GKB9|I2CWI5|F6WGN2|A0A1D5QX71|F6SQD2|H9EPJ5|F7HT50|G7MHB6|F7HA37|F6TRE8|F7E6I7|F6Z4P3|G7MJG2|H9EXV7|F7D3H3|H9FS68|Q6GUQ6|G7NQI3|F6ZKY9|A0A1D5QPG1|H9EWW4|G7N8U6|F6WC35|G7MX20|G7MVC5|Q8WMN4|F7FLX2|F7A368|G7N4Q3|F7D0Y3|F7E8L2|F7H9P5|H9Z4K5|F7EAR8|F7HF22|F7HIA2|H9Z7V…	http://www.genome.jp/kegg-bin/show_pathway?mcc01100/mcc:697348%09red/mcc:703036%09red/mcc:696762%09red/mcc:709958%09red/mcc:714744%09red/mcc:703756%09red/mcc:702309%09red/mcc:698196%09red/mcc:701855%09red/mcc:700681%09red/mcc:707141%09red/mcc:718472%09red/mcc:699950%09red/mcc:703131%09red/mcc:696181%09red/mcc:714326%09red/mcc:574322%09red/mcc:698345%09red/mcc:715952%09red/mcc:710910%09red/mcc:706…
Ribosome	KEGG PATHWAY	mcc03010	15	144	0.104167	5.14997e-07	7.60479e-05	Up	F7HRN7|F7G0Y5|G7NAG1|F7HPI2|F6T7U9|G7MZC9|F7GZ82|F6Y9M4|I2CYS6|F7HQC8|F7A9N0|F7GNB2|F7B979|F7GQT7|F6T928	http://www.genome.jp/kegg-bin/show_pathway?mcc03010/mcc:695987%09red/mcc:718844%09red/mcc:694196%09red/mcc:702994%09red/mcc:712987%09red/mcc:574363%09red/mcc:712352%09red/mcc:697219%09red/mcc:106992264%09red/mcc:703120%09red/mcc:694274%09red/mcc:697513%09red/mcc:698483%09red/mcc:714858%09red/mcc:711081%09red
Aminoacyl-tRNA biosynthesis	KEGG PATHWAY	mcc00970	6	29	0.206897	5.34182e-05	0.00473286	Up	H9H3M7|F6VKE8|F6UXG7|G7NB00|F7CVI4|F6WGN2	http://www.genome.jp/kegg-bin/show_pathway?mcc00970/mcc:706792%09red/mcc:714744%09red/mcc:711121%09red/mcc:707449%09red/mcc:697033%09red/mcc:707002%09red
Retinol metabolism	KEGG PATHWAY	mcc00830	6	45	0.133333	0.000456374	0.028882	Up	F7A368|G7N797|I2CWI5|Q6GUQ6|E0V8I5|A0A1D5QPG1	http://www.genome.jp/kegg-bin/show_pathway?mcc00830/mcc:713672%09red/mcc:701855%09red/mcc:709644%09red/mcc:713549%09red/mcc:678686%09red/mcc:695791%09red
Protein processing in endoplasmic reticulum	KEGG PATHWAY	mcc04141	9	132	0.0681818	0.00181545	0.0618648	Up	H9EML7|F6SS58|G7N322|H9EQ88|F6PQ58|F7EFD7|H9EPJ5|F7EJF0|G7MX20	http://www.genome.jp/kegg-bin/show_pathway?mcc04141/mcc:700408%09red/mcc:711840%09red/mcc:697449%09red/mcc:698500%09red/mcc:709787%09red/mcc:710150%09red/mcc:717056%09red/mcc:698440%09red/mcc:711277%09red
RNA transport	KEGG PATHWAY	mcc03013	8	119	0.0672269	0.00349349	0.101475	Up	A0A1D5Q7K4|F6QKE0|F7DB82|A0A1D5QL31|G7NPT2|F7EFD7|F6WAH0|H9ETU6	http://www.genome.jp/kegg-bin/show_pathway?mcc03013/mcc:716083%09red/mcc:709200%09red/mcc:705438%09red/mcc:100426110%09red/mcc:700664%09red/mcc:710084%09red/mcc:710150%09red/mcc:700217%09red
Oxidative phosphorylation	KEGG PATHWAY	mcc00190	8	120	0.0666667	0.003665	0.101475	Up	F6QWF3|H9EXV7|F7HT50|F7H444|F7ETD0|G7NQ58|F6WC35|F6TRE8	http://www.genome.jp/kegg-bin/show_pathway?mcc00190/mcc:697843%09red/mcc:709958%09red/mcc:702309%09red/mcc:710521%09red/mcc:698345%09red/mcc:701389%09red/mcc:699950%09red/mcc:697967%09red
Alanine, aspartate and glutamate metabolism	KEGG PATHWAY	mcc00250	4	30	0.133333	0.00419113	0.106564	Up	H9Z7V8|I0FTK4|G7MHB6|F7CAM5	http://www.genome.jp/kegg-bin/show_pathway?mcc00250/mcc:714870%09red/mcc:693461%09red/mcc:715952%09red/mcc:106996424%09red
Fatty acid metabolism	KEGG PATHWAY	mcc01212	5	50	0.1	0.00432991	0.106564	Up	Q8WMN4|F7BL23|G7MSA6|F7DIX8|F7D0Y3	http://www.genome.jp/kegg-bin/show_pathway?mcc01212/mcc:696181%09red/mcc:718119%09red/mcc:714326%09red/mcc:698196%09red/mcc:693949%09red
Steroid hormone biosynthesis	KEGG PATHWAY	mcc00140	4	31	0.129032	0.00466035	0.10866	Up	F7A368|Q6GUQ6|Q8WMN4|F6SQD2	http://www.genome.jp/kegg-bin/show_pathway?mcc00140/mcc:713549%09red/mcc:718119%09red/mcc:678686%09red/mcc:574322%09red
Glycerophospholipid metabolism	KEGG PATHWAY	mcc00564	5	59	0.0847458	0.00823713	0.147722	Up	F6VSZ9|F7CKN2|G7NQI3|F7HF22|G7N5U7	http://www.genome.jp/kegg-bin/show_pathway?mcc00564/mcc:717174%09red/mcc:707141%09red/mcc:719074%09red/mcc:713603%09red/mcc:714639%09red
Spliceosome	KEGG PATHWAY	mcc03040	7	111	0.0630631	0.0084847	0.147722	Up	G7NHM1|H9G208|A0A1D5QNT3|G7ND29|Q5TM65|G7N8K3|I0FQ43	http://www.genome.jp/kegg-bin/show_pathway?mcc03040/mcc:705184%09red/mcc:721238%09red/mcc:701048%09red/mcc:696170%09red/mcc:697773%09red/mcc:713836%09red/mcc:705059%09red
Valine, leucine and isoleucine degradation	KEGG PATHWAY	mcc00280	4	43	0.0930233	0.0132328	0.162837	Up	H9EWW4|G7MPT0|F7BL23|F7DIX8	http://www.genome.jp/kegg-bin/show_pathway?mcc00280/mcc:696181%09red/mcc:718472%09red/mcc:701211%09red/mcc:698196%09red
Butanoate metabolism	KEGG PATHWAY	mcc00650	3	23	0.130435	0.0138222	0.165493	Up	F7BL23|G7MKG3|F7DIX8	http://www.genome.jp/kegg-bin/show_pathway?mcc00650/mcc:696181%09red/mcc:709490%09red/mcc:698196%09red
Thermogenesis	KEGG PATHWAY	mcc04714	9	191	0.0471204	0.0170165	0.188458	Up	F6QWF3|H9EXV7|F6VXY8|H9EN45|F7H444|F7ETD0|F6TRE8|F6WC35|F6Q4M5	http://www.genome.jp/kegg-bin/show_pathway?mcc04714/mcc:697843%09red/mcc:708623%09red/mcc:702309%09red/mcc:712848%09red/mcc:710521%09red/mcc:709029%09red/mcc:701389%09red/mcc:699950%09red/mcc:697967%09red
Nicotinate and nicotinamide metabolism	KEGG PATHWAY	mcc00760	3	27	0.111111	0.0203865	0.208653	Up	H9FS68|A0A1D5QVH6|F7H9P5	http://www.genome.jp/kegg-bin/show_pathway?mcc00760/mcc:719609%09red/mcc:703898%09red/mcc:701110%09red
Selenocompound metabolism	KEGG PATHWAY	mcc00450	2	10	0.2	0.022137	0.208653	Up	F6WGN2|F6UIB5	http://www.genome.jp/kegg-bin/show_pathway?mcc00450/mcc:694023%09red/mcc:714744%09red
Glycine, serine and threonine metabolism	KEGG PATHWAY	mcc00260	3	30	0.1	0.0262524	0.22365	Up	A0A1D5QX71|F6SIV5|F7D3H3	http://www.genome.jp/kegg-bin/show_pathway?mcc00260/mcc:706515%09red/mcc:708468%09red/mcc:693805%09red
One carbon pool by folate	KEGG PATHWAY	mcc00670	2	12	0.166667	0.0297501	0.244061	Up	A0A1D5QX71|G7N8U6	http://www.genome.jp/kegg-bin/show_pathway?mcc00670/mcc:706515%09red/mcc:694819%09red
Phenylalanine metabolism	KEGG PATHWAY	mcc00360	2	12	0.166667	0.0297501	0.244061	Up	F7HA37|F7D3H3	http://www.genome.jp/kegg-bin/show_pathway?mcc00360/mcc:708468%09red/mcc:701659%09red
Alzheimer disease	KEGG PATHWAY	mcc05010	7	146	0.0479452	0.030899	0.244433	Up	F6QWF3|H9EXV7|F7FKF0|F7H444|F7ETD0|H9FT55|F6TRE8	http://www.genome.jp/kegg-bin/show_pathway?mcc05010/mcc:698640%09red/mcc:702309%09red/mcc:705680%09red/mcc:710521%09red/mcc:697843%09red/mcc:701389%09red/mcc:697967%09red
Fatty acid biosynthesis	KEGG PATHWAY	mcc00061	2	13	0.153846	0.0338911	0.25023	Up	Q8WMN4|G7MSA6	http://www.genome.jp/kegg-bin/show_pathway?mcc00061/mcc:718119%09red/mcc:693949%09red
Nitrogen metabolism	KEGG PATHWAY	mcc00910	2	13	0.153846	0.0338911	0.25023	Up	H9Z7V8|F7CAM5	http://www.genome.jp/kegg-bin/show_pathway?mcc00910/mcc:693461%09red/mcc:715952%09red
Serotonergic synapse	KEGG PATHWAY	mcc04726	5	88	0.0568182	0.0357431	0.259577	Up	F7D3H3|Q6GUQ6|I0FJU1|E0V8I5|H9FT55	http://www.genome.jp/kegg-bin/show_pathway?mcc04726/mcc:705680%09red/mcc:708468%09red/mcc:678686%09red/mcc:701855%09red/mcc:703780%09red
Ribosome biogenesis in eukaryotes	KEGG PATHWAY	mcc03008	4	60	0.0666667	0.0365184	0.26093	Up	A0A1D5Q7K4|F7FX33|H9ENN4|F6R553	http://www.genome.jp/kegg-bin/show_pathway?mcc03008/mcc:709200%09red/mcc:718202%09red/mcc:709104%09red/mcc:715807%09red
Arginine biosynthesis	KEGG PATHWAY	mcc00220	2	14	0.142857	0.0382417	0.264704	Up	H9Z7V8|F7CAM5	http://www.genome.jp/kegg-bin/show_pathway?mcc00220/mcc:693461%09red/mcc:715952%09red
Chemical carcinogenesis	KEGG PATHWAY	mcc05204	4	62	0.0645161	0.0402067	0.274024	Up	Q6GUQ6|F6SQD2|E0V8I5|F6UIB5	http://www.genome.jp/kegg-bin/show_pathway?mcc05204/mcc:694023%09red/mcc:678686%09red/mcc:701855%09red/mcc:574322%09red
Synaptic vesicle cycle	KEGG PATHWAY	mcc04721	4	63	0.0634921	0.0421275	0.278778	Up	F7HT50|G7NQ58|H9Z538|A0A1D5QG76	http://www.genome.jp/kegg-bin/show_pathway?mcc04721/mcc:698345%09red/mcc:703554%09red/mcc:709958%09red/mcc:698953%09red
Mitophagy - animal	KEGG PATHWAY	mcc04137	4	64	0.0625	0.0440994	0.283131	Up	H9Z621|H9ENN4|G7N7V5|F6W1M5	http://www.genome.jp/kegg-bin/show_pathway?mcc04137/mcc:715807%09red/mcc:714413%09red/mcc:693782%09red/mcc:707280%09red
Tryptophan metabolism	KEGG PATHWAY	mcc00380	3	38	0.0789474	0.0458085	0.289903	Up	F7D3H3|F7DIX8|F6UIB5	http://www.genome.jp/kegg-bin/show_pathway?mcc00380/mcc:696181%09red/mcc:708468%09red/mcc:694023%09red
Bacterial invasion of epithelial cells	KEGG PATHWAY	mcc05100	6	60	0.1	0.000426799	0.153221	Down	H9G0A9|A0A1D5RFE7|F7E520|F7GXE0|F7HSL6|A0A1D5Q7U6	http://www.genome.jp/kegg-bin/show_pathway?mcc05100/mcc:716082%09red/mcc:704311%09red/mcc:721921%09red/mcc:714044%09red/mcc:693405%09red/mcc:574315%09red
Spliceosome	KEGG PATHWAY	mcc03040	7	111	0.0630631	0.00186482	0.296329	Down	F6UDK4|G7NA92|H9G1L4|F6Z0F9|G7MFY2|F7GEU6|F7HTB8	http://www.genome.jp/kegg-bin/show_pathway?mcc03040/mcc:715552%09red/mcc:709173%09red/mcc:712996%09red/mcc:713310%09red/mcc:709520%09red/mcc:721873%09red/mcc:715267%09red
Arrhythmogenic right ventricular cardiomyopathy (ARVC)	KEGG PATHWAY	mcc05412	4	53	0.0754717	0.0100443	0.347444	Down	F6WI86|H9ETF2|F6RU72|F7GXE0	http://www.genome.jp/kegg-bin/show_pathway?mcc05412/mcc:707756%09red/mcc:706179%09red/mcc:574315%09red/mcc:711526%09red
Regulation of actin cytoskeleton	KEGG PATHWAY	mcc04810	7	167	0.0419162	0.0150766	0.353282	Down	H9G0A9|F7AEV1|H9ETF2|F7HSL6|H9Z3A3|F7E520|F7GXE0	http://www.genome.jp/kegg-bin/show_pathway?mcc04810/mcc:715899%09red/mcc:716082%09red/mcc:695077%09red/mcc:707756%09red/mcc:721921%09red/mcc:693405%09red/mcc:574315%09red
Protein processing in endoplasmic reticulum	KEGG PATHWAY	mcc04141	6	132	0.0454545	0.0168671	0.353282	Down	F6TBT9|F7C6C6|F6W4X0|I0FRC7|I0FG44|G7NP88	http://www.genome.jp/kegg-bin/show_pathway?mcc04141/mcc:707967%09red/mcc:714650%09red/mcc:711029%09red/mcc:716353%09red/mcc:715743%09red/mcc:702936%09red
Focal adhesion	KEGG PATHWAY	mcc04510	6	139	0.0431655	0.020984	0.376664	Down	F7GCM2|F7AEV1|H9ETF2|F7HSL6|H9ZDD0|F7GXE0	http://www.genome.jp/kegg-bin/show_pathway?mcc04510/mcc:699524%09red/mcc:695077%09red/mcc:707756%09red/mcc:721921%09red/mcc:706407%09red/mcc:574315%09red
Ubiquitin mediated proteolysis	KEGG PATHWAY	mcc04120	5	111	0.045045	0.0291616	0.438576	Down	H9FND3|H9FW97|A0A1D5RFE7|F6Z9D2|G7MMC6	http://www.genome.jp/kegg-bin/show_pathway?mcc04120/mcc:697007%09red/mcc:701507%09red/mcc:702056%09red/mcc:704311%09red/mcc:717918%09red
Endocytosis	KEGG PATHWAY	mcc04144	7	195	0.0358974	0.031009	0.438576	Down	G7N1N9|H9G0A9|A0A1D5Q4U4|A0A1D5RFE7|F6TSB3|H9FPW6|A0A1D5QA33	http://www.genome.jp/kegg-bin/show_pathway?mcc04144/mcc:719734%09red/mcc:718875%09red/mcc:704311%09red/mcc:706026%09red/mcc:703191%09red/mcc:709004%09red/mcc:693405%09red
Proteoglycans in cancer	KEGG PATHWAY	mcc05205	6	153	0.0392157	0.0311537	0.438576	Down	F7GCM2|H9ETF2|A0A1D5RFE7|F6PRP0|F7GXE0|A0A1D5Q7U6	http://www.genome.jp/kegg-bin/show_pathway?mcc05205/mcc:699524%09red/mcc:707756%09red/mcc:704311%09red/mcc:709830%09red/mcc:714044%09red/mcc:574315%09red
ECM-receptor interaction	KEGG PATHWAY	mcc04512	3	44	0.0681818	0.0323247	0.438576	Down	H9ETF2|F7GXE0|F6RU72	http://www.genome.jp/kegg-bin/show_pathway?mcc04512/mcc:707756%09red/mcc:706179%09red/mcc:574315%09red
RNA transport	KEGG PATHWAY	mcc03013	5	119	0.0420168	0.0372979	0.438576	Down	G7MXN2|G7MZ42|F7HTB8|F6YDF5|F6ZN69	http://www.genome.jp/kegg-bin/show_pathway?mcc03013/mcc:713282%09red/mcc:700296%09red/mcc:713310%09red/mcc:703628%09red/mcc:100426308%09red
