# Supplementary material for: Proteomic and phosphoproteomic profiling of COVID-19-associated lung and liver injury: a report based on rhesus macaques
Source: Signal Transduct Target Ther. 2022 Jan 28;7:27. doi: 10.1038/s41392-022-00882-7 (PMC8795284; doi:10.1038/s41392-022-00882-7)
Supplement: Supplementary file 11 — Table S10 [file 41392_2022_882_MOESM11_ESM.xlsx]

## Sheet: HD033_lung_STY_sites_normal_imp
Phosphosites	C1_lung	C2_lung	C3_lung	V1_lung	V2_lung	V3_lung	V4_lung	V5_lung	Amino acid	Localization prob	Proteins	Positions within proteins	Protein names	Gene names	Sequence window
A0A1D5Q037-S193	4.88801	13.0049	4.07795	18.2539	6.75644	10.9748	10.0394	31.8354	S	0.962251	A0A1D5Q037	193			LRARARARARAALRLSLTDPLVAEQDGTDES
F6SQ17-S268	0.864287	0.0861678	0.117901	0.215664	0.176576	0.462607	0.190987	0.192246	S	0.932767	F6SQ17	268		A4GALT	SPSVKKESELPRRVNSASSSNPPAEVDPDTI
F7HL09-S299	2.62061	3.40365	8.33301	12.1642	4.91818	2.69849	2.19407	4.79338	S	1	F7HL09	299		CTIF	DTAGDTGHSGLEAPRSPDTLAPVASERLPPQ
F7HL09-S18	2.86078	3.38877	5.27603	3.21181	2.4704	3.60891	2.22871	2.18701	S	1	F7HL09	18		CTIF	NSSAASASSEAGSSRSQEIEELERFIDSYVL
A0A5F8AFD7-S229	0.0561024	0.0656697	0.121613	0.120532	0.0698688	0.129561	0.183742	0.118278	S	0.933712	A0A5F8AFD7	229		C7	EHTSSSRKRSFLRSSSSSSHSYSSQTNEIHK
F6PSY1-S159	2.44595	1.59387	1.57334	1.6648	0.45655	0.198348	1.29342	0.0881166	S	0.976037	F6PSY1	159	Nuclear factor 1	NFIB	AAGSRTWHERDQDMSSPTTMKKPEKPLFSSA
F6PSY1-S175	9.23126	4.76726	7.00545	8.76463	4.5677	2.89175	9.84686	7.46009	S	0.999994	F6PSY1	175	Nuclear factor 1	NFIB	PTTMKKPEKPLFSSASPQDSSPRLSTFPQHH
F6PSY1-S111	1.03778	0.464904	0.310805	0.597228	0.527454	0.0663747	0.137936	0.0976031	S	0.998598	F6PSY1	111	Nuclear factor 1	NFIB	YYHDMNSGVNLQRSLSSPPSSKRPKTISIDE
F6PSY1-S131	16.2518	0.0987001	5.44048	33.0825	0.16466	0.109672	7.53829	36.0308	S	0.967082	F6PSY1	131	Nuclear factor 1	NFIB	SKRPKTISIDENMEPSPTGDFYPSPNSPAAG
F6PSY1-S142	12.8908	10.5815	10.531	17.9742	3.4012	0.106668	16.544	11.0007	S	0.976622	F6PSY1	142	Nuclear factor 1	NFIB	NMEPSPTGDFYPSPNSPAAGSRTWHERDQDM
A0A1D5Q0C3-S54	10.8565	5.71896	10.1678	13.5842	4.43347	12.8099	6.89259	18.3394	S	0.981884	A0A1D5Q0C3	54			REDRALTMRGEGRRASPTPVPAHIREIVASS
A0A1D5Q0C3-S379	0.44598	1.54679	2.05566	1.99449	0.141401	1.25512	1.5328	7.94726	S	0.972769	A0A1D5Q0C3	379			LGEPRRPLRSPQRATSPHQGASPPHTHSPAT
A0A1D5Q0C3-S1333	0.146694	1.79533	0.227061	0.111722	0.749653	0.847817	0.630739	2.48902	S	0.999998	A0A1D5Q0C3	1333			KGSDGSQALPGHQGASPPARPHSPLRWPSPT
A0A1D5Q0C3-S1340	2.66549	5.09466	8.16437	9.0124	2.49265	7.9287	3.74532	14.1262	S	1	A0A1D5Q0C3	1340			ALPGHQGASPPARPHSPLRWPSPTPGGRSSE
A0A1D5Q0C3-S34	0.89139	0.0866121	0.17747	0.181019	0.0893742	0.0869927	0.0773727	0.192097	S	0.93163	A0A1D5Q0C3	34			LGLDVVIQRLEDTILSPTASREDRALTMRGE
A0A1D5Q0C3-S145	0.427854	0.0762086	0.111508	0.101811	0.0697746	0.126174	0.115194	0.0776774	S	1	A0A1D5Q0C3	145			LETTEAQLRRSELEHSVDLEEALGRLEVAEE
F6UM19-S32	0.0803432	0.0827946	0.142611	0.511196	0.525681	0.640372	0.382049	0.0797221	S	0.995258	F6UM19	32		KRIT1	PKNTASLNSREYRAKSYEILLHEVPIEGQKK
A0A1D5Q0F6-S591	0.600697	1.12759	0.0864807	0.855633	0.054736	0.112549	0.1363	0.830115	S	0.79056	A0A1D5Q0F6	591			TLQSWRRFYHRLSHSSKGETAV_________
A0A1D5Q0H8-S69	29.6113	15.5043	17.2267	20.2338	5.49398	13.7973	29.2175	24.2371	S	0.998108	A0A1D5Q0H8	69			RRVIHFVSGETMEEYSTDEDEVDGLEKKDVL
G7NRT0-S7	0.493498	0.419539	0.665272	0.376678	0.0834931	0.408319	0.775473	0.644317	S	0.999914	G7NRT0	7	Protein YIPF	YIPF6	_________MAEAEESPGDPGTASPRPLFAG
A0A5F8ACR8-S1112	0.231148	0.28628	0.197046	0.243031	0.388592	0.340033	0.116332	0.0574339	S	0.998084	A0A5F8ACR8	1112		NEK1	ASMEQLLREQPSEEYSEEEESVLKNSDVEPT
A0A5F8ACR8-S1038	5.58617	5.03303	3.89311	3.64197	6.5403	3.68808	4.679	4.37982	S	0.999995	A0A5F8ACR8	1038		NEK1	TGLFDANNPKMLRTCSLPDLSKLFRTLMDVP
A0A1D5Q0J9-S723	1.07434	3.02147	5.29244	1.14032	2.3116	3.59176	0.914973	1.75339	S	0.99442	A0A1D5Q0J9	723		MINK1	SLERNRVGASSKLDSSPVLSPGNKAKPDDHR
A0A1D5Q0J9-S708	25.369	18.1267	19.6597	21.1112	14.5085	14.4525	6.63198	13.2051	S	1	A0A1D5Q0J9	708		MINK1	DSVLPASHGHLPQAGSLERNRVGASSKLDSS
A0A1D5Q0J9-S546	0.176128	0.0935946	0.051552	0.165923	0.374582	0.421749	0.161023	0.092274	S	0.999424	A0A1D5Q0J9	546		MINK1	RVPLKPYAAPVPRSQSLQDQPTRNLAAFPAS
A0A5F8ACA5-S115	0.265336	0.673785	0.566802	0.861103	0.578212	0.0711061	0.643233	1.16846	S	0.999969	A0A5F8ACA5	115		ELK3	ISRESLLLQDSDCKASPEGREPHKHGLAALK
A0A5F8ACA5-S245	0.193693	0.32713	0.998262	1.13933	0.115158	0.0378502	0.165607	0.775895	S	0.993684	A0A5F8ACA5	245		ELK3	AASISSASPFSSRSPSLSPNSPLPSEHRSLF
A0A5F8ACA5-S247	0.158563	0.197306	0.420185	0.274834	0.398029	0.148677	0.108565	0.138744	S	0.964853	A0A5F8ACA5	247		ELK3	SISSASPFSSRSPSLSPNSPLPSEHRSLFLE
A0A5F8ACA5-S250	0.158563	0.0554664	0.420185	0.274834	0.107776	0.0465333	0.0541038	0.138744	S	0.999978	A0A5F8ACA5	250		ELK3	SASPFSSRSPSLSPNSPLPSEHRSLFLEAAC
A0A5F8ACA5-S173	0.293706	1.12535	0.676204	0.791973	0.369105	0.308471	0.138416	0.64982	S	1	A0A5F8ACA5	173		ELK3	FKAIKTEKLEEPPEDSPPVEEVRTVIRFVTN
A0A1D5Q0N7-S636	1.71323	0.275324	0.536056	2.73168	2.62236	2.19573	0.974854	0.192146	S	1	A0A1D5Q0N7	636		ARHGEF6	SANFQQGHGSSTRKDSIPQVLLPEEEKLIIE
A0A1D5Q0N7-S592	2.277	1.27396	1.67021	2.83347	2.1907	2.82376	2.40628	2.04578	S	1	A0A1D5Q0N7	592		ARHGEF6	TMKKFLHKRKTERKPSEEEYVIRKSTAALEE
A0A1D5Q0N7-S440	21.4859	36.3314	28.3943	51.2718	56.4239	48.5027	41.3661	70.1686	S	1	A0A1D5Q0N7	440		ARHGEF6	LFPNVLLMLSASPRMSGFIYQGKLPTTGMTI
A0A1D5Q0N7-S177	4.70694	5.73769	9.45675	7.41636	24.8788	30.5194	9.09634	10.3796	S	1	A0A1D5Q0N7	177		ARHGEF6	PSNYVREIKSSERPLSPKAIKGFETAPLTKN
A0A1D5Q0N7-S513	0.251527	0.0583519	0.240406	0.137982	0.320622	0.0578953	0.158936	0.182997	S	0.999396	A0A1D5Q0N7	513		ARHGEF6	LIRGPASCSSLSKTSSSSCSAHSSFSSTGQP
F7AC39-S249	0.0758877	2.05854	4.26118	8.654	8.92171	7.73988	3.0544	14.6543	S	1	F7AC39	249		XAF1	SPRGDRTAYDILRRCSQCGILLPLPILNQHQ
A0A1D5RKI5-S373	220.234	151.191	167.096	275.903	129.767	69.8918	202.785	43.2048	S	1	A0A1D5RKI5	373		KIAA0586	SKRENLLEEKENMEVSCHRGNVRLLEQILNN
A0A1D5QYY5-S308	0.0997491	0.214193	0.167092	0.151496	0.115179	0.147392	0.0718324	0.150379	S	0.930678	A0A1D5QYY5	308		TBC1D31	LPLVKVIEDLPKKKLSSSDLKMKVTSGRVQQ
A0A1D5R287-S589	1.11615	1.03715	0.107037	1.61037	0.518249	0.729393	0.807811	1.36029	S	0.999987	A0A1D5R287	589		FRMD4A	EGLRQTHCHRSDYDRSPIKPKMWSESSLDEP
A0A1D5R287-S679	1.17026	1.8254	1.01795	1.65258	0.756695	1.54228	0.895144	1.08918	S	0.948335	A0A1D5R287	679		FRMD4A	VRSPHYVHSTRSVDISPTRLHSLALHFRHRS
A0A1D5R287-S666	0.185091	0.233699	0.120386	0.22092	0.11786	0.0469006	0.122766	0.173084	S	0.99971	A0A1D5R287	666		FRMD4A	NSQSSMPSTPDLRVRSPHYVHSTRSVDISPT
A0A5F7ZUP7-S1169	0.0549744	0.454996	0.112277	0.573129	0.965556	0.804493	0.441159	0.634935	S	1	A0A5F7ZUP7	1169			KGQEVCVKIEPIPGESPKMFGRHFEATDILV
A0A5F7ZUP7-S107	1.70219	1.40524	1.89699	2.42819	12.4522	3.6864	2.60079	0.333156	S	1	A0A5F7ZUP7	107		EIF5B	TSKDKKKKGQKGKKQSFDDNDSEELEDKDSK
A0A5F7ZUP7-S113	8.08244	8.13571	17.1816	13.3237	33.3861	29.1059	11.6418	22.0723	S	1	A0A5F7ZUP7	113		EIF5B	KKGQKGKKQSFDDNDSEELEDKDSKSKKTAK
A0A5F7ZUP7-S214	36.9965	71.471	51.9868	45.9523	52.8322	45.1795	38.8962	37.6999	S	1	A0A5F7ZUP7	214		EIF5B	GQKKNQKNKPGPNIESGNEDDDSSFKIKTVA
A0A5F7ZUP7-S182	0.0882033	2.97332	0.556879	2.62332	0.12727	0.141402	0.150632	0.675413	S	0.98986	A0A5F7ZUP7	182		EIF5B	DEDNSKKVKERSRVNSSGESGDESDEFLQSR
A0A5F7ZUP7-S183	0.0882033	0.353107	1.02212	0.410236	0.100946	2.11824	0.0977557	2.42073	S	0.994255	A0A5F7ZUP7	183		EIF5B	EDNSKKVKERSRVNSSGESGDESDEFLQSRK
A0A5F7ZUP7-S190	0.100092	3.26787	0.556879	3.1419	0.0617467	4.4302	0.108311	3.61915	S	0.9999	A0A5F7ZUP7	190		EIF5B	KERSRVNSSGESGDESDEFLQSRKGQKKNQK
A0A5F7ZUP7-S135	1.27967	1.26337	2.83438	3.14231	7.9156	9.56087	4.21315	4.99229	S	0.98669	A0A5F7ZUP7	135		EIF5B	DSKSKKTAKPKVEMYSGSDDDDDFNKLPKKA
A0A5F7ZUP7-S137	1.48093	0.914187	2.83438	3.14231	6.43175	7.35442	2.96607	2.14176	S	0.998118	A0A5F7ZUP7	137		EIF5B	KSKKTAKPKVEMYSGSDDDDDFNKLPKKAKG
A0A1D5R3J9-S1812	0.0998494	0.701475	0.212713	0.115645	0.175916	0.194075	0.303326	0.0853785	S	0.995588	A0A1D5R3J9	1812		SPG11	ELLEEEPDIPLRRVHSTSSLDSQKFVTVPSS
A0A1D5Q102-S144	21.1873	10.0628	31.4442	16.401	0.192847	10.7629	10.5245	14.8539	S	0.997319	A0A1D5Q102	144			ASSTSSPKAEDGATPSPSNETPKKKKKRFSF
A0A1D5Q102-S146	6.60504	5.16795	0.119558	2.74382	0.0812155	0.0856946	3.0668	1.82135	S	0.916207	A0A1D5Q102	146			STSSPKAEDGATPSPSNETPKKKKKRFSFKK
A0A1D5Q102-S100	4.46541	2.66689	0.0580865	2.64594	1.48605	3.03341	2.24928	1.57064	S	1	A0A1D5Q102	100			AEKDEPAAAAPEAGASPVEKEAPAEGEAAEP
A0A1D5Q102-S117	0.283327	7.78242	10.4118	18.7128	0.103036	7.4068	4.8357	8.86041	S	0.968483	A0A1D5Q102	117			VEKEAPAEGEAAEPGSPTAAEGEAASAASST
A0A1D5Q102-S131	1.34455	0.0459863	2.35035	0.0830542	0.0969371	0.0409767	0.688366	0.698221	S	0.766946	A0A1D5Q102	131			GSPTAAEGEAASAASSTSSPKAEDGATPSPS
A0A1D5Q102-S27	7.51197	6.78825	5.55141	4.8794	4.03115	12.9992	2.83054	3.5071	S	0.923279	A0A1D5Q102	27			GEAAAERPGEAAVASSPSKANGQENGHVKVN
A0A1D5Q102-S169	42.0244	15.2796	16.8544	15.706	27.594	26.5515	39.0035	9.86988	S	1	A0A1D5Q102	169			KKRFSFKKSFKLSGFSFKKNKKEAGEGGEAE
A0A1D5Q4C1-S843	2.64088	3.20806	2.69525	1.57872	1.83459	0.0945283	5.03127	2.38691	S	0.998658	A0A1D5Q4C1	843		PTK2	KEERFLKPDVRLSRGSIDREDGSLQGPIGNQ
A0A1D5Q4C1-S910	0.132282	0.208706	0.998455	0.653178	0.240793	0.33746	0.282132	0.328449	S	0.999864	A0A1D5Q4C1	910		PTK2	ADSYNEGVKLQPQEISPPPTANLDRSNDKVY
A0A1D5Q4C1-S716	0.586091	1.67326	1.19722	0.197613	1.24156	2.05974	0.0492844	1.11926	S	0.777571	A0A1D5Q4C1	716		PTK2	VSWDSGGSDEAPPKPSRPGYPSPRSSEGFYP
A0A1D5R022-S1135	0.358735	0.238208	0.106749	0.110719	0.346355	0.314137	0.180792	0.113063	S	1	A0A1D5R022	1135		CLASP1	SLRGVTEAIEKFSFRSQEDLNEPIKRDGKKE
A0A1D5R022-S662	2.69155	0.16684	0.986944	3.4199	3.03226	1.366	0.098323	0.572096	S	0.858855	A0A1D5R022	662		CLASP1	EYIGLDSGRIRTRRQSSGSATNVASTPDNRG
F7E2G4-S85	16.3721	9.41427	4.01927	5.49997	15.4217	14.9917	9.92006	10.8495	S	1	F7E2G4	85		PPHLN1	RERSPHKRDNTFFRESPVGRKDSPHSRSGSS
A0A1D5Q144-S97	0.0889929	0.125057	1.06597	0.24122	0.427332	0.269037	0.0685157	0.462663	S	0.816719	A0A1D5Q144	97		GAS7	TPAHPPETAHMSVRKSTGDSQNLGSSSPSKK
F7GBN4-S591	1.89638	5.7884	2.55289	4.02669	1.93177	1.96204	1.61598	3.51804	S	1	F7GBN4	591		RBM12B	PEDFRRPREEDFRRPSEEDFRRPWEEDFRRP
F7GBN4-S250	1.11479	3.43574	0.182028	0.190032	1.10619	2.15009	2.10438	1.71708	S	1	F7GBN4	250		RBM12B	EFGGNAVKEGDVLRRSEEHSPPRGINDRHFR
F7GBN4-S254	4.6397	10.0448	6.65283	30.1256	1.10619	16.4534	2.10438	1.71708	S	1	F7GBN4	254		RBM12B	NAVKEGDVLRRSEEHSPPRGINDRHFRKRSH
F7GBN4-S575	19.8887	30.7582	18.7446	21.3723	8.34701	15.9067	17.6406	18.0311	S	1	F7GBN4	575		RBM12B	HSSEDFRFPPEDFRHSPEDFRRPREEDFRRP
F7GBN4-S98	1.71585	0.142022	0.058598	0.276998	0.0835313	3.32575	0.168017	0.100835	S	0.905783	F7GBN4	98		RBM12B	IEMKRTDRVGRGRPGSGTSGVGSLSNFIESV
F7GBN4-S105	0.0581704	0.388361	0.125453	0.130809	0.0928366	0.531842	0.79382	0.417096	S	0.999729	F7GBN4	105		RBM12B	RVGRGRPGSGTSGVGSLSNFIESVKEEASNS
F7GBN4-S829	1.16339	0.276255	0.301611	0.242613	0.347027	0.456665	0.774399	0.258715	S	1	F7GBN4	829		RBM12B	PPDEDFRHPPDEDFRSPQEEDFRCPSDEDFR
F7GBN4-S839	10.8194	13.1055	14.0362	16.2143	8.43381	10.8597	9.75989	11.3537	S	1	F7GBN4	839		RBM12B	DEDFRSPQEEDFRCPSDEDFRQLPEEDLREA
F7GBN4-S561	0.640071	1.20623	0.509558	0.105762	0.534862	0.592975	0.833236	0.690481	S	0.978829	F7GBN4	561		RBM12B	DFRQPDRHPPEDFRHSSEDFRFPPEDFRHSP
F7GBN4-S562	0.169458	0.063178	0.197606	0.104268	0.196587	0.260783	0.206218	0.0215933	S	0.930544	F7GBN4	562		RBM12B	FRQPDRHPPEDFRHSSEDFRFPPEDFRHSPE
F7GBN4-S710	3.33523	2.54203	4.66304	10.3724	1.99815	7.3581	4.20498	2.7539	S	1	F7GBN4	710		RBM12B	PEDDFRRPPEEDFRHSPEEDFRQSPQEHFRR
F7GBN4-S718	0.732247	0.390234	2.0062	1.30773	0.728284	0.909073	0.797011	0.592799	S	1	F7GBN4	718		RBM12B	PEEDFRHSPEEDFRQSPQEHFRRPPQEHFRR
F7GBN4-S638	0.0868402	0.653521	0.170432	0.306335	0.142395	0.282881	0.267823	0.181855	S	0.993953	F7GBN4	638		RBM12B	LEEDWRRPPEEDFRRSPTEDFRQLPEEDFRQ
F7GBN4-S278	3.13597	5.90406	4.57894	5.36015	3.90853	8.42977	4.91738	4.90875	S	1	F7GBN4	278		RBM12B	HFRKRSHSKSPRRTRSRSPLGFYVHLKNLSL
F7GBN4-S280	2.23501	4.72425	5.43619	5.36015	4.33628	9.54326	4.31857	5.98071	S	1	F7GBN4	280		RBM12B	RKRSHSKSPRRTRSRSPLGFYVHLKNLSLSI
A0A1D5Q167-S218	1.36464	2.66026	6.58792	2.87747	8.86278	0.0746916	2.95729	6.54942	S	1	A0A1D5Q167	218		ARFGEF2	QEARELEKPIQSKPQSPVIQAAAVSPKFVRL
A0A1D5Q167-S227	3.28374	7.89562	9.322	10.103	12.2505	5.75257	4.12754	13.8416	S	1	A0A1D5Q167	227		ARFGEF2	IQSKPQSPVIQAAAVSPKFVRLKHSQAQSKP
A0A1D5Q167-S349	0.626967	0.0791857	1.8455	0.202349	1.96771	0.0712662	1.98549	1.34885	S	0.991628	A0A1D5Q167	349		ARFGEF2	NSQTNGIADDRQSLSSADNLESDAQGHQVAA
A0A1D5Q177-S209	0.0826179	0.0554825	0.113121	0.248897	0.126478	0.381902	1.20535	0.400089	S	1	A0A1D5Q177	209			REIDELIKKETKGKGSLEVLNLKDVEEGDEK
A0A1D5Q178-S273	0.145925	0.461854	0.546419	0.0736889	0.071339	0.0519664	0.0759326	0.0895218	S	0.998204	A0A1D5Q178	273		TLE2	GKVPICVPARRDLVDSPASLASSLGSPLPRA
A0A1D5Q178-S195	1.2994	1.40449	1.06686	1.64779	0.829298	1.23866	1.28621	1.02589	S	0.999025	A0A1D5Q178	195		TLE2	EAEGSRVERAPSRSASPSPPESLVEEERPSG
A0A1D5Q178-S197	0.606778	0.41405	0.402002	0.607653	0.332247	0.530096	0.707439	0.257687	S	0.999645	A0A1D5Q178	197		TLE2	EGSRVERAPSRSASPSPPESLVEEERPSGPG
A0A1D5Q178-S309	1.15769	0.123391	2.00127	0.138103	0.110527	0.0708392	0.701223	0.0582462	S	0.9714	A0A1D5Q178	309		TLE2	NDLPPSTPASKSCDSSPPQDASTPGPSSASH
A0A1D5Q186-S257	1.14547	2.24941	3.93892	3.18529	5.7507	0.738551	0.116435	2.7471	S	1	A0A1D5Q186	257		BIN1	VKAQPSDNAPAKGNKSPSPPDGSPAATPEIR
A0A1D5Q186-S259	10.0991	13.6223	6.25987	5.35418	10.3668	14.1545	12.5705	16.1882	S	1	A0A1D5Q186	259		BIN1	AQPSDNAPAKGNKSPSPPDGSPAATPEIRVN
A0A1D5Q186-S264	2.02335	1.9937	26.0052	17.3806	1.6616	2.66985	1.60449	1.88898	S	1	A0A1D5Q186	264		BIN1	NAPAKGNKSPSPPDGSPAATPEIRVNHEPEP
A0A1D5Q186-S292	3.79404	12.44	5.65386	18.8594	5.67344	4.01535	1.80717	3.92481	S	0.971154	A0A1D5Q186	292		BIN1	PEPAGGATPGATLPKSPSQLRKGPPVPPPPK
A0A1D5Q1A4-S254	0.0704114	0.156052	0.127606	0.0930826	0.975251	0.0697415	0.43464	0.110448	S	1	A0A1D5Q1A4	254	Ribonuclease	RNASEH2A	QEGLRKITSYFLNEGSQARPRTSHRYFLERG
F6T213-S142	0.751776	2.12894	1.04616	1.56026	2.42957	0.750526	1.44626	1.57791	S	0.998201	F6T213	142		TRIP12	SPSSAKKPKALQHTESPSETNKPHSKSKKRH
F6T213-S352	0.823239	1.19618	2.11241	3.69749	1.50684	0.853529	0.07905	2.73318	S	1	F6T213	352		TRIP12	LQAKLASLRKSTKKRSESPPAELPSLRRSTR
F6T213-S354	3.03615	6.18738	9.23372	8.65297	6.47184	3.12483	3.75545	5.61239	S	1	F6T213	354		TRIP12	AKLASLRKSTKKRSESPPAELPSLRRSTRQK
F6T213-S1447	0.484575	0.876536	0.624346	0.215041	0.920691	1.67765	0.134521	1.13768	S	0.998661	F6T213	1447		TRIP12	QAVRQFSIQAEDERESTDDESNPLGRAGIWT
F6T213-S119	0.154692	3.24037	1.89517	2.4654	2.75487	2.15438	3.05047	3.62976	S	0.999998	F6T213	119		TRIP12	QVPKKDNSRGVKRSASPDYNRTNSPSSAKKP
F6T213-S1388	0.113471	0.278755	1.0047	0.0562035	5.21806	5.11612	4.17821	4.529	S	1	F6T213	1388		TRIP12	IERYLVVRVREDDEDSDDDGSDEEIDESLAA
F6T213-S1393	0.198358	0.0870656	1.0047	0.239312	5.21806	5.11612	4.17821	4.529	S	1	F6T213	1393		TRIP12	VVRVREDDEDSDDDGSDEEIDESLAAQFLNS
F6T213-S1091	7.84652	22.0661	16.7096	18.522	15.5292	10.9692	12.503	20.9667	S	1	F6T213	1091		TRIP12	KRKRLPKRGPRRPKYSPPRDDDKVDNQAKSP
A0A1D5Q1D7-S363	0.0889495	0.112763	0.237742	0.1474	0.172309	0.508304	0.180796	0.183478	S	0.999918	A0A1D5Q1D7	363		CMIP	PCDRKPTLPLRLLHPSPDLVSQEATLSEARL
F7G3L4-S63	0.155396	0.193803	1.45447	1.37413	0.717001	0.389957	0.544812	0.941007	S	1	F7G3L4	63			TREGRPSGEAFVELESEDEVKLALKKDRETM
F7G3L4-S104	4.73164	9.32333	8.84537	16.7475	15.5989	14.5035	10.6238	12.4539	S	0.999461	F7G3L4	104		HNRPH1	NNVEMDWVLKHTGPNSPDTANDGFVRLRGLP
F6VBG9-S557	0.0496033	0.0588903	0.300991	0.140436	0.367895	0.39959	0.262439	0.100406	S	0.999803	F6VBG9	557		FAM65B	TLEGNITKQLVKRLTSAEVPVATDRVLSEGS
F6VBG9-S473	0.0788704	0.899422	2.77141	0.742932	3.18763	6.03389	1.67633	1.4161	S	1	F6VBG9	473		FAM65B	QNEGLDDTSSASSRNSLGEGQEPKSHLKEED
F6VBG9-S55	0.0892152	0.0558164	0.151582	0.102392	0.514924	0.335439	0.199936	0.336588	S	0.998303	F6VBG9	55		FAM65B	QSFSPGGPNGIIRSQSFAGFSGLQERRSRCN
A0A1D5R1E9-S901	6.16705	0.121217	1.49095	2.76993	0.081194	0.120971	3.90716	3.68579	S	0.938067	A0A1D5R1E9	901		ROBO1	RNGLTSTYAGIRKVPSFTFTPTVTYQRGGEA
F6UH34-S459	1.09543	1.85001	1.86062	0.194307	1.72419	0.068177	0.0432973	2.19032	S	0.915726	F6UH34	459		FLVCR2	NKETPENKLQEEEEESNTSKVPTAVSEDHL_
F6UH34-S469	0.90557	0.993169	0.149434	0.121891	0.748321	1.30321	0.122334	0.403703	S	1	F6UH34	469		FLVCR2	EEEEESNTSKVPTAVSEDHL___________
A0A5F7ZIV1-S598	0.603004	0.127791	0.106589	0.551416	0.340536	0.145964	0.168087	0.0960207	S	0.996571	A0A5F7ZIV1	598			PRPFSDYGQLASRSLSIPEDSVAADPQKEDR
F7BHE9-S209	0.22077	0.230914	0.538792	0.145021	0.634519	0.832426	0.699362	0.442938	S	1	F7BHE9	209	Transketolase	TKT	KTFKGRGITGVEDKESWHGKPLPKNMAEQII
F7BHE9-S298	0.492294	0.816588	0.7357	1.57403	0.863259	1.40624	1.22513	1.82118	S	0.891603	F7BHE9	298	Transketolase	TKT	HASDRIIALDGDTKNSTFSEIFKKEHPDRFI
F7BHE9-S248	2.05755	4.35759	5.36475	7.00882	4.78909	10.2113	13.5283	10.2985	S	1	F7BHE9	248	Transketolase	TKT	SKKKILATPPQEDAPSVDIANIRMPSLPSYK
F7BHE9-S58	0.344944	0.186283	0.737062	0.760492	0.177185	0.978445	0.99119	0.103887	S	0.805046	F7BHE9	58	Transketolase	TKT	GFLPEAELLNLRKISSDLDGHPVPKQAFTDV
A0A1D5Q1I4-S79	1.46618	0.151622	2.88062	6.47976	2.68531	7.96897	4.8481	10.7285	S	1	A0A1D5Q1I4	79			MTEEEVEMLVAGHEDSNGCINYEELVRMVLN
A0A1D5R2H1-S531	1.25352	4.54953	2.78117	2.81434	2.46514	4.11335	2.39161	2.15386	S	0.999999	A0A1D5R2H1	531		MYO5A	FKMLPELFQDDEKAISPTSATSSGRTPLTRI
A0A1D5R2H1-S1551	0.948645	0.0924457	0.21946	0.810108	2.65316	4.157	0.103793	0.0367638	S	0.968859	A0A1D5R2H1	1551		MYO5A	GVSGVKPTGLRKRTSSIADEGTYTLDSILRQ
A0A1D5Q1J9-S64	1.81286	0.417635	0.138635	0.25645	0.181613	0.100445	0.134129	0.0986574	S	0.999478	A0A1D5Q1J9	64			EGRTIELPSGRSRATSFSSAGEVPKPRPPST
A0A1D5Q1J9-S391	7.41188	7.4379	14.1177	7.31067	1.66063	4.27767	4.44441	5.75726	S	1	A0A1D5Q1J9	391			PTQQPADPSTPERQNSPSGSEQLVRRESCGS
A0A1D5Q1J9-S403	20.6054	12.853	28.7129	21.5779	5.74618	10.175	0.356881	16.3069	S	1	A0A1D5Q1J9	403			RQNSPSGSEQLVRRESCGSSVLADSEGKNVA
A0A1D5Q1L6-S310	0.0858235	0.274254	0.255641	0.107603	0.0554494	0.230691	0.33867	0.452635	S	0.994684	A0A1D5Q1L6	310		NPHP4	KQVESGTVRFQFSLGSEEHLDAPAEPVSGPK
A0A1D5Q1M5-S59	3.11398	6.6315	3.47848	0.176335	1.06988	5.9172	5.77468	5.08711	S	1	A0A1D5Q1M5	59		MON1B	EGLEETGSKDKDQPPSPSPPPQSEAPSSTSR
A0A1D5Q1M5-S61	4.53382	10.4188	6.55692	0.0795441	0.173153	16.092	10.483	10.0951	S	1	A0A1D5Q1M5	61		MON1B	LEETGSKDKDQPPSPSPPPQSEAPSSTSRLW
A0A1D5QQJ9-S1306	1.35569	1.16269	3.59037	1.64331	8.13235	15.1822	4.09729	2.58864	S	1	A0A1D5QQJ9	1306		RNF213	PLSEPREEQEAAELLSEPEEESEKHILKLEE
A0A1D5QQJ9-S162	1.27578	0.213873	0.275214	0.153766	4.32455	5.32929	3.10719	1.89279	S	0.99989	A0A1D5QQJ9	162		RNF213	NLNNSASSELDSLPLSPASPCHLTLLSNPEP
A0A1D5QQJ9-S165	0.725035	0.0956268	0.0861009	0.211945	3.0215	2.9086	0.669112	6.00839	S	0.993576	A0A1D5QQJ9	165		RNF213	NSASSELDSLPLSPASPCHLTLLSNPEPQDA
F7HCR3-S83	0.0648526	0.0458926	0.132943	0.482286	0.402699	0.38841	0.406704	0.283893	S	1	F7HCR3	83		HSD17B12	EELAKRGMKVVLISRSQDKLDQVSSEIKEKF
F7DVY6-S516	0.887688	0.349694	1.56668	2.44916	1.18854	1.35341	1.81685	1.02092	S	0.99664	F7DVY6	516			LFIHRTKGKGPLMSSSFKKLYFFLTTEALSF
A0A1D5RIK5-S454	0.488584	0.582082	0.545861	0.393169	0.466684	0.0794246	0.457933	0.254604	S	0.999992	A0A1D5RIK5	454		TRIM37	RLTIELSRTQKSRDLSPPDNHLSPQNDDVPE
A0A1D5Q1Q0-S237	0.311588	0.318281	0.180836	0.680032	0.126643	0.756438	0.855531	0.0961474	S	0.999547	A0A1D5Q1Q0	237		TBC1D1	TGSQEPGRRPMRKSFSQPGLRSLAFRKELQD
A0A1D5Q1Q0-S671	0.149858	0.140821	0.0793223	0.741102	0.578004	0.120051	0.719419	0.100046	S	0.848852	A0A1D5Q1Q0	671		TBC1D1	SISYRNALRKKLHSSSSVPNFLKFLAPVDEN
A0A1D5Q1Q0-S672	0.0803513	0.107818	0.144718	0.599634	0.916877	0.431228	1.56773	0.0834278	S	0.997811	A0A1D5Q1Q0	672		TBC1D1	ISYRNALRKKLHSSSSVPNFLKFLAPVDENN
A0A1D5Q1Q0-S592	0.118402	0.539167	0.133271	0.205223	0.215341	0.286863	0.365578	0.0692292	S	0.996893	A0A1D5Q1Q0	592		TBC1D1	RGSPGVSQRKLMRYHSVSTETPHERNVDPSP
A0A5K1UU98-S137	0.702412	1.35185	0.942542	0.685049	0.57639	0.590449	0.901603	0.780504	S	0.999972	A0A5K1UU98	137		STK25	SDLHPMRVLFLIPKNSPPTLEGQHSKPFKEF
H9Z5A5-S351	0.421845	0.923121	1.03131	1.99893	1.33031	1.19485	2.00849	1.82814	S	1	H9Z5A5	351	S-(hydroxymethyl)glutathione dehydrogenase	ADH5	MSKKIKVDEFVTHNLSFDEINKAFELMHSGK
A0A1D5Q1S0-S485	0.0622895	0.161885	0.143418	0.0868176	0.14687	0.134868	0.235395	0.268262	S	0.911495	A0A1D5Q1S0	485			SDTECPEQKQVLANASPTQKSPVQPVEDLAG
A0A1D5Q1T8-S180	1.01127	0.256893	0.0694518	0.180491	0.667196	0.589882	0.578285	0.317542	S	0.993889	A0A1D5Q1T8	180		CDK17	SPPFDQPMSRRSRRASLSEIGFGKMETYIKL
A0A1D5Q1T8-S137	0.370825	0.190658	0.230082	0.400572	0.385413	0.415746	0.397901	0.0935174	S	1	A0A1D5Q1T8	137		CDK17	SPTGVCLRNRIHRRISMEDLNKRLSLPADIR
F7EB71-S788	0.106294	0.742945	0.432018	0.26983	0.467772	0.478978	0.698773	0.120816	S	0.972653	F7EB71	788		LTBP1	PPLPAKEEPVEALTFSREHGPGVAEPEVATA
F6VBI6-S580	1.37415	2.65748	1.84335	1.90872	2.20451	2.40752	1.50822	1.71692	S	0.962925	F6VBI6	580		MAPK8IP3	STIWQFFSRLFSSSSSPPPAKRPYPSVNIHY
F6VBI6-S366	2.54993	5.87624	4.5342	3.61935	2.73372	3.22973	2.64254	2.18767	S	0.999118	F6VBI6	366		MAPK8IP3	ELDMCPETRLDRTGSSPTQGIVNKAFGINTD
A0A1D5Q1Z3-S381	0.132856	0.0796126	0.184552	0.273138	2.05989	1.736	1.4004	0.0896075	S	1	A0A1D5Q1Z3	381			SCKDHFARKQTQRAQSENLELLSLKRLTLTT
A0A1D5Q1Z3-S399	0.274015	0.195893	0.134952	0.792075	2.12786	1.40153	0.251216	2.00948	S	0.999648	A0A1D5Q1Z3	399			LELLSLKRLTLTTSQSLPKPSSHGLAKTAAT
F6Y990-S21	6.80766	10.4776	13.1791	5.501	4.56403	7.74462	7.22686	0.362562	S	1	F6Y990	21		ITFG3	DLEAEVHPLKNEERKSQENLGNPSKNEDKLK
A0A1D5Q217-S594	1.15452	1.83856	2.25959	4.22758	3.45951	1.23231	1.26196	6.33559	S	0.962561	A0A1D5Q217	594			LDTLKKLNKTDEEISS_______________
A0A1D5Q217-S507	0.776933	0.666114	0.172328	0.2275	0.10799	0.160817	1.00172	0.632449	S	0.83329	A0A1D5Q217	507		STXBP1	DKLDTKHYPYISTRSSASFSTTAVSARYGHW
A0A1D5Q225-S263	0.0960795	0.0915803	0.0738646	0.212707	2.16087	2.14274	1.29776	1.90456	S	0.99999	A0A1D5Q225	263		PARP12	VPQGTSERKDSSGSVSPNTLSQEEGDQICLY
F7EIS9-S198	0.743089	0.114163	0.0877765	0.773117	0.475437	0.128939	0.111687	0.584163	S	0.939852	F7EIS9	198	Aldehyde dehydrogenase	ALDH3B1	LQSTITRFYGDDPQSSPNLGRIINQKQFQRL
H9ZFW1-S556	4.29555	4.16308	7.56608	3.96768	6.38065	12.5842	4.39571	8.4127	S	0.999958	H9ZFW1	556		TBC1D5	SPSVESLPGGREFTGSPPSSATKKDSFFSNI
H9ZFW1-S732	1.21343	0.11499	0.0975788	0.138976	0.586011	0.721016	0.347851	0.109597	S	0.999953	H9ZFW1	732		TBC1D5	FILISKEDDGSSARGSFSGQAQPLRTLRSSS
H9ZFW1-S543	1.70436	1.18676	1.50854	1.23001	0.587001	0.727555	0.659916	0.197136	S	0.995268	H9ZFW1	543		TBC1D5	QLNKGQSSKNISSSPSVESLPGGREFTGSPP
F6QIP2-S366	7.07642	5.1106	6.7468	16.3397	11.3023	17.7842	17.0764	14.0148	S	1	F6QIP2	366		MGEA5	EDSTVSIQIKLENEGSDEDIETDVLYSPQMA
A0A1D5Q257-S396	0.278702	1.83663	1.40201	0.707462	0.0548801	0.0970211	0.0532775	0.135624	S	1	A0A1D5Q257	396			HSSGAQTPDSLSREGSPAPLEPEPGAAQPKL
A0A1D5Q257-S168	0.562065	0.449443	0.572831	0.105552	1.1031	0.872258	0.660733	0.0753397	S	0.999997	A0A1D5Q257	168			TALSSEKREKQELSESPVKAVQPHISPLTIN
A0A1D5Q257-S371	2.60414	4.04132	1.54287	2.74217	1.36124	0.844157	1.73275	1.77709	S	1	A0A1D5Q257	371			FRTPLGPLSSRSAPASPNHAGVLSAHSSGAQ
H9H493-S62	0.109451	0.120354	0.154015	0.101268	0.0842251	0.132996	0.565655	0.0807522	S	0.993354	H9H493	62		LOC722711	YVDDTQFVRFDSDAESPREEPRAPWMEQEGP
F7A4R9-S697	0.136958	0.0717846	0.0982223	0.0805442	1.35855	4.18441	2.87547	3.85221	S	0.756217	F7A4R9	697	Fibroblast growth factor receptor	FGFR1	QYSPSFPDTRSSTCSSGEDSVFSHEPLPEEP
F7HAV4-S156	6.0704	9.29273	18.0613	4.74349	4.81806	2.63616	11.0939	3.13564	S	0.80924	F7HAV4	156		TMPO	LYEKKLLKLREQGTESRSSTPLPTISSSAEN
F7HAV4-S159	40.1104	4.10017	5.37107	3.33272	19.726	22.2881	30.1507	36.1186	S	0.921724	F7HAV4	159		TMPO	KKLLKLREQGTESRSSTPLPTISSSAENTRQ
F7HAV4-S66	403.194	459.362	631.737	465.034	186.747	435.516	321.73	712.294	S	1	F7HAV4	66		TMPO	PPLAAGANSKGPPDFSSDEEREPTPILGSVA
F7HAV4-S67	636.912	340.91	549.766	574.384	254.644	527.722	369.904	920.519	S	1	F7HAV4	67		TMPO	PLAAGANSKGPPDFSSDEEREPTPILGSVAA
F7HAV4-S306	5.65468	0.706268	0.174323	0.220234	2.44632	3.30416	2.52078	3.42091	S	1	F7HAV4	306		TMPO	ESLVVNRVTGNFKHASPILPITEFSDIPRRA
F7HAV4-S385	0.752545	0.164908	0.16053	0.289186	0.802403	0.468901	0.855743	1.65045	S	0.995997	F7HAV4	385		TMPO	AAGRPLELSDFRMEESFSSKYVPKYVPLADV
F7HAV4-S378	0.796959	0.0807497	0.146552	0.567721	0.354753	0.119581	0.769665	0.0670987	S	1	F7HAV4	378		TMPO	CRRPIKGAAGRPLELSDFRMEESFSSKYVPK
F7HAV4-S184	0.264196	0.44848	0.195428	0.494623	0.401012	0.726192	0.507952	0.8024	S	0.999986	F7HAV4	184		TMPO	AENTRQNGSNDSDRYSDNEEDSKIELKLEKR
H9YVJ3-S337	0.388969	0.46729	0.606452	0.145148	0.525412	2.28792	0.0895129	0.843608	S	0.999901	H9YVJ3	337			SQRRPSTAVDEEDEDSPSECHTPEKVKKPKK
A0A1D5Q2C7-S62	0.873608	0.219658	0.308713	0.834989	1.45158	1.15641	0.85004	0.260836	S	1	A0A1D5Q2C7	62		PPAPDC3	AQPPPAGDGARERRQSQQLPEEDCMQLNPSF
A0A1D5Q2E6-S1361	0.64055	0.795853	0.901358	0.727078	0.763822	0.610541	0.681575	0.453331	S	1	A0A1D5Q2E6	1361			SWGVQGRAEALGKVESEQEELGSGEIPKGLQ
A0A1D5Q2E6-S1368	0.117402	0.23919	0.0505025	0.0518817	0.364448	0.37841	0.164111	0.310315	S	0.999981	A0A1D5Q2E6	1368			AEALGKVESEQEELGSGEIPKGLQEEGEESR
A0A1D5Q2E6-S1518	3.96715	6.13816	0.0922022	5.87687	3.37382	4.41213	4.01894	5.34005	S	1	A0A1D5Q2E6	1518			WDRDGESDGFADEEESGEEGEEDEEKGREPE
A0A1D5Q2E6-S1268	5.68644	7.80906	12.8025	12.2583	4.08983	10.2802	10.8887	5.16998	S	1	A0A1D5Q2E6	1268			TELSELPRKSRDPWESPKGWEESEAEAPREA
A0A1D5Q2E6-S1116	3.99566	1.74227	1.69005	8.44714	3.43629	6.58443	6.37818	4.02775	S	1	A0A1D5Q2E6	1116			NATEEVWIPGEGHPESPEPKEQRGLAEGASG
A0A1D5Q2E6-S782	10.7669	5.97104	2.52929	6.53527	2.42162	4.51397	6.5438	4.05443	S	1	A0A1D5Q2E6	782			ESLTALEKENQEPLRSLEVEDEEALRSLTKV
A0A1D5Q2E6-S677	25.3925	25.0641	0.17204	30.9913	17.2334	26.0063	47.8927	12.7214	S	1	A0A1D5Q2E6	677			LENQSHETLERENQESPRSLEEDLDTLKSLE
A0A1D5Q2E6-S680	37.4589	36.7765	0.16085	47.9016	24.0084	36.1182	63.0028	21.4806	S	1	A0A1D5Q2E6	680			QSHETLERENQESPRSLEEDLDTLKSLEKEN
A0A1D5Q2E6-S650	0.101262	0.0906165	0.365517	0.181924	0.0602142	0.187031	0.425262	0.0546813	S	0.999074	A0A1D5Q2E6	650			EIQDSQVPLEKETLKSLGEEIQESLKTLENQ
A0A1D5Q2E6-S1596	15.5242	1.74601	5.68604	27.8946	9.16645	4.5132	41.5295	8.59172	S	0.999894	A0A1D5Q2E6	1596			PMTALETESQDSAEPSGSEEESDPVSLERED
A0A1D5Q2E6-S1598	15.5242	1.74601	0.0583423	27.8946	5.40559	4.5132	27.0349	8.59172	S	0.998637	A0A1D5Q2E6	1598			TALETESQDSAEPSGSEEESDPVSLEREDKV
A0A1D5Q2E6-S1031	1.82462	0.391379	0.13475	0.143861	0.47353	0.0800407	0.860704	0.174874	S	1	A0A1D5Q2E6	1031			NLEEEENLGKGENQESLRSLEEERQELPQSA
A0A1D5Q2E6-S1034	15.8255	4.81498	2.39648	5.15679	2.75292	4.53419	5.20945	1.76698	S	1	A0A1D5Q2E6	1034			EEENLGKGENQESLRSLEEERQELPQSADVQ
A0A1D5Q2E6-S1180	128.039	149.062	0.109433	178.299	172.725	190.522	169.993	59.1639	S	0.999949	A0A1D5Q2E6	1180			PLVEDEDVAPRGGQASPEVTLASEPVTGESA
A0A1D5Q2E6-S1382	76.9214	0.195356	7.40538	24.2778	0.867256	0.0721701	0.0909607	33.8776	S	1	A0A1D5Q2E6	1382			GSGEIPKGLQEEGEESREESEEDELGETLPD
A0A1D5Q2E6-S1386	57.5404	0.0735069	0.115721	2.79707	0.114459	9.89319	19.7581	15.2597	S	1	A0A1D5Q2E6	1386			IPKGLQEEGEESREESEEDELGETLPDSTPL
A0A1D5Q2E6-S1212	1.43441	0.558469	1.7925	0.885037	0.291257	0.104994	0.736873	0.72708	S	0.999984	A0A1D5Q2E6	1212			GAEPGPRQEVGGLEDSGHLTREEVMEPPLEE
A0A1D5Q2E6-S848	1.59097	0.597478	0.158293	0.578476	0.416843	0.661399	0.820697	0.431401	S	1	A0A1D5Q2E6	848			SIVRPLETENHTSLRSLEEEDQETLRTLEKE
A0A1D5Q2E6-S793	5.64318	1.2761	0.0743719	3.60434	0.59293	1.20851	2.28634	0.0916225	S	0.979107	A0A1D5Q2E6	793			EPLRSLEVEDEEALRSLTKVNQEPLRSLEDE
A0A1D5Q2E6-S911	0.882802	0.343114	0.11159	0.168456	0.0651785	0.0840898	0.101266	0.19509	S	0.999998	A0A1D5Q2E6	911			EIARPLENENQELLKSLKEESVEAVKSLETE
A0A1D5Q2E6-S916	0.276349	0.119608	0.110862	0.179209	0.412357	0.239941	0.0636187	0.274627	S	1	A0A1D5Q2E6	916			LENENQELLKSLKEESVEAVKSLETELLQSL
A0A1D5Q2E6-S1690	3.66526	0.0836922	0.866364	2.79543	0.913234	0.765703	4.7687	0.440601	S	0.804744	A0A1D5Q2E6	1690			RGSPFQEEEGSALKTSWAGAPVHLGQGQFLK
A0A1D5Q2E6-S804	27.9698	8.47958	1.21728	5.53287	1.16739	5.01076	3.01386	2.87225	S	1	A0A1D5Q2E6	804			EALRSLTKVNQEPLRSLEDENQEAFRPLEKE
A0A1D5Q2E6-S1552	0.936971	0.32943	0.141888	0.164092	0.0890403	0.0640931	0.237497	0.120501	S	0.946073	A0A1D5Q2E6	1552			WGPGSSVGSLQALSSSQRGDFLESDSVGVSV
F7A4B4-S312	0.097557	1.16237	0.166	0.580676	0.648896	0.949349	0.502583	1.24121	S	0.996929	F7A4B4	312	Oxysterol-binding protein		NDAFSDKSERENPEESDTETQEHSRKTESGS
A0A1D5Q2F9-S10	0.531632	0.500671	0.296902	0.281702	0.0787753	0.181808	0.794228	0.186835	S	0.99991	A0A1D5Q2F9	10		CUL4A	______MADEAPRKGSFSALVGRTNGLTKPA
F6ZJK0-S181	5.80291	19.6973	11.2298	8.83988	6.70656	8.47786	3.93681	5.91026	S	1	F6ZJK0	181			DSAPTLHLNKGTPSQSPVVGRSQGQQQEKKQ
F6ZJK0-S167	1.2204	0.854891	0.789543	0.552505	0.501012	0.325347	0.397976	0.491389	S	0.999986	F6ZJK0	167			SSTPEVKPLKSLLGDSAPTLHLNKGTPSQSP
F6ZJK0-S253	0.899208	0.877189	0.452615	0.527276	0.298116	0.319803	0.375742	0.183593	S	0.99932	F6ZJK0	253			VNANFAHFDNFPKSSSADFGTFNTSQSHQTA
A0A5F8ASM0-S590	1.21062	2.01221	4.02635	2.42346	2.56612	2.80171	2.14023	3.85768	S	1	A0A5F8ASM0	590		UHRF2	GQSKKQPSGTTKRPISDDDCPSASKVYKASD
F7HIW4-S269	0.324411	0.188066	0.0455815	0.568585	0.923576	0.914846	0.379418	0.61032	S	1	F7HIW4	269		SPATS2L	SERKYDEELGKAARFSCDIEQLKAQIMLCGE
F7HIW4-S135	5.0938	2.62142	2.60631	5.17735	3.99668	2.68945	5.40502	2.30039	S	1	F7HIW4	135		SPATS2L	SANEKPALVPREKKISIPEEPSKALRGVTGP
F6ZP99-S28	0.557649	0.700854	0.480229	0.15301	0.579459	0.591995	0.559408	0.311078	S	0.977937	F6ZP99	28		MPG	MGQKKQRLAKAEQPHSPSDTAQAPCPKEPCL
F6YZH9-S961	2.44034	0.107342	0.148612	0.776695	0.547943	0.154542	0.0570307	0.497953	S	0.902106	F6YZH9	961		PHLDB2	RSITPKAHVPLGQSNSCGSVLPPSLAAMAKD
F6YZH9-S540	0.118914	24.0808	20.1264	40.2813	28.6624	26.6541	37.2747	47.052	S	1	F6YZH9	540		PHLDB2	ALLSPDTRYRCHRKDSLPDADLASCGSLTQS
F6YZH9-S442	4.32134	1.38994	1.22114	1.18989	0.829127	0.566559	1.02466	0.440866	S	0.998639	F6YZH9	442		PHLDB2	QTSGTPQPVLRERKSSISSISGRDDLMDYHR
F6YZH9-S495	1.66318	0.41955	0.326929	0.287203	0.297223	0.0864541	0.133682	0.113592	S	0.985399	F6YZH9	495		PHLDB2	ILSLCAEYTKPDSRLSTGTTVADVQKINKEL
F6YZH9-S100	0.873653	0.897806	0.664553	0.885921	0.354105	0.0875061	0.816387	0.783819	S	0.999975	F6YZH9	100		PHLDB2	SYLTLSQPVPAKRSPSPLGTSVKSSPSLAKI
F6YZH9-S1007	0.712809	0.148021	0.0799665	0.537762	0.483066	0.0654805	0.117385	0.157422	S	0.999802	F6YZH9	1007		PHLDB2	SEGHRQKSEFYNRTASESNVYLNSFHYPDHS
F6YZH9-S361	0.208846	1.59044	0.248167	0.81346	0.195212	0.537998	1.10148	1.17819	S	0.930519	F6YZH9	361		PHLDB2	SEGNPYVSSTLSVPASPRVARKMLLASTSSC
F6YZH9-S936	0.417257	0.433962	0.798854	0.363354	0.0894869	0.185652	0.172595	0.385801	S	0.990839	F6YZH9	936		PHLDB2	YLSDTLPRKKTSTSISPHFSSATMGRSITPK
A0A1D5Q2M7-S213	0.0817999	0.291362	0.403675	0.262063	0.15008	0.369635	1.02614	0.207547	S	0.959716	A0A1D5Q2M7	213		SPATA18	SEPRSSEERRCEQWSSLKRNADQRDTEVTSD
A0A1D5Q2M7-S276	0.811095	0.584372	0.567832	0.953838	0.822929	1.03592	1.38489	1.93655	S	0.999988	A0A1D5Q2M7	276		SPATA18	SPAPRSRSCSRSRSASPSTAVKARLDAQCLL
A0A1D5Q2M7-S477	0.104409	0.0751	0.457078	0.254868	0.0857335	0.293999	0.759501	0.0744056	S	0.999361	A0A1D5Q2M7	477		SPATA18	AFWNSVRSLSRCRSRSLSPICPRSQIGLSTM
A0A1D5Q2M7-S479	2.46993	1.77725	3.45896	2.79995	1.86111	2.57981	3.55157	6.59301	S	0.999996	A0A1D5Q2M7	479		SPATA18	WNSVRSLSRCRSRSLSPICPRSQIGLSTMSR
A0A1D5Q2M7-S259	0.933351	3.08085	2.53808	0.344889	1.32933	3.70324	3.07603	2.26674	S	0.999878	A0A1D5Q2M7	259		SPATA18	SAEKSALQGRSSRSRSPSPAPRSRSCSRSRS
A0A1D5Q2M7-S101	0.480684	0.0656422	1.1174	1.26494	0.148127	0.475425	0.774081	0.723035	S	1	A0A1D5Q2M7	101		SPATA18	FTAASMGKPVDSKVPSLQNTFDRERRKDPSP
A0A1D5Q2M8-S75	45.3319	31.5104	76.4515	72.2986	38.9203	46.5639	71.3716	25.172	S	1	A0A1D5Q2M8	75		ST13	PDSKKVEEDLKADEPSSEESDLEIDKEGVIE
A0A1D5Q2M8-S76	45.892	33.265	76.4515	92.0589	44.9948	36.2361	79.7919	29.1104	S	1	A0A1D5Q2M8	76		ST13	DSKKVEEDLKADEPSSEESDLEIDKEGVIEP
A0A1D5Q2M8-S79	43.4188	26.1276	67.9036	65.3404	38.4704	35.619	70.2403	24.0017	S	1	A0A1D5Q2M8	79		ST13	KVEEDLKADEPSSEESDLEIDKEGVIEPDTD
F6Q1H6-S270	0.734573	1.63067	1.3001	0.868587	2.05757	5.87753	3.23726	1.81472	S	0.999789	F6Q1H6	270		RPUSD1	ATPDPDPEDRGPRPGSPSTLLPGPGRPPPPP
A0A5F7ZQB4-S814	0.654912	1.07356	1.1365	0.602081	1.10045	1.32701	0.434156	0.622719	S	0.999977	A0A5F7ZQB4	814		KIAA0232	KTENKNFETTQVCNESPHGDGYSSGVIKDIW
A0A5F7ZQB4-S712	0.210651	0.155695	0.144765	0.349536	0.173789	0.114509	0.164841	0.19871	S	0.987075	A0A5F7ZQB4	712		KIAA0232	FEENEHCSNLSTRTCSPWSHSEETRSDNETL
A0A5F7ZUA3-S627	0.114238	0.0791007	0.0944692	0.141101	0.201441	0.283632	0.0389437	0.135182	S	0.809039	A0A5F7ZUA3	627		LARP4B	SYAEICQRTSKEPPSSPLQPQKEQKPNTVGC
A0A5F7ZUA3-S564	8.11493	16.4993	12.9141	15.0556	15.4266	16.4856	7.89524	14.6018	S	0.955667	A0A5F7ZUA3	564		LARP4B	VPASCAVSATYERSPSPAHLPDDPKVAEKQR
A0A1D5Q2Q3-S228	2.31899	0.0619821	0.102373	0.181189	1.42505	0.631751	1.09887	0.0531706	S	0.972082	A0A1D5Q2Q3	228			GGHRDYGPRPDADSESDNSDNNTIFVQGLGE
A0A1D5Q2Q3-S375	7.95014	2.38037	2.10597	3.08864	2.54742	0.792242	3.82367	2.55913	S	1	A0A1D5Q2Q3	375			CPNPSCGNMNFARRNSCNQCNEPRPEDSRPS
A0A1D5Q2R6-S333	0.453147	0.364491	0.0643003	0.819875	0.563554	0.649837	0.41835	0.869333	S	0.999923	A0A1D5Q2R6	333			GVFMRVSEVKPTYRNSITVPYKVWAKFGHTF
A0A1D5RDQ5-S193	24.6885	64.0896	45.4514	43.269	16.7261	18.3233	29.6909	22.727	S	1	A0A1D5RDQ5	193		SPECC1L	ELRDMRAQLGINEDHSEGDEKSEKETIMAHQ
A0A1D5RDQ5-S357	4.01964	4.29446	7.49721	10.2307	3.96685	3.34826	2.83796	11.1974	S	0.999411	A0A1D5RDQ5	357		SPECC1L	SESEGIPSIERSRKGSSGNASEVSVACLTER
A0A1D5RDQ5-S358	4.01964	4.29446	7.49721	10.2307	3.96685	3.34826	2.83796	9.46643	S	0.99955	A0A1D5RDQ5	358		SPECC1L	ESEGIPSIERSRKGSSGNASEVSVACLTERI
A0A1D5RDQ5-S860	4.74766	0.174719	0.118435	0.452203	0.511818	0.12359	0.438179	0.101042	S	0.999966	A0A1D5RDQ5	860		SPECC1L	MKTPPAAAVSPMQRHSISGPISTSKPLTALS
A0A1D5RDQ5-S921	0.55764	0.798517	0.212317	0.479386	0.720301	0.773957	0.619304	0.825457	S	0.977259	A0A1D5RDQ5	921		SPECC1L	PAMESAKTLSVSRRSSEEMKRDISAQEGASP
A0A1D5RDQ5-S805	38.7919	48.2975	54.2396	48.6727	18.5989	16.9052	32.663	18.3477	S	0.991005	A0A1D5RDQ5	805		SPECC1L	DLAALRQGMGLSRRSSTSSEPTPTVKTLIKS
A0A1D5RDQ5-S841	9.72988	5.26489	9.92383	4.64643	1.49486	1.2935	2.61017	1.29865	S	0.999998	A0A1D5RDQ5	841		SPECC1L	QVPNPAAAAIPRTPLSPSPMKTPPAAAVSPM
A0A1D5RDQ5-S843	0.0528365	0.299194	0.189979	0.22901	0.0714784	0.0472944	0.0776834	0.189909	S	0.996224	A0A1D5RDQ5	843		SPECC1L	PNPAAAAIPRTPLSPSPMKTPPAAAVSPMQR
A0A1D5RDQ5-S895	1.42527	0.455981	0.227075	0.0690444	0.415633	0.165553	0.257674	0.141073	S	0.984178	A0A1D5RDQ5	895		SPECC1L	NYGEIPVQEHLLRTSSTSRPASLPRVPAMES
F7G3Y4-S1426	0.0795517	0.0697511	0.0432917	1.87527	2.13226	1.84274	1.30567	0.97986	S	1	F7G3Y4	1426		CEP152	GDGSCKHLHSLPRNVSPEFVPCEGEGGFGLH
A0A1D5Q2T8-S587	5.11054	10.6328	6.57602	5.02807	0.872281	7.16177	6.14374	12.1625	S	0.99998	A0A1D5Q2T8	587		LOC696973	ALGPDGEPIDESSQMSDLPVKVTHTETGKVL
A0A1D5Q2T8-S1550	3.27469	5.5007	11.9368	7.14268	2.45866	11.7635	5.27282	5.59482	S	1	A0A1D5Q2T8	1550		LOC696973	RPNRGKAKPVVSDFDSDEEQDEREQSEGSGT
A0A1D5Q2T8-S172	3.6011	5.8083	3.76008	4.1077	2.54558	1.82099	3.40999	2.97485	S	0.999998	A0A1D5Q2T8	172		LOC696973	IPGDPQAMSQPNRGPSPFSPVQLHQLRAQIL
A0A1D5Q2T8-S1373	18.5494	42.0716	68.912	50.9654	28.6392	24.8532	30.1522	36.2479	S	1	A0A1D5Q2T8	1373		LOC696973	EKAKKRRGRPPAEKLSPNPPKLTKQMNAIID
A0A1D5Q2T8-S325	17.3712	31.4847	22.7246	41.1984	19.5207	22.3371	31.7464	51.2307	S	1	A0A1D5Q2T8	325		LOC696973	QPSPILQLQQKQSRISPIQKPQGLDPVEILQ
A0A1D5Q2U2-S238	0.438587	1.42482	0.261963	0.442395	0.655681	0.950084	0.637697	0.416715	S	0.857803	A0A1D5Q2U2	238		ASPSCR1	RPLTSSSVTLPKSLSSPGGPSKPKKSKSGQD
A0A5F8AP64-S2663	0.213339	0.527815	0.432705	0.212245	0.299644	0.2772	0.149149	0.26934	S	0.999999	A0A5F8AP64	2663		HSPG2	THGSQLRLHQVSPADSGEYVCRAAGGPGPEQ
A0A5F8AP64-S60	0.552735	1.75275	2.2243	2.96157	1.06316	1.84473	1.14876	0.606342	S	1	A0A5F8AP64	60		HSPG2	FTRSIEYSPQLEDAGSREFREVSEAVVDTLE
A0A1D5Q2W8-S2310	0.222035	0.0403063	0.393902	0.096121	0.0654066	0.46567	0.320172	0.0714496	S	0.993605	A0A1D5Q2W8	2310		CEP250	AAQAGSLEISKAMASSPTQQDGRGGQKNSDA
A0A1D5Q2W8-S2106	0.283345	1.18997	0.108881	0.724056	0.480486	0.0496316	0.255194	0.130634	S	0.999626	A0A1D5Q2W8	2106		CEP250	LRETQQRNNLEALPDSHRVSPVEEQSPKLDS
A0A1D5Q2W8-S2110	6.41736	5.2345	12.3949	5.59373	19.4913	6.8071	8.70762	5.78561	S	0.999937	A0A1D5Q2W8	2110		CEP250	QQRNNLEALPDSHRVSPVEEQSPKLDSLEPR
A0A1D5Q2W9-S534	0.117719	0.244681	0.0735674	0.120275	0.859787	0.62783	0.79081	0.375707	S	1	A0A1D5Q2W9	534		PPP2R5D	MLKDIKKEKVLLRRKSELPQDVYTIKALEAH
A0A5F8AEY9-S325	0.656124	0.514067	0.146391	1.14877	1.05864	0.424659	0.803364	0.477498	S	1	A0A5F8AEY9	325			PSQRDGHFLQESRRLSAQFENLMAESRQGLE
A0A5F8A9A2-S641	3.19216	0.867805	0.148446	2.94265	2.19607	1.08356	4.13676	2.83147	S	1	A0A5F8A9A2	641	Platelet-derived growth factor receptor beta	PDGFRB	VDYLHRNKHTFLQHHSDKRRPPSAELYSNAL
F7EBR5-S309	6.29148	5.81911	7.98554	9.32659	9.11681	7.63252	8.19079	5.55255	S	0.99971	F7EBR5	309		PRKACB	YQRKVEAPFIPKFRGSGDTSNFDDYEEEDIR
F7EBR5-S326	1.30745	2.31468	2.42684	1.35451	3.37981	3.33647	5.3421	3.79436	S	0.972978	F7EBR5	326		PRKACB	DTSNFDDYEEEDIRVSITEKCAKEFGEF___
A0A1D5R0Y7-S227	4.7844	2.14573	1.20548	0.896696	2.7468	7.49255	2.71317	6.00143	S	0.999477	A0A1D5R0Y7	227		RAI14	RSGTPKKRKAPPPPISPTQLSDVSSPRSITS
A0A1D5R0Y7-S613	18.7584	13.6565	17.8714	39.3005	11.9642	11.7454	22.1162	27.3998	S	1	A0A1D5R0Y7	613		RAI14	YKEAQAELEDYRKRKSLEDITAEYIHKAEHE
A0A1D5R0Y7-S861	0.291362	0.201659	0.219192	0.0794552	0.146803	0.40521	0.362235	0.111015	S	1	A0A1D5R0Y7	861		RAI14	SLSQLSYSTSSSKRQSQQLEALQQQVKQLQN
A0A1D5R0Y7-S358	8.6844	15.5407	14.0899	15.1843	12.9119	20.2299	0.585484	12.5445	S	0.869112	A0A1D5R0Y7	358		RAI14	SLGKPGETSPPDSKSSPPVLIHALGKSTTDS
A0A5F8AQA8-S873	0.523279	0.364823	0.0644661	0.310715	0.679971	0.961309	0.647921	0.565648	S	0.999988	A0A5F8AQA8	873		LRRK2	SLRSSKLQSHMRHSDSISSLASEREYITSLD
A0A5F8AQA8-S876	0.104522	0.108616	0.0930764	0.164753	0.289766	0.221012	0.312109	0.212104	S	0.798609	A0A5F8AQA8	876		LRRK2	SSKLQSHMRHSDSISSLASEREYITSLDLSA
A0A5F8AQA8-S834	0.166891	0.196219	0.212614	0.21318	0.174877	0.258716	5.98205	0.40614	S	0.968216	A0A5F8AQA8	834		LRRK2	DAVLQRCSPNLQRHSSSLGPIFDHEDLLRRK
A0A5F8AQA8-S835	0.533768	9.83486	11.4701	28.1188	29.0658	49.8534	22.523	58.3169	S	0.999526	A0A5F8AQA8	835		LRRK2	AVLQRCSPNLQRHSSSLGPIFDHEDLLRRKR
A0A5F8AQA8-S855	0.522664	0.312814	0.420153	0.87599	0.820594	1.05691	0.51379	0.0970301	S	0.996301	A0A5F8AQA8	855		LRRK2	FDHEDLLRRKRKILSSDDSLRSSKLQSHMRH
A0A5F8AQA8-S810	4.62911	2.30077	1.66935	0.120308	4.11538	6.50786	5.7287	6.89817	S	0.999997	A0A5F8AQA8	810		LRRK2	SEGSEGSFLVKKKSNSISVGEFYRDAVLQRC
A0A1D5Q318-S211	0.276838	0.0981883	0.051796	0.157058	0.21292	0.0663755	0.261682	0.120295	S	1	A0A1D5Q318	211			SAEEPVVRPKIRNLASPNCVKPKIFFDTDDD
A0A1D5Q318-S15	0.536645	0.304779	0.146638	0.240989	0.223483	0.172911	0.261471	0.269721	S	0.999927	A0A1D5Q318	15			_MHRSASSQTTKRSRSPFSTTRRSWDDSESS
A0A1D5Q318-S311	1.40618	0.205229	0.100518	0.164533	0.312419	0.435639	0.554871	0.52028	S	1	A0A1D5Q318	311			FWTHSDDYYKYCEEDSDSDKEWIAALRRKYR
A0A1D5Q318-S313	1.04285	0.14199	0.26353	0.093933	0.312419	0.435639	0.554871	0.52028	S	1	A0A1D5Q318	313			THSDDYYKYCEEDSDSDKEWIAALRRKYRSR
A0A5F7ZWU8-S38	1.01443	0.884978	0.165563	0.112762	0.225812	0.660556	1.41877	0.236252	S	0.941409	A0A5F7ZWU8	38		MKL1	CDLGQVNYPKVADSSSFDEDSSDALSPEQPA
F7GBS7-S126	0.417293	0.134427	1.44696	0.207279	0.529655	0.0888114	0.0823725	0.119272	S	0.999989	F7GBS7	126		BOP1	TEVASARIGDEYAEDSSDEEDIRNTVGNVPL
F7GBS7-S127	0.417293	0.0850989	1.44696	0.136814	0.529655	0.0949533	0.266903	0.150507	S	0.999989	F7GBS7	127		BOP1	EVASARIGDEYAEDSSDEEDIRNTVGNVPLE
F7GBS7-S106	9.42491	10.5018	22.0316	12.9178	15.4999	22.0078	8.6512	8.79627	S	1	F7GBS7	106		BOP1	HSGMEKTTEEQVQDGSPGPRTEVASARIGDE
A0A1D5QUK9-S283	3.08502	1.54754	0.210768	2.27479	4.10829	4.10922	2.35954	3.03635	S	0.999999	A0A1D5QUK9	283		ARPP21	DNQIRVPLQDGRRSKSIEEREEEYQRVRERI
A0A1D5QUK9-S37	0.59724	0.0734754	1.82876	0.195535	0.0577718	1.2262	0.0838554	0.0953764	S	0.999949	A0A1D5QUK9	37			VEESVNKNKFISKTPSKEEIEKECEDTSLRQ
F7GVY4-S736	3.58789	5.15533	5.22324	0.0563552	4.05499	6.40403	2.01227	1.71725	S	1	F7GVY4	736		PDXDC1	SSASHIEDLEKVERLSGGPEQITLEASSTEG
F7GVY4-S757	0.470033	1.18483	0.409393	0.0387673	0.927831	1.74963	0.501085	1.37707	S	0.999242	F7GVY4	757		PDXDC1	ITLEASSTEGHPGAPSPQHASRSEAFQKGAP
F6W6G4-S1286	0.484322	0.344762	0.284104	0.365225	0.151527	0.507523	0.271877	0.160482	S	0.999932	F6W6G4	1286		PNPLA6	YEEDAGPDCSRDEGGSPEGASPSTASEMEEE
F7B6T8-S608	0.233627	0.0870679	0.0694707	0.27687	0.571415	0.285025	0.22278	0.451193	S	1	F7B6T8	608		WDR70	AYSKTQPKTMFAQVESDDEEAKNEPEWKKRK
F7AQM3-S1060	0.149197	0.130995	0.129044	0.122883	0.243605	0.794937	0.108843	0.138701	S	0.999994	F7AQM3	1060		ITSN1	KRQIGWFPANYVKLLSPGTSKITPTEPPKST
F7AQM3-S896	2.29374	0.048604	5.82486	4.0635	3.58079	2.72284	1.47285	2.74959	S	0.814935	F7AQM3	896		ITSN1	LRQRSAFTPATATGSSPSPVLGQGEKVEGLQ
F7AQM3-S898	23.1067	53.0041	29.4102	23.0769	17.7994	13.4269	32.7069	14.252	S	0.988365	F7AQM3	898		ITSN1	QRSAFTPATATGSSPSPVLGQGEKVEGLQAQ
F7AQM3-S314	0.985114	1.44354	1.29752	0.986902	1.01146	0.0706205	0.0625283	0.537901	S	0.859306	F7AQM3	314		ITSN1	PPEYIPPSFRRVRSGSGISVISSTSVDQRLP
A0A5F7ZVK6-S376	0.330646	0.692637	0.696565	0.328625	4.83163	1.68822	0.763479	1.3035	S	1	A0A5F7ZVK6	376			PNQKTPENSKSLDAVSPRAGSKAPSCPAPGP
A0A1D5Q3C2-S504	0.110901	0.5565	0.13483	0.434355	0.284167	0.325561	0.539398	0.0837265	S	0.947693	A0A1D5Q3C2	504	Ubiquitin carboxyl-terminal hydrolase	USP9X	IREICSLFGEAPQNLSQTQRSPHVFYRHDLI
A0A1D5Q3C2-S1516	0.584806	0.15353	0.194401	0.0739302	1.16581	1.06825	0.0890232	0.917685	S	0.99928	A0A1D5Q3C2	1516	Ubiquitin carboxyl-terminal hydrolase	USP9X	ILAIEGTGSDVDDDMSGDEKQDNESNVDPRD
A0A1D5Q3C7-S39	0.760273	0.834349	1.82812	1.00068	0.494263	0.743298	1.03026	1.26463	S	0.997278	A0A1D5Q3C7	39		FLI1	GAAAHLPKADMTASGSPDYGQPHKINPLPPQ
A0A1D5Q3C7-S241	1.67739	4.2461	4.77311	1.47898	0.906963	1.06388	2.96289	1.65035	S	1	A0A1D5Q3C7	241		FLI1	RRGAWGNNMNSGLNKSPPLGGAQTISKNTEQ
A0A1D5QGC5-S313	7.83422	10.0022	15.9683	12.0875	3.42088	6.44323	9.30809	11.5114	S	1	A0A1D5QGC5	313		SENP7	NEGNQSLISAEPIVVSSDEEGPVEHKSSEIL
A0A1D5QGC5-S314	9.14076	7.93745	20.2787	14.6621	4.44973	8.30986	10.8985	10.3045	S	1	A0A1D5QGC5	314		SENP7	EGNQSLISAEPIVVSSDEEGPVEHKSSEILK
A0A1D5QGC5-S11	1.39894	0.647337	0.202704	0.264528	0.738969	0.103211	0.814526	0.105406	S	0.962123	A0A1D5QGC5	11		SENP7	_____MDKRKLGRRPSSSEITTEGKRKKSSS
A0A1D5QGC5-S25	0.0596693	1.38619	1.00275	1.53661	1.17656	0.755013	2.22432	0.856736	S	0.995022	A0A1D5QGC5	25		SENP7	PSSSEITTEGKRKKSSSDLSEIRKMLNAESE
A0A1D5Q3D6-S571	0.121964	0.68243	1.48075	1.34283	0.73826	0.651184	0.771177	1.01926	S	0.994004	A0A1D5Q3D6	571			APGREKERRAAGAGGSGSESDHTAPSGVGSS
A0A1D5Q3E0-S68	0.0516242	0.187226	0.082893	0.116349	0.114584	1.27361	0.193074	0.567787	S	0.783738	A0A1D5Q3E0	68	Repressor of RNA polymerase III transcription MAF1	MAF1	PHVLEALSPPQTSGLSPSRLSKSQGGEDEGP
A0A5F7ZV61-S168	0.200172	2.83691	0.21108	0.119897	0.164314	0.176969	1.32098	0.0993869	S	0.999999	A0A5F7ZV61	168		SYN2	VISKMNQLLSRTPALSPQRPLTTQQPQSGTL
A0A5F7ZN06-S170	2.02371	2.11931	1.06132	4.17309	0.796817	0.508273	1.36577	1.15729	S	0.992306	A0A5F7ZN06	170		HMBOX1	DLDVDDKVEELMRRDSSVIKEEIKAFLANRR
A0A5F7ZN06-S187	0.98258	0.609247	0.0801415	0.187007	0.0656734	0.114061	0.583684	0.0822767	S	0.999999	A0A5F7ZN06	187		HMBOX1	VIKEEIKAFLANRRISQAVVAQVTGISQSRI
A0A5F7ZN06-S148	8.95109	3.18784	0.0693102	15.4835	7.9035	2.49573	8.65786	7.25439	S	0.999998	A0A5F7ZN06	148		HMBOX1	SPTRYHANSMGQRSYSFEASEEDLDVDDKVE
A0A1D5Q3I1-S495	0.317225	1.16033	0.516596	0.27214	0.124674	0.646697	0.0712569	0.303105	S	0.907788	A0A1D5Q3I1	495		PRIMPOL	ADETRSNETQNPHKPSPSKLSTGPLRQLVLI
F7H033-S78	0.259273	0.381888	0.230302	0.0686337	0.165187	0.849608	0.308571	0.0686786	S	0.81936	F7H033	78		DNTTIP2	SSLPKGTEPSTDGETSEAESNYSSVSEHHDT
A0A1D5R677-S173	2.01955	0.133201	1.9428	0.156361	0.102037	0.870267	4.03225	3.20625	S	0.795279	A0A1D5R677	173		EHMT2	QGAAAAGPEPPPATTSPEGQPKVHRARKTMS
A0A1D5R677-S140	0.886295	0.708526	0.200305	0.26042	0.102934	0.319895	0.121133	1.64115	S	0.999999	A0A1D5R677	140		EHMT2	SCPSRAKMSMTGAGKSPPSVQSLAMRLLSMP
F6RQ74-S1146	1.80951	0.795949	0.200336	1.11965	0.96794	0.142455	2.25261	0.828225	S	0.774821	F6RQ74	1146		MTUS1	LKARMDKHMEISRQLSTEQAVLQESLEKESK
F6RQ74-S1167	0.169313	1.86338	0.112512	0.132398	1.04227	0.187535	1.4196	2.17607	S	1	F6RQ74	1167		MTUS1	LQESLEKESKVNKRLSMENEELLWKLHNGDL
F6RQ74-S1188	1.23044	3.38877	0.1035	2.44505	1.70855	1.9527	1.24504	2.09916	S	0.847083	F6RQ74	1188		MTUS1	LLWKLHNGDLCSPKRSPTSSAIPFQSPRNSG
F6RQ74-S901	0.055674	2.09951	0.150424	0.13607	4.28567	1.83891	2.82056	1.27866	S	1	F6RQ74	901		MTUS1	LLSEREEALKQHKTLSQELVNLRGELVTAST
A0A1D5Q3K6-S656	0.185747	0.27665	0.184581	0.441059	0.125513	0.0580273	0.394497	0.173747	S	0.997702	A0A1D5Q3K6	656			VADARELKPMASGASSA______________
A0A5F7ZNU3-S13	0.428931	0.215884	0.593868	0.0934062	0.13719	0.460249	0.0474137	0.1824	S	0.920668	A0A5F7ZNU3	13			___MDKKECHEESSSSDEELWRRIPTSSVSE
A0A1D5RJ54-S426	1.1337	1.38491	0.174346	2.38706	0.0679361	2.00032	0.0915338	0.146754	S	1	A0A1D5RJ54	426			EKETNAREESLGEELSPPGEMKPLLLSEGKS
A0A1D5RJ54-S444	0.0895229	1.62104	1.8293	0.222098	0.526708	1.54611	0.0887383	0.164245	S	0.945311	A0A1D5RJ54	444			GEMKPLLLSEGKSRLSPAGEMKPLPLSEGKS
A0A1D5Q3N1-S139	0.0706472	0.131198	0.180138	0.549771	0.209326	0.113306	0.536993	0.174506	S	0.999915	A0A1D5Q3N1	139			LEVKIRDWHLKQSPASPERDYSPYHKTIEEL
A0A1D5QXB8-S167	3.52491	1.57932	1.01685	3.24204	0.073905	2.23876	2.76929	0.116463	S	0.91771	A0A1D5QXB8	167			HDINLNSPNKGLLSDSMTDVPVDTGVAARTP
A0A1D5QXB8-S315	10.8031	10.9592	4.03139	7.93001	9.50214	5.90801	5.46219	3.49384	S	1	A0A1D5QXB8	315			HSISMPAMRNSATFKSFEDRVGTIKSKVVGD
A0A1D5QXB8-S242	0.25712	0.26792	0.198281	0.319001	0.247113	0.0628606	0.349923	0.0631419	S	1	A0A1D5QXB8	242			LGLSTLGGLKQNLSRSWHDVQVSNAYKKTQE
F7HSV9-S212	0.138204	0.665386	0.812167	1.30422	0.111697	1.71701	2.25109	0.165766	S	1	F7HSV9	212	Malate dehydrogenase	MDH1	LQGKEVGVYEALKDDSWLKGEFVTTVQQRGA
F7HSV9-S236	0.228075	4.41515	7.84168	14.0148	9.62415	9.15015	7.63947	9.36415	S	0.999169	F7HSV9	236	Malate dehydrogenase	MDH1	TVQQRGAAVIKARKLSSAMSAAKAICDHVRD
F7GJI3-S424	0.262097	0.423326	0.559925	0.815845	0.734617	1.07724	0.587405	1.44526	S	1	F7GJI3	424		ZNF641	RKHHLDRHLLTHQGQSPRNSWDKGTSVF___
A0A1D5R8K4-S1258	2.7025	2.11043	0.219925	4.89359	0.138345	0.139038	1.14678	0.0749576	S	1	A0A1D5R8K4	1258		TNXB	GTTAPERKEEPPRPESLEQPLLGELTVTGVT
A0A1D5R8K4-S3655	2.8244	4.09567	1.69992	3.06356	0.11276	0.501137	0.427486	0.227639	S	0.951998	A0A1D5R8K4	3655		TNXB	LSAEGTTGPAPAGQTSGEPGPRLSQLSVTDV
A0A1D5QF41-S781	0.142506	0.047253	0.0940164	0.161592	0.500902	0.0574937	0.561465	0.259527	S	0.973094	A0A1D5QF41	781		NOP2	QKQNDTPKGPQPPTVSPISSSRPPPAKRKKS
A0A1D5QF41-S68	0.5346	1.31066	1.86277	1.94142	4.40767	2.59068	0.933653	1.95826	S	1	A0A1D5QF41	68		NOP2	AKRRLGSAEVPKTNKSPEAKPLPGKLPKGAV
A0A1D5Q3S9-S188	0.649554	0.669131	0.895007	0.568729	0.597747	0.205989	0.884602	0.462348	S	0.987657	A0A1D5Q3S9	188			APEMVGARAAVPRSFSAPYPTAGGSAGPEAC
A0A1D5Q3S9-S391	0.469798	0.621166	0.381995	0.5728	0.323079	0.182911	0.545115	0.483449	S	1	A0A1D5Q3S9	391			RRKPPPLTRGRSVEQSPPRERPRAAGRRGRM
F7BNN9-S367	0.606968	0.0717198	0.0657998	0.892809	0.124571	0.142369	0.58013	0.582837	S	0.792989	F7BNN9	367		RABEP1	KSDNDMFKDGLRRAQSTDSLGTSGSLQSKAL
A0A1D5R6P1-S1363	0.058551	1.43156	1.35728	0.464191	0.264155	0.161207	0.865332	0.453961	S	0.999519	A0A1D5R6P1	1363		KIDINS220	DLKLKGGGLRYQKLPSDEDESGTEESDNTPL
A0A1D5R6P1-S1436	0.0866022	1.52229	1.80044	0.0882356	0.384374	0.469774	1.26869	0.492549	S	0.982004	A0A1D5R6P1	1436		KIDINS220	DKKDSSDSGVRSNESSPNHSLHNEVADDSQL
A0A1D5R6P1-S1397	0.0846618	0.0743438	0.208588	0.80104	0.767074	0.0786445	0.646999	1.21084	S	0.997809	A0A1D5R6P1	1397		KIDINS220	DKDRKAEGKVERVPKSPEHSAEPIRTFIKAK
A0A1D5Q3U7-S190	0.307316	0.617924	1.0506	0.856394	1.9072	4.37645	0.954314	1.17915	S	1	A0A1D5Q3U7	190		ELAC2	PIHSEQRSGKHQPWQSPERPLGRLSPERSSD
A0A1D5Q3U7-S199	1.18103	2.9225	0.559904	0.670471	2.79803	2.17689	1.50781	0.981518	S	1	A0A1D5Q3U7	199		ELAC2	KHQPWQSPERPLGRLSPERSSDSESNESEPH
F7B1J1-S14	0.149364	0.433598	0.297159	0.845372	0.495682	0.93915	0.498242	0.331366	S	0.999997	F7B1J1	14		CARS	__MNSGKGRRVQPQWSPPAGTQPCRLHLYNS
A0A1D5Q3X6-S1383	0.0594104	0.20228	0.0400614	0.342246	0.426134	0.652302	0.172927	0.14435	S	1	A0A1D5Q3X6	1383		CCDC88A	KLEEKIMDQYKFYDPSPPRRRGNWITLKMRK
A0A1D5Q3Y6-S233	2.36306	1.12663	5.21037	2.5567	12.8117	9.39548	2.04463	1.17489	S	0.999354	A0A1D5Q3Y6	233		NCAPH2	EASAPKATLEPEEPRSPQQSAALPRRYMLRE
A0A1D5Q404-S844	10.4031	9.35339	3.93999	5.01881	13.2823	6.39408	2.75915	7.93913	S	0.999991	A0A1D5Q404	844		ITSN2	VNTSWQKKSAFTRTVSPGSVSPIHGQGQVVE
A0A1D5Q404-S849	40.1584	69.1311	38.3518	72.8579	90.1449	69.8535	28.8772	111.424	S	0.999793	A0A1D5Q404	849		ITSN2	QKKSAFTRTVSPGSVSPIHGQGQVVENLKAQ
F7H2F6-S62	0.0442504	0.0882763	0.0983057	0.317706	0.221392	0.367675	0.101425	0.106844	S	1	F7H2F6	62		ASL	LDKVAEEWAQGTFKLSPNDEDIHTANERRLK
F6Z2N4-S587	0.599412	0.0763245	0.102102	0.646886	1.04416	0.784447	0.674239	1.15101	S	0.999797	F6Z2N4	587		FAM178A	TTGKPPALSKGLRSQSSDYTEHVHPGTYTNT
A0A1D5Q458-S775	6.41021	3.65101	5.24631	2.68233	7.55729	9.07235	5.11234	2.82153	S	1	A0A1D5Q458	775		ADAM17	GFEKDPFPNSSTAAKSFEDLTDHPVTRSEKA
A0A1D5Q459-S528	5.09524	2.34923	0.131037	0.0976672	4.84508	3.06955	4.67038	5.61322	S	0.970145	A0A1D5Q459	528			NKQVIRVYSLPDGTFSSDEDEEEEEEEEEEE
A0A1D5Q459-S529	5.09524	2.34923	0.165948	0.0721635	4.84508	3.06955	4.67038	5.61322	S	0.987499	A0A1D5Q459	529			KQVIRVYSLPDGTFSSDEDEEEEEEEEEEEE
A0A1D5Q486-S943	0.345785	0.589315	0.423414	0.233812	0.239497	0.0959077	0.158952	0.0684863	S	0.999216	A0A1D5Q486	943		ZC3H13	ESSRMRAQDIIGHHQSEDRETSDRAHDENKK
A0A1D5Q486-S316	0.906746	2.42038	7.62712	6.64261	2.81013	2.32513	1.57802	0.594855	S	0.914846	A0A1D5Q486	316		ZC3H13	GRDFERQREKRDKPRSTSPAGQHHSPISSRH
A0A1D5Q486-S318	3.22456	7.40613	13.7991	13.4065	5.78835	5.80862	4.75524	9.76429	S	0.999419	A0A1D5Q486	318		ZC3H13	DFERQREKRDKPRSTSPAGQHHSPISSRHHS
A0A1D5Q486-S325	3.22456	7.5495	14.1875	13.5791	5.86989	6.03787	4.83555	10.0637	S	0.995866	A0A1D5Q486	325		ZC3H13	KRDKPRSTSPAGQHHSPISSRHHSSSSQSGS
A0A1D5Q486-S642	0.0704356	21.4862	13.9246	0.0900294	6.63419	7.67234	5.70813	0.13499	S	0.871438	A0A1D5Q486	642			GERDRRDNRERDQRPSSPIRHQGRNDELERD
A0A1D5Q486-S643	4.78675	21.4862	13.9246	0.0900294	6.63419	7.67234	5.70813	14.3564	S	0.996473	A0A1D5Q486	643			ERDRRDNRERDQRPSSPIRHQGRNDELERDE
A0A1D5Q486-S853	0.151604	0.210005	0.615838	0.49781	0.0772213	1.97842	0.29144	1.02173	S	1	A0A1D5Q486	853		ZC3H13	PKRRREHSPDSDAYNSGDDKNEKHRLLSQVV
A0A1D5Q486-S137	0.80048	0.281797	0.318422	0.208094	0.372541	0.618182	0.115519	0.164418	S	1	A0A1D5Q486	137		ZC3H13	REKEDIKITKERTPESEEENVEWETNRDDSD
A0A1D5Q486-S198	13.1659	12.9322	20.6885	26.1921	16.7774	17.8026	14.5027	13.0554	S	1	A0A1D5Q486	198		ZC3H13	ENMEKREEIIIKKEVSPEVVRSKLSPSPSLR
A0A1D5Q486-S265	9.65748	12.1565	13.8335	15.2251	8.6865	17.8363	11.3986	17.1775	S	1	A0A1D5Q486	265		ZC3H13	NSKSNQSKKKGPRTPSPPPPIPEDIALGKKY
A0A1D5Q486-S346	0.120212	0.213153	0.0566358	1.15319	0.355634	0.322376	0.142387	1.63321	S	0.921466	A0A1D5Q486	346		ZC3H13	HHSSSSQSGSSIQRHSPSPRRKRTPSPSYQR
A0A1D5Q486-S348	0.120212	0.292774	0.390864	1.15319	0.355634	0.322376	0.0288633	1.63321	S	0.916369	A0A1D5Q486	348		ZC3H13	SSSSQSGSSIQRHSPSPRRKRTPSPSYQRTL
A0A1D5Q486-S1068	1.1775	0.19524	0.131927	0.262891	0.224791	0.828888	0.546264	0.513584	S	0.999915	A0A1D5Q486	1068		ZC3H13	LEDSQKKEDTAFSDWSDEDVPDRTEVTEAEH
A0A1D5Q486-S242	0.413384	0.0842819	0.285459	0.218038	0.31946	0.389835	0.309599	0.117229	S	0.920293	A0A1D5Q486	242		ZC3H13	SSSASKKDRKTSAVSSPLLDQQRNSKSNQSK
A0A1D5Q486-S1366	0.551179	0.522145	0.187861	0.199662	0.138756	0.158345	0.118763	0.069713	S	0.999807	A0A1D5Q486	1366		ZC3H13	KRRDLDRERERLISDSVERDRDRDRDRTFES
A0A1D5Q486-S875	0.304393	0.548914	0.102532	0.402751	0.369717	0.252866	0.109626	0.325714	S	0.999995	A0A1D5Q486	875		ZC3H13	KHRLLSQVVRPQESRSLSPSHLTEDRQGRWK
A0A1D5Q486-S877	19.3874	30.0253	26.0835	34.3923	15.4266	24.6464	16.1946	17.262	S	0.999996	A0A1D5Q486	877		ZC3H13	RLLSQVVRPQESRSLSPSHLTEDRQGRWKEE
A0A1D5Q486-S1208	30.309	56.7873	37.3691	27.5656	15.0378	12.8105	15.812	80.008	S	0.999999	A0A1D5Q486	1208		ZC3H13	GSNRSNRSHTSGRLRSPSNDSAHRSGDDQSG
A0A1D5Q486-S1210	2.35754	0.0797543	0.0568218	0.113096	0.610192	0.0771059	0.0514229	0.0622341	S	0.999934	A0A1D5Q486	1210		ZC3H13	NRSNRSHTSGRLRSPSNDSAHRSGDDQSGRK
A0A1D5Q486-S1217	0.0776472	0.121426	1.41328	0.145747	2.3572	0.561842	0.0311626	0.760132	S	0.978653	A0A1D5Q486	1217		ZC3H13	TSGRLRSPSNDSAHRSGDDQSGRKRVLHSGS
A0A1D5Q486-S207	23.4659	18.6959	54.9176	64.3308	62.617	59.6207	10.0451	32.6493	S	0.999948	A0A1D5Q486	207		ZC3H13	IIKKEVSPEVVRSKLSPSPSLRKSSKSPKRK
A0A1D5Q486-S209	0.862513	6.10264	12.721	11.0478	3.43555	3.32009	1.76618	4.30291	S	0.998155	A0A1D5Q486	209		ZC3H13	KKEVSPEVVRSKLSPSPSLRKSSKSPKRKSS
A0A1D5Q486-S110	3.01063	2.58066	4.48024	2.33648	2.4869	7.35396	0.0918993	4.96577	S	0.998491	A0A1D5Q486	110		ZC3H13	DVDAEPQKRNTEESSSPVRKESSRGRHREKE
A0A1D5Q486-S77	0.914167	1.39486	0.694677	1.68778	0.657148	0.915398	0.0574951	1.78322	S	1	A0A1D5Q486	77		ZC3H13	GPSPRGKGYSSNYRRSPERPTGDLRERMKNK
A0A1D5Q486-S370	1.0214	0.643635	2.62273	1.15681	1.18613	1.16566	2.13115	1.87306	S	0.999996	A0A1D5Q486	370		ZC3H13	PSPSYQRTLTPPLRRSASPYPSHSLSSPQRK
A0A1D5Q486-S372	1.08927	1.41091	1.82383	1.71295	0.935141	0.96405	1.83863	1.6511	S	0.999949	A0A1D5Q486	372		ZC3H13	PSYQRTLTPPLRRSASPYPSHSLSSPQRKQS
A0A1D5Q486-S380	1.08927	1.41091	0.798897	1.19495	0.250989	1.17914	3.43631	1.80693	S	0.767808	A0A1D5Q486	380		ZC3H13	PPLRRSASPYPSHSLSSPQRKQSPPRHRSPM
A0A1D5Q486-S381	0.953984	0.935147	6.48033	0.0933616	1.66173	3.1962	0.0582515	3.87111	S	0.963043	A0A1D5Q486	381		ZC3H13	PLRRSASPYPSHSLSSPQRKQSPPRHRSPMR
A0A1D5Q486-S1017	0.0558753	0.0970711	0.118717	0.420661	0.383885	0.123035	0.164411	0.483631	S	0.846283	A0A1D5Q486	1017		ZC3H13	SIEKKRKKSKGDSDISDEEAAQQSKKKRGPR
A0A1D5Q486-S1240	1.02991	1.19586	0.891564	0.0853327	0.388738	0.284811	0.724849	0.520297	S	0.999684	A0A1D5Q486	1240		ZC3H13	KRVLHSGSRDREKTKSLEITGERKSRIDQLK
A0A1D5Q486-S993	0.718682	0.374912	0.256831	0.485987	0.564642	0.245821	0.150711	0.107396	S	0.999995	A0A1D5Q486	993		ZC3H13	ERVNIETTSEDGQVFSPKKGQKKKSIEKKRK
A0A1D5R4Z2-S456	2.47247	2.88366	2.04729	1.97055	8.97073	9.45964	5.97433	1.99423	S	0.994136	A0A1D5R4Z2	456		FNBP1	SQNPPTVNNCAQDRESPDGSYTEEQSQESEV
A0A1D5R4Z2-S460	0.27568	0.188852	0.402785	0.372751	2.78299	3.32591	0.300433	0.357142	S	0.999305	A0A1D5R4Z2	460		FNBP1	PTVNNCAQDRESPDGSYTEEQSQESEVKVLA
A0A1D5R4Z2-S436	0.251627	0.0946209	0.0929915	0.127235	0.463115	0.321228	0.811789	0.125735	S	0.903922	A0A1D5R4Z2	436		FNBP1	VEGRLPARSEQARRQSGLYDSQNPPTVNNCA
A0A1D5R4Z2-S296	12.2854	18.1224	10.5842	14.5498	17.3104	13.7033	13.7493	6.38201	S	1	A0A1D5R4Z2	296		FNBP1	DIEFEDYTQPMKRTVSDNSLSNSRGEGKPDL
F6Y6X5-S154	0.198833	0.358906	0.264579	0.0684611	0.300218	0.112777	0.175196	0.168426	S	0.962677	F6Y6X5	154	PAB-dependent poly(A)-specific ribonuclease subunit PAN3	LOC711494	AGSSPLHSPKITPHTSPAPRRRSHTPNPASY
F7DTX3-S394	0.281978	0.208978	0.154131	0.142463	0.440657	0.119171	0.105975	0.20365	S	0.999932	F7DTX3	394		ASXL1	SRIQTEPDNLARASASPDRIPSLPRETVDQE
A0A5F8AFV3-S339	0.146801	0.217259	0.0625009	3.04279	7.60729	7.32395	0.0838294	0.0723672	S	0.968015	A0A5F8AFV3	339		PLA2G4C	LEKQEQPDEDPESKGSVSDFLDFVRKTSICA
A0A1D5QH10-S982	3.32537	2.15258	3.39577	2.50427	6.18859	0.0594732	4.33339	2.52432	S	0.999667	A0A1D5QH10	982		ASAP1	LSPNVQSRDAIQKQASEDSNDLTPTLPETPV
A0A1D5QH10-S658	0.737143	1.02722	0.982836	1.77542	2.73189	0.065154	2.05144	1.49596	S	1	A0A1D5QH10	658		ASAP1	HVEYEWNLRQEEMDESDDDLDDKPSPIKKER
A0A1D5QH10-S780	7.14963	7.97458	8.65163	9.05352	4.81953	0.761782	3.84575	2.91435	S	0.999969	A0A1D5QH10	780		ASAP1	KKRPPPPPPGHKRTLSDPPSPLPHGPPNKGA
A0A1D5QH10-S784	0.96421	0.525055	1.56583	1.5202	0.793015	0.601766	0.617883	0.802632	S	1	A0A1D5QH10	784		ASAP1	PPPPPGHKRTLSDPPSPLPHGPPNKGAVPWG
A0A1D5QCS6-S58	0.0922909	0.290059	0.145002	0.495589	0.269545	0.138161	0.320943	0.395813	S	1	A0A1D5QCS6	58			EVSHRSRKRSDGRNFSPPPFPRKGEERSEAS
A0A1D5QD96-S693	0.130727	0.0531585	0.390759	0.37672	0.233226	0.356174	0.0389503	2.05556	S	0.999514	A0A1D5QD96	693		MCC	SGGKDKPSKECADAASPALSLAELRTTCSES
A0A1D5QD96-S819	5.67902	7.48402	2.85552	15.4391	2.89326	2.83157	4.29633	3.50114	S	0.92762	A0A1D5QD96	819		MCC	ALLEEENSRPHTNETSL______________
A0A1D5QD96-S285	1.30229	2.40551	1.94162	1.32649	0.125077	0.0543404	0.185043	2.2732	S	0.964388	A0A1D5QD96	285		MCC	ELQTRLQSVQATGPSSPGRLTSTNRPINPST
F6PZF5-S981	9.37152	4.3241	10.7782	2.89207	2.19082	1.02446	2.64783	3.35079	S	1	F6PZF5	981		TNS1	KQPAEPPAPLRRRAASDGQYENQSPEATSPR
F6PZF5-S989	31.9262	62.1926	50.147	37.528	12.5109	14.4001	19.4738	37.9569	S	1	F6PZF5	989		TNS1	PLRRRAASDGQYENQSPEATSPRSPGVRSPV
F6PZF5-S994	17.4906	3.20614	30.0109	6.83815	5.13334	10.2532	5.41803	10.6823	S	0.995203	F6PZF5	994		TNS1	AASDGQYENQSPEATSPRSPGVRSPVQCVSP
F6PZF5-S997	18.3358	3.20614	30.0109	6.83815	5.13334	10.2532	5.41803	18.54	S	0.999969	F6PZF5	997		TNS1	DGQYENQSPEATSPRSPGVRSPVQCVSPELA
F6PZF5-S1291	8.38451	6.39687	1.50908	3.42525	6.1062	4.77523	0.653972	6.04668	S	0.971266	F6PZF5	1291		TNS1	GFGRRAINPSMAAPSSPSLSHRQVMGPPGTG
F6PZF5-S1259	43.9319	38.91	26.8441	11.9738	9.1277	14.0724	10.1553	42.5268	S	0.997214	F6PZF5	1259		TNS1	ARAQFSVAGVHTVPGSPQARHRTVGTNTPPS
F6PZF5-S865	2.2799	1.98492	2.45537	3.0395	0.739421	0.392499	0.605858	1.04484	S	0.999999	F6PZF5	865		TNS1	TSGHSLGTPEPAPRASLESVPPGRSYSPYDY
F6PZF5-S1664	3.43668	0.0663448	0.842237	0.0862184	0.138159	0.0426757	0.0309436	1.19004	S	0.789937	F6PZF5	1664		TNS1	KLVIPNRDPTDESKDSSGPANSTADLLKQGA
F6PZF5-S1665	1.63504	0.743523	1.16911	0.1954	0.975996	1.15067	1.51389	1.6499	S	0.996333	F6PZF5	1665		TNS1	LVIPNRDPTDESKDSSGPANSTADLLKQGAA
F6PZF5-S1670	1.07932	0.465128	1.64167	0.565542	0.440951	0.152179	0.530776	0.830098	S	0.89426	F6PZF5	1670		TNS1	RDPTDESKDSSGPANSTADLLKQGAACNVLF
F6PZF5-S1572	12.3533	20.3896	6.78478	11.9734	6.70949	10.1189	8.44384	16.1528	S	0.984126	F6PZF5	1572		TNS1	ALLKDQEPGAFIIRDSHSFRGAYGLAMKVSS
F6PZF5-S450	0.619185	0.571404	0.439013	0.495836	0.201368	0.460968	2.09546	0.547597	S	1	F6PZF5	450		TNS1	GPLDGSLYAKVKKKDSLHGSTGAVNATRPTL
F6PZF5-S454	2.49165	7.81035	0.884473	1.41106	0.755387	0.793345	2.25019	0.883754	S	0.989307	F6PZF5	454		TNS1	GSLYAKVKKKDSLHGSTGAVNATRPTLSATP
F6PZF5-S1042	3.08022	9.18969	4.40718	2.35416	0.313433	0.486834	0.783595	4.57873	S	0.866016	F6PZF5	1042		TNS1	HLHSYKEAFEEMEGTSPSSPPPSGVRSPPGL
F6PZF5-S1044	16.8952	0.125444	28.037	14.2449	5.17796	8.78996	8.87581	0.0810868	S	0.921535	F6PZF5	1044		TNS1	HSYKEAFEEMEGTSPSSPPPSGVRSPPGLAK
F6PZF5-S1045	7.35252	3.23952	5.96153	6.2034	1.16881	1.67184	2.48947	23.0768	S	0.980115	F6PZF5	1045		TNS1	SYKEAFEEMEGTSPSSPPPSGVRSPPGLAKT
F6PZF5-S1396	0.0910909	0.0572131	2.67111	0.289563	0.0826575	0.0236967	0.0990204	0.0875039	S	0.999986	F6PZF5	1396		TNS1	SLGRHLGGSGSVVPGSPCLDRHVAYGGYSTP
F6PZF5-S1376	0.700122	0.0918936	1.20752	0.160976	0.0980774	0.143753	0.0984527	0.223817	S	0.826914	F6PZF5	1376		TNS1	HQGNLASGLHGNAVPSPGSPSLGRHLGGSGS
F6PZF5-S1379	7.75114	0.567595	6.85118	6.33952	0.104257	4.16895	2.29103	10.3831	S	0.951571	F6PZF5	1379		TNS1	NLASGLHGNAVPSPGSPSLGRHLGGSGSVVP
F6PZF5-S1351	3.2518	1.68128	1.11494	0.05326	0.582331	1.42646	0.117492	0.710587	S	0.911704	F6PZF5	1351		TNS1	YQVSGLHNNVATTPGSPSLGRHPGTHQGNLA
F6PZF5-S774	17.3585	13.9379	2.59269	10.8001	0.0972334	0.923713	2.92477	2.58963	S	0.999995	F6PZF5	774		TNS1	ASRPSPQPLAETPIPSLPEFPRAASQQEIEQ
F6PZF5-S1463	28.3752	22.2116	38.5942	6.98579	11.4734	26.0109	15.7968	42.8351	S	1	F6PZF5	1463		TNS1	PATSPSPDSAAFRQGSPTPALPEKRRMSVGD
F6PZF5-S838	7.86815	0.691535	0.795593	5.78702	0.0994721	0.0911621	0.460413	0.0514589	S	1	F6PZF5	838		TNS1	ASPLSSQPLSGSSRQSHPLTQSRSGYITSGH
F6PZF5-S1325	3.50428	2.64817	0.0902151	0.232234	0.781658	1.51891	0.195373	1.18078	S	0.899847	F6PZF5	1325		TNS1	STVSSPQSSAATTPGSPSLGRHPTGAYQVSG
F6PZF5-S1475	1.13379	1.38191	0.348406	40.1065	19.5402	0.201224	0.441386	19.5296	S	1	F6PZF5	1475		TNS1	RQGSPTPALPEKRRMSVGDRAGSLPNYATIN
F6PZF5-S1130	32.2375	53.2887	26.9213	62.2191	26.3984	50.0126	56.7031	60.3988	S	0.999989	F6PZF5	1130		TNS1	AVAGPRAQDSEPKSFSAPAAQAYGHEIPLRN
F6PZF5-S846	5.2937	10.0986	7.47071	18.3966	3.1913	2.74918	3.90852	6.00756	S	0.999991	F6PZF5	846		TNS1	LSGSSRQSHPLTQSRSGYITSGHSLGTPEPA
F6PZF5-S854	5.10819	2.89265	2.7757	3.4931	1.63165	1.40001	3.57683	1.56532	S	0.999981	F6PZF5	854		TNS1	HPLTQSRSGYITSGHSLGTPEPAPRASLESV
F6PZF5-S697	24.8197	12.3715	4.8703	6.04754	3.68274	1.11327	4.51293	2.188	S	0.985275	F6PZF5	697		TNS1	TSHYAHDPSSMFRSQSFSEAEPQLPPAPVRG
F6PZF5-S815	481.372	302.339	144.632	449.612	155.708	125.315	363.672	262.245	S	0.954582	F6PZF5	815		TNS1	DLEPASTAAPLHKSQSVPGAWPGASPLSSQP
F6PZF5-S824	6.09981	2.5767	2.8877	2.52133	0.736022	1.61027	1.71657	4.39523	S	0.999981	F6PZF5	824		TNS1	PLHKSQSVPGAWPGASPLSSQPLSGSSRQSH
F6PZF5-S876	11.4565	28.5114	8.83861	17.578	6.27356	5.34093	9.38493	11.3995	S	0.980063	F6PZF5	876		TNS1	APRASLESVPPGRSYSPYDYQPCSAGPNQDF
F6PZF5-S503	0.487453	0.377127	0.0750664	0.526494	0.154865	0.12839	0.0632432	1.1648	S	0.84901	F6PZF5	503		TNS1	STKTDKTDEPVPGASSAPAALSPQEKRELDR
F6PZF5-S509	2.65174	0.952554	6.66302	2.67987	1.45158	2.10875	1.66302	2.52897	S	1	F6PZF5	509		TNS1	TDEPVPGASSAPAALSPQEKRELDRLLSGFG
F6PZF5-S1274	17.8272	25.1785	19.0482	6.80587	5.25865	7.00143	6.48451	15.8285	S	0.999998	F6PZF5	1274		TNS1	SPQARHRTVGTNTPPSPGFGRRAINPSMAAP
F6PZF5-S414	26.4495	19.8268	10.2153	26.6938	11.7351	18.2635	31.692	42.6379	S	1	F6PZF5	414		TNS1	VSVDYNTSDPLIRWDSYDNFSGHRDDCMEEV
F6PZF5-S419	0.0496945	0.157882	0.0618137	0.426946	0.238862	0.651812	0.0662761	1.82632	S	1	F6PZF5	419		TNS1	NTSDPLIRWDSYDNFSGHRDDCMEEVVGHTQ
F6PZF5-S1528	3.37288	4.32378	1.64939	1.25123	1.66833	2.65056	3.83925	5.49255	S	0.992203	F6PZF5	1528		TNS1	SHTLPDFSKYSMPDNSPETRAKVKFVQDTSK
F7BAS0-S533	0.111781	4.40296	2.77999	0.188989	0.0594324	0.13383	0.103953	1.61894	S	1	F7BAS0	533		POLR3E	APAVPPGVRIKEEPVSEEGEEDDEQEAEEEE
F7HCL1-S5	0.357359	0.612072	0.559528	0.174723	0.151831	0.302776	0.121063	0.833695	S	1	F7HCL1	5		PHF11	___________MAQASPLRPQRVDSAGSPEA
F7HCL1-S185	1.61975	0.64096	0.821554	2.18596	4.01648	1.79389	0.983445	2.17342	S	1	F7HCL1	185		PHF11	KFSGVKRKRGRKKHLSGNHIQSPETMKCSTF
F7HCL1-S191	0.0422185	0.144132	0.169823	0.123035	0.215207	0.116123	0.11386	0.238923	S	0.999529	F7HCL1	191		PHF11	RKRGRKKHLSGNHIQSPETMKCSTFVRQVKE
A0A1D5Q4H3-S361	0.368626	0.885598	0.651219	0.821232	0.840887	1.33385	0.880125	1.30354	S	1	A0A1D5Q4H3	361		CLOCK	INTVSLKEALERFDHSPTPSASSRSSRKSSH
A0A1D5Q4H3-S111	0.351894	0.324883	0.576553	0.821932	0.317736	0.0741756	0.715108	1.88583	S	0.999437	A0A1D5Q4H3	111		CLOCK	EHSEVYKILSTHLLESDSLTPEYLKSKNQLE
A0A1D5Q4H3-S380	0.50005	0.834402	1.09305	0.875311	0.441232	0.808567	0.579101	0.742578	S	0.991192	A0A1D5Q4H3	380		CLOCK	SASSRSSRKSSHTAVSDPSSTPTKIPTDTST
A0A1D5Q4H7-S81	1.92779	1.21554	0.330745	0.16487	0.152871	0.225212	0.864409	0.112012	S	0.89135	A0A1D5Q4H7	81		C17orf49	PLPAESPKKGPKKVASGVLSPPPAAPPPSSS
A0A1D5Q4H7-S45	0.319497	0.104338	0.50737	0.114583	0.0539119	0.0658804	0.144413	0.37506	S	0.821905	A0A1D5Q4H7	45			KLGELTMQLHPVADSSPAGAQIKATVKRKVY
A0A1D5QE98-S399	0.116825	0.877542	1.64264	0.782678	0.112973	0.808322	0.589568	0.506523	S	0.99986	A0A1D5QE98	399		BCAR1	PPPAEREAPADGKRLSASSTSSTRSSQSASS
A0A1D5Q4J0-S59	4.45002	3.29997	2.21357	2.72202	7.34641	6.56896	5.97146	3.22515	S	0.999997	A0A1D5Q4J0	59		CADPS2	APGRAGGGGGAARSVSPSPSVLSEGRDEPER
A0A1D5Q4J0-S66	0.931813	0.694713	0.150485	0.234209	1.61747	1.28958	0.198995	0.0693282	S	0.976349	A0A1D5Q4J0	66		CADPS2	GGGAARSVSPSPSVLSEGRDEPERQLDDEQE
A0A1D5QT76-S505	0.81637	2.44061	0.774674	1.11496	1.15296	1.34241	0.651521	0.523463	S	1	A0A1D5QT76	505		MTA1	AIKAECTARLPEASQSPLVLKQAVRKPLEAV
A0A1D5QT76-S432	0.639953	1.99359	1.18917	1.90642	1.83031	0.871033	1.54217	1.46883	S	1	A0A1D5QT76	432		MTA1	TRLDGERPGPNRSNMSPHGLPARSSGSPKFA
A0A1D5RFS6-S931	59.6444	31.2258	46.7484	78.1465	54.5095	92.9211	60.2394	81.8164	S	1	A0A1D5RFS6	931		PLXNC1	VGVTRHKSKELSRKQSQQLELLESELRKEIR
F7H0N5-S318	0.0612769	0.349726	0.0966014	0.52267	1.08652	1.01835	0.116505	0.472758	S	0.999992	F7H0N5	318		ATAD2B	AHQKKRENTLFDIHRSPARRSHIRRKKHAIH
F7H0N5-S81	1.00077	1.66052	1.05636	0.641766	1.09289	1.10736	0.943666	1.19304	S	0.997786	F7H0N5	81		ATAD2B	VTLDEARKAEVDGSLSDSHVSPPAKRTLKQP
F6SUF4-S1236	0.186815	0.0576453	0.160554	0.0897828	0.780154	0.587554	0.391003	0.0482846	S	0.999983	F6SUF4	1236		DOCK10	TNGGFQSQTAMKHANSVDTSFSKDVLNSIAA
A0A5F8AIS9-S610	0.3584	0.131519	0.170035	0.278083	0.113944	0.0624074	0.0917742	0.0627972	S	0.997764	A0A5F8AIS9	610		PTPRM	AFSFMDTHNLNGRSVSSPSSFTMKTNTLSTS
A0A5F8AIS9-S614	0.390326	0.202515	0.238415	0.168678	0.125582	0.20017	0.1521	0.0522404	S	0.777523	A0A5F8AIS9	614		PTPRM	MDTHNLNGRSVSSPSSFTMKTNTLSTSVPNS
F7GXN2-S782	6.71762	0.0396237	7.0386	4.09475	8.94371	5.23051	5.00405	5.72395	S	0.997277	F7GXN2	782		GTF2I	PEMFETAIKESTSSKSPPRKINSSPNVNTTA
F7GXN2-S103	6.3674	1.33794	2.26431	3.62922	5.71573	4.25608	10.9791	3.76519	S	1	F7GXN2	103		GTF2I	AEMHKMKSTTQANRMSVDAVEIETLRKTVED
F7GXN2-S743	2.85616	4.34892	2.1344	5.48105	1.20873	1.41402	2.07821	1.55023	S	0.987843	F7GXN2	743		GTF2I	FYVEGLPEGVPFRRPSTFGIPRLEKILRNKA
F7GXN2-S371	0.510882	0.630956	0.473377	0.941706	0.163241	0.383081	0.624674	0.108143	S	0.982215	F7GXN2	371		GTF2I	LYVEGLPEGIPFRRPSTYGIPRLERILLAKE
F7GXN2-S210	1.49686	0.0324338	0.110521	0.313265	0.108163	0.178128	1.44808	0.225232	S	1	F7GXN2	210		GTF2I	LGGRVMVTDADRSILSPGGSCGPIKVKTEPT
A0A5F8A0S4-S331	0.185781	1.41134	0.132383	2.09672	1.04986	1.30975	0.78234	1.48955	S	0.851146	A0A5F8A0S4	331		ARFGAP1	FWETFGSAEPTKARKSPSSDSWTCADTSTER
A0A5F7ZDS2-S1742	1.79874	2.41172	2.16787	3.11599	1.68116	1.74289	1.34007	2.46697	S	0.999966	A0A5F7ZDS2	1742		SOGA1	GIVQEFFRNVCGRAPSPTSAAGEEGTKKPEP
A0A5F7ZDS2-S1759	0.324492	0.442489	0.0602447	0.442395	0.090264	0.154939	0.254044	0.0600237	S	0.999139	A0A5F7ZDS2	1759		SOGA1	TSAAGEEGTKKPEPLSPASYHQPEGVARILN
A0A5F7ZDS2-S423	0.607221	1.35249	1.52678	1.03267	0.797183	0.583818	0.0583582	1.25628	S	0.997946	A0A5F7ZDS2	423		SOGA1	AQPAPSAQQPPRPPASPDEPSVAASSVGSSR
A0A5F7ZDS2-S1456	0.982128	1.73745	1.59908	1.27512	1.57322	1.47162	0.868614	1.71311	S	0.999987	A0A5F7ZDS2	1456		SOGA1	RSYTAPDKTGIRVYYSPPVARRLGVPVVHDK
A0A5F7ZEW2-S1027	0.843138	0.34748	0.494786	1.88888	1.94546	1.58715	0.98585	0.866283	S	0.975649	A0A5F7ZEW2	1027		RAPGEF2	DVAQTGGHKKRVRRSSFLNAKKLYEDAQMAR
A0A5F7ZEW2-S1089	6.36704	7.10077	15.6014	7.60677	9.15056	12.7532	6.39602	8.74554	S	0.999962	A0A5F7ZEW2	1089		RAPGEF2	LPKNPGDKKPVKSETSPVAPRAGSQQKAQSL
A0A5F7ZEW2-S1002	0.560427	0.905156	0.106646	0.153947	1.05123	1.07721	0.961741	0.648809	S	0.999702	A0A5F7ZEW2	1002			SVNMDPALMFRTRSLSQGSTNATVLDVAQTG
A0A1D5Q4Y1-S252	0.202262	0.540002	0.243531	0.146821	0.496855	0.0942064	0.19861	0.401217	S	1	A0A1D5Q4Y1	252			AFSAAPGTPVARRDPSPLCCPSCRRATPVSV
A0A5F8AB25-S167	0.802552	0.147561	0.114982	1.07263	0.814372	0.0942181	1.02146	0.179322	S	0.988527	A0A5F8AB25	167		WNK1	APSTVPSSTSKDRPVSQPSLVGSKEEPPPAR
A0A5F8AB25-S174	0.749007	1.39058	1.93379	1.23011	0.846511	1.76433	1.3113	0.848298	S	1	A0A5F8AB25	174		WNK1	STSKDRPVSQPSLVGSKEEPPPARSGSGGGS
A0A5F8AB25-S1783	2.37736	2.80031	4.18587	2.20283	2.34424	0.658167	0.394316	3.42953	S	1	A0A5F8AB25	1783		WNK1	SDLEAAFLSRDVDDGSGSPHSPHQLSSKSLP
A0A5F8AB25-S1785	0.971178	3.12771	2.73977	2.20283	1.57994	1.74259	1.58029	3.24056	S	0.999999	A0A5F8AB25	1785		WNK1	LEAAFLSRDVDDGSGSPHSPHQLSSKSLPIQ
A0A5F8AB25-S1788	11.2022	17.6848	19.354	9.5501	9.29725	9.43146	9.4049	8.63316	S	0.999929	A0A5F8AB25	1788		WNK1	AFLSRDVDDGSGSPHSPHQLSSKSLPIQNLS
A0A5F8AB25-S1768	0.0500024	0.390544	0.369743	0.184047	0.0904417	1.34704	1.56637	0.0316891	S	0.812364	A0A5F8AB25	1768		WNK1	EKPELSEPSHLNGPSSDLEAAFLSRDVDDGS
A0A1D5Q511-S255	0.60305	0.777514	0.709867	0.728168	1.1663	2.00047	1.89323	0.536392	S	1	A0A1D5Q511	255			KEEKEGGARLGAGGGSPEKSPSAQELKEQGN
A0A1D5Q511-S259	4.73761	8.29919	11.2438	10.2188	3.83408	3.67399	5.73445	8.63067	S	0.987328	A0A1D5Q511	259			EGGARLGAGGGSPEKSPSAQELKEQGNRLFV
A0A1D5QN81-S4	0.439736	0.584778	0.277538	0.678942	0.0704904	0.251028	0.511249	0.414245	S	0.981491	A0A1D5QN81	4			____________MGKSLSHLPLHSSKEDAYD
A0A1D5Q520-S830	0.0464086	7.84854	1.84239	3.52189	3.76538	3.41044	2.6318	5.52006	S	0.985418	A0A1D5Q520	830			TESVTSNRTGLQRESSPCPVITVEHFKESLG
A0A1D5Q520-S1137	1.82191	3.85451	2.8449	3.20688	2.2962	2.1213	1.9504	2.97419	S	0.999992	A0A1D5Q520	1137			KPFRPQSLSKYSRHYSPEDEPSPEAQPIAAY
A0A1D5Q520-S1143	0.458767	0.963703	0.74956	0.886559	1.036	0.470938	0.199003	1.07598	S	0.999979	A0A1D5Q520	1143			SLSKYSRHYSPEDEPSPEAQPIAAYKIVSQT
A0A1D5Q520-S638	13.0691	5.03571	3.18636	12.2951	8.91572	5.92868	9.69409	5.52305	S	0.999987	A0A1D5Q520	638		AAK1	PSSPKTQRAGHRRILSDVTHSAVFGVPASKS
A0A1D5Q520-S910	3.78028	4.46694	4.15336	2.05472	3.38678	5.93864	5.60391	3.06867	S	1	A0A1D5Q520	910			GDMLDCSGSRPLLMESEEEDESCRPPQGKLG
A0A1D5Q520-S679	0.0896361	0.0603492	0.192309	0.0744527	6.68174	0.0626255	6.68114	8.69317	S	0.899913	A0A1D5Q520	679		AAK1	ASLNKSKSATTTPSGSPRTSQQNVYNPSEGS
F6T1X2-S483	2.0171	2.13118	1.64307	3.95267	1.0834	1.37621	1.7447	0.782559	S	1	F6T1X2	483		MPDZ	SELMSREDVTKDADLSPVNASIIKENYEKDE
F6T1X2-S354	0.113632	2.76404	2.57874	0.0565703	0.13009	9.22381	5.87072	0.10875	S	0.943885	F6T1X2	354		MPDZ	EEHTAPTALGITLSSSPTSTPELRVDASTQK
F6T1X2-S1501	0.317361	0.248479	0.181041	0.352852	0.165033	0.631352	0.191788	0.425948	S	0.968507	F6T1X2	1501		MPDZ	EKKNSSQSLMVPQSGSPEPESIRNTSRSSTP
F6T1X2-S984	0.605031	0.164743	0.156232	0.507043	0.309032	0.11316	0.131928	0.313995	S	1	F6T1X2	984		MPDZ	ISVTNAQARAMLRRHSLIGPDIKITYVPAEH
G7NCH3-S284	0.353486	0.644512	0.8122	1.59061	1.03498	1.22251	0.827216	1.14313	S	1	G7NCH3	284		EHD1	KLFEAEEQDLFKDIQSLPRNAALRKLNDLIK
G7NCH3-S349	0.139261	0.164678	0.167364	0.215903	0.158385	0.217965	0.17391	0.12332	S	1	G7NCH3	349		EHD1	NLGEIYQKIEREHQISPGDFPSLRKMQELLQ
G7NCH3-S355	1.04665	2.36956	1.9119	3.74807	1.00441	1.59664	1.10271	1.62259	S	1	G7NCH3	355		EHD1	QKIEREHQISPGDFPSLRKMQELLQTQDFSK
A0A5F7ZI04-S38	0.725841	1.12995	0.0732919	2.35828	2.29045	2.838	1.98277	2.7471	S	1	A0A5F7ZI04	38		PPIP5K2	HFFHHADEDDEEEDDSPPERQIVVGICSMAK
A0A5F7ZI04-S493	0.325515	0.401361	2.54667	3.48385	2.78006	4.50065	1.98111	0.0865233	S	0.870726	A0A5F7ZI04	493		PPIP5K2	KVQLTYLPHGCPKTSSEEEDSRREEPSLLLV
A0A5F7ZRG1-S368	0.809746	1.55449	0.269483	1.11632	0.674751	0.0762954	1.17103	0.0674703	S	0.998916	A0A5F7ZRG1	368		ST5	EREGSGSTKPGIPGNSPSSQRLPSKSSPDPA
A0A5F7ZRG1-S30	0.714981	0.0439937	0.671151	0.0947864	0.128301	0.160856	0.0620076	0.201959	S	0.873734	A0A5F7ZRG1	30		ST5	AGSTKAPQGTLSRSQSVSPPPVLSPPRSPIY
A0A5F7ZRG1-S32	0.714981	1.20623	0.671151	0.913577	0.0523249	0.0744096	0.165267	0.66739	S	0.988287	A0A5F7ZRG1	32		ST5	STKAPQGTLSRSQSVSPPPVLSPPRSPIYPL
A0A5F7ZRG1-S105	0.0787956	0.671603	0.121368	0.217809	0.353861	0.151583	0.340772	0.485935	S	0.980867	A0A5F7ZRG1	105		ST5	PTCPLKTASFGYLDRSPSACKREAQKENVQG
A0A5F8AFY6-S244	1.7734	0.0697415	0.0953874	1.47017	0.112807	0.16181	0.441325	0.514263	S	0.996202	A0A5F8AFY6	244			SEVDELIHKADEVTLSEAGSTAGAAETRGAV
A0A5F8AFY6-S248	1.11778	1.51501	0.764032	3.91319	0.667661	0.813176	1.01593	2.44194	S	0.977364	A0A5F8AFY6	248			ELIHKADEVTLSEAGSTAGAAETRGAVEEAA
A0A5F8AFY6-S123	1.9	4.91117	3.01493	7.11718	4.41831	4.0691	3.24362	5.19617	S	1	A0A5F8AFY6	123			KENAVAPSPVRAPAPSPAKEERKTEVVMNSQ
A0A5F8AFY6-S151	25.2333	21.1449	12.3273	18.1735	4.80425	5.89775	8.94297	8.94777	S	1	A0A5F8AFY6	151			NSQQTPVGTPKDKRVSNTPVRTVDGSPMMKA
A0A5F8AFY6-S368	0.294647	0.404785	0.308895	0.443649	0.120246	0.291212	0.134609	0.0953961	S	0.954411	A0A5F8AFY6	368			AGSREENQAGPEATTSDPQDLDMKKQRCKCC
A0A5F8AFY6-S115	2.32107	6.24333	3.00313	5.04472	1.21563	1.11315	0.0760724	2.43763	S	1	A0A5F8AFY6	115			GDSAPAAAKENAVAPSPVRAPAPSPAKEERK
A0A5F8AFY6-S161	1.01498	2.37919	0.2811	1.05435	0.38743	0.578335	0.73232	0.589882	S	1	A0A5F8AFY6	161			KDKRVSNTPVRTVDGSPMMKAAMYSVEITVE
A0A1D5Q536-S619	0.0910782	0.377566	1.2235	0.0384177	0.105821	0.100491	0.16747	0.139183	S	0.809532	A0A1D5Q536	619		PPP1R21	EPIQSTSLIGTLTRTSDSEVPDVESREDLIK
A0A1D5Q537-S80	0.109568	0.348079	0.262262	0.217301	0.058701	0.0812182	0.14239	0.112761	S	0.999989	A0A1D5Q537	80	Diacylglycerol kinase		SEAEQEGPQKLIRKVSTSGQIRTKTSIKEGP
A0A1D5Q537-S14	0.0847516	0.428837	0.226485	0.443958	0.423555	0.529591	0.167059	0.166736	S	1	A0A1D5Q537	14	Diacylglycerol kinase		__MEPQHVRPAPGAHSPAWEEPESERMAGAG
A0A1D5R703-S383	2.18515	0.0621136	1.58385	0.118352	1.51845	1.61946	0.0557201	0.0939138	S	0.928173	A0A1D5R703	383		TNIP1	NKALEEALSIQTPPSSPPTAFGSPEGAGALL
A0A1D5Q573-S423	2.38605	2.95888	4.54321	3.65698	1.97028	2.07475	2.06566	2.87606	S	0.998897	A0A1D5Q573	423		BCOR	GHARKTVVQDRKDGSSPPLLEKQTVTKDVTD
A0A1D5Q573-S1121	3.34193	4.52129	5.98921	6.61814	2.23471	3.04903	3.65533	4.25782	S	0.997316	A0A1D5Q573	1121		BCOR	MPRSPTLRVDRKRKVSGDSSHTETTAEEVPE
A0A1D5Q584-S493	0.0547692	0.468745	0.103771	0.464458	0.445596	0.554216	0.177752	0.385039	S	0.861691	A0A1D5Q584	493			PHPASPPPLLLPRSHSDPGITTSNDTADFRD
A0A5F7ZFS4-S382	0.0793685	0.854132	0.0831254	1.47192	0.559116	0.549958	0.0831774	0.424456	S	0.999997	A0A5F7ZFS4	382		OGFRL1	KKVAPKEPVEETDRPSPEPSNEAAKPRNTEK
A0A5F8AKA4-S1353	0.383521	0.626933	0.280379	0.212593	0.38336	0.365975	0.116443	0.759601	S	0.974282	A0A5F8AKA4	1353		APC	ESTRHKAVEFSSGAKSPSKSGAQTPKSPPEH
A0A5F8AKA4-S737	0.485046	0.0944096	0.113927	0.274532	0.464582	0.35818	0.442611	0.425003	S	0.998587	A0A5F8AKA4	737		APC	LMANRPAKYKDANIMSPGSSLPSLHVRKQKA
A0A5F8AKA4-S2087	3.8172	1.00189	2.73505	0.841671	3.75047	0.569361	0.601699	0.956654	S	0.999986	A0A5F8AKA4	2087		APC	LDLKDIQRPDSEHGLSPDSENFDWKAIQEGA
A0A5F8AKA4-S2765	0.0932808	0.265363	0.097629	0.170975	0.0760607	0.0804141	0.116017	0.187538	S	0.999386	A0A5F8AKA4	2765		APC	VERTPFSSSSSSKHSSPSGTVAARVTPFNYN
A0A5F8AKA4-S1767	0.37582	0.272692	0.196976	0.0872945	0.0838866	0.0900069	0.203556	0.280164	S	0.80202	A0A5F8AKA4	1767		APC	ATNKNQLDGKKKKPTSPVKPIPQNTEYRTRI
A0A5F8AKA4-S2277	0.238577	0.399638	0.414628	0.270536	0.362333	0.374781	0.177314	0.286479	S	1	A0A5F8AKA4	2277		APC	TTSPRGAKPSVKSELSPVARQTSQIGGSSKA
A0A1D5Q595-S67	3.83946	1.06725	0.81958	1.07526	0.876523	0.234657	1.92983	0.709195	S	0.999992	A0A1D5Q595	67		U2SURP	KHNYRNESARESLCDSPHQNLSRPLLENKLK
A0A1D5Q5B3-S140	0.31357	0.247645	0.160193	0.181595	1.23202	3.01871	1.29311	0.724759	S	1	A0A1D5Q5B3	140			VGPKAPSGGKKATQASQEY____________
A0A1D5Q5B4-S13	0.244432	0.122543	0.129498	0.879012	0.383225	0.700572	0.124475	0.867444	S	0.997904	A0A1D5Q5B4	13			___MGLLPKLGAPQGSDASSSRAGRCARSVF
A0A1D5Q5B4-S16	2.02199	5.62973	3.04401	0.879012	0.383225	0.700572	0.0964589	0.867444	S	0.823792	A0A1D5Q5B4	16			MGLLPKLGAPQGSDASSSRAGRCARSVFGNI
A0A1D5Q5B4-S17	0.0940728	0.181374	0.429351	3.30126	1.34156	2.94336	0.0888715	4.8867	S	0.769478	A0A1D5Q5B4	17			GLLPKLGAPQGSDASSSRAGRCARSVFGNIK
F7AVT5-S197	4.46595	6.7416	6.28326	5.28037	3.98408	3.56909	5.3067	2.95049	S	0.990445	F7AVT5	197		TLE3	ELDHRERESSANNSVSPSESLRASEKHRGSA
F7AVT5-S211	3.48256	3.05357	2.50858	3.93334	2.88874	2.14427	4.4072	1.98031	S	0.999998	F7AVT5	211		TLE3	VSPSESLRASEKHRGSADYSMEAKKRKAEEK
F7AVT5-S234	3.7049	4.56462	9.15594	6.25131	8.59738	6.4852	6.83224	10.1767	S	0.994331	F7AVT5	234		TLE3	KKRKAEEKDSLSRYDSDGDKSDDLVVDVSNE
A0A1D5RD11-S22	0.174065	0.735884	0.452937	0.891041	0.655571	0.769975	0.602576	0.120719	S	1	A0A1D5RD11	22	Glucose-6-phosphate isomerase	GPI	DPQFQKLQQWYREHGSELNLRRLFDADKDRF
A0A1D5Q5F6-S1052	0.44436	0.764312	0.677695	0.0873676	0.75579	1.64289	0.573762	0.98238	S	0.894257	A0A1D5Q5F6	1052		EGK_03316	LFLTQKRRQRQQLTVSSRGENLVHQIQYREM
F6U7F7-S558	1.25189	6.59063	4.21923	3.18056	2.28165	2.33585	3.03731	2.24718	S	0.999722	F6U7F7	558		SCAF8	VKSSEPVKETVQTTQSPTPVEKETVVTTQAE
F6U7F7-S720	1.6916	0.791381	0.372071	0.0623934	0.162547	0.244121	0.482829	0.164632	S	0.924117	F6U7F7	720		SCAF8	AEPEEKVPHLIDHQISSGENTRSVIPNDISS
F7HCR8-S319	1.67739	10.3977	13.5964	7.26462	9.60104	21.9328	5.79525	9.62058	S	1	F7HCR8	319		NCF2	IPAPPSSKAPGRPQLSPGQKQKEEPKEVKLS
F7HCR8-S299	0.272838	0.117062	1.93561	0.195105	3.72883	7.91844	0.0732422	1.50717	S	0.991688	F7HCR8	299		NCF2	VELRIHPQQQPQEESSPESDIPAPPSSKAPG
A0A1D5Q5M4-S545	3.58581	3.87473	5.39092	5.53657	2.36123	6.87938	5.93304	9.57334	S	0.998185	A0A1D5Q5M4	545			MKTQRRGSQPSTPRLSPTFPESIEHPLARRV
A0A1D5QG96-S597	0.195656	0.237684	0.0630287	0.121317	0.106294	0.101837	0.0678431	0.125794	S	0.978832	A0A1D5QG96	597		AKAP1	SMDSVDSCCSLKKTESFQNTQAGSNPKKVDL
A0A1D5QG96-S450	0.214171	0.274307	0.341916	0.18046	0.080271	0.0868462	0.0906124	0.0638886	S	0.761293	A0A1D5QG96	450		AKAP1	APPKTYVSCLNSPLSSPIKDSKPKISAHHIS
F7H9R3-S1205	2.18977	2.22555	2.16454	3.42689	1.12223	1.35776	1.74531	0.80787	S	1	F7H9R3	1205		EGK_02772	PLPVQSQSDTKDRLGSPLAVDEALRRSDLVE
F7H9R3-S1544	4.30306	0.0950768	15.0371	3.20153	0.594617	2.05377	6.23131	3.21487	S	0.999234	F7H9R3	1544		EGK_02772	KASSAPSQGKERRPDSPTRPTLRGSEEPTLK
F7H9R3-S1038	2.04416	3.01023	4.5445	4.77988	1.63569	1.73876	2.33262	1.83792	S	1	F7H9R3	1038		EGK_02772	EPELRVSEDEEKLPASPKHQERGPSQATSPI
A0A1D5Q5T5-S134	1.13533	1.703	3.13809	5.74014	1.34584	1.1845	1.13981	1.35469	S	1	A0A1D5Q5T5	134			LEGEITTLNHKLQDASAEVERLRRENHVLNA
A0A1D5Q5T7-S15	0.223019	0.346602	0.332421	0.105834	0.169559	0.101261	0.294292	0.395415	S	0.999964	A0A1D5Q5T7	15			_MAASLTGLLLLQAVSWASGARPCIPKSFGY
A0A1D5Q5T7-S18	0.0955183	0.346602	0.332421	0.114114	0.169559	0.101261	0.294292	0.395415	S	0.999964	A0A1D5Q5T7	18			ASLTGLLLLQAVSWASGARPCIPKSFGYSSV
A0A1D5Q5V9-S775	0.168834	0.079558	0.0610102	0.142841	0.193679	0.443036	0.180959	0.119304	S	0.999611	A0A1D5Q5V9	775		SEMA6B	PGRASHGDFPLTPHASPDRRRVVSAPTGPLD
A0A1D5Q5X0-S4	0.197701	0.942101	2.78236	1.2757	0.0892917	0.123104	0.549335	0.0433753	S	0.98372	A0A1D5Q5X0	4		RSRC2	____________MAASDTERDGLAPEKTSPD
A0A1D5Q5X0-S17	0.626641	0.573769	1.2913	0.611354	0.407198	0.109614	1.37076	0.417378	S	0.994298	A0A1D5Q5X0	17		RSRC2	AASDTERDGLAPEKTSPDRDKKKEQSDISVS
A0A1D5Q5X0-S30	0.169712	0.133305	0.073985	0.684576	0.0805514	0.122427	0.470789	0.432313	S	0.999712	A0A1D5Q5X0	30		RSRC2	KTSPDRDKKKEQSDISVSPRASKHHYSRSRS
A0A1D5Q5X0-S32	26.3916	80.2904	84.8942	84.932	34.5157	61.7233	49.6139	45.3033	S	0.999993	A0A1D5Q5X0	32		RSRC2	SPDRDKKKEQSDISVSPRASKHHYSRSRSRS
A0A1D5Q5X0-S222	2.89136	4.79583	26.3882	7.85845	4.0468	4.98166	1.01739	7.10371	S	1	A0A1D5Q5X0	222		RSRC2	IEKPRRFSRSLSRTPSPPPFRGRNTAMDAQE
F7E911-S729	0.913262	0.968453	2.15639	1.15561	1.36209	1.64427	1.41949	1.2701	S	0.999748	F7E911	729		SECISBP2	VQQELAGEPRPQAPPSPPTQGPSCPAEDGPP
A0A1D5QHV7-S501	0.54546	2.06474	1.41746	0.0637821	1.49559	1.02359	1.06005	1.65396	S	1	A0A1D5QHV7	501		MED14	TKTGKQTRTNAKRKLSDDPCPVESKKTKRSG
A0A1D5Q630-S159	0.345387	0.130455	0.841765	0.108296	0.118708	0.870313	0.398717	0.119959	S	0.941934	A0A1D5Q630	159		STX18	NTKTRESTSSEKVSQSPSKDSEENPATEEHP
A0A1D5Q638-S79	23.3121	37.488	50.3969	52.0346	31.413	50.152	32.9625	24.6167	S	1	A0A1D5Q638	79		TCEA1	DLDEKKKEPAITSQNSPEAREESTSSGNVSN
A0A1D5Q638-S60	0.0393451	0.121048	0.691609	0.119317	0.253128	0.193263	0.257992	0.14765	S	0.886167	A0A1D5Q638	60		TCEA1	AKSLIKSWKKLLDGPSTEKDLDEKKKEPAIT
A0A1D5Q678-S63	0.0563676	0.221496	0.211455	0.314718	0.246673	0.231579	0.22638	0.332112	S	1	A0A1D5Q678	63	Mannose-6-phosphate isomerase	MPI	GTHPRGDAKIFDNRISQKTLGQWIAENQDSL
A0A1D5Q680-S357	1.93539	2.18703	3.41047	4.37563	1.50635	0.963621	1.16486	1.74957	S	0.999073	A0A1D5Q680	357		SOX5	GKLPGIPQGNLGAAVSPTSIHTDKSTNSPPP
A0A1D5Q680-S395	0.162852	0.110706	0.20637	0.230708	0.112809	0.141469	0.0437443	0.226442	S	0.989102	A0A1D5Q680	395		SOX5	QPLNLSAKPKTSDGKSPTSPTSPHMPALRIN
A0A1D5Q680-S398	0.162852	2.30836	0.20637	0.230708	0.0561874	0.0748373	0.892588	0.226442	S	0.998225	A0A1D5Q680	398		SOX5	NLSAKPKTSDGKSPTSPTSPHMPALRINSGA
F7HHY1-S1317	1.40157	1.10256	0.185859	0.331976	0.398152	0.871201	1.43675	0.105548	S	0.999903	F7HHY1	1317	Kinesin-like protein	KIF13B	KEQLTGKGKLSRRSISSPNVNRLSGSRQDLI
A0A1D5Q6B2-S2103	2.26469	10.8576	2.75114	5.2304	0.477992	0.774355	0.658494	4.64354	S	0.999998	A0A1D5Q6B2	2103		SPTB	GPQEEEGETAGEAPVSHHAATERTSPGEEEG
A0A1D5Q6B2-S36	0.618443	1.2318	0.570042	1.17663	0.465828	0.472775	0.0598584	0.856089	S	0.909107	A0A1D5Q6B2	36		SPTB	ARWDAPDDELDNDNSSARLFERSRIKALADE
F7FQL9-S620	0.472784	0.942422	0.5796	0.703555	0.349215	0.402668	0.329928	0.610154	S	0.976625	F7FQL9	620		SIK3	ALLTHQLQRLRIQPSSPPPNHPNNHLFRQPS
F7FQL9-S755	0.669345	0.488453	0.158674	0.381236	0.338861	0.0690421	0.440977	0.471995	S	0.998324	F7FQL9	755		SIK3	MATLSYGHRPLSKQLSADSAEAHSLNVNRFS
F7FQL9-S392	0.0635971	0.0897326	0.16177	0.218987	0.455107	0.272651	0.575426	0.166679	S	1	F7FQL9	392		SIK3	TLQLLNGMGPLGRRASDGGANIQLHAQQLLK
G7MK26-S86	0.091461	0.0610662	0.178732	0.145227	1.53838	2.00629	0.0872873	1.53767	S	0.999988	G7MK26	86		RPL24	RTRRAVKFQRAITGASLADIMAKRNQKPEVR
F7GPC5-S314	0.477119	0.817926	0.922481	0.439804	0.289411	0.411167	0.534134	0.0843392	S	0.99843	F7GPC5	314		BCAS1	KAETKKDPEDTGAEKSPTTSADLKSDKANFT
A0A1D5Q6D9-S1146	0.606199	0.386371	0.46551	0.694508	0.360499	0.541459	0.293007	0.89176	S	0.980162	A0A1D5Q6D9	1146			GKDQLFSQPPVLRTASQEGCQELTQEQRDQL
F6QP55-S537	0.89357	1.35517	1.10947	2.54004	1.63373	0.941385	1.1007	2.62096	S	1	F6QP55	537		STXBP3	LLDDIKMLNKPKDKLSFIKDE__________
F6QP55-S273	1.29931	0.241363	0.198767	1.90601	1.99962	2.39052	1.39538	1.14194	S	0.983993	F6QP55	273		STXBP3	MKEISSTKKATEGKTSLSALTQLMKKMPHFR
A0A1D5Q7E7-S156	0.0889592	0.31979	0.0784887	0.516069	0.719005	0.792364	0.271015	0.48088	S	1	A0A1D5Q7E7	156	Eukaryotic translation initiation factor 3 subunit H	EIF3H	RLTPKLMEVCKEKDFSPEALKKANITFEYMF
A0A1D5Q6H4-S536	0.686973	1.1002	0.185778	1.03498	0.867745	1.01819	0.459037	0.131066	S	0.96157	A0A1D5Q6H4	536			WQLYEWQQRQQFRHGSPTAPICLGSPEFTDQ
A0A1D5Q6H4-S903	0.0815875	1.17135	1.44492	1.07993	0.690534	1.02846	0.546325	0.760248	S	0.998997	A0A1D5Q6H4	903			YVPYRPHPPQLRKVTSPLQSPTKTKPKVEDE
A0A1D5Q6H4-S907	0.302728	0.600945	1.66828	0.235016	0.34155	0.841752	0.557397	1.14121	S	0.980592	A0A1D5Q6H4	907			RPHPPQLRKVTSPLQSPTKTKPKVEDEAPPR
A0A1D5Q6H4-S867	21.0389	36.2191	23.8897	42.7282	20.429	30.3754	36.0844	47.8708	S	0.994249	A0A1D5Q6H4	867			VPSLSTSESKPPPQPSPPTSPVRTPLEVRLF
A0A1D5Q6I9-S446	0.581358	0.442478	0.447112	0.227578	1.49388	1.24395	3.88992	0.564554	S	0.999981	A0A1D5Q6I9	446		PEPD	VEEIEACMAGCDKAFSPFSGPK_________
F7EWB6-S374	50.5018	62.4633	49.602	0.151525	0.104699	0.0698531	0.101934	0.145882	S	0.941232	F7EWB6	374			ETRGQWAQKLVMEFQSKMEKWHEETGLKPPW
F7EWB6-S893	0.517198	0.978061	0.132154	0.180386	1.02381	1.79465	0.0820122	1.08941	S	0.988337	F7EWB6	893			ELSPSEDRELKSDASSDQGPASPEKVLEESI
A0A1D5Q6M1-S2885	0.104158	0.206592	0.198893	0.100003	0.113042	0.17594	0.0745365	0.0549721	S	0.922365	A0A1D5Q6M1	2885		DCHS1	PLASGSLQKVGREPPSPPPSEHLYHQTLPSY
A0A1D5Q6M1-S2925	0.885625	1.41808	1.02287	1.50036	0.0633778	0.102176	0.228068	0.0610436	S	0.984297	A0A1D5Q6M1	2925		DCHS1	PRGGSLDPSHSSGRGSAEAAEDDEIRMINEF
A0A1D5Q6M1-S2875	1.25868	0.664017	0.639096	0.116424	0.128337	0.205714	0.171823	0.148305	S	0.97042	A0A1D5Q6M1	2875		DCHS1	AAPGPMSQAAPLASGSLQKVGREPPSPPPSE
A0A1D5Q6M6-S49	0.397919	0.365754	0.109059	0.311003	0.2877	0.283785	0.285444	0.053531	S	0.999974	A0A1D5Q6M6	49			RQKRSQGSSQFRSQGSQAELHPLPQLKDATS
A0A1D5Q6M6-S41	1.01416	0.522519	0.0547044	0.890609	2.35451	1.37114	1.38903	0.49424	S	0.999839	A0A1D5Q6M6	41			RKSVRKAQRQKRSQGSSQFRSQGSQAELHPL
A0A1D5Q6M8-S1719	5.99837	6.26216	8.41454	11.2954	12.7603	3.86695	8.71095	15.7665	S	0.998925	A0A1D5Q6M8	1719			KKGWMSILDEPGEPPSPSLTTTSTSQWKKHW
A0A1D5Q6M8-S1813	0.853093	0.0693335	0.0816108	1.13069	0.352834	0.139366	0.926196	0.44501	S	0.948794	A0A1D5Q6M8	1813			RRNWIEALRKTVRPTSAPDVTKLSDCNKENT
A0A5F7ZZP1-S188	0.0534861	0.0467425	0.218213	0.157239	0.763382	0.509958	0.163187	0.106697	S	0.9943	A0A5F7ZZP1	188		PPP4R2	NHSDSSTSESQVSSVSPLKNKHPDEDAVEAE
A0A1D5Q6R2-S354	0.665092	0.666028	0.728115	0.257629	0.61337	0.679806	0.631299	1.23183	S	1	A0A1D5Q6R2	354		SERINC1	DESTLIEDGGARSDGSLEDGDDVHRAVDNER
A0A1D5Q6S0-S546	0.116481	0.289704	0.364337	0.224866	0.112133	0.0911637	0.13385	0.338593	S	1	A0A1D5Q6S0	546		RAP1GAP	AIGIENIQEVQEKRESPPAGQKTPDSGHVSQ
A0A1D5Q6Y3-S23	6.70983	27.6618	35.0423	43.1333	21.2053	40.6328	27.2557	37.4364	S	1	A0A1D5Q6Y3	23	Branched-chain-amino-acid aminotransferase	BCAT1	CSAEASIREGTGEGGSKEVVGSFRAKDLIVT
F7GCT2-S644	0.245759	0.0774914	1.70024	4.96453	1.15014	0.1375	0.214299	10.3551	S	0.999819	F7GCT2	644		MAP1S	ELPLAANSFPRPRTPSPESRRSPAEGSGRLS
F7GCT2-S763	2.56631	2.54332	0.13409	5.66118	3.29436	2.9527	3.41514	3.49616	S	0.999316	F7GCT2	763		MAP1S	EFEHRKAVPMAPAPASPGSSNDSSARSQERA
F7GCT2-S659	2.46704	2.57381	2.07904	5.05788	2.4292	5.29254	2.03526	1.01606	S	0.99867	F7GCT2	659		MAP1S	SPESRRSPAEGSGRLSLSPLRGGEAGPDASP
F7GCT2-S661	34.2871	32.8585	57.842	72.1526	43.4032	46.7783	37.5787	41.3002	S	1	F7GCT2	661		MAP1S	ESRRSPAEGSGRLSLSPLRGGEAGPDASPTV
F7GCT2-S733	6.44179	7.08515	2.06874	20.8603	12.2677	4.65149	4.42989	7.36976	S	1	F7GCT2	733		MAP1S	EAGLSLPLRGPRARRSASPHDVDLCLVSPCE
F7GCT2-S735	137.514	22.7445	136.833	4.12827	198.361	104.258	157.288	172.736	S	1	F7GCT2	735		MAP1S	GLSLPLRGPRARRSASPHDVDLCLVSPCEFE
F7GCT2-S745	11.7714	6.99378	8.32025	22.6246	13.0659	17.3723	11.8609	17.2736	S	1	F7GCT2	745		MAP1S	ARRSASPHDVDLCLVSPCEFEHRKAVPMAPA
F7GCT2-S650	1.05488	0.979131	1.49277	1.03473	2.4292	2.16694	1.43161	0.197081	S	0.999074	F7GCT2	650		MAP1S	NSFPRPRTPSPESRRSPAEGSGRLSLSPLRG
F7GCT2-S321	1.31071	1.21447	1.04552	0.116335	1.07575	0.84895	0.727284	0.925873	S	1	F7GCT2	321		MAP1S	RRKLAERSEVAAGGGSWDDRLRRLISPNLGV
A0A1D5Q700-S235	5.40871	0.190169	1.81728	0.138068	0.145742	0.0407773	2.57614	0.0788404	S	0.899227	A0A1D5Q700	235		TCF12	NLHSHDRLSYPPHSVSPTDINTSLPPMSSFH
A0A1D5Q700-S338	1.33487	2.39503	1.2235	0.0688136	0.628798	0.571995	0.819003	1.51917	S	0.995314	A0A1D5Q700	338		TCF12	TGTSQWPRPGGQAPSSPSYENSLHSLQSRME
F6UHK7-S92	0.961043	0.1582	0.125582	1.30342	0.0877916	1.59174	1.88113	1.06909	S	0.999999	F6UHK7	92		KIAA1211L	DELEESRGTLGSRALSHDSIFIPESGQDPTR
F6UHK7-S600	0.859255	0.305445	0.194409	0.0901138	0.093411	1.06025	0.298165	0.219842	S	0.934947	F6UHK7	600		KIAA1211L	TLAAAESPPGEHGPGSPDAEAAAPERPKAER
F6UHK7-S356	0.70757	0.265684	0.472859	0.805934	0.053795	0.479498	0.251185	0.594324	S	1	F6UHK7	356		KIAA1211L	LAEPESAPILRVEPPSPPEGPPHPGPDGGKQ
A0A1D5Q980-S595	1.33424	0.127998	0.80616	0.236856	0.274546	0.0848703	0.13723	0.101672	S	0.780723	A0A1D5Q980	595		MCAM	VKSDKLPEEMGLLQGSSGDKRAPGDQ_____
A0A1D5QTP1-S212	0.228171	0.17419	0.116771	0.232348	0.249644	0.105414	0.436531	0.0769406	S	1	A0A1D5QTP1	212		LOC710350	SGKDSHHAARTAHYGSLPQKSHGRTQDENPV
A0A1D5Q724-S659	17.4861	28.0085	21.0897	24.1791	12.1602	27.2728	24.6466	37.3585	S	1	A0A1D5Q724	659			LRCRVIKSSGREKPDSDDDLDIASLVTAKLV
A0A1D5Q724-S394	2.19103	3.45265	2.12099	2.59597	2.92712	1.86066	3.00978	4.92499	S	1	A0A1D5Q724	394			HGSEAPASRHTARELSPQHKRERLRNREFAV
A0A1D5Q724-S905	0.151804	0.667205	0.138366	1.01814	0.459227	0.429452	0.547974	0.0937449	S	0.999806	A0A1D5Q724	905			NSHAPPAETIRWKSHSAPSEVGSSDARHVTV
A0A1D5Q727-S534	1.81585	2.4497	1.79915	0.162474	3.36819	3.73985	1.88204	1.18833	S	1	A0A1D5Q727	534		SERPINF2	NPNPSAPRELKEQQDSPGDKDFLHSLKAGPR
A0A1D5Q735-S134	0.909642	2.05468	3.09056	3.63539	1.82603	2.74244	2.65524	1.40954	S	1	A0A1D5Q735	134		HSF1	PLSSSPLVRVKEEPPSPPQSPRVEEASPGRP
A0A1D5Q735-S138	0.623592	1.6724	2.16057	2.75081	1.29278	1.5298	1.51994	0.669628	S	1	A0A1D5Q735	138		HSF1	SPLVRVKEEPPSPPQSPRVEEASPGRPSSVD
A0A1D5Q735-S194	6.28243	1.94577	31.0773	13.5751	7.77611	27.9956	2.06279	21.1573	S	0.999999	A0A1D5Q735	194		HSF1	LTDARGHTDTEGRPPSPPPTSTPEKCLSVAC
A0A1D5Q735-S122	0.410968	0.443826	0.175318	0.135162	0.136107	0.0947187	0.0470899	0.111459	S	0.798302	A0A1D5Q735	122		HSF1	KTPANVAPLVSRPLSSSPLVRVKEEPPSPPQ
A0A1D5Q735-S123	0.148463	0.124977	0.12671	0.857854	0.490119	0.784462	0.458568	0.282915	S	0.996384	A0A1D5Q735	123		HSF1	TPANVAPLVSRPLSSSPLVRVKEEPPSPPQS
A0A1D5Q735-S145	0.137425	8.32926	0.228309	4.18234	0.294578	4.5717	21.7698	0.130494	S	0.996961	A0A1D5Q735	145		HSF1	EEPPSPPQSPRVEEASPGRPSSVDTLLSPTA
A0A1D5Q748-S376	0.715117	0.356724	0.129585	0.329577	1.02932	0.433526	0.312352	0.210993	S	0.981042	A0A1D5Q748	376			SHQAAIASQRFEGTTSLGDVRTPSQLSDNNC
A0A1D5Q748-S361	0.760128	1.05244	1.23605	1.78251	0.794702	0.916914	1.5818	0.722091	S	0.999923	A0A1D5Q748	361			EVVLWRKGDIVRKSMSHQAAIASQRFEGTTS
A0A1D5Q772-S158	7.38989	11.8409	15.1648	16.8867	13.3043	16.2053	6.51309	2.64914	S	0.999757	A0A1D5Q772	158		LSM14A	LSQGRSSPQLDPLRKSPTMEQAVQTASAHLP
A0A1D5Q772-S182	0.912538	0.140579	0.0792607	0.0687393	1.39718	1.65346	1.05582	0.189132	S	1	A0A1D5Q772	182		LSM14A	TASAHLPAPAPVGRRSPVSTRPLPSTSQKAI
A0A1D5Q772-S149	31.2221	38.1428	49.1943	34.6123	26.8128	42.9329	29.5215	12.5213	S	0.966257	A0A1D5Q772	149		LSM14A	QDSRSLKTQLSQGRSSPQLDPLRKSPTMEQA
A0A1D5Q772-S144	0.615538	0.403982	0.403536	0.387515	1.26919	0.500632	0.508315	0.120426	S	0.999917	A0A1D5Q772	144		LSM14A	GSAFTQDSRSLKTQLSQGRSSPQLDPLRKSP
F6YAE6-S427	0.249672	0.0751164	0.171646	0.105902	0.920471	1.56372	0.133014	1.2371	S	0.997678	F6YAE6	427		LOC714876	SLPTEKFAVRKARRYSASLPAPVKLILPALE
A0A5F8AGH4-S13	0.558373	0.481445	0.697198	0.836119	0.385267	0.485915	0.507483	0.384591	S	1	A0A5F8AGH4	13			___MGSTESSEGRRVSFGVDEEERVRVLQGV
H9FUZ0-S663	1.21361	43.0666	2.14845	1.68217	2.5803	0.251717	2.20194	2.82335	S	1	H9FUZ0	663	Calcium-transporting ATPase	ATP2A2	TSKAFTGREFDELNPSAQRDACLNARCFARV
A0A1D5Q7A2-S144	0.134017	3.20175	5.24277	0.091563	1.91234	0.0608161	3.05727	7.37837	S	0.999959	A0A1D5Q7A2	144		LOC712010	SDEEEGERQSPPLEVSDGEADGLEPGPGLLP
A0A5F7ZQ61-S346	0.0885504	1.33163	0.095966	0.19531	0.600644	0.779317	0.649661	1.06373	S	0.974821	A0A5F7ZQ61	346		XPC	KKPSKERLTADLGGCSETSSQVLENHTKPKT
A0A5F7ZQ61-S396	0.108111	12.0206	0.20665	10.6642	1.372	8.92993	0.0651198	0.0728212	S	0.938032	A0A5F7ZQ61	396		XPC	KGKRNKGGRKKRRKPSSSEEDQGPGDKQEKA
A0A5F7ZQ61-S397	8.73055	0.107959	3.02931	0.12997	8.86938	0.109437	0.129617	1.80726	S	0.859771	A0A5F7ZQ61	397		XPC	GKRNKGGRKKRRKPSSSEEDQGPGDKQEKAT
A0A5F7ZQ61-S398	1.32492	0.0718564	3.02931	0.0569864	1.372	0.173915	0.0963254	1.80726	S	0.986578	A0A5F7ZQ61	398		XPC	KRNKGGRKKRRKPSSSEEDQGPGDKQEKATQ
A0A5F7ZQ61-S882	11.4628	32.5386	54.2257	17.6987	19.3691	11.2609	22.6108	40.1714	S	0.999989	A0A5F7ZQ61	882			KSEAAAPHTDAGGGLSSDEEEGTSSQAEAAR
A0A5F7ZQ61-S883	18.6471	71.1061	79.5668	50.145	29.4949	23.4305	42.1662	58.723	S	0.999997	A0A5F7ZQ61	883			SEAAAPHTDAGGGLSSDEEEGTSSQAEAARI
F7BIB4-S892	15.8708	19.8161	14.6209	26.2209	32.413	36.4367	22.4187	23.158	S	1	F7BIB4	892		PWP2	VSKQRGTKRSLEPLGSEEEEEASEDDSLHLL
F7BIB4-S899	15.8708	19.8161	14.6209	31.4169	32.413	36.4367	22.4187	23.158	S	1	F7BIB4	899		PWP2	KRSLEPLGSEEEEEASEDDSLHLLGGGGRDS
F7BIB4-S903	5.22954	0.166011	5.81102	7.34028	9.17391	10.1566	6.93812	5.47514	S	1	F7BIB4	903		PWP2	EPLGSEEEEEASEDDSLHLLGGGGRDSEEGM
F6U4L7-S150	0.279218	0.216414	0.383786	0.305451	0.181625	0.0963346	0.29458	0.118308	S	0.999999	F6U4L7	150		CNOT2	GIPSRTNSMSSSGLGSPNRSSPSIICMPKQQ
F7H449-S653	0.250287	0.110418	0.228781	0.154605	1.04071	1.1956	0.0532696	1.23738	S	0.999946	F7H449	653		NEDD4L	GAKDSPVRRAVKDTLSNPQSPQPSPYNSPKP
F7H449-S372	0.313461	0.0568966	0.83092	0.228541	0.0244233	0.749899	0.121719	0.463823	S	0.986734	F7H449	372		NEDD4L	GPEEAPQNPEEKSAKSPVSTGADATTRDDFL
F7H449-S585	0.596552	0.548593	0.405832	0.187048	0.12231	0.106194	0.0832649	0.111774	S	0.918572	F7H449	585		NEDD4L	GLALPPPPASPGSRTSPQELSEELSRRLQIT
A0A1D5R2W1-S464	0.0526284	0.077102	5.33524	0.107044	7.83614	11.8264	5.47898	4.6326	S	0.997403	A0A1D5R2W1	464		API5	VEIGQKRASEDTTSGSPPKKSSAGPKRDARQ
F7G8G5-S739	0.0589636	2.88826	6.43452	5.33383	6.35986	12.9592	11.7551	6.20133	S	1	F7G8G5	739	Signal transducer and activator of transcription	STAT3	CVTPTTCSNTIDLPMSPRTLDSLMQFGNNGE
A0A5F8A543-S452	0.149416	0.0624799	0.143975	0.0739029	0.512931	0.420325	0.386436	0.096408	S	1	A0A5F8A543	452			LLVVLYKIYDLHKKRSCNLDEQQELVERDDE
A0A5F8A543-S818	53.7405	22.8279	26.9578	46.0963	277.737	190.369	43.5366	91.611	S	1	A0A5F8A543	818			QHIGNQEENKNKNRNSNVIPYDYNRVPLKHE
A0A5F8A543-S508	0.0870818	0.111276	0.174933	0.272316	0.990899	1.22278	0.334011	0.464503	S	1	A0A5F8A543	508			GRLFLAEFQSIPRVFSKFPIKEARKPFNQNK
F7GQX9-S431	0.144088	0.186798	0.223238	0.123524	0.341257	0.550632	0.262832	0.546752	S	1	F7GQX9	431		CYFIP1	LVHPTDKYSNKDCPDSAEEYERATRYNYTSE
F6Z704-S59	51.9795	65.5318	114.412	74.1225	70.2428	113.367	107.551	67.17	S	0.999999	F6Z704	59		SF1	LRTGDLGIPPNPEDRSPSPEPIYNSEGKRLN
F6Z704-S61	53.0881	70.1956	117.845	75.568	72.1475	116.471	110.821	67.0242	S	1	F6Z704	61		SF1	TGDLGIPPNPEDRSPSPEPIYNSEGKRLNTR
A0A5F7ZGE7-S194	0.745921	2.74682	2.32095	2.4029	1.84327	0.0495858	0.203388	1.33579	S	0.949167	A0A5F7ZGE7	194			NIPEEQPVAPTPTRVSDGESKKDK_______
A0A1D5Q7I6-S427	0.0849939	0.10491	0.444516	0.330043	0.230708	0.357369	0.343782	0.389133	S	0.999528	A0A1D5Q7I6	427		PDE7B	QWKSLLPRQHRSRGSSGSGPDQDHAGQGTES
F6XQV8-S492	1.22157	0.138581	0.237811	0.107749	0.982305	2.37199	3.54703	1.94169	S	1	F6XQV8	492		DDX55	EKKKKMNEKRKREEGSDIEDEDMEELLNDTR
H9FWK6-S266	0.0956699	0.216082	0.152356	0.113312	0.098316	0.103592	0.107783	0.173333	S	1	H9FWK6	266	Serine/threonine-protein phosphatase 2A 55 kDa regulatory subunit B	PPP2R2A	IRLCDMRASALCDRHSKLFEEPEDPSNRSFF
A0A1D5Q7M9-S701	3.85774	5.48904	9.52658	10.3385	2.54399	6.68719	7.95015	5.32878	S	1	A0A1D5Q7M9	701		ASAP2	HVEYEWRLLHEDLDESDDDMDEKLQPSPNRR
A0A1D5Q7M9-S822	10.0394	7.79323	17.2427	20.9138	9.28931	8.95795	11.3804	13.9311	S	0.999884	A0A1D5Q7M9	822			TNSVSVDGGSRQRSSSDPPAVHPPLPPLRVT
A0A1D5Q7N7-S474	1.6516	1.08983	3.02738	2.53696	1.7973	1.2539	2.88	2.57273	S	0.99936	A0A1D5Q7N7	474			GEELQETCSSSLRRGSGSELQGPENEKCPCV
A0A1D5Q7N7-S476	0.0563571	0.267224	0.22921	0.257415	0.196693	0.347767	0.302884	0.207048	S	0.810883	A0A1D5Q7N7	476			ELQETCSSSLRRGSGSELQGPENEKCPCVMC
A0A1D5Q7N7-S157	21.2452	25.5862	14.9695	29.1757	32.468	44.4781	53.0791	27.8092	S	1	A0A1D5Q7N7	157			ESFKNVIQDKLPLRESDGEEREERPGIQLSL
A0A1D5Q7N7-S350	2.87182	3.25503	1.67546	2.02264	0.979554	3.08747	2.61894	2.15999	S	1	A0A1D5Q7N7	350			FISPVRSKPVINNDNSLESNEEKEGQEATCS
A0A1D5Q7N7-S353	0.588878	0.197581	0.1386	0.140943	0.127627	1.01621	0.394119	0.902468	S	1	A0A1D5Q7N7	353			PVRSKPVINNDNSLESNEEKEGQEATCSRPQ
A0A1D5Q7N7-S18	1.66192	0.072381	0.0625823	1.70446	2.27199	0.928506	0.376135	1.86842	S	0.999991	A0A1D5Q7N7	18			DGGGDLSTRSLNECISPIANETNHLPAHSHG
A0A1D5Q7P8-S1371	1.74209	0.894201	0.709063	0.14791	0.899469	0.589698	0.367121	1.39812	S	0.999711	A0A1D5Q7P8	1371	Integrin beta	ITGB4	HRMTTTGAAAYGTHLSPHVPHRGLSTSSTLT
A0A1D5Q7P8-S1164	0.255988	0.12486	0.0661516	0.18925	0.161857	0.233049	0.245846	0.64125	S	0.985602	A0A1D5Q7P8	1164	Integrin beta	ITGB4	GDSESEAHLLDSKVPSVELTNLYPYCDYEMK
A0A1D5QKA2-S1904	0.128809	0.670661	0.781422	0.136135	0.148853	1.0476	0.300418	0.258732	S	0.930199	A0A1D5QKA2	1904		NAV2	GSGCSRAPSQVSISASPRQSMGLSQHSLNLT
A0A1D5Q7R3-S390	0.499127	0.706504	0.171566	0.804865	0.0784812	0.0769625	1.15785	0.807157	S	0.929852	A0A1D5Q7R3	390		LOC714964	GGSYSQAASSDSAQGSDVSLTA_________
A0A1D5Q7R3-S393	0.499127	0.077938	0.195566	0.804865	0.0958889	0.154442	1.15785	1.51106	S	0.860615	A0A1D5Q7R3	393		LOC714964	YSQAASSDSAQGSDVSLTA____________
A0A5F8ASZ8-S3338	0.0769552	1.13444	0.708398	1.94896	2.03153	3.12422	0.114742	1.63308	S	0.923272	A0A5F8ASZ8	3338		USP34	RDSSIIDPGTEQDLPSPENSSVKEYRMEVPS
A0A5F8ASZ8-S3290	0.536483	2.5109	6.2942	4.10647	3.06159	2.67873	1.96099	3.78773	S	1	A0A5F8ASZ8	3290		USP34	TKDDEGATPVKRRRVSSDEEHTVDSCISDMK
A0A5F8ASZ8-S3291	0.536483	0.948232	4.16592	2.79892	1.96197	1.37548	2.18454	2.39222	S	1	A0A5F8ASZ8	3291		USP34	KDDEGATPVKRRRVSSDEEHTVDSCISDMKT
F7H7V4-S369	0.383648	0.127016	0.302341	0.379742	0.251844	0.035008	0.454242	1.67548	S	1	F7H7V4	369		CCDC81	KPEFYKSFLFDKRPLSPAFNALKQEEYSRSL
A0A1D5Q7U6-S275	2.69553	1.93089	7.27021	9.34057	26.1942	67.9301	5.54251	10.8435	S	1	A0A1D5Q7U6	275		HCLS1	QVARRQQERKAVTKMSPEAPQPVIAMEEPTV
A0A1D5Q7U9-S522	1.25922	0.39278	1.94495	2.51105	2.73409	0.876546	1.17732	2.02158	S	0.984381	A0A1D5Q7U9	522		DCP1A	FQQTVTRSSDLERKASSPSPLTIGTPESQRK
A0A1D5Q7U9-S523	1.99837	1.34222	2.86914	3.0029	2.73409	0.322851	1.17732	2.02158	S	0.978464	A0A1D5Q7U9	523		DCP1A	QQTVTRSSDLERKASSPSPLTIGTPESQRKP
A0A1D5Q7U9-S525	1.83639	1.34222	2.83363	3.18343	4.01452	1.42024	1.17732	2.19032	S	0.962065	A0A1D5Q7U9	525		DCP1A	TVTRSSDLERKASSPSPLTIGTPESQRKPSI
A0A1D5Q7U9-S539	0.473517	0.108983	0.160284	0.425904	0.325707	0.218256	0.376816	0.350727	S	1	A0A1D5Q7U9	539		DCP1A	PSPLTIGTPESQRKPSIILSKSQLQDTLIHL
A0A1D5Q7U9-S353	7.33035	8.89707	1.96597	7.78443	9.15312	9.32365	11.2724	16.7763	S	1	A0A1D5Q7U9	353		DCP1A	NSTMMQAVKTTPRQRSPLLNQPVPELSHAGL
A0A1D5Q7U9-S62	0.661753	0.673561	0.903332	0.875763	0.735436	0.573251	1.24725	1.39848	S	0.999992	A0A1D5Q7U9	62			KTDIEGTLFVYRRSASPYHGFTIVNRLNMHN
A0A1D5QPQ0-S372	3.94534	4.04999	6.45211	6.25933	3.00059	2.25132	1.1949	8.15644	S	0.997124	A0A1D5QPQ0	372		ABLIM3	SQDIYENLDLRQRRASSPGYIDSPTYSRQGM
A0A1D5QPQ0-S373	5.58002	4.04999	3.17907	6.25933	3.00059	2.25132	1.81458	2.62859	S	0.997844	A0A1D5QPQ0	373		ABLIM3	QDIYENLDLRQRRASSPGYIDSPTYSRQGMS
A0A1D5QPQ0-S503	12.0936	7.83014	5.25135	6.52396	0.940997	2.14948	4.73149	3.19481	S	1	A0A1D5QPQ0	503		ABLIM3	WTYHGSPKVPRARRFSSGGEEDDFDRSMHKL
A0A1D5QPQ0-S504	2.19601	3.0158	1.95835	4.19838	0.940997	1.0667	0.0737826	3.22863	S	1	A0A1D5QPQ0	504		ABLIM3	TYHGSPKVPRARRFSSGGEEDDFDRSMHKLQ
A0A1D5QPQ0-S388	1.21904	1.36929	1.98399	1.21792	0.388017	0.654691	0.617066	1.0061	S	0.999999	A0A1D5QPQ0	388		ABLIM3	SPGYIDSPTYSRQGMSPTFSRSPHHYYRSGP
A0A1D5QPQ0-S277	3.24076	2.3564	0.173638	3.92244	1.7995	0.0665074	2.93309	2.96856	S	0.752217	A0A1D5QPQ0	277		ABLIM3	KQAARAEKKLKHRRTSETSISPPGSSIGSPN
A0A1D5QPQ0-S280	3.24076	7.14228	12.5987	8.55798	4.5144	3.77047	6.48481	5.26148	S	0.855207	A0A1D5QPQ0	280		ABLIM3	ARAEKKLKHRRTSETSISPPGSSIGSPNRVI
A0A1D5QPQ0-S282	5.83901	8.67078	17.246	18.0009	1.7995	3.29574	6.0554	7.6174	S	0.993925	A0A1D5QPQ0	282		ABLIM3	AEKKLKHRRTSETSISPPGSSIGSPNRVICA
A0A1D5QPQ0-S576	0.460586	0.669848	0.082644	0.674542	0.605522	0.589622	0.747688	0.891478	S	1	A0A1D5QPQ0	576		ABLIM3	EMSLNGSPRSHYLADSDPLISKSASLPAYRR
A0A1D5QPQ0-S599	11.1904	1.06568	1.9693	3.91195	2.46783	1.3667	4.80227	1.75007	S	1	A0A1D5QPQ0	599		ABLIM3	ASLPAYRRNGLHRTPSADLFHYDSMNAVNWG
A0A1D5QPQ0-S607	1.16058	0.173296	0.0711863	0.814056	0.455621	0.0880353	0.151227	0.0618404	S	1	A0A1D5QPQ0	607		ABLIM3	NGLHRTPSADLFHYDSMNAVNWGMRDLPL__
A0A1D5QGL1-S52	1.49305	0.126939	3.72168	4.71984	0.184594	1.00751	1.98701	1.74841	S	0.999981	A0A1D5QGL1	52			LCHWCQRKLGKRYKNSLETVGTPDSGRGRSE
A0A1D5QGL1-S61	0.02199	0.470992	0.531475	0.229762	0.10264	0.0901263	0.149105	0.296972	S	0.999801	A0A1D5QGL1	61			GKRYKNSLETVGTPDSGRGRSEKKAIKLPAG
F6YC88-S121	0.181838	0.222395	0.357417	0.521128	0.809005	0.265729	0.250853	0.553913	S	1	F6YC88	121		LOC710209	YIQDELGGKITVHKVSPQHRARKRRLPTIQS
F7ESS8-S1353	5.347	2.68198	0.0752108	0.295376	3.67981	0.142898	3.86768	4.69393	S	0.999991	F7ESS8	1353	Kinesin-like protein	KIF1A	VRGEENLAGWRPRSDSLILDHQWELEKLSLL
F7ESS8-S1515	0.196778	0.115774	0.210897	0.256829	0.303825	0.127741	0.0492635	0.414345	S	0.947017	F7ESS8	1515	Kinesin-like protein	KIF1A	GATDLRTPQPCSRPASPEPELLPEADSKKLP
F7ESS8-S1320	1.09271	0.234954	0.492286	0.133432	0.628431	0.0967917	0.811138	0.726085	S	1	F7ESS8	1320	Kinesin-like protein	KIF1A	TGVYELSLCHVADAGSPGMQRRRRRVLDTSV
F7F970-S1066	0.254179	0.331998	0.50427	0.284087	0.294839	0.151747	0.0663498	0.365032	S	0.981289	F7F970	1066		TRPS1	NSSSVSEGKGSSERGSPIEKYMRPAKHPNYS
F7F970-S1081	0.0787635	0.0910636	0.0875164	0.445541	0.2949	0.211977	0.115187	0.305442	S	0.831812	F7F970	1081		TRPS1	SPIEKYMRPAKHPNYSPPGSPIEKYQYPLFG
F7F970-S1085	0.110563	0.101066	0.0878953	0.445541	0.2949	0.211977	0.121402	0.305442	S	0.999942	F7F970	1085		TRPS1	KYMRPAKHPNYSPPGSPIEKYQYPLFGLPFV
F7F970-S127	0.683272	1.83813	0.293304	0.108679	1.02408	0.184034	0.0754997	0.814219	S	1	F7F970	127		TRPS1	AFSCPAAGGVCEPLKSPQRAEADDPQDMACT
A0A1D5QPF6-S190	0.224596	0.403779	0.854671	0.704439	0.519007	0.769883	0.344539	0.588738	S	1	A0A1D5QPF6	190		TPM4	GDLEEELKNVTNNLKSLEAASEKYSEKEDKY
A0A1D5QPF6-S199	0.53917	0.568259	0.520898	0.695536	0.410291	0.76826	1.00353	0.558703	S	0.999827	A0A1D5QPF6	199		TPM4	VTNNLKSLEAASEKYSEKEDKYEEEIKLLSD
F7CHR7-S930	1.22365	0.0721691	0.172974	0.787325	0.724971	0.856974	0.640858	0.0244491	S	0.999914	F7CHR7	930		RAPGEF2	MDPALMFRTRKKKWRSLGSLSQGSTNATVLD
F7FVF1-S795	2.07448	0.106852	0.419842	0.265246	0.083723	0.128545	0.0892374	0.155027	S	0.839318	F7FVF1	795		DNAJC13	IWNFKTREELKDTLESEMRAFNIDRELGSAN
A0A1D5Q832-S168	0.0966268	0.0696367	0.106615	0.14085	0.443188	0.54832	0.10692	0.234149	S	1	A0A1D5Q832	168	Citrate synthase	LOC709604	LNSESNFARAYAEGISRTKYWELIYEDSMDL
G7NBN6-S741	0.331596	0.559614	1.14798	0.499003	0.55974	0.922993	0.653412	0.601502	S	0.999414	G7NBN6	741		PPFIA1	REEVRDDKTTIKCETSPPSSPRALRLDRLHK
G7NBN6-S763	0.738184	0.0894438	0.108772	0.1807	0.280372	0.275668	0.526859	0.123201	S	0.929029	G7NBN6	763		PPFIA1	ALRLDRLHKGALHTVSHEDIRDIRNSTGSQD
G7NBN6-S77	0.219483	0.309615	0.323335	0.561512	0.236466	0.30573	0.427697	0.465663	S	1	G7NBN6	77		PPFIA1	ALTQGKLHEVGHERDSLQRQLNTALPQEFAA
G7NBN6-S239	11.8538	19.539	18.0119	23.8418	9.55728	18.3294	11.2053	20.128	S	0.910636	G7NBN6	239		PPFIA1	NHEQENTPSTNGKRSSDGSLSHEEDLAKVIE
G7NBN6-S242	4.40288	2.39321	3.49307	4.87118	2.0385	3.02437	1.80823	3.69375	S	0.999614	G7NBN6	242		PPFIA1	QENTPSTNGKRSSDGSLSHEEDLAKVIELQE
G7NBN6-S693	0.277978	1.22506	1.75077	0.556947	0.0719871	1.1337	0.179098	1.06483	S	0.823784	G7NBN6	693		PPFIA1	MSSIPPYPASSLASSSPPGSGRSTPRRIPHS
F7EW03-S1177	0.796236	0.259243	0.64947	0.0560794	0.159388	0.199802	0.433475	0.21023	S	1	F7EW03	1177		ZNF638	HIFNSDLEKKEAEIISPKTALLPSDSVFIEE
F7EW03-S1233	5.44129	4.21871	4.14188	4.13032	0.0584004	4.2129	6.65285	0.0450898	S	0.985506	F7EW03	1233		ZNF638	ETAAEVEKHETVSEISPSTCIVTLVPGISPG
F7EW03-S605	0.507995	3.26916	2.17377	4.50394	1.99693	0.991294	0.950215	4.33456	S	1	F7EW03	605		ZNF638	EFNKQKHLEAADKGHSPAQKPKTSSGTKPSV
F7EW03-S1060	4.72332	2.62249	8.21865	4.43053	3.47993	6.42853	5.04307	3.07547	S	1	F7EW03	1060		ZNF638	LPEVQTEHDPELEKESPDLKNNPVDESEVQT
F7EW03-S383	1.5792	0.546807	0.614261	0.754899	0.75755	0.329497	1.76179	1.17968	S	1	F7EW03	383		ZNF638	GSKKNYQSQADVPIRSPFGIVKASWLPKFSH
F7EW03-S508	1.24003	1.25695	0.430076	1.19995	0.231102	1.23843	0.397538	2.20226	S	0.999952	F7EW03	508		ZNF638	PRRSRRSSSSHRFHRSRSPMHYMYRPRSRSP
F7EW03-S510	1.24003	1.32521	0.430076	1.19995	0.203825	1.45093	0.584909	2.46896	S	0.999952	F7EW03	510		ZNF638	RSRRSSSSHRFHRSRSPMHYMYRPRSRSPRI
A0A1D5QKK3-S470	1.02882	2.59992	2.2125	0.191591	1.21364	0.874953	2.9644	1.3259	S	1	A0A1D5QKK3	470			VLRNQIHVKSPPREGSQGELTPANSQSRMST
A0A1D5QKK3-S464	0.113551	0.389378	0.478652	0.806428	0.988723	0.943116	0.304835	0.715062	S	1	A0A1D5QKK3	464			MMLRAAVLRNQIHVKSPPREGSQGELTPANS
A0A5F8ABV3-S961	0.2019	0.185525	0.148764	0.305663	0.155875	0.0961158	0.0886711	0.123832	S	0.83535	A0A5F8ABV3	961		TSC1	KSFLGMKARELFRNKSESQCDEDGMTSSLSE
A0A1D5Q852-S997	1.10267	0.496071	0.238175	0.115039	0.10022	1.43972	1.64185	0.119154	S	0.999678	A0A1D5Q852	997		NUP205	KPYSDGEGGMEDENRSVSGFLHFDAATKVRR
A0A5F7ZWR4-S324	2.28089	2.41204	4.10799	2.94306	2.57896	1.14629	2.13584	1.56673	S	1	A0A5F7ZWR4	324		PHLDB1	ESPRLSRKGGHERPPSPGLRGLLTDSPAATV
A0A5F7ZWR4-S563	5.821	4.57232	1.67986	1.88709	2.50145	1.21606	2.41672	1.38592	S	0.994394	A0A5F7ZWR4	563		PHLDB1	TGASPCQSPCVQRKLSSGDLRVPVTRERKNS
A0A5F7ZWR4-S578	8.4541	2.35458	0.218422	0.102559	0.0393314	0.0829578	0.165571	0.146291	S	0.99831	A0A5F7ZWR4	578		PHLDB1	SSGDLRVPVTRERKNSITEISDNEDDLLEYH
A0A5F7ZWR4-S583	2.15701	1.02016	0.200434	0.217673	0.913124	1.15041	1.58437	1.40558	S	1	A0A5F7ZWR4	583		PHLDB1	RVPVTRERKNSITEISDNEDDLLEYHRRQRQ
A0A5F7ZWR4-S692	2.19664	2.84589	3.91349	0.123167	1.61001	1.403	2.306	4.29429	S	0.99733	A0A5F7ZWR4	692		PHLDB1	ESMERSDEENLKEECSSTESTQQEHEDTPST
A0A5F7ZWR4-S693	3.45351	2.40145	7.58582	0.0683138	1.37212	5.36145	5.16558	8.16987	S	0.944263	A0A5F7ZWR4	693		PHLDB1	SMERSDEENLKEECSSTESTQQEHEDTPSTK
A0A5F7ZWR4-S518	1.43324	0.802679	0.144288	0.729114	1.32689	0.897174	0.831936	0.793234	S	0.999994	A0A5F7ZWR4	518		PHLDB1	EDFSLTLGARGRRTRSPSPTLGESLAPRKGS
A0A5F7ZWR4-S520	6.72241	2.98038	4.20464	3.43409	4.25266	1.80981	4.05373	2.13944	S	0.999929	A0A5F7ZWR4	520		PHLDB1	FSLTLGARGRRTRSPSPTLGESLAPRKGSFS
A0A5F7ZWR4-S443	0.418262	4.18983	0.657645	0.195839	0.249253	0.127216	0.406386	0.120165	S	1	A0A5F7ZWR4	443		PHLDB1	TFSDGLATRTLQPPESPRLGRRGLDSMRELP
A0A1D5Q866-S799	3.98434	9.60878	9.06722	6.19805	10.1131	10.8952	3.60934	10.6702	S	0.986244	A0A1D5Q866	799		ARHGEF1	SLKVPAPASRPKPRPSPSSTREPLLSSSENG
A0A1D5Q891-S125	0.0951221	0.352658	0.90625	0.064485	0.0453583	0.876224	0.608656	0.106267	S	1	A0A1D5Q891	125		SH2D3A	VSRPVTWQRPLRRSFSEDTLMDGPARTEPLR
A0A1D5Q891-S218	6.41084	5.01164	3.25749	6.59655	3.01905	9.22748	5.73324	12.1101	S	0.99999	A0A1D5Q891	218		SH2D3A	GQLQAKAPAKPPRTPSFELPDASERPPTYCE
A0A1D5Q8B1-S110	0.115897	0.56002	0.451671	0.126415	0.113724	0.434904	0.184801	0.0836215	S	0.999997	A0A1D5Q8B1	110		ZMYM4	FSSKDNLVSSIHTDDSLEVERRVTQHESDNE
A0A1D5Q8B1-S122	0.831229	1.72194	1.89431	1.73212	1.27897	1.31094	0.994714	1.1759	S	0.999799	A0A1D5Q8B1	122		ZMYM4	TDDSLEVERRVTQHESDNENEIQIQNKLKKD
A0A1D5Q8B6-S55	0.1159	0.267428	0.124429	0.198832	1.07421	0.198991	0.185648	0.20675	S	0.999987	A0A1D5Q8B6	55		NAP1L1	ERLDGLVETPTGYIESLPRVVKRRVNALKNL
A0A1D5Q8F9-S73	1.12085	0.836018	2.1551	1.03487	1.02454	1.49502	1.46219	0.851299	S	1	A0A1D5Q8F9	73	Zinc finger Ran-binding domain-containing protein 2	ZRANB2	GFNERENVEYIEREESDGEYDEFGRKKKKYR
A0A1D5Q8F9-S258	3.4155	9.3551	16.2708	8.73214	2.28959	3.75914	7.96089	8.39662	S	0.999861	A0A1D5Q8F9	258	Zinc finger Ran-binding domain-containing protein 2	ZRANB2	SRSSSSGDRKKRRTRSRSPESQVIGENTKQP
A0A1D5Q8F9-S260	4.69544	12.9268	23.4069	14.2329	3.35242	4.4103	11.1767	11.9772	S	0.999954	A0A1D5Q8F9	260	Zinc finger Ran-binding domain-containing protein 2	ZRANB2	SSSSGDRKKRRTRSRSPESQVIGENTKQP__
A0A1D5Q8F9-S141	7.59604	1.86242	0.0846228	2.92106	9.21266	12.2358	18.4135	7.77288	S	1	A0A1D5Q8F9	141	Zinc finger Ran-binding domain-containing protein 2	ZRANB2	EDEDDADLSKYNLDASEEEDSNKKKSNRRSR
A0A1D5Q8F9-S146	0.0678442	0.0616267	0.211776	0.0851158	0.519765	0.870589	0.546022	0.701404	S	0.999966	A0A1D5Q8F9	146	Zinc finger Ran-binding domain-containing protein 2	ZRANB2	ADLSKYNLDASEEEDSNKKKSNRRSRSKSRS
A0A5F8AHZ7-S1507	0.343161	0.104417	0.511146	0.146353	0.356147	0.734523	0.258158	0.289687	S	0.980959	A0A5F8AHZ7	1507		TEX264	LEVSPGSRETSVATLSPGASSRGWDDGDTRS
A0A5F8AHZ7-S1535	3.26338	2.97867	0.0496368	3.58193	7.437	8.57909	1.95464	3.43201	S	0.896071	A0A5F8AHZ7	1535		TEX264	TRSEHSYSESGASGSSFEELDLEGEGPLGES
F7GVL5-S827	0.304285	0.315307	0.660874	0.610141	0.187591	0.396435	0.254483	0.1733	S	0.999937	F7GVL5	827		KIAA0753	ENNDQKISAVSEKPPSPHLIRITKTVERKDP
F7GVL5-S701	0.432976	0.344933	0.38517	0.463451	0.282297	0.297169	0.459778	0.38668	S	0.995957	F7GVL5	701		KIAA0753	LDRLKPLLIKAQRVNSATEAHTHLKDGSSVN
A0A1D5Q8I5-S313	0.441944	0.666702	0.986483	0.554397	0.465315	0.755519	0.426714	0.76227	S	1	A0A1D5Q8I5	313		CEP70	LYKQQVKKLEKALKKSVKLQELISPKKAEDT
F7A1A2-S889	0.0883073	0.11939	0.10493	0.423807	0.172884	0.164429	0.132844	0.10179	S	0.958332	F7A1A2	889		R3HDM1	SRHGNRGRRQAKKAASTDLGAGETVVGKVLE
F7A1A2-S347	0.154382	0.0599209	0.360807	0.0953629	0.103746	0.150764	0.209304	0.0826498	S	0.788806	F7A1A2	347		R3HDM1	VNKDASGRSTNSHQSSTENELKYSEPRPWSS
A0A1D5Q8J5-S178	0.102633	0.175147	0.161522	0.538914	0.258715	0.13726	0.128128	0.14402	S	1	A0A1D5Q8J5	178		ZNF263	TERSPGPRLQELLGPSPQRDPQAVKERALSA
A0A1D5Q8J6-S518	1.96643	2.44168	2.13343	4.91148	1.74669	2.9233	1.43887	2.57654	S	0.849485	A0A1D5Q8J6	518		AP2A1	ILGEFGNLIAGDPRSSPPVQFSLLHSKFHLC
A0A1D5QME2-S2382	0.424614	0.204598	0.19429	0.116661	0.579116	0.530127	0.630936	0.519518	S	1	A0A1D5QME2	2382		HERC1	GKQSTKRHEKKHRHESEEKGDVEQKPESEST
A0A1D5QME2-S1396	4.08832	5.47769	5.31744	11.618	5.79838	7.64049	6.98062	9.68141	S	0.924503	A0A1D5QME2	1396		HERC1	RADDPPPQSQQERRVSTDLPEGQDVYTAACN
A0A1D5QME2-S1459	0.444441	0.260067	0.987491	0.486604	0.111275	0.320967	0.433702	0.635747	S	0.999999	A0A1D5QME2	1459		HERC1	STSASEGGGLMTRSESLTAESRLVHASPNYR
A0A1D5QME2-S1489	0.520881	0.489138	0.347247	0.366623	0.408494	0.611398	0.347639	0.43465	S	0.999876	A0A1D5QME2	1489		HERC1	RLMKSRSESDLSQPESDEEGYTLSGRRNVDL
A0A5F8A0P1-S106	0.522709	0.336042	0.290379	0.225117	0.746303	0.102318	0.714684	0.177904	S	1	A0A5F8A0P1	106		MTFR1	QDDLLFFEKAPSRQISLPDLSQEEPQLKTPA
A0A1D5Q8K4-S274	0.0685933	0.24696	0.118228	0.128204	0.155533	0.0586564	0.143776	0.250593	S	0.999488	A0A1D5Q8K4	274			VCCNPYHFSRLCGPESPPPPYSRLSPRDDYK
A0A5F8AQ04-S780	0.660839	0.770175	0.651873	1.12588	0.92772	1.00266	0.322652	1.13433	S	0.999997	A0A5F8AQ04	780		EGK_15364	SRLLDVPRYLCEGTESPYQTGQLHPAIRVAD
A0A1D5QID6-S265	3.54337	3.08577	3.61419	3.82868	1.40928	2.55668	3.6948	4.63376	S	1	A0A1D5QID6	265	Serine/threonine-protein kinase 4	STK4	QESQQREVDQDDEENSEEDEMDSGTMVRAVG
F7A537-S394	0.106723	0.997769	0.50767	1.27693	0.216331	0.176957	1.38911	0.717118	S	0.867046	F7A537	394		VIPR2	CPTPSTSRDYRVCGSSISRNGSEGALQFHRG
A0A1D5QAP6-S54	0.591792	0.763103	0.109639	0.131429	0.234202	0.664997	0.252169	1.31194	S	0.997698	A0A1D5QAP6	54		ETV1	LAFHGLPLKIKKEPHSPCSEIGSACSQEQPF
A0A5F7ZWX6-S1421	0.225365	0.182155	0.184604	0.457381	0.172126	0.0441579	0.333921	0.0696358	S	0.946652	A0A5F7ZWX6	1421	Kinesin-like protein	KIF1B	THTFNREFSQVHGSISDCKLSDISPIGRDPS
A0A5F7ZWX6-S1303	7.08067	17.2172	11.2878	32.9406	19.8067	30.2024	22.4399	33.1714	S	1	A0A5F7ZWX6	1303	Kinesin-like protein	KIF1B	VRGEENLAGWRPRGDSLILEHQWELEKLELL
A0A5F7ZWX6-S1270	0.27368	0.481541	0.156545	0.939403	1.17185	1.6285	0.906942	1.30688	S	0.999999	A0A5F7ZWX6	1270	Kinesin-like protein	KIF1B	TGIYELSLCKMSDTGSPGMQRRRRKILDTSV
A0A5F7ZWX6-S928	1.37297	1.88018	1.58331	1.92807	1.26613	3.3233	2.08487	1.42983	S	1	A0A5F7ZWX6	928	Kinesin-like protein	KIF1B	NQSDFSSVAMTRSGLSLEELRIVEGQGQSSE
A0A1D5Q8T6-S1378	8.8386	11.3112	26.7304	20.4043	13.7664	17.4213	16.6892	14.1794	S	1	A0A1D5Q8T6	1378		HUWE1	AMSLGQDIPMDQRAESPEEVACRKEEEERKA
A0A1D5Q8T6-S3645	0.257608	0.221913	0.337957	0.501573	0.290768	0.172237	0.235815	0.158875	S	0.951942	A0A1D5Q8T6	3645		HUWE1	EYNLEQQRRAQCETLSPDGLPEEQPQTTKLK
A0A1D5Q8T6-S3902	3.34872	1.94919	2.19683	4.88434	3.7765	3.37614	6.33613	2.52316	S	1	A0A1D5Q8T6	3902		HUWE1	RESQLAHIKDEPPPLSPAPLTPATPSSLDPF
A0A1D5Q8T6-S2345	0.291625	0.41986	0.770533	1.04559	0.128809	0.637784	0.0777243	0.318056	S	1	A0A1D5Q8T6	2345		HUWE1	ELEDLIDELLERDGGSGNSTIIVSRSGEDES
A0A1D5Q8T6-S1351	0.634786	0.193889	0.14208	0.325026	0.315732	0.10077	0.407823	0.0620938	S	0.999958	A0A1D5Q8T6	1351		HUWE1	LTHPPPIMGGVVRDLSMSEEDQMMRAIAMSL
A0A1D5Q8T6-S1890	19.6932	36.7198	27.1627	53.7043	30.9521	40.4276	46.3771	35.6379	S	1	A0A1D5Q8T6	1890		HUWE1	CIRIALPAPRGSGTASDDEFENLRIKGPNAV
A0A1D5Q8T6-S3740	0.636976	1.10844	1.64135	1.33251	0.788932	0.500647	1.38811	0.657213	S	0.999868	A0A1D5Q8T6	3740		HUWE1	KKAKQTGRLGSSGLGSASSIQAAVRQLEAEA
A0A1D5Q8T6-S3799	1.70508	2.21367	2.8744	2.63504	1.63972	1.35768	1.99548	1.52374	S	0.973999	A0A1D5Q8T6	3799		HUWE1	ASVRREESPMDVDQPSPSAQDTQSIASDGTP
A0A1D5Q8T6-S2901	3.0671	4.2002	7.80939	5.8193	2.35573	1.84749	5.4628	6.15061	S	0.927691	A0A1D5Q8T6	2901		HUWE1	RSDGSGESAQPPEDSSPPASSESSSTRDSAV
A0A1D5Q8T6-S1067	1.05199	1.66127	1.29946	2.76582	1.30647	1.63523	1.79628	1.80079	S	0.999957	A0A1D5Q8T6	1067		HUWE1	LLVKLCVGSPVRQRRSHHAASTTTAPTPAAR
A0A1D5Q915-S127	0.0516343	0.09304	0.154667	0.0936932	0.833467	0.418104	0.108753	1.46336	S	0.999121	A0A1D5Q915	127			DSDEDMSNFDRFSEDSQDSDDEKMPDLE___
A0A1D5Q915-S130	0.0646713	0.0517586	0.111229	0.0925365	2.30023	1.6945	0.376271	0.677734	S	0.999935	A0A1D5Q915	130			EDMSNFDRFSEDSQDSDDEKMPDLE______
H9FST2-S299	0.101825	0.173649	0.459224	0.486645	0.47842	0.408257	0.255421	0.538116	S	0.994407	H9FST2	299		PITPNC1	APEFLSVPKDRPRKKSAPETLTLPDPEKKAT
A0A1D5Q924-S953	2.66395	1.09945	2.24479	0.914317	4.28335	2.52437	2.80544	0.568118	S	0.999179	A0A1D5Q924	953			RKPSPEPRAQMRRAASSDQLRDNSPPPAFKP
A0A1D5Q924-S961	18.8335	33.1045	81.8625	66.4734	36.303	34.184	16.9297	48.6781	S	1	A0A1D5Q924	961			AQMRRAASSDQLRDNSPPPAFKPEPPKAKTQ
A0A1D5Q924-S241	25.416	48.5521	40.4523	31.3964	24.6355	31.014	21.3282	34.5953	S	1	A0A1D5Q924	241		TJP2	RAYHQAYDPDYERAYSPEYRRGARHDARSRG
A0A1D5Q924-S373	0.0855441	17.1359	0.951221	6.61279	0.136115	12.86	1.5081	0.0546878	S	0.91845	A0A1D5Q924	373		TJP2	RDSQQTLINIPSLNDSDSEIEDISEIESNRS
A0A1D5Q924-S267	16.7232	37.4891	48.8189	41.1305	31.4081	18.9404	18.1609	85.8973	S	1	A0A1D5Q924	267		TJP2	ARSRGPRSRSREHPRSRSPSPEPRGRPGPIG
A0A1D5Q924-S269	18.2978	43.2089	60.1764	47.7988	32.9558	21.7077	19.5388	93.5023	S	1	A0A1D5Q924	269		TJP2	SRGPRSRSREHPRSRSPSPEPRGRPGPIGVL
A0A1D5Q924-S271	14.2202	35.8917	44.1416	41.1305	29.8348	16.8026	18.8612	83.4126	S	1	A0A1D5Q924	271		TJP2	GPRSRSREHPRSRSPSPEPRGRPGPIGVLLT
A0A1D5Q924-S169	6.76684	2.79539	0.17963	1.74832	0.110398	2.03187	0.0494922	1.18873	S	1	A0A1D5Q924	169		TJP2	RGRPHERARSRERDLSRDRSRGRSLERGLDQ
A0A1D5Q924-S416	176.064	155.556	299.165	230.749	145.476	150.344	332.484	223.11	S	0.999208	A0A1D5Q924	416		TJP2	YDYHSSSEKLKERPSSREDTPSRLSRMGATP
A0A1D5Q924-S219	41.1981	8.43154	5.07788	10.8679	13.4767	8.28827	7.64341	5.23728	S	1	A0A1D5Q924	219		TJP2	HDFGPSRDRDRSRGRSIDQDYERAYHQAYDP
A0A1D5Q924-S1131	0.165526	1.94566	2.81507	2.5236	2.21576	0.0809762	0.10961	1.42081	S	0.99714	A0A1D5Q924	1131		TJP2	EPQKAPSRLYQDTRGSYSSDAEEEEYRQQLS
A0A1D5Q924-S1134	47.0839	26.241	31.5407	15.9256	17.5732	21.6066	36.0587	10.4192	S	0.999863	A0A1D5Q924	1134		TJP2	KAPSRLYQDTRGSYSSDAEEEEYRQQLSEHS
A0A1D5Q924-S941	6.47835	9.15246	10.5121	10.5811	13.8703	17.2697	15.6335	12.3211	S	1	A0A1D5Q924	941			RSSEPVQHEESIRKPSPEPRAQMRRAASSDQ
A0A1D5Q924-S107	8.5731	6.36894	4.87856	3.38309	9.92378	9.41784	13.4058	6.56782	S	1	A0A1D5Q924	107		TJP2	VVKRPRKVQVAPLQASPPLDQDDRAFEVMDE
A0A1D5Q924-S877	3.01434	3.02874	2.65169	5.31039	0.148667	7.46943	5.20128	11.5039	S	0.999996	A0A1D5Q924	877		TJP2	EGKMEGMDDDPEDRMSYLTAMGADYLSCDSR
A0A1D5Q924-S1042	30.4602	34.504	38.7273	34.7624	11.0805	12.2358	46.8233	28.7739	S	1	A0A1D5Q924	1042		TJP2	PSTPIPPQEGEEVGESSEEQDNAPKSVLGKV
A0A1D5Q924-S1043	7.72789	9.85347	15.1798	13.4039	4.31293	5.72026	5.98205	6.72081	S	1	A0A1D5Q924	1043		TJP2	STPIPPQEGEEVGESSEEQDNAPKSVLGKVK
A0A1D5Q924-S399	6.45283	0.847595	0.119746	0.772253	1.82456	1.11136	4.57313	4.00338	S	1	A0A1D5Q924	399		TJP2	ESNRSFSPEERRQQYSDYDYHSSSEKLKERP
A0A1D5Q924-S405	2.80856	0.491663	0.389697	0.107107	2.68275	0.934464	3.47034	1.71576	S	0.987213	A0A1D5Q924	405		TJP2	SPEERRQQYSDYDYHSSSEKLKERPSSREDT
A0A1D5Q924-S406	3.25316	1.80379	1.33958	0.0699387	4.41452	0.792073	10.7184	6.80303	S	0.942255	A0A1D5Q924	406		TJP2	PEERRQQYSDYDYHSSSEKLKERPSSREDTP
A0A1D5Q924-S145	0.686892	14.2728	0.511436	0.256355	0.0883719	0.879976	0.428696	0.155989	S	1	A0A1D5Q924	145		TJP2	SGYSERSRLSSHGGRSRSWEDSPERGRPHER
A0A1D5Q924-S147	54.3279	45.1433	67.1258	86.4125	41.3225	33.1258	49.437	46.4486	S	1	A0A1D5Q924	147		TJP2	YSERSRLSSHGGRSRSWEDSPERGRPHERAR
A0A1D5Q924-S151	62.8813	42.4996	63.0728	46.7748	30.3189	26.1702	54.2271	41.451	S	1	A0A1D5Q924	151		TJP2	SRLSSHGGRSRSWEDSPERGRPHERARSRER
A0A1D5Q924-S474	1.99104	4.91213	3.96541	4.65877	2.39632	2.36924	4.28151	3.0632	S	0.999999	A0A1D5Q924	474		TJP2	PAPQPKAAPRTFLRPSPEDEAIYGPNTKMVR
A0A1D5Q927-S200	0.413076	0.90796	0.15573	0.964037	0.369325	0.600051	0.794153	0.930978	S	1	A0A1D5Q927	200	Importin subunit alpha	KPNA1	TRNAVWALSNLCRGKSPPPEFAKVSPCLNVL
F6ZS69-S168	3.40908	0.561015	0.211452	1.32828	0.927366	0.910237	1.64064	0.845613	S	1	F6ZS69	168		LOC720563	LCFKENAEQGEVDMESHRNANAEPAGKKDRE
A0A1D5Q947-S9	0.68434	0.209051	0.0585915	0.116605	0.546134	0.0861083	2.20557	0.64682	S	1	A0A1D5Q947	9		TAOK1	_______MPSTNRAGSLKDPEIAELFFKEDP
A0A1D5Q947-S353	0.483037	0.034791	0.124896	0.140256	0.87277	1.11659	0.108017	0.684944	S	0.999979	A0A1D5Q947	353		TAOK1	YREEGDPRTRASDPQSPPQVSRHKSHYRNRE
A0A1D5Q951-S604	3.88697	5.45394	7.30025	5.01717	3.49044	5.30142	5.30005	4.20163	S	0.999724	A0A1D5Q951	604		MDM1	PVSKIPEYPTNPPGQSPSPPHVPSYWHPSRR
A0A1D5Q951-S606	1.33071	3.10877	3.3653	0.656817	0.954028	1.79128	2.05825	1.59174	S	0.998277	A0A1D5Q951	606		MDM1	SKIPEYPTNPPGQSPSPPHVPSYWHPSRRIQ
A0A1D5Q951-S576	6.75788	5.45555	9.18126	13.5928	9.58857	10.5849	10.9805	9.94232	S	1	A0A1D5Q951	576		MDM1	AAGIKTVDPLPLREDSEDNIPRFTEATLPVS
A0A1D5Q951-S109	0.164952	0.0677862	0.0761644	0.129181	0.140978	0.139418	0.15753	0.116526	S	1	A0A1D5Q951	109		MDM1	SQEAEQKDVTQERVDSLEASRVPKRTRSHSA
F7HNT2-S94	0.994254	1.6785	3.56162	3.98042	3.00793	4.39345	2.47888	5.57443	S	1	F7HNT2	94		GRASP	PRRKGSGFRWKNLSQSPEQQRKVLTLEKEDN
A0A1D5Q981-S427	0.0718907	0.798014	0.820342	1.26169	0.508677	0.776943	1.3532	0.126156	S	0.993197	A0A1D5Q981	427			KRFLMNTEMEEGKDLSPTEAQIRCEGTDDVY
A0A1D5QNA4-S78	0.744799	2.10283	1.3178	0.14249	0.596292	0.15216	0.0578439	0.0640621	S	0.99969	A0A1D5QNA4	78		ATF2	SKIEEPSVVETTHQDSPLPHPESTTSDEKEV
A0A1D5QNA4-S54	3.21651	1.68331	1.27028	5.45062	3.61159	2.76281	2.07428	6.52472	S	1	A0A1D5QNA4	54		ATF2	KKASEDDIKKMPLDLSPLATPIIRSKIEEPS
A0A1D5QNA4-S249	6.89308	4.64476	5.44306	4.93451	7.06927	3.47782	5.10765	2.37166	S	0.999801	A0A1D5QNA4	249		ATF2	GDTVKGHGSGLVRTQSEESRPQSLQQPATST
A0A1D5QNA4-S270	5.39786	12.9696	8.37721	8.24173	7.48944	5.76406	9.56386	4.97141	S	0.994964	A0A1D5QNA4	270		ATF2	QSLQQPATSTTETPASPAHTTPQTQSTSGRR
F7CTW1-S575	0.756563	1.74173	3.06675	0.576029	1.15573	0.174412	1.32835	1.2525	S	0.998916	F7CTW1	575		ARHGAP17	SSAGILEQGPSPGDGSPPKPKDPASAAAPAP
F7CTW1-S674	0.900575	0.176818	1.51272	0.157168	1.30342	1.34445	1.12012	0.085453	S	0.999554	F7CTW1	674		ARHGAP17	TSQHPPSLSPKPPTRSPSPPTQHTGQPPGQP
F7CTW1-S676	52.156	64.5197	145.522	122.115	78.4787	56.4859	95.3452	95.3356	S	0.999161	F7CTW1	676		ARHGAP17	QHPPSLSPKPPTRSPSPPTQHTGQPPGQPSA
F6TZL8-S324	13.1026	0.109435	6.50747	7.6592	11.1987	22.821	8.60462	14.6808	S	1	F6TZL8	324		WDR48	TVNKWTLKGIHNFRASGDYDNDCTNPITPLC
A0A1D5Q9D0-S70	0.0947929	0.638317	1.73404	1.74081	0.126387	1.81808	1.31629	1.16849	S	0.763013	A0A1D5Q9D0	70			PSHSSVISQHSKGSKSPDLLMYQGPPDTAEI
F6YDJ2-S172	34.3134	70.8601	58.564	112.455	80.189	78.0159	118.16	53.9591	S	0.99997	F6YDJ2	172		SKIV2L	AVSASPCSTPLARASSLEDLVLKEASTAVSA
F6YDJ2-S161	0.74469	1.56765	1.66559	1.5514	1.35451	1.54565	1.92	0.97512	S	1	F6YDJ2	161		SKIV2L	AVGQPGGSRRDAVSASPCSTPLARASSLEDL
A0A1D5R388-S205	0.516565	0.797479	0.420228	1.40111	1.07776	0.841645	1.23855	1.62769	S	0.999718	A0A1D5R388	205		MON2	IIEQPILVQGNSNRRSVSTLKPCAKDAYMLF
A0A1D5R388-S1177	0.164879	0.409803	0.0833655	0.194191	0.186906	0.386818	0.232128	0.220922	S	1	A0A1D5R388	1177		MON2	SLAALKSFQEILQIVSPVRDSDKPETPPVVN
A0A5F8AP27-S638	0.187177	0.359762	0.313101	0.414657	0.182138	0.148902	0.174783	0.153924	S	1	A0A5F8AP27	638		TCERG1	VKAKKRKRDDNKDIDSEKEAAMEAEIKAARE
F7GKP2-S346	0.843473	0.916883	1.53396	0.136292	1.24889	1.45127	0.990554	1.2334	S	0.802907	F7GKP2	346		RILPL1	ENRIPQPPPIAHPRTSPQPESGIKRLIFTAI
A0A5F7Z7Y3-S129	3.89331	7.91498	5.26111	18.0914	10.1872	11.1473	6.2543	15.7646	S	1	A0A5F7Z7Y3	129		LOC719645	PRRRVQRKRANRDQDSSDDERALEDWVSSET
A0A5F7Z7Y3-S130	3.89331	7.40848	4.9042	18.0914	10.1872	11.1473	6.2543	15.7646	S	1	A0A5F7Z7Y3	130		LOC719645	RRRVQRKRANRDQDSSDDERALEDWVSSETS
A0A1D5Q9L9-S393	0.494674	1.38673	1.29141	1.60101	1.07373	0.657999	0.654047	0.932072	S	1	A0A1D5Q9L9	393		PPIL4	HSHTSKKHKKKTRHCSEEKEDEDYIPIKNTN
A0A1D5Q9L9-S178	56.2382	46.7686	55.0753	133.926	87.9567	88.4325	59.6329	113.382	S	0.960294	A0A1D5Q9L9	178		PPIL4	DDPFDDPPDLLIPDRSPEPTREQLDSGRIGA
A0A1D5QIF8-S188	12.7415	7.58106	5.02929	13.227	0.129291	19.1318	22.1464	12.7498	S	0.996846	A0A1D5QIF8	188		YWHAE	AKAAFDDAIAELDTLSEESYKDSTLIMQLLR
A0A1D5QIF8-S24	0.15165	0.0559333	0.0657688	1.10357	1.08952	0.985168	1.28935	0.950786	S	1	A0A1D5QIF8	24		YWHAE	AGMDVELTVEERNLLSVAYKNVIGARRASWR
A0A1D5Q9M6-S457	1.48582	2.38914	3.39534	0.178906	4.95889	5.6538	1.9619	1.55027	S	0.999997	A0A1D5Q9M6	457		SASH1	PDPEHLDKPKLKAGGSVESLRSSLSGQSSMS
A0A1D5Q9M6-S491	0.447147	0.685512	0.151106	1.50005	0.835716	0.6961	1.14078	0.101599	S	0.996832	A0A1D5Q9M6	491		SASH1	VSTTDSSASNRESVKSEDGDDEEPPYRGPFC
A0A1D5Q9M6-S564	2.74187	0.0866031	0.11439	6.61793	5.04716	7.10143	8.70051	11.6233	S	1	A0A1D5Q9M6	564		SASH1	NNKVGTFKFIYVDVLSEDEEKPKRPTRRRRK
A0A1D5Q9M6-S980	0.478042	1.48153	2.497	1.5925	0.601451	1.09296	1.1936	1.55166	S	0.945363	A0A1D5Q9M6	980		SASH1	TLPSPDAPCLPVKRGSPTSPTSPSDCPPALA
A0A1D5Q9M6-S285	1.69585	0.654131	0.590339	0.925236	0.710252	0.24999	0.0727681	1.95014	S	0.939847	A0A1D5Q9M6	285		SASH1	SPEKPPEDDSDSLTTSPSSSSLDTWGAGRKL
A0A1D5Q9M6-S671	0.343505	0.297054	0.319301	0.380647	0.320878	0.253631	0.268353	0.487543	S	0.999607	A0A1D5Q9M6	671		SASH1	SQEKLLVDSQGLSGCSPRDSGCYESSENLEN
A0A1D5Q9M6-S1006	2.46505	0.0817086	3.3638	0.099733	2.61588	4.56129	3.27356	7.44385	S	0.9999	A0A1D5Q9M6	1006		SASH1	PPALAPRPLSGQAPGSPPSTRPPPWLSELPE
A0A1D5Q9M6-S40	15.7034	5.00864	3.2016	26.8069	6.69287	9.52304	1.44374	7.86504	S	1	A0A1D5Q9M6	40		SASH1	SDVCERMEELRKRRVSQDLDVEKPDASPTSL
A0A1D5Q9M6-S51	0.141848	1.07881	1.43366	0.242826	0.0666971	0.564813	0.412134	1.01492	S	0.994388	A0A1D5Q9M6	51		SASH1	KRRVSQDLDVEKPDASPTSLQLRSQIEESLG
A0A1D5Q9M6-S789	3.51939	4.67686	0.186935	0.216256	0.116821	0.0857172	4.10863	0.0656868	S	0.857968	A0A1D5Q9M6	789		SASH1	TLEGPQTVDTWPRSHSLDDLQAESGAEQDVP
A0A1D5Q9M6-S763	7.55613	12.5823	13.1093	23.4943	10.5016	9.8866	9.91099	10.6851	S	1	A0A1D5Q9M6	763		SASH1	SCDPPGVTGLNKNRRSLPVSICRSCETLEGP
A0A1D5Q9M6-S873	0.499425	0.806188	2.6916	0.191712	0.087342	0.77411	0.884753	1.88301	S	0.999994	A0A1D5Q9M6	873		SASH1	TKKLEGSIAASGRSLSPPQCLPRNYDAQPPG
A0A1D5Q9M6-S337	0.129313	0.0694926	1.83885	2.07472	0.785264	0.666636	1.71748	2.12535	S	0.988803	A0A1D5Q9M6	337		SASH1	FFSYPEEEKAQKVSRSLTEGEMKKSLGSLSH
A0A1D5Q9M6-S357	0.383268	0.131168	0.0959906	0.997019	0.515828	0.361396	0.892376	0.752408	S	0.957533	A0A1D5Q9M6	357		SASH1	EMKKSLGSLSHGRTCSFGGFDLTNRSLHVGS
F7AYK0-S862	0.80181	0.0853497	0.140391	0.198487	0.424081	0.476328	0.0775867	0.198644	S	0.999999	F7AYK0	862		LOC708903	LAPQKPLRRALSGRASPVPAPSAGLHAAVRL
F7AYK0-S669	7.18637	6.55468	12.1106	8.63344	7.20326	10.6881	5.48624	8.61161	S	1	F7AYK0	669		LOC708903	ILTPLQESPVISKDQSPPPSPPPSYHPPPPP
F7AYK0-S673	7.18637	6.55468	12.1106	8.63344	7.20326	10.6881	5.48624	8.61161	S	0.999919	F7AYK0	673		LOC708903	LQESPVISKDQSPPPSPPPSYHPPPPPTKKP
F7AYK0-S404	0.579078	0.72267	0.191529	0.196213	1.1104	0.0897523	0.233414	0.57997	S	0.92883	F7AYK0	404		LOC708903	SNSMAPPPQGGSGRGSPSGGSTAEASDTLSI
F7AYK0-S145	0.251093	0.204003	0.0358798	0.183975	0.274803	0.300309	0.322698	0.0602281	S	0.999738	F7AYK0	145		LOC708903	SEMIQRKGSTFRPHDSFPKSGKSGRRRRERR
F7AYK0-S979	0.232904	0.252064	0.748208	0.755639	0.577747	0.912718	0.446861	0.381624	S	0.861192	F7AYK0	979		LOC708903	PPVARKPSVGVPPPTSPSYPRAEPLTAPPTN
F7AYK0-S514	6.90159	17.2771	15.4823	0.109641	18.7028	0.0564538	0.15295	22.5198	S	1	F7AYK0	514		LOC708903	WVPGLSPGGSRRPPRSPERTLSPSSGYSSQS
F7AYK0-S545	2.74205	1.35731	4.35826	3.08926	3.52932	3.67384	1.6783	2.24668	S	1	F7AYK0	545		LOC708903	GTPTLPPKVLAGPPASPGKAQPPKPERVTSL
A0A5F7ZSV7-S669	1.18429	1.22143	0.672352	2.09714	2.72969	1.68271	1.44142	1.25164	S	0.999894	A0A5F7ZSV7	669	Ubiquitin carboxyl-terminal hydrolase	USP28	AEIIVLKEPPTIRPNSPYDLCSRFAAVMESI
A0A1D5QBH2-S122	0.274558	0.102439	0.807544	0.196356	0.0861624	0.0557876	0.398884	0.49966	S	0.92418	A0A1D5QBH2	122		FAM114A2	ISNVIEKAETSLGIPSPSEISTEVKCVAGET
A0A1D5QBH2-S2	2.25845	1.60264	1.70421	0.301039	0.15307	4.40677	0.0890568	2.69439	S	0.920988	A0A1D5QBH2	2		FAM114A2	______________MSDKDDIETPLLTEAAP
A0A1D5QLZ5-S264	1.37813	1.79972	3.06857	0.280785	2.21233	0.0905743	1.62536	3.85387	S	1	A0A1D5QLZ5	264		UPF3B	LDKREKAKNLDKENLSDERASGQSCTLPKRS
F6SQU7-S390	0.410434	0.317233	0.46035	0.368392	7.32587	1.45151	1.01987	0.895075	S	1	F6SQU7	390		OXSR1	SSGHLHKTEDGDWEWSDDEMDEKSEEGKAAF
A0A1D5QBZ5-S401	6.30849	12.2592	11.6139	13.7871	11.3509	14.0808	8.89442	11.8096	S	0.933934	A0A1D5QBZ5	401			SSEDRNRMKTLGRRDSSDDWEIPDGQITVGQ
A0A1D5QBZ5-S684	3.38709	10.0316	4.89154	6.71355	6.24568	5.6345	6.48466	7.70028	S	1	A0A1D5QBZ5	684			IELLARSLPKIHRSASEPSLNRAGFQTEDFS
A0A1D5QBZ5-S106	0.868323	0.692862	1.26438	1.15494	1.56882	1.1614	0.746175	0.856653	S	0.999994	A0A1D5QBZ5	106			SVFQNPTDVSRSNPKSPQKPIVRVFLPNKQR
A0A1D5QBZ5-S320	22.8288	11.0641	20.2433	43.8941	27.8678	31.2851	46.5495	16.7631	S	0.998351	A0A1D5QBZ5	320			DEDHRNQFGQRDRSSSAPNVHINTIEPVNID
G7NDG5-S146	4.18415	5.84275	6.931	5.40559	16.3092	19.213	7.74429	9.48748	S	0.999839	G7NDG5	146		EGK_06301	TDLWIDNISSAVPNHSPEKKDSDFFTEHTQP
G7NDG5-S349	0.594552	0.0530284	0.144205	0.533876	0.606488	0.184596	0.128532	0.0258126	S	0.989898	G7NDG5	349		EGK_06301	SGPPKYKDNPFSLGESFGSRWDTDAAWGMDR
A0A1D5Q9Y3-S99	2.0933	3.23898	2.94252	1.27119	2.0248	2.50461	1.75559	3.21819	S	1	A0A1D5Q9Y3	99		TCEA3	EKGLDCSDWKPEAGLSPPRKKREDPKTRRDS
A0A1D5QWC2-S331	5.59423	6.04069	3.83636	9.53756	5.76133	4.02346	2.91464	1.66802	S	0.999998	A0A1D5QWC2	331		CCM2	LETIGVKDGRGIITDSFGRHRRALSTTSSST
A0A1D5QWC2-S111	0.143707	2.55327	1.70121	3.24821	1.11432	0.627876	0.104476	0.833679	S	0.986093	A0A1D5QWC2	111		CCM2	AAHLVVLKTAQDPGISPSQSLCAESSRGLSA
A0A1D5QA07-S305	0.120076	0.0906001	0.0724704	0.143364	0.102162	0.0165974	0.145499	0.184844	S	0.998632	A0A1D5QA07	305		GPHN	QSRCSSKENILRASHSAVDITKVARRHRMSP
A0A1D5QA07-S188	13.5777	10.5466	10.0714	11.9217	11.1323	15.1144	14.12	10.4316	S	1	A0A1D5QA07	188		GPHN	IVKVKEVHDELEDLPSPPPPLSPPPTTSPHK
A0A1D5QA07-S194	21.6922	18.6188	17.187	21.3147	22.7309	32.1779	28.2888	19.2445	S	0.998312	A0A1D5QA07	194		GPHN	VHDELEDLPSPPPPLSPPPTTSPHKQTEDKG
A0A1D5QA10-S323	3.13271	4.78267	2.67958	4.90922	5.03395	4.25654	3.64474	3.29642	S	1	A0A1D5QA10	323			CCGFRNFNPNDTCLASCFKSGHPCSPCAPII
A0A1D5R400-S2044	0.498873	0.541296	0.217551	1.25752	2.23128	1.15705	0.811562	0.512738	S	1	A0A1D5R400	2044		LOC100423210	PHRYREGRTELRRDKSPGRPLEREKSPGRML
A0A1D5QA17-S60	0.157251	0.041091	0.343911	0.272038	0.219852	0.114843	0.260866	0.0925459	S	0.999054	A0A1D5QA17	60			DADLKEAAAEEGEPKSQDVSDLTTVEREDSS
F6TX43-S75	0.0827922	0.0495064	0.540534	0.180452	0.888564	0.956531	1.33683	0.395503	S	0.999995	F6TX43	75		LARP1	CAKPLKEGTGQQERESPRPLQLPGAEGPAVS
F6TX43-S90	1.5364	4.21304	3.36616	5.35151	2.83323	3.5916	1.1841	4.02924	S	1	F6TX43	90		LARP1	SPRPLQLPGAEGPAVSDGEEGGGEPGAGGGA
F6TX43-S486	1.09823	0.123799	6.81063	3.6504	7.87061	1.4096	6.55121	7.14018	S	0.999785	F6TX43	486		LARP1	CPEFVPRQHYQKETESAPGSPRAVTPVPTKT
F6TX43-S490	3.13189	5.10022	0.1302	0.0956102	0.106752	7.50741	0.128357	0.0765467	S	0.977806	F6TX43	490		LARP1	VPRQHYQKETESAPGSPRAVTPVPTKTEEVS
F6TX43-S517	2.53482	1.52989	1.57634	2.68953	2.35879	2.90722	0.0660337	3.44113	S	0.997345	F6TX43	517		LARP1	EEVSNLKTLPKGLSASLPDLDSENWIEVKKR
F6TX43-S596	6.66576	8.17059	8.13573	12.142	15.0684	23.0982	6.68598	12.676	S	1	F6TX43	596		LARP1	EMEQMDGRKNTFTAWSDEESDYEIDDRDVNK
F6TX43-S600	0.733017	0.287628	0.605347	1.08342	1.3165	1.85484	1.15586	2.18734	S	1	F6TX43	600		LARP1	MDGRKNTFTAWSDEESDYEIDDRDVNKILIV
F6TX43-S837	0.0274886	0.0910635	0.264935	0.197601	0.415817	0.284841	0.0833488	2.33503	S	0.999981	F6TX43	837		LARP1	SEGTPTVGSYGCTPQSLPKFQHPSHELLKEN
A0A1D5QA58-S658	0.0917919	0.293438	0.172267	0.060899	0.252945	0.065184	0.0968625	0.353445	S	1	A0A1D5QA58	658		PALB2	ERRLKEGNCIFPEELSPKRMDTEMEDLEEDL
A0A1D5QA58-S779	0.159486	0.219816	0.408278	0.233936	0.283409	0.0903961	0.24506	0.248885	S	0.999756	A0A1D5QA58	779		PALB2	SVCLASDSKQFDRSSSPAKPHTTLQVSGRQG
F7HDF8-S344	1.1061	0.494616	0.156258	0.654062	0.781853	0.380401	0.0936705	0.110954	S	0.968589	F7HDF8	344		CSNK1G1	VGRPIPTPVGSVHVDSGASAITRESHTHRDR
A0A1D5QA84-S290	1.07823	0.478128	1.50371	1.00378	1.20743	1.2503	2.12813	1.58219	S	0.999978	A0A1D5QA84	290		RSPH1	DQEEFRYDVDEGNINSEEEETRQLDLQD___
F6U436-S45	0.350654	0.420181	0.176129	0.160138	0.362137	0.249971	0.210377	0.162519	S	0.998407	F6U436	45		MTMR1	PPRAAGGAAAGSRQPSVETLDSPTGSHVEWC
F6U436-S51	0.28615	0.085093	0.127745	0.338721	0.103166	0.251763	0.353251	0.106769	S	0.958769	F6U436	51		MTMR1	GAAAGSRQPSVETLDSPTGSHVEWCKQLIAA
F7GQI4-S585	0.916791	0.902471	0.772389	0.818765	0.770949	0.575992	0.523077	0.596347	S	1	F7GQI4	585		MAP4K4	PVRTTSRSPVLSRRDSPLQGSGQQNSQAGQR
F7GQI4-S575	4.17185	0.153877	0.17482	0.161069	7.5678	1.04583	0.113534	0.984817	S	0.928996	F7GQI4	575		MAP4K4	YEPADRAREVPVRTTSRSPVLSRRDSPLQGS
F7GQI4-S577	2.70368	23.8732	3.36552	9.67943	5.74165	14.8156	14.5045	9.72799	S	0.999984	F7GQI4	577		MAP4K4	PADRAREVPVRTTSRSPVLSRRDSPLQGSGQ
A0A5F8A252-S190	0.729343	1.24785	0.775768	0.421915	0.804249	0.626345	0.71777	1.37014	S	0.999959	A0A5F8A252	190		SLA	CLTQSTAAPAVRASNSPVTLRQKTVDWRRMS
A0A1D5QAA3-S162	3.03823	1.80561	2.3335	2.47219	0.751792	2.02804	1.19429	2.74826	S	1	A0A1D5QAA3	162		MARVELD2	SRKEADAVFPQDPYGSLDRHTQTVRTYSEKV
A0A1D5QAA3-S174	2.84078	2.95481	2.56104	3.00434	0.10328	2.80584	1.34075	4.55337	S	0.999999	A0A1D5QAA3	174		MARVELD2	PYGSLDRHTQTVRTYSEKVEEYNLRYSYMKS
A0A1D5QAA3-S129	0.244423	0.168395	0.0894664	0.393726	0.111317	0.337353	0.152054	0.10882	S	0.949802	A0A1D5QAA3	129		MARVELD2	VECSPPASPARPNHHSPPNSCKDPYGGSGGT
A0A1D5QAA3-S408	1.09597	0.0885502	0.315916	0.192148	0.0474245	0.419973	0.563885	0.374629	S	1	A0A1D5QAA3	408		MARVELD2	RKMCEMATSGDRQRDSEVNFKELRTAKMKPE
A0A1D5QAB6-S549	0.501986	0.305913	0.0835686	0.274397	1.3995	0.554568	0.796043	2.12303	S	0.927233	A0A1D5QAB6	549		RASA2	IQTLGSWGSLSKSKSSFKETFMCEFFKMFQE
A0A1D5QAC1-S731	0.195846	0.211952	0.445664	0.232209	0.264583	0.234489	0.152675	0.222132	S	0.999986	A0A1D5QAC1	731		ZMYND8	DVVGKAPPSTTAGSQSPPETPVLTRSSAQTP
A0A1D5QAC1-S435	4.36939	4.165	5.00107	1.71429	2.99106	3.31427	6.2177	3.32145	S	0.999927	A0A1D5QAC1	435		ZMYND8	DVEQDAEKKATSSHFSASEESMDFLDKSTAS
A0A1D5QAC1-S437	1.3432	2.44478	2.40753	1.22812	1.272	0.539315	1.41446	1.82963	S	0.999955	A0A1D5QAC1	437		ZMYND8	EQDAEKKATSSHFSASEESMDFLDKSTASPA
A0A1D5QAC1-S440	0.286919	0.492861	0.540358	0.14792	0.131655	0.0803369	0.156663	0.216352	S	0.999229	A0A1D5QAC1	440		ZMYND8	AEKKATSSHFSASEESMDFLDKSTASPASTK
A0A1D5QAC1-S643	1.09678	1.53374	4.23661	2.60811	1.30366	1.59481	1.44661	1.63823	S	1	A0A1D5QAC1	643		ZMYND8	PASEKTDPGAVKDKASPEPEKDFSEKAKPSP
A0A1D5QAC1-S1053	0.920863	0.781719	1.20065	1.10067	0.0966889	0.338747	1.05118	1.0454	S	0.815759	A0A1D5QAC1	1053		ZMYND8	TSTEKSKDSGSTLDLSGSRETPSSILLGSNQ
A0A1D5QAC1-S522	1.51441	1.08501	0.131741	0.38587	0.0649488	1.02883	1.11189	1.49853	S	0.996431	A0A1D5QAC1	522		ZMYND8	LSESVQQQSTPVPLISPKRQIRSRFQLNLDK
A0A1D5QAC1-S381	1.26845	0.14153	0.106497	0.215985	0.492479	0.749654	1.5514	1.55547	S	0.998758	A0A1D5QAC1	381		ZMYND8	IDKQEKVKLNFDMTASPKILMSKPVLSGGTG
A0A1D5QAC1-S400	4.51056	1.91688	1.81546	2.07534	1.12663	0.994755	1.34668	0.462282	S	0.999435	A0A1D5QAC1	400		ZMYND8	LMSKPVLSGGTGRRISLSDMPRSPMSTNSSV
A0A1D5QAC1-S407	0.334021	0.653104	0.483147	0.288898	0.22249	0.12113	0.221162	0.116299	S	0.999534	A0A1D5QAC1	407		ZMYND8	SGGTGRRISLSDMPRSPMSTNSSVHTGSDVE
A0A1D5QAC1-S419	0.289028	2.01552	1.48665	1.23017	0.632918	0.187638	0.867495	1.10428	S	0.999733	A0A1D5QAC1	419		ZMYND8	MPRSPMSTNSSVHTGSDVEQDAEKKATSSHF
A0A1D5QAC1-S627	1.06267	0.996838	0.287783	0.0864773	0.0523612	0.672808	1.08545	0.122461	S	0.994104	A0A1D5QAC1	627		ZMYND8	KPTNPVEIKEELKSTSPASEKTDPGAVKDKA
A0A1D5QAC1-S630	0.412651	0.0518769	0.70224	0.0933728	0.260683	0.105686	0.143517	0.312188	S	0.998583	A0A1D5QAC1	630		ZMYND8	NPVEIKEELKSTSPASEKTDPGAVKDKASPE
A0A1D5QAC1-S461	6.60061	0.131003	6.25751	4.63718	2.61001	1.56954	8.70702	4.14544	S	0.999999	A0A1D5QAC1	461		ZMYND8	KSTASPASTKTGQAGSLSGSPKPFSPQLSTP
A0A1D5QAC1-S465	34.0772	22.9317	38.8217	27.8371	8.17452	11.4643	36.3354	34.6367	S	0.999936	A0A1D5QAC1	465		ZMYND8	SPASTKTGQAGSLSGSPKPFSPQLSTPITTK
F7H3D4-S300	0.299371	0.803375	0.685161	0.0922387	0.117423	0.262973	0.434579	0.607038	S	0.999557	F7H3D4	300		NEIL1	AGRKSRKKKSKATQPSPEDRVEDPSPPSKAL
F7H3D4-S309	0.952808	3.8574	2.51781	1.46464	0.90629	0.802303	1.63701	2.95016	S	0.959959	F7H3D4	309		NEIL1	SKATQPSPEDRVEDPSPPSKALSRTRRAKRD
A0A1D5QAD4-S375	0.0689145	0.299774	0.0680216	1.17891	0.578737	0.801002	0.5971	0.841552	S	1	A0A1D5QAD4	375		ALDH1A1	KEEIFGPVQQIMKFKSLDDVIKRANNTFYGL
A0A1D5QX44-S155	0.0838478	0.106226	0.278879	0.120335	0.152566	0.247199	0.0441572	0.16652	S	1	A0A1D5QX44	155		COMMD10	QLNLQMAHSAQAKLKSPQAVLQLGVNNEDSK
A0A1D5QAH3-S339	30.8484	113.722	46.0726	82.8779	28.7321	33.6312	15.7726	27.2456	S	1	A0A1D5QAH3	339			KKFKVALFSRLVNALSEDTGHSSYPSHRSFT
A0A1D5QAH3-S346	3.06258	0.105409	4.59181	0.297199	0.0884778	1.74795	2.25367	13.5484	S	0.965428	A0A1D5QAH3	346			FSRLVNALSEDTGHSSYPSHRSFTKMSSMNE
A0A1D5QAH3-S349	3.84571	0.0622421	1.0141	1.46756	1.75451	3.00906	0.381369	13.1907	S	0.989224	A0A1D5QAH3	349			LVNALSEDTGHSSYPSHRSFTKMSSMNERTS
A0A1D5QAH9-S569	0.126256	0.25872	0.208259	0.0756348	0.339546	0.586804	0.43048	0.859056	S	1	A0A1D5QAH9	569		DNCI1	RFARTLVEIRANRADSEEEGTVELSA_____
A0A1D5QAH9-S162	2.34523	12.6915	2.64204	6.15302	2.14608	2.64091	3.16829	9.2763	S	1	A0A1D5QAH9	162		DNCI1	VSYSKETQTPLATHQSEEDEEDEEMVEPKVG
F7HDS2-S961	1.01606	1.69316	0.770844	1.6314	1.36784	0.891324	0.580599	1.21633	S	1	F7HDS2	961			QELERRIQQHLGEEASPRGYRRRRADSASSG
F6XSE9-S271	0.100402	7.61829	5.3789	0.176001	8.92354	5.28611	0.0881554	9.95641	S	1	F6XSE9	271		ZFY	DPGEDDLGGTVDIVESEPENDHGVELLDQNS
A0A1D5QAK4-S179	1.87349	3.14954	7.36247	2.43353	1.15482	1.64488	0.106242	0.708664	S	0.909662	A0A1D5QAK4	179			KEERQPASAQSTPSTSPHSSPKQRPRGWFTS
A0A1D5QH82-S187	0.351097	0.920831	0.0963803	1.04997	1.07234	1.29857	0.548231	0.607867	S	0.999996	A0A1D5QH82	187		APEH	KAESFFQTKALDVSASDDEIARLKKPDQPIK
A0A1D5QAM6-S398	10.1027	3.67658	14.8515	10.5496	14.6319	22.6158	6.71592	5.29231	S	1	A0A1D5QAM6	398		IWS1	EGEEEKVAKRKAAVLSDSEDGEKASAKKSRV
A0A1D5QAM6-S400	9.69277	10.5543	12.8068	15.384	20.4522	17.9573	14.5245	15.714	S	1	A0A1D5QAM6	400		IWS1	EEEKVAKRKAAVLSDSEDGEKASAKKSRVVS
A0A1D5QAM6-S27	0.392833	0.065096	0.659318	0.0970259	0.140177	0.335454	0.347503	0.541	S	0.999999	A0A1D5QAM6	27		IWS1	DDGGATPVQDERDSGSDGEDDVNEQHSGSDT
A0A1D5QAM6-S362	0.364436	1.48195	2.65137	0.243338	2.91123	5.96666	3.56503	7.09079	S	1	A0A1D5QAM6	362		IWS1	DSFHSDSHMDRKKFHSSDSEEEEPKKQKLDS
A0A1D5QAM6-S363	3.59522	2.51785	6.10421	3.91977	4.49227	1.93202	3.94467	5.28519	S	1	A0A1D5QAM6	363		IWS1	SFHSDSHMDRKKFHSSDSEEEEPKKQKLDSD
A0A1D5QAM6-S365	3.81947	2.9072	6.6495	4.39537	4.59838	3.34949	4.2859	6.31918	S	1	A0A1D5QAM6	365		IWS1	HSDSHMDRKKFHSSDSEEEEPKKQKLDSDED
A0A1D5QAM6-S69	3.55215	2.62667	8.43471	3.08762	6.40681	6.02669	5.4637	8.23485	S	1	A0A1D5QAM6	69		IWS1	SDREDGLTKGHHVIDSENDEPINLNASDSES
A0A1D5QAM6-S80	5.67658	3.42365	10.6391	6.66379	16.2468	11.4866	7.30354	10.2886	S	0.999036	A0A1D5QAM6	80		IWS1	HVIDSENDEPINLNASDSESEDLHRQKDSDS
A0A1D5QAM6-S82	2.33781	4.83456	8.91885	4.16816	9.6629	5.38274	1.82063	3.64767	S	0.969358	A0A1D5QAM6	82		IWS1	IDSENDEPINLNASDSESEDLHRQKDSDSES
A0A1D5QAM6-S84	0.156429	3.55761	5.81649	5.67598	0.440694	10.4416	6.31571	6.71286	S	0.991928	A0A1D5QAM6	84		IWS1	SENDEPINLNASDSESEDLHRQKDSDSESEE
A0A1D5QAM6-S157	0.333333	0.647454	1.25343	0.848868	0.736267	2.00507	0.691104	0.811881	S	0.999949	A0A1D5QAM6	157		IWS1	HASDSENEDVGKHPASDSEIEELQKSPASDS
A0A1D5QAM6-S159	0.0876312	0.0898675	0.122855	0.350811	0.258409	0.0500454	0.215414	0.0868272	S	0.887273	A0A1D5QAM6	159		IWS1	SDSENEDVGKHPASDSEIEELQKSPASDSET
A0A1D5QAM6-S235	8.01756	9.7743	20.5244	9.37861	11.2543	6.86116	12.1332	11.0302	S	1	A0A1D5QAM6	235		IWS1	QVSDSESEEPPRHQASDSENEELPKPRISDS
A0A1D5QAM6-S237	9.7887	9.94335	26.5888	13.6541	5.22772	21.0859	13.7455	3.30289	S	1	A0A1D5QAM6	237		IWS1	SDSESEEPPRHQASDSENEELPKPRISDSES
A0A1D5QAM6-S196	0.27018	0.159851	0.629495	0.526206	0.146497	0.688658	0.474344	0.0483981	S	0.801997	A0A1D5QAM6	196		IWS1	QISDSESEEPPRHQASDSENEEPPKPRMSDS
A0A1D5QAM6-S198	1.25506	0.852431	5.66952	3.6101	3.49191	7.51981	0.390081	3.20542	S	0.999611	A0A1D5QAM6	198		IWS1	SDSESEEPPRHQASDSENEEPPKPRMSDSES
A0A1D5QAM6-S263	18.1856	28.1989	63.5299	28.6493	24.259	33.7445	15.4096	22.8497	S	1	A0A1D5QAM6	263		IWS1	SDSESEDPPRHQATDSENEELPKPRISDSES
A0A1D5QAM6-S54	0.114366	0.242477	0.752596	0.122576	0.512087	0.758628	0.287153	0.482471	S	0.999998	A0A1D5QAM6	54		IWS1	GSDTGSVERHSENEPSDREDGLTKGHHVIDS
A0A1D5QAM6-S248	0.218135	3.27247	15.2667	4.19633	3.41343	2.60569	2.74282	4.69509	S	0.989353	A0A1D5QAM6	248		IWS1	QASDSENEELPKPRISDSESEDPPRHQATDS
A0A1D5QAM6-S250	11.5569	9.38495	14.5426	20.0177	17.1038	18.5652	17.1581	20.3219	S	0.999998	A0A1D5QAM6	250		IWS1	SDSENEELPKPRISDSESEDPPRHQATDSEN
A0A1D5QAM6-S276	0.089622	0.0735125	3.1059	1.15642	0.348775	0.253463	0.119909	1.2247	S	0.984153	A0A1D5QAM6	276		IWS1	TDSENEELPKPRISDSESEDPPRNQASDSEN
A0A1D5QAM6-S287	15.9368	7.29496	41.4457	22.7294	13.5623	20.0139	18.9232	10.5097	S	1	A0A1D5QAM6	287		IWS1	RISDSESEDPPRNQASDSENEELPKPRVSDS
A0A1D5QAM6-S289	14.0681	13.3591	32.7036	17.5716	14.4094	22.6173	15.4837	11.6072	S	1	A0A1D5QAM6	289		IWS1	SDSESEDPPRNQASDSENEELPKPRVSDSES
A0A1D5QAM6-S313	0.909099	1.12824	0.832293	2.27603	1.96172	2.33279	2.93687	3.44842	S	0.999997	A0A1D5QAM6	313		IWS1	RVSDSESEGPRKGPASDSETEDASRHKQKPE
A0A1D5QAM6-S315	0.890358	1.21608	4.48485	3.69584	5.57576	5.34384	2.09878	3.3556	S	0.999926	A0A1D5QAM6	315		IWS1	SDSESEGPRKGPASDSETEDASRHKQKPESD
A0A1D5QAM6-S209	2.18732	1.36094	3.86768	2.88569	1.23178	2.54719	1.35453	0.200708	S	0.999994	A0A1D5QAM6	209		IWS1	QASDSENEEPPKPRMSDSESEELPKPQVSDS
A0A1D5QAM6-S211	0.872884	0.0952612	1.28025	0.529887	0.0689336	2.53585	0.222904	1.57975	S	0.999673	A0A1D5QAM6	211		IWS1	SDSENEEPPKPRMSDSESEELPKPQVSDSES
A0A1D5QAM6-S222	1.54554	1.38876	3.41647	2.20776	1.5962	2.53585	0.796951	0.974855	S	0.98591	A0A1D5QAM6	222		IWS1	RMSDSESEELPKPQVSDSESEEPPRHQASDS
A0A1D5QAM6-S172	0.189336	0.130828	1.85891	0.12833	1.43104	2.48991	0.224157	0.539061	S	0.985274	A0A1D5QAM6	172		IWS1	SDSEIEELQKSPASDSETEDALKPQISDSES
A0A1D5QAM6-S438	7.6249	11.4835	32.8688	26.2106	19.0525	21.4136	13.3689	20.7098	S	1	A0A1D5QAM6	438		IWS1	DAVSDKSGKREKTIASDSEEEAGKELSDKKN
A0A1D5QAM6-S440	8.20017	11.9093	36.0818	30.0023	21.8177	20.4703	13.5825	23.6669	S	1	A0A1D5QAM6	440		IWS1	VSDKSGKREKTIASDSEEEAGKELSDKKNEE
A0A1D5QAM6-S426	0.0609025	0.12638	0.674841	0.18529	0.13297	0.229006	0.086208	0.253626	S	0.965741	A0A1D5QAM6	426		IWS1	SRVVSDADDSDSDAVSDKSGKREKTIASDSE
A0A5F8AGX9-S129	1.24483	1.33505	1.40137	1.60549	1.37359	0.656468	0.63989	1.12482	S	0.964978	A0A5F8AGX9	129		CEP128	LDGGTGPESHRFPPTSPLKDYGDPLGIKRNT
A0A5F8AGX9-S247	0.664395	1.08629	0.0861524	0.0697565	0.178086	0.0738025	0.135457	0.0587177	S	0.865923	A0A5F8AGX9	247		CEP128	QELELSRKLLNQSEGSRETLLHQVEELRAQL
A0A5F8AGX9-S954	4.42414	2.54524	4.62506	5.25405	3.50083	5.59882	4.62849	4.93096	S	1	A0A5F8AGX9	954		CEP128	ERTDGRYSKYRVRRNSLQHHQDDIKYRTKSF
F6VQD4-S160	0.70081	1.93753	1.61828	2.62229	3.4067	4.17568	2.03813	2.4199	S	1	F6VQD4	160		FGFR1OP	GEGALDLSDVHPPPKSPEGKTSAQTTPSKKA
A0A5F8AN76-S190	0.0617375	0.0658126	0.118285	1.1866	0.687563	0.222157	0.17813	0.139	S	0.999882	A0A5F8AN76	190		ABI2	PPSPPMSGKGTLGRHSPYRTLEPVRPPVVPN
A0A5F8AN76-S301	3.46536	3.69723	2.09921	5.17344	3.73812	2.5749	1.87871	2.3347	S	0.999994	A0A5F8AN76	301		ABI2	MNRPASRHTPPTIGGSLPYRRPPSITSQTSL
A0A1D5QHW1-S483	0.392634	0.711126	0.101926	0.219357	0.469264	0.179343	0.148359	0.688326	S	0.99956	A0A1D5QHW1	483		NAV1	PLSKAPEAAVSEDGKSDDELLSSKAKAQKSS
A0A5F7ZQA8-S167	0.804706	2.67043	4.08481	3.62203	3.70792	1.99894	1.08459	3.87757	S	0.999989	A0A5F7ZQA8	167			LVRVIRKFQEQECPPSPEPTRKEKDKKGCHC
A0A1D5RGY1-S693	4.70033	3.67327	5.05235	7.70423	1.16172	0.893498	2.92372	7.23698	S	0.991044	A0A1D5RGY1	693		ATXN2	ENSSSNCTSGSSKPNSPSISPSILSNTEHKR
A0A1D5RGY1-S697	5.86218	6.52066	2.86088	8.77326	2.45524	1.62543	3.8397	11.6853	S	0.974691	A0A1D5RGY1	697		ATXN2	SNCTSGSSKPNSPSISPSILSNTEHKRGPEV
A0A1D5RGY1-S604	1.2166	2.13471	2.12742	1.72155	1.76527	1.71594	1.29035	2.3589	S	0.969026	A0A1D5RGY1	604		ATXN2	NSPAGNKENIKPNETSPSFSKAENKGISPIV
A0A1D5RGY1-S298	0.177357	0.459618	0.118568	0.782987	0.292798	0.706192	0.0823113	0.135107	S	1	A0A1D5RGY1	298		ATXN2	SAQYKARVALENDDRSEEEKYTAVQRNSSER
A0A1D5QAS4-S204	0.217456	0.211587	0.360768	0.334135	0.310573	0.374275	0.178705	0.119488	S	1	A0A1D5QAS4	204			KSGAEKQTPKDAANKSGAEEQGPIDGSSKSD
A0A1D5QAS4-S278	27.5526	32.1919	14.2443	40.3615	26.7101	19.8685	23.3474	12.1239	S	0.999919	A0A1D5QAS4	278			LADKGKLSPHAFKTESGEDTDLISSPQEEGK
A0A1D5QAS4-S294	8.53617	8.91205	0.113179	0.306524	3.84386	6.11092	0.06834	2.09153	S	0.883566	A0A1D5QAS4	294			GEDTDLISSPQEEGKSSEPTEDVEPKEAEDD
A0A1D5QAS4-S295	5.43867	5.11991	6.65787	18.06	2.50805	2.06969	3.145	3.11956	S	0.876137	A0A1D5QAS4	295			EDTDLISSPQEEGKSSEPTEDVEPKEAEDDD
A0A1D5QAU0-S153	0.459834	0.932793	0.856988	0.999486	0.529239	1.08822	1.04057	1.00496	S	1	A0A1D5QAU0	153			VEPQPRGVPKKERARSPDLGPQEQMNPKEKL
F7FU91-S90	1.07081	2.13322	1.60423	5.04781	3.69961	5.27171	4.14463	4.04979	S	1	F7FU91	90		MAP2K4	RLRTHSIESSGKLKISPEQHWDFTAEDLKDL
A0A1D5QAX5-S490	0.065442	0.104997	0.179872	2.52812	1.78275	0.174921	0.0984148	2.37796	S	0.811183	A0A1D5QAX5	490		CCDC132	SILQLHEFKFMEQSRSPSVSPSKQPVSTSSK
A0A1D5QAX5-S555	0.42285	2.23283	3.24075	1.74698	1.48887	1.74014	2.57765	2.22414	S	0.995972	A0A1D5QAX5	555		CCDC132	YESDEQEKSAYQEYDSDSDVPEELKRDYVDE
A0A1D5QAX5-S557	8.03855	1.27556	2.54334	2.53902	2.35928	1.34641	2.5353	2.36719	S	0.999978	A0A1D5QAX5	557		CCDC132	SDEQEKSAYQEYDSDSDVPEELKRDYVDEQT
F7GY01-S76	0.677589	0.147529	0.465778	0.0944943	0.243124	0.112847	1.04947	1.36682	S	1	F7GY01	76		MED8	KTPLFRNQVIIPLVLSPDRDEDLMRQTEGRV
A0A5F8AES6-S487	0.120863	0.399681	0.151036	0.100929	0.146955	0.07392	0.0742457	0.101635	S	0.999363	A0A5F8AES6	487		ZNF423	KNIPLAHSKKSKAEQSPVSSDVEVSSPKRQR
A0A5F8AES6-S1043	0.0551002	0.898127	0.10212	0.74069	0.325683	0.0999799	0.395133	0.519087	S	0.950536	A0A5F8AES6	1043		ZNF423	DLTPETSGPRKATQTSPVPRKKTYQCIKCQM
F7HPP2-S25	2.39437	0.0395121	0.802791	0.0649683	0.0674058	0.0740542	1.36382	0.0652414	S	1	F7HPP2	25		TMOD2	EKYKNIDEDELLGKLSEEELKQLENVLDDLD
F7H206-S297	0.969187	0.664883	0.225122	0.19855	0.244462	0.123056	0.437181	0.0500579	S	0.999946	F7H206	297		SLC9A3R2	DTEDGSAWKRDPFQESGLHLSPTAAEAKEKA
F7H206-S141	1.69775	1.36223	0.793061	1.54743	0.475657	0.722594	0.716711	1.36407	S	1	F7H206	141		SLC9A3R2	AHMGGRSSDAGKKDVSGPLRELRPRLCHLQK
F7H206-S279	23.7211	34.3885	50.3057	77.3898	22.0035	18.5943	15.8331	27.6567	S	0.999965	F7H206	279		SLC9A3R2	LNGGSACSSRSDLPGSDKDTEDGSAWKRDPF
F7H206-S178	1.43197	0.352092	0.123887	1.31491	0.128533	0.419023	0.179556	0.720632	S	1	F7H206	178		SLC9A3R2	FNLHSDKSRPGQYIRSVDLGSPAARSGLRAQ
A0A1D5QB09-S1152	1.62029	0.457382	0.533986	0.0480039	0.553591	1.2963	0.533015	2.97287	S	0.987694	A0A1D5QB09	1152			GGGGSSSSSEDVKRHSSASFENVWLRPGELG
A0A1D5QB09-S1153	0.853717	0.457382	0.0908412	0.119136	0.0962571	0.105275	0.0795938	0.0410417	S	0.987694	A0A1D5QB09	1153			GGGSSSSSEDVKRHSSASFENVWLRPGELGG
A0A1D5QB09-S1155	5.0842	0.457382	3.92304	0.211192	2.2803	4.49146	2.64299	8.11898	S	0.999515	A0A1D5QB09	1155			GSSSSSEDVKRHSSASFENVWLRPGELGGAP
A0A1D5QB09-S1111	0.49348	0.0903278	0.0938575	0.319701	0.276539	0.138021	0.318659	0.538315	S	0.893015	A0A1D5QB09	1111			KVIRADPQGCRRRHSSETFSSTPSATRVGNT
A0A1D5QB09-S348	0.395276	0.0433092	0.252818	0.378899	0.164901	0.36475	0.223703	0.304	S	0.996001	A0A1D5QB09	348			EGTMSRPASVDGSPVSPSTNRTHAHRHRGSA
A0A1D5QB09-S902	5.33342	3.68889	3.34063	0.121492	1.22224	6.38259	5.21792	15.7089	S	1	A0A1D5QB09	902			QQQQQQPLLHPPEPKSPGEYVNIEFGSDQPG
A0A1D5QB09-S527	2.30831	0.285188	0.396187	0.47659	0.0714955	0.156135	0.243517	0.125363	S	0.986187	A0A1D5QB09	527			SSAADLDNRFRKRTHSAGTSPTITHQKTPSQ
A0A1D5QB09-S531	2.32026	5.76229	4.52004	2.69961	0.045589	1.60154	0.400835	4.6026	S	0.991887	A0A1D5QB09	531			DLDNRFRKRTHSAGTSPTITHQKTPSQSSVA
A0A1D5QB09-S1088	0.522239	0.0807127	0.347709	0.82076	0.461868	0.635778	0.470366	1.78654	S	1	A0A1D5QB09	1088			PQGPGGMSAFTRVNLSPNRNQSAKVIRADPQ
A0A1D5QB11-S546	0.760925	1.48302	0.96757	0.738531	0.130839	0.0655024	0.144471	0.539956	S	1	A0A1D5QB11	546		ZNF521	HIRQVHCDLSGSRFGSPVLGTPKEPVVEVYS
A0A1D5QB11-S273	5.41695	8.15743	8.83657	10.8001	4.71537	3.71596	5.45281	5.56896	S	1	A0A1D5QB11	273		ZNF521	PEDLQKHIAECHPECSPNEDRAALQCVYCHE
F7H496-S9	16.1124	36.1367	29.0969	51.9668	10.2826	42.7109	27.6914	15.984	S	1	F7H496	9		DPM1	_______MASLEVRRSPPMSRRQLEVRSPRR
A0A1D5QB20-S235	3.34854	6.49006	7.58689	7.8089	5.17173	5.78626	4.56904	0.139116	S	1	A0A1D5QB20	235		TANC1	GVQKGVLHDRRADNCSPVAEEETTGSAESTL
A0A1D5QB20-S172	6.41609	4.33694	10.542	12.1545	5.85632	3.47889	5.64143	8.04207	S	0.999997	A0A1D5QB20	172		TANC1	CSTLNSCVSKTAANKSPCETISSPSSTLESK
F7H013-S1297	4.74558	5.49941	11.4744	7.28847	5.77527	9.02227	4.90694	6.10071	S	1	F7H013	1297		TSC2	DILGDPGDKADVGRLSPEVKARSQSGILDGE
F7H013-S1250	5.95312	4.13858	3.75322	21.2716	17.6014	4.02116	8.38969	27.4909	S	0.998911	F7H013	1250		TSC2	AEELVAGGIPIERAVSSEGGRPSVDLSFQPS
F7H013-S1257	3.33858	1.31644	1.76847	0.161537	1.46136	2.01701	1.59269	0.179433	S	0.999963	F7H013	1257		TSC2	GIPIERAVSSEGGRPSVDLSFQPSQPLSKSS
F7H013-S1338	3.34329	0.592717	0.0604041	3.89406	1.41955	1.11594	2.4689	0.840292	S	0.998653	F7H013	1338		TSC2	SRGQPEGPLPSSSPRSPSGLRPRGYTISDSA
F7H013-S1163	2.83508	1.11989	0.229042	2.10392	2.26845	0.503051	2.43154	3.01464	S	0.999895	F7H013	1163		TSC2	ERFKEHRDTALYKSLSVPAASTAKPPPLPRS
F7H013-S1041	0.217239	0.118966	0.180763	0.30833	0.150109	0.0774533	0.109855	0.104291	S	0.999999	F7H013	1041		TSC2	GQQVSRGARDRVRSMSGGHGLRVGALDVPAS
F7H013-S1306	1.21605	1.21051	0.509552	1.4565	0.148683	1.09019	0.861611	0.166057	S	0.839408	F7H013	1306		TSC2	ADVGRLSPEVKARSQSGILDGESAAWPASGE
F7H013-S1273	7.8582	21.6938	14.8601	0.0663473	0.258935	21.2023	24.1914	39.9957	S	0.960678	F7H013	1273		TSC2	VDLSFQPSQPLSKSSSSPELQTLQDILGDPG
F7H013-S891	1.90019	0.305271	0.878701	2.48699	1.14531	0.916761	0.0867535	0.733743	S	0.999785	F7H013	891		TSC2	FDDTPEKDSFRARSTSLNERPKSRIQTSLTS
A0A1D5QB42-S408	0.046464	0.0645401	0.287799	0.0779162	0.0594776	0.125996	0.0729749	0.0404768	S	0.999999	A0A1D5QB42	408		ZNF131	CDLWFMQGNELRRHLSDAHNISERLVTEEVL
A0A5F7ZYJ1-S687	1.11714	0.198312	0.0754974	0.0890314	1.25134	1.43552	0.147926	1.23471	S	0.987711	A0A5F7ZYJ1	687		EPRS	FKERPTPSLNNNCTTSEDSLVLYNRVAVQGD
A0A5F7ZYJ1-S825	3.46726	8.67987	23.6741	27.8659	4.62344	0.822993	0.388886	0.176667	S	0.771035	A0A5F7ZYJ1	825		EPRS	KEYIPGQPPLSQSSDSSPTRNSEPAGLETPE
A0A5F7ZYJ1-S940	0.112015	0.18132	0.593246	0.163843	0.0732318	0.133716	0.269563	0.0464565	S	0.812774	A0A5F7ZYJ1	940		EPRS	QRKDPSKNQGGGLSSSGAGEGQGPKKQTRLG
A0A5F7ZJY6-S415	0.325261	0.381525	0.942016	0.173543	0.325878	0.438503	0.487185	0.666147	S	1	A0A5F7ZJY6	415		ZNF512B	RPSGGVEALRAAGPASPPEEDPERKTPDKAR
A0A5F7ZJY6-S645	1.35089	1.39593	4.21977	3.46164	1.21889	0.71339	3.60133	1.31099	S	0.999973	A0A5F7ZJY6	645		ZNF512B	RSEHTAPPPEEPTDKSPEAEDLLGVERTPSG
A0A5F8AR81-S526	0.141189	0.127692	0.137399	0.293817	0.364191	0.299114	0.151465	0.141889	S	0.996919	A0A5F8AR81	526		ACO2	YQHPPKDSSGQHVDVSPTSQRLQLLEPFDKW
A0A1D5QMJ3-S699	3.21913	1.40321	2.43671	0.0965191	0.142091	0.88722	2.02588	0.0391948	S	0.804007	A0A1D5QMJ3	699		PHC3	CVQPELQNNTKHADNSSDTEMEDMIAEETLE
A0A1D5QMJ3-S700	3.21913	1.40321	2.43671	0.857234	0.0922945	0.88722	2.02588	0.11994	S	0.804007	A0A1D5QMJ3	700		PHC3	VQPELQNNTKHADNSSDTEMEDMIAEETLEE
A0A1D5QMJ3-S327	0.133439	0.20703	0.190187	0.129906	0.10053	0.256051	0.212223	0.430688	S	0.944759	A0A1D5QMJ3	327		PHC3	IQPHSLIKHQQIPLHSPPSKVSHHQLILQQQ
A0A1D5QMJ3-S554	0.342908	0.377684	0.255558	0.454959	0.205842	0.242789	0.166406	0.0458113	S	0.997881	A0A1D5QMJ3	554		PHC3	DECVRMDRTPPPPTLSPAAITVGRGEDLTSE
A0A1D5QBD4-S204	6.70847	14.4226	11.5366	11.5781	7.56964	11.6443	5.82868	15.6588	S	1	A0A1D5QBD4	204		IQGAP1	ALEQGDALALFKALQSPALGLRGLQQQNSDW
A0A1D5QBD4-S1317	0.330628	0.238058	0.589276	1.04055	1.15818	0.640204	0.437045	0.150622	S	0.984668	A0A1D5QBD4	1317		IQGAP1	AIRDAKTPDKMKKSKSVKEDSNLTLQEKKEK
A0A1D5QBD4-S971	1.36492	0.120761	0.0981076	3.8881	2.55414	3.6181	2.58128	0.0916278	S	1	A0A1D5QBD4	971		IQGAP1	DKSLNIKTDPVDIYKSWVNQMESQTGEASKL
A0A1D5QBG3-S73	14.3007	24.6329	16.2097	44.1531	21.1881	32.7001	47.1425	45.595	S	1	A0A1D5QBG3	73		SNX12	LPIFKLKESCVRRRYSDFEWLKNELERDSKI
A0A1D5QBG3-S2	0.269807	0.139283	0.380004	0.105302	0.443811	0.180001	0.287864	0.0960763	S	0.998936	A0A1D5QBG3	2		SNX12	______________MSDTAVADTRRLNSKPQ
F6SXG8-S1025	0.217393	0.598719	0.336305	1.10997	0.855692	0.634017	0.390398	0.732798	S	0.997969	F6SXG8	1025			WSLIRSKLFPELEERSLETARAEPPDPLPDK
F6SXG8-S1886	0.486005	0.323235	0.202622	0.301606	0.609348	0.0447689	0.299692	0.695171	S	0.997941	F6SXG8	1886			LPPGPGWGPRPSLSGSGDGRPPPLLQWPPPR
F7C6N4-S389	7.24691	0.203089	4.3823	0.434725	7.82929	9.94831	5.22699	11.7565	S	0.914122	F7C6N4	389		CAST	GKPLLPEPEEKPKARSESELIDELSEDFDPS
F7C6N4-S391	1.10393	3.16259	0.293962	4.65013	2.27016	1.62314	0.344796	3.35212	S	0.823988	F7C6N4	391		CAST	PLLPEPEEKPKARSESELIDELSEDFDPSKY
F7C6N4-S398	0.174933	0.10638	0.122787	0.103625	0.242822	0.30478	0.185996	0.24257	S	0.99997	F7C6N4	398		CAST	EKPKARSESELIDELSEDFDPSKYKEKPSKP
F7C6N4-S600	7.56337	5.12045	5.60601	6.32924	6.64128	7.78061	0.628818	9.48814	S	1	F7C6N4	600		CAST	TSQSDKDLDDALDKLSDSLGQRQPDPDENKP
F7C6N4-S602	1.90317	0.125377	4.36449	3.29303	1.07822	0.0826117	0.715864	2.46498	S	1	F7C6N4	602		CAST	QSDKDLDDALDKLSDSLGQRQPDPDENKPME
F7C6N4-S586	0.897815	0.634562	0.871256	1.21239	0.784677	1.29188	0.992475	0.617033	S	0.999022	F7C6N4	586		CAST	TPASTTHTGAPPRDTSQSDKDLDDALDKLSD
F7C6N4-S588	2.98964	1.00187	2.2686	2.55218	2.05732	2.77322	2.15883	3.4345	S	0.999698	F7C6N4	588		CAST	ASTTHTGAPPRDTSQSDKDLDDALDKLSDSL
F7C6N4-S90	5.1632	1.4857	0.153517	1.42276	1.42432	0.723084	1.18572	1.02481	S	1	F7C6N4	90		CAST	KKSQEGKPKEHTEQKSLPKQASDTGSKDAHN
F7C6N4-S465	7.18465	0.159336	3.06793	0.0809966	4.6666	2.95301	5.23138	7.61408	S	1	F7C6N4	465		CAST	LKGTVPDDAVEALADSLGKKEADPEDGKPVM
F7C6N4-S281	0.64265	0.087966	0.308885	0.307894	0.52963	0.196539	0.260729	0.0928578	S	0.85634	F7C6N4	281		CAST	CGSPTAAGKKTEKEESTEVLKAQSAGTVRSA
F7C6N4-S336	1.07235	0.0549641	0.178161	0.432402	0.32171	0.0912629	0.389188	0.121973	S	0.892293	F7C6N4	336		CAST	ASLGTRQAEPELDLSSIKEVDEAKAKEEKLE
F7C6N4-S669	4.00923	2.41675	0.277752	3.62943	5.91659	4.50876	3.71734	8.37292	S	0.946612	F7C6N4	669		CAST	KPVKPPTKKSEESKKSADDQDPIDALSGDLD
A0A1D5QBJ3-S221	14.5722	13.6287	6.35299	7.69909	14.4449	32.746	19.0412	31.6713	S	0.999993	A0A1D5QBJ3	221	Ribosomal protein S6 kinase	RPS6KA1	FGLSKEAIDHEKKAYSFCGTVEYMAPEVVNR
A0A1D5QBJ3-S363	1.57305	3.1382	2.01307	1.0491	2.59302	2.604	2.11633	6.43273	S	1	A0A1D5QBJ3	363	Ribosomal protein S6 kinase	RPS6KA1	TFYFDTEFTSRTPNDSPGIPPSAGAHQLFRG
A0A1D5R9T7-S64	2.06145	5.51086	3.5083	1.1106	1.17647	1.61885	2.63074	4.2308	S	1	A0A1D5R9T7	64			DRDRDSGVVGARPRASPPPQGPLPGPPGALH
A0A1D5RIJ5-S318	0.444966	0.964955	1.23938	2.26184	1.43349	1.90338	0.995001	1.50823	S	0.996967	A0A1D5RIJ5	318		GMPS	RTPRKRISKTLNMTTSPEEKRKIIGDTFVKI
A0A1D5QBR0-S1311	69.2032	141.337	122.897	139.214	56.6989	97.6393	85.3217	125.623	S	1	A0A1D5QBR0	1311		PDS5B	SKQHRVSRRAQQRAESPESSAIESTQSTPQK
A0A1D5QBR0-S1236	6.54341	8.66072	7.05244	12.5777	13.8984	7.5411	10.295	9.73512	S	1	A0A1D5QBR0	1236		PDS5B	KRLKEDILENEDEQNSPPKKGKRGRPPKPLG
A0A1D5QBR0-S1210	19.5629	27.726	30.0453	18.1702	13.3068	9.07143	7.24259	6.06939	S	0.992405	A0A1D5QBR0	1210		PDS5B	KPKGSQRGRKRGHTASESDEQQWPEEKRLKE
A0A1D5QBR0-S1212	1.48011	2.17366	0.644128	2.15738	1.04351	1.27787	1.20651	2.41277	S	0.990288	A0A1D5QBR0	1212		PDS5B	KGSQRGRKRGHTASESDEQQWPEEKRLKEDI
A0A1D5QBR0-S1129	4.25284	4.2507	0.0831523	0.917566	4.22002	2.23539	6.34687	5.85357	S	0.9962	A0A1D5QBR0	1129		PDS5B	SSNPSSPGRIKGRLDSSEMDHSENEDYTMSS
A0A1D5QBR0-S1130	2.19501	1.57044	0.161558	0.712109	2.11808	1.08442	1.49985	0.0550444	S	0.926281	A0A1D5QBR0	1130		PDS5B	SNPSSPGRIKGRLDSSEMDHSENEDYTMSSP
A0A1D5QBR0-S1135	16.8816	10.4999	5.01523	4.5393	11.2633	20.3401	10.9947	17.6068	S	1	A0A1D5QBR0	1135		PDS5B	PGRIKGRLDSSEMDHSENEDYTMSSPLPGKK
A0A1D5QBR0-S1336	2.08135	2.8536	3.29396	2.10927	1.49547	1.04034	1.53174	1.44944	S	0.999978	A0A1D5QBR0	1336		PDS5B	QSTPQKGRGRPSKTPSPSQPKKNVRVGRSKQ
A0A1D5QBR0-S1115	0.099732	0.599607	0.714899	0.371949	0.604703	0.153845	0.34832	0.137632	S	0.972784	A0A1D5QBR0	1115		PDS5B	TKSSRMETVSNASSSSNPSSPGRIKGRLDSS
A0A1D5QBR0-S1119	2.78295	6.60422	5.48532	0.952316	4.16354	0.58273	2.6141	0.467735	S	0.951399	A0A1D5QBR0	1119		PDS5B	RMETVSNASSSSNPSSPGRIKGRLDSSEMDH
A0A1D5QBR0-S1287	0.835139	0.793681	0.101783	1.09839	0.569361	0.66339	0.913824	1.16718	S	0.977091	A0A1D5QBR0	1287		PDS5B	SGLPAPEEEEEEERQSGNTEQKSKSKQHRVS
F6Q847-S150	35.4093	9.03402	4.12429	13.3603	21.3409	28.4596	56.1828	32.2316	S	1	F6Q847	150		Mmu.4022	DEDVDLPEVDGADDDSQDSDDEKMPDLE___
F6Q847-S153	42.7501	9.03402	6.12888	14.5169	29.7541	49.0953	71.6651	48.3151	S	1	F6Q847	153		Mmu.4022	VDLPEVDGADDDSQDSDDEKMPDLE______
A0A5F8ABD4-S803	0.499634	0.243996	0.461326	0.334464	0.19962	0.310676	0.161238	0.232558	S	0.985894	A0A5F8ABD4	803		BCAS3	VCGSWPEGFGLRHMSSMEHTEEGLRERLADA
A0A5F8ABD4-S448	0.155919	0.0952404	0.149304	0.166484	0.213556	0.30769	0.12167	0.499345	S	0.999943	A0A5F8ABD4	448		BCAS3	EEIEQELTSKQGGRCSPVPGLSSSPSGSPLH
A0A5F8AQL1-S26	0.444315	0.51381	0.0962258	0.130176	0.0987415	0.698428	0.0537882	0.131904	S	0.909627	A0A5F8AQL1	26		WRAP53	PDCCPSDQDPAPAHPSPHASPMDKNADPELM
A0A1D5RD49-S304	1.43043	1.27963	2.18578	1.60753	6.20534	3.84551	1.36899	2.00086	S	0.99622	A0A1D5RD49	304		EVL	AEKKEDESQMEDPSTSPSPGTRAASQPPNSS
A0A1D5RD49-S306	0.637618	1.78966	3.4847	1.85944	0.719421	0.438334	0.881229	0.566626	S	0.854389	A0A1D5RD49	306		EVL	KKEDESQMEDPSTSPSPGTRAASQPPNSSEA
A0A1D5RD49-S369	0.570445	0.234731	0.234477	0.230934	1.8484	0.265163	0.0942655	0.0641461	S	1	A0A1D5RD49	369		EVL	SPLQSQPHSRMKPAGSVNDMALDAFDLDRMK
A0A1D5RD49-S246	0.342419	0.882549	0.0853293	1.04092	1.77114	1.82972	0.780116	0.869913	S	0.975946	A0A1D5RD49	246		EVL	KLRRVQRPEDASGGSSPSGTSKSDANRASSG
A0A1D5RD49-S331	1.04701	0.763584	2.03377	1.18895	5.33016	2.27996	1.60933	0.118939	S	0.999959	A0A1D5RD49	331		EVL	PNSSEAGRKPWERSNSVEKPVSSILSRTPSV
A0A1D5RD49-S349	2.03421	6.29736	9.33456	4.133	12.1318	10.3076	2.85474	0.255507	S	1	A0A1D5RD49	349			KPVSSILSRTPSVAKSPEAKSPLQSQPHSRM
A0A1D5RD49-S354	0.383946	0.578262	3.58297	1.12226	1.21244	0.333004	0.177298	0.630509	S	1	A0A1D5RD49	354			ILSRTPSVAKSPEAKSPLQSQPHSRMKPAGS
A0A1D5QBW1-S75	0.696349	0.929947	1.16557	1.62408	1.90219	0.777556	1.71309	1.45025	S	0.904343	A0A1D5QBW1	75			HHGGAGAVETRSRHSSYPAGTEEDEGMEEEP
A0A1D5QBW1-S118	1.01588	0.940592	1.38463	1.27866	0.529532	1.65851	2.49975	0.766812	S	1	A0A1D5QBW1	118			NLWAAQRYGRELRRMSDEFVDSFKGLPRPKS
A0A1D5QBW1-S133	0.49167	0.257017	0.197273	0.874694	0.458053	0.548703	1.35783	0.302408	S	0.999998	A0A1D5QBW1	133			SDEFVDSFKGLPRPKSAGTATQMRQSSSWTR
A0A1D5QBW1-S99	7.1433	13.2253	14.5554	15.4387	5.61513	7.32287	11.1953	8.18197	S	1	A0A1D5QBW1	99			EGMEEEPSPFRGRSRSAPPNLWAAQRYGREL
A0A1D5QBX1-S29	0.31604	0.217312	0.440032	0.243867	0.190476	0.187735	0.243033	0.171936	S	0.994696	A0A1D5QBX1	29		SNX16	NSASSFTTNRNQRSSSFGSVSTSSNSSKGQL
A0A1D5QBX2-S1299	0.0817941	0.137103	0.190856	0.117069	0.310279	0.37155	0.57172	0.367386	S	0.840552	A0A1D5QBX2	1299			SRAMIDSRTPEEMKHSQSMIEDAQLPLEQKK
A0A1D5QBX2-S16	1.12176	0.653146	0.750193	0.38295	1.35537	0.778337	1.17714	0.20612	S	1	A0A1D5QBX2	16			MPREELPSLQRPRYGSIVDDERLSAEEMDER
F7F5J3-S33	0.681173	0.68043	0.583784	0.546645	0.438579	0.0581231	0.173305	0.621277	S	1	F7F5J3	33		AFAP1L1	DDGEPSKAASPEPAKSPCLRNAANLPPPLPN
F7F5J3-S258	1.20456	0.985775	0.388796	0.738223	1.29364	0.85016	1.03457	1.43992	S	1	F7F5J3	258		AFAP1L1	VSKPVGGAEGVEVPRSPVLLCKLDPDKRLSQ
F7F5J3-S674	0.552527	0.262453	0.323582	0.270153	0.0798112	0.182124	0.114733	0.101594	S	0.851199	F7F5J3	674		AFAP1L1	EQSLPVNCVSELRKRSPSIVASNQGRVLQKA
I0FFY6-S783	0.124431	0.0757088	0.265206	0.0843212	0.0609764	0.209772	0.131071	0.142812	S	0.899121	I0FFY6	783		VPS35	KHFHNTLEHLRLRRESPESEGPIYEGLIL__
A0A5F7ZZU6-S86	3.28438	7.7423	0.366708	6.19744	1.84009	8.33835	10.8527	0.045424	S	0.966177	A0A5F7ZZU6	86		ZFP91	VSRRRKAEYPRRRRSSPSARPPDVPGQQPQA
A0A5F7ZD83-S2308	4.33745	10.3083	3.99781	13.5568	6.77245	10.5197	6.03499	11.2165	S	0.957414	A0A5F7ZD83	2308		ZZEF1	DERGDREEEVERPISSPGDPEQKKLDPLEGL
A0A5F7ZD83-S1401	0.558834	0.155658	0.142883	0.0597818	0.668639	0.47348	0.0781676	0.0807728	S	1	A0A5F7ZD83	1401		ZZEF1	PTRRPPFTRGRLRLLSFRSMEEARLVPTVKE
A0A5F7ZD83-S1404	0.558834	0.0498085	0.142883	0.143905	0.668639	0.47348	0.065381	0.100634	S	1	A0A5F7ZD83	1404		ZZEF1	RPPFTRGRLRLLSFRSMEEARLVPTVKEKYP
A0A5F7ZD83-S1382	6.82458	2.84675	3.59123	3.6502	0.0801303	6.24813	0.0334293	0.178672	S	0.915162	A0A5F7ZD83	1382		ZZEF1	LPAADVSPATAEEPLSPSTPTRRPPFTRGRL
F6VUH1-S117	0.0751165	0.622771	0.982031	0.756153	0.0606558	0.10126	0.0939167	0.128074	S	1	F6VUH1	117		SMEK1	GKDPSVDITQDLVDESEEERFDDMSSPGLEL
F6VUH1-S126	0.394742	0.159466	0.20173	0.109272	0.608872	0.761292	0.398491	0.194749	S	0.820361	F6VUH1	126		SMEK1	QDLVDESEEERFDDMSSPGLELPSCELSRLE
F6VUH1-S127	6.11728	3.00039	3.7249	0.122995	0.0603972	15.3646	2.71378	8.61012	S	0.946725	F6VUH1	127		SMEK1	DLVDESEEERFDDMSSPGLELPSCELSRLEE
F6VUH1-S718	1.89313	6.30389	5.27828	0.194229	1.45806	1.52951	2.71302	0.0619881	S	0.983957	F6VUH1	718		SMEK1	LTSQSSTTNLPGSPGSPGSPGSPGSPGSVPK
A0A5F7ZSF4-S276	7.62898	4.61448	7.31688	6.01505	1.15122	14.3061	11.7345	5.56432	S	1	A0A5F7ZSF4	276	AP-3 complex subunit beta	AP3B1	KEGDELEDNEKNFYESDDDQKEKTDKRKKPY
A0A1D5QC58-S326	0.339776	0.1218	0.133339	1.17134	0.177835	0.153753	0.117997	0.214093	S	1	A0A1D5QC58	326		MED16	LRKEGLPVNNIFQQISPVVGDKQPTILKWRI
F6SBP5-S298	0.957875	0.0428838	0.396895	0.198331	0.114669	0.228947	0.0898997	1.06445	S	0.890662	F6SBP5	298		MTSS1	SVNSSDSRSSGSHSHSPSSHYRYRSSNLTQQ
A0A1D5QC81-S650	0.618053	0.3657	0.202937	0.338515	0.651035	1.64182	0.527297	1.4156	S	0.99978	A0A1D5QC81	650	Kinesin-like protein	KIF1C	ADLLLEQQRLYADSDSGDDSDKRSCEESWRL
A0A5F7ZR21-S398	0.26178	0.3582	0.379334	0.365924	0.289253	0.132314	0.505093	0.119579	S	0.999996	A0A5F7ZR21	398		APPL1	LEAVTPSPSFQQRHESLRPAAGQSRPPTART
A0A5F7ZR21-S389	0.297217	0.872973	0.958505	0.123294	0.356184	0.49397	0.0673546	0.533044	S	0.934062	A0A5F7ZR21	389		APPL1	TAARVNQSALEAVTPSPSFQQRHESLRPAAG
A0A1D5R6S9-S159	4.35971	8.47134	8.47279	10.6814	10.7417	13.0237	6.42688	6.96481	S	1	A0A1D5R6S9	159		GGA3	VQSDPPIPVDRTLIPSPPPRPKNPVFDDEEK
H9FNS4-S320	0.694548	0.543757	0.354403	0.059621	0.621414	1.16904	0.796225	0.842928	S	0.999814	H9FNS4	320		DCTN2	TQSKVHQLYETIQRWSPIASTLPELVQRLVT
A0A1D5REM4-S243	3.08068	2.47891	5.23687	3.69276	3.40414	4.49697	3.64338	2.06053	S	1	A0A1D5REM4	243		PPFIBP2	PQKSLEARAQKKLSCSLEDLRSESMDKCMDG
A0A5F7Z8S8-S37	0.32356	0.401992	0.209288	0.184243	0.409631	0.679362	0.629786	0.707073	S	1	A0A5F7Z8S8	37			KTEQEGEASEKSLRLSPQHITHQTMPVGQRG
A0A1D5QGU8-S550	0.57258	0.284493	0.13806	0.113505	1.04156	0.520035	0.82705	0.459623	S	0.999987	A0A1D5QGU8	550		SH3KBP1	SPLSSSLGTAGHRANSPSLFGTEGKPKMEPA
A0A1D5QGU8-S42	8.68694	2.62934	3.19312	6.49394	5.20131	2.39634	9.26287	0.712211	S	0.999777	A0A1D5QGU8	42		SH3KBP1	PLANKAPEKPLHEVPSGNSLLSSETILRTNK
A0A1D5QGU8-S71	1.15995	1.29311	0.212933	0.375214	0.145465	0.0522969	0.477535	0.132121	S	0.915177	A0A1D5QGU8	71		SH3KBP1	NKRGERRRRRCQVAFSYLPQNDDELELKVGD
A0A1D5QGU8-S119	0.658848	1.49212	2.39015	2.11626	1.5594	0.795335	0.154089	0.0448447	S	0.999856	A0A1D5QGU8	119		SH3KBP1	NGKTGMFPSNFIKELSGESDELGISQDEQLS
A0A1D5QGU8-S472	0.0837187	18.958	32.7336	23.0091	115.639	38.9222	37.6922	39.2896	S	1	A0A1D5QGU8	472		SH3KBP1	QSLTSSSLSSPDIFDSPSPEEDKEEHISLAH
A0A1D5QGU8-S474	0.0715266	81.1506	98.7148	93.3111	34.6208	134.416	119.78	111.278	S	1	A0A1D5QGU8	474		SH3KBP1	LTSSSLSSPDIFDSPSPEEDKEEHISLAHRG
A0A1D5QGU8-S193	1.30211	0.908623	0.818679	0.119053	0.525315	1.31093	0.272845	0.0596131	S	1	A0A1D5QGU8	193		SH3KBP1	FGDIFKDKPIKLRPRSIEVENDFLPVEKTIG
A0A1D5QCJ8-S232	0.192091	0.134389	0.178402	0.196858	0.049422	0.0936056	0.154943	0.0856672	S	0.999243	A0A1D5QCJ8	232		CAPN1	FTGGVTEWYELRKAPSDLYQIILKALERGSL
A0A1D5QCJ8-S93	1.06484	1.02974	0.949236	2.75225	2.04779	3.32208	2.58204	2.60422	S	0.996193	A0A1D5QCJ8	93		CAPN1	SKTYGIKWKRPTELLSNPQFIVDGATRTDIC
F7HGB6-S2136	0.938057	0.180015	0.25678	1.40271	1.11529	2.32957	0.820652	1.10779	S	1	F7HGB6	2136		LOC694823	TGRAAKLIQRAEEMKSGLKDFKTFLTNDQTK
F7HGB6-S1969	0.747242	0.113141	0.0911843	0.347809	0.374741	0.725335	1.76043	0.446585	S	0.999999	F7HGB6	1969		LOC694823	SGDFEKDDDAYKTEDSDDIHFEPVVQMPEKV
F7HGB6-S2207	3.27895	3.52936	4.43068	1.65414	4.13457	5.30464	3.19748	1.33511	S	0.999982	F7HGB6	2207		LOC694823	EDALDDSVSSSSVHASPLASSPVRKNLFRFG
F7HGB6-S2211	10.0828	5.38793	5.17079	0.24229	0.053337	5.9221	1.98171	4.29478	S	0.782964	F7HGB6	2211		LOC694823	DDSVSSSSVHASPLASSPVRKNLFRFGESTT
F7HGB6-S2212	2.41473	4.79316	0.153881	2.31674	1.65512	0.045038	3.64943	5.86766	S	0.837334	F7HGB6	2212		LOC694823	DSVSSSSVHASPLASSPVRKNLFRFGESTTG
F7HGB6-S2587	0.106202	0.0734057	0.979092	4.01065	0.0823003	3.32545	3.29096	0.293163	S	0.829481	F7HGB6	2587		LOC694823	FKTPEKAKEKKKPEDSPSDDDVLIVYELTPT
F7HGB6-S837	0.211619	0.217514	0.254774	0.100988	0.0840198	0.187151	0.0801161	0.194467	S	0.982668	F7HGB6	837		LOC694823	KKEMQELKLNSSNSASPHRWPTESYGPDSVP
F7HGB6-S1160	14.9405	20.7255	10.3565	12.0011	11.7367	13.2754	8.16341	15.8718	S	0.999997	F7HGB6	1160		LOC694823	PTLETANKNHETDGGSAHGDDDDDGPHFEPV
F7HGB6-S2629	21.8443	28.5242	2.32042	5.78146	8.86877	14.4993	3.6582	33.6521	S	1	F7HGB6	2629		LOC694823	LPPTFFCYKNRPDYVSEEEEDDEDFETAVKK
F7HGB6-S2765	2.93969	0.185472	2.52199	1.81118	0.471855	0.254293	0.0546595	0.124459	S	0.993194	F7HGB6	2765		LOC694823	SFCKSEEPDSTTKSISSPSVSCETVDKPVDL
F7HGB6-S2766	1.64155	1.31355	1.77116	1.25534	0.265695	2.16342	2.62439	0.45837	S	0.980616	F7HGB6	2766		LOC694823	FCKSEEPDSTTKSISSPSVSCETVDKPVDLS
F7HGB6-S1916	1.01561	0.548904	0.6048	1.44229	0.186308	0.099915	0.416293	0.411311	S	0.999996	F7HGB6	1916		LOC694823	QTSSTFTFADLAKSTSGEGFQFGKKDPNFKG
F7HGB6-S796	0.123922	0.959113	0.410005	1.32443	1.52273	0.929196	0.875239	2.06816	S	1	F7HGB6	796		LOC694823	SPTKYSLSPSKSYKYSPKTPPRWAEDQNSLL
F7HGB6-S2544	0.287091	0.807718	0.647807	0.778689	0.353555	0.293433	0.560891	0.833546	S	0.951324	F7HGB6	2544		LOC694823	SESKVEPNKCELSKNSDTEQSSDSKVKNLFA
F7HGB6-S2861	20.0833	50.6321	29.6623	32.0441	24.2223	78.8184	50.47	58.3749	S	1	F7HGB6	2861		LOC694823	VGTQSIGKVGEDEDGSDEEVVHNEDIHFEPI
H9H584-S324	9.06022	10.192	2.2391	8.25448	9.40068	12.7087	13.6016	16.8592	S	1	H9H584	324			LDSGFNSVDSGDKRWSGNEPTDEFSDLPLRV
A0A1D5RBY0-S403	0.402661	0.213386	0.281465	0.368433	0.341868	0.37743	0.326691	0.428766	S	1	A0A1D5RBY0	403		CALCOCO2	PATEKQIFEDHVFCHSL______________
A0A1D5QCM2-S44	0.690901	0.904664	0.423211	0.352107	1.11944	0.762517	0.624795	1.34398	S	0.997132	A0A1D5QCM2	44			FLPEPLAPRAPRRPRSPPSSPVFFASPSPTF
A0A1D5QCN3-S788	0.797946	1.97722	1.69477	0.189294	0.0703518	0.184257	0.632433	0.105381	S	0.982652	A0A1D5QCN3	788			RGDSSRSSASELRRDSLTSPEDELGTEVGDE
A0A5F8A6V8-S892	10.1489	30.2147	31.0816	21.0515	13.8544	14.6804	16.5092	16.725	S	0.987013	A0A5F8A6V8	892		EP300	IKEEEDQPSTSATQSSPAPGQSKKKIFKPEE
H9EMF5-S443	4.31908	2.96893	1.71537	1.55978	3.31123	2.72973	2.35334	4.06471	S	1	H9EMF5	443		FNBP1L	RHSSDINHLVTQGRESPEGSYTDDANQEVRG
H9EMF5-S447	9.92353	1.97476	0.819752	1.08073	3.21832	1.68286	1.39428	2.51421	S	0.999376	H9EMF5	447		FNBP1L	DINHLVTQGRESPEGSYTDDANQEVRGPPQQ
H9EMF5-S467	3.17144	1.61195	0.119857	3.64711	2.53152	3.17767	2.17804	3.88851	S	1	H9EMF5	467		FNBP1L	ANQEVRGPPQQHGHHSEFDDEFEDDDPLPAI
H9EMF5-S430	33.0881	9.03156	20.6048	22.347	21.462	12.718	15.0351	18.0842	S	1	H9EMF5	430		FNBP1L	SEVEGKTGGRGDRRHSSDINHLVTQGRESPE
H9EMF5-S431	7.71675	0.658314	14.8901	0.900171	5.08224	8.97296	7.83792	2.72307	S	1	H9EMF5	431		FNBP1L	EVEGKTGGRGDRRHSSDINHLVTQGRESPEG
H9EMF5-S295	11.3262	17.1423	12.7328	27.7918	14.2028	16.6525	13.9987	12.8237	S	1	H9EMF5	295		FNBP1L	DFPFEDYSQHIYRTISDGTISASKQESGKMD
A0A5F7ZSK9-S321	1.14855	0.486441	0.187583	0.2312	1.94669	1.80308	1.26877	2.37083	S	0.999941	A0A5F7ZSK9	321			KPLGKLKRARTIHRDSEEEDDYLFDDPLPIP
F6UU74-S88	0.330528	1.53352	2.07915	3.9064	1.63935	1.3792	0.957869	2.87739	S	0.999777	F6UU74	88		CDK14	SSPSSPTSPKFGKADSYEKLEKLGEGSYATV
F6UU74-S73	6.16968	10.7527	4.37457	15.6704	5.68322	5.86115	12.8287	9.81219	S	0.999368	F6UU74	73		CDK14	KTSSTGKESPKVRRHSSPSSPTSPKFGKADS
F6UU74-S49	1.88706	1.92854	2.31656	5.55878	2.18678	2.36403	2.7469	2.68312	S	1	F6UU74	49		CDK14	FDPFEKPANQVKRVHSENNACINFKTSSTGK
A0A5F8A6V6-S28	2.29058	4.4189	8.46078	6.28894	5.74838	7.00756	6.42597	7.96201	S	0.999489	A0A5F8A6V6	28		LOC711210	NGNDSKKFKRDRPPCSPSRVLHLRKIPCDVT
A0A1D5QCT4-S1016	0.13774	0.0944934	0.241482	0.212069	0.148471	0.151289	0.245922	0.368281	S	0.929482	A0A1D5QCT4	1016		C11orf30	GGSSVPKLTSPVTSISPIQASEKTAVSDILK
A0A1D5QCT4-S174	6.73915	5.77706	2.54677	0.288403	7.00827	0.0643275	11.6037	8.75864	S	0.995597	A0A1D5QCT4	174		C11orf30	VPSGSIATVKSPRPASPASNVVVLPSGSTVY
A0A1D5QCT4-S196	0.23779	0.620642	0.224947	0.348303	0.531488	0.0246913	0.398763	0.649571	S	0.977587	A0A1D5QCT4	196		C11orf30	VLPSGSTVYVKSVSCSDEDEKPRKRRRTNSS
A0A1D5QCT4-S239	0.57801	0.441654	0.207788	0.563013	0.754262	0.651276	0.167004	0.338714	S	0.917925	A0A1D5QCT4	239		C11orf30	AVVPVSKTITVPVSGSPKMSNIMQSIANSLP
A0A1D5QCT4-S210	1.04955	1.25117	0.627467	0.0809171	0.0748736	0.80751	0.109249	0.971821	S	0.999809	A0A1D5QCT4	210		C11orf30	CSDEDEKPRKRRRTNSSSSSPVVLKEVPKAV
A0A1D5QCT5-S1274	1.87711	0.0823399	0.175721	0.0879276	0.395083	0.971493	0.101257	2.1643	S	0.891909	A0A1D5QCT5	1274			ISPDIRVQVDGSIGRSPTDEIANLVPSVQYV
A0A1D5QCU3-S400	0.187141	0.108264	0.606795	0.40526	0.508762	0.70241	0.278033	0.0806689	S	1	A0A1D5QCU3	400			DEERGTVEEQRPPELSPGAGDRERAPSSRRE
A0A1D5QCU3-S526	0.688458	0.322882	0.105077	0.153361	0.232859	0.199891	0.347715	0.136744	S	1	A0A1D5QCU3	526			TAPAPRPLGSIQRPNSFLFRSSSQSGSGPSS
A0A1D5QCU3-S366	0.661246	0.314012	0.278214	0.339852	0.448897	0.511995	0.416853	0.342671	S	1	A0A1D5QCU3	366			LAREPRGPRERREDGSADGDPEQIDFIDSHV
A0A1D5QCU3-S551	0.690367	1.4811	1.01063	0.887525	0.877537	1.22696	0.720961	0.457723	S	1	A0A1D5QCU3	551			GSGPSSPDSVLRPRRSPQIPDEKDLMTQLRQ
A0A1D5QCU3-S333	1.17361	0.0845394	0.143141	1.19106	0.696316	1.43209	1.68057	0.0813189	S	0.999936	A0A1D5QCU3	333			LDSGFHSVDSGSKRWSGNESTDEFSELSFRI
A0A1D5QCU3-S533	3.08945	0.717545	0.428768	0.210433	0.80843	0.353111	0.283372	0.153964	S	0.99626	A0A1D5QCU3	533			LGSIQRPNSFLFRSSSQSGSGPSSPDSVLRP
F7FG41-S521	0.0927017	0.0480803	0.177451	0.210336	0.164547	0.205101	0.0416085	0.17504	S	1	F7FG41	521		ENTHD2	ATKILRHFEASCGQLSPARGTSAEPGPTAAL
H9EM77-S109	0.882476	0.460185	1.11311	0.293772	0.661035	0.282651	0.0746363	0.158131	S	0.989715	H9EM77	109		ENSA	GDHIPTPQDLPQRKSSLVTSKLAGGQVE___
H9EM77-S67	0.0601481	0.0863839	0.105492	0.713631	0.337553	0.645564	0.533015	0.15868	S	1	H9EM77	67		ENSA	DFLMKRLQKGQKYFDSGDYNMAKAKMKNKQL
H9EM77-S43	0.909733	0.551792	0.721486	0.61191	0.465914	0.655579	1.23887	0.206203	S	0.99999	H9EM77	43		ENSA	LPERAEEAKLKAKYPSLGQKPGGSDFLMKRL
A0A1D5QCW5-S193	0.663364	0.167076	0.0578897	1.95559	6.2018	4.09835	3.89128	5.35464	S	0.999939	A0A1D5QCW5	193		EGK_12362	SYLTPDLWKETVFTKSPYQEFTDHLVKTHTR
A0A1D5QCW5-S210	1.37351	0.131494	6.09059	5.21642	2.51991	2.03524	2.48433	2.52631	S	0.995702	A0A1D5QCW5	210		EGK_12362	YQEFTDHLVKTHTRVSVQRTQAPAVATT___
A0A5F7ZPZ6-S1227	0.175087	0.190661	0.231055	0.117161	0.445425	0.286051	0.483979	0.163129	S	0.977222	A0A5F7ZPZ6	1227		DOPEY1	ERGHECVANGISRNSSSPCISGTTHTLHDSS
A0A5F7ZPZ6-S1256	0.105507	0.106927	0.126956	0.467214	0.25803	0.234979	0.322592	0.0363383	S	0.998867	A0A5F7ZPZ6	1256		DOPEY1	SSFASIETKSRQRSHSSIQFSFKEKLSEKVS
A0A1D5QI20-S197	0.104973	0.0430085	0.0636491	0.376444	0.724372	0.585732	0.149832	0.514578	S	0.998001	A0A1D5QI20	197		KDM4B	WKTTFAWHTEDMDLYSINYLHFGEPKTWYVV
F7GTU5-S312	0.0910819	0.10667	0.167257	0.0849876	0.128972	0.133323	0.186767	0.0294462	S	0.994491	F7GTU5	312		SH2D3C	SAPKTHGESDKGPHTSPSHTLCKTSPSPSLS
F7GTU5-S185	0.0350286	0.0668213	0.397467	0.274233	0.0915137	0.208455	0.180384	0.629548	S	0.999607	F7GTU5	185		SH2D3C	LEASYGLGQGSSKPASPVSPSGPKGSHMKRR
F7GTU5-S289	0.355984	0.128705	0.684325	0.0747996	0.695106	0.529177	0.643172	0.174742	S	0.864267	F7GTU5	289		SH2D3C	PSATALPASPVTRRSSEPQLCPGSAPKTHGE
F6X576-S2412	0.105953	0.236539	0.290626	0.419098	0.291367	0.262529	0.367393	0.304232	S	1	F6X576	2412		LOC718651	QAESNKAFLAELEQNSPKIQKVKEALAGLLV
F6X576-S4029	1.64526	2.97193	1.30761	4.01024	1.79106	2.49389	2.23158	2.96408	S	1	F6X576	4029		LOC718651	LTTIKDTQDIVHDLESPGIDPSIIKQQVEAA
F6X576-S3592	13.8519	18.9462	17.3211	18.7029	8.35044	10.9571	23.296	11.2246	S	0.999491	F6X576	3592		LOC718651	WLREVEEELAASGGQSPTGEQIPQFQQRQKE
F6X576-S772	0.121343	0.0845615	0.0512509	0.0941955	0.168751	0.118486	0.0717946	0.297412	S	0.999793	F6X576	772		LOC718651	ESFLRNLQDSIKRKYSCDHNTSLSRLEDLLQ
F6X576-S2727	0.198661	0.587849	0.340821	1.14221	0.501501	0.432607	0.665058	0.812528	S	1	F6X576	2727		LOC718651	QAKNCPISAKLERLHSQLQENEEFQKSLNQH
F6X576-S238	2.30433	3.18945	5.33256	6.26365	4.24508	5.2518	2.03843	6.22818	S	1	F6X576	238		LOC718651	LGVTRLLDAEDVDVPSPDEKSVITYVSSIYD
F6X576-S1334	0.311669	1.21436	3.38332	3.32799	2.53959	1.75499	3.10219	1.56867	S	0.966491	F6X576	1334		LOC718651	VESQQKSPGKRRRMLSSSDAITQEFMDLRTR
F6X576-S1818	8.12425	16.4019	11.1011	17.5922	8.07721	5.7368	5.78874	11.969	S	1	F6X576	1818		LOC718651	GSSPEALPSLLKRQGSFSEDVISHKGDLRFV
F6X576-S2387	0.352907	0.389207	0.273676	0.80945	0.0866217	0.102254	0.124967	0.30216	S	0.797423	F6X576	2387		LOC718651	LESKEEVLKSMDAMSSPTKTETVKAQAESNK
F6X576-S2900	0.0899181	0.595221	0.479424	0.0926766	0.0371203	0.0556733	0.165828	0.282279	S	0.999995	F6X576	2900		LOC718651	QNMDAITEELQAKTGSLEEMTQRLKEFQESF
A0A5F8AHM6-S1770	0.578607	0.23854	0.385363	0.107463	0.185799	0.0648069	0.110191	0.214096	S	0.792664	A0A5F8AHM6	1770		NCKAP5	TASQRPADSTIVHSTSDPIMTARGLRPLQSR
A0A5F8AHM6-S908	1.54835	4.28655	3.5171	2.74176	0.947513	1.09551	1.45853	2.17855	S	0.999997	A0A5F8AHM6	908		NCKAP5	DEHGGSGPEAGVKSPSPPPPPGRSVSLLARP
A0A1D5QUW5-S162	0.212669	0.690861	1.05336	0.894495	0.266306	0.33498	0.312216	0.530441	S	0.985219	A0A1D5QUW5	162	Histone acetyltransferase	MYST2	VSHDESIAKDMSLKDSGSDLSHRPKRRRFHE
A0A1D5QUW5-S164	0.53755	1.58905	0.782548	1.37851	0.596329	0.642409	0.624855	1.01598	S	0.999162	A0A1D5QUW5	164	Histone acetyltransferase	MYST2	HDESIAKDMSLKDSGSDLSHRPKRRRFHESY
A0A1D5QUW5-S205	0.0810182	0.16893	0.118536	0.422141	0.114756	0.112502	0.434761	0.0919846	S	0.999543	A0A1D5QUW5	205	Histone acetyltransferase	MYST2	CNSLGHLTGKHERHFSISGCPLYHNLSADEC
A0A1D5QUW5-S50	1.26836	3.03281	3.06964	1.14916	1.49877	0.534629	1.20226	0.919823	S	0.999783	A0A1D5QUW5	50	Histone acetyltransferase	MYST2	TSRRSARVTRSSARLSQSSQDSSPVRNLQSF
A0A1D5QUW5-S57	10.0855	24.0744	23.0915	22.2195	7.26463	8.80619	17.0174	21.7673	S	0.984596	A0A1D5QUW5	57	Histone acetyltransferase	MYST2	VTRSSARLSQSSQDSSPVRNLQSFGTEEPAY
A0A1D5QUW5-S124	7.08782	13.5581	18.0441	14.7836	8.01059	8.15427	4.69141	11.4877	S	1	A0A1D5QUW5	124	Histone acetyltransferase	MYST2	DFSDRETKNAADHDESPPRTPTGNAPSSESD
A0A1D5QUW5-S138	0.463554	0.666274	0.76278	0.226059	0.626622	0.484843	0.220315	0.0527649	S	0.772915	A0A1D5QUW5	138	Histone acetyltransferase	MYST2	ESPPRTPTGNAPSSESDIDISSPNVSHDESI
A0A1D5QUW5-S102	0.604724	0.124901	0.13722	0.10646	0.0429243	1.05816	1.27562	0.167979	S	0.998386	A0A1D5QUW5	102	Histone acetyltransferase	MYST2	VTPKKYPLRQTRSSGSETEQVVDFSDRETKN
A0A1D5R9M1-S590	0.519316	1.38127	0.777388	0.854338	0.557185	0.903253	0.801322	0.80661	S	0.999924	A0A1D5R9M1	590		RB1CC1	ITDLLSEQKASVSQTSPQSASSPRMESTAGI
A0A1D5R9M1-S165	2.9748	4.23145	2.85026	3.76905	1.25452	1.68883	0.967776	5.4584	S	1	A0A1D5R9M1	165		RB1CC1	CLTRHSYRECLGRLDSLPEHEGTEKAEMKRS
A0A1D5R9M1-S1165	0.0353759	0.218361	0.408717	0.457138	0.606084	0.670235	0.231901	0.473984	S	1	A0A1D5R9M1	1165		RB1CC1	AIIQNLEKDKQKLVISQEQDREQLIQKLNCE
A0A1D5QKZ7-S271	0.0482468	0.0643649	0.0563919	0.296301	0.153754	0.398196	0.233958	0.198694	S	0.999999	A0A1D5QKZ7	271		FAM13A	SSWQRENSDSDEARLSPQAGRLIRQLLDEDS
A0A1D5QKZ7-S449	0.521768	0.356125	0.203581	0.172266	0.126795	0.0881467	0.119506	0.112193	S	0.933943	A0A1D5QKZ7	449		FAM13A	LVDKAIKPSVEATLESIQRKLQEKRAESSRP
A0A5F7ZJ89-S316	7.6478	12.4571	6.23992	9.22871	4.01232	4.95593	19.5071	6.64291	S	1	A0A5F7ZJ89	316		STK3	RHEEQQRELEEEEENSDEDELDSHTMVKTSV
A0A5F7ZJ89-S15	1.01932	2.26482	1.06107	1.90825	0.542588	0.960559	1.15581	0.883472	S	0.999999	A0A5F7ZJ89	15		STK3	_MEQPPAPKSKLKKLSEDSLTKQPEEVFDVL
A0A1D5QKX6-S4014	0.0428606	0.119767	0.222261	0.512471	0.178006	0.0854325	0.208363	0.310448	S	1	A0A1D5QKX6	4014		APOB	DKKLTIFKTELRFRESDEEIQIKVNWEEEAA
A0A1D5QKX6-S1813	0.166354	0.0811585	0.0940571	0.349475	0.202114	0.119935	0.142221	0.178471	S	0.772844	A0A1D5QKX6	1813		APOB	KGAYQNNEIKHIYTISSAALSASYKADTVAK
A0A1D5QKX6-S1814	0.167965	0.0614326	0.120098	0.349475	0.202114	0.150002	0.142221	0.178471	S	0.761053	A0A1D5QKX6	1814		APOB	GAYQNNEIKHIYTISSAALSASYKADTVAKV
F7GFG2-S495	0.0550463	16.3773	13.7863	23.6013	5.90938	4.30049	8.39755	11.8225	S	1	F7GFG2	495		CAMKK2	SLATVILVKTMIRKRSFGNPFEGSRREERSL
F7GFG2-S511	4.74712	0.0416264	0.578323	4.74451	4.83347	2.13616	8.46894	4.44513	S	0.999997	F7GFG2	511		CAMKK2	FGNPFEGSRREERSLSAPGNLLTKKPTRECE
A0A1D5QDD2-S484	0.574074	0.322422	0.506115	0.408365	0.240573	0.894341	0.543164	0.606756	S	0.999807	A0A1D5QDD2	484		POC5	ASKNRISSGLAIMGVSPPMSSVVVEKHHPVT
A0A1D5QDD2-S73	1.69069	1.09239	0.416785	2.99694	1.83617	0.910466	1.09563	1.63421	S	0.999999	A0A1D5QDD2	73			LVPDVRISTIHDILHSQESSPVLSPRKASHP
A0A1D5QDD2-S76	0.0835761	0.151833	0.103724	1.59743	0.0954363	0.910466	0.0504929	1.53051	S	0.751129	A0A1D5QDD2	76			DVRISTIHDILHSQESSPVLSPRKASHPVMD
A0A1D5QDD2-S77	1.39668	0.729443	0.162609	0.187848	1.05414	0.044806	0.517799	0.10645	S	0.98205	A0A1D5QDD2	77			VRISTIHDILHSQESSPVLSPRKASHPVMDF
A0A1D5QDD2-S81	0.509597	0.322443	1.46456	0.0932656	0.347541	0.298777	0.401742	0.177682	S	0.999975	A0A1D5QDD2	81			TIHDILHSQESSPVLSPRKASHPVMDFFSSH
A0A1D5QDD2-S536	0.308402	0.083758	0.209747	0.357062	0.19627	0.281273	0.140844	0.120356	S	0.996092	A0A1D5QDD2	536		POC5	TSASRSLGTRSAHTPSLTSVQSIKVVD____
A0A1D5QDE6-S48	1.15633	1.67625	1.44353	1.39788	1.28691	1.62834	1.37265	0.73134	S	0.994999	A0A1D5QDE6	48		CPSF7	DVLTATSQPSDDRSSSTEPPPPVRQEPSPKP
A0A1D5R2Z6-S370	3.05869	4.10926	1.66012	3.04279	8.83674	3.59605	2.54861	7.40672	S	1	A0A1D5R2Z6	370			RISTPLTGVRYIKENSPCVTPVSTATHSLSR
A0A1D5R2Z6-S1071	0.0732347	1.23758	0.511146	0.453067	0.539055	0.301411	0.615508	0.740241	S	0.999642	A0A1D5R2Z6	1071			TPTKKRGILLEDGSESPAKRICPENHSALLR
A0A1D5R2Z6-S1027	0.365097	0.424086	0.489669	0.470853	0.801548	0.487354	0.110373	0.928045	S	1	A0A1D5R2Z6	1027			NHPVYISPHKNETMLSPREKIFYYFSNSPSK
A0A1D5R2Z6-S909	0.471164	0.688967	1.68276	1.42574	1.92065	0.782135	1.96613	1.20869	S	0.999999	A0A1D5R2Z6	909			KRRNSGSSDSRSHQNSPTELNKDRTASRDSS
A0A1D5R2Z6-S940	0.192724	0.708943	0.326092	0.0639193	0.622148	0.332009	0.133127	0.473156	S	0.945009	A0A1D5R2Z6	940			PVMRSSSTLPVPQPSSAPPTPTRLTGANSDM
F6V2Q4-S2548	17.2879	13.8534	8.7485	28.7562	0.184975	0.0446643	26.0261	21.7723	S	0.926545	F6V2Q4	2548			QRISSSQQHPHLRKVSVSESNVLLDEEVLTD
F6V2Q4-S2494	0.541613	0.808093	1.41059	1.73103	1.64229	2.34198	1.22737	1.58017	S	1	F6V2Q4	2494			QPSQANTKKLLGTRKSFDHLISDTKAPKRQE
F7HLM5-S214	13.2709	13.7475	10.6499	22.6163	14.6784	24.2421	20.2134	32.2681	S	1	F7HLM5	214	Phosphatase and actin regulator	PHACTR1	DPGAPVKLPCLPVKLSPPLPPKKVMICMPVG
A0A1D5RJD5-S586	19.7285	49.3342	34.7966	37.0962	27.2223	32.4934	34.1725	52.1722	S	1	A0A1D5RJD5	586			SRGDLAFGAPGPRPPSPFDDPADDPEHKEAE
A0A1D5RJD5-S649	0.382164	0.900427	0.740377	0.380917	0.359191	0.139831	0.827625	0.379718	S	0.999046	A0A1D5RJD5	649			DFSLFSPTMPCEGKGSPSPEKPDVEKEVKPP
F7GZF5-S404	2.06235	1.35067	2.00406	0.0562705	3.5957	1.94841	0.142677	1.50049	S	0.995554	F7GZF5	404		STK10	PAANRSQKTSQSRPNSSALETLGGEKLANGS
F7GZF5-S388	2.47021	6.92359	13.5492	8.77429	13.0183	8.21568	4.6427	0.0625363	S	1	F7GZF5	388		STK10	QVAQEKQVAEQGGDLSPAANRSQKTSQSRPN
F7GZF5-S141	0.861237	0.647947	0.143742	0.208218	4.18983	3.12943	2.63785	1.60342	S	0.995091	F7GZF5	141		STK10	FGVSAKNLKTLQKRDSFIGTPYWMAPEVVMC
F7GZF5-S20	0.0842653	0.124096	0.124076	0.162097	0.786267	0.77555	0.144301	0.605281	S	0.999963	F7GZF5	20		STK10	NFRRILRLSTFEKRKSREYEHVRRDLDPNEV
F7GZF5-S400	0.0912772	0.0779291	0.105064	2.12839	0.274314	0.168393	0.928556	0.0757996	S	0.820119	F7GZF5	400		STK10	GDLSPAANRSQKTSQSRPNSSALETLGGEKL
A0A1D5QDK0-S300	1.10212	0.124714	6.8588	2.74937	0.0899841	0.0673511	0.120373	0.390111	S	0.903672	A0A1D5QDK0	300		LOC716409	KSRTSTARSYIGSNHSSLGSMSPSNMEGYSK
A0A1D5QDK0-S332	1.45758	0.934344	1.08007	0.619415	0.503994	1.04626	0.0654743	0.68274	S	0.995228	A0A1D5QDK0	332		LOC716409	QYNQVPSEDFERTPQSPTLPPAKFEHPYKTD
A0A1D5QDK0-S323	0.887173	0.456441	0.432994	0.422285	0.360059	0.154963	0.308102	0.333273	S	1	A0A1D5QDK0	323		LOC716409	SNMEGYSKTQYNQVPSEDFERTPQSPTLPPA
A0A1D5QLH2-S657	0.304611	0.238569	0.249174	0.524315	0.496672	0.145632	0.404117	0.714549	S	0.99883	A0A1D5QLH2	657	Epidermal growth factor receptor	EGFR	RRLLQERELVEPLTPSGEAPNQALLRILKET
A0A1D5QLH2-S1128	7.13931	3.70675	0.0645056	2.33504	4.89801	5.11137	7.48081	3.40897	S	0.992485	A0A1D5QLH2	1128	Epidermal growth factor receptor	EGFR	FDSPAHWAQKGSHQISLDNPDYQQDFFPKEA
A0A1D5QLH2-S953	1.49007	1.25021	1.56679	1.77813	1.36698	0.637172	1.16896	1.36563	S	0.999972	A0A1D5QLH2	953	Epidermal growth factor receptor	EGFR	QRYLVIQGDERMHLPSPTDSNFYRALMDEED
H9H480-S433	0.078562	0.414649	0.41908	0.242796	0.269693	0.346879	0.110425	0.142601	S	1	H9H480	433			LPSRLRKLDPEEEDDSFNNYEVQSEAKLESF
H9H480-S457	0.0655334	0.208443	0.158084	0.232188	0.207468	0.123715	0.281814	0.66381	S	0.965823	H9H480	457			EAKLESFPSIGPHRLSFDSATFMESEKQDVH
F7H5Z4-S480	5.47668	70.0426	150.983	10.5683	0.036661	1.31655	1.67966	2.10562	S	0.999996	F7H5Z4	480	Alpha-mannosidase	MAN2C1	GGGPTQTMLDRLKRLSNTDGLPRVQLSSPRQ
A0A1D5QDM7-S1025	0.638559	0.476277	1.08007	0.587461	0.860643	1.19868	0.386995	0.3465	S	1	A0A1D5QDM7	1025			NKPGTENADVQKPRRSLEVIPEKANDETGE_
A0A1D5QX61-S150	2.03792	2.88302	6.07653	8.32645	4.74875	4.08701	2.02104	4.75625	S	1	A0A1D5QX61	150			ESSTRSESGTDLREHSPSESEKEVVGADPRG
A0A1D5QDQ5-S1617	1.3841	2.0045	1.22844	0.0945572	0.0700371	0.0580363	0.139973	0.049835	S	0.980163	A0A1D5QDQ5	1617		CHD1	SDWQMDHRASSSGPRSPLDQRSPYGSRSPFE
A0A1D5QDQ5-S1629	0.743378	0.106281	0.0925562	0.317542	0.311966	0.269798	0.236529	0.0619967	S	0.999996	A0A1D5QDQ5	1629		CHD1	GPRSPLDQRSPYGSRSPFEHSVEHKSTPEHT
A0A1D5QDQ5-S1627	0.635293	0.156016	0.0976875	0.0591336	0.204815	0.251809	0.192212	0.0651075	S	0.964083	A0A1D5QDQ5	1627		CHD1	SSGPRSPLDQRSPYGSRSPFEHSVEHKSTPE
F7H788-S621	5.77503	6.70682	6.0937	5.48064	9.82708	10.1033	8.10185	5.25386	S	1	F7H788	621		PITPNM1	VRDPLADGVEGLGRASPEPSALPAQRIPSDM
F7H788-S593	1.09009	0.494797	0.479531	1.07927	0.301893	0.5425	1.82002	0.192047	S	1	F7H788	593		PITPNM1	SANAGTGSRGSSRRGSMNNELLSPEVGPVRD
A0A5F7ZK89-S554	0.134432	0.572378	0.174873	0.354163	0.0730994	0.0819365	0.104023	0.0813598	S	1	A0A5F7ZK89	554		SNX25	VGGVETKNWTVPRRLSEFQNLHRKLSECVPS
F7DD48-S298	28.3471	13.832	6.90161	11.2611	8.36327	7.15595	21.5989	11.727	S	1	F7DD48	298		MTDH	GGGWNEKSVKLSSQISAGEEKWNSVPPASAG
F7DD48-S535	1.96426	0.598719	1.63212	0.904818	0.942684	0.99304	1.24912	0.317807	S	1	F7DD48	535		MTDH	NSVPPSQTKSETSWESPKQIK__________
F7DD48-S393	122.438	81.5679	170.797	83.8957	108.699	250.89	238.117	164.491	S	1	F7DD48	393		MTDH	SLLKSQEPIPDDQKVSDDDKEKGEGALPTGK
A0A1D5QDU4-S68	0.0393711	0.289008	0.142218	0.160239	0.076601	0.0733682	0.312564	0.105676	S	0.98519	A0A1D5QDU4	68			QWVEVERTEVLRSCSSPVFSRVLALEYFFEE
A0A1D5QDV8-S509	1.02086	0.745866	0.124521	2.16602	1.2418	0.494169	1.45198	0.0947513	S	0.999999	A0A1D5QDV8	509		INPP4B	ESSPQEQPPLMRRQDSIPHHSDYDEEEWDRV
A0A1D5QQQ6-S404	0.331207	0.533005	0.388785	0.51171	0.279338	0.288731	0.654244	0.059469	S	1	A0A1D5QQQ6	404		ACTN1	LERLDHLAEKFRQKASIHEAWTDGKEAMLKH
A0A1D5QQQ6-S731	0.0651482	0.121169	0.116939	0.148136	0.117039	0.144015	0.152357	0.247974	S	1	A0A1D5QQQ6	731		ACTN1	SMGYNMGEAEFARIMSIVDPNRLGVVTFQAF
A0A1D5QQQ6-S348	0.276087	0.135669	0.253165	0.068593	0.192798	0.229221	0.345386	0.199307	S	1	A0A1D5QQQ6	348		ACTN1	QLEINFNTLQTKLRLSNRPAFMPSEGRMVSD
A0A1D5QQQ6-S91	0.0636941	0.0832455	0.0663041	0.204908	0.222909	0.0832579	0.152675	0.159872	S	1	A0A1D5QQQ6	91		ACTN1	RLAKPERGKMRVHKISNVNKALDFIASKGVK
A0A1D5RA53-S641	2.31311	3.04672	0.528761	1.86116	3.39374	2.74443	3.4587	6.77104	S	0.999994	A0A1D5RA53	641		SSFA2	EDLFPAETVELLREASADSDVDKSSECEFTQ
A0A1D5RA53-S644	1.8524	0.108581	0.738468	0.905681	0.227492	0.0856974	0.0799815	3.7211	S	0.974845	A0A1D5RA53	644		SSFA2	FPAETVELLREASADSDVDKSSECEFTQYTT
A0A1D5RA53-S650	3.05642	3.40525	1.48108	0.20406	2.09876	0.0591164	1.67996	7.17864	S	0.950506	A0A1D5RA53	650		SSFA2	ELLREASADSDVDKSSECEFTQYTTHHILKS
A0A1D5RA53-S270	0.490874	0.162169	0.415487	0.1474	0.239289	0.235683	0.241415	0.199434	S	0.999335	A0A1D5RA53	270		SSFA2	SLYSQVSGTPLQRIGSMSSVTSNKETDSPPP
A0A1D5RA53-S593	0.648867	0.471495	0.803178	0.161454	0.772025	0.507768	0.379554	0.248703	S	0.999971	A0A1D5RA53	593		SSFA2	GLEKAAAVADKRKSGSQDFPQCKTIENPGTK
A0A1D5RA53-S737	0.402842	0.210818	0.544156	0.0782892	0.283968	0.429942	0.0692282	0.672048	S	0.939895	A0A1D5RA53	737		SSFA2	KQRYLFAKAGYPLRRSQSLPTTLLSPVRVVS
A0A1D5RA53-S739	3.57441	2.59018	2.72378	6.83507	0.249548	0.429942	5.56292	0.305226	S	0.947673	A0A1D5RA53	739		SSFA2	RYLFAKAGYPLRRSQSLPTTLLSPVRVVSSV
A0A1D5RA53-S668	3.73096	5.04288	5.39886	3.39749	5.52148	6.83298	6.59523	4.20793	S	1	A0A1D5RA53	668		SSFA2	EFTQYTTHHILKSLASIEAKCSDTSSENTAG
A0A1D5RA53-S92	1.83123	2.29884	0.984262	0.71618	2.62003	1.08073	1.96099	0.818495	S	1	A0A1D5RA53	92		SSFA2	KIAIWLKDCRTPLGASLDEQSSSTLKGVLVR
A0A1D5QE89-S202	0.0689335	0.11947	0.13382	0.19866	0.312186	0.235882	0.273631	0.0904887	S	0.999943	A0A1D5QE89	202		LOC720264	VESGWRSLPGTRASGSPEDLMPRPLPYHLPS
A0A1D5QE89-S671	3.03045	4.83189	0.0988067	3.43532	8.28063	7.57831	3.06105	3.97935	S	0.970486	A0A1D5QE89	671		LOC720264	EAGGSQETKVRLREGSSEETEAKEEKSKGQK
A0A1D5QE89-S586	0.150084	0.0972608	0.172663	0.285678	0.179559	0.169875	0.21797	0.164568	S	0.999891	A0A1D5QE89	586		LOC720264	FLSAYDDLSPLLGPKSPIWEGAGSLEGEAAG
A0A1D5QE91-S741	0.520429	0.45215	0.39681	0.7074	0.0776007	0.763926	0.198463	0.362946	S	0.940799	A0A1D5QE91	741			ATGLCKQTYQRETRHSWDSPAFNNDVVQRRH
A0A1D5QE91-S393	0.350771	0.0736066	0.115393	0.133196	0.17918	0.135577	0.130657	0.0915162	S	0.999993	A0A1D5QE91	393			RMSRRIILSNMRMQFSFEEYEKAQNPAYFEG
A0A1D5QE91-S214	0.703851	1.15937	1.41499	0.953447	0.265585	1.48393	0.875784	0.970362	S	0.991406	A0A1D5QE91	214			PRERGQLSRGASRSSSPGAGGGHSTSTSTSP
A0A1D5QE96-S373	1.97747	2.6486	1.4637	2.31057	4.69312	5.63726	4.24824	3.02541	S	1	A0A1D5QE96	373		ADAR	EKVENGQEPVIKLENSQEARPEPVRLKPPVH
A0A1D5QE96-S776	0.133614	0.536246	0.467838	1.22374	0.64227	0.309895	0.240557	1.91119	S	0.92495	A0A1D5QE96	776		ADAR	VTGASLRRTMLLLSRSPEAQPKTLPLTGSTF
F6RXL4-S364	0.0584521	0.205212	0.280971	0.629573	0.303922	0.360141	0.128462	0.883522	S	1	F6RXL4	364		BAIAP2	AGLERNGRMRVKAIFSHAAGDNSTLLSFKEG
F6RXL4-S375	1.72454	0.937875	1.40126	3.61524	1.97603	3.37996	2.80665	5.19816	S	0.999992	F6RXL4	375		BAIAP2	KAIFSHAAGDNSTLLSFKEGDLITLLVPEAR
F6RXL4-S316	2.25564	1.59515	1.54716	2.76685	0.606133	0.642578	0.663032	0.78909	S	0.999999	F6RXL4	316		BAIAP2	PKSLSPPQPQSKLSDSYSNTLPVRKSVTPKN
F6RXL4-S472	0.490476	0.536621	0.928928	0.117747	0.231993	0.186767	0.465253	0.0940451	S	0.999245	F6RXL4	472		BAIAP2	AFPAQTTSGFKQRPYSVAVPAFSQGLDDYGA
F6RXL4-S305	0.184263	0.895527	0.114575	0.410688	0.528273	1.37362	0.195661	0.7386	S	1	F6RXL4	305		BAIAP2	YSPWADRKAAQPKSLSPPQPQSKLSDSYSNT
F6RXL4-S346	0.486747	1.63699	0.870237	1.31569	0.737453	0.497477	1.04163	0.232044	S	0.999984	F6RXL4	346		BAIAP2	NSYAATENKTLPRSSSMAAGLERNGRMRVKA
A0A1D5R808-S30	25.2884	7.32984	16.7471	10.7254	5.96194	4.75501	4.3762	6.39278	S	1	A0A1D5R808	30		SH3BP5L	QGELRPEVAEDEVPRSPVAEEPGGGGSSSSE
A0A1D5R808-S366	3.25614	3.30543	3.04261	3.16411	3.65181	9.77649	2.45771	2.30271	S	1	A0A1D5R808	366			KCDSVEHLRGLSDHVSLDGQELGTRSGGRRG
A0A1D5R808-S49	1.92525	1.63763	1.07091	0.139272	0.991033	1.54565	1.10411	0.561969	S	1	A0A1D5R808	49		SH3BP5L	EEPGGGGSSSSEAKLSPREEEELDPRIQEEL
A0A1D5R808-S347	6.42577	3.84071	4.16806	3.13594	7.13712	8.24478	3.0854	6.73805	S	1	A0A1D5R808	347			PDTDTLSLLSLRTVASDLQKCDSVEHLRGLS
A0A1D5R808-S354	5.15841	5.24509	6.34912	6.71067	7.07551	6.92471	1.7745	9.3247	S	1	A0A1D5R808	354			LLSLRTVASDLQKCDSVEHLRGLSDHVSLDG
F7AE63-S702	0.0712951	0.15829	0.245924	0.130938	0.66194	0.583328	0.351753	0.259626	S	0.999996	F7AE63	702	Clustered mitochondria protein homolog	CLUH	SLESKSEDPPGPEAGSEEEGSSASGLAKVKE
A0A1D5QEH0-S315	8.01014	7.82746	20.1199	11.4716	21.1392	12.1163	17.6572	8.90003	S	1	A0A1D5QEH0	315			ADGQWKKGFVLHKSKSEEAHAEDSVMDHHFR
A0A1D5QEH3-S676	0.932537	1.24004	0.328678	0.388522	1.93715	3.40033	1.74334	1.04577	S	0.977502	A0A1D5QEH3	676		GPAM	EQQWDKKLPEPLSWRSDEEDEDSDFGEEQRD
A0A1D5QEH3-S683	0.53032	0.797447	0.687082	0.388522	1.04071	1.68194	0.860583	0.515573	S	1	A0A1D5QEH3	683		GPAM	LPEPLSWRSDEEDEDSDFGEEQRDCYLKVSQ
A0A1D5QEK5-S968	0.482286	0.0824819	0.304991	0.137038	0.107402	0.0732362	0.148767	0.151556	S	0.804008	A0A1D5QEK5	968		KIAA1217	DVVYTGRKENITAKASSEDAGPSPQTRATKC
A0A1D5QEK5-S686	0.145966	0.158574	0.197026	0.15412	0.0556175	0.0933728	0.094713	0.0519871	S	1	A0A1D5QEK5	686		KIAA1217	VEAVRFLKEEPHKLDSLLKRVRSMTDILTLL
A0A1D5QEK5-S1435	0.0899091	0.0923807	0.204236	0.232363	0.0328751	0.0258517	0.0897246	0.124232	S	0.999507	A0A1D5QEK5	1435		KIAA1217	QEMNRMELDKFSHVDSPHSECKGGDLTDDQF
A0A1D5QEK5-S914	6.02443	3.65604	5.0191	6.71458	2.63849	1.28342	3.64882	1.57195	S	0.991015	A0A1D5QEK5	914		KIAA1217	PRGDAPVDKLELSEDSPNSEQDLEKLGGKSP
A0A1D5QEK5-S246	1.60246	1.6587	1.57645	1.71959	0.87497	0.57832	2.15097	1.58537	S	0.863699	A0A1D5QEK5	246		KIAA1217	PNSPPSTPVPHSMPPSPSRIPYGGTRSMVVP
A0A1D5QEK5-S1690	1.43758	0.0895488	2.10758	2.67411	0.778162	0.104074	0.850872	1.34328	S	0.998765	A0A1D5QEK5	1690		KIAA1217	KPTSPSLPASKIPALSPSSGKSSSLPSSSGD
A0A1D5QEK5-S273	0.939776	0.19685	0.160045	0.410956	0.228678	0.121161	0.110436	0.110008	S	0.999237	A0A1D5QEK5	273		KIAA1217	MVVPGNATIPRDRISSLPVSRPISPSPSAIL
A0A1D5QEK5-S281	19.9647	21.9506	34.7397	102.912	29.5169	20.6433	28.797	47.4913	S	0.999999	A0A1D5QEK5	281		KIAA1217	IPRDRISSLPVSRPISPSPSAILERRDVKPD
A0A1D5QEK5-S283	0.549161	0.104163	0.771734	1.59297	0.247859	0.0800415	1.16325	0.0595674	S	0.997271	A0A1D5QEK5	283		KIAA1217	RDRISSLPVSRPISPSPSAILERRDVKPDED
A0A1D5QEK5-S394	1.24311	1.90575	3.1427	3.60393	0.662184	0.572455	1.26597	1.83245	S	0.999644	A0A1D5QEK5	394		KIAA1217	PDSHLPTLGSKTPPASPHRVSDLRMIDMHAH
A0A1D5QEK5-S928	2.32035	1.24379	4.77987	2.54231	1.79913	1.1026	1.62521	1.76797	S	1	A0A1D5QEK5	928		KIAA1217	DSPNSEQDLEKLGGKSPPPPPPPPRRSYLPG
A0A1D5QEK5-S1678	8.89163	0.12272	17.1172	9.60665	4.98139	1.47689	3.28763	4.19632	S	0.999976	A0A1D5QEK5	1678		KIAA1217	ANGSAKKSGGDFKPTSPSLPASKIPALSPSS
A0A1D5QEK5-S1345	1.84761	0.384627	0.213065	1.6007	1.35574	0.127105	0.336099	0.641433	S	0.860478	A0A1D5QEK5	1345		KIAA1217	IFDEPMDIRSAYKRLSTIFEECDEELERMMM
A0A1D5QEK5-S693	0.157513	0.0613736	0.154898	0.1231	0.050864	0.765488	1.79673	1.10262	S	0.96196	A0A1D5QEK5	693		KIAA1217	KEEPHKLDSLLKRVRSMTDILTLLRRHVTDG
A0A1D5QEK8-S571	1.08502	0.339295	1.56057	1.53472	0.452626	0.515793	1.35929	1.74245	S	0.999854	A0A1D5QEK8	571			APDAHDNVKDENDGCSESELEEDKQDMKTAS
F7FJ51-S950	0.0916957	0.196845	0.315482	0.517324	0.458286	0.331365	0.229103	0.479206	S	0.886921	F7FJ51	950		LOC713831	KPPPPNTDPWLLRSKSPVGNPQLIQFSREVI
A0A1D5QEN7-S8	0.0842353	0.208979	0.253994	0.756647	0.838601	0.0936318	0.340969	0.963981	S	0.9988	A0A1D5QEN7	8			________MGLLSQGSPLSWEETKRHADHVR
A0A1D5QV82-S168	0.531324	0.189302	0.164264	0.155211	0.32248	0.275699	0.297045	0.0825774	S	1	A0A1D5QV82	168			SSSSVVKKRRKRRRKSQLDSLKRDDSVNTSE
A0A1D5QES2-S383	0.529985	0.537498	0.168769	0.217226	0.415107	0.642363	0.137585	0.424555	S	0.999984	A0A1D5QES2	383			DTDGGYIEERYEVSKSENENQEQIGESKEQQ
F7EJF0-S588	0.294023	0.109159	0.372576	0.813234	0.923478	1.45941	0.0852225	1.53233	S	0.887541	F7EJF0	588		SEC23A	TFSLYPQFMFHLRRSSFLQVFNNSPDESSYY
A0A5F8ABE1-S244	6.00317	7.69383	10.3779	27.833	19.3556	24.9451	20.46	19.208	S	1	A0A5F8ABE1	244		ERLIN2	FQHAIEVGSTNVRIGSIIFGERDYSKKPTPD
A0A1D5QEZ4-S1937	1.79422	1.5408	4.63869	0.209775	2.3237	4.78809	2.47601	0.0662264	S	0.999518	A0A1D5QEZ4	1937		NACA	SNIQENTQTPTVQEESEEEEVDETGVEVKDI
A0A1D5RDT5-S4	0.0983769	1.82165	1.41113	0.143717	0.0610205	1.23312	1.42802	2.2132	S	0.890534	A0A1D5RDT5	4		SCP2	____________MSSSPWEPAPLRRVFVVGV
F6WXB7-S187	1.66092	0.054195	0.151102	0.222225	1.56344	1.16041	1.62899	0.728721	S	0.999997	F6WXB7	187		KIZ	EILTREHIEVEEKRASPPVSPISVSEYCESE
F6WXB7-S191	0.59943	0.0618613	0.0443236	0.127562	0.965508	0.426833	0.554462	0.115917	S	0.99996	F6WXB7	191		KIZ	REHIEVEEKRASPPVSPISVSEYCESENKWS
F6WXB7-S169	0.0889759	0.117002	0.271821	0.628627	0.172542	0.396358	0.357879	0.226723	S	1	F6WXB7	169		KIZ	RTTGLKCDSSSRSEGSEGEILTREHIEVEEK
F6QMK0-S96	2.2485	0.321973	1.38581	2.38377	1.43202	1.53096	3.17631	1.6846	S	0.99897	F6QMK0	96			SEPESVCSTPLKRNESSSSVQNYFHLDSLQK
F6QMK0-S99	0.80276	0.325289	0.126191	0.127222	0.250072	0.180369	0.0658558	0.192262	S	0.837867	F6QMK0	99			ESVCSTPLKRNESSSSVQNYFHLDSLQKKLK
A0A1D5QF42-S2053	0.668467	0.5057	0.0874327	0.412868	0.627612	0.0700181	0.285111	0.113057	S	1	A0A1D5QF42	2053		MYO18A	GDADSLFTSLSERAASPERPPRKARVGPREE
A0A1D5QF42-S2172	0.12603	0.402153	0.103702	0.121113	0.965789	0.107564	0.331349	0.0985036	S	0.944788	A0A1D5QF42	2172		MYO18A	TLSPSLSRASGLGRESPDSRLSLGRSCLEEW
A0A1D5QF42-S101	12.7216	1.53641	4.70971	0.219841	0.688688	6.44829	6.02651	1.65343	S	0.971816	A0A1D5QF42	101		MYO18A	NRGSIILDSGHLSTASSSDDLKGEEGSFRGS
A0A1D5QF42-S102	14.3098	9.3811	13.193	14.193	6.58749	6.82746	8.49632	1.12254	S	0.962053	A0A1D5QF42	102		MYO18A	RGSIILDSGHLSTASSSDDLKGEEGSFRGSV
A0A1D5QF42-S1966	12.2356	5.54146	6.10067	6.32143	2.61979	2.49374	3.13048	0.174804	S	1	A0A1D5QF42	1966		MYO18A	MVTKYQKRKNKLEGDSDVDSELEDRVDGVKS
A0A1D5QF42-S1970	3.01661	1.33987	0.318819	0.481052	0.0879133	0.112826	0.0829012	0.107882	S	1	A0A1D5QF42	1970		MYO18A	YQKRKNKLEGDSDVDSELEDRVDGVKSWLSK
A0A1D5QF42-S1636	1.38075	0.832926	0.993059	2.01267	1.97358	1.11944	1.99291	1.29313	S	1	A0A1D5QF42	1636		MYO18A	VLREKRELEGKLATLSDQVNRRDFESEKRLR
A0A1D5QF42-S332	0.064562	0.564503	0.292192	0.0934389	0.0270611	0.229634	0.369556	0.0881493	S	0.999452	A0A1D5QF42	332		MYO18A	SRSWLRSGEGPRREPSDAKTEEQIAAEEAWN
A0A1D5QF42-S1839	0.230098	0.508835	0.258883	0.565645	0.599935	0.0308213	0.237996	0.454044	S	1	A0A1D5QF42	1839		MYO18A	ETRLEFERTQVKRLESLASRLKENMEKLTEE
A0A1D5QF42-S145	1.05841	0.910709	1.51948	0.609237	0.0818864	0.0456058	0.955206	0.044705	S	0.999499	A0A1D5QF42	145		MYO18A	QNSQMIVKRFSFSQRSRDESASETSTPSEHS
A0A1D5QF42-S149	0.818361	0.912796	1.38388	0.0782939	0.355976	0.105938	0.156673	0.0761287	S	0.78948	A0A1D5QF42	149		MYO18A	MIVKRFSFSQRSRDESASETSTPSEHSAAPS
A0A1D5QF42-S157	0.0799414	0.902813	3.09958	0.128813	0.094129	0.12617	0.137257	0.0407924	S	0.997953	A0A1D5QF42	157		MYO18A	SQRSRDESASETSTPSEHSAAPSPQVEVRTL
A0A1D5QF42-S83	0.623347	0.519855	0.288485	0.210762	0.232028	0.380906	0.11358	0.155044	S	0.98211	A0A1D5QF42	83		MYO18A	IKVASGSDLHLTDIDSDSNRGSIILDSGHLS
A0A1D5QF42-S2422	0.226306	0.0730588	0.0755053	0.135703	0.794861	0.0989369	0.740942	0.182781	S	1	A0A1D5QF42	2422		MYO18A	KEVDSLMMRYLYRPESD______________
A0A1D5QF51-S548	2.04181	0.115744	0.1498	1.71569	0.724384	0.933652	1.27554	1.00116	S	0.999999	A0A1D5QF51	548			VGGLSGGALSPLRAASDPLLSSVSPAVSKAS
A0A1D5QF51-S556	0.457138	0.369606	0.136858	0.136757	0.115969	0.0692167	0.151124	0.123083	S	0.990592	A0A1D5QF51	556			LSPLRAASDPLLSSVSPAVSKASSRRSSFSM
A0A1D5QF51-S568	0.691652	0.289383	0.191226	0.115298	0.783308	0.627983	0.252108	0.470553	S	0.899962	A0A1D5QF51	568			SSVSPAVSKASSRRSSFSMEEES________
F7HQ76-S805	2.32252	0.725644	1.92327	5.29949	1.43483	1.22591	0.878098	1.26893	S	0.999999	F7HQ76	805	Kinesin-like protein		REGPEIPASKMQRSHSPVPTAAPAHSPSPAS
F6QS34-S298	0.549658	0.660336	1.59232	1.29564	0.90876	0.514261	0.0302684	0.864128	S	0.999151	F6QS34	298		MFAP3L	RDEVYTIPNSLKRSDSPAADSDASSLHEQPQ
A0A5F7ZIM8-S981	0.048887	0.109685	0.084362	0.159469	0.367039	0.188929	0.15068	0.230619	S	0.999926	A0A5F7ZIM8	981		PHKA1	EFGVERSVRPTDSNVSPAISIHEIGAVGATK
A0A1D5QF92-S4441	5.96887	2.11738	4.36974	2.6299	2.29131	2.52988	3.29202	6.05447	S	1	A0A1D5QF92	4441		LRP1	PVYATLYMGGHGSRHSLASTDEKRELLGRGP
A0A1D5QF92-S4444	9.42672	2.97043	7.26978	0.992598	1.87896	2.80125	2.99254	10.1502	S	0.999443	A0A1D5QF92	4444		LRP1	ATLYMGGHGSRHSLASTDEKRELLGRGPEDE
A0A1D5QXU0-S1133	0.201092	0.0734357	0.210399	0.411326	0.682624	0.235379	0.187811	0.101697	S	0.825701	A0A1D5QXU0	1133		EIF4G3	LPSATARPNTFMRGGSSKDLLDNQSQEEQRR
A0A1D5QXU0-S435	5.85322	7.47118	5.40336	7.21239	4.94691	8.79517	11.9953	17.1559	S	1	A0A1D5QXU0	435		EIF4G3	QTEEILDSQNLNSRRSPVPAQIAITVPKTWK
A0A1D5QXU0-S172	4.86358	12.8487	14.0469	6.86324	5.11146	5.73236	1.60025	7.5012	S	0.999999	A0A1D5QXU0	172		EIF4G3	KQEEKPKPDPVLKSPSPVLRLVLSGEKKEQE
A0A1D5QFC1-S141	1.17596	0.852238	0.837968	0.958526	0.149233	2.11211	0.709028	0.160609	S	0.886089	A0A1D5QFC1	141			LGKVLTPTQVKNRPTSISWDGLDSGKLYTLV
A0A1D5QFC1-S143	0.449817	0.781291	0.168776	1.39461	0.566806	0.902151	0.968229	0.888031	S	0.999703	A0A1D5QFC1	143			KVLTPTQVKNRPTSISWDGLDSGKLYTLVLT
A0A1D5QFC5-S698	3.2346	1.86991	0.0748763	0.107583	1.42102	0.0711632	4.90906	9.93022	S	1	A0A1D5QFC5	698		AFF1	APSGPEPTKDNVGDRSPEHFALVPLTQSQGP
F6UEA7-S555	3.26438	0.0854503	2.73869	3.86281	1.99375	1.38987	2.9579	3.36986	S	1	F6UEA7	555		DLC1	LNEPEEPSDIPERRDSGVGASLTRSNRHRLR
F6UEA7-S502	0.396525	0.542035	0.236266	0.054763	1.222	0.159605	0.73468	0.157874	S	0.864708	F6UEA7	502		DLC1	RIVNQWSEKFSDEGDSDSALDSVSPCPSSPK
F6UEA7-S92	3.5878	4.18555	6.39879	6.31999	4.90682	0.798245	3.2663	11.7219	S	1	F6UEA7	92		DLC1	KCAVMKLEISPHRKRSDDSDEDEPCAISGKW
F6UEA7-S95	3.27641	4.2934	5.55548	5.44322	4.90682	0.798245	2.58582	11.2722	S	1	F6UEA7	95		DLC1	VMKLEISPHRKRSDDSDEDEPCAISGKWTFQ
F6UEA7-S168	0.728827	0.300414	0.4661	0.478214	0.497466	0.298701	0.15359	0.392183	S	0.934988	F6UEA7	168		DLC1	DRGERQEVSSVRSLSSTGSLASHAPPSEDAA
A0A1D5QFG4-S64	0.363323	0.106734	1.20709	1.24835	0.0993311	2.52789	0.955554	1.81588	S	1	A0A1D5QFG4	64		MB21D1	GKFGPARKPGSGQKKSPPDTQERSPVRATGA
A0A1D5QFG4-S72	1.09787	4.13216	1.58975	4.66905	6.03786	9.40895	0.955554	3.68794	S	0.999994	A0A1D5QFG4	72		MB21D1	PGSGQKKSPPDTQERSPVRATGARAKKAPQR
A0A1D5QFH0-S508	3.07877	6.19219	7.45183	9.10925	7.73308	9.00482	7.11039	7.97543	S	0.999998	A0A1D5QFH0	508		TNFAIP3	SLSTSLPPSCHQRSKSDPSQLVRSPSPHSCH
F6U387-S515	0.145107	0.132414	0.213877	0.106304	0.653651	0.426496	0.23662	0.274478	S	1	F6U387	515		LIN54	CSSICKCIGCKNFEESPERKTLMHLADAAEV
A0A1D5QFJ1-S692	0.163269	0.0711615	0.125897	0.11466	0.414533	0.624461	0.24211	0.0847836	S	0.983914	A0A1D5QFJ1	692		VCPIP1	DGPSSAPATPTKAPYSPTTSKEKKIRITTND
A0A1D5QFJ1-S922	0.994254	1.53941	2.42094	2.47774	2.51135	0.321166	1.49454	1.96605	S	0.999056	A0A1D5QFJ1	922		VCPIP1	VSQVRAEATTRSRESSPSHGLLKLGSGGVVK
A0A1D5QFJ1-S1122	1.91412	0.0748273	3.89804	2.36486	1.92248	1.79328	2.90723	0.0851949	S	1	A0A1D5QFJ1	1122		VCPIP1	LGAAFATRSKAQRGNSVEELEEMDSQDAEMT
A0A1D5QFJ1-S671	2.0552	5.39799	0.174473	5.75288	7.27196	8.13911	4.94173	6.08779	S	0.999986	A0A1D5QFJ1	671		VCPIP1	TEKLKQEQKGQPRTVSPSTIRDGPSSAPATP
A0A1D5QVS6-S57	4.48496	3.67519	11.0636	9.73701	5.98285	7.24998	5.69951	5.16833	S	1	A0A1D5QVS6	57		LOC722263	RLIFAGKQLEDGRTLSDYNIQKESTLHLVLR
A0A1D5QVS6-S65	0.0901036	0.277164	0.12837	0.25273	0.254208	0.470632	0.474616	0.552371	S	0.858081	A0A1D5QVS6	65		LOC722263	LEDGRTLSDYNIQKESTLHLVLRLRGGMQIF
A0A1D5QFM2-S115	2.2304	0.747878	0.753218	0.171591	1.80635	1.75958	0.540819	0.745844	S	0.999996	A0A1D5QFM2	115		LAT2	YNWGRFRKPPEDDANSYENVLICKQKTTEPV
A0A1D5QFP2-S387	0.618633	1.57932	2.615	1.26015	1.12274	0.680572	0.292069	3.47263	S	1	A0A1D5QFP2	387			SMKYKDKWATDQEDCSDQDLAGTPDLGPQKS
A0A1D5QFP2-S402	0.35421	1.4352	2.21786	0.580449	0.319766	0.471045	0.10102	3.24487	S	1	A0A1D5QFP2	402			SDQDLAGTPDLGPQKSPLWEKNGFENSHLRT
A0A1D5QFP2-S216	0.430605	0.304864	0.129053	0.376185	0.267822	0.273953	0.160687	0.367454	S	0.984197	A0A1D5QFP2	216			VNKRSNSKGCLTTPNSPSMHSRSLTLGPSLS
A0A1D5QFP2-S182	25.8341	21.1075	25.2425	14.8531	12.742	0.0821415	23.5228	19.6125	S	0.99838	A0A1D5QFP2	182			ELYAWDNRRETFRKSSLGNDETDKEKKKFLG
A0A1D5QFP2-S1089	0.179033	0.042915	0.131663	0.26519	0.152799	0.0822608	0.0928035	0.104043	S	0.961825	A0A1D5QFP2	1089			RKTAEHTGEGRPVKLSYTEAEGERSALLAAI
A0A1D5QFP2-S294	3.21379	5.82381	2.3158	2.35375	2.18532	1.42211	1.08491	1.46626	S	1	A0A1D5QFP2	294			KRRAPAPPPPQPPPPSPLIPNRTEDKEENRK
A0A1D5QFP2-S864	0.0779933	0.0958918	0.168308	0.213004	0.0999603	0.125448	0.0628757	0.206087	S	0.998982	A0A1D5QFP2	864			VLAAPPVTVKDDRTSSPHSETQGWKDGAQRP
A0A1D5QLB0-S579	0.740627	0.962162	1.21041	2.08768	0.870777	1.19355	1.32263	0.0931384	S	1	A0A1D5QLB0	579			PPQRDSSAPGRFHVGSAESMLHVRPGGYTPQ
A0A1D5RE26-S288	0.724121	0.541575	0.279383	0.772171	1.0812	0.577585	0.366243	0.302094	S	1	A0A1D5RE26	288		SAFB	LASESTAHAQSSKADSLLAVVKREPAEQPGD
A0A1D5RE26-S383	6.54242	6.31919	17.1065	7.76037	6.59715	5.0348	3.845	9.15049	S	0.999999	A0A1D5RE26	383			APKESSTSEGADQKMSSPEDDSDTKRLSKEE
A0A1D5RE26-S384	6.20225	5.8435	15.0242	6.69196	5.96916	6.44997	3.4348	8.06627	S	0.999847	A0A1D5RE26	384			PKESSTSEGADQKMSSPEDDSDTKRLSKEEK
A0A1D5RE26-S263	1.29605	0.0612186	0.109397	0.163368	0.77711	1.69649	0.133862	1.01374	S	1	A0A1D5RE26	263		SAFB	VGPDRKLAEEEDLFDSAHPEEGDLDLASEST
A0A1D5RE26-S234	4.97706	5.00479	6.65261	10.6187	12.1872	18.2559	16.8012	13.1322	S	0.998717	A0A1D5RE26	234		SAFB	DILGETCKSEPVKEESSELEQPFAQDTSSVG
A0A1D5RE26-S235	0.0511495	14.3884	1.40952	0.18797	0.177966	0.776744	1.61462	0.0673401	S	0.753597	A0A1D5RE26	235		SAFB	ILGETCKSEPVKEESSELEQPFAQDTSSVGP
A0A1D5RE26-S247	18.2146	10.4858	4.72612	5.90216	17.3446	13.5983	21.3418	4.95914	S	0.951719	A0A1D5RE26	247		SAFB	EESSELEQPFAQDTSSVGPDRKLAEEEDLFD
A0A1D5RE26-S604	3.28501	3.80369	2.93662	3.80112	6.13138	4.20019	3.34783	5.40171	S	1	A0A1D5RE26	604		SAFB	SQDRKSASREKRSVVSFDKVKEPRKSRDSES
A0A1D5RE26-S760	0.257364	0.119053	0.189361	0.259542	0.275903	0.119052	0.214159	0.192246	S	0.999996	A0A1D5RE26	760		SAFB	FHDFDHRDRGRYPDHSVDRREGSRSMMGERE
A0A5F7ZWE8-S253	0.0847405	0.25397	0.123986	1.47665	1.48544	1.37052	1.14149	0.820401	S	0.965995	A0A5F7ZWE8	253		SH3GL1	GGFPCTTAPKIAASSSFRSSDKPIRTPSRSM
A0A1D5R7V5-S358	0.269047	0.443858	0.612062	0.940802	0.43254	0.739975	0.628622	0.373983	S	0.942775	A0A1D5R7V5	358		SIK2	SFPVEQRLDGRQRRPSTIAEQTVAKAQTVGL
A0A1D5QFZ2-S1195	7.88525	10.005	8.4625	16.2478	5.62625	0.162647	12.5443	0.0740222	S	1	A0A1D5QFZ2	1195		ARHGEF11	QGKHPVLLEDPEQEGSAEEEELGVLPCPSTS
A0A1D5QFZ2-S698	0.056592	0.120099	0.0980497	0.0596936	0.0645253	0.0889501	0.100801	0.046021	S	0.822495	A0A1D5QFZ2	698		ARHGEF11	AEATRLHQSASSSASSLSTRSLENPTPPFTP
A0A1D5QFZ2-S1451	3.40853	7.13511	4.11174	7.04686	3.288	2.78792	4.67371	7.72746	S	0.99988	A0A1D5QFZ2	1451		ARHGEF11	PRPQLQGGNGDPRRLSRSPPSLALRDVGMIF
A0A1D5QFZ2-S1453	5.53767	12.1768	10.1757	12.474	7.12306	4.45516	6.61443	9.56008	S	1	A0A1D5QFZ2	1453		ARHGEF11	PQLQGGNGDPRRLSRSPPSLALRDVGMIFRT
A0A1D5QFZ2-S1335	1.37822	1.20238	0.1774	0.945778	0.122391	0.68022	0.752573	0.0900305	S	1	A0A1D5QFZ2	1335		ARHGEF11	VGLCSLEHLPPRTRNSGIWESPELDRNLAED
A0A1D5QFZ2-S291	0.630125	0.691065	0.213032	0.123507	0.211527	0.579499	0.0564471	0.111672	S	0.991983	A0A1D5QFZ2	291		ARHGEF11	SLMNRNSILSDPGLDSPRTSPVIMARVAQHH
A0A1D5QFZ2-S295	0.946654	0.247515	0.213032	0.123507	0.211527	1.01921	0.0443811	0.204959	S	0.966454	A0A1D5QFZ2	295		ARHGEF11	RNSILSDPGLDSPRTSPVIMARVAQHHRRQG
A0A1D5QFZ2-S311	0.66882	1.44408	0.0658497	1.15206	0.836841	1.00702	1.11579	0.398051	S	0.999998	A0A1D5QFZ2	311		ARHGEF11	PVIMARVAQHHRRQGSDAAVPSTGDQGVDQS
A0A1D5QFZ2-S1497	0.61704	0.499462	0.324569	0.359098	0.237737	0.504797	0.404571	0.536624	S	0.996914	A0A1D5QFZ2	1497		ARHGEF11	MELAHRELLKSLGGESSGGTTPVGSFHTEAA
A0A1D5QFZ2-S1498	8.93634	14.5649	4.89809	16.1721	4.37063	4.99345	6.77567	2.4073	S	0.991798	A0A1D5QFZ2	1498		ARHGEF11	ELAHRELLKSLGGESSGGTTPVGSFHTEAAR
A0A1D5QFZ2-S675	0.209855	0.243425	0.880793	0.756708	0.381379	0.0397795	0.770557	0.302143	S	0.999751	A0A1D5QFZ2	675		ARHGEF11	EMKRSRKAENVPRSRSDVDMDAAAEATRLHQ
A0A1D5QFZ2-S596	3.95738	1.80421	0.204198	0.258104	0.1055	1.82283	2.35969	2.88435	S	1	A0A1D5QFZ2	596		ARHGEF11	GKPKSSSQSTFHIPLSPVEVKPGNVRNIIQH
A0A1D5QFZ2-S1520	0.541288	0.119586	0.326178	0.547571	0.59282	1.47484	0.0577695	0.286844	S	0.956254	A0A1D5QFZ2	1520		ARHGEF11	GSFHTEAARWTDGSLSPPTKEPLASDSRNSH
A0A5F7ZJ98-S223	1.23099	0.878398	1.84024	1.033	0.650595	1.45767	0.925258	0.764011	S	0.999934	A0A5F7ZJ98	223			QDESKLKMTECRRASSPSLIERNGLKLSLSP
F7AFL1-S108	1.37614	6.92049	6.51551	14.4196	9.6074	22.0798	18.4301	13.1123	S	1	F7AFL1	108	Ubiquitin carboxyl-terminal hydrolase	USP14	ELKDALKRYAGALRASGEMASAQYITAALRD
F7AFL1-S457	1.17497	1.65239	1.61453	5.54212	6.6716	4.59161	4.22494	5.88987	S	1	F7AFL1	457	Ubiquitin carboxyl-terminal hydrolase	USP14	VLLYGPRRVEIMEEESE______________
A0A1D5QG11-S67	0.139684	0.805065	0.103612	0.458022	0.377712	0.373724	0.600927	0.555686	S	1	A0A1D5QG11	67		CAPN2	PAIPSALGFKELGPYSSKTRGIEWKRPTEIC
A0A1D5QG11-S458	0.063186	0.0787005	0.193434	0.162848	0.123465	0.160445	0.100604	0.215253	S	0.924574	A0A1D5QG11	458		CAPN2	HLSKNFFLTNRARERSDTFINLREVLNRFKL
F7GTQ2-S731	0.948283	0.271461	2.00953	1.90286	0.729018	0.794738	1.03278	0.348373	S	1	F7GTQ2	731	Serine/threonine-protein kinase	PRKD3	VKLCDFGFARIIGEKSFRRSVVGTPAYLAPE
F7GTQ2-S213	20.5837	6.75519	13.6414	18.6357	19.2285	19.9971	18.1004	20.3534	S	1	F7GTQ2	213	Serine/threonine-protein kinase	PRKD3	FKIPNNCSGVRKRRLSNVSLPGPGLSVPRPL
F7GTQ2-S216	8.66133	0.109661	3.21694	6.21944	5.14288	5.92256	4.61729	5.40801	S	1	F7GTQ2	216	Serine/threonine-protein kinase	PRKD3	PNNCSGVRKRRLSNVSLPGPGLSVPRPLQPE
F7GTQ2-S735	0.088395	1.58702	0.966304	2.78247	0.160249	0.12732	1.7692	1.59777	S	0.999709	F7GTQ2	735	Serine/threonine-protein kinase	PRKD3	DFGFARIIGEKSFRRSVVGTPAYLAPEVLRN
F7GTQ2-S391	0.87577	0.546047	0.273011	0.139129	0.686231	0.969288	0.670186	1.16322	S	0.982289	F7GTQ2	391	Serine/threonine-protein kinase	PRKD3	MQDPDPDHEDANRTISPSTSNNIPLMRVVQS
A0A1D5QG66-S7	0.549667	0.0990493	0.184018	0.159523	0.734947	0.116325	0.346278	0.0749438	S	0.91613	A0A1D5QG66	7		NAP1L4	_________MADHSFSDGVPSDSVEAAKNAS
A0A1D5QG66-S125	264.377	702.556	757.198	1175.56	376.477	437.63	884.692	471.664	S	1	A0A1D5QG66	125		NAP1L4	ITGDVEPTDAESEWHSENEEEEKLAGDMKNK
A0A1D5QG66-S47	11.7877	4.15035	3.94396	11.557	15.8373	8.21614	14.4449	5.87031	S	1	A0A1D5QG66	47		NAP1L4	MQNPRVLAALQERLDSVPHTPSSYIETLPKA
A0A1D5QG66-S54	3.28248	3.26787	1.91158	4.64931	0.137098	9.50191	6.47437	6.46969	S	0.968733	A0A1D5QG66	54		NAP1L4	AALQERLDSVPHTPSSYIETLPKAVKRRINA
A0A1D5QGA1-S123	1.59006	2.70777	2.74663	3.11908	0.592784	0.458794	1.05655	2.76434	S	0.980066	A0A1D5QGA1	123			VTTGDAAAELATDGDSDTDEEARLALRAEPP
A0A1D5QGA1-S395	2.44604	4.13066	5.63787	5.25795	1.50928	2.09435	2.63664	4.56348	S	1	A0A1D5QGA1	395			AVDEQLFRSVEGQAASDKEEEEEEKWREEQK
A0A1D5QGC8-S268	0.112352	0.126344	0.267206	1.35642	1.31491	0.916806	0.150818	4.19152	S	0.973337	A0A1D5QGC8	268			DSSSNLGGVKLEGKKSPLSSILFSALDSDTR
A0A1D5QGC8-S928	2.46414	1.47147	1.12899	1.34968	0.765765	1.23385	3.08041	1.11154	S	1	A0A1D5QGC8	928			SSHSLSEYSHGQSPRSPISPELHSAPLTPVA
A0A1D5QGC8-S982	1.63124	2.03596	3.76309	4.20167	4.34655	3.13387	3.1515	3.50959	S	1	A0A1D5QGC8	982			QSVQPWERRTFPLAHSPQAECEDQLDAQERA
A0A5K1UN35-S339	0.662287	0.735488	0.0947942	0.0504345	0.149993	0.20337	0.107472	0.0715128	S	0.912979	A0A5K1UN35	339		SPRYD3	IMGCGIMFPRDYILDSEGDSDDSCDTVILSP
A0A5K1UN35-S343	0.662287	0.735488	0.177045	0.111922	0.054156	0.0437823	0.0795978	0.136063	S	0.807722	A0A5K1UN35	343		SPRYD3	GIMFPRDYILDSEGDSDDSCDTVILSPTARA
F7FRR6-S1242	0.564626	0.332426	1.91158	1.51533	0.962268	0.446588	0.62298	0.593976	S	1	F7FRR6	1242		SCRIB	HRNSLESISSIDRELSPEGPGKEKEPPGQTL
F7FRR6-S35	1.40229	3.60907	1.90139	3.71414	3.62675	2.57092	2.97544	4.10035	S	1	F7FRR6	35		SCRIB	RHCSLQAVPEEIYRYSRSLEELLLDANQLRE
F7FRR6-S857	2.93353	1.58402	2.71187	2.01427	1.3061	0.114799	2.16791	3.0458	S	1	F7FRR6	857		SCRIB	ERRGGGLRLPLLPAESPGPLRQRHVACLARS
F7FRR6-S515	2.1904	5.44496	9.46404	2.48802	2.05414	2.57062	3.78994	4.18074	S	0.999998	F7FRR6	515		SCRIB	PDPGSPLPAEEEKRLSAESGLSEDSRPSAST
F7FRR6-S521	1.00023	3.65797	7.86024	0.141222	2.28605	1.36555	1.72337	0.212581	S	0.993574	F7FRR6	521		SCRIB	LPAEEEKRLSAESGLSEDSRPSASTVSEAEP
F7FRR6-S524	0.0655142	0.649562	2.64246	0.0979027	0.206408	0.084058	0.209516	0.0382122	S	0.970963	F7FRR6	524		SCRIB	EEEKRLSAESGLSEDSRPSASTVSEAEPEGP
F7FRR6-S527	0.117616	2.56621	4.65564	2.53532	0.39567	1.44107	1.64639	0.563924	S	0.979164	F7FRR6	527		SCRIB	KRLSAESGLSEDSRPSASTVSEAEPEGPSAE
F7FRR6-S839	16.7576	23.8764	31.6974	24.2531	12.6833	13.697	25.2274	31.1873	S	0.999991	F7FRR6	839		SCRIB	ENAVTITPLRPEDDYSPRERRGGGLRLPLLP
F7FRR6-S1230	15.298	12.0163	19.8056	12.4173	8.02587	10.475	20.4327	4.20776	S	1	F7FRR6	1230		SCRIB	GVIANPFAAGISHRNSLESISSIDRELSPEG
F7FRR6-S1236	2.67879	0.870181	0.385835	0.481095	0.959762	0.0573309	1.11535	0.0261119	S	0.953109	F7FRR6	1236		SCRIB	FAAGISHRNSLESISSIDRELSPEGPGKEKE
F7FRR6-S504	0.044716	1.12791	0.356443	1.20671	1.12102	1.58393	0.59819	0.135739	S	1	F7FRR6	504		SCRIB	EGRRSEACPCQPDPGSPLPAEEEKRLSAESG
A0A5F8A5Z6-S265	43.1456	95.9156	0.209263	0.0617752	36.1685	0.147719	0.204697	52.0148	S	0.794813	A0A5F8A5Z6	265			GCSGPADSECPPPPSSPVHKAELEKKLSSER
A0A5F8A5Z6-S342	9.00403	52.8543	0.0745666	10.2252	0.0961239	19.9603	21.1043	0.0438036	S	0.758578	A0A5F8A5Z6	342			IISLGKKKPSTDEQTSSAEEDVPTCGYLNVL
A0A5F8A5Z6-S664	5.11081	17.5992	6.51562	4.30428	0.81035	0.827372	4.54227	1.52578	S	0.999404	A0A5F8A5Z6	664			GGVTLGLAIEPKSGTSNPQSPVFRHRTLENS
A0A5F8A5Z6-S668	12.6682	56.9243	33.166	15.4759	7.85252	8.65612	25.238	15.5259	S	1	A0A5F8A5Z6	668			LGLAIEPKSGTSNPQSPVFRHRTLENSPISS
A0A5F8A5Z6-S710	0.158201	0.105092	0.419552	0.0576723	0.375902	0.0530377	0.0426755	0.366573	S	0.798695	A0A5F8A5Z6	710			VNSAAVLKKSQVAPGSSPCRGHVLRKAKEWE
A0A5F8A5Z6-S548	1.28709	0.814395	0.21542	0.136664	0.0601846	0.083065	0.847817	0.119402	S	1	A0A5F8A5Z6	548			QPKKADPAAGVKRTASNAAQYKYGKNRVEAD
A0A5F8A5Z6-S679	25.1925	34.5629	30.3499	44.3259	7.38907	0.29535	28.7244	26.8594	S	0.999038	A0A5F8A5Z6	679			SNPQSPVFRHRTLENSPISSCDTSDTEGPVP
A0A5F8A5Z6-S687	21.2597	5.6002	24.1085	40.1065	15.5366	0.104596	26.2711	29.7983	S	0.9907	A0A5F8A5Z6	687			RHRTLENSPISSCDTSDTEGPVPVNSAAVLK
A0A1D5QGK0-S300	0.150735	0.188328	0.226485	0.392984	0.10463	0.166709	0.161931	0.123359	S	1	A0A1D5QGK0	300		TMEM248	FCYAVIKGRPSKLRQSNPEFCPEKVALAEA_
A0A1D5QIM9-S38	0.159763	0.110964	0.153993	0.554479	0.0774425	1.80691	1.38986	1.80709	S	0.999998	A0A1D5QIM9	38			YNIHVNGVLHCRVRYSQLLGLHEQLRKEYGA
F6T021-S361	0.705588	0.662904	1.26191	1.15681	0.62425	0.681475	1.34656	1.0726	S	1	F6T021	361		BEND5	VATKKKKDAVPKPPLSPHKLSIVRECLYDRI
F7GAW9-S252	0.721524	2.65866	1.03123	1.19834	0.435694	0.378349	0.510932	0.75675	S	0.999503	F7GAW9	252		BCL6B	SSSEEGPIPGPQSRLSPTAATVQFKCGAPAS
A0A1D5QVV7-S191	0.38572	0.189828	0.123101	1.64261	2.10048	2.44458	2.00062	1.38898	S	1	A0A1D5QVV7	191		ERC1	ESKLSSSMNSIKTFWSPELKKERALRKDEAS
A0A1D5QVV7-S21	0.488186	0.796527	0.33727	0.563486	0.287468	0.172197	0.0660359	0.0997506	S	0.997613	A0A1D5QVV7	21		ERC1	RSVGKVEPSNQSPGRSPRLPRSPRLGHRRTN
A0A5F7ZKL5-S319	0.052749	0.197872	0.146278	0.294132	0.0867019	0.219052	0.153385	0.206617	S	0.999811	A0A5F7ZKL5	319		CEP95	DLDDRVFLTSKLPKDSKEEVYPAQVQGPRTR
A0A5F7ZKL5-S224	0.229555	0.145511	0.0933254	0.17207	0.177847	0.21994	0.153779	0.178836	S	0.995164	A0A5F7ZKL5	224		CEP95	TSASPSFKSREDVLYSPSVLSKNRTSFVEDT
A0A1D5QGW6-S190	4.57282	9.70625	0.126054	0.0896257	0.153911	0.192181	0.123315	0.0873016	S	0.825351	A0A1D5QGW6	190		ABLIM1	GRDCLCQLCAQPMSSSPKETTFSSNCAGCGR
A0A1D5QGW6-S697	1.10791	2.65149	0.233858	0.130064	1.305	0.0857989	1.79204	3.26576	S	1	A0A1D5QGW6	697		ABLIM1	ERHLAPEVFREIFGMSIQEFDKLPLWRRNDM
A0A1D5QGW6-S647	1.64526	2.21485	1.20237	0.265005	1.2042	2.58915	3.09675	1.43984	S	1	A0A1D5QGW6	647		ABLIM1	LPDGHMPAMRMDRGVSMPNMLEPKIFPYEML
A0A1D5QGW6-S341	6.37872	13.5634	2.05158	3.62388	4.94325	3.72392	4.86232	9.15099	S	0.999828	A0A1D5QGW6	341		ABLIM1	SSESIYSRPGSSIPGSPGHTIYAKVDNEILD
A0A1D5QGW6-S618	0.3486	0.33325	0.109691	0.220615	0.628737	0.364153	0.626474	0.548194	S	0.999939	A0A1D5QGW6	618		ABLIM1	NGLHRPVSTDFAQYNSYGDVSGGVRGEQTLP
A0A1D5QGW6-S396	8.80286	4.87394	4.55008	6.76393	3.18421	1.64167	4.97259	4.15903	S	1	A0A1D5QGW6	396		ABLIM1	EPFYTSGYDDKQERQSLGESPRTLSPTPSAE
A0A1D5QGW6-S400	1.84227	2.63116	2.51427	1.00051	1.07118	0.376557	1.0174	1.42799	S	1	A0A1D5QGW6	400		ABLIM1	TSGYDDKQERQSLGESPRTLSPTPSAEGYQD
A0A1D5QGW6-S405	1.73268	2.28525	0.933842	0.875558	4.42002	0.742594	1.51752	0.935421	S	0.907535	A0A1D5QGW6	405		ABLIM1	DKQERQSLGESPRTLSPTPSAEGYQDVRDRM
A0A1D5QGW6-S409	0.727822	0.309326	0.166043	0.0922228	0.396611	0.106835	0.219619	0.845199	S	0.981277	A0A1D5QGW6	409		ABLIM1	RQSLGESPRTLSPTPSAEGYQDVRDRMIHRS
A0A1D5QGW6-S527	12.327	13.2831	10.542	14.8356	10.2741	5.11045	10.8252	18.4008	S	1	A0A1D5QGW6	527		ABLIM1	GPPSFAAVGPDMRRRSSGREEDDEELLRRRQ
A0A1D5QGW6-S528	5.93693	4.31544	0.80395	6.88648	7.22514	2.66893	7.29038	9.91414	S	1	A0A1D5QGW6	528		ABLIM1	PPSFAAVGPDMRRRSSGREEDDEELLRRRQL
A0A1D5QGW6-S447	2.68187	5.65231	1.62772	3.01503	2.37554	0.986945	2.54921	6.29515	S	1	A0A1D5QGW6	447			SPVYSRHSYTPTTSRSPQHFHRPDQGINIYR
A0A1D5QGW6-S596	7.37035	17.5596	13.4837	14.0709	14.0586	11.9638	10.4644	15.2336	S	0.999982	A0A1D5QGW6	596		ABLIM1	SPINSASYIPSSKTASLPGYGRNGLHRPVST
A0A1D5QGW6-S326	55.6798	66.7676	28.1711	55.1683	25.8372	19.1839	36.045	47.8145	S	0.995941	A0A1D5QGW6	326		ABLIM1	IRRTGRSPSLQPTRTSSESIYSRPGSSIPGS
A0A1D5R8T7-S319	0.0409667	0.15535	0.197974	0.868998	0.567784	0.148724	0.0394839	0.572196	S	0.994108	A0A1D5R8T7	319		LUC7L	SAKYKFSRERASREESWESGRSERGPPDWRL
A0A1D5QGZ5-S182	3.981	1.48645	4.25721	1.81402	6.05277	4.22561	1.83954	4.43187	S	1	A0A1D5QGZ5	182			AAALRATQEELQRDRSPAAETPPLQRRPSVR
A0A1D5QGZ5-S239	0.889942	0.0925907	0.693121	0.0628246	0.150487	1.96418	0.419409	0.176458	S	1	A0A1D5QGZ5	239			QRPGPAGTSSSADPASPDLGPRGPDLAALQA
A0A1D5QGZ5-S118	1.01389	0.603652	0.316062	0.602595	0.668272	1.15425	0.301749	0.464901	S	0.844959	A0A1D5QGZ5	118			AIVRCDAVMPPGRSRSLLLLVCQEPERAQPD
A0A5F8A1K7-S45	0.0292991	0.0751398	1.39504	1.08196	0.171698	0.966087	0.55661	0.627443	S	0.972484	A0A5F8A1K7	45		CASC3	LRGGGSCSGSAGGGGSGSLPSQRGGRIGALH
A0A5F8A1K7-S363	0.463219	0.0531597	0.916409	0.333518	0.201649	1.36701	1.2645	0.511694	S	1	A0A5F8A1K7	363		CASC3	SYRSRRLEQTPVRDPSPEAADVPVLGSPEKE
A0A1D5QH14-S567	0.841781	0.804188	0.497533	0.559579	0.118954	1.36756	1.18082	0.765138	S	0.999932	A0A1D5QH14	567			SLDRVESVFETLVEDSPEEESTLTKLGNTIS
A0A5F8AUJ3-S719	0.467237	1.7872	1.3723	4.74493	0.930178	1.28918	0.801019	4.65216	S	0.964798	A0A5F8AUJ3	719		VAV2	KYPYKSRERSASRASSRSPVFTPRVIGTAVA
A0A5F8AUJ3-S721	0.754645	1.7872	3.05838	0.75457	1.31466	2.03815	1.36982	1.44	S	1	A0A5F8AUJ3	721		VAV2	PYKSRERSASRASSRSPVFTPRVIGTAVARY
A0A1D5QH18-S699	1.05271	3.51385	3.88935	0.145687	2.30011	2.79558	2.49673	3.11293	S	1	A0A1D5QH18	699			SSPINRPSSATNKALSPVTSRTPGVAASAPT
A0A1D5QH18-S904	10.2737	15.7653	10.1723	0.141097	8.8085	17.9772	63.9981	20.1147	S	0.936405	A0A1D5QH18	904			ESSLDSGISGRKRKASVSLTDDEVDDEEETI
A0A1D5QH18-S1614	1.12158	2.16499	1.13006	1.20443	0.589813	1.16889	0.999282	0.687978	S	1	A0A1D5QH18	1614			NALAVGEPGTASKPASPIGGPTQEEKTRLLK
A0A1D5QH18-S974	0.907923	1.19949	0.153048	5.57029	4.36856	3.09022	3.21397	6.00507	S	0.967842	A0A1D5QH18	974			PSSQWPRPKPDGEDTSGEEDADDCPGDRENR
F6TYT5-S203	0.0792358	27.6683	1.91212	28.3861	41.5596	73.2471	42.3659	30.6867	S	0.999676	F6TYT5	203		GORASP1	APLHDALPPGPTLEDSPSLETGSRQSDYMEA
F6TYT5-S205	1.92281	0.108379	0.0925314	0.187254	2.52468	3.91427	1.9498	0.152544	S	0.98724	F6TYT5	205		GORASP1	LHDALPPGPTLEDSPSLETGSRQSDYMEALL
A0A1D5QH41-S285	0.379929	0.536043	0.918351	1.17819	0.388726	0.470831	0.520809	0.442623	S	1	A0A1D5QH41	285		LOC698760	ASSVNGGNIKGIEGNSPGNLPKFCHECGTKY
A0A1D5QH58-S578	0.558662	0.195083	0.881319	0.514301	0.720069	0.38792	0.124241	0.175845	S	0.979713	A0A1D5QH58	578			VHPPGVSRLGLQRHPSDSVQNVNQ_______
A0A1D5QH68-S327	5.69105	8.0743	9.29497	9.11418	13.3618	16.2145	14.1294	15.6862	S	1	A0A1D5QH68	327			CVDSITALKAVERADSPSEHGPRKSYSLGSI
A0A1D5QH68-S421	0.326365	0.0708087	2.12421	1.79806	3.41037	2.24841	0.0886091	0.616536	S	0.999994	A0A1D5QH68	421			SAVTAPAHLATTRNTSPSLGERRRPKDLPPM
A0A1D5QH76-S1210	0.673879	0.0840829	0.404201	0.726503	0.811193	0.820757	1.08885	0.43891	S	0.919101	A0A1D5QH76	1210		CLASP2	LDNKASLLHSVPTHSSPRSRDYNPYNYSDSI
A0A1D5QH76-S593	0.559513	0.449443	0.175705	0.866819	1.06218	0.449575	0.358288	0.125224	S	0.997968	A0A1D5QH76	593		CLASP2	STVAGRVSAGSSKASSLPGSLQRSRSDIDVN
A0A1D5QH76-S241	1.30628	0.0916088	0.137468	0.0846089	0.927696	0.793635	2.78638	0.912016	S	1	A0A1D5QH76	241		CLASP2	VQSSGGMILSVCKDKSFDDEESVDGNRPSSA
A0A1D5QH76-S748	0.278367	0.203254	0.0944099	0.172979	0.130768	0.111212	0.0436904	0.189795	S	0.999448	A0A1D5QH76	748		CLASP2	ARSSRIPRPSVSQGCSREASRESSRDTSPVR
A0A1D5QH76-S603	0.745161	0.379524	0.189957	0.461395	0.756303	0.404031	0.547641	0.136253	S	0.999552	A0A1D5QH76	603		CLASP2	SSKASSLPGSLQRSRSDIDVNAAAGAKAHHA
A0A1D5QH76-S560	0.122678	0.565509	0.287451	0.104937	0.396281	0.45665	0.0967517	0.158091	S	0.946296	A0A1D5QH76	560		CLASP2	GSVASLPQSDRSSSSSQESLNRPFSSKWSTA
A0A1D5QH76-S794	2.82313	1.23555	0.19318	1.26669	1.2506	1.48177	1.6963	0.203963	S	0.805675	A0A1D5QH76	794		CLASP2	RLSSSVSAMRVLNTGSDVEEAVADALKKPAR
A0A1D5QH98-S76	0.5623	0.191955	1.0633	0.387946	0.489007	0.339666	0.359664	0.39689	S	0.999616	A0A1D5QH98	76		HLCS	DDPKALGEEPKQRRGSASGSEPAGDSDRGGG
F7FXH1-S157	0.824144	0.0463012	0.125983	0.0993138	0.730081	0.93503	0.658585	0.156537	S	1	F7FXH1	157		ABCF1	PKPAKPEKNRINKAVSEEQQPVLKGKKGKEE
F7FXH1-S96	1.04466	0.779173	2.40645	1.04612	1.8193	2.74321	0.78473	1.15054	S	1	F7FXH1	96		ABCF1	DDGEEKELMERLKKLSVPASDEEDEVPAPKP
F7FXH1-S100	5.47459	10.7741	17.7287	12.6622	13.0855	9.16715	11.3479	7.77603	S	1	F7FXH1	100		ABCF1	EKELMERLKKLSVPASDEEDEVPAPKPRGGK
A0A1D5QHB1-S393	1.80879	2.032	1.23959	2.19008	0.891963	1.75591	0.193808	1.25412	S	0.999959	A0A1D5QHB1	393			TCCCCCCWARPHRRGSGHLPSAR________
F7H3S6-S37	2.39872	0.943492	0.802963	1.21187	0.641952	0.927679	0.599475	0.361899	S	0.999869	F7H3S6	37	GTP:AMP phosphotransferase AK3, mitochondrial	AK3	TVSSRITTHFQLKHLSSGDLLRDNMLRGTGF
A0A1D5QHG9-S1139	0.0967395	1.64908	2.26013	2.11153	0.170335	0.0691191	0.121241	0.713239	S	0.794109	A0A1D5QHG9	1139			CSEFGHSDTCWMPGQSSPSRRTKSSALKLST
A0A1D5QHG9-S1140	11.2303	7.94409	29.4188	3.52723	5.99935	2.70737	6.31042	8.51746	S	0.852602	A0A1D5QHG9	1140			SEFGHSDTCWMPGQSSPSRRTKSSALKLSTF
A0A1D5QHG9-S1173	0.115071	0.949815	1.13779	0.295246	0.165848	0.59296	0.0733241	0.0699816	S	0.994269	A0A1D5QHG9	1173			YQDRGGQEPAGAGSPSPPEDRNTKTAPVRLL
A0A1D5QHG9-S962	0.550048	0.105947	0.124042	0.321558	3.28788	5.99147	1.6969	1.14484	S	0.999661	A0A1D5QHG9	962		PCDH1	GDSPRIHLPLNYPPGSPDLGRHYRSNSPLPS
A0A1D5QHG9-S973	0.139843	0.709649	0.543018	0.587091	0.793467	0.986761	0.44013	0.439192	S	0.828434	A0A1D5QHG9	973		PCDH1	YPPGSPDLGRHYRSNSPLPSIQLQPQSPSAS
A0A1D5QHG9-S984	7.75476	6.01769	0.543018	8.18169	7.01328	8.85918	0.44013	2.70467	S	0.856276	A0A1D5QHG9	984		PCDH1	YRSNSPLPSIQLQPQSPSASKKHQVVQDLPP
A0A1D5QHG9-S918	0.38467	0.151426	0.218369	1.07803	0.422247	0.719561	0.356109	0.258383	S	1	A0A1D5QHG9	918		PCDH1	GKASKGNKSKGKKSKSPKPVKPVEDEDEAGL
A0A1D5QHG9-S1097	2.18705	0.564803	0.139686	0.6774	0.233519	0.126273	0.138891	0.215246	S	0.999991	A0A1D5QHG9	1097			LALPEDHYERTTPDGSIGEMEHPENDLRPLP
A0A1D5QHM4-S295	0.194	0.0893665	0.190322	0.0643407	0.058032	0.227766	0.19805	0.1086	S	1	A0A1D5QHM4	295	Ubiquitin carboxyl-terminal hydrolase	USP33	DWQKEKICNKINKVNSEGELDKDRDSISETV
H9FQ52-S195	0.387412	0.319533	0.252913	0.111662	0.180084	0.0615729	0.134723	0.189743	S	0.999996	H9FQ52	195		CRIP2	GILFGPKGVNTGAVGSYIYDRDPEGKVQP__
G7MYI0-S54	1.83874	0.549931	0.156116	0.169569	1.72016	1.33151	1.79114	0.608099	S	0.99663	G7MYI0	54		ZFP36L1	KAVGTPAGGGFPRRHSVTLPSSKFHQNQLLS
G7MYI0-S92	0.338129	0.0882602	0.171444	0.459914	0.623321	0.247307	0.397901	0.262991	S	0.999975	G7MYI0	92		ZFP36L1	PALSSRDSRFRDRSFSEGGERLLPTQKQPGS
F7C500-S340	0.131885	0.0668964	0.101947	0.143978	0.137163	0.0450907	0.0894982	0.0756682	S	0.82019	F7C500	340		LOC693974	QAGKSTALQSHHRSNSKDIQNLSVGLPRADE
A0A1D5QHY2-S810	1.51966	0.620417	1.42915	0.522588	0.70782	1.30537	0.978394	2.38161	S	0.999762	A0A1D5QHY2	810		TJP1	NQLVWVSEGKADGATSDDLDLHDDRLSYLSA
A0A1D5QHY2-S927	7.65721	1.2822	1.31522	0.151639	1.61515	4.38365	0.185427	8.22357	S	0.954605	A0A1D5QHY2	927		TJP1	SPGFKPASQQKAEASSPVPYLSPETNPASST
A0A1D5QHY2-S1616	215.773	79.7757	313.315	207.74	73.1401	148.773	140.246	94.6278	S	0.997457	A0A1D5QHY2	1616		TJP1	YQINNISTVPKAIPVSPSAVEEDEDEDGHTV
A0A1D5QHY2-S275	148.898	39.5466	41.1721	67.8099	89.2941	120.024	345.401	194.467	S	1	A0A1D5QHY2	275		TJP1	VQRDERATLLNVPDLSDSIHSANASERDDIS
A0A1D5QHY2-S277	266.35	63.2518	39.8118	68.1842	82.1743	116.655	187.236	138.617	S	1	A0A1D5QHY2	277		TJP1	RDERATLLNVPDLSDSIHSANASERDDISEI
A0A1D5QHY2-S280	181.675	43.8819	47.5766	67.9662	67.2698	94.6164	227.832	41.8091	S	0.999997	A0A1D5QHY2	280		TJP1	RATLLNVPDLSDSIHSANASERDDISEIQSL
A0A1D5QHY2-S284	24.8658	6.75786	6.08469	0.130089	8.57281	6.28183	9.90736	52.8983	S	1	A0A1D5QHY2	284		TJP1	LNVPDLSDSIHSANASERDDISEIQSLASDH
A0A1D5QHY2-S294	10.0086	0.158137	1.66999	0.362879	0.24317	16.0981	0.190749	0.257285	S	0.996168	A0A1D5QHY2	294		TJP1	HSANASERDDISEIQSLASDHSGRSHDRPPR
A0A1D5QHY2-S297	59.2525	23.9535	33.4513	13.0539	37.7981	21.5162	79.8554	16.0812	S	0.999891	A0A1D5QHY2	297		TJP1	NASERDDISEIQSLASDHSGRSHDRPPRRSR
A0A1D5QHY2-S300	95.5341	33.1024	48.5335	20.8562	53.0449	53.4277	106.937	27.1694	S	0.999989	A0A1D5QHY2	300		TJP1	ERDDISEIQSLASDHSGRSHDRPPRRSRSRS
A0A1D5QHY2-S303	19.2362	3.45168	7.47672	1.16857	11.751	3.88824	10.8866	8.59089	S	1	A0A1D5QHY2	303		TJP1	DISEIQSLASDHSGRSHDRPPRRSRSRSPDQ
A0A1D5QHY2-S885	7.19985	4.5398	0.130218	0.170756	3.81624	2.70017	4.8956	0.0960722	S	0.789875	A0A1D5QHY2	885		TJP1	PESAITRSSEPVREDSSGMHHENQTYPPYSP
A0A1D5QHY2-S899	8.45971	1.06121	1.49674	2.51229	1.64657	1.72727	1.76436	1.39992	S	0.999998	A0A1D5QHY2	899		TJP1	DSSGMHHENQTYPPYSPQAQPQPIHRIDSPG
A0A1D5QHY2-S212	1.75512	3.67337	1.99869	3.14827	1.21059	1.34773	1.66665	2.17524	S	0.99999	A0A1D5QHY2	212		TJP1	EYGLRLASHIFVKEISQDSLAARDGNIQEGD
A0A1D5QHY2-S166	2.0952	0.0942089	5.10567	1.44272	1.11496	1.29232	1.36118	1.45716	S	0.999999	A0A1D5QHY2	166		TJP1	SEKIWPRDRSASRERSLSPRSDRRSVASSQP
A0A1D5QHY2-S1413	1.0947	0.719204	0.872683	0.877264	0.278544	0.284887	0.0611404	0.656682	S	1	A0A1D5QHY2	1413		TJP1	YSSKGKPPEADGVDRSFGEKRYEPLQVTPPP
A0A1D5QHY2-S912	2.55346	0.920478	1.87929	1.12259	0.76255	1.48712	1.90594	1.04926	S	1	A0A1D5QHY2	912		TJP1	PYSPQAQPQPIHRIDSPGFKPASQQKAEASS
A0A1D5QHY2-S919	0.453988	0.139465	0.158035	0.136	0.155137	0.193815	0.216579	0.344975	S	1	A0A1D5QHY2	919		TJP1	PQPIHRIDSPGFKPASQQKAEASSPVPYLSP
A0A1D5QHY2-S353	2.55047	1.07881	2.17838	1.7901	1.21574	1.54442	2.11134	2.39603	S	0.902337	A0A1D5QHY2	353		TJP1	LRSRDEERISKPGAVSTPVKHADDHTPKTVE
A0A1D5QHY2-S617	12.308	2.54332	0.734713	1.7321	2.21869	1.86632	1.80868	0.738484	S	1	A0A1D5QHY2	617		TJP1	WRFRGLRSSKRNLRKSREDLSAQPVQTKFPA
A0A1D5QHY2-S125	108.692	59.1572	79.0862	65.9326	84.7868	88.5811	100.654	217.358	S	1	A0A1D5QHY2	125		TJP1	KKVQIPVSRPDPEPVSDNEEDSYDEEIHDPR
A0A1D5QHY2-S131	30.8212	31.1637	39.0459	26.3751	28.7957	25.0247	23.358	70.825	S	1	A0A1D5QHY2	131		TJP1	VSRPDPEPVSDNEEDSYDEEIHDPRSGRSGV
A0A1D5QHY2-S968	6.84059	1.67893	4.65907	2.44011	3.46208	1.9726	1.06928	4.39225	S	0.99997	A0A1D5QHY2	968		TJP1	NVRLEEPTPAPSTTYSPQADSLRTPSTEAAH
A0A1D5QHY2-S978	1.00964	0.800079	0.82193	0.757469	0.439325	0.547845	1.61735	1.94616	S	0.980173	A0A1D5QHY2	978		TJP1	PSTTYSPQADSLRTPSTEAAHIMLRDQEPSL
A0A1D5QHY2-S1111	4.25863	0.52529	0.272746	0.0968136	0.0892899	0.147135	0.657284	0.0961994	S	0.999752	A0A1D5QHY2	1111		TJP1	DKQPYPSRPPFDNQHSRDLDSRQHPEESSER
A0A1D5QHY2-S1366	2.35102	0.91393	1.30707	0.68655	0.366367	0.70829	1.56244	0.524673	S	1	A0A1D5QHY2	1366		TJP1	DEEYYRKQLSYFDRRSFENKPPAHIAASHLS
A0A1D5QHY2-S175	1.79186	1.18451	1.42122	0.507742	0.801621	1.01077	0.780313	1.0401	S	1	A0A1D5QHY2	175		TJP1	SASRERSLSPRSDRRSVASSQPAKPTKVTLV
A0A1D5QHY2-S178	2.23528	1.85803	7.88073	0.550244	0.470596	0.486466	1.38753	1.44987	S	0.963442	A0A1D5QHY2	178		TJP1	RERSLSPRSDRRSVASSQPAKPTKVTLVKSR
A0A1D5QHY2-S179	1.11171	12.5919	0.787225	7.3557	0.565865	0.65855	0.780313	3.93791	S	0.999923	A0A1D5QHY2	179		TJP1	ERSLSPRSDRRSVASSQPAKPTKVTLVKSRK
A0A1D5QHY2-S1587	1.57423	0.625264	0.0605753	0.103964	0.087328	0.115827	0.122304	0.116253	S	0.999277	A0A1D5QHY2	1587		TJP1	TLVKSHSLAQPSEFDSGVETFSIHAEKPKYQ
A0A1D5QHY2-S320	0.0621447	2.04441	3.03982	0.157832	0.214964	2.79543	1.13874	0.0559263	S	0.999974	A0A1D5QHY2	320		TJP1	DRPPRRSRSRSPDQRSEPSDHSRHSPQQPSN
A0A1D5QHY2-S323	0.191054	2.04441	1.91394	0.240472	0.109399	2.79543	1.13874	0.134533	S	0.999052	A0A1D5QHY2	323		TJP1	PRRSRSRSPDQRSEPSDHSRHSPQQPSNGSL
A0A1D5QHY7-S447	1.22574	1.14493	0.781743	0.925318	0.446745	0.4423	1.27123	0.252134	S	1	A0A1D5QHY7	447			RQIKPLTQKEPVRADSPVHMEQQSRTELDKQ
A0A1D5QHY7-S232	0.391702	0.640083	0.226528	0.273168	0.105975	0.158412	0.0714933	0.442031	S	0.832125	A0A1D5QHY7	232			HSGKIPINAVRPHTSSPGLGKPPGPCLQPKA
A0A1D5QHY7-S535	0.786173	1.06681	1.26545	1.63342	0.665595	1.24211	1.80308	2.18916	S	0.999976	A0A1D5QHY7	535			STRQGARQLHVLVPQSPPTDLPGLTRDITQD
A0A1D5QHY7-S7	0.135469	0.119634	0.307587	0.0853704	0.115379	0.433633	0.118475	0.118454	S	0.999997	A0A1D5QHY7	7			_________MTAAPASPQQIRDRLLQAIDPQ
F7EC96-S94	0.717244	0.208901	0.664446	1.09391	0.145438	0.0770325	0.228014	0.697989	S	1	F7EC96	94		FAM63B	CSSSPGLDLKDSGVESPAAAEAPLRGQYKVT
F7EC96-S418	0.569648	0.726907	1.07331	0.183262	0.544214	0.845198	0.539065	1.61846	S	1	F7EC96	418		FAM63B	GDGNFCDSEFRLRPPSDPETVYKGQQDQIDQ
A0A1D5QI02-S448	0.408914	0.843711	0.592259	0.144524	0.180122	0.0497133	0.0972818	0.0797076	S	0.936139	A0A1D5QI02	448			RWHQPPPSPLPLRESSPKKEETVAIPSWRDH
A0A1D5QI02-S360	2.88584	4.18159	5.42107	5.74157	5.72234	4.35853	2.97877	4.86532	S	1	A0A1D5QI02	360		MSL1	LAPEFSKVKTKTPKHSPIKEEPCGSLSETVC
A0A1D5QI02-S203	0.116212	0.240851	0.29086	0.140878	0.325353	0.176985	0.125311	0.156441	S	0.9953	A0A1D5QI02	203		MSL1	GTLAASEGRWKSMRKSPLGGGGGSGASSQAA
A0A1D5QI02-S124	1.00665	0.73934	0.734155	0.574754	0.52573	0.370125	0.479063	1.04683	S	1	A0A1D5QI02	124		MSL1	TKQAGIGGEPAAAGCSPRPKYQAVLPIQTGS
A0A1D5QI02-S440	0.453563	0.564995	0.341218	0.767442	0.290328	0.489483	0.829546	0.716886	S	1	A0A1D5QI02	440		MSL1	STTEMYLCRWHQPPPSPLPLRESSPKKEETV
A0A1D5QI03-S305	0.724664	0.243825	0.291012	0.387083	0.296111	0.340431	0.358484	0.291054	S	1	A0A1D5QI03	305			AQRGPGRSASSARRLSNPCIQRSIPPVLQNP
A0A1D5QI05-S414	0.0475451	0.0779572	0.0525519	0.105158	0.189351	0.275148	0.0895086	0.376635	S	0.999992	A0A1D5QI05	414		FAM160A2	KFLSLIPRCCRHHAPSPPRPEHASWARGGPS
A0A1D5QI05-S543	0.353812	0.425359	0.207841	0.205069	0.424301	0.483648	0.733425	0.184604	S	0.966398	A0A1D5QI05	543		FAM160A2	RACRTWSAPYDGERPSPEPSPFGSRTKKRSL
A0A5F8AJ59-S188	4.91489	7.71876	0.115037	8.16894	0.142964	6.80097	0.136069	8.61874	S	0.996688	A0A5F8AJ59	188		POMGNT1	SWGDPVLLKTDVPLSSAEEAECHWADTELNR
A0A1D5QI32-S144	0.16725	0.345372	0.0523208	0.689861	0.134946	0.162559	0.131991	0.783454	S	0.999999	A0A1D5QI32	144		FAM131B	SHEAVRRDTDAYSDLSDGEKEARFLAGVMEQ
A0A1D5QI32-S33	0.156273	0.204709	0.0870879	0.0897369	0.116154	0.096183	0.173991	0.130894	S	0.758993	A0A1D5QI32	33		FAM131B	KGLKDVDQINMDSTSSLHGSSLHRPSTEQTR
A0A1D5QI32-S340	2.31564	1.25449	2.1035	0.909855	0.65914	0.714845	1.72277	2.36155	S	0.983103	A0A1D5QI32	340		FAM131B	PREDPEMSTALSRKVSDVTSSGVQSFDEEEG
A0A1D5QI32-S129	0.588625	1.17167	1.42551	0.865935	0.043111	0.176423	0.418108	0.44627	S	1	A0A1D5QI32	129		FAM131B	EWQGWGKTPAVQPQHSHEAVRRDTDAYSDLS
A0A5F8AC82-S114	0.75555	0.119826	0.295563	0.203521	0.644421	0.761889	0.920751	0.261765	S	1	A0A5F8AC82	114		BNIP2	DDLPKPKTTEVIRKGSIAEYTAAEEKEDGRR
A0A1D5QI68-S1055	0.0685363	0.0675101	0.11603	0.115088	0.0677553	0.159174	0.0620869	0.135945	S	0.845234	A0A1D5QI68	1055		LOC706392	HDDSDRGCGFPVGEHSPHSRVQIGDHSLRLQ
A0A1D5QI68-S1761	0.337351	0.602239	0.821039	0.14125	0.353604	0.251304	0.192128	0.341594	S	1	A0A1D5QI68	1761		LOC706392	ELAPGQETGTNSRGRSPSPIGVGSEMCREEG
A0A1D5QI68-S1763	0.337351	0.602239	1.25772	0.266938	0.524447	0.251304	0.109031	0.73502	S	1	A0A1D5QI68	1763		LOC706392	APGQETGTNSRGRSPSPIGVGSEMCREEGGE
A0A1D5QI68-S1463	0.621981	0.872278	0.24279	1.12302	0.769739	0.531826	0.418501	0.869184	S	1	A0A1D5QI68	1463		LOC706392	RSHVLTEQSGVRVLHSPPAVRRVDSITVAGG
F7H3U6-S337	0.254179	0.21557	0.138827	0.402355	0.405266	0.423051	0.343601	0.496378	S	1	F7H3U6	337		LUC7L2	KRRSSKERFRDQDLASCDRDRSSRDRSPRDR
F7H3U6-S344	0.0607828	0.467247	0.176964	0.0763974	1.26711	1.3218	1.06671	1.40853	S	0.850842	F7H3U6	344		LUC7L2	RFRDQDLASCDRDRSSRDRSPRDRDRKDKKR
H9EQP6-S87	0.512565	0.601576	41.8179	29.1263	3.15512	104.087	0.587481	0.0498798	S	0.996465	H9EQP6	87		HN1	GGREDLESSGLQRRNSSEASSGDFLDLKGEG
A0A1D5QI93-S6	1.01597	1.84787	0.261202	2.1068	0.161014	2.12574	5.81854	0.277063	S	0.999406	A0A1D5QI93	6	Golgi apparatus membrane protein TVP23 homolog	LOC723697	__________MLQQDSNDDTEDVSLFDAEEE
A0A1D5QIB8-S29	0.939505	0.973311	0.716175	1.25113	1.95671	1.17517	0.72199	2.23674	S	1	A0A1D5QIB8	29			SQQEELVDLPKDYLLSGSEDEGDNDGEREHQ
A0A1D5QIB8-S31	1.35641	0.973311	0.310678	2.1031	2.64375	1.73845	0.72199	3.12487	S	1	A0A1D5QIB8	31			QEELVDLPKDYLLSGSEDEGDNDGEREHQKL
A0A1D5QIB8-S406	27.3218	61.1762	62.9238	70.9251	72.09	107.411	102.48	90.5502	S	1	A0A1D5QIB8	406			QEDPEQLPEPEAHEVSESEGEDRPVAEEEIL
A0A1D5QIB8-S408	34.0853	49.2807	53.257	41.0112	64.0522	97.2856	74.1532	79.2819	S	1	A0A1D5QIB8	408			DPEQLPEPEAHEVSESEGEDRPVAEEEILLR
A0A1D5QIB8-S438	0.195484	0.0980222	0.117942	0.0960011	0.156368	0.100384	0.169615	0.0370103	S	0.956031	A0A1D5QIB8	438			REFEERRSLRKRSELSQDAEPAGSQETKDSS
A0A1D5QNZ3-S487	0.356337	0.134136	0.198457	0.694014	0.0773618	0.0938983	0.386345	1.88914	S	0.981035	A0A1D5QNZ3	487		SSH2	ICKPGLELNKKEITTSADQIAEVKTMESHPP
A0A1D5QNZ3-S784	0.133732	0.130431	0.0900402	0.0854387	0.404081	0.265576	0.337082	0.0428923	S	1	A0A1D5QNZ3	784		SSH2	KGDILSNPCHTPKKNSIHELLFERAQTPENK
A0A1D5QNZ3-S1217	1.6107	3.29526	0.273599	2.2347	2.0649	0.136095	0.0978729	1.48943	S	0.81027	A0A1D5QNZ3	1217		SSH2	KLDPLPVACRLPHSSSSENIKGLSHSPGVVK
A0A1D5QNZ3-S461	1.83621	0.0579164	2.1816	2.52832	3.55744	1.9164	0.197693	3.65413	S	0.990483	A0A1D5QNZ3	461		SSH2	LLASKQRHNKLWRSHSDSDLSDHHEPICKPG
A0A1D5QN39-S106	0.270782	0.109045	0.106346	0.107267	0.98019	0.389299	0.116962	0.0808911	S	1	A0A1D5QN39	106		ERO1L	ISQCGRRDCAVKPCQSDEVPDGIKSASYKYS
A0A5F8A8P0-S309	38.1883	35.2861	0.13206	42.0044	56.5192	80.5182	35.8575	0.0348821	S	0.996099	A0A5F8A8P0	309		RBM27	NSRDQPGTSAVPNLASVGTRLPPPLPQNLLY
A0A1D5QID7-S1036	0.426641	0.141926	0.200047	0.0906311	0.443017	0.472194	0.550016	0.389945	S	0.999977	A0A1D5QID7	1036			AENVPPSKFSLQKTLSMPSGPSGKRWSKDSD
A0A1D5QIH8-S1268	1.22203	0.619551	0.421022	0.507988	1.73605	1.33814	1.37164	0.27849	S	0.999915	A0A1D5QIH8	1268		EHBP1L1	VNGEPGPVPPPRAHGSFSHVRDADLLKKRRS
A0A1D5QIH8-S191	3.7925	3.27729	3.01633	5.21415	5.00413	7.90174	8.99772	10.2798	S	1	A0A1D5QIH8	191		EHBP1L1	SVKPSDVGNLDDFAESDEDEAHGPGAPEARA
A0A1D5QIH8-S704	25.2803	32.7686	95.6692	0.151584	0.111742	0.0661983	7.10495	4.66045	S	0.81432	A0A1D5QIH8	704		EHBP1L1	AESEMLGTQETEVEASRVPETEAKRTEAKIL
A0A1D5QIH8-S386	0.102989	0.545726	0.702176	0.459379	0.074517	0.266449	0.104313	0.52459	S	0.998404	A0A1D5QIH8	386		EHBP1L1	FGGQRVKAEEMGTGDSPEASGVDTEPRSGGR
A0A1D5QII7-S461	1.34917	3.11755	2.77785	2.32496	3.13067	5.30785	0.835959	0.156461	S	0.992704	A0A1D5QII7	461			GHDAFELKEHHTSAYSPPRAGREH_______
A0A1D5QII7-S352	4.28162	3.9599	5.3951	5.42574	6.47025	8.1676	4.34625	5.91357	S	1	A0A1D5QII7	352			QDPERVTLQDYRLPDSDDDEDEETAIQRVLQ
A0A1D5QII7-S143	4.71535	6.37536	7.78214	6.80855	5.53933	5.86559	6.03362	7.33329	S	1	A0A1D5QII7	143			HEVLTRGSSANASKWSPPQNYKKRVAALEAR
A0A1D5QII8-S1065	0.910547	0.0618187	0.0595455	0.145952	3.4358	7.03834	1.57333	0.0976274	S	1	A0A1D5QII8	1065		MYO9B	SPYEGVLNKSPKARDSQGEELEVLLEEEAAG
A0A1D5QII8-S1116	4.32189	3.0924	2.90412	1.89236	7.41316	11.6577	8.84541	1.90074	S	1	A0A1D5QII8	1116		MYO9B	KEDITYRLPELDPRGSDEENLDSETSASTES
A0A1D5QII8-S232	0.272078	0.294497	0.131005	0.128627	0.378029	1.55346	0.589795	0.173446	S	0.99408	A0A1D5QII8	232		MYO9B	GRHLASEPEVWPSDRSPPEHSSPEKEALSPE
A0A1D5QII8-S238	1.90399	4.91534	3.72726	0.143702	9.15997	7.41461	3.55928	0.162719	S	0.99019	A0A1D5QII8	238		MYO9B	EPEVWPSDRSPPEHSSPEKEALSPEKTLPPQ
A0A1D5QII8-S479	0.313895	0.0821465	0.0912422	0.997862	0.883674	1.67735	1.00458	0.664556	S	0.988295	A0A1D5QII8	479		MYO9B	TGAALTPTEERRISFSTSDVSKLLPSPAKAQ
A0A1D5QII8-S413	23.0514	38.8468	45.0867	44.4369	34.078	46.0953	28.6881	34.3798	S	0.999998	A0A1D5QII8	413		MYO9B	KSKPCGSPRVQEKPDSPGGSTQIQRYLDSER
A0A1D5QIJ6-S274	0.0864904	0.661738	1.16182	0.703987	0.404484	0.779822	0.588146	0.38363	S	0.916725	A0A1D5QIJ6	274		SRCAP	KAGSSPCLGSSSAASSPPPPASRLDDEDGDF
A0A1D5QIJ6-S562	0.104771	0.871721	0.125502	0.393704	1.11736	0.762839	0.571781	2.46681	S	1	A0A1D5QIJ6	562		SRCAP	DDFGVEYLLARDEERSEADAGSGPPTPGPTT
A0A1D5QIJ6-S568	0.295109	0.871721	1.17469	1.36486	1.83801	1.38073	0.978136	1.41368	S	1	A0A1D5QIJ6	568		SRCAP	YLLARDEERSEADAGSGPPTPGPTTTLGPKK
A0A1D5QIJ6-S2724	0.747079	1.16889	1.09649	1.35811	0.401037	0.402515	0.679654	0.181209	S	0.950704	A0A1D5QIJ6	2724		SRCAP	GAASTLVPGVSETSASPGSPSVRSMSGPESS
A0A1D5QIJ6-S3098	1.23533	1.59986	1.28304	1.04672	0.667893	0.702563	1.0253	0.884003	S	0.999986	A0A1D5QIJ6	3098		SRCAP	GGGPGLAKRGRLQPPSPLGPEGSVEESEAEA
A0A1D5QIJ6-S3114	1.23533	1.59986	1.28304	1.04672	0.667893	0.702563	1.0253	0.884003	S	0.999999	A0A1D5QIJ6	3114		SRCAP	PLGPEGSVEESEAEASGEEEEGDGTPRRRPG
A0A1D5QIJ6-S1798	0.0991245	1.45488	1.50757	1.99934	1.47395	1.54871	1.00681	0.985231	S	0.994124	A0A1D5QIJ6	1798		SRCAP	SKDEPDTLTLRSDPPSPPSTATSFGGPRPRR
F6ZFY9-S899	0.055143	0.286066	0.0345249	0.676105	0.512417	0.163475	0.558894	0.547796	S	0.978316	F6ZFY9	899		SLTM	GRAGAGMITQHSSNASPINRIVQISGNSMPR
F6ZFY9-S188	9.64662	7.56597	13.6607	7.2276	8.7909	10.3623	9.09332	7.0578	S	1	F6ZFY9	188		SLTM	SEASKPKDGQDAIAQSPEKESKDYEMNANHK
F6ZFY9-S450	3.37822	5.53076	1.99215	2.45409	2.88433	2.59344	2.28286	3.83083	S	0.993717	F6ZFY9	450		SLTM	TSESIKKSEEKKRISSKSPGHMVILDQTKGD
F6ZFY9-S452	4.277	10.0575	5.07606	11.1155	7.88382	4.60004	3.05334	12.6254	S	1	F6ZFY9	452		SLTM	ESIKKSEEKKRISSKSPGHMVILDQTKGDHC
F6RZP3-S422	5.42247	0.0513591	1.94033	1.56636	0.898051	1.43268	2.61985	0.522551	S	0.999679	F6RZP3	422		EPN1	PARSPGAFDMSGVRGSLAEAVGSPPPAATPT
F6RZP3-S429	3.11832	1.66887	0.0831427	0.164808	1.14768	1.39091	1.84029	0.089693	S	0.999516	F6RZP3	429		EPN1	FDMSGVRGSLAEAVGSPPPAATPTPTPPTRK
F6RZP3-S410	5.61522	1.23726	2.74298	1.31838	1.90488	2.6648	5.17859	1.53899	S	1	F6RZP3	410		EPN1	SAGELELLAGEVPARSPGAFDMSGVRGSLAE
F6RZP3-S395	64.2867	35.8607	21.5403	53.7968	22.429	39.2239	0.159569	40.6355	S	0.865289	F6RZP3	395		EPN1	SDFDRLRTALPTSGSSAGELELLAGEVPARS
A0A1D5QIW0-S665	0.0513739	3.48517	2.67304	1.87145	0.966974	0.136451	0.677219	0.0410695	S	1	A0A1D5QIW0	665	Protein kinase C epsilon type	PRKCE	EAIVKQINQEEFKGFSYFGEDLMP_______
A0A1D5QIW0-S329	0.0753861	0.0559269	0.41023	0.383875	0.319081	0.240262	0.100487	0.212601	S	0.999995	A0A1D5QIW0	329	Protein kinase C epsilon type	PRKCE	TNSGQRRKKLIAGAESPQPASGSSPSEEDRS
A0A1D5QIW0-S337	1.17343	1.2409	2.37266	2.1617	0.990104	1.20442	1.43087	1.54253	S	0.92251	A0A1D5QIW0	337	Protein kinase C epsilon type	PRKCE	KLIAGAESPQPASGSSPSEEDRSKSAPTSPC
A0A1D5QIW0-S346	0.383177	0.473752	0.0579161	0.912878	0.25347	0.0352785	0.244243	0.374281	S	0.886958	A0A1D5QIW0	346	Protein kinase C epsilon type	PRKCE	QPASGSSPSEEDRSKSAPTSPCDQEIKELEN
H9YY65-S34	0.0787522	0.144998	0.127504	0.0911024	0.332321	0.516313	0.076119	0.50271	S	0.999991	H9YY65	34		C18H18orf25	PPKASEQETAKEEDGSVELESQVQKDGVADS
H9YY65-S66	18.039	23.1917	34.0371	22.2976	14.1906	21.749	18.2789	23.1414	S	0.999088	H9YY65	66		C18H18orf25	VISSMPCLLMELRRDSSESQLASTESDKPTT
H9YY65-S67	1.0766	0.689438	2.69213	0.497954	0.434741	0.347445	0.0924549	0.0998795	S	0.999706	H9YY65	67		C18H18orf25	ISSMPCLLMELRRDSSESQLASTESDKPTTG
H9YY65-S73	0.143478	0.423669	1.08812	0.149236	0.70678	0.646896	0.169948	0.173143	S	0.972348	H9YY65	73		C18H18orf25	LLMELRRDSSESQLASTESDKPTTGRVYESD
A0A1D5QIX4-S1014	1.34836	2.87992	0.821007	0.0294041	0.105511	0.100887	0.284186	0.0476773	S	1	A0A1D5QIX4	1014		PER1	AGAGGPGSSAGPPPPSEEAAEPEARLVEVTE
A0A1D5QIX4-S27	0.336428	0.603673	0.698743	0.184935	0.0506572	0.273233	0.0826551	0.0752871	S	1	A0A1D5QIX4	27		PER1	GDPRPGESFCPGGVPSPGPPQHRPCPGPSLA
A0A1D5QIX4-S971	0.505579	1.1047	0.556214	0.271914	0.185977	0.395118	0.198474	0.538481	S	1	A0A1D5QIX4	971		PER1	PSLPALPPSPPRRPDSPLFNSRCSSPLQLNL
A0A5F7ZRV5-S632	7.96136	0.133224	31.1599	37.7583	13.8251	0.123369	1.94753	45.0994	S	0.994641	A0A5F7ZRV5	632		BAI2	IVTDNLVISIQREPVSAVSSDITFPMRGRRG
A0A1D5QIZ4-S274	26.7472	23.6346	26.7336	21.14	12.2542	19.3891	23.4759	12.6506	S	0.990981	A0A1D5QIZ4	274			DSCERRFLGGPARPPSPSPSPSPVPAPPPGP
A0A1D5QIZ4-S276	0.937424	0.0719648	0.551182	0.246246	0.0936085	0.969349	0.140822	0.0955862	S	0.837044	A0A1D5QIZ4	276			CERRFLGGPARPPSPSPSPSPVPAPPPGPPR
A0A1D5QIZ4-S278	0.937424	0.0860211	0.551182	0.160182	0.237418	0.969349	0.0857526	0.0848407	S	0.910996	A0A1D5QIZ4	278			RRFLGGPARPPSPSPSPSPVPAPPPGPPRPA
F7AU50-S16	0.0737771	0.0353279	0.14425	0.137058	0.23215	0.475425	0.137793	0.104412	S	0.998894	F7AU50	16	O-acyltransferase	SOAT1	MVGEEKMSLRNRLSKSRENPEEDEDQRKPAK
A0A1D5QJ06-S128	0.757432	1.29953	2.51867	3.02017	2.38104	1.55897	0.0948807	1.44662	S	0.936164	A0A1D5QJ06	128		INTS12	DIPKKPRLEKPETQSSPITVQTSKDLAMADL
A0A1D5QJ24-S357	1.7582	1.03745	1.23734	2.13394	1.28202	0.151449	1.54066	6.51975	S	0.930505	A0A1D5QJ24	357		GIT1	EPLRSTGATRSNRARSMDSSDLSDGAVTLQE
A0A1D5QJ24-S539	19.5421	23.1232	13.2713	34.0612	13.3654	9.05949	9.50835	16.8659	S	0.99998	A0A1D5QJ24	539		GIT1	SQEGSRHTSKLSRHGSGADSDYENTQSGDPL
A0A1D5QJ24-S543	19.7819	3.89207	0.61158	7.15378	1.31405	14.1698	14.0446	1.32328	S	0.993678	A0A1D5QJ24	543		GIT1	SRHTSKLSRHGSGADSDYENTQSGDPLLGLE
A0A1D5QJ24-S322	1.74906	3.06619	2.03109	0.132599	0.811401	1.46629	0.697411	1.97036	S	0.99927	A0A1D5QJ24	322		GIT1	LSSPTDNLELSLRSQSDLDDQHDYDSVASDE
A0A1D5QJ24-S332	9.85657	10.8223	8.00131	8.27422	4.17736	4.35164	4.46317	5.40337	S	0.999983	A0A1D5QJ24	332		GIT1	SLRSQSDLDDQHDYDSVASDEDTDQEPLRST
A0A1D5QJ24-S335	22.827	54.7127	51.9879	56.3753	4.89618	39.3877	36.5502	21.9861	S	1	A0A1D5QJ24	335		GIT1	SQSDLDDQHDYDSVASDEDTDQEPLRSTGAT
A0A1D5QJ26-S850	0.172197	0.123007	0.115747	0.167984	0.210121	0.325255	0.130558	0.157952	S	0.798968	A0A1D5QJ26	850		RGS12	EVEGRALPDSQQVPSSPASKHSLGSDQSSVS
A0A1D5QJ26-S1419	2.00923	3.28093	2.87376	2.24991	1.96845	1.19734	3.30291	1.89544	S	0.983542	A0A1D5QJ26	1419			AGAQAGPGRAQAGGGSPTSDLPGLSPVPGEP
A0A1D5QJ37-S104	1.86915	3.00863	2.04686	3.20749	0.973466	0.574476	1.88552	2.85501	S	0.999896	A0A1D5QJ37	104			HPYKHSFRARGSASYSPPRKRSSQDKKMSPS
A0A5F8AAX6-S191	0.860205	2.44157	1.39375	1.99552	1.34449	1.52023	0.063209	1.01048	S	1	A0A5F8AAX6	191			VPPYMIASKEAVREGSPANWKRKEKLPQVTR
F7AIB6-S232	2.07004	2.42884	2.17495	3.1201	3.03763	4.05041	3.41014	4.00073	S	1	F7AIB6	232		MAP3K3	ADSPSFRKSRMSRAQSFPDNRQEYSDRETQL
F7AIB6-S219	0.760319	1.01674	2.04536	0.128439	1.2841	1.50212	0.548533	1.55468	S	0.999977	F7AIB6	219		MAP3K3	NSLSGSCQSLDRSADSPSFRKSRMSRAQSFP
A0A1D5QJ68-S211	0.930456	0.44908	0.497136	0.103996	0.238862	0.209358	0.278108	0.512473	S	0.999928	A0A1D5QJ68	211		LOC719596	LGLLGALMAEDGVRGSPPVPSGPPMEEDGLR
A0A1D5QJ68-S168	2.95199	1.8881	2.46374	2.04248	3.00891	4.12545	2.85142	5.02578	S	1	A0A1D5QJ68	168		LOC719596	HRGRRRGLAHPKNHLSPQEGGATPQVPSPCC
A0A1D5QJ68-S180	1.65495	0.931723	0.65095	0.590689	0.408934	0.836392	2.0525	1.17836	S	0.999998	A0A1D5QJ68	180		LOC719596	NHLSPQEGGATPQVPSPCCRFDSPRGPPPPR
A0A1D5RJ06-S160	0.838586	0.116119	0.107802	0.120288	0.740093	0.16262	0.122366	0.192942	S	1	A0A1D5RJ06	160		FMNL3	SGDDGAFDKLRSWSRSIEDLQPPSALSAPFT
A0A5F8AT46-S342	2.12226	2.07608	1.4947	2.92785	2.2281	3.36833	3.94755	4.60359	S	0.975705	A0A5F8AT46	342		DNMBP	CLENSLGVEEQRHETSDHEAEEPDRIISEAP
A0A5F8AT46-S359	8.19945	4.66787	4.263	6.32739	5.51011	8.13054	7.71646	7.86073	S	0.999019	A0A5F8AT46	359		DNMBP	HEAEEPDRIISEAPTSPLGHLTSEYEADRNS
A0A5F8AT46-S1308	0.205994	0.735285	0.688133	0.275327	0.146837	0.0425066	0.679821	0.433705	S	0.886527	A0A5F8AT46	1308		DNMBP	GFVYSSFLKPYNPRRSHSDASVGSHSSTESE
A0A5F8AT46-S1310	0.623438	1.24143	1.19304	0.786503	0.670509	0.790052	1.07884	0.121224	S	0.999998	A0A5F8AT46	1310		DNMBP	VYSSFLKPYNPRRSHSDASVGSHSSTESEHG
H9EM89-S249	0.331858	0.234217	0.241203	0.0554986	0.10071	0.605456	0.39964	0.077185	S	1	H9EM89	249		SYNCRIP	IGVCISVANNRLFVGSIPKSKTKEQILEEFS
A0A1D5QJA8-S647	0.0772562	3.60907	0.176115	0.216077	3.30805	3.05714	0.0593587	5.6361	S	0.885783	A0A1D5QJA8	647		RALGAPB	KSEVVLEGKFSNDDSSTYDKPITFLSLKLRL
A0A1D5QJA8-S359	2.09185	5.50305	0.090149	6.9531	3.13494	3.48134	3.83758	3.78259	S	0.995995	A0A1D5QJA8	359		RALGAPB	CLVDAFLGISRPRSDSAPPTPVNRLSMPQSA
A0A1D5QJA8-S720	1.56934	0.132224	0.263718	0.0775523	0.162395	1.52571	0.598916	7.29119	S	0.812732	A0A1D5QJA8	720		RALGAPB	MGGGENNLKSHSRTNSGISSTSGGSTEPTTP
A0A1D5QJA8-S723	0.108637	0.154206	0.40912	5.22567	1.50036	3.38732	0.2226	0.0617148	S	0.981325	A0A1D5QJA8	723		RALGAPB	GENNLKSHSRTNSGISSTSGGSTEPTTPDSE
A0A1D5QJA8-S726	0.0937632	3.4734	1.12406	0.316883	0.802318	0.113451	0.921901	2.37829	S	0.920293	A0A1D5QJA8	726		RALGAPB	NLKSHSRTNSGISSTSGGSTEPTTPDSERPA
A0A1D5QJA8-S729	0.12593	0.100221	0.0361338	0.135039	0.802318	1.4107	0.921901	1.24323	S	0.879958	A0A1D5QJA8	729		RALGAPB	SHSRTNSGISSTSGGSTEPTTPDSERPAQAL
A0A1D5R4B8-S1972	0.0749369	0.0654942	0.141002	0.0663418	0.10554	0.139759	0.0824418	0.0939129	S	0.875036	A0A1D5R4B8	1972		FRYL	SNTLDIMDGRINHNSSLARTRSLSSLREKGM
A0A1D5R4B8-S844	0.140378	0.316056	0.10355	0.187901	0.419447	0.387951	0.35561	0.23284	S	1	A0A1D5R4B8	844		FRYL	AYTRLQLLSPQVDINSPINAKKVNTTTSSDS
A0A1D5R4B8-S2272	0.755821	1.00359	0.0833747	0.135508	1.29608	0.81068	1.34592	2.61483	S	0.999949	A0A1D5R4B8	2272		FRYL	VVPSDIPKTYGGDTGSPEISFTKIFNNVSKE
F7FQM7-S191	0.0326244	0.157771	0.0950595	0.633397	0.742991	1.0078	0.408534	0.930299	S	1	F7FQM7	191	Apolipoprotein A-I	APOA1	ARAHVDALRTHLAPYSDELRQRLAARLEALK
F7G8T1-S240	0.948102	1.01231	2.64944	0.946045	1.905	3.13724	0.746508	1.04487	S	0.997195	F7G8T1	240		GRAMD1A	SDITSSGAADRSQEPSPVGSRRGRVTPNLSR
F7AF32-S67	1.68119	0.206867	0.0662161	1.30891	1.2087	0.0979304	0.0998752	0.942532	S	0.861026	F7AF32	67		TTC1	HLQEDQGEEECFHDCSASFEEEPGADKIENK
A0A5F7ZCZ4-S8	1.04584	0.965757	1.56432	1.15103	2.31429	3.26434	2.0345	1.3826	S	0.999996	A0A5F7ZCZ4	8			________MSSDRQRSDDESPSTSSGSSDAD
F7GLI4-S162	0.36859	0.975579	2.79416	1.23466	2.09167	1.39686	2.50671	0.413549	S	1	F7GLI4	162		BUD13	HDSSDTSPPRRACHDSPDPSPPRRPQHNSSG
F7GLI4-S166	0.141813	0.786042	2.41375	0.831514	2.09167	1.36793	2.25609	0.246084	S	1	F7GLI4	166		BUD13	DTSPPRRACHDSPDPSPPRRPQHNSSGASPR
F7GLI4-S236	4.72494	8.42384	5.72262	4.79099	3.37272	2.54657	5.48609	3.30057	S	1	F7GLI4	236		BUD13	LGSSDTQQLRRAHHDSPDLAPTVTHSLPRTK
F7GLI4-S128	3.79847	6.47989	2.48037	6.40964	4.1633	4.18732	4.18577	3.66673	S	1	F7GLI4	128		BUD13	PDSSPKRARHDTPDPSPLRGARHDSDTSPPR
F7GLI4-S140	0.191997	8.21981	5.6751	0.0952021	0.145666	0.0114119	2.57765	0.11317	S	0.990981	F7GLI4	140		BUD13	PDPSPLRGARHDSDTSPPRRIRHDSSDTSPP
F7GLI4-S149	0.0911805	0.393251	0.896734	0.588386	0.077571	0.427839	0.119274	0.0952424	S	0.834513	F7GLI4	149		BUD13	RHDSDTSPPRRIRHDSSDTSPPRRACHDSPD
F7GLI4-S153	0.0942605	0.979848	0.896734	0.243739	0.473432	1.34774	0.755175	0.140724	S	0.910481	F7GLI4	153		BUD13	DTSPPRRIRHDSSDTSPPRRACHDSPDPSPP
F7GLI4-S104	3.10113	2.96797	0.0794407	0.170412	2.1193	0.0547361	2.08351	1.09213	S	0.952958	F7GLI4	104		BUD13	LDSSPRRVRHDTPDSSPRRVRHDTPDSSPKR
F7GLI4-S91	4.00552	2.48383	1.47314	2.65684	1.17701	1.92452	0.184241	2.96756	S	0.948484	F7GLI4	91		BUD13	EDLPSHRHFLHDTLDSSPRRVRHDTPDSSPR
F7GLI4-S356	0.118981	0.100941	1.55102	0.386548	0.707526	0.888307	0.444199	1.04421	S	1	F7GLI4	356		BUD13	PPRNRPRHRSSDSDLSPPRRRQRTKSSDSDL
F7GLI4-S200	2.96892	2.36528	3.11063	1.87136	2.40549	1.27088	2.42882	1.5525	S	0.999444	F7GLI4	200		BUD13	HDSPDPSPPRRARRDSSDISTTRRVHNNSPD
F7GLI4-S179	0.480639	0.62826	0.253379	0.0919521	1.50121	0.584093	0.371419	1.67067	S	0.993192	F7GLI4	179		BUD13	DPSPPRRPQHNSSGASPRRVRHDSPDPSPPR
F7GLI4-S372	0.137022	0.0642619	0.263522	0.397282	0.0982562	0.367032	0.183454	0.423213	S	0.994597	F7GLI4	372		BUD13	PPRRRQRTKSSDSDLSPPRRSQPPGKKAAHM
F7GLI4-S187	0.632044	1.05965	0.961369	0.904242	0.280328	0.449176	0.818686	0.716753	S	1	F7GLI4	187		BUD13	QHNSSGASPRRVRHDSPDPSPPRRARRDSSD
F7GLI4-S191	0.632044	1.05965	0.961369	0.904242	0.280328	0.449176	0.818686	0.716753	S	1	F7GLI4	191		BUD13	SGASPRRVRHDSPDPSPPRRARRDSSDISTT
F7GLI4-S290	3.27334	3.71189	3.28731	2.37472	3.08067	3.51243	3.72596	4.05742	S	1	F7GLI4	290		BUD13	SSLPKNSKYEYDPDLSPPRKKQTKSHFGDKK
A0A1D5QJR4-S6	5.0509	6.91525	2.7771	8.54502	7.65069	10.9448	8.68372	7.30146	S	1	A0A1D5QJR4	6			__________MASAVSPANSPAVLLQPRWKR
A0A1D5QJR4-S10	1.71956	2.94572	0.0826219	3.07898	3.05866	3.73755	3.6647	2.65014	S	1	A0A1D5QJR4	10			______MASAVSPANSPAVLLQPRWKRVVGW
A0A1D5QJR4-S1438	50.8502	65.7266	84.0564	58.7173	40.5059	56.4491	72.8343	61.3039	S	1	A0A1D5QJR4	1438			PVPGPSVPPPEELQVSPGPRQQLPPRQLLQS
A0A1D5QJR4-S597	0.722791	0.597617	0.109959	0.10607	0.214192	0.129403	0.544147	0.136356	S	0.944985	A0A1D5QJR4	597			TTVVGGVTKTITLVKSPISVPGGSALISNLG
A0A1D5QJT5-S463	8.66965	13.5089	13.2724	14.6756	17.693	22.4902	15.5321	9.51781	S	0.999981	A0A1D5QJT5	463		HOGA1	PPVIVETARSHQRSSSESYTQSFQSRKPFFS
A0A1D5QJT5-S48	21.504	41.6072	41.0648	47.5726	37.1587	70.3757	30.8435	27.3633	S	0.999962	A0A1D5QJT5	48			GGAVRVAAAAAGSGPSPPGSPGHDRERQPLL
A0A1D5QJT5-S52	6.45147	10.1931	18.0988	10.6058	9.67904	16.4396	8.86508	6.01883	S	1	A0A1D5QJT5	52			RVAAAAAGSGPSPPGSPGHDRERQPLLDRAR
F7GKS8-S2629	0.0670141	0.270177	0.129162	0.365842	0.126038	0.262223	0.0911306	0.059352	S	0.937074	F7GKS8	2629		UTRN	SSEVKEKWESLNAVTSNWQKQVDKALEKLRD
F7GKS8-S1745	3.79883	1.30231	1.9398	2.32579	0.828308	1.0114	0.978938	2.127	S	0.998605	F7GKS8	1745		UTRN	DIENMLKVVEKHLESSDEDEKMDEERAQIEE
F7GKS8-S830	0.0492596	0.0796894	0.0890323	1.06411	0.292737	0.0855919	0.880503	0.131567	S	0.785122	F7GKS8	830		UTRN	LEKVIKTKEEWVKHTSVSESSWQSLPSLKDS
F7GKS8-S1263	0.340166	0.107615	0.169502	0.534884	0.155268	0.288149	0.300524	0.265594	S	0.969755	F7GKS8	1263		UTRN	DLETTWLNTLEERMKSTEVLPEKTDAVNEAL
F7GKS8-S1410	0.0794298	3.82455	7.99047	7.30924	4.582	4.64475	3.98823	5.68151	S	0.979647	F7GKS8	1410		UTRN	TLEELRRNMRSQPPTSPESRTARGGSQMDVL
F7GKS8-S1491	0.0829886	0.0546302	0.0448384	0.170202	0.0726915	0.22553	0.0587336	0.324322	S	0.99959	F7GKS8	1491		UTRN	IQTHLDKCMKLYKTLSEVKLEVETVIKTGRH
F7GKS8-S2172	15.1296	5.03785	5.27753	16.3235	8.77794	4.29973	5.9217	3.4766	S	0.769893	F7GKS8	2172		UTRN	LVSSASDIPVQSHRTSEISIPADLDKTITEL
A0A1D5QK16-S427	76.335	259.318	82.7551	256.965	68.9996	63.7003	75.64	180.775	S	1	A0A1D5QK16	427		TGFB1I1	EGRPLCENHFHARRGSLCATCGLPVTGRCVS
A0A1D5QK16-S161	223.42	581.13	253.959	364.094	113.86	185.867	300.01	204.18	S	1	A0A1D5QK16	161		TGFB1I1	SGEQKEDQSEDKKRPSLPSSPSPGLPKPSAT
A0A1D5QK16-S165	19.7928	5.38386	13.5792	10.5727	2.88592	19.5407	19.9215	16.1755	S	0.995528	A0A1D5QK16	165		TGFB1I1	KEDQSEDKKRPSLPSSPSPGLPKPSATSATL
A0A1D5QK16-S167	41.7891	91.2881	59.0274	60.3356	17.2261	30.4091	98.9768	34.5953	S	0.999929	A0A1D5QK16	167		TGFB1I1	DQSEDKKRPSLPSSPSPGLPKPSATSATLEL
A0A1D5QK16-S92	52.9035	91.4304	76.2208	96.854	61.0302	73.388	91.3506	68.9801	S	1	A0A1D5QK16	92		TGFB1I1	SGDKDHLYSTVCKPRSPKPAAPAAPPFSSSS
A0A1D5QK16-S216	4.68748	15.0014	5.57125	42.9688	5.59887	7.35886	13.5116	7.76973	S	0.958591	A0A1D5QK16	216		TGFB1I1	SGPTQPPVASSTNEGSPSPPEPTGKGSLDTM
A0A1D5QK16-S218	12.8338	63.5386	23.1248	1.16277	9.71106	19.6632	1.00563	23.153	S	0.971849	A0A1D5QK16	218		TGFB1I1	PTQPPVASSTNEGSPSPPEPTGKGSLDTMLG
A0A1D5QK19-S664	0.36392	0.672009	0.0666484	0.0940147	0.141904	0.716713	0.443201	0.531287	S	1	A0A1D5QK19	664		KDM2A	QEDNSEKAQKRKMEESDEEAVQAKVLRPLRS
A0A1D5QK19-S530	4.58187	6.95162	2.2185	5.23348	2.53409	1.58945	3.28597	2.03998	S	0.999903	A0A1D5QK19	530		KDM2A	MKPAPRLTPVRPAAASPIVSGARRRRVRCRK
A0A1D5QK19-S28	0.88948	1.52304	0.876759	1.34425	2.88543	2.25852	1.51918	2.70517	S	1	A0A1D5QK19	28		KDM2A	RLRGTMRRRYEDDGISDDEIEGKRTFDLEEK
A0A1D5QK19-S690	4.97606	5.6629	2.37481	3.90455	3.58213	5.4956	6.18926	10.0854	S	0.992939	A0A1D5QK19	690		KDM2A	RPLRSCDEPLTPPPHSPTSMLQLIHDPVSPR
A0A1D5QK19-S712	0.106401	1.34468	0.310183	0.233348	0.969102	0.0955653	0.135904	0.0812882	S	0.77328	A0A1D5QK19	712		KDM2A	LIHDPVSPRGMVTRSSPGAGPSDHHSASRDE
A0A1D5QK29-S1182	1.56835	3.08909	2.03677	4.63615	3.0523	3.6743	2.53848	4.59713	S	0.999299	A0A1D5QK29	1182		SEC24B	RARSFITWLRDSRPLSPILHIVKDESPAKAE
A0A1D5QK38-S602	0.0488579	0.0785839	0.415058	0.142592	0.485535	0.505394	0.161744	0.775647	S	0.93966	A0A1D5QK38	602		RAF1	RAAHTEDINACTLTTSPRLPVF_________
A0A1D5QK38-S43	0.216597	0.360073	0.556707	0.979006	0.673064	0.519453	0.291162	2.0859	S	1	A0A1D5QK38	43		RAF1	ISPTIVQQFGYQRRASDDGKLTDPSKTSNTI
A0A1D5QK38-S581	6.18986	5.93541	6.10378	13.833	10.9446	10.297	9.17424	5.86766	S	0.999996	A0A1D5QK38	581		RAF1	IELLQHSLPKINRSASEPSLHRAAHTEDINA
A0A1D5QK38-S296	0.229709	0.0659453	0.241188	0.452491	0.215231	1.94933	0.745706	0.0584677	S	0.95996	A0A1D5QK38	296		RAF1	IRSHSESASPSALSSSPNNLSPTGWSQPKTP
A0A1D5QK38-S301	0.191394	0.0523081	0.135432	0.760615	0.851291	1.34724	0.89649	0.396575	S	0.994041	A0A1D5QK38	301		RAF1	ESASPSALSSSPNNLSPTGWSQPKTPVPAQR
A0A1D5QK38-S259	5.99357	2.84654	7.87494	9.58464	4.22418	6.29086	12.6018	9.04308	S	0.998805	A0A1D5QK38	259		RAF1	SPSSEGSLSQRQRSTSTPNVHMVSTTLPVDS
F7H131-S74	0.405828	0.577128	0.665969	0.984743	1.32542	1.243	0.900135	0.623349	S	1	F7H131	74	Adenylate kinase 2, mitochondrial	AK2	IRRITGRLIHPKSGRSYHEEFNPPKEPMKDD
A0A1D5R8G2-S506	13.8329	2.99568	9.72237	0.106986	38.7748	71.045	25.5209	34.9235	S	1	A0A1D5R8G2	506		HMHA1	DVHYDFEPHVSANAWSPVLRARKSSFNVSDV
A0A1D5R8G2-S554	7.24311	5.19138	9.51671	12.4734	18.4131	18.968	11.5415	4.9724	S	0.999999	A0A1D5R8G2	554		HMHA1	PAKERRAGRGHQVHKSWPLSISDSDSGLDTG
A0A1D5R8G2-S515	49.357	0.0457784	0.166531	37.4663	42.5401	38.1243	39.244	19.3671	S	0.954859	A0A1D5R8G2	515		HMHA1	VSANAWSPVLRARKSSFNVSDVAGPEAAGSP
A0A1D5R8G2-S529	0.584173	0.0958418	3.38429	0.143111	2.63996	6.21475	0.564173	0.855244	S	1	A0A1D5R8G2	529		HMHA1	SSFNVSDVAGPEAAGSPPEEGIEGAPAKERR
A0A1D5R8G2-S886	4.69029	3.86778	4.38927	4.23827	8.26425	6.04599	3.76634	6.09524	S	0.9933	A0A1D5R8G2	886		HMHA1	PTLLRPRPTEATVSLSSLVDYPHQARVIETL
A0A1D5R8G2-S967	1.69603	1.02222	1.15656	0.206283	0.585204	4.4864	0.101882	0.445756	S	0.852148	A0A1D5R8G2	967		HMHA1	EDGCRESRVVSNDSDSDLEEASELLSSSEAS
A0A1D5QN97-S231	0.244659	0.450503	0.771059	0.0768147	0.512258	0.0827096	0.258824	0.059789	S	0.812334	A0A1D5QN97	231			TENQHQGAQDTSDLMSPSKRSSQKYIIEGLT
A0A1D5QKA5-S1055	3.29089	2.95513	2.40484	2.45389	1.39901	1.67061	3.02687	1.47768	S	0.999972	A0A1D5QKA5	1055		ZNF609	WKQKPSIPPTLTKAPSLTDLVKSGPGKAKEP
A0A1D5QKA5-S576	3.21108	6.01041	2.53755	4.63965	2.42896	1.92191	4.62637	4.88853	S	1	A0A1D5QKA5	576		ZNF609	PARSATPKVRLVEPHSPSPSSKFSTKGLCKK
A0A1D5QKA5-S578	0.934618	1.86638	5.98127	1.69862	0.900386	0.64852	1.41158	1.53117	S	0.999393	A0A1D5QKA5	578		ZNF609	RSATPKVRLVEPHSPSPSSKFSTKGLCKKKL
A0A1D5QKA5-S491	3.8505	3.0893	4.80186	4.80517	3.38445	2.05714	2.14053	2.52615	S	1	A0A1D5QKA5	491		ZNF609	PGTKVEPTVLDRNCPSPVLIDCPHPNCNKKY
A0A1D5QKA5-S1313	0.557115	0.357569	0.451478	0.14877	0.513359	0.0781923	0.353432	0.680618	S	0.999943	A0A1D5QKA5	1313		ZNF609	ALDILQQHASHYKSKSPTISDKTSQERDRGG
A0A1D5QKA5-S758	1.65703	1.07988	0.128702	0.85259	0.443616	0.115526	0.222093	0.414361	S	1	A0A1D5QKA5	758		ZNF609	SPLTPGKVCRVEEGKSPFRESSGDGMKMEGL
A0A1D5QKA6-S2153	2.03077	3.75726	2.19437	2.71092	2.59778	1.50629	1.9861	2.21137	S	0.999974	A0A1D5QKA6	2153	Histone-lysine N-methyltransferase	NSD1	MDLIDLTPRQKERAASPHEVTPQADEKMPVL
A0A1D5QKA6-S2016	0.077586	0.126315	0.319398	0.0970629	0.263434	0.158056	0.142761	0.155038	S	0.955815	A0A1D5QKA6	2016	Histone-lysine N-methyltransferase	NSD1	QPAVAGPRPQLSDKPSPVTSPSSSPSVRSQP
A0A1D5QKA6-S217	0.21866	0.240487	0.0459335	0.0901875	0.205989	0.178424	0.126751	0.179549	S	0.998028	A0A1D5QKA6	217	Histone-lysine N-methyltransferase	NSD1	LLNGCLKSLAFDSEHSADEKEKPCAKSRARK
A0A1D5QKA6-S1240	0.135944	0.346538	0.62677	0.719429	0.291062	0.124353	0.102979	0.619321	S	0.955332	A0A1D5QKA6	1240	Histone-lysine N-methyltransferase	NSD1	IPSLEGELMPHRTAASPKETVEEGVEHDSGM
A0A5F7ZZ56-S4	3.70056	4.77208	7.67154	8.38011	7.78809	13.305	16.479	10.9218	S	0.980549	A0A5F7ZZ56	4		MME	____________MGRSESQMDITDINTPKPK
A0A5F7ZZ56-S6	1.23533	0.560427	1.14551	1.26225	1.54596	1.79542	2.29163	0.822275	S	0.999983	A0A5F7ZZ56	6		MME	__________MGRSESQMDITDINTPKPKKK
A0A5F8A9A0-S167	0.107328	0.106051	0.256388	0.177467	0.0982769	0.142162	0.111493	0.0698371	S	0.999999	A0A5F8A9A0	167		LOC718598	SASLWKNKDIQRLLPSPLKDAVEVSTWRRCY
F7GEL2-S187	1.32953	2.4742	0.778311	1.72385	0.688688	0.402193	1.51077	0.565201	S	1	F7GEL2	187		CHMP2B	IEISGKMAKAPSAAGSLPSASTSKATISDEE
F7GEL2-S199	9.63486	21.9559	25.4688	21.4505	16.2187	18.6923	17.1763	0.0806961	S	1	F7GEL2	199		CHMP2B	AAGSLPSASTSKATISDEEIERQLKALGVD_
A0A5F8AS99-S161	1.14891	0.0573959	0.157041	0.0624538	0.917818	0.705901	1.02893	0.447413	S	1	A0A5F8AS99	161		EXOC4	RNKEKGKMSSLVKDASVPLIDVTNLPTPRKF
A0A5F8AS99-S32	0.965024	0.342857	0.532548	0.634425	1.01933	0.56103	0.683027	0.44501	S	0.992949	A0A5F8AS99	32		EXOC4	SKDPSGLLISVIRTLSTSDDVEDRENEKGRL
A0A1D5QKI6-S52	3.18447	9.0567	8.29965	0.0804854	6.27233	9.93499	5.34981	8.07655	S	0.998834	A0A1D5QKI6	52		GLIPR2	QQYSEALASTRILKHSPESSRGQCGENLAWA
A0A1D5QKI6-S96	0.0627897	0.0943011	0.147899	0.322091	0.0893508	0.512148	0.339472	1.18288	S	0.821464	A0A1D5QKI6	96		GLIPR2	YSEIKNYNFQQPGFTSGTGHFTAMVWKNTKK
A0A5F7ZJI2-S909	2.02986	0.815486	1.48258	0.942919	1.50085	0.855458	0.753919	0.152011	S	0.998347	A0A5F7ZJI2	909			LGKNKGFSRGPGAPASPSASHPQGLDTTPKP
A0A1D5RCY1-S950	6.78892	21.8061	13.3228	13.4072	4.83799	10.1015	8.75965	10.9087	S	1	A0A1D5RCY1	950		DAB2IP	PSTRLRQQSSSSKGDSPELKPRSVHKQDLAV
A0A1D5RCY1-S1061	0.404814	0.857588	0.680259	1.02108	0.298873	0.464644	0.576213	0.855293	S	1	A0A1D5RCY1	1061		DAB2IP	DSKQKIIDAQEKRIASLDAANARLMSALTQL
A0A1D5RCY1-S1029	0.537541	0.202548	0.154238	1.1361	0.322834	0.227307	1.745	0.588805	S	1	A0A1D5RCY1	1029		DAB2IP	EDKDIQMKGIISRLMSVEEELKKDHAEMQAA
A0A1D5RCY1-S674	4.24669	0.158024	7.89103	7.25742	4.2479	6.98152	7.20765	9.39548	S	0.99999	A0A1D5RCY1	674		DAB2IP	IENDLSGLIDFTRLPSPTPENKDLFFVTRSS
A0A1D5RCY1-S25	0.583793	0.401061	0.202865	0.583061	0.145011	0.10447	0.278789	0.395249	S	1	A0A1D5RCY1	25		DAB2IP	DDSYESPQERPGSRRSLPGSLSEKSPSMEPS
A0A1D5RJU9-S1010	5.76553	4.65428	1.11816	1.08404	1.76735	1.29679	4.06446	1.7151	S	0.988809	A0A1D5RJU9	1010		ZEB2	LMNRAYLQSITPQGYSDSEERESMPRDGESE
A0A1D5RJU9-S591	0.147143	0.140406	0.11495	0.177394	0.747269	0.0588269	0.18598	1.43201	S	0.80544	A0A1D5RJU9	591		ZEB2	VKEWFEQRKVYQYSNSRSPSLERSSKPLAPN
A0A1D5RJU9-S593	0.147143	0.572485	0.168957	0.322086	0.126356	0.0478806	0.18598	0.247791	S	0.839501	A0A1D5RJU9	593		ZEB2	EWFEQRKVYQYSNSRSPSLERSSKPLAPNSN
A0A1D5RJU9-S672	0.326338	0.0833149	0.760009	0.102688	0.0567266	0.147115	0.111942	0.226333	S	0.997082	A0A1D5RJU9	672		ZEB2	IKPVEKLDHSRSNTPSPLNLSSTSSKNSHSS
A0A1D5RJU9-S113	0.644043	0.0349895	0.119528	0.749985	0.285927	0.350125	0.738476	0.489963	S	0.99998	A0A1D5RJU9	113		ZEB2	LLTCPYCDRGYKRLTSLKEHIKYRHEKNEEN
A0A1D5RJU9-S619	14.5152	10.4777	7.55407	0.0976084	0.0849097	5.86145	15.691	12.8408	S	0.994833	A0A1D5RJU9	619		ZEB2	APNSNPPTKDSLLPRSPVKPMDSITSPSIAE
A0A1D5RJU9-S248	0.219592	0.35284	0.156379	0.170111	0.21961	0.140104	0.113097	0.149855	S	0.773806	A0A1D5RJU9	248		ZEB2	RNNIKTGSSPNSVSSSPTNSAITQLRNKLEN
F7GN77-S377	0.724972	0.129296	0.191016	0.15172	0.857036	0.762961	0.185566	0.42308	S	1	F7GN77	377		OTUD4	EDFDHTSRESNYFGLSPEERREKQAIEESRL
F7GN77-S957	0.359821	1.18901	2.14212	0.919766	0.768956	1.01941	0.305531	0.768536	S	1	F7GN77	957		OTUD4	GANSVDSRVQRPKEESSEDENEVSNILRSGR
F7GN77-S958	0.359821	1.18901	2.14212	0.919766	0.768956	1.01941	0.305531	0.768536	S	1	F7GN77	958		OTUD4	ANSVDSRVQRPKEESSEDENEVSNILRSGRS
A0A5F8ARQ2-S56	0.170173	0.0506621	0.207253	0.397446	0.350646	0.309711	0.449886	0.379337	S	1	A0A5F8ARQ2	56			TENDHINLKVAGQDGSVVQFKIKRHTPLSKL
A0A1D5QKR8-S112	6.8882	92.908	19.915	36.7795	89.3381	13.5398	16.7407	176.416	S	1	A0A1D5QKR8	112			HISGQHLVAVEEDAESEDEEEEDVKLLSISG
A0A1D5QKR8-S230	0.720999	0.764611	2.19962	1.78648	1.39779	1.74167	1.45563	1.43546	S	0.998257	A0A1D5QKR8	230			FKKQEKTPKTPKGPSSVEDIKAKMQASIEKA
A0A1D5QKR8-S4	2.39781	0.241822	4.18115	4.11531	4.37699	8.97189	0.0913059	8.05831	S	1	A0A1D5QKR8	4			____________MEDSVDMDMSPLRPQNYLF
A0A1D5QKR8-S10	2.39781	0.167191	4.18115	4.11531	4.37699	8.97189	0.141239	8.05831	S	0.999999	A0A1D5QKR8	10			______MEDSVDMDMSPLRPQNYLFGCELKA
A0A1D5QKR8-S241	0.0660076	0.0597671	0.281905	0.264875	0.466831	0.141009	0.143326	0.087266	S	1	A0A1D5QKR8	241			KGPSSVEDIKAKMQASIEKAH__________
A0A1D5QKT0-S47	4.82476	0.173403	1.08844	0.194272	0.086015	0.0559014	0.157085	0.114734	S	1	A0A1D5QKT0	47		PARK7	KVTVAGLAGKDPVQCSRDVVICPDASLEDAK
F6YN30-S298	0.0841229	1.26059	0.869658	0.128834	0.520168	0.938721	0.084446	0.056511	S	0.995525	F6YN30	298		VASH1	ARDMRLKIGKGTGPPSPTKDRKKDVSSPQRA
A0A5F8AGX3-S288	3.27406	4.32143	4.06958	1.73195	4.493	8.73636	11.4677	10.5168	S	0.995145	A0A5F8AGX3	288		HACE1	WLVLIATELMKNKRDSTEITSILLKQKGQDQ
A0A1D5QL31-S1050	6.12307	18.1695	14.9148	0.156388	10.1095	9.26929	9.64796	10.2112	S	0.854356	A0A1D5QL31	1050			DTLQELVNQSKAAPQSPSVPKKPGPPVLSSD
A0A1D5RH81-S642	0.411113	0.532544	0.6362	0.388851	0.489643	0.466864	0.320747	0.0917352	S	0.948542	A0A1D5RH81	642		TBC1D15	SNALPTHSASGARDDSPTQIPVSSDVCRLTP
F6XR00-S879	0.161676	0.168751	0.116856	0.428701	0.0559809	0.0578866	0.309266	0.14864	S	1	F6XR00	879	Protein phosphatase 1 regulatory subunit	PPP1R12B	LEMEKRERRALERKMSEMEEEMKVLTELKSD
A0A5F8AGB3-S348	14.4428	7.71608	8.51968	18.0462	8.71278	3.86955	12.5212	10.8097	S	0.999973	A0A5F8AGB3	348		CLIP1	SGLLTETSSRYARKISGTTALQEALKEKQQH
A0A5F8AGB3-S963	0.0807651	1.70204	0.73128	3.34074	0.424423	0.843253	0.773174	0.50886	S	1	A0A5F8AGB3	963		CLIP1	AEKHEEEKKELERKLSDLEKKMETSHNQCQE
A0A5F8AGB3-S204	0.168553	0.198375	0.171593	0.140505	0.274621	0.124626	0.0829309	0.0610043	S	0.99994	A0A5F8AGB3	204		CLIP1	TKTASESISNLSEAGSIKKGERELKIGDRVL
A0A5F7ZU93-S1108	0.0963011	1.29311	1.15989	0.195937	1.56148	0.158996	0.114929	3.57506	S	0.994983	A0A5F7ZU93	1108		NPAT	SRHTTIRETQSEKKVSPTEIVLESFHKATAN
A0A5F7ZU93-S1253	0.563214	0.208978	0.11485	0.278885	0.483114	0.523205	0.391457	0.276633	S	0.999999	A0A5F7ZU93	1253		NPAT	EEPIDIIKAPSSRRFSEDSSTSKVMVPPVTP
A0A5F7ZU93-S525	2.44803	2.03949	1.33958	1.54837	3.11196	2.38287	1.32334	3.49567	S	0.999912	A0A5F7ZU93	525		NPAT	SNDTIKLKTTFHGSKSPDSSEIHKSKIEINV
A0A1D5QLA5-S235	0.071767	2.39674	0.892722	0.654823	1.61747	2.92008	0.117227	3.63722	S	0.99935	A0A1D5QLA5	235		DEPTOR	NFRRRRRLMELLNEKSPSSQETHDSPFCLRK
A0A1D5QLA5-S265	0.392516	0.269375	0.0990818	0.105313	0.291184	0.522607	0.262	0.679855	S	0.824912	A0A1D5QLA5	265		DEPTOR	KQSHDNRKSTSFMSVSPSKEIKIVSAVRRSS
A0A1D5QLA7-S24	9.25026	2.36946	4.4414	1.66741	3.08568	6.40081	4.42399	0.0731911	S	1	A0A1D5QLA7	24			GAEEREELLGPTAQWSVEDEEEATRDPCRQE
A0A1D5QLA7-S177	206.208	216.103	355.304	359.262	408.861	743.022	264.949	365.512	S	1	A0A1D5QLA7	177		LSP1	EEQEEHQKCQQPRTPSPLILEGTIEHSSPPL
A0A1D5QLA7-S188	34.0546	3.63026	60.1506	157.739	15.6136	2.62008	1.72837	1.85864	S	0.942694	A0A1D5QLA7	188		LSP1	PRTPSPLILEGTIEHSSPPLSPTTKLIDRTE
A0A1D5QLA7-S189	440.08	283.487	669.842	715.584	885.483	1168.48	924.169	742.943	S	0.999472	A0A1D5QLA7	189		LSP1	RTPSPLILEGTIEHSSPPLSPTTKLIDRTES
A0A1D5QLA7-S193	255.789	207.854	308.069	142.564	501.305	494.95	457.282	174.709	S	0.999595	A0A1D5QLA7	193		LSP1	PLILEGTIEHSSPPLSPTTKLIDRTESLNRS
A0A1D5QLA7-S111	11.5841	6.81253	12.0827	8.42926	9.375	18.5086	12.7099	3.60606	S	1	A0A1D5QLA7	111		LSP1	GVQGASDSREPPRCRSPEGEQEDKPGLHAGE
A0A1D5QLA7-S204	10.2656	4.9055	8.32389	7.70012	49.6439	15.7949	7.93941	9.51914	S	0.999984	A0A1D5QLA7	204		LSP1	SPPLSPTTKLIDRTESLNRSIEKSNSVKKSQ
A0A1D5QLA7-S208	5.05778	0.692841	0.426987	0.746797	5.42723	3.12162	2.94383	0.724245	S	1	A0A1D5QLA7	208		LSP1	SPTTKLIDRTESLNRSIEKSNSVKKSQPDLP
A0A1D5QLA7-S252	12.5696	8.99144	21.8568	21.2078	45.743	47.5655	14.5473	44.2838	S	1	A0A1D5QLA7	252		LSP1	AIETAGRTPKLARQASIELPSMAVASTKSRW
A0A1D5QLA7-S101	0.325488	0.210957	0.317778	0.227757	0.430731	0.366557	0.067417	0.14648	S	0.999344	A0A1D5QLA7	101		LSP1	QRPEQRQEHEGVQGASDSREPPRCRSPEGEQ
A0A1D5QLA7-S282	1.01109	0.408786	0.72199	0.193936	0.701108	0.372422	0.0807459	0.318885	S	0.999769	A0A1D5QLA7	282		LSP1	WETGEVQAQSATKTPSCKDIVAGDMSKKSLW
A0A1D5QLC0-S959	0.054939	0.266486	0.357042	0.133592	0.263593	0.180461	0.080088	0.0404341	S	0.826379	A0A1D5QLC0	959	Diacylglycerol kinase	DGKZ	ELLGASARPDLPTPTSPLPTSPCSPTPRNGQ
A0A1D5QLC0-S964	0.225773	0.14255	0.326264	0.909958	0.681231	0.142245	0.495232	0.109339	S	0.829432	A0A1D5QLC0	964	Diacylglycerol kinase	DGKZ	SARPDLPTPTSPLPTSPCSPTPRNGQVFRAG
A0A1D5QLC0-S37	0.34764	0.0496033	0.198602	0.224621	0.129718	0.091575	0.482995	0.177045	S	1	A0A1D5QLC0	37			RPSGVGLPTGKARRRSPAGQASSSLAQRRRS
A0A1D5QLC2-S63	0.599828	0.0604808	0.128679	0.212037	0.68947	0.244259	0.433188	0.548343	S	0.932037	A0A1D5QLC2	63		LOC721549	AGVSAADDEVQTLSGSVRRAPTGPPGTPGTP
A0A1D5QLC4-S281	0.42285	0.246297	0.0944283	0.121119	1.06069	0.438855	0.854775	0.421157	S	1	A0A1D5QLC4	281		IKZF1	SLKEEHRAYDLLRAASENSQDALRVVSTSGE
A0A1D5QLC4-S284	1.17126	0.98983	1.0996	0.771472	5.86647	2.08302	1.24903	0.0536964	S	1	A0A1D5QLC4	284		IKZF1	EEHRAYDLLRAASENSQDALRVVSTSGEQMK
A0A1D5QLC4-S228	0.369838	0.0781629	0.877596	0.0913581	1.54461	1.25598	0.0834137	0.580136	S	0.999657	A0A1D5QLC4	228		IKZF1	LLLSKAKLVPSEREASPSNSCQDSTDTESNN
A0A1D5QLC4-S200	0.252432	0.0742688	0.226203	0.134312	0.344753	0.187643	0.119645	0.0430705	S	0.99993	A0A1D5QLC4	200		IKZF1	PMYQLHKPLAEGTPRSNHSAQDSAVENLLLL
A0A1D5QLC4-S203	0.252432	0.0742688	0.18416	0.134312	0.344753	0.187643	0.0819381	0.0430705	S	0.999975	A0A1D5QLC4	203		IKZF1	QLHKPLAEGTPRSNHSAQDSAVENLLLLSKA
F6ZAQ6-S819	0.102086	0.0448363	0.163887	0.111663	0.0874704	0.15056	0.100504	0.154183	S	0.99946	F6ZAQ6	819		GTF2IRD1	GLNRPVLVPYKLIRDSPDAVEVTGLPDDIPF
A0A1D5QLF8-S955	1.83123	2.35095	2.71917	2.49851	1.33874	3.6204	1.74909	1.96274	S	1	A0A1D5QLF8	955		ARID5B	EDLDLVIAGKKARAVSPLDPSKEVSGKEKAS
A0A1D5QLF8-S925	0.350572	0.562802	0.86586	0.970596	0.179498	0.422653	0.59459	0.435794	S	1	A0A1D5QLF8	925		ARID5B	RKMEGMVHPILHRKMSPQNIGAARPIKRSLE
A0A1D5QLG3-S1128	0.425555	2.07341	2.4411	2.90749	1.07378	0.760863	0.577029	3.52384	S	0.984242	A0A1D5QLG3	1128		PLEKHG3	VSQRTTSPGGRLSARSPRSPTETFSWPDVRE
A0A1D5QLG3-S1131	0.425555	3.39669	3.3609	2.90749	1.98972	2.66955	2.32279	5.70124	S	0.999122	A0A1D5QLG3	1131		PLEKHG3	RTTSPGGRLSARSPRSPTETFSWPDVRELCS
A0A1D5QLG3-S832	2.55816	1.12085	1.78306	2.0256	2.95279	1.64289	2.18273	0.123974	S	0.999509	A0A1D5QLG3	832		PLEKHG3	NAEHHDAGFSVRRRESLSYIPKGLVRNSVSR
A0A1D5QLG3-S579	0.98077	2.14787	1.90375	1.67767	0.761487	0.94405	1.14672	1.18807	S	0.99899	A0A1D5QLG3	579		PLEKHG3	RESEGSRSSRRPSGPSPTSAEKRMSFESVSS
A0A1D5QLG3-S1172	0.181002	1.19382	1.37712	1.72301	1.40892	1.2378	1.24023	0.128053	S	0.848867	A0A1D5QLG3	1172		PLEKHG3	AGGGGPCGPPVNRSHSVPENMVEPPLSARVG
F7HB82-S87	0.116602	0.221669	0.0996918	0.101017	0.170097	0.0566559	0.231311	0.0340227	S	0.999991	F7HB82	87		FUBP1	QPDAKKVAPQNDCNRSVMTEEYKVPDGMVGF
F7H8T6-S735	0.881897	0.78356	0.726152	0.954126	1.42848	1.64519	0.908485	2.01064	S	0.964192	F7H8T6	735		ULK2	GRVCVGSPPGPGFGSSPPGAEAAPSLRYVPY
A0A5F7ZD54-S404	0.368372	0.232848	0.176998	0.382806	0.165084	0.232973	0.133472	0.222861	S	0.996844	A0A5F7ZD54	404			HGRCLGKKCVLNFPASPTSSIPDTLTKQSLS
A0A5F7ZD54-S334	0.321379	0.104892	0.0388217	0.0710752	0.181814	0.185858	0.2447	0.222768	S	0.999999	A0A5F7ZD54	334			RLWTGRQKSSADHRKSYEFEDLLQSSSESSR
A0A5F7ZD54-S310	6.1019	5.20583	5.45883	0.208813	1.38703	0.119598	0.101529	4.83267	S	0.878099	A0A5F7ZD54	310			NLPPLPSLPPPPLPSSPPPSSVNRRLWTGRQ
A0A5F7ZD54-S504	0.0352853	0.0728784	0.195962	0.237902	0.0957743	0.097869	0.103142	0.0888064	S	0.999992	A0A5F7ZD54	504			AIYEVRRGKKRVKRLSQSMESNSGKVTDENS
A0A5F7ZD54-S365	2.91978	2.91597	1.07803	2.3153	1.30342	3.22116	3.94013	2.30387	S	0.996377	A0A5F7ZD54	365			VDWYAQTKLGLTRTLSEENVYEDILDPPMKE
A0A1D5QLL7-S1309	1.40184	3.59891	0.137733	0.270612	2.21136	0.0834013	0.0868964	0.0634528	S	0.950222	A0A1D5QLL7	1309		MYH10	EEAEKKGIKFAKDAASLESQLQDTQELLQEE
A0A1D5QLL7-S1312	0.118986	0.0790383	2.69546	4.73238	0.0903648	1.57995	3.64882	0.0990901	S	0.967458	A0A1D5QLL7	1312		MYH10	EKKGIKFAKDAASLESQLQDTQELLQEETRQ
A0A1D5QLL7-S1142	0.907561	2.45227	3.97807	2.43518	1.36148	0.963591	3.5856	2.0234	S	1	A0A1D5QLL7	1142		MYH10	EKASRNKAEKQKRDLSEELEALKTELEDTLD
A0A1D5QLL7-S1664	0.0774342	0.768752	0.891596	0.138933	0.0936223	0.0342157	0.159327	0.044577	S	0.999334	A0A1D5QLL7	1664		MYH10	AQMKDYQRELEEARASRDEIFAQSKESEKKL
A0A1D5QLL7-S1932	3.07398	1.02546	1.53675	2.67144	2.47639	2.3262	2.69154	3.39223	S	0.99989	A0A1D5QLL7	1932		MYH10	EVSTLKNRLRRGGPISFSSSRSGRRQLHIEG
A0A1D5QLL7-S1934	14.1813	4.55906	9.13856	14.103	0.0498168	3.0648	13.7669	5.01318	S	0.961163	A0A1D5QLL7	1934		MYH10	STLKNRLRRGGPISFSSSRSGRRQLHIEGAS
A0A1D5QLL7-S1935	2.98376	1.06852	1.62408	1.95647	1.47554	6.91721	2.43577	18.2118	S	0.802137	A0A1D5QLL7	1935		MYH10	TLKNRLRRGGPISFSSSRSGRRQLHIEGASL
A0A1D5QLL7-S1936	0.412687	0.111762	0.108573	1.05848	0.510645	0.0516707	0.526859	0.528154	S	0.754891	A0A1D5QLL7	1936		MYH10	LKNRLRRGGPISFSSSRSGRRQLHIEGASLE
A0A1D5QLL7-S1717	0.0473529	0.0811807	0.173864	0.15592	0.178202	0.119534	0.164667	0.230552	S	0.913356	A0A1D5QLL7	1717		MYH10	HAEQERDELADEIANSTSGKSALLDEKRRLE
A0A1D5QLL7-S1010	0.0617217	0.586073	0.381437	0.126336	0.0938788	0.12829	0.0639976	0.123646	S	0.827175	A0A1D5QLL7	1010		MYH10	IKEKKLMEDRIAECSSQLAEEEEKAKNLAKI
A0A1D5QLL7-S638	2.51428	1.64094	0.100662	3.16123	1.30928	2.24045	4.41522	2.56991	S	0.999998	A0A1D5QLL7	638		MYH10	VGLDQVTGMTETAFGSAYKTKKGMFRTVGQL
A0A1D5QLL7-S1459	0.0831999	0.426675	0.356259	0.139023	0.105842	0.177075	0.0524888	0.202954	S	0.97524	A0A1D5QLL7	1459		MYH10	EKKQKKFDQLLAEEKSISARYAEERDRAEAE
A0A1D5QLL7-S926	0.0730641	0.0931128	0.167552	0.132755	0.195158	0.059112	0.314938	0.457425	S	1	A0A1D5QLL7	926		MYH10	AAKKQELEEILHDLESRVEEEEERNQILQNE
A0A1D5QLL7-S1034	0.07822	0.29102	0.302384	0.298583	0.121519	0.0728597	0.109282	0.100474	S	1	A0A1D5QLL7	1034		MYH10	AKNLAKIRNKQEVMISDLEERLKKEEKTRQE
A0A1D5QLL7-S1344	0.460097	0.332426	0.726324	0.215576	0.467491	0.695197	0.149167	0.107114	S	1	A0A1D5QLL7	1344		MYH10	LNLSSRIRQLEEEKNSLQEQQEEEEEARKNL
A0A1D5QLL7-S1949	65.1618	18.6574	21.8954	38.5109	12.7897	13.3358	57.6818	22.0275	S	1	A0A1D5QLL7	1949		MYH10	SSSRSGRRQLHIEGASLELSDDDTESKTSDV
A0A1D5QLL7-S1953	195.566	196.631	218.568	259.124	209.705	153.113	234.079	357.689	S	1	A0A1D5QLL7	1953		MYH10	SGRRQLHIEGASLELSDDDTESKTSDVNETQ
A0A1D5QLM0-S61	67.1571	43.7674	33.3451	45.8392	94.739	126.035	106.713	198.545	S	0.975117	A0A1D5QLM0	61		YAP1	QAPPAGHQIVHVRGDSETDLEALFNAVMNPK
A0A1D5QLM0-S109	2.65852	2.35726	4.47273	3.98618	2.8847	2.35193	2.71665	4.09886	S	0.986334	A0A1D5QLM0	109		YAP1	SFFKPPEPKSHSRQASTDAGTAGALTPQHVR
A0A1D5QLM0-S164	10.0593	10.711	12.2844	0.195192	5.2309	19.8623	14.6051	19.4053	S	0.817538	A0A1D5QLM0	164		YAP1	SGPAATPTAQHLRQSSFEIPDDVPLPAGWEM
A0A1D5QLM0-S333	0.978327	0.0273864	1.67557	0.179633	0.0607951	1.29171	3.69344	2.32624	S	0.95542	A0A1D5QLM0	333		YAP1	LPTLEQDGGTQNPVSSPGMSQELRTMTTNSS
A0A1D5QLM0-S348	6.58939	0.172017	3.5687	3.3249	0.0248762	1.22267	1.7199	1.4019	S	0.969993	A0A1D5QLM0	348		YAP1	SPGMSQELRTMTTNSSDPFLNSGTYHSRDES
A0A1D5QLM8-S29	0.487191	0.493203	0.145058	0.0800106	0.291832	0.741185	0.0513682	0.414544	S	0.983338	A0A1D5QLM8	29		RAB17	PSQPRAFKLVLLGSGSVGKSSLALRYVKNDF
F6Z5L0-S748	0.101046	25.9435	14.8429	5.84665	29.6123	43.3326	48.481	41.4975	S	0.937621	F6Z5L0	748		ESYT2	LLASPGHISAKEPTPSIASDISLPIATQELR
F6Z5L0-S754	44.0758	31.7864	16.3556	55.0038	38.8641	52.2577	58.9538	48.2985	S	0.999995	F6Z5L0	754		ESYT2	HISAKEPTPSIASDISLPIATQELRQRLRQL
F6Z5L0-S662	1.44247	0.140372	0.138835	0.179359	0.667025	0.167398	1.24551	0.107346	S	1	F6Z5L0	662		ESYT2	VLHLEKRERPPDHQHSAQVKRPSVSKEGRKT
F6Z5L0-S669	0.103944	0.385066	0.151537	0.590772	0.0660912	0.267184	0.417125	0.522618	S	0.99602	F6Z5L0	669		ESYT2	ERPPDHQHSAQVKRPSVSKEGRKTSVKSHMS
F6Z5L0-S684	7.42166	6.92659	13.9397	11.8736	7.01781	6.21934	8.66769	10.6276	S	0.996949	F6Z5L0	684		ESYT2	SVSKEGRKTSVKSHMSGSPGPGGSNTAPSTP
F6Z5L0-S686	11.7696	17.0653	28.7912	26.0769	21.3434	15.0179	29.0904	22.858	S	0.997902	F6Z5L0	686		ESYT2	SKEGRKTSVKSHMSGSPGPGGSNTAPSTPVI
F6Z5L0-S731	2.46441	1.91206	1.13135	1.73306	0.0540359	0.578044	0.690091	0.0974612	S	0.979146	F6Z5L0	731		ESYT2	PEAGLQGLHDLGRSSSSLLASPGHISAKEPT
F6Z5L0-S732	1.96507	1.90757	0.349972	0.96307	0.540706	0.0784754	0.318508	0.0373747	S	0.994037	F6Z5L0	732		ESYT2	EAGLQGLHDLGRSSSSLLASPGHISAKEPTP
F6Z5L0-S736	0.224589	0.0917564	0.0675611	0.0658742	0.415878	0.107944	0.0848084	0.0415405	S	0.999651	F6Z5L0	736		ESYT2	QGLHDLGRSSSSLLASPGHISAKEPTPSIAS
F7G642-S675	0.790688	5.24541	2.69428	2.70927	1.26002	6.34645	0.600368	0.709692	S	0.999999	F7G642	675		AGRN	AGPCEQAECGSGGSGSGEDGDCEQELCRQRG
A0A1D5QLQ8-S712	1.11144	0.0496062	0.193338	0.200279	0.652722	0.608029	1.0532	0.957069	S	0.862842	A0A1D5QLQ8	712		DCAF5	KLNGKALSSRAEEPPSPSVPKASGSTLNIGS
A0A1D5QLQ8-S566	12.6763	13.7239	9.89487	10.0481	7.64726	9.54081	11.7271	5.67538	S	0.999228	A0A1D5QLQ8	566		DCAF5	PERSTSTLEIQPSRASPTSDIESVERKIYKA
A0A1D5QLQ8-S573	0.105289	11.1358	19.5954	0.10167	12.058	2.45546	0.243275	9.73263	S	0.851034	A0A1D5QLQ8	573		DCAF5	LEIQPSRASPTSDIESVERKIYKAYKWLRYS
A0A1D5QLQ8-S386	2.86014	2.7282	3.58479	5.20655	3.44631	0.0759158	8.18958	0.0809325	S	1	A0A1D5QLQ8	386		DCAF5	RSGYTDSESSASLPRSPPPTVDESADNAFHL
A0A1D5QLQ8-S546	0.366382	0.849082	0.0514505	0.197461	0.10722	0.0838531	0.100712	0.939283	S	0.982148	A0A1D5QLQ8	546		DCAF5	DNYDYPQIKVDDLSSSPTSSPERSTSTLEIQ
A0A1D5QRI0-S369	1.69051	0.106761	0.136404	0.294096	1.95769	1.20067	0.168824	6.02828	S	0.999996	A0A1D5QRI0	369			REGFRKRVIGQDCNFSDSSEEEALPEVLSRA
A0A1D5QRI0-S371	1.69051	0.152378	0.163111	0.118587	1.95769	1.20067	0.0746638	6.02828	S	0.999992	A0A1D5QRI0	371			GFRKRVIGQDCNFSDSSEEEALPEVLSRALR
A0A1D5QRI0-S372	0.0527989	5.4671	0.220288	2.70064	1.92493	5.61995	11.888	7.62486	S	0.999992	A0A1D5QRI0	372			FRKRVIGQDCNFSDSSEEEALPEVLSRALRS
F6XZL9-S728	0.520411	0.75037	0.757188	0.706269	1.07122	1.37736	1.09341	0.822424	S	0.999846	F6XZL9	728		ZBTB40	ETGSLPGRQEKEVSASPDPAKKSFVCKACDK
A0A1D5QLT8-S195	1.11778	1.9019	4.22824	1.47603	0.97673	0.718214	3.94528	5.2532	S	0.961073	A0A1D5QLT8	195		NEK7	LGLGRFFSSKTTAAHSLVGTPYYMSPERIHE
A0A1D5R252-S1586	5.21669	8.30091	5.55516	3.73861	2.36539	4.07124	5.82323	2.89579	S	1	A0A1D5R252	1586		EXPH5	TSLREAEFSDDQRRLSPPFPLEPAQKSRVSI
A0A1D5R252-S1276	0.403457	0.566622	0.0641994	0.0962578	0.0690359	0.145943	0.192575	0.0744253	S	0.999996	A0A1D5R252	1276		EXPH5	ALSEVNIGNSQARRNSWECTGSGRAIPFTGS
F7HK98-S216	0.184494	0.157846	0.1931	0.102055	0.245014	0.0665314	0.152868	0.0381703	S	0.999982	F7HK98	216		BCAP29	AQNDVMEMKMQSERLSKEYDQLLKEHSELQ_
F7E7J1-S836	0.779006	0.624398	0.136513	0.378817	0.68161	0.365148	1.27142	0.404664	S	0.976839	F7E7J1	836		NFATC2	TTRPGPPPVSQGQRLSPGSYPTVIQQQNATS
F7E7J1-S343	3.1309	1.13958	2.4617	2.363	7.46059	3.85271	2.23431	2.03219	S	0.994001	F7E7J1	343		NFATC2	AVEFLGPCEQGERRNSAPESILLVPPTWPKP
F7E7J1-S216	0.778535	0.104057	0.132287	0.254313	3.34264	0.391504	0.117882	0.453414	S	0.999948	F7E7J1	216		NFATC2	SPRTSLAEDSCLGRHSPVPRPASRSSSPGAK
F7E7J1-S306	0.775666	1.14428	0.0632658	0.139518	2.4572	1.39373	0.655212	0.280976	S	0.795501	F7E7J1	306		NFATC2	ATDSPCGIPPKMWKTSPDPSPVSAAPSKAGL
A0A1D5RDA8-S1403	1.25469	0.380669	0.111384	0.254419	0.399936	0.291378	0.158545	0.238154	S	1	A0A1D5RDA8	1403		ARAP3	REWTVKPENPLTSQKSLDQPFLSKSSTLGQE
A0A1D5RDA8-S117	2.31094	1.5163	0.0448725	0.105431	1.53703	1.20757	1.30129	0.0908013	S	0.979697	A0A1D5RDA8	117		ARAP3	FGGLSGPATTQRPGLSPVLGEPGVSRSPEPS
A0A1D5QLX1-S629	0.0599671	0.0996913	0.225216	0.18574	0.0917341	0.0442806	0.12469	0.219944	S	1	A0A1D5QLX1	629		GSN	LLRVLRAQPVQVAEGSEPDGFWEALGGKAAY
A0A1D5QLX1-S401	2.33673	0.100939	0.373005	2.7068	1.12422	0.109434	4.48661	1.9019	S	0.996397	A0A1D5QLX1	401		GSN	FKNWRDPDQTDGLGLSYLSSHIANVERVPFD
A0A1D5QLX1-S404	0.985385	0.128348	0.434743	0.675529	0.721988	2.16265	1.49329	0.638714	S	0.863604	A0A1D5QLX1	404		GSN	WRDPDQTDGLGLSYLSSHIANVERVPFDAAT
A0A1D5QLX1-S405	0.125932	0.568376	0.0835114	0.481751	0.17033	0.711644	0.0832173	0.571798	S	0.795804	A0A1D5QLX1	405		GSN	RDPDQTDGLGLSYLSSHIANVERVPFDAATL
A0A1D5REI0-S1115	32.5768	27.8994	14.8022	14.2732	0.0712757	0.29331	16.7482	25.0692	S	0.917834	A0A1D5REI0	1115		LIMCH1	VTRCSPTVAFVEFPSSPQLKNDVPEEKDQKK
A0A1D5REI0-S201	7.59151	4.67579	3.4449	5.00113	4.15144	3.63877	3.66228	3.06254	S	1	A0A1D5REI0	201		LIMCH1	ERSDSLSPPRHGRDDSFDSLDSFGSRSRQTP
A0A1D5REI0-S204	1.9362	1.15349	1.05774	0.631958	0.38611	0.132307	0.606024	0.84984	S	0.999984	A0A1D5REI0	204		LIMCH1	DSLSPPRHGRDDSFDSLDSFGSRSRQTPSPD
A0A1D5REI0-S207	3.54346	6.86025	2.41439	2.93977	1.34253	2.41885	2.64465	5.84296	S	0.993866	A0A1D5REI0	207		LIMCH1	SPPRHGRDDSFDSLDSFGSRSRQTPSPDVVL
A0A1D5REI0-S190	1.70164	0.804648	0.613972	0.71398	0.414447	0.643297	0.611651	1.8119	S	0.999969	A0A1D5REI0	190		LIMCH1	RDSGYIDCWDSERSDSLSPPRHGRDDSFDSL
A0A1D5REI0-S192	6.38795	11.1251	12.9827	5.92828	3.60047	4.5717	3.2412	7.25754	S	1	A0A1D5REI0	192		LIMCH1	SGYIDCWDSERSDSLSPPRHGRDDSFDSLDS
A0A1D5REI0-S303	72.613	51.1713	71.4738	31.8837	34.1881	34.2545	38.9975	0.209766	S	0.987422	A0A1D5REI0	303		LIMCH1	KAEREEYRKSWSTATSPLGGERPFSFPETIE
A0A1D5REI0-S1428	0.1366	0.108386	0.122382	0.0909729	0.0938549	0.117993	0.0692784	0.327118	S	0.975068	A0A1D5REI0	1428		LIMCH1	KSPREHFQAGPFSPCSPTPPGQSPNRSISGK
A0A1D5REI0-S1435	1.15597	1.6311	1.9693	1.46314	0.0353733	0.0703964	1.05582	1.41913	S	0.999725	A0A1D5REI0	1435		LIMCH1	QAGPFSPCSPTPPGQSPNRSISGKKLCSSCG
A0A1D5REI0-S169	8.48957	7.11179	19.5846	9.22625	7.1678	6.52991	7.72297	13.4531	S	1	A0A1D5REI0	169		LIMCH1	EGLLTQMRKETDDIESPKRSIRDSGYIDCWD
A0A1D5REI0-S231	307.154	527.591	449.333	411.408	170.794	207.26	255.617	280.528	S	1	A0A1D5REI0	231		LIMCH1	PSPDVVLRGSSDGRGSDSESDLPHRKLPDVK
A0A1D5REI0-S233	32.8094	48.9694	112.974	42.2573	29.3874	26.2269	25.4891	72.272	S	0.999999	A0A1D5REI0	233		LIMCH1	PDVVLRGSSDGRGSDSESDLPHRKLPDVKKD
A0A1D5REI0-S1340	4.85218	3.43788	3.68306	6.28688	1.58153	0.454291	0.0319007	2.72406	S	0.99976	A0A1D5REI0	1340		LIMCH1	RLEEKGSLTQGALAHSGNPVSKGVHEDHQLD
A0A1D5REI0-S225	1.26954	0.670351	1.98217	0.143739	1.23508	0.0618309	0.158316	1.44254	S	0.881776	A0A1D5REI0	225		LIMCH1	SRSRQTPSPDVVLRGSSDGRGSDSESDLPHR
A0A1D5REI0-S226	43.2261	50.0072	74.4625	65.2006	31.4362	24.2008	33.6144	64.8511	S	0.999935	A0A1D5REI0	226		LIMCH1	RSRQTPSPDVVLRGSSDGRGSDSESDLPHRK
A0A1D5REI0-S1308	18.7485	3.77363	4.80872	3.64115	2.5995	2.24182	3.99201	1.95163	S	1	A0A1D5REI0	1308		LIMCH1	LGNCQDEKQDRRWKKSFQGDDSDLLLKTRES
A0A1D5REI0-S1190	34.669	8.44652	0.223367	15.098	5.74715	0.070762	9.94411	18.7406	S	0.999955	A0A1D5REI0	1190		LIMCH1	LPNLNSQVDSPSSEKSPVTTPFKFWAWDPEE
A0A1D5REI0-S981	6.23022	1.80849	0.822595	1.70045	1.09816	0.782671	2.09152	2.4567	S	1	A0A1D5REI0	981		LIMCH1	AVPMLTPKPYSQPKNSQEILKTFKVDGKVSV
A0A1D5REI0-S1152	65.8785	69.099	37.2801	46.3225	22.8629	37.0769	43.107	72.098	S	1	A0A1D5REI0	1152		LIMCH1	GKVELVLSQKVVKPKSPEPEATLTFPFLDKM
A0A1D5REI0-S927	8.4693	4.13654	2.30701	5.35542	3.02847	1.71732	3.7907	3.55534	S	1	A0A1D5REI0	927		LIMCH1	SFLNDPNPMKYLRQQSLPPPKFTATVETTIT
A0A1D5REI0-S217	20.9294	73.491	69.4462	59.4329	35.2907	36.6328	31.6406	73.2152	S	1	A0A1D5REI0	217		LIMCH1	FDSLDSFGSRSRQTPSPDVVLRGSSDGRGSD
A0A1D5REI0-S811	38.7865	5.50487	4.7346	12.1541	3.9957	1.33562	2.6439	4.97704	S	0.999641	A0A1D5REI0	811		LIMCH1	DKWQDDLARWKSRRRSVSQDLIKKEEERKKM
A0A1D5REI0-S813	0.87891	0.89833	0.362502	0.574651	0.2366	0.144399	0.175589	0.253096	S	0.999983	A0A1D5REI0	813		LIMCH1	WQDDLARWKSRRRSVSQDLIKKEEERKKMEK
A0A1D5REI0-S905	53.2447	39.7616	14.0255	53.1902	16.3104	8.47985	155.654	37.632	S	0.888569	A0A1D5REI0	905		LIMCH1	VLERLEMPKILERSHSTEPNLSSFLNDPNPM
A0A1D5REI0-S1406	0.0818651	2.98338	1.25676	8.47676	1.28349	1.25733	0.342088	1.77875	S	0.992292	A0A1D5REI0	1406		LIMCH1	PKTLPLDKSINHQIESPSERRKKSPREHFQA
A0A1D5REI0-S1035	1.10239	0.95264	1.78961	1.62042	0.545131	0.478824	0.816765	1.00809	S	1	A0A1D5REI0	1035		LIMCH1	LTKSQMFEGVARVHGSPLELKQDNTSIEINI
F7GCN1-S2155	0.380408	0.603652	0.591658	0.713836	0.527099	0.418671	0.543693	0.0805968	S	1	F7GCN1	2155		FLNA	GGLAIAVEGPSKAEISFEDRKDGSCGVAYVV
F7GCN1-S963	0.874178	0.406839	0.0937664	0.110257	1.64803	1.26833	1.75211	0.119534	S	0.999302	F7GCN1	963		FLNA	KVKAFGPGLQGGSAGSPARFTIDTKGAGTGG
F7GCN1-S2023	60.0923	86.2124	65.2227	158.929	93.2916	93.3361	119.025	35.1572	S	1	F7GCN1	2023		FLNA	EGRVKESITRRRRAPSVANVGSHCDLSLKIP
F7GCN1-S2029	17.4707	27.6062	10.9219	33.2984	1.01746	20.5331	23.3398	12.9578	S	0.999998	F7GCN1	2029		FLNA	SITRRRRAPSVANVGSHCDLSLKIPEISIQD
F7GCN1-S1338	2.80847	4.66466	7.20477	8.03775	6.44641	4.22852	5.48503	4.79935	S	1	F7GCN1	1338		FLNA	DVTDASKVKCSGPGLSPGMVRANLPQSFQVD
F7GCN1-S1999	0.578282	3.24615	0.52432	2.2018	2.16808	1.26995	3.43147	1.79333	S	0.984784	F7GCN1	1999		FLNA	NYIINIKFADQHVPGSPFSVKVTGEGRVKES
F7GCN1-S2002	0.193068	0.386906	0.213998	0.285094	0.401807	0.154055	0.479108	0.106743	S	0.948661	F7GCN1	2002		FLNA	INIKFADQHVPGSPFSVKVTGEGRVKESITR
F7GCN1-S1605	16.8472	19.1185	13.5009	34.3943	29.4521	21.3907	63.1919	34.156	S	0.999999	F7GCN1	1605		FLNA	KYIICVRFGGEHVPNSPFQVTALAGDQPSVQ
F7GCN1-S2190	0.0837701	0.165354	0.269256	0.429132	0.617221	0.390064	0.550137	0.294402	S	1	F7GCN1	2190		FLNA	DYEVSVKFNEEHIPDSPFVVPVASPSGDARR
F7GCN1-S2198	44.4568	64.3646	33.2357	126.939	110.081	146.404	158.785	124.41	S	0.979161	F7GCN1	2198		FLNA	NEEHIPDSPFVVPVASPSGDARRLTVSSLQE
F7GCN1-S2084	0.304403	0.242156	1.03596	1.04441	0.650143	0.157661	0.265645	0.457558	S	0.986677	F7GCN1	2084		FLNA	YCIRFVPAEMGTHTVSVKYKGQHVPGSPFQF
F7GCN1-S2095	2.10524	0.0680422	0.36632	0.0962465	3.59203	0.078033	4.6306	3.95133	S	0.999948	F7GCN1	2095		FLNA	PHTVAVKYRGQHVPGSPFQFTVGPLGEGGAH
F7GCN1-S509	0.0856186	0.339862	0.486118	0.895914	0.820741	0.573174	1.01359	0.470537	S	1	F7GCN1	509		FLNA	GPSQAKIECDDKGDGSCDVRYWPQEAGEYAV
F7GCN1-S856	0.550328	0.61923	0.984842	0.102207	0.55364	0.658795	1.16251	1.07787	S	1	F7GCN1	856		FLNA	SVAVSPSLDLSKIKVSGLGEKVDVGKDQEFT
F7GCN1-S2051	33.7505	68.3725	42.7512	144.174	90.0361	71.0036	116.014	92.0204	S	0.999433	F7GCN1	2051		FLNA	KIPEISIQDMTAQVTSPSGKSHEAEIVEGEN
F7GCN1-S791	0.0457157	1.03424	0.248981	0.209094	0.113099	0.180246	1.34778	0.128806	S	0.997977	F7GCN1	791		FLNA	VNAKAAGKGKLDVQFSGLTKGDAVRDVDIID
F7GCN1-S2210	1.22583	2.80706	0.202846	1.19127	0.578811	0.619316	0.718904	0.715709	S	0.998175	F7GCN1	2210		FLNA	PVASPSGDARRLTVSSLQESGLKVNQPASFA
F7GCN1-S2394	1.80571	1.74312	0.358436	0.342416	1.16296	1.05379	2.76793	2.7108	S	0.999928	F7GCN1	2394		FLNA	GGSPFKAKVTGPRLVSNHSLHETSSVFVDSL
F7GCN1-S2397	11.9488	4.00773	3.08874	6.006	6.04446	5.94997	11.8437	7.75315	S	1	F7GCN1	2397		FLNA	PFKAKVTGPRLVSNHSLHETSSVFVDSLTKA
F7GCN1-S2486	0.0970888	0.190195	0.143046	0.467707	0.0532637	0.0459017	0.514728	0.769912	S	0.998132	F7GCN1	2486		FLNA	PCEEILVKHVGSRLYSVSYLLKDKGEYTLVV
F7GCN1-S189	4.53446	3.75865	2.48874	9.18944	8.50802	4.99085	16.8995	4.33755	S	1	F7GCN1	189		FLNA	GNMVKKRAEFTVETRSAGQGEVLVYVEDPAG
F7GCN1-S256	0.524863	0.226348	0.204075	1.04744	0.102412	0.0560868	1.83424	0.776459	S	0.999276	F7GCN1	256		FLNA	GQHIAKSPFEVYVDKSQGDASKVTAQGPGLE
F7GCN1-S845	1.63477	2.25818	1.42261	8.05729	5.44337	4.1181	8.30922	7.47103	S	0.999854	F7GCN1	845		FLNA	YGGDPIPKSPFSVAVSPSLDLSKIKVSGLGE
F7GCN1-S360	0.186082	0.420031	0.0986558	0.36504	0.284424	0.485057	0.284461	0.318437	S	1	F7GCN1	360		FLNA	PRSPYTVTVGQACNPSACRAVGRGLQPKGVR
F7GCN1-S2447	0.0591883	0.12733	0.158456	0.350852	0.0656426	0.31694	0.471031	0.619089	S	0.900909	F7GCN1	2447		FLNA	VAKGLGLSKAYIGQKSSFTVDCSKAGNNMLL
F7GCN1-S2448	1.11226	3.26434	1.50092	4.04602	2.14815	1.47667	3.93968	2.27022	S	0.98825	F7GCN1	2448		FLNA	AKGLGLSKAYIGQKSSFTVDCSKAGNNMLLV
F7GCN1-S222	0.0533416	0.131897	0.259006	0.110502	0.745216	0.0864245	1.51767	1.03325	S	0.972994	F7GCN1	222		FLNA	EEAKVTANNDKNRTFSVWYVPEVTGTHKVTV
F7GCN1-S1217	26.3011	21.2123	7.17205	38.807	56.9618	0.281254	95.743	81.7136	S	0.999755	F7GCN1	1217		FLNA	PYEEGLHSVDVTYDGSPVPSSPFQVPVTEGC
F7GCN1-S1246	0.102746	0.312942	0.656014	0.47147	0.0970226	0.111194	0.281164	0.130775	S	0.999607	F7GCN1	1246		FLNA	GCDPSRVRVHGPGIQSGTTNKPNKFTVETRG
F7GCN1-S2241	24.35	28.8281	16.6935	43.6411	24.2981	35.2269	62.7759	0.0989906	S	0.894198	F7GCN1	2241		FLNA	VSLNGAKGAIDAKVHSPSGALEECYVTEIDQ
F7GCN1-S1924	1.98679	2.80042	6.23498	9.89493	4.69545	4.27599	5.08451	6.97476	S	1	F7GCN1	1924		FLNA	VISQSEIGDASRVRVSGQGLHEGHTFEPAEF
F7GCN1-S2365	0.0801773	0.360655	0.219693	0.106045	0.133628	0.110292	0.200198	0.163329	S	0.987282	F7GCN1	2365		FLNA	CPEGYRVTYTPMAPGSYLISIKYGGPYHIGG
F7GCN1-S1706	0.240016	1.23041	0.587474	0.915325	0.923442	0.565824	3.1211	0.630327	S	0.999968	F7GCN1	1706		FLNA	ITDNKDGTVTVRYAPSEAGLHEMDIRYDNMH
F7GCN1-S1817	0.47101	0.185555	0.114278	0.364526	0.333898	0.103904	0.455377	0.205258	S	0.991881	F7GCN1	1817		FLNA	DYSILVKYNEQHIPGSPFTARVTGDDSMRMS
A0A1D5QM62-S133	1.19424	3.25931	0.20218	10.4618	8.14909	6.93926	5.35041	9.53472	S	0.996406	A0A1D5QM62	133			IQEAKAPSPSINRQTSIETDRVSKEFIEFLK
A0A1D5QM62-S391	0.0131804	0.177425	0.10117	0.116324	0.709605	1.01241	0.091039	0.103065	S	0.834658	A0A1D5QM62	391		RABGEF1	NLSQEDFDRYMSGQTSPRKQEAESWSPDACL
F7CUH4-S301	0.514212	0.818375	1.52753	1.36453	1.90268	2.23172	2.43593	2.35757	S	0.999999	F7CUH4	301		KDM5C	TSPKTFLESKEELSHSPEPCTKMTMRLRRNH
F7CUH4-S317	0.120461	0.108925	0.21396	0.0821711	0.109983	0.217524	0.0714594	0.0437103	S	0.999997	F7CUH4	317		KDM5C	PEPCTKMTMRLRRNHSNAQFIESYVCRMCSR
A0A5F8AL90-S2187	0.0608998	0.109922	0.138552	0.931158	0.41468	0.495333	0.0442563	0.93189	S	0.983448	A0A5F8AL90	2187		PRUNE2	QADIKGSSQPASHKGSPEPSEINSDDNTDLQ
A0A5F8AL90-S2195	0.244487	0.0994038	0.368435	0.437357	0.207175	0.169507	0.0576291	0.41514	S	0.999546	A0A5F8AL90	2195		PRUNE2	QPASHKGSPEPSEINSDDNTDLQASEKGASP
A0A5F8AL90-S699	0.349559	0.215009	0.312962	0.410668	0.513897	0.306832	0.350256	0.181983	S	0.998756	A0A5F8AL90	699		PRUNE2	ESWKEHKPSSIDRRASDSVFQPKSLEFTKSG
A0A5F8AJ32-S3850	0.0760574	0.165599	0.089266	0.823844	0.635583	0.43861	0.377845	0.373983	S	0.977803	A0A5F8AJ32	3850		MYCBP2	DAEPTPEQEEKALLSSPEGEEKATSDADLKE
A0A5F8AJ32-S2838	2.82766	0.0609641	0.1149	2.12078	1.72578	0.544307	1.98549	0.152481	S	1	A0A5F8AJ32	2838		MYCBP2	PKDSTDSPGSENRAPSPHVVQENLHSEVVEV
A0A5F8AJ32-S74	0.504855	0.667665	0.188574	0.742191	1.11755	0.438166	0.655363	1.52809	S	0.999978	A0A5F8AJ32	74		MYCBP2	ISLAAASKNSVQSGESDSDEEEESKEPPIKL
A0A5F8AJ32-S76	0.504855	0.667665	0.132615	0.742191	1.11755	0.438166	0.655363	1.52809	S	0.999995	A0A5F8AJ32	76		MYCBP2	LAAASKNSVQSGESDSDEEEESKEPPIKLPK
A0A5F8AJ32-S1517	1.95819	2.27637	1.73919	4.46939	0.0816182	2.4331	2.60745	2.26757	S	0.889603	A0A5F8AJ32	1517		MYCBP2	AYDGEVLLRSIVKQVSTENDSTLVHRFPLLV
A0A5F8AJ32-S2705	0.0644441	0.27986	0.199143	0.671293	0.604361	0.038926	0.133667	0.490577	S	0.883759	A0A5F8AJ32	2705		MYCBP2	LKSDAAKLRSDSHSRSLSPNHNTLQTLKSDG
A0A5F8AJ32-S2707	2.15493	3.55172	1.69703	1.12341	1.41845	0.428074	0.811879	1.38595	S	0.999982	A0A5F8AJ32	2707		MYCBP2	SDAAKLRSDSHSRSLSPNHNTLQTLKSDGRM
A0A5F8AJ32-S2789	0.0898401	1.96235	5.79965	6.05597	7.75264	8.60267	4.09834	3.3624	S	0.868195	A0A5F8AJ32	2789		MYCBP2	APVKTKLDPPRERSKSDSYTLDPDTLRKKKM
F6YT14-S207	0.187584	0.296915	0.0728306	0.077252	0.241551	0.043754	0.120155	0.185002	S	0.994143	F6YT14	207		NSF	SLNLIGKAKTKENRQSIINPDWNFEKMGIGG
F7C3W7-S142	0.103027	0.0961114	0.189785	0.0665547	0.0846147	0.26126	0.121554	0.163956	S	0.999884	F7C3W7	142		TGIF1	GPNPTLGRPLSPKPSSPGSVLARPSVICHTT
H9FVT9-S136	0.880666	2.33233	6.23423	1.7878	2.08287	2.3602	2.10211	3.91652	S	1	H9FVT9	136		SERPINB6	LDFISAVEKSRKHINSWVAEKTEGKIAELLS
H9FVT9-S151	0.137657	0.0832691	0.191115	0.108498	0.10813	0.121483	0.114088	0.216132	S	0.999957	H9FVT9	151		SERPINB6	SWVAEKTEGKIAELLSPGSVDPLTRLVLVNA
A0A1D5RAU7-S143	3.66092	2.2079	9.87298	13.2067	15.3202	17.3891	4.49569	0.96408	S	1	A0A1D5RAU7	143			KEESHSNDQSPQIRASPSPQPSSQPLQIHRQ
A0A1D5RAU7-S145	0.19318	3.429	9.69565	12.6176	17.0574	12.8753	3.37127	2.86976	S	0.999999	A0A1D5RAU7	145			ESHSNDQSPQIRASPSPQPSSQPLQIHRQTP
A0A1D5QPS6-S149	0.431845	0.358243	0.446715	0.133101	0.223005	0.150914	0.314545	0.727312	S	0.999991	A0A1D5QPS6	149		VGLL4	ALTKNSLDASRPAGLSPTLTPGERQQNRPSV
A0A1D5QPS6-S52	0.26083	0.301376	0.343718	0.298439	0.191661	0.177644	0.18536	0.180742	S	0.911261	A0A1D5QPS6	52		VGLL4	VASALSSHRTGPPPISPSKRKFSMEPGDEDL
A0A1D5QN14-S580	0.225413	0.181724	0.118549	0.136048	0.400328	0.466481	0.0376336	0.202871	S	0.999997	A0A1D5QN14	580		RAD50	EQLSSYEDKLFDVCGSQDFESDLDRLKEEIE
A0A5F8AKL0-S211	3.50129	2.66679	1.4004	2.04359	6.86304	2.05147	0.98039	4.25848	S	0.997048	A0A5F8AKL0	211			DRVDHKEWEMVSRHSSWGDVGVGGSLKAPVL
A0A1D5QMU6-S97	2.15321	1.37303	1.32456	1.92737	0.701878	0.58466	0.874438	0.0995345	S	1	A0A1D5QMU6	97			LGLSTLGGLKQNLSRSWHDVQVSNAYVKTSE
F6RM33-S759	0.293688	0.296958	0.211926	0.326404	0.637673	0.0642746	0.127589	0.118308	S	0.999296	F6RM33	759		NCAM1	PGAKGKDMEEGKAAFSKDESKEPIVEVRTEE
F6RM33-S763	0.282965	0.540537	0.115406	0.0942791	0.304644	0.267981	0.746326	0.194915	S	1	F6RM33	763		NCAM1	GKDMEEGKAAFSKDESKEPIVEVRTEEERTP
F6RM33-S996	0.495254	3.10278	0.849822	0.692678	0.947305	0.617218	1.77162	0.704686	S	0.999999	F6RM33	996		NCAM1	PGASKSPAEAATALASPKSEAASVSTTNPSQ
A0A1D5QMZ0-S8	0.090151	1.47083	1.19035	2.43292	1.33532	0.515241	2.03314	0.645428	S	0.999997	A0A1D5QMZ0	8	Alpha-1,4 glucan phosphorylase	PYGB	________MAKPLTDSEKRKQISVRGLAGLG
A0A1D5QN24-S631	0.358246	0.119778	0.0681917	0.0556814	0.195837	0.0455316	0.0969851	0.088039	S	0.999996	A0A1D5QN24	631		STIM2	IYQTLSPRKISRDEVSLEDSSRGDSPVTADV
A0A1D5QN24-S640	7.24248	4.62368	1.78575	0.913145	0.94739	2.03922	5.0405	2.48703	S	0.987311	A0A1D5QN24	640		STIM2	ISRDEVSLEDSSRGDSPVTADVSWGSPDSVG
A0A1D5QN24-S697	2.46107	0.45001	0.133155	0.527728	0.581097	0.0973074	0.336144	0.16773	S	0.98858	A0A1D5QN24	697		STIM2	NQLSSGIPVPKPRHTSCSSAGNDSKPVQEAP
A0A1D5QN24-S346	0.136775	0.165488	0.149854	1.62694	0.128691	0.0560508	0.89531	0.120638	S	0.999984	A0A1D5QN24	346		STIM2	ALKKAEKEFELRSSWSVPDALQKWLQLTHEV
A0A1D5QN28-S296	0.107862	0.458613	0.288234	0.157901	0.339399	0.572026	0.0772615	0.443402	S	0.999905	A0A1D5QN28	296		IVNS1ABP	PQSSPTSTPKLSKSLSFEMQQDELIEKPMSP
A0A1D5RAP6-S194	0.285462	0.854891	1.4947	1.11852	1.8094	2.47628	1.43621	0.0779107	S	0.996063	A0A1D5RAP6	194		SRPK2	QKIELLMSVNSEKSSSSERPEPQQKAPLVPP
A0A1D5RAP6-S677	2.88783	2.92357	2.9967	1.96184	2.88238	1.48505	2.56631	1.40869	S	0.999995	A0A1D5RAP6	677		SRPK2	EQEESSPSHDRSRTVSASSTGDLPKAKTRAA
A0A1D5RAP6-S680	2.71454	6.25457	5.23462	3.95863	5.99727	4.90708	4.92918	2.79617	S	0.940234	A0A1D5RAP6	680		SRPK2	ESSPSHDRSRTVSASSTGDLPKAKTRAADLL
A0A1D5QN32-S1498	0.281046	0.755527	0.491429	0.342298	0.143654	0.362285	0.191743	0.175919	S	0.999997	A0A1D5QN32	1498		DST	LQTMTYRAMVDSQQKSPVKRRRMQSSADLII
A0A1D5QN32-S2645	7.4412	4.60913	1.99279	0.171695	0.102178	0.0972458	3.99217	0.0743451	S	0.993004	A0A1D5QN32	2645		DST	SERECTNILEGDESDSLTDYDIVGGKESFTA
A0A1D5QN32-S2331	0.975431	1.72108	0.10791	0.163845	0.0911963	0.0376415	0.0424562	0.763414	S	0.97078	A0A1D5QN32	2331		DST	CGVNETENEDNTNRDSPIFDYSPRLSALLSH
A0A1D5QN32-S353	0.392417	0.351845	0.546408	0.090327	0.794042	0.552056	0.144024	0.229624	S	0.93672	A0A1D5QN32	353		DST	IGVIRLLDPEDVDVSSPDEKSVITYVSSLYD
A0A1D5QN32-S4083	6.23248	12.0966	10.1046	25.6554	0.0750639	12.8534	10.9932	0.160149	S	0.993918	A0A1D5QN32	4083		DST	ADDLNGLMTKLKRQKSFSEDVISHKGDLRYI
A0A1D5QN32-S7662	7.26736	3.29387	0.20367	1.82964	3.29876	3.27399	5.42075	0.0185715	S	0.976986	A0A1D5QN32	7662		DST	RAGSKAGSRASSRRGSDASDFDISEIQSVCS
A0A1D5QN32-S4864	0.292186	0.256771	0.391499	0.362264	0.365169	0.44982	0.348728	0.378342	S	0.999923	A0A1D5QN32	4864		DST	AIVKSTQYQSLLRSLSDKLSDLDNKLSSSLA
A0A1D5QN32-S3140	1.86164	2.07458	3.64798	1.56828	1.21136	5.70249	1.2986	0.0920295	S	0.980805	A0A1D5QN32	3140		DST	GVNNTKEKSTSTQKDSPINEMIQSNDLCSKE
A0A1D5QN32-S30	0.281254	0.760513	0.628433	0.707853	0.527698	0.528457	0.209273	0.111039	S	0.999998	A0A1D5QN32	30			QYVDPAKTPLNPEKYSPGRKYFRRKPIKKTG
A0A1D5QN45-S122	0.122824	0.104839	0.190697	0.279275	0.235695	0.343862	0.250021	0.202357	S	1	A0A1D5QN45	122		HS1BP3	ELAGSPELLEFLGTRSPGAAGLTSRDSSVLD
A0A1D5QN47-S815	3.47577	4.94466	2.49743	7.45749	2.27468	1.12448	0.827549	2.96408	S	1	A0A1D5QN47	815			EMNKINEEKKLGILGSHEDLSKLSLDKKQVG
A0A1D5QN47-S94	0.506674	0.0715477	0.120992	1.76341	0.109114	0.125963	0.743256	0.516965	S	0.999975	A0A1D5QN47	94			LANRGPAYMFSDRSTSLSIEEERFLDAAEYG
F7EZP4-S108	1.43098	1.69465	0.123154	0.128166	0.0614117	0.940987	1.22132	0.0340165	S	0.999828	F7EZP4	108		CCNL2	LLPGGAQVLDGTSGFSPAPKLVESPKEGKGS
F7EZP4-S126	3.46283	7.51023	12.5579	7.86359	6.74825	8.014	6.7737	7.55109	S	0.999998	F7EZP4	126		CCNL2	PKLVESPKEGKGSKPSPLSVKNTKRRVEGTK
F7EZP4-S116	0.87711	4.00773	3.81887	4.72745	3.74118	2.89405	1.40078	3.40649	S	1	F7EZP4	116		CCNL2	LDGTSGFSPAPKLVESPKEGKGSKPSPLSVK
A0A5F8ADX0-S573	0.242903	0.583141	0.716304	0.888676	0.485938	1.17296	0.623797	0.0595385	S	1	A0A5F8ADX0	573		TTC7A	TLYSFSQLGGLEKDGSLGEGLTMKKQSGMHL
A0A5F8ADX0-S182	0.545396	0.775246	0.62647	0.775811	0.974542	1.52966	0.881062	0.617133	S	0.999998	A0A5F8ADX0	182		TTC7A	EAFVIKGLSLERLPNSIASRFRLTEREEEVI
H9FRZ7-S9	0.0894303	0.0433342	0.325867	0.194821	0.055861	0.102572	0.081003	0.124986	S	0.938741	H9FRZ7	9		PHF15	_______MEEKRRKYSISSDNSDTTDSHATS
H9FRZ7-S15	0.20438	0.349234	0.105079	0.17728	0.168997	0.0322628	0.409366	0.370137	S	0.949065	H9FRZ7	15		PHF15	_MEEKRRKYSISSDNSDTTDSHATSTSASRC
A0A1D5RKZ7-S26	0.450903	0.0501841	0.0804937	0.129766	0.299668	0.293096	0.228361	0.102173	S	0.981254	A0A1D5RKZ7	26		TMEM237	VASLEGLAQTAGRRPSEGSEPSTKELKEHPE
A0A5F8ALX4-S389	0.773485	0.244852	0.208621	0.0899704	1.3176	0.453143	0.693237	0.436407	S	1	A0A5F8ALX4	389		AEBP2	AGMNKRRKLKNKRRRSLPRPHDFFDAQTLDA
F7GXX9-S1226	0.338003	0.423947	0.355958	0.989822	0.406599	0.447247	0.234412	0.291137	S	0.999403	F7GXX9	1226	Kinesin-like protein	KIF21A	ISRQSSLPEKKIPEPSPVTRRKAYEKAEKSK
A0A1D5QNF3-S383	0.142886	0.753473	0.34552	0.312648	0.201441	0.120637	0.19622	0.0584515	S	0.793947	A0A1D5QNF3	383		PTPRN2	KMERKKSERPEASLSSEEETAGVENVKSQTY
A0A5F7ZU29-S141	0.32432	0.19907	0.165794	0.0722366	1.21763	0.907786	1.15341	0.100565	S	0.99965	A0A5F7ZU29	141	DNA polymerase alpha subunit B	POLA2	STPETPLTKRSVSTRSPHQLLSPSSFSPSAT
F7C3Q4-S9	0.0572901	0.163354	0.0724753	0.19292	0.647955	0.593037	0.266265	0.0921078	S	0.999283	F7C3Q4	9		KCNAB2	_______MYPESTTGSPARLSLRQTGSPGMI
F7C3Q4-S97	0.0385355	0.107346	0.0786955	0.570395	0.701964	0.506497	0.148305	0.329178	S	0.985988	F7C3Q4	97		KCNAB2	EVVLGNIIKKKGWRRSSLVITTKIFWGGKAE
F7C3Q4-S98	0.107687	0.158279	0.143474	0.472519	0.610204	0.0679528	0.130335	0.281026	S	0.900835	F7C3Q4	98		KCNAB2	VVLGNIIKKKGWRRSSLVITTKIFWGGKAET
A0A1D5QNH2-S36	1.63169	0.871465	0.21313	0.144499	0.835313	0.321993	0.919511	0.0750965	S	0.99795	A0A1D5QNH2	36		ARFIP1	VDDSREHGFNRDLKHSLPSGLGLSETQITSH
A0A1D5QNH2-S132	0.385992	0.178431	0.221121	0.189777	0.127526	0.0557539	0.215221	0.113867	S	0.999136	A0A1D5QNH2	132		ARFIP1	IKNPAMEKLELVRKWSLNTYKEEFGYNADTQ
A0A1D5QNI6-S399	0.0674024	1.16761	0.175192	0.107949	4.77894	4.65011	4.06159	4.48093	S	0.998304	A0A1D5QNI6	399		MAD1L1	AILGSYDSELTSAEYSPQLTRRMREAEDMVQ
A0A1D5QNI8-S447	0.0791829	3.48421	5.65869	6.98065	4.97564	3.43448	4.25565	9.48333	S	1	A0A1D5QNI8	447		PACS2	LKERQAARPQNERANSLDNERCPDARSQLQV
A0A1D5QNI8-S343	0.932899	0.564642	1.06666	1.13051	0.67414	0.476772	0.932292	0.708366	S	1	A0A1D5QNI8	343		PACS2	EIGSIHSVRSHREPPSPADAPEKTRSLGGRQ
A0A1D5QNI8-S410	0.33213	0.0497522	0.0769532	0.304875	0.355426	0.25331	0.0415582	0.0841169	S	0.999975	A0A1D5QNI8	410		PACS2	FTERLPPSGRITKTESLVIPSTRSEGKQAGR
A0A1D5QNK5-S335	0.413149	1.32992	1.37079	3.13203	0.947818	0.875382	1.11032	0.48209	S	0.999994	A0A1D5QNK5	335		PTEN	SNPEASSSTSVTPDVSDNEPDHYRYSDTTDS
A0A5F8ADU7-S1366	5.76001	0.503164	3.26049	0.813686	1.3654	1.05647	1.56168	1.66338	S	0.930274	A0A5F8ADU7	1366		MRC2	SIERGAFEGARYSRSSSSPTEATEKNILVSD
A0A5F8ADU7-S1367	0.105081	0.0861599	0.613918	0.455575	0.119154	0.0919086	0.126017	0.568284	S	0.990862	A0A5F8ADU7	1367		MRC2	IERGAFEGARYSRSSSSPTEATEKNILVSDM
A0A5F8ADU7-S1363	5.76001	0.503164	3.26049	0.813686	1.3654	1.05647	1.56168	1.66338	S	0.981362	A0A5F8ADU7	1363		MRC2	RRQSIERGAFEGARYSRSSSSPTEATEKNIL
G7MTV7-S44	0.235048	0.0620517	0.325674	0.156446	0.102709	0.115188	0.753617	0.0911353	S	0.942622	G7MTV7	44		GRAMD3	SEAENGVEEKKKACRSPTAQSPTPSVEADSP
G7MTV7-S221	0.0718066	0.0861496	0.115877	0.177585	0.671646	0.205569	0.637545	0.808848	S	0.83835	G7MTV7	221		GRAMD3	TYKLLKSVCGHLENTSVGNSPNPSSAENSFR
A0A1D5R405-S1829	2.68603	2.67043	1.30171	0.721156	1.59742	0.866056	1.45619	1.10421	S	1	A0A1D5R405	1829			LPDGRFHLPPRIHRASDPGLPAEEPKEKSSR
A0A1D5R405-S1376	5.99403	1.9494	2.03828	5.41916	6.28431	2.91365	4.90619	4.48955	S	0.9845	A0A1D5R405	1376		CAD	LVINLSMRGAGGRRLSSFVTKGYRTRRLAAD
F6W233-S652	0.08359	0.760513	0.177211	0.136111	0.306697	0.0839169	0.433218	1.7751	S	0.996855	F6W233	652		MCCC1	QANRHTPLVEFEEEESDKRESE_________
F6W233-S657	4.51446	5.75684	3.84237	5.84253	7.32709	7.97096	7.60741	5.82837	S	1	F6W233	657		MCCC1	TPLVEFEEEESDKRESE______________
F6WSA9-S238	0.31842	0.52237	0.111061	0.717558	0.1064	0.101959	0.139637	0.137418	S	0.99989	F6WSA9	238		DIXDC1	LQQHQAKLEEALRKLSDASYHQVDLERELEH
A0A5F7ZX23-S599	0.0945237	0.151459	0.320728	0.0476829	0.492943	0.479223	0.116702	0.346086	S	1	A0A5F7ZX23	599		TAX1BP1	TSHLENLSREKELKRSLENQAERKMEDGADG
A0A5F8ANZ9-S622	0.648179	0.619583	2.03023	1.27286	1.43385	1.90476	0.923186	2.01462	S	0.998055	A0A5F8ANZ9	622		FAM65A	TSPTHKTRMSTSTTISPTHTPTSPTHKTRMS
A0A5F8ANZ9-S629	1.47396	1.218	3.22541	3.48817	2.04216	0.0977306	1.19959	4.59116	S	0.871852	A0A5F8ANZ9	629		FAM65A	RMSTSTTISPTHTPTSPTHKTRMSPPTTTSP
A0A5F8ANZ9-S22	0.972083	0.165146	0.155199	1.53032	1.02812	1.30131	1.11168	0.343301	S	0.994296	A0A5F8ANZ9	22		FAM65A	RPQRRLLSARVSRSQSFAGVLGSHERGPRSF
A0A1D5QP06-S462	0.3486	0.742485	0.642647	0.971131	0.413445	0.395838	0.685538	0.666827	S	1	A0A1D5QP06	462			EPPFLRGHTKQSMDMSPIKIVKNPDGSLSQA
A0A1D5QP09-S1728	0.0553277	0.910635	2.33168	2.38891	1.40219	3.2207	3.46974	1.77096	S	1	A0A1D5QP09	1728		ANK3	LKPKIHGSGHVEEPASPLAAYQKSLEESSKF
A0A1D5QP09-S1412	0.15164	0.336213	0.245226	0.17931	3.4968	0.114235	0.754116	0.371314	S	0.99998	A0A1D5QP09	1412		ANK3	TDRRQSFASLALRPQSPCERTDIRMAIVADH
A0A1D5QP09-S597	0.724972	0.311166	0.157452	0.352806	0.645668	0.824509	2.50868	0.582274	S	1	A0A1D5QP09	597		ANK3	YDNQKVALLLLDQGASPHAAAKNGYTPLHIA
A0A5F7ZRL5-S286	0.243717	0.382627	1.10689	1.27488	0.886804	1.14186	0.885131	0.686834	S	0.999991	A0A5F7ZRL5	286		PSMD2	DDIYKTHLENNRFGGSGSQVDSARMNLASSF
A0A1D5QPL8-S289	1.41025	0.250223	1.0413	0.440894	2.23018	0.154595	3.7668	0.121613	S	0.97371	A0A1D5QPL8	289		LOC712994	TRYVMPSCESDARAKSTEVDDPFKDRELPGC
F6TH75-S186	1.20185	2.38989	2.56437	0.261516	0.597564	0.719791	0.176542	2.432	S	1	F6TH75	186		LPIN2	QATSPAAEDTCDVGVSSDDDKGAQAARGSSN
F6TH75-S187	2.66902	3.75405	7.43091	0.244506	2.949	3.17981	2.26546	3.50859	S	1	F6TH75	187		LPIN2	ATSPAAEDTCDVGVSSDDDKGAQAARGSSNA
F6TH75-S243	0.833799	0.4751	1.12996	0.183603	1.07693	0.085502	0.525755	1.01626	S	0.870699	F6TH75	243		LPIN2	WSPLETTYPQTVCPKSDSELEVKPAESLLRS
A0A1D5QP23-S33	1.49106	0.0537664	0.0884762	2.50612	8.78846	7.6777	3.17691	0.113865	S	0.999774	A0A1D5QP23	33		RAP1GAP2	ELANSSDVTLPDRPLSPPLTAPPTMKSSEFF
A0A1D5QPA1-S86	0.0369404	2.06752	1.99397	0.156196	0.078292	0.0788645	3.31153	0.0825763	S	0.999663	A0A1D5QPA1	86			AGPADAPAGAVVGGGSPRGRPGPVSAPGLLA
A0A1D5QPB4-S1649	1.78815	1.43648	2.85005	1.52824	0.0858883	0.133123	1.36808	2.47427	S	1	A0A1D5QPB4	1649		LAMB1	LERNVEELKRKAAQNSGEAEYIEKVVYTVKQ
A0A1D5RKU9-S577	21.0597	17.3863	10.7198	19.4456	18.4192	19.7965	27.6898	17.1874	S	0.997257	A0A1D5RKU9	577		ESYT1	PGAWDVDSESPQRGSSVDAPPRPCHTTPDSQ
A0A1D5RKU9-S913	3.94055	2.48201	2.24168	2.66671	2.48715	2.17582	4.90316	2.41923	S	0.998656	A0A1D5RKU9	913		ESYT1	TSSAPELRQRLTHVDSPLEAPAGPLGQVKLT
A0A1D5RKU9-S984	2.21438	6.30603	4.55984	3.69276	2.25292	0.785412	1.5511	4.07864	S	0.999995	A0A1D5RKU9	984		ESYT1	NRGTKRKTSQKKRTLSPEFNERFEWELPLDE
A0A1D5RKU9-S4	1.52391	0.0905851	1.90954	1.23739	0.119117	0.834233	0.966429	0.155801	S	0.999977	A0A1D5RKU9	4		ESYT1	____________MERSPGEGPSPSPMDQPSA
A0A1D5RKU9-S10	0.0406039	0.657019	1.8441	0.183635	0.397235	0.161619	0.0633315	0.129674	S	0.905114	A0A1D5RKU9	10		ESYT1	______MERSPGEGPSPSPMDQPSAPSDPTD
A0A1D5RKU9-S12	0.383684	0.527526	0.137072	0.139066	0.53996	0.591919	0.411075	0.429611	S	0.979406	A0A1D5RKU9	12		ESYT1	____MERSPGEGPSPSPMDQPSAPSDPTDQP
A0A1D5QPC6-S504	1.53477	1.86488	2.14255	1.24814	0.912733	1.15293	1.37729	2.04412	S	0.982558	A0A1D5QPC6	504		DENND1A	VPSPEQPQPYRTLKESDSAEGDEAESPEQQV
A0A1D5QPC6-S506	0.891543	1.07581	0.943164	0.879012	0.7048	0.673175	0.0890501	1.27307	S	0.983456	A0A1D5QPC6	506		DENND1A	SPEQPQPYRTLKESDSAEGDEAESPEQQVRK
A0A1D5QPC6-S514	0.336763	0.249014	0.389633	0.235751	0.23973	0.335807	0.444895	0.521043	S	1	A0A1D5QPC6	514		DENND1A	RTLKESDSAEGDEAESPEQQVRKPTGPVPAP
A0A1D5QPC6-S488	1.2994	0.170587	0.0674115	0.218855	1.73275	1.73845	1.54051	1.35106	S	0.863082	A0A1D5QPC6	488		DENND1A	VKRPKSNITVEGRRTSVPSPEQPQPYRTLKE
A0A1D5QPC6-S491	0.994254	1.49939	0.804529	0.380421	1.90635	1.99113	1.48999	1.93721	S	0.999273	A0A1D5QPC6	491		DENND1A	PKSNITVEGRRTSVPSPEQPQPYRTLKESDS
A0A1D5QPC9-S196	1.46419	0.576615	1.12588	1.64002	1.3594	1.16027	1.05884	1.06799	S	0.998884	A0A1D5QPC9	196			AGRGPAGAAKDVTEESITEDDKRRNYGGVYV
F6X6H4-S619	1.78978	1.26444	0.0831553	0.099856	0.523163	0.0704536	0.663516	0.0375588	S	0.942713	F6X6H4	619		SHROOM4	PRDKLFNKSMMLRARSSECLSQAPESHESRT
F6X6H4-S584	1.33433	0.141507	0.183436	2.25793	0.0874078	0.0820143	1.75907	1.0755	S	1	F6X6H4	584		SHROOM4	CDTKEPVEETQEPPESPPLTASNTSLLSSCK
F6X6H4-S366	4.68549	0.895003	0.308237	1.95162	1.53214	1.38655	2.18606	2.76103	S	1	F6X6H4	366		SHROOM4	FGRPPHLIGPTGHRHSAPEQLLASHLQHVHL
F6X6H4-S237	0.777802	0.107977	0.130679	0.149519	0.0840132	0.260538	0.347942	0.0889969	S	1	F6X6H4	237		SHROOM4	AKAVRGPPQPPVRRDSLQASRAQLLNGEQRR
F6X6H4-S449	0.0514645	11.6108	2.30711	31.8796	10.1947	8.7287	13.5542	14.6057	S	0.969085	F6X6H4	449		SHROOM4	QMDDRSLVLGHQSQSSPPHGEADGHPSEKGL
F7HKQ0-S658	0.062449	0.686303	0.100525	0.244779	0.140666	0.221028	0.120957	0.214292	S	0.837318	F7HKQ0	658		TMC8	VEDLSRLLPEPGPSDSPGPKSPASQASRPRS
F7HKQ0-S663	0.0524887	0.635097	0.679186	0.136765	0.697624	0.22597	0.154105	0.10902	S	0.90546	F7HKQ0	663		TMC8	RLLPEPGPSDSPGPKSPASQASRPRSFCPGF
F7HPC8-S96	35.7459	21.682	13.105	19.1438	0.131283	9.56041	20.8502	0.0877344	S	1	F7HPC8	96		LOC710830	QIKGANDQEASGALGSDFELPENPYSQVKGF
F7HPC8-S1022	0.736311	0.685019	0.920357	0.879259	0.382968	0.352866	0.570162	0.762502	S	1	F7HPC8	1022		LOC710830	LQERAARQDLECDKISLERQNKDLKSRIIHL
F7HPC8-S338	2.69526	6.07279	10.1596	27.4772	5.30938	3.88778	2.70727	29.0739	S	1	F7HPC8	338		LOC710830	REGSSESETSVRRKVSLVLEKMQPLVMISSG
F7HPC8-S1156	0.351142	0.194758	0.275511	0.591039	0.444802	0.673527	0.32474	0.790101	S	1	F7HPC8	1156		LOC710830	VNEQLQARIKSLEKDSWRKASRSAAESALKH
F7HPC8-S137	1.70481	0.765328	0.109207	0.126308	0.0786619	0.184932	0.204237	0.209751	S	0.817172	F7HPC8	137		LOC710830	EEPGAYWNGKLLRSQSQASLAGPGAMDPSNR
F7HPC8-S155	3.85385	1.73627	0.0587989	0.0647053	0.214119	0.225392	0.270939	0.156673	S	0.999859	F7HPC8	155		LOC710830	SLAGPGAMDPSNRSTSMLELAPKVASPGSTI
F7HPC8-S165	0.0623497	61.618	53.5455	66.9237	43.831	59.4093	91.5533	137.176	S	0.996471	F7HPC8	165		LOC710830	SNRSTSMLELAPKVASPGSTIDTAPLSSVDS
[truncated: 10,419 more rows]
