# Supplementary material for: Proteomic and phosphoproteomic profiling of COVID-19-associated lung and liver injury: a report based on rhesus macaques
Source: Signal Transduct Target Ther. 2022 Jan 28;7:27. doi: 10.1038/s41392-022-00882-7 (PMC8795284; doi:10.1038/s41392-022-00882-7)
Supplement: Supplementary file 12 — Table S11 [file 41392_2022_882_MOESM12_ESM.xlsx]

## Sheet: HD032_liver_STY_sites_normal_im
Phosphostes	C1_liver	C2_liver	C3_liver	V1_liver	V2_liver	V3_liver	Amino acid	Localization prob	Proteins	Positions within proteins	Protein names	Gene names	Sequence window
F6SQ17-S127	0.224581	0.105772	0.183796	0.444476	0.315774	0.271092	S	0.808476	F6SQ17	127		A4GALT	RQVTDAREKISLKRSSPAAFINPPIGTVTPA
F7HL09-S299	13.501	12.543	11.0382	7.28452	10.3264	18.5307	S	1	F7HL09	299		CTIF	DTAGDTGHSGLEAPRSPDTLAPVASERLPPQ
F7HL09-S18	1.34574	2.85958	1.82464	0.797504	0.302026	4.08433	S	1	F7HL09	18		CTIF	NSSAASASSEAGSSRSQEIEELERFIDSYVL
F7H457-S267	0.377604	0.164393	0.410464	0.452857	0.136501	0.954525	S	0.801476	F7H457	267		NEDD4L	GLALPPPPASPGSRTSPQELSEELSRRLQIT
F6PSY1-S159	0.434265	0.36649	0.411652	0.197466	0.109421	0.322524	S	0.869346	F6PSY1	159	Nuclear factor 1	NFIB	AAGSRTWHERDQDMSSPTTMKKPEKPLFSSA
F6PSY1-S175	1.72609	4.39143	1.75872	1.70702	1.97619	3.37079	S	0.999833	F6PSY1	175	Nuclear factor 1	NFIB	PTTMKKPEKPLFSSASPQDSSPRLSTFPQHH
A0A1D5Q0H8-S69	1.38127	2.14951	3.10088	0.191727	1.1092	6.09779	S	0.990137	A0A1D5Q0H8	69			RRVIHFVSGETMEEYSTDEDEVDGLEKKDVL
A0A5F8ACR8-S1112	0.682841	0.849308	0.922091	0.247684	0.121476	0.29286	S	0.999985	A0A5F8ACR8	1112		NEK1	ASMEQLLREQPSEEYSEEEESVLKNSDVEPT
A0A5F8ACR8-S854	0.207724	0.25874	1.16945	0.661435	0.165857	0.134636	S	0.999496	A0A5F8ACR8	854		NEK1	VQCISHEINPSAIVDSPVETKSPEFTEASPQ
A0A5F8ACR8-S823	5.34009	4.24048	8.41069	1.62705	2.22106	2.74626	S	1	A0A5F8ACR8	823		NEK1	LQTELLENTTIRSDISPEGEKYKPLITEEKK
A0A5F8ACR8-S1038	7.75392	5.77359	11.3567	10.3971	5.69195	10.3304	S	1	A0A5F8ACR8	1038		NEK1	TGLFDANNPKMLRTCSLPDLSKLFRTLMDVP
A0A1D5Q0J9-S708	1.59978	1.99181	2.05039	1.5754	1.47167	1.38386	S	1	A0A1D5Q0J9	708		MINK1	DSVLPASHGHLPQAGSLERNRVGASSKLDSS
A0A1D5QM78-S279	0.381993	0.411377	0.489418	1.44279	1.06183	1.74448	S	1	A0A1D5QM78	279		CCNY	DKYKDLRRSARKRSASADNLTLPRWSPAIIS
A0A5F7ZZM7-S635	0.441927	0.423236	0.389507	0.473873	0.485113	0.668624	S	1	A0A5F7ZZM7	635		ARHGEF6	SANFQQGHGSSTRKDSIPQVLLPEEEKLIIE
A0A5F7ZZM7-S591	5.03692	6.34951	3.85979	4.9052	7.09359	8.85452	S	1	A0A5F7ZZM7	591		ARHGEF6	TMKKFLHKRKTERKPSEEEYVIRKSTAALEE
A0A5F7ZZM7-S488	7.74303	10.7945	8.58533	20.5235	16.6431	20.8265	S	1	A0A5F7ZZM7	488		ARHGEF6	LFPNVLLMLSASPRMSGFIYQGKLPTTGMTI
A0A5F7ZZM7-S225	3.27803	7.47172	2.54447	12.1603	19.1442	0.21783	S	1	A0A5F7ZZM7	225		ARHGEF6	PSNYVREIKSSERPLSPKAIKGFETAPLTKN
F7AC39-S249	0.380537	0.559748	0.0836249	0.777143	1.20609	2.25	S	1	F7AC39	249		XAF1	SPRGDRTAYDILRRCSQCGILLPLPILNQHQ
A0A1D5Q3H8-S756	0.0906802	0.0713666	0.168214	0.190636	0.13415	0.217159	S	0.910013	A0A1D5Q3H8	756		FRMD4A	QRQRAAGALGSASSGSMPNLAARGGAGGAGG
A0A1D5Q3H8-S560	0.955391	0.886761	0.286655	1.27987	1.07678	0.303536	S	0.992479	A0A1D5Q3H8	560		FRMD4A	EGLRQTHCHRSDYDRSPIKPKMWSESSLDEP
A0A1D5Q3H8-S650	1.59801	0.829798	0.967112	0.101678	2.09193	0.149026	S	0.992102	A0A1D5Q3H8	650		FRMD4A	VRSPHYVHSTRSVDISPTRLHSLALHFRHRS
F6VU54-S102	0.349199	0.0845435	0.326529	0.157969	0.133908	0.170862	S	0.999951	F6VU54	102			DGNIKKQKKVRDGRKSFDLGSPKPGDETTPQ
F6VU54-S120	0.266508	0.67365	0.075167	0.660041	0.344728	1.05127	S	0.999999	F6VU54	120			LGSPKPGDETTPQGDSADEKSKKGWGEDEPD
F6YEC2-S596	2.70353	0.920348	3.59095	1.97324	1.33336	3.5804	S	0.999555	F6YEC2	596		EIF5B	DKKPSKEMSSDSEYDSDDDRSKEERAYDKAK
F6YEC2-S107	4.10358	9.32242	1.78492	1.69905	3.55721	0.094157	S	1	F6YEC2	107		EIF5B	TSKDKKKKGQKGKKQSFDDNDSEELEDKDSK
F6YEC2-S113	3.20535	4.96769	1.23158	1.80534	0.671017	3.58265	S	1	F6YEC2	113		EIF5B	KKGQKGKKQSFDDNDSEELEDKDSKSKKTAK
F6YEC2-S214	0.467869	1.24081	0.340608	0.562147	1.44585	0.12047	S	1	F6YEC2	214		EIF5B	GQKKNQKNKPGPNIESGNEDDDSSFKIKTVA
A0A5F7ZDM3-S136	0.424873	0.559244	0.156018	0.341659	0.0606656	0.278166	S	1	A0A5F7ZDM3	136			KKRFSFKKSFKLSGFSFKKNKKEAGEGGEAE
A0A1D5Q4C1-S722	0.340216	0.453312	0.334681	0.456883	0.403404	1.20092	S	0.999958	A0A1D5Q4C1	722		PTK2	GSDEAPPKPSRPGYPSPRSSEGFYPSPQHMV
A0A1D5RD05-S375	0.164773	2.92087	0.133938	0.548915	15.6008	0.412562	S	0.999582	A0A1D5RD05	375		ABLIM2	EGDQDDRSYKQCRTSSPSSTGSVSLGRYTPT
F7E2G4-S85	2.38062	1.42138	1.68944	0.151883	1.46004	2.3966	S	1	F7E2G4	85		PPHLN1	RERSPHKRDNTFFRESPVGRKDSPHSRSGSS
A0A1D5Q144-S62	0.243867	0.823325	0.395119	0.511066	0.78944	0.313232	S	0.970461	A0A1D5Q144	62		GAS7	ETTWERPSSSPGIPASPGSHRSPLPPAVNGY
F7GBN4-S839	0.513349	0.520156	0.533264	0.219407	0.123685	0.527992	S	1	F7GBN4	839		RBM12B	DEDFRSPQEEDFRCPSDEDFRQLPEEDLREA
F7GBN4-S591	0.325203	1.67835	0.148332	0.176106	0.613086	0.877767	S	1	F7GBN4	591		RBM12B	PEDFRRPREEDFRRPSEEDFRRPWEEDFRRP
F7GBN4-S250	0.81847	2.41071	1.68536	1.98362	1.71142	4.61051	S	1	F7GBN4	250		RBM12B	EFGGNAVKEGDVLRRSEEHSPPRGINDRHFR
F7GBN4-S254	0.81847	6.90713	1.68536	1.98362	8.84701	4.61051	S	1	F7GBN4	254		RBM12B	NAVKEGDVLRRSEEHSPPRGINDRHFRKRSH
F7GBN4-S575	8.84481	20.4922	17.2601	17.9652	11.0062	0.417651	S	1	F7GBN4	575		RBM12B	HSSEDFRFPPEDFRHSPEDFRRPREEDFRRP
F7GBN4-S829	0.515533	0.395869	0.646122	0.103241	0.17023	0.719297	S	1	F7GBN4	829		RBM12B	PPDEDFRHPPDEDFRSPQEEDFRCPSDEDFR
F7GBN4-S561	0.0948722	0.702149	0.286469	0.154725	0.312598	0.651569	S	0.948143	F7GBN4	561		RBM12B	DFRQPDRHPPEDFRHSSEDFRFPPEDFRHSP
F7GBN4-S710	0.0900366	5.16565	0.1321	11.12	7.12012	20.187	S	1	F7GBN4	710		RBM12B	PEDDFRRPPEEDFRHSPEEDFRQSPQEHFRR
F7GBN4-S718	5.26523	3.80282	10.5472	0.089275	2.27166	4.68474	S	1	F7GBN4	718		RBM12B	PEEDFRHSPEEDFRQSPQEHFRRPPQEHFRR
F7GBN4-S638	7.96829	18.7013	13.1138	18.2938	12.1237	26.8287	S	0.999895	F7GBN4	638		RBM12B	LEEDWRRPPEEDFRRSPTEDFRQLPEEDFRQ
F7GBN4-S798	1.34908	7.58917	3.74927	1.6898	2.30924	4.60864	S	1	F7GBN4	798		RBM12B	PQEHFRRPPQEHFRRSREEDFRHPPDEDFRG
F7GBN4-S278	0.358209	2.23105	0.601775	1.52532	5.12613	2.62042	S	0.999999	F7GBN4	278		RBM12B	HFRKRSHSKSPRRTRSRSPLGFYVHLKNLSL
F7GBN4-S280	0.11569	0.34849	0.0847583	0.100914	1.69339	2.62042	S	1	F7GBN4	280		RBM12B	RKRSHSKSPRRTRSRSPLGFYVHLKNLSLSI
A0A1D5Q167-S218	3.05264	15.2259	2.92245	3.77459	4.86102	1.77023	S	0.999991	A0A1D5Q167	218		ARFGEF2	QEARELEKPIQSKPQSPVIQAAAVSPKFVRL
A0A1D5Q167-S227	4.06485	15.7737	3.99871	4.56286	5.70079	3.65052	S	1	A0A1D5Q167	227		ARFGEF2	IQSKPQSPVIQAAAVSPKFVRLKHSQAQSKP
A0A1D5Q167-S277	4.7854	9.90291	4.33561	7.9887	6.88246	18.015	S	0.994423	A0A1D5Q167	277		ARFGEF2	KVSTENGHAPRERGSSLSGTDDGAQEVVKDI
A0A1D5Q167-S1431	0.462479	0.0831476	0.528469	0.30946	0.619623	0.417577	S	0.996842	A0A1D5Q167	1431		ARFGEF2	EDSSEKHLDVDLDRQSLSSIDKNPSERGQSQ
A0A1D5Q167-S1433	0.204002	0.0998188	0.291386	0.30946	0.0580946	0.417577	S	0.838854	A0A1D5Q167	1433		ARFGEF2	SSEKHLDVDLDRQSLSSIDKNPSERGQSQLS
A0A1D5Q167-S349	2.10262	4.95763	2.1634	3.00524	2.57726	9.70624	S	0.999921	A0A1D5Q167	349		ARFGEF2	NSQTNGIADDRQSLSSADNLESDAQGHQVAA
H9Z0R8-S320	1.19092	0.163249	0.794618	0.152593	3.97773	5.58527	S	0.997601	H9Z0R8	320		UGP2	VEIAQVPKAHVDEFKSVSKFKIFNTNNLWIS
H9Z0R8-S13	0.669162	0.765127	0.795906	0.67851	1.88266	6.07704	S	1	H9Z0R8	13			___MSRFVQDLSKAMSQDGASQFQEVIRQEL
H9Z0R8-S45	1.31362	2.0889	1.84841	6.90775	4.74411	9.05834	S	0.997586	H9Z0R8	45		UGP2	LSVKKELEKILTTASSHEFEHTKKDLDGFRK
A0A5F7ZBR2-S129	1.24033	1.03335	0.140829	0.970483	0.223183	0.369849	S	0.996319	A0A5F7ZBR2	129		TLE2	EAEGSRVERAPSRSASPSPPESLVEEERPSG
A0A5F7ZBR2-S131	0.652292	0.588052	0.122231	0.418936	0.0969714	0.387695	S	0.999433	A0A5F7ZBR2	131		TLE2	EGSRVERAPSRSASPSPPESLVEEERPSGPG
A0A1D5Q186-S259	10.3079	68.153	9.2159	7.02172	74.9853	0.142027	S	1	A0A1D5Q186	259		BIN1	AQPSDNAPAKGNKSPSPPDGSPAATPEIRVN
A0A1D5Q186-S264	3.42087	8.09533	2.44755	2.23376	11.0424	0.31674	S	1	A0A1D5Q186	264		BIN1	NAPAKGNKSPSPPDGSPAATPEIRVNHEPEP
A0A1D5Q186-S292	6.24785	2.3525	1.90101	3.45459	11.8655	5.30535	S	0.99441	A0A1D5Q186	292		BIN1	PEPAGGATPGATLPKSPSQLRKGPPVPPPPK
F7HTT3-S586	2.56715	3.29415	1.78742	6.66871	8.01561	11.2945	S	1	F7HTT3	586		ACSL1	VETLRPWAQKRGFDGSFEELCRNKDVKKAIL
A0A5F8AFA9-S611	0.25059	0.828723	0.418266	0.231335	0.402834	0.393642	S	1	A0A5F8AFA9	611		LOC720706	KAGFAGDDAPRAVFPSIVGRPRHQGVMVGMG
F6T213-S1153	1.14567	0.289059	1.82121	0.826019	0.896788	0.125875	S	0.999995	F6T213	1153		TRIP12	EPARTAGGSGLARAASKDTISNNREKIKGWI
F6T213-S1498	0.889448	0.661928	1.67577	1.30035	0.0844146	0.199028	S	0.849715	F6T213	1498		TRIP12	VGGKRGRAQTAPTKTSPRNAKKHDELWHDGV
F6T213-S352	0.264895	0.684697	0.309544	0.102483	0.513218	0.181497	S	1	F6T213	352		TRIP12	LQAKLASLRKSTKKRSESPPAELPSLRRSTR
F6T213-S354	2.02709	3.16217	1.66496	1.66647	2.1387	4.61107	S	1	F6T213	354		TRIP12	AKLASLRKSTKKRSESPPAELPSLRRSTRQK
F6T213-S1447	0.673136	0.897224	0.943778	0.666842	0.616424	2.59461	S	0.999841	F6T213	1447		TRIP12	QAVRQFSIQAEDERESTDDESNPLGRAGIWT
F6T213-S1091	1.031	3.14456	1.99506	0.578183	0.224123	2.30927	S	0.999877	F6T213	1091		TRIP12	KRKRLPKRGPRRPKYSPPRDDDKVDNQAKSP
F7GVB3-S114	0.203925	5.37253	0.104572	0.111359	5.56236	1.59177	S	0.999983	F7GVB3	114		CMYA5	HGSPSLRRKGNKKRNSFESQDVPTNKKGSLL
F7G3L4-S63	0.299078	0.451288	0.226082	0.740604	0.524583	0.972756	S	1	F7G3L4	63			TREGRPSGEAFVELESEDEVKLALKKDRETM
F7G3L4-S23	0.87577	0.11564	0.573002	2.20175	0.338446	0.847345	S	0.999916	F7G3L4	23			GEGFVVKVRGLPWSCSADEVQRFFSDCKIQN
F7G3L4-S104	4.42043	7.12956	5.28125	13.835	5.57562	5.35509	S	0.999998	F7G3L4	104		HNRPH1	NNVEMDWVLKHTGPNSPDTANDGFVRLRGLP
F7BHE9-S298	0.398271	0.322782	0.175019	0.435555	0.87949	2.05984	S	0.992431	F7BHE9	298	Transketolase	TKT	HASDRIIALDGDTKNSTFSEIFKKEHPDRFI
F7BHE9-S248	0.590704	0.806754	0.424371	1.14707	1.57962	3.35583	S	1	F7BHE9	248	Transketolase	TKT	SKKKILATPPQEDAPSVDIANIRMPSLPSYK
F7BHE9-S261	0.0484249	0.12342	0.0769982	0.119881	0.223676	0.193306	S	0.999596	F7BHE9	261	Transketolase	TKT	APSVDIANIRMPSLPSYKVGDKIATRKAYGQ
A0A1D5Q1I4-S79	2.36844	5.80904	2.50009	0.156813	0.92623	4.12808	S	1	A0A1D5Q1I4	79			MTEEEVEMLVAGHEDSNGCINYEELVRMVLN
E0V8I5-S99	0.714349	0.625676	1.122	2.38018	5.17266	5.14865	S	1	E0V8I5	99		CYP2C18	KEALIDHGEKFSGRGSFPVAEKVNKGLGILF
A0A1D5Q1L9-S450	0.357331	0.402742	0.238027	0.322621	0.603977	0.698093	S	0.999694	A0A1D5Q1L9	450		SRPK2	EQEESSPSHDRSRTVSASSTGDLPKAKTRAA
A0A1D5Q1L9-S453	1.75195	1.78059	1.35798	2.20844	5.67869	5.03983	S	0.835478	A0A1D5Q1L9	453		SRPK2	ESSPSHDRSRTVSASSTGDLPKAKTRAADLL
A0A1D5QQJ9-S1306	0.0669943	1.36741	0.308077	0.413031	0.118955	0.174805	S	0.999979	A0A1D5QQJ9	1306		RNF213	PLSEPREEQEAAELLSEPEEESEKHILKLEE
F7DVY6-S688	0.116055	0.626683	0.192909	0.0913594	5.11054	0.732835	S	0.999972	F7DVY6	688			HRELSRGAEAGTVPASPGEAPKDSLAQLLRV
F7DVY6-S516	0.115796	0.260707	0.125422	0.179281	2.22722	0.436313	S	0.966198	F7DVY6	516			LFIHRTKGKGPLMSSSFKKLYFFLTTEALSF
F6XAS8-S237	0.254966	0.258557	0.195319	0.485184	1.34883	0.510808	S	0.999964	F6XAS8	237		TBC1D1	TGSQEPGRRPMRKSFSQPGLRSLAFRKELQD
A0A5K1UU98-S137	0.149866	0.0663861	0.100507	1.44265	0.655278	1.67489	S	0.99931	A0A5K1UU98	137		STK25	SDLHPMRVLFLIPKNSPPTLEGQHSKPFKEF
H9Z5A5-S351	0.864201	0.916517	0.665677	2.22338	1.53181	3.32853	S	1	H9Z5A5	351	S-(hydroxymethyl)glutathione dehydrogenase	ADH5	MSKKIKVDEFVTHNLSFDEINKAFELMHSGK
A0A1D5Q1S1-S2132	0.542706	0.610238	0.0885509	1.0972	0.945983	1.58364	S	0.999996	A0A1D5Q1S1	2132		TLN2	ELTLFQSKDVPEKTSSPEESIRMTKGITMAT
A0A1D5Q1T8-S180	0.446167	0.361962	0.463393	0.619347	0.74563	0.285537	S	0.999663	A0A1D5Q1T8	180		CDK17	SPPFDQPMSRRSRRASLSEIGFGKMETYIKL
A0A1D5Q1T8-S146	0.489292	0.265224	0.431285	0.57225	0.822814	0.344574	S	1	A0A1D5Q1T8	146		CDK17	HPPRKISTEDINKRLSLPADIRLPEGYLEKL
A0A5F8A7J1-S1337	0.915921	1.62643	0.513646	1.16036	1.13182	1.14757	S	0.76643	A0A5F8A7J1	1337		LTBP1	EMCPKGKGFVPAGESSSEAGGENYKDADECL
F6VBI6-S366	1.13873	1.15023	0.988369	0.705985	0.201015	0.285662	S	0.994426	F6VBI6	366		MAPK8IP3	ELDMCPETRLDRTGSSPTQGIVNKAFGINTD
A0A1D5Q1Z3-S399	0.104197	0.443203	0.202069	0.286192	1.02988	0.340445	S	0.998356	A0A1D5Q1Z3	399			LELLSLKRLTLTTSQSLPKPSSHGLAKTAAT
F6Y990-S21	58.411	54.567	68.9432	139.073	55.7504	155.918	S	1	F6Y990	21		ITFG3	DLEAEVHPLKNEERKSQENLGNPSKNEDKLK
H9ZFW1-S556	3.44088	1.28289	2.52521	0.0947286	0.172145	0.270086	S	0.985832	H9ZFW1	556		TBC1D5	SPSVESLPGGREFTGSPPSSATKKDSFFSNI
H9ZFW1-S732	1.57365	1.47239	0.129595	0.161883	0.184343	2.60826	S	0.999842	H9ZFW1	732		TBC1D5	FILISKEDDGSSARGSFSGQAQPLRTLRSSS
H9ZFW1-S541	1.58672	0.79621	1.23101	0.257218	0.57486	0.169066	S	0.95542	H9ZFW1	541		TBC1D5	PVQLNKGQSSKNISSSPSVESLPGGREFTGS
H9ZFW1-S524	1.45102	0.336036	2.48499	1.09979	0.75888	0.698055	S	0.999994	H9ZFW1	524		TBC1D5	QQQQQQQQQRLMKSESMPVQLNKGQSSKNIS
F6QIP2-S366	0.393971	0.499308	0.483556	1.58138	0.541067	1.71709	S	1	F6QIP2	366		MGEA5	EDSTVSIQIKLENEGSDEDIETDVLYSPQMA
F7ASP1-S513	1.1358	0.846609	0.659779	0.580004	0.592856	0.772307	S	0.925711	F7ASP1	513	Alpha-1,4 glucan phosphorylase	PYGL	FSQFLEKEYKVKINPSSMFDVQVKRIHEYKR
F7ASP1-S790	0.406111	0.23318	0.292546	0.466502	0.294683	0.475572	S	0.999703	F7ASP1	790	Alpha-1,4 glucan phosphorylase	PYGL	QNIWNVEPSDLKISLSNESNKVNGN______
F7ASP1-S591	0.559339	0.364512	0.211194	0.23715	0.254666	0.464828	S	1	F7ASP1	591	Alpha-1,4 glucan phosphorylase	PYGL	VTSVADVVNNDPMVGSKLKVIFLENYRVSLA
F7HAV4-S66	14.5558	26.6585	12.5634	11.5615	3.80766	27.5206	S	1	F7HAV4	66		TMPO	PPLAAGANSKGPPDFSSDEEREPTPILGSVA
F7HAV4-S67	4.69305	11.4578	4.18745	1.42263	0.342715	14.0043	S	1	F7HAV4	67		TMPO	PLAAGANSKGPPDFSSDEEREPTPILGSVAA
F7HAV4-S385	0.0705571	1.22754	0.0954157	0.158821	0.401601	0.308859	S	0.961652	F7HAV4	385		TMPO	AAGRPLELSDFRMEESFSSKYVPKYVPLADV
H9YVJ3-S337	0.40705	0.649303	0.627578	2.40052	2.09135	4.09499	S	0.999843	H9YVJ3	337			SQRRPSTAVDEEDEDSPSECHTPEKVKKPKK
A0A1D5Q2C7-S62	0.148879	0.529968	0.123245	0.0670849	2.60936	0.776945	S	1	A0A1D5Q2C7	62		PPAPDC3	AQPPPAGDGARERRQSQQLPEEDCMQLNPSF
F7EI71-S135	0.101884	0.438583	0.171141	0.152149	1.2952	0.47543	S	1	F7EI71	135			QQSDLFKAEYVLIVDSEGEDEATSRKVEQGP
A0A1D5Q2E6-S680	0.132675	0.332136	0.126107	0.150241	0.44263	0.138641	S	0.999889	A0A1D5Q2E6	680			QSHETLERENQESPRSLEEDLDTLKSLEKEN
A0A1D5Q2F4-S127	8.4501	0.173833	9.50363	56.7839	17.141	17.0163	S	0.981868	A0A1D5Q2F4	127			GYRSVQGDHEMIHSASTKHLRGDGLKDLNET
F6ZJK0-S181	12.751	6.14114	18.5034	10.1452	10.3882	0.167549	S	1	F6ZJK0	181			DSAPTLHLNKGTPSQSPVVGRSQGQQQEKKQ
F6ZJK0-S167	0.222097	0.0845751	0.273099	0.208251	0.238066	0.241904	S	0.999975	F6ZJK0	167			SSTPEVKPLKSLLGDSAPTLHLNKGTPSQSP
F6ZJK0-S253	1.78917	0.303604	2.45564	0.356215	0.128515	0.686518	S	0.999539	F6ZJK0	253			VNANFAHFDNFPKSSSADFGTFNTSQSHQTA
A0A1D5Q2K9-S26	13.9283	4.95488	28.5846	18.9441	12.0353	9.90969	S	1	A0A1D5Q2K9	26		PPP1R14A	LSKLQSPSRARGPGGSPGGLQKRHARVTVKY
H9Z113-S224	0.360829	0.133138	0.211924	0.634415	0.235902	0.266174	S	0.998244	H9Z113	224	Aminoacylase-1	ACY1	LFIEDTAAEKLHKVVSSILAFREKEWQRLQS
A0A5F8ASM0-S590	1.57739	2.84986	2.02591	5.10526	3.36445	7.87304	S	1	A0A5F8ASM0	590		UHRF2	GQSKKQPSGTTKRPISDDDCPSASKVYKASD
A0A1D5Q2L7-S390	0.0973322	0.14655	0.111012	14.4549	0.112175	2.72289	S	0.901629	A0A1D5Q2L7	390			PYLKACLKESMRLTPSVPFTTRTLDKATVLG
F7HIW4-S135	4.05737	2.62274	1.07011	0.90947	1.21272	7.61144	S	1	F7HIW4	135		SPATS2L	SANEKPALVPREKKISIPEEPSKALRGVTGP
F6YZH9-S540	0.840655	0.488044	1.3695	0.449456	0.388618	0.36971	S	1	F6YZH9	540		PHLDB2	ALLSPDTRYRCHRKDSLPDADLASCGSLTQS
F6YZH9-S442	20.8799	4.22012	32.6028	7.08447	6.69901	3.52562	S	0.998788	F6YZH9	442		PHLDB2	QTSGTPQPVLRERKSSISSISGRDDLMDYHR
F6YZH9-S445	1.0195	0.262877	2.49265	0.237491	0.447225	0.337603	S	0.922754	F6YZH9	445		PHLDB2	GTPQPVLRERKSSISSISGRDDLMDYHRRQR
F6YZH9-S495	3.47096	0.161383	3.15936	1.18908	0.203071	0.790352	S	0.987023	F6YZH9	495		PHLDB2	ILSLCAEYTKPDSRLSTGTTVADVQKINKEL
F6YZH9-S100	4.79036	0.494002	7.34782	1.38122	1.22913	0.260341	S	0.999945	F6YZH9	100		PHLDB2	SYLTLSQPVPAKRSPSPLGTSVKSSPSLAKI
F6YZH9-S357	1.70125	0.322903	2.67767	0.260949	0.0930304	0.514809	S	0.831111	F6YZH9	357		PHLDB2	KTSASEGNPYVSSTLSVPASPRVARKMLLAS
F6Q1H6-S270	0.16398	0.323822	0.215066	0.168985	0.863215	1.58302	S	0.974704	F6Q1H6	270		RPUSD1	ATPDPDPEDRGPRPGSPSTLLPGPGRPPPPP
F7GF18-S110	2.84624	2.70382	0.121998	3.27986	1.36	0.11971	S	0.984509	F7GF18	110		PTBP1	IYIQFSNHKELKTDSSPNQARAQAALQAVNS
A0A5F7ZQB4-S814	0.944095	2.43359	2.138	1.77176	1.702	3.2356	S	0.99999	A0A5F7ZQB4	814		KIAA0232	KTENKNFETTQVCNESPHGDGYSSGVIKDIW
A0A5F7ZUA3-S627	0.0840606	0.909873	1.36013	0.186459	1.16631	0.128059	S	0.887472	A0A5F7ZUA3	627		LARP4B	SYAEICQRTSKEPPSSPLQPQKEQKPNTVGC
A0A5F7ZUA3-S564	2.62023	3.32914	2.28916	1.92671	3.35701	4.38856	S	0.999136	A0A5F7ZUA3	564		LARP4B	VPASCAVSATYERSPSPAHLPDDPKVAEKQR
A0A5F7ZUA3-S461	0.7283	0.103649	0.585785	0.275738	1.01903	0.214815	S	1	A0A5F7ZUA3	461		LARP4B	GSLESSPGLGRGRKNSFGYRKKREEKFTSSQ
A0A1D5Q2Q3-S228	1.67423	0.584769	0.0819047	1.22175	0.165328	0.218272	S	0.853948	A0A1D5Q2Q3	228			GGHRDYGPRPDADSESDNSDNNTIFVQGLGE
A0A1D5Q2Q3-S375	14.5531	3.82009	4.60251	0.0940891	0.169322	0.361483	S	1	A0A1D5Q2Q3	375			CPNPSCGNMNFARRNSCNQCNEPRPEDSRPS
A0A1D5RDQ5-S193	4.1849	0.447286	3.83967	2.37264	1.22401	1.82975	S	1	A0A1D5RDQ5	193		SPECC1L	ELRDMRAQLGINEDHSEGDEKSEKETIMAHQ
A0A1D5RDQ5-S860	0.786893	0.21124	2.19604	0.115332	0.760358	0.311513	S	0.999962	A0A1D5RDQ5	860		SPECC1L	MKTPPAAAVSPMQRHSISGPISTSKPLTALS
A0A1D5RDQ5-S921	0.275838	0.188424	0.0373131	0.121944	0.228894	0.145929	S	0.900723	A0A1D5RDQ5	921		SPECC1L	PAMESAKTLSVSRRSSEEMKRDISAQEGASP
A0A1D5RDQ5-S805	29.036	14.5466	31.2243	13.5776	15.2309	32.6945	S	0.988958	A0A1D5RDQ5	805		SPECC1L	DLAALRQGMGLSRRSSTSSEPTPTVKTLIKS
A0A1D5RDQ5-S841	0.172992	0.73489	0.294628	0.0972663	0.51637	0.323819	S	0.999973	A0A1D5RDQ5	841		SPECC1L	QVPNPAAAAIPRTPLSPSPMKTPPAAAVSPM
A0A1D5RDQ5-S895	1.80816	0.713791	2.87457	0.153826	1.21854	0.405151	S	0.83861	A0A1D5RDQ5	895		SPECC1L	NYGEIPVQEHLLRTSSTSRPASLPRVPAMES
A0A1D5Q2T8-S1550	3.89166	0.122791	3.1741	1.52774	0.106751	2.9871	S	1	A0A1D5Q2T8	1550		LOC696973	RPNRGKAKPVVSDFDSDEEQDEREQSEGSGT
A0A1D5Q2T8-S172	0.250631	0.248848	0.244362	0.408378	0.0857793	0.648298	S	0.999999	A0A1D5Q2T8	172		LOC696973	IPGDPQAMSQPNRGPSPFSPVQLHQLRAQIL
A0A1D5Q2T8-S1373	16.9451	19.7717	17.3517	28.4972	18.4567	0.148872	S	1	A0A1D5Q2T8	1373		LOC696973	EKAKKRRGRPPAEKLSPNPPKLTKQMNAIID
A0A1D5Q2T8-S1490	8.33305	6.44614	9.09065	6.46353	2.56237	5.48298	S	1	A0A1D5Q2T8	1490		LOC696973	SVFKSARQKIAKEEESEDESNEEEEEEEEEE
A0A1D5Q2T8-S1494	3.76086	6.40783	3.80081	4.03924	6.35665	5.48298	S	1	A0A1D5Q2T8	1494		LOC696973	SARQKIAKEEESEDESNEEEEEEEEEESESE
A0A1D5Q2T8-S1506	7.64504	8.08733	10.2244	5.42199	5.39915	0.103382	S	0.989914	A0A1D5Q2T8	1506		LOC696973	EDESNEEEEEEEEEESESEAKSVKVKIKLNK
A0A1D5Q2T8-S325	1.67151	2.19926	3.26873	6.89693	4.96397	7.67203	S	1	A0A1D5Q2T8	325		LOC696973	QPSPILQLQQKQSRISPIQKPQGLDPVEILQ
A0A1D5Q2U2-S238	4.7577	4.14464	0.0547751	0.303441	0.101617	0.233405	S	0.953649	A0A1D5Q2U2	238		ASPSCR1	RPLTSSSVTLPKSLSSPGGPSKPKKSKSGQD
A0A1D5R7S5-S2187	3.26034	2.74259	4.39974	7.61548	6.02267	3.93231	S	0.999752	A0A1D5R7S5	2187		CEP250	QQRNNLEALPDSHRVSPVEEQSPKLDSLEPR
A0A1D5Q2W9-S534	0.247453	0.512219	0.20262	0.39062	0.394388	0.88807	S	1	A0A1D5Q2W9	534		PPP2R5D	MLKDIKKEKVLLRRKSELPQDVYTIKALEAH
F7EBR5-S309	0.180762	0.582574	0.276717	3.03399	1.91477	0.31362	S	0.970641	F7EBR5	309		PRKACB	YQRKVEAPFIPKFRGSGDTSNFDDYEEEDIR
A0A1D5R0Y7-S227	3.29021	4.94494	2.3641	1.91547	1.9592	7.81582	S	0.998962	A0A1D5R0Y7	227		RAI14	RSGTPKKRKAPPPPISPTQLSDVSSPRSITS
A0A1D5R0Y7-S232	0.360387	0.244285	0.547114	0.26859	0.160114	0.409954	S	0.999268	A0A1D5R0Y7	232		RAI14	KKRKAPPPPISPTQLSDVSSPRSITSTPLSG
A0A1D5R0Y7-S613	7.55521	3.95137	9.85363	10.8682	6.65748	9.50505	S	1	A0A1D5R0Y7	613		RAI14	YKEAQAELEDYRKRKSLEDITAEYIHKAEHE
A0A1D5R0Y7-S239	0.185287	0.327733	0.193916	0.193143	0.13633	0.318082	S	0.883788	A0A1D5R0Y7	239		RAI14	PPISPTQLSDVSSPRSITSTPLSGKESVFFA
A0A1D5R0Y7-S358	9.82136	13.5105	11.5399	8.80386	5.27119	12.494	S	0.838261	A0A1D5R0Y7	358		RAI14	SLGKPGETSPPDSKSSPPVLIHALGKSTTDS
A0A5F8AQA8-S835	0.170064	0.446977	0.256937	0.488201	0.804493	0.28908	S	0.967301	A0A5F8AQA8	835		LRRK2	AVLQRCSPNLQRHSSSLGPIFDHEDLLRRKR
A0A1D5QRB2-S761	0.644302	0.100386	1.94074	0.18572	0.329961	0.90561	S	0.789213	A0A1D5QRB2	761		MKL1	SPSAELPQAAPPPPGSPSLPGRLEDFLESST
F7GBS7-S106	25.432	25.6853	25.0553	21.8581	13.9664	26.3444	S	1	F7GBS7	106		BOP1	HSGMEKTTEEQVQDGSPGPRTEVASARIGDE
A0A1D5QUK9-S143	0.563667	0.575438	1.41853	0.674284	0.313633	1.76947	S	0.952246	A0A1D5QUK9	143		R3HDM1	KNKEKIPRKMLSRDSSQEYTDSTGIDLHEFL
A0A1D5QUK9-S283	2.5956	1.28141	2.63715	0.921906	2.09461	0.364838	S	0.999993	A0A1D5QUK9	283		R3HDM1	DNQIRVPLQDGRRSKSIEEREEEYQRVRERI
A0A1D5QUK9-S37	0.130203	0.751244	1.65895	0.0975382	0.152387	0.531097	S	0.999999	A0A1D5QUK9	37			VEESVNKNKFISKTPSKEEIEKECEDTSLRQ
F7GVY4-S718	0.375848	0.199055	0.0783958	0.302118	0.0834346	0.0637129	S	0.957728	F7GVY4	718		PDXDC1	GQKPFKRSLRGSDALSETSSASHIEDLEKVE
F7GVY4-S736	3.08081	11.1859	3.50034	3.08122	0.136858	17.1038	S	1	F7GVY4	736		PDXDC1	SSASHIEDLEKVERLSGGPEQITLEASSTEG
F7GVY4-S757	1.95794	3.08475	1.63984	0.777428	1.08454	0.651077	S	0.999571	F7GVY4	757		PDXDC1	ITLEASSTEGHPGAPSPQHASRSEAFQKGAP
A0A1D5RAE6-S1287	3.34751	3.41137	2.3943	0.0625376	7.32625	8.16212	S	0.999602	A0A1D5RAE6	1287		MAP3K4	SIAAELQFRSLSRHSSPTEERDEPAYPRGDS
F7AQM3-S1060	0.714553	0.73648	1.04005	1.63331	0.673926	0.264865	S	0.999997	F7AQM3	1060		ITSN1	KRQIGWFPANYVKLLSPGTSKITPTEPPKST
F7AQM3-S563	0.291129	0.986471	0.165439	0.21135	0.0919296	1.30224	S	0.959502	F7AQM3	563		ITSN1	NDQLKQVQQNSLHRDSLVTLKRALEAKELAR
F7AQM3-S896	1.21522	0.138602	1.17489	0.23498	0.253286	2.94839	S	0.837293	F7AQM3	896		ITSN1	LRQRSAFTPATATGSSPSPVLGQGEKVEGLQ
F7AQM3-S898	21.3529	22.9761	18.5363	27.8015	12.2447	40.804	S	0.998702	F7AQM3	898		ITSN1	QRSAFTPATATGSSPSPVLGQGEKVEGLQAQ
F7AQM3-S314	1.27959	1.12911	1.45668	1.77958	1.80902	3.44278	S	0.971751	F7AQM3	314		ITSN1	PPEYIPPSFRRVRSGSGISVISSTSVDQRLP
F7AQM3-S980	1.40012	0.73839	1.44816	2.19734	0.14471	0.612248	S	0.999885	F7AQM3	980		ITSN1	GPVRKSTSMESGSSESPASLKRVASPAAKPV
A0A5F7ZVK6-S376	0.136827	0.847535	0.0793353	0.296441	3.24242	0.216365	S	1	A0A5F7ZVK6	376			PNQKTPENSKSLDAVSPRAGSKAPSCPAPGP
A0A1D5Q3C2-S1516	0.868897	0.190703	0.581326	1.10923	1.12455	2.59088	S	0.99999	A0A1D5Q3C2	1516	Ubiquitin carboxyl-terminal hydrolase	USP9X	ILAIEGTGSDVDDDMSGDEKQDNESNVDPRD
A0A5F7ZV61-S168	0.380442	0.574408	0.0636442	1.4044	1.05382	1.8676	S	1	A0A5F7ZV61	168		SYN2	VISKMNQLLSRTPALSPQRPLTTQQPQSGTL
A0A5F7ZN06-S170	3.26721	1.29227	1.57363	1.72011	0.679882	0.413545	S	0.994561	A0A5F7ZN06	170		HMBOX1	DLDVDDKVEELMRRDSSVIKEEIKAFLANRR
A0A5F7ZN06-S148	0.379353	0.1913	0.678002	0.358762	0.128209	0.256413	S	0.999949	A0A5F7ZN06	148		HMBOX1	SPTRYHANSMGQRSYSFEASEEDLDVDDKVE
F7HRT9-S1119	0.414604	0.19522	0.426597	0.14227	0.521559	0.786387	S	0.9997	F7HRT9	1119	Kinesin-like protein	KIF21B	TRGSTFPRQSRAAETSPLTRRKSYDRGQSIR
A0A5F7ZSY6-S207	0.217289	0.0753064	0.0935054	12.3589	3.83093	6.4396	S	0.936735	A0A5F7ZSY6	207		PCCA	ETRDGFRLSSQEAASSFGDDRLLIEKFIDNP
A0A1D5QAC1-S731	0.961108	1.24207	1.17611	0.916456	0.824932	0.396523	S	0.999117	A0A1D5QAC1	731		ZMYND8	DVVGKAPPSTTAGSQSPPETPVLTRSSAQTP
A0A1D5QAC1-S435	0.301181	0.240259	0.203572	0.207199	0.167897	0.477393	S	0.993838	A0A1D5QAC1	435		ZMYND8	DVEQDAEKKATSSHFSASEESMDFLDKSTAS
A0A1D5QAC1-S437	0.262772	0.394554	0.144301	0.220719	0.0977742	0.478553	S	0.999556	A0A1D5QAC1	437		ZMYND8	EQDAEKKATSSHFSASEESMDFLDKSTASPA
A0A1D5QAC1-S643	11.4927	13.2097	12.129	8.79519	5.99615	0.134421	S	1	A0A1D5QAC1	643		ZMYND8	PASEKTDPGAVKDKASPEPEKDFSEKAKPSP
A0A1D5QAC1-S381	0.480608	1.44631	0.344594	1.24594	1.583	1.92895	S	0.998774	A0A1D5QAC1	381		ZMYND8	IDKQEKVKLNFDMTASPKILMSKPVLSGGTG
A0A1D5QAC1-S461	0.559223	0.47137	0.147403	0.131228	0.0857818	0.175737	S	0.95044	A0A1D5QAC1	461		ZMYND8	KSTASPASTKTGQAGSLSGSPKPFSPQLSTP
A0A1D5QAC1-S465	2.66583	2.84517	3.58215	0.249701	0.862564	4.4469	S	0.999131	A0A1D5QAC1	465		ZMYND8	SPASTKTGQAGSLSGSPKPFSPQLSTPITTK
A0A1D5R677-S140	0.21046	0.444896	0.280514	0.122874	0.143618	0.533639	S	0.999991	A0A1D5R677	140		EHMT2	SCPSRAKMSMTGAGKSPPSVQSLAMRLLSMP
F6RQ65-S1148	1.15778	0.238268	0.568894	0.0705117	0.171966	0.193063	S	0.909286	F6RQ65	1148		MTUS1	RSPTSSAIPFQSPRNSGSFPSPSISPR____
F6RQ65-S1113	0.385777	1.14161	0.13956	0.249665	0.204328	1.27758	S	1	F6RQ65	1113		MTUS1	LQESLEKESKVNKRLSMENEELLWKLHNGDL
F6RQ65-S1134	2.0147	0.180636	0.735426	0.040843	0.825374	0.382811	S	0.982942	F6RQ65	1134		MTUS1	LLWKLHNGDLCSPKRSPTSSAIPFQSPRNSG
F6RQ65-S972	0.246786	0.0721736	0.295895	0.268282	0.0714521	0.121534	S	1	F6RQ65	972		MTUS1	ASLSEIKKGHEIEKKSLEDLLSEKQESLEKQ
F6RQ65-S847	2.76763	5.36121	0.401038	1.1692	1.12821	8.68923	S	1	F6RQ65	847		MTUS1	LLSEREEALKQHKTLSQELVNLRGELVTAST
F6RQ65-S443	0.286073	0.0752085	0.348574	0.0700873	0.122467	0.228609	S	0.99361	F6RQ65	443		MTUS1	MSTPVLEPTKVTFSVSPIEATEKSKKVEKSN
A0A1D5RJ54-S420	0.104151	0.190581	0.10249	0.411693	0.220186	0.453291	S	1	A0A1D5RJ54	420			IETLLSEKETNAREESLGEELSPPGEMKPLL
A0A1D5RJ54-S426	0.491218	0.544778	0.681308	0.771082	0.771211	1.3408	S	1	A0A1D5RJ54	426			EKETNAREESLGEELSPPGEMKPLLLSEGKS
A0A1D5RJ54-S444	0.657307	0.101229	0.588698	0.734201	0.395714	2.20269	S	0.915772	A0A1D5RJ54	444			GEMKPLLLSEGKSRLSPAGEMKPLPLSEGKS
F7HSV9-S212	0.318425	0.0988875	0.0990396	0.109056	2.14963	0.797737	S	1	F7HSV9	212	Malate dehydrogenase	MDH1	LQGKEVGVYEALKDDSWLKGEFVTTVQQRGA
F7HSV9-S106	0.0609672	1.36923	0.114331	1.85798	3.6555	1.92016	S	1	F7HSV9	106	Malate dehydrogenase	MDH1	MERKDLLKANVKIFKSQGAALDKYAKKSVKV
F7HSV9-S236	8.18606	16.7744	7.36786	21.5053	14.0327	27.9525	S	0.999335	F7HSV9	236	Malate dehydrogenase	MDH1	TVQQRGAAVIKARKLSSAMSAAKAICDHVRD
A0A1D5R8K4-S1258	0.0932762	1.37198	1.22435	0.0942423	0.190675	0.265324	S	1	A0A1D5R8K4	1258		TNXB	GTTAPERKEEPPRPESLEQPLLGELTVTGVT
A0A1D5R8K4-S3655	0.419715	0.945942	0.773575	1.20816	0.280165	0.0608203	S	0.89812	A0A1D5R8K4	3655		TNXB	LSAEGTTGPAPAGQTSGEPGPRLSQLSVTDV
A0A1D5QF41-S178	0.477866	0.92809	0.284479	0.757593	0.399786	1.40531	S	0.986977	A0A1D5QF41	178		NOP2	ARKQKVREAAAGVQWSEEETEDEEEEVTPES
A0A1D5QF41-S68	1.10735	0.164097	0.929177	0.814821	1.05171	0.28723	S	0.999937	A0A1D5QF41	68		NOP2	AKRRLGSAEVPKTNKSPEAKPLPGKLPKGAV
A0A1D5Q3S9-S188	0.232713	0.21271	0.144795	0.194705	0.116826	0.44396	S	0.979185	A0A1D5Q3S9	188			APEMVGARAAVPRSFSAPYPTAGGSAGPEAC
A0A1D5R6P1-S1397	0.446187	1.15104	0.186385	0.500167	0.107733	0.361591	S	0.989187	A0A1D5R6P1	1397		KIDINS220	DKDRKAEGKVERVPKSPEHSAEPIRTFIKAK
A0A1D5Q3U7-S190	0.364538	2.3095	0.514361	1.38838	1.83659	4.31918	S	1	A0A1D5Q3U7	190		ELAC2	PIHSEQRSGKHQPWQSPERPLGRLSPERSSD
F7HMZ4-S360	0.301392	0.301328	0.353613	0.149299	0.150333	0.13631	S	0.854019	F7HMZ4	360		GPRC5B	LRTAGFPNGSLGKRPSGSLGKRPSAPFRSNV
F7B1J1-S14	0.104436	0.200168	0.10042	0.30236	0.255783	0.421036	S	0.999599	F7B1J1	14		CARS	__MNSGKGRRVQPQWSPPAGTQPCRLHLYNS
A0A1D5Q3X6-S1383	0.367246	0.116723	0.436467	0.50307	0.398425	0.402356	S	1	A0A1D5Q3X6	1383		CCDC88A	KLEEKIMDQYKFYDPSPPRRRGNWITLKMRK
A0A1D5Q3X6-S1649	3.62796	1.64747	0.12397	6.26447	0.14927	0.106306	S	0.776443	A0A1D5Q3X6	1649		CCDC88A	SGSSPIQYLKRQTRSSPVLQHKISETLESRH
A0A1D5Q3X6-S1671	0.264235	0.155299	0.265576	0.193743	0.195242	0.266364	S	0.809817	A0A1D5Q3X6	1671		CCDC88A	ISETLESRHHKIKTGSPGSEVVTLQQFLEES
I2CW50-S121	0.239699	0.0666348	0.118134	1.04857	0.362968	1.57784	S	1	I2CW50	121			AQQEITVQQLMAHLDSIRKDMVILEKSEFAN
F7E8B9-S172	0.10079	0.0679717	0.134133	4.05091	0.143185	4.65202	S	0.974016	F7E8B9	172	Isocitrate dehydrogenase [NAD] subunit, mitochondrial	IDH3G	IDILIVRENTEGEYSSLEHESVAGVVESLKI
A0A1D5Q404-S844	1.4564	2.24478	0.658984	2.75083	1.60545	6.62435	S	0.999989	A0A1D5Q404	844		ITSN2	VNTSWQKKSAFTRTVSPGSVSPIHGQGQVVE
A0A1D5Q404-S849	9.509	10.7843	13.0659	9.54091	10.6175	33.6724	S	0.999895	A0A1D5Q404	849		ITSN2	QKKSAFTRTVSPGSVSPIHGQGQVVENLKAQ
F7H2F6-S62	1.72867	1.35059	2.24443	5.12745	2.61541	0.233005	S	1	F7H2F6	62		ASL	LDKVAEEWAQGTFKLSPNDEDIHTANERRLK
F6Z2N4-S635	0.840382	0.500086	1.51652	0.816585	2.80142	1.1739	S	1	F6Z2N4	635		FAM178A	QKQLQEDIRQGRGIKSPIRIGEEDSTDDEDG
A0A1D5Q458-S775	0.863316	1.08964	0.37049	0.536806	1.12099	1.03048	S	1	A0A1D5Q458	775		ADAM17	GFEKDPFPNSSTAAKSFEDLTDHPVTRSEKA
A0A1D5Q486-S943	2.31828	1.26974	1.05894	0.95264	0.107481	0.196396	S	0.975736	A0A1D5Q486	943		ZC3H13	ESSRMRAQDIIGHHQSEDRETSDRAHDENKK
A0A1D5Q486-S853	3.2261	6.1997	3.52045	0.648089	0.119964	0.171129	S	1	A0A1D5Q486	853		ZC3H13	PKRRREHSPDSDAYNSGDDKNEKHRLLSQVV
A0A1D5Q486-S198	10.395	9.87661	8.65977	4.65591	6.84709	0.130225	S	1	A0A1D5Q486	198		ZC3H13	ENMEKREEIIIKKEVSPEVVRSKLSPSPSLR
A0A1D5Q486-S1017	0.686243	0.219592	0.914075	0.261522	0.591751	0.312962	S	1	A0A1D5Q486	1017		ZC3H13	SIEKKRKKSKGDSDISDEEAAQQSKKKRGPR
A0A1D5Q486-S265	0.31471	0.0682323	0.304198	0.424342	0.329349	1.19392	S	1	A0A1D5Q486	265		ZC3H13	NSKSNQSKKKGPRTPSPPPPIPEDIALGKKY
A0A1D5Q486-S207	24.9433	21.1292	15.6061	3.98375	28.3446	28.936	S	0.999937	A0A1D5Q486	207		ZC3H13	IIKKEVSPEVVRSKLSPSPSLRKSSKSPKRK
A0A1D5Q486-S209	7.88935	6.29301	7.85671	4.58434	4.50982	8.43194	S	0.99938	A0A1D5Q486	209		ZC3H13	KKEVSPEVVRSKLSPSPSLRKSSKSPKRKSS
A0A1D5Q486-S381	3.18194	2.32449	2.23412	0.185944	0.739756	0.198356	S	0.997471	A0A1D5Q486	381		ZC3H13	PLRRSASPYPSHSLSSPQRKQSPPRHRSPMR
A0A1D5Q486-S877	31.4233	24.9351	23.9488	14.7068	10.5268	24.1025	S	0.999952	A0A1D5Q486	877		ZC3H13	RLLSQVVRPQESRSLSPSHLTEDRQGRWKEE
A0A1D5Q486-S77	5.41012	0.115435	7.18749	2.37377	2.35426	3.54637	S	1	A0A1D5Q486	77		ZC3H13	GPSPRGKGYSSNYRRSPERPTGDLRERMKNK
A0A1D5Q486-S1438	2.48692	2.66654	2.41878	0.137705	0.181142	4.53272	S	0.999991	A0A1D5Q486	1438		ZC3H13	SVQGFEDINKSERTESLEAGDDESKLDDTHS
A0A1D5Q486-S242	0.53437	1.54958	0.78789	0.254494	0.136605	1.03642	S	0.999776	A0A1D5Q486	242		ZC3H13	SSSASKKDRKTSAVSSPLLDQQRNSKSNQSK
A0A1D5R4Z2-S296	1.18616	1.82267	1.53276	1.54026	1.77936	2.92278	S	1	A0A1D5R4Z2	296		FNBP1	DIEFEDYTQPMKRTVSDNSLSNSRGEGKPDL
A0A1D5QH10-S851	0.925584	0.159244	0.485195	0.158881	0.217646	0.213634	S	0.999891	A0A1D5QH10	851		ASAP1	PKLPQKVALRKTDHLSIDKSNIPPEIFQKSS
A0A1D5QH10-S658	0.531512	0.883661	0.44069	0.92653	0.165314	0.144002	S	1	A0A1D5QH10	658		ASAP1	HVEYEWNLRQEEMDESDDDLDDKPSPIKKER
A0A1D5QH10-S780	0.425996	0.625573	0.424571	0.417157	0.240474	0.104503	S	0.999635	A0A1D5QH10	780		ASAP1	KKRPPPPPPGHKRTLSDPPSPLPHGPPNKGA
A0A1D5QH10-S968	0.172439	0.347987	0.22847	0.217439	0.125853	0.479067	S	0.99992	A0A1D5QH10	968		ASAP1	QQPSEVTPKSHPLDLSPNVQSRDAIQKQASE
A0A1D5Q4C0-S65	0.368335	0.775156	1.08278	2.26179	3.30443	8.42147	S	0.890552	A0A1D5Q4C0	65	NADPH--cytochrome P450 reductase	POR	KKEEVPEFTKIQTLTSSVRESSFVEKMKKTG
F6PZF5-S981	8.23165	7.75934	6.59943	3.92285	2.4187	6.45045	S	1	F6PZF5	981		TNS1	KQPAEPPAPLRRRAASDGQYENQSPEATSPR
F6PZF5-S989	4.41383	5.35229	6.08754	2.07013	1.74877	0.620812	S	0.999985	F6PZF5	989		TNS1	PLRRRAASDGQYENQSPEATSPRSPGVRSPV
F6PZF5-S994	4.08153	5.10104	0.846795	0.931596	0.907176	0.208022	S	0.984762	F6PZF5	994		TNS1	AASDGQYENQSPEATSPRSPGVRSPVQCVSP
F6PZF5-S997	4.08153	5.10104	0.846795	0.931596	0.907176	0.263976	S	0.999803	F6PZF5	997		TNS1	DGQYENQSPEATSPRSPGVRSPVQCVSPELA
F6PZF5-S1291	4.46065	4.25043	2.62885	4.19533	4.47748	0.309055	S	0.948024	F6PZF5	1291		TNS1	GFGRRAINPSMAAPSSPSLSHRQVMGPPGTG
F6PZF5-S1259	5.63231	8.87149	3.9154	2.08408	2.75896	6.75374	S	0.984166	F6PZF5	1259		TNS1	ARAQFSVAGVHTVPGSPQARHRTVGTNTPPS
F6PZF5-S454	0.570724	0.190601	0.639788	0.160681	0.376929	0.157521	S	0.958578	F6PZF5	454		TNS1	GSLYAKVKKKDSLHGSTGAVNATRPTLSATP
F6PZF5-S1042	0.763959	1.28095	0.0522882	0.257328	0.831993	0.873168	S	0.886312	F6PZF5	1042		TNS1	HLHSYKEAFEEMEGTSPSSPPPSGVRSPPGL
F6PZF5-S1044	4.01028	5.98024	0.935619	1.96456	1.858	5.52917	S	0.906631	F6PZF5	1044		TNS1	HSYKEAFEEMEGTSPSSPPPSGVRSPPGLAK
F6PZF5-S1045	0.763959	1.28095	0.124369	0.0790705	0.831993	0.873168	S	0.901119	F6PZF5	1045		TNS1	SYKEAFEEMEGTSPSSPPPSGVRSPPGLAKT
F6PZF5-S1049	1.11491	1.31972	0.0647997	0.383179	0.136516	1.3558	S	0.797342	F6PZF5	1049		TNS1	AFEEMEGTSPSSPPPSGVRSPPGLAKTPLSA
F6PZF5-S1396	0.821804	1.02177	0.128781	0.131311	0.177564	0.237636	S	0.999525	F6PZF5	1396		TNS1	SLGRHLGGSGSVVPGSPCLDRHVAYGGYSTP
F6PZF5-S1379	0.672102	0.952826	0.47458	0.135094	0.60606	0.238214	S	0.936494	F6PZF5	1379		TNS1	NLASGLHGNAVPSPGSPSLGRHLGGSGSVVP
F6PZF5-S774	0.740889	0.704642	0.0709121	0.453853	0.29761	0.13355	S	0.999558	F6PZF5	774		TNS1	ASRPSPQPLAETPIPSLPEFPRAASQQEIEQ
F6PZF5-S1463	4.10936	5.21094	1.14025	2.68937	2.24188	9.18268	S	1	F6PZF5	1463		TNS1	PATSPSPDSAAFRQGSPTPALPEKRRMSVGD
F6PZF5-S838	3.92249	3.52378	3.34953	2.59432	0.142196	2.86481	S	1	F6PZF5	838		TNS1	ASPLSSQPLSGSSRQSHPLTQSRSGYITSGH
F6PZF5-S1325	0.922114	1.92583	0.446151	0.239406	0.143573	0.748541	S	0.869566	F6PZF5	1325		TNS1	STVSSPQSSAATTPGSPSLGRHPTGAYQVSG
F6PZF5-S1130	1.83974	1.97226	2.15711	1.80093	1.20272	3.1681	S	0.999963	F6PZF5	1130		TNS1	AVAGPRAQDSEPKSFSAPAAQAYGHEIPLRN
F6PZF5-S846	3.38964	1.65971	2.45349	1.24773	1.56636	1.0196	S	0.999983	F6PZF5	846		TNS1	LSGSSRQSHPLTQSRSGYITSGHSLGTPEPA
F6PZF5-S854	1.18459	0.724358	0.662563	0.12477	0.611131	0.582678	S	0.999677	F6PZF5	854		TNS1	HPLTQSRSGYITSGHSLGTPEPAPRASLESV
F6PZF5-S931	5.02351	5.58844	0.0787779	0.156325	0.256095	0.147894	S	0.997068	F6PZF5	931		TNS1	QPPASLPGLTAQPLLSPKEVTSDPSRTPEEE
F6PZF5-S697	0.89149	0.658292	0.620434	0.383691	0.232087	0.351177	S	0.955909	F6PZF5	697		TNS1	TSHYAHDPSSMFRSQSFSEAEPQLPPAPVRG
F6PZF5-S815	8.37864	5.11156	6.48799	6.08661	4.36022	7.87248	S	0.929625	F6PZF5	815		TNS1	DLEPASTAAPLHKSQSVPGAWPGASPLSSQP
F6PZF5-S824	0.348736	0.474137	0.0963459	0.0988441	0.0657698	0.131037	S	0.988238	F6PZF5	824		TNS1	PLHKSQSVPGAWPGASPLSSQPLSGSSRQSH
F6PZF5-S876	2.32795	2.2091	1.27452	0.84988	1.50192	1.66559	S	0.980548	F6PZF5	876		TNS1	APRASLESVPPGRSYSPYDYQPCSAGPNQDF
F6PZF5-S509	5.25026	3.68995	0.500376	1.74245	0.627638	0.199475	S	0.999999	F6PZF5	509		TNS1	TDEPVPGASSAPAALSPQEKRELDRLLSGFG
F6PZF5-S1274	4.77049	0.1324	6.13313	0.210236	3.78835	0.220504	S	0.998225	F6PZF5	1274		TNS1	SPQARHRTVGTNTPPSPGFGRRAINPSMAAP
F6PZF5-S1495	0.836163	0.453027	0.264866	0.0615255	0.0747061	0.20525	S	0.98523	F6PZF5	1495		TNS1	AGSLPNYATINGKVSSPVASGMSSPSGGSTV
F6PZF5-S414	1.68403	1.58698	0.943564	1.53442	1.91977	9.115	S	1	F6PZF5	414		TNS1	VSVDYNTSDPLIRWDSYDNFSGHRDDCMEEV
F6PZF5-S1528	1.40447	1.27717	0.550936	0.25227	1.49366	0.348659	S	0.985432	F6PZF5	1528		TNS1	SHTLPDFSKYSMPDNSPETRAKVKFVQDTSK
A0A1D5Q4G4-S247	6.47038	4.04446	10.0505	10.1037	2.63728	11.8652	S	0.999815	A0A1D5Q4G4	247			LVEECNRAECIQRGVSPSQAQGLGSNLVTEV
A0A1D5QE98-S399	4.39307	0.155043	1.28841	0.180751	2.40812	3.78366	S	0.996278	A0A1D5QE98	399		BCAR1	PPPAEREAPADGKRLSASSTSSTRSSQSASS
A0A1D5Q4J0-S59	2.36782	2.22465	1.18384	3.01848	3.78195	0.40449	S	0.999985	A0A1D5Q4J0	59		CADPS2	APGRAGGGGGAARSVSPSPSVLSEGRDEPER
A0A1D5QT76-S432	1.35826	2.29875	1.12307	1.76792	0.1505	3.17895	S	0.999822	A0A1D5QT76	432		MTA1	TRLDGERPGPNRSNMSPHGLPARSSGSPKFA
A0A1D5RFS6-S931	1.18561	1.2113	1.90266	0.781611	3.98879	3.67184	S	1	A0A1D5RFS6	931		PLXNC1	VGVTRHKSKELSRKQSQQLELLESELRKEIR
A0A1D5Q4M5-S286	0.0779549	0.208446	0.220542	0.120178	1.07186	2.40426	S	0.991971	A0A1D5Q4M5	286		PANK3	VASSFGNMIYKEKRESVSKEDLARATLVTIT
F7H0N5-S81	1.4941	3.32068	0.838636	0.133845	0.775713	2.5574	S	0.991991	F7H0N5	81		ATAD2B	VTLDEARKAEVDGSLSDSHVSPPAKRTLKQP
F6SZW5-S60	0.78594	0.4306	0.654439	0.92182	0.888133	0.77687	S	1	F6SZW5	60		KIFAP3	MLGERKECQKIIRLKSLNANTDITSLARKVV
F7GXN2-S782	35.8522	23.875	20.2992	28.5613	26.2216	93.2517	S	0.999807	F7GXN2	782		GTF2I	PEMFETAIKESTSSKSPPRKINSSPNVNTTA
F7GXN2-S371	5.79543	6.77573	3.78191	0.125559	2.97568	15.5032	S	0.965582	F7GXN2	371		GTF2I	LYVEGLPEGIPFRRPSTYGIPRLERILLAKE
A0A5F7ZEW2-S1348	0.685018	0.195969	1.09129	0.225505	0.105247	0.215263	S	0.935293	A0A5F7ZEW2	1348		RAPGEF2	AADSGRGSWTSCSSGSHDNIQTIQHQRSWET
A0A5F7ZEW2-S660	1.32267	0.264221	1.77189	0.133	0.0981695	0.298612	S	0.955853	A0A5F7ZEW2	660		RAPGEF2	KHIPTALPVSGTLSSSNPDLLQSHHRILDFS
A0A5F7ZEW2-S1089	5.1914	5.13912	5.12357	6.97249	5.90064	8.90108	S	0.999527	A0A5F7ZEW2	1089		RAPGEF2	LPKNPGDKKPVKSETSPVAPRAGSQQKAQSL
A0A5F7ZEW2-S1002	0.478682	0.468202	0.636997	0.0686361	0.559214	1.33975	S	0.877715	A0A5F7ZEW2	1002		RAPGEF2	SVNMDPALMFRTRSLSQGSTNATVLDVAQTG
A0A5F7ZEW2-S1251	0.603471	0.071251	1.44809	0.119881	0.165498	0.0687772	S	0.815078	A0A5F7ZEW2	1251		RAPGEF2	GHSEISSRSSIVSNSSFDSVPVSLHDERRQR
A0A5F8AB25-S174	0.634816	0.197744	0.800916	1.14914	0.846022	2.18512	S	1	A0A5F8AB25	174		WNK1	STSKDRPVSQPSLVGSKEEPPPARSGSGGGS
A0A5F8AB25-S1783	2.06458	1.71163	2.45829	0.808062	0.758694	3.48579	S	1	A0A5F8AB25	1783		WNK1	SDLEAAFLSRDVDDGSGSPHSPHQLSSKSLP
A0A5F8AB25-S1785	2.06458	1.71163	2.45829	0.808062	0.758694	3.48579	S	1	A0A5F8AB25	1785		WNK1	LEAAFLSRDVDDGSGSPHSPHQLSSKSLPIQ
A0A5F8AB25-S1788	16.7362	8.7999	13.8682	3.58506	4.6073	10.1935	S	0.999956	A0A5F8AB25	1788		WNK1	AFLSRDVDDGSGSPHSPHQLSSKSLPIQNLS
A0A1D5Q511-S259	1.76617	1.10521	2.62212	4.45287	2.39881	0.124481	S	0.999286	A0A1D5Q511	259			EGGARLGAGGGSPEKSPSAQELKEQGNRLFV
A0A1D5Q511-S261	0.168028	0.0909139	0.124051	2.75567	0.251455	1.68605	S	0.9989	A0A1D5Q511	261			GARLGAGGGSPEKSPSAQELKEQGNRLFVGR
A0A1D5Q520-S1137	0.728096	0.562721	0.920731	0.195504	0.54629	0.192846	S	0.999904	A0A1D5Q520	1137			KPFRPQSLSKYSRHYSPEDEPSPEAQPIAAY
A0A1D5Q520-S1143	0.765184	0.574306	0.672469	0.0691898	0.296475	0.207915	S	0.999994	A0A1D5Q520	1143			SLSKYSRHYSPEDEPSPEAQPIAAYKIVSQT
A0A1D5Q520-S638	0.885774	0.692783	0.571342	0.781767	1.4776	0.865894	S	0.998338	A0A1D5Q520	638		AAK1	PSSPKTQRAGHRRILSDVTHSAVFGVPASKS
A0A1D5Q520-S910	1.55038	2.3079	2.12597	0.899026	0.486148	1.5417	S	1	A0A1D5Q520	910			GDMLDCSGSRPLLMESEEEDESCRPPQGKLG
A0A1D5Q520-S679	13.7323	0.1182	12.4711	0.138999	0.148269	0.257153	S	0.828975	A0A1D5Q520	679		AAK1	ASLNKSKSATTTPSGSPRTSQQNVYNPSEGS
F6T1X2-S1189	3.05318	2.51993	3.81677	3.0707	5.12729	8.03422	S	0.999997	F6T1X2	1189		MPDZ	NPFADSLQINADKAPSQSESEPEKAPLCSVP
F6T1X2-S354	1.28	2.09302	1.17983	2.3032	2.49815	0.230133	S	0.980723	F6T1X2	354		MPDZ	EEHTAPTALGITLSSSPTSTPELRVDASTQK
F6T1X2-S1501	0.269019	0.280731	0.550363	0.18406	0.488579	0.834125	S	0.984617	F6T1X2	1501		MPDZ	EKKNSSQSLMVPQSGSPEPESIRNTSRSSTP
F6T1X2-S984	5.06707	1.62757	3.18541	0.126424	1.28601	18.178	S	1	F6T1X2	984		MPDZ	ISVTNAQARAMLRRHSLIGPDIKITYVPAEH
G7NCH3-S284	0.138419	0.373535	0.228701	0.571211	0.363282	0.359129	S	1	G7NCH3	284		EHD1	KLFEAEEQDLFKDIQSLPRNAALRKLNDLIK
G7NCH3-S355	0.236374	0.28757	0.164993	0.580161	0.304746	0.527001	S	1	G7NCH3	355		EHD1	QKIEREHQISPGDFPSLRKMQELLQTQDFSK
A0A5F7ZI04-S38	0.0948809	0.640692	0.0788523	0.141183	0.700227	1.48366	S	1	A0A5F7ZI04	38		PPIP5K2	HFFHHADEDDEEEDDSPPERQIVVGICSMAK
A0A5F7ZI04-S1108	0.100548	0.207877	0.131757	0.242244	0.142454	1.43283	S	0.99893	A0A5F7ZI04	1108		PPIP5K2	GCIDDATRGSAVKRFSISFARHPTNVQGTW_
A0A5F7ZI04-S492	0.647474	0.687797	0.789751	1.36078	1.00372	3.39641	S	0.75089	A0A5F7ZI04	492		PPIP5K2	RKVQLTYLPHGCPKTSSEEEDSRREEPSLLL
A0A5F7ZI04-S493	0.647474	0.875439	0.789751	1.36078	1.47819	3.39641	S	0.98064	A0A5F7ZI04	493		PPIP5K2	KVQLTYLPHGCPKTSSEEEDSRREEPSLLLV
A0A5F8AU78-S123	0.122631	5.85204	2.73364	3.06728	3.46717	4.84349	S	1	A0A5F8AU78	123			KENAVAPSPVRAPAPSPAKEERKTEVVMNSQ
A0A5F8AU78-S115	2.77709	4.20274	1.92549	1.35403	2.15906	0.133277	S	1	A0A5F8AU78	115			GDSAPAAAKENAVAPSPVRAPAPSPAKEERK
A0A5F8AU78-S151	1.55453	1.4287	0.101284	1.23514	0.171207	2.96541	S	0.999821	A0A5F8AU78	151			NSQQTPVGTPKDKRVSNTPVRTVDGSPMMKA
A0A1D5Q536-S619	0.895573	0.863934	0.774935	1.1518	0.140741	2.29338	S	0.966223	A0A1D5Q536	619		PPP1R21	EPIQSTSLIGTLTRTSDSEVPDVESREDLIK
A0A1D5R703-S24	1.9182	0.12988	1.21497	0.249707	0.0259854	0.158602	S	0.89011	A0A1D5R703	24		TNIP1	KAEELVKDNELLPPPSPSLGSFDPLAELTGK
A0A1D5R703-S214	3.96393	1.24927	3.08041	0.309968	0.127253	0.18483	S	0.994562	A0A1D5R703	214		TNIP1	LMSNGNKEGASGQPGSPKMEGAGKKAVAGQQ
A0A1D5Q573-S423	2.04614	1.27089	2.21766	0.165314	0.541393	0.638575	S	0.974204	A0A1D5Q573	423		BCOR	GHARKTVVQDRKDGSSPPLLEKQTVTKDVTD
A0A1D5Q573-S1121	1.85654	1.23017	1.47164	0.163165	0.116514	0.182403	S	0.935193	A0A1D5Q573	1121		BCOR	MPRSPTLRVDRKRKVSGDSSHTETTAEEVPE
A0A5F8AKA4-S2550	0.639743	0.109862	0.94156	0.876189	1.38024	0.306684	S	0.999538	A0A5F8AKA4	2550		APC	INRSGTWKREHSKHSSSLPRVSTWRRTGSSS
A0A1D5Q5B3-S140	0.150462	2.3278	0.0743584	0.119717	0.759252	1.18427	S	1	A0A1D5Q5B3	140			VGPKAPSGGKKATQASQEY____________
H9YYJ1-S115	1.1669	1.22754	1.18763	1.46271	1.02019	1.49467	S	1	H9YYJ1	115		LIN7C	EEGLGFNIMGGKEQNSPIYISRIIPGGIADR
A0A5F8AFV1-S1235	1.21562	1.25362	1.83874	0.232052	0.15194	0.209247	S	0.999999	A0A5F8AFV1	1235		TNRC6B	HKNGAIVAPGKTRGGSPYNQFDIIPGDTLGG
A0A1D5RD11-S22	1.55766	1.88065	1.11012	3.34332	7.1542	0.209761	S	1	A0A1D5RD11	22	Glucose-6-phosphate isomerase	GPI	DPQFQKLQQWYREHGSELNLRRLFDADKDRF
A0A1D5RD11-S107	0.515526	0.821255	0.113969	0.266883	3.37411	0.574776	S	0.884412	A0A1D5RD11	107	Glucose-6-phosphate isomerase	GPI	YTEGRAVLHVALRNRSNTPILVDGKDVMPEV
A0A1D5Q5F6-S1052	0.443479	0.409124	0.820814	1.12189	0.804946	0.948972	S	0.991402	A0A1D5Q5F6	1052		EGK_03316	LFLTQKRRQRQQLTVSSRGENLVHQIQYREM
F6U7F7-S558	0.549811	0.740151	0.976846	1.387	3.18821	3.99065	S	0.999408	F6U7F7	558		SCAF8	VKSSEPVKETVQTTQSPTPVEKETVVTTQAE
F7HCR8-S319	0.560407	1.58995	0.779587	1.02926	2.25584	0.200984	S	1	F7HCR8	319		NCF2	IPAPPSSKAPGRPQLSPGQKQKEEPKEVKLS
A0A1D5Q5M4-S545	0.599592	0.546173	0.939341	0.849254	0.466233	0.911032	S	0.991761	A0A1D5Q5M4	545			MKTQRRGSQPSTPRLSPTFPESIEHPLARRV
A0A1D5QG96-S479	2.39824	2.0897	1.78385	1.16051	0.145651	0.198615	S	0.995211	A0A1D5QG96	479		AKAP1	ISLTPCLPPTTPGEESPDRAGILVEDATCVT
A0A1D5QG96-S597	1.35826	0.395768	1.00125	1.23761	0.594962	0.54166	S	0.984129	A0A1D5QG96	597		AKAP1	SMDSVDSCCSLKKTESFQNTQAGSNPKKVDL
A0A1D5QG96-S104	0.215686	0.104364	0.288258	0.285551	0.925951	0.207592	S	0.959768	A0A1D5QG96	104		AKAP1	AEPPALLRAHPPRRRSESSGSLPNTIDMRLR
F7H9R3-S1116	11.4131	13.9451	9.3884	4.6249	5.19081	0.0498126	S	1	F7H9R3	1116		EGK_02772	EKPKADAPSDPKAVHSPIRSQPVALPEARTP
F7H9R3-S918	11.7357	12.5773	13.4009	3.33876	4.79552	11.7134	S	1	F7H9R3	918		EGK_02772	PWKEAVRIHALLKGKSEEELEASKSFEPGNE
F7H9R3-S1205	0.953622	1.14119	0.610092	0.0984462	0.0735341	0.316252	S	1	F7H9R3	1205		EGK_02772	PLPVQSQSDTKDRLGSPLAVDEALRRSDLVE
F7H9R3-S1544	25.2788	27.0519	21.2941	21.0713	16.2743	0.249653	S	0.999999	F7H9R3	1544		EGK_02772	KASSAPSQGKERRPDSPTRPTLRGSEEPTLK
F7H9R3-S1038	8.01592	6.43894	4.84973	0.146585	0.107191	0.23865	S	1	F7H9R3	1038		EGK_02772	EPELRVSEDEEKLPASPKHQERGPSQATSPI
H9Z692-S531	1.04461	0.123609	1.39276	0.19433	0.0594449	1.24359	S	0.819321	H9Z692	531		ERF	EGPGEAGGPLTPRRVSSDLQHATAQLSLEHR
A0A1D5Q5V9-S775	0.277614	0.327047	0.28332	0.398588	0.0859567	0.140343	S	0.994717	A0A1D5Q5V9	775		SEMA6B	PGRASHGDFPLTPHASPDRRRVVSAPTGPLD
A0A1D5Q5W9-S877	4.41553	8.36957	10.9043	6.24796	2.57202	13.0641	S	1	A0A1D5Q5W9	877		RBM6	DVFKKPLPPTVKKEESPPPPKVVNPLIGLLG
A0A1D5Q5W9-S1011	3.81803	1.86865	3.76746	2.92542	0.13728	3.25037	S	0.999999	A0A1D5Q5W9	1011		RBM6	KERGNDRREKLQSFDSPERKRIKYSRESDSD
A0A1D5Q5W9-S348	0.483358	0.479718	0.69883	0.461053	0.197069	0.302038	S	1	A0A1D5Q5W9	348		RBM6	VAFEHESSADFRNSQSPVQDQDKSQLSGGEQ
F7GUA8-S17	1.87233	0.567089	0.325706	0.0913194	0.211446	1.32562	S	0.924287	F7GUA8	17		RSRC2	AASDTERDGLAPEKTSPDRDKKKEQSDISVS
F7GUA8-S32	4.79887	3.73535	2.84085	2.247	1.88429	4.60696	S	0.999909	F7GUA8	32		RSRC2	SPDRDKKKEQSDISVSPRASKHHYSRSRSRS
F7E911-S729	0.111781	1.19118	1.33493	1.8244	1.24495	2.17147	S	0.993668	F7E911	729		SECISBP2	VQQELAGEPRPQAPPSPPTQGPSCPAEDGPP
A0A1D5Q620-S275	0.162074	0.323857	0.150731	0.82027	0.408371	0.246196	S	1	A0A1D5Q620	275			RIGNKFLKASVGFGGSCFQKDVLNLVYLCEA
A0A1D5Q620-S476	10.1501	1.81718	3.14798	10.66	9.72913	11.3876	S	1	A0A1D5Q620	476			TIGKKVSSKRIPYAPSGEIPKFSLQDPPNKK
F6WLT7-S572	1.12716	0.519298	0.707977	0.344676	0.0732933	0.288978	S	0.999066	F6WLT7	572		NUMB	QWAALENKSKQRTNPSPTNPFSSDLQKTFEI
F6WLT7-S376	0.361884	0.608819	0.0758772	0.158441	0.0741245	0.138536	S	0.991484	F6WLT7	376		NUMB	AASPGLFQAGHRRTPSEADRWLEEVSKSIRA
A0A1D5QHV7-S501	0.843037	1.35448	0.141655	2.18595	3.43844	0.122656	S	1	A0A1D5QHV7	501		MED14	TKTGKQTRTNAKRKLSDDPCPVESKKTKRSG
A0A1D5Q638-S114	1.69199	0.0884095	1.16623	2.78413	0.0715888	1.70314	S	0.995727	A0A1D5Q638	114		TCEA1	TNARDTYVSSFPRAPSTSDSVRLKCREMLAA
A0A1D5Q638-S79	3.92548	7.00319	4.31586	1.71968	1.40967	6.53422	S	1	A0A1D5Q638	79		TCEA1	DLDEKKKEPAITSQNSPEAREESTSSGNVSN
A0A1D5Q680-S125	2.30562	0.776609	1.06646	0.362192	0.557213	0.279363	S	1	A0A1D5Q680	125		SOX5	IMTSVTFGTPERRKGSLADVVDTLKQKKLEE
A0A1D5Q680-S357	1.16016	0.981119	2.62499	0.157135	0.245928	1.92034	S	0.996648	A0A1D5Q680	357		SOX5	GKLPGIPQGNLGAAVSPTSIHTDKSTNSPPP
A0A1D5Q680-S398	0.318806	0.115513	1.00934	0.080849	0.0535476	0.192554	S	0.928086	A0A1D5Q680	398		SOX5	NLSAKPKTSDGKSPTSPTSPHMPALRINSGA
A0A1D5Q6B2-S996	2.68114	0.0760786	1.98962	0.242324	3.03652	2.70849	S	1	A0A1D5Q6B2	996			LGRDLAGVIAIQRKLSGLERDVVAIQARVDA
A0A1D5Q6B2-S2103	0.493491	2.63669	0.103061	2.3244	0.0798684	1.83338	S	0.999915	A0A1D5Q6B2	2103		SPTB	GPQEEEGETAGEAPVSHHAATERTSPGEEEG
A0A1D5Q6B2-S2058	0.644323	1.59224	0.608202	1.59532	0.828363	0.202294	S	0.99998	A0A1D5Q6B2	2058		SPTB	EKLIKRHEAFEKSTASWAERFAALEKPTTLE
F7FQL9-S985	0.125967	0.827225	3.30695	0.197987	0.157634	0.259887	S	0.901524	F7FQL9	985		SIK3	PPHGYAHQPALMHSESMEEDCSCEGAKDGFP
F7FQL9-S867	1.65559	0.492126	7.64986	0.148614	0.819173	0.276614	S	0.995596	F7FQL9	867		SIK3	QQVPHILQGLLSPRHSLTGHSDIRLPPAEFA
F7FQL9-S755	0.154716	0.332685	0.418781	0.185935	0.24672	0.124838	S	0.999598	F7FQL9	755		SIK3	MATLSYGHRPLSKQLSADSAEAHSLNVNRFS
F7FQL9-S515	0.134332	0.342509	1.70619	0.0855444	0.397227	0.162194	S	0.999999	F7FQL9	515		SIK3	TLHLPTERFSPVRRFSDGAASIQAFKAHLEK
G7MK26-S86	0.113356	0.224103	0.0785728	1.0792	0.893402	4.25692	S	0.999998	G7MK26	86		RPL24	RTRRAVKFQRAITGASLADIMAKRNQKPEVR
A0A1D5Q6C7-S78	0.173507	0.327024	0.279011	0.543465	0.101656	0.16395	S	1	A0A1D5Q6C7	78	Stathmin	EGK_19065	SEAPRTLASPKKKDLSLEEIQKKLEAAEERR
A0A1D5Q6D9-S1146	3.32138	7.46418	3.37952	5.3645	1.89138	0.183259	S	0.999821	A0A1D5Q6D9	1146			GKDQLFSQPPVLRTASQEGCQELTQEQRDQL
A0A5F7ZC94-S20	0.712103	0.513317	0.83563	0.905116	0.307897	0.349477	S	1	A0A5F7ZC94	20	Sorting nexin	SNX18	ARALYDFRSENPGEISLREHEVLSLCSEQDI
F6QP55-S537	0.124373	0.501447	0.137118	0.419576	1.03465	0.962752	S	1	F6QP55	537		STXBP3	LLDDIKMLNKPKDKLSFIKDE__________
A0A1D5Q7E7-S156	0.135918	0.0563532	0.126587	0.100201	0.583724	0.737341	S	1	A0A1D5Q7E7	156	Eukaryotic translation initiation factor 3 subunit H	EIF3H	RLTPKLMEVCKEKDFSPEALKKANITFEYMF
A0A1D5Q6H4-S363	0.227915	0.205494	0.1571	0.110409	0.201112	0.547943	S	0.851642	A0A1D5Q6H4	363			QRDPLEGKRDRSKARSPYSPAEEDALFMDLP
A0A1D5Q6H4-S536	2.81037	3.42429	3.14154	5.4264	3.33374	7.36761	S	0.972396	A0A1D5Q6H4	536			WQLYEWQQRQQFRHGSPTAPICLGSPEFTDQ
A0A1D5Q6H4-S481	0.499207	0.676178	0.551966	0.66606	1.16398	0.0944818	S	0.999873	A0A1D5Q6H4	481			FPENYQTLPRSTRHPSGGSSPPPRNLPSDYK
A0A1D5Q6H4-S484	0.499207	10.2729	0.551966	0.66606	1.16398	0.234552	S	0.758021	A0A1D5Q6H4	484			NYQTLPRSTRHPSGGSSPPPRNLPSDYKYAQ
A0A1D5Q6H4-S485	6.0051	0.0816035	5.65759	8.61903	0.118855	15.9877	S	0.999451	A0A1D5Q6H4	485			YQTLPRSTRHPSGGSSPPPRNLPSDYKYAQD
A0A1D5Q6H4-S903	7.27959	11.8203	10.938	8.53167	10.5054	15.4835	S	1	A0A1D5Q6H4	903			YVPYRPHPPQLRKVTSPLQSPTKTKPKVEDE
A0A1D5Q6H4-S907	0.740413	1.91794	0.920445	0.82387	0.544871	1.40531	S	0.999738	A0A1D5Q6H4	907			RPHPPQLRKVTSPLQSPTKTKPKVEDEAPPR
A0A1D5Q6H4-S569	0.227801	0.608053	0.291422	0.492669	0.516894	0.821634	S	0.874416	A0A1D5Q6H4	569			SRSMLEVPRSISVPPSPSDIPPPGPPRVFPP
A0A1D5Q6H4-S604	0.406029	0.223311	0.33617	0.727897	0.64895	0.771185	S	1	A0A1D5Q6H4	604			TPAERVTVKPPDQRRSVDISLGDSPRKARGH
A0A1D5Q6H4-S612	0.8625	1.37976	0.966253	0.167744	1.79762	0.210098	S	0.999926	A0A1D5Q6H4	612			KPPDQRRSVDISLGDSPRKARGHAVKNSSHV
A0A1D5Q6H4-S867	8.18402	20.4247	13.3049	4.7521	20.9147	34.9944	S	0.967621	A0A1D5Q6H4	867			VPSLSTSESKPPPQPSPPTSPVRTPLEVRLF
A0A1D5Q6I9-S446	0.203852	1.51665	0.167949	0.505873	0.580572	0.979058	S	0.999983	A0A1D5Q6I9	446		PEPD	VEEIEACMAGCDKAFSPFSGPK_________
F7EWB6-S893	5.77386	0.120793	7.95119	7.96138	5.32016	5.1853	S	0.99997	F7EWB6	893			ELSPSEDRELKSDASSDQGPASPEKVLEESI
F7EWB6-S959	0.519888	0.717004	0.143546	0.111076	0.474911	0.266441	S	0.937149	F7EWB6	959			ESLQAKKLSRTQASSSPAALKPPAGRETAVN
F6WH98-S70	0.446439	0.740608	0.536743	1.72751	1.64326	1.0489	S	0.993875	F6WH98	70		CRELD2	GGNTAWEEKTLSKYESSEIRLLEILEGLCES
A0A1D5Q6M6-S49	0.536405	0.353739	0.344551	0.519177	1.37779	0.592408	S	0.999843	A0A1D5Q6M6	49			RQKRSQGSSQFRSQGSQAELHPLPQLKDATS
A0A1D5Q6M6-S41	1.88935	1.60562	0.102938	4.73915	6.33967	0.24451	S	0.999836	A0A1D5Q6M6	41			RKSVRKAQRQKRSQGSSQFRSQGSQAELHPL
A0A1D5Q6M8-S1719	1.94154	4.03703	2.51483	0.187906	4.43014	4.96298	S	0.991712	A0A1D5Q6M8	1719			KKGWMSILDEPGEPPSPSLTTTSTSQWKKHW
A0A1D5Q6M8-S1813	0.706251	0.601729	0.266051	1.00271	1.17201	0.231443	S	0.782204	A0A1D5Q6M8	1813			RRNWIEALRKTVRPTSAPDVTKLSDCNKENT
A0A1D5Q6R2-S354	4.91293	7.72595	4.7526	10.2743	12.5798	4.49944	S	1	A0A1D5Q6R2	354		SERINC1	DESTLIEDGGARSDGSLEDGDDVHRAVDNER
F6W7S0-S515	4.80445	4.49401	0.128787	1.54168	0.156116	0.125613	S	1	F6W7S0	515		RAP1GAP	AIGIENIQEVQEKRESPPAGQKTPDSGHVSQ
F7GCT2-S661	2.50876	3.73855	1.20438	0.924623	1.94548	4.71391	S	0.999997	F7GCT2	661		MAP1S	ESRRSPAEGSGRLSLSPLRGGEAGPDASPTV
F7GCT2-S644	24.5425	19.519	31.6373	28.833	9.58523	3.3908	S	1	F7GCT2	644		MAP1S	ELPLAANSFPRPRTPSPESRRSPAEGSGRLS
F7GCT2-S735	15.9373	8.64094	5.82729	4.84857	9.44982	17.6973	S	0.997642	F7GCT2	735		MAP1S	GLSLPLRGPRARRSASPHDVDLCLVSPCEFE
F7GCT2-S745	0.623805	0.796908	0.180188	0.160279	0.283853	1.09682	S	1	F7GCT2	745		MAP1S	ARRSASPHDVDLCLVSPCEFEHRKAVPMAPA
F7GCT2-S321	0.440757	0.395412	0.135205	1.74757	2.79654	1.42197	S	1	F7GCT2	321		MAP1S	RRKLAERSEVAAGGGSWDDRLRRLISPNLGV
A0A1D5Q724-S659	1.22808	1.3371	1.31503	0.82784	0.403136	1.89716	S	1	A0A1D5Q724	659			LRCRVIKSSGREKPDSDDDLDIASLVTAKLV
A0A1D5Q724-S394	8.57464	10.1251	7.18033	5.29364	4.59858	0.169627	S	1	A0A1D5Q724	394			HGSEAPASRHTARELSPQHKRERLRNREFAV
A0A1D5Q724-S574	3.09721	1.45866	0.189752	0.0603766	1.69048	0.0929853	S	0.99503	A0A1D5Q724	574			GSSKAIGALASSRRSSSEGFSKGKKAANGLE
A0A1D5Q724-S611	0.346919	0.160331	0.344594	0.104821	0.212148	0.313264	S	1	A0A1D5Q724	611			NSKAPVLSKYPYSSRSQENILQGFSTSHREG
A0A1D5Q727-S534	0.303733	1.05122	0.436124	1.4556	0.608561	0.879469	S	1	A0A1D5Q727	534		SERPINF2	NPNPSAPRELKEQQDSPGDKDFLHSLKAGPR
A0A1D5Q735-S194	14.0468	13.7816	22.961	5.73573	2.65752	0.284424	S	0.999977	A0A1D5Q735	194		HSF1	LTDARGHTDTEGRPPSPPPTSTPEKCLSVAC
A0A1D5Q735-S134	0.364191	0.207072	0.499903	0.185651	0.122157	0.228414	S	1	A0A1D5Q735	134		HSF1	PLSSSPLVRVKEEPPSPPQSPRVEEASPGRP
A0A1D5Q735-S138	1.08877	0.207072	1.87331	0.174553	0.116636	0.220734	S	1	A0A1D5Q735	138		HSF1	SPLVRVKEEPPSPPQSPRVEEASPGRPSSVD
F7FFT0-S87	0.180251	0.0995793	0.0725775	0.78938	0.206006	0.18482	S	1	F7FFT0	87		EPHX2	RKCSETSEVSLPKNFSVNEIFGKAISARKIN
A0A1D5Q748-S361	2.88414	1.35242	1.15414	4.029	2.55073	7.71672	S	0.999926	A0A1D5Q748	361			EVVLWRKGDIVRKSMSHQAAIASQRFEGTTS
A0A1D5R4I7-S151	6.6561	2.6304	6.13792	3.74983	3.38958	7.29562	S	0.999632	A0A1D5R4I7	151		LSM14A	VGVGRSSPQLDPLRKSPTMEQAVQTASAHLP
A0A1D5R4I7-S175	20.5961	4.69403	20.063	19.9799	12.4006	26.5071	S	0.999951	A0A1D5R4I7	175		LSM14A	TASAHLPAPAPVGRRSPVSTRPLPSTSQKAI
A0A1D5R4I7-S142	22.5567	14.6747	16.8794	16.9023	11.1715	23.4873	S	0.945048	A0A1D5R4I7	142		LSM14A	SLVGQQFGAVGVGRSSPQLDPLRKSPTMEQA
F6YAE6-S427	0.263759	1.17517	0.307039	3.70202	0.501061	0.260003	S	0.999569	F6YAE6	427		LOC714876	SLPTEKFAVRKARRYSASLPAPVKLILPALE
A0A5F8AGH4-S13	0.27741	1.50898	0.515857	0.803765	0.54636	2.75	S	1	A0A5F8AGH4	13			___MGSTESSEGRRVSFGVDEEERVRVLQGV
H9FUZ0-S663	1.81857	6.99782	2.59521	6.86833	71.528	9.68998	S	1	H9FUZ0	663	Calcium-transporting ATPase	ATP2A2	TSKAFTGREFDELNPSAQRDACLNARCFARV
A0A5F7ZQ61-S882	6.07459	14.0091	20.0508	12.3424	14.3061	70.0206	S	0.999884	A0A5F7ZQ61	882			KSEAAAPHTDAGGGLSSDEEEGTSSQAEAAR
A0A5F7ZQ61-S883	16.0999	17.1529	20.0508	36.959	31.518	98.4592	S	0.999984	A0A5F7ZQ61	883			SEAAAPHTDAGGGLSSDEEEGTSSQAEAARI
F7BIB4-S892	0.0964483	1.32875	0.14159	1.48676	1.32486	5.15894	S	1	F7BIB4	892		PWP2	VSKQRGTKRSLEPLGSEEEEEASEDDSLHLL
F7BIB4-S899	0.120636	1.32875	0.117542	1.48676	1.32486	5.15894	S	0.999089	F7BIB4	899		PWP2	KRSLEPLGSEEEEEASEDDSLHLLGGGGRDS
F6UZL1-S436	1.31314	1.7114	0.537015	0.0689131	0.165874	2.9282	S	0.999969	F6UZL1	436			GEITSEVKRVAPKRQSDPSIRSVAVEPEEWL
A0A1D5R2W1-S464	0.13101	0.143808	10.9637	28.7647	0.168115	36.4454	S	0.879026	A0A1D5R2W1	464		API5	VEIGQKRASEDTTSGSPPKKSSAGPKRDARQ
A0A5F8A543-S818	5.54343	7.04264	6.91844	14.9416	42.7519	14.6083	S	1	A0A5F8A543	818			QHIGNQEENKNKNRNSNVIPYDYNRVPLKHE
F6Z704-S59	63.5285	69.3549	111.563	10.829	53.4099	128.269	S	0.999999	F6Z704	59		SF1	LRTGDLGIPPNPEDRSPSPEPIYNSEGKRLN
F6Z704-S61	76.498	87.2191	109.394	9.41556	57.5023	128.269	S	1	F6Z704	61		SF1	TGDLGIPPNPEDRSPSPEPIYNSEGKRLNTR
A0A5F7ZGE7-S194	0.0940148	1.28735	0.176566	4.67441	4.18096	6.83826	S	0.915335	A0A5F7ZGE7	194			NIPEEQPVAPTPTRVSDGESKKDK_______
A0A1D5Q7M9-S701	0.550635	0.9468	0.644469	0.148409	0.82848	1.37844	S	1	A0A1D5Q7M9	701		ASAP2	HVEYEWRLLHEDLDESDDDMDEKLQPSPNRR
A0A1D5Q7M9-S822	4.43656	1.99982	2.55864	2.30107	1.08746	2.87042	S	0.999754	A0A1D5Q7M9	822			TNSVSVDGGSRQRSSSDPPAVHPPLPPLRVT
A0A1D5Q7N2-S672	0.134666	0.647142	0.592005	0.122641	1.39129	0.301526	S	0.999938	A0A1D5Q7N2	672			VLEKEKKRKKRSEDESETEDEEEKSQEDQEQ
A0A1D5QKA2-S1904	0.120755	0.158285	0.166821	0.129084	0.632699	1.97476	S	0.998578	A0A1D5QKA2	1904		NAV2	GSGCSRAPSQVSISASPRQSMGLSQHSLNLT
A0A5F8ASZ8-S3290	0.185461	0.782075	1.2003	1.34991	0.708906	1.46294	S	1	A0A5F8ASZ8	3290		USP34	TKDDEGATPVKRRRVSSDEEHTVDSCISDMK
A0A5F8ASZ8-S3291	0.127496	0.782075	0.939985	0.905728	0.708906	1.46294	S	1	A0A5F8ASZ8	3291		USP34	KDDEGATPVKRRRVSSDEEHTVDSCISDMKT
H9Z5Y2-S297	0.0722224	0.106276	0.168301	0.582751	1.19469	1.26225	S	1	H9Z5Y2	297			TKKSDGKIDVSIEAASGGKAEVITCDVLLVC
F7HHY1-S668	0.271877	0.325389	0.0985363	0.463557	0.0877111	0.767838	S	0.998288	F7HHY1	668	Kinesin-like protein	KIF13B	LQIPASSLDANRKRGSLLSEPAIQVRRKGKG
F7HHY1-S1317	4.06172	1.08532	8.48943	0.172009	0.119855	0.732271	S	0.999857	F7HHY1	1317	Kinesin-like protein	KIF13B	KEQLTGKGKLSRRSISSPNVNRLSGSRQDLI
A0A1D5Q7U6-S275	1.63959	1.49858	2.3948	2.71555	2.56353	2.99626	S	1	A0A1D5Q7U6	275		HCLS1	QVARRQQERKAVTKMSPEAPQPVIAMEEPTV
A0A1D5Q7U9-S523	0.139112	0.146375	0.353835	0.237847	0.412512	0.107756	S	0.790998	A0A1D5Q7U9	523		DCP1A	QQTVTRSSDLERKASSPSPLTIGTPESQRKP
A0A1D5Q7U9-S525	0.063241	0.316798	0.353835	0.237847	0.412512	0.235963	S	0.994183	A0A1D5Q7U9	525		DCP1A	TVTRSSDLERKASSPSPLTIGTPESQRKPSI
A0A1D5Q7U9-S353	1.55643	0.253928	1.01428	0.0860826	0.207288	0.178781	S	1	A0A1D5Q7U9	353		DCP1A	NSTMMQAVKTTPRQRSPLLNQPVPELSHAGL
A0A1D5Q7U9-S62	0.546715	0.794117	0.399127	0.124108	1.18283	1.59394	S	0.999143	A0A1D5Q7U9	62			KTDIEGTLFVYRRSASPYHGFTIVNRLNMHN
F6YC88-S121	0.648038	0.591837	1.70526	0.155598	1.1805	4.59723	S	0.999734	F6YC88	121		LOC710209	YIQDELGGKITVHKVSPQHRARKRRLPTIQS
A0A1D5Q810-S731	0.607731	0.245915	3.46298	0.179668	0.727018	0.180331	S	0.969242	A0A1D5Q810	731		EPB41L2	IRKVEPVTQKDSTSLSSESSSSSSESEEEDV
A0A1D5Q810-S732	0.747763	0.333577	0.0889118	0.84961	0.105178	0.310874	S	0.831287	A0A1D5Q810	732		EPB41L2	RKVEPVTQKDSTSLSSESSSSSSESEEEDVG
A0A1D5Q810-S708	6.85154	0.072045	2.32824	4.52273	0.104402	0.412923	S	1	A0A1D5Q810	708		EPB41L2	KDERVITEEMNGKEISPGSGPGEIRKVEPVT
A0A1D5Q810-S711	1.2979	11.1198	1.25434	0.860438	3.53371	1.52564	S	0.999949	A0A1D5Q810	711		EPB41L2	RVITEEMNGKEISPGSGPGEIRKVEPVTQKD
A0A1D5Q810-S39	0.465399	0.735085	0.397058	0.352929	0.374915	0.388837	S	0.987918	A0A1D5Q810	39		EPB41L2	KEKPKEVAENQQNQSSDLEEEKGSQPAPAAE
A0A1D5Q810-S58	2.95274	0.136438	0.171701	0.0549624	2.1259	0.710976	S	0.759403	A0A1D5Q810	58		EPB41L2	EEKGSQPAPAAESQSSLRRQKREKETSESRG
A0A1D5Q810-S640	0.231828	0.0554956	0.59295	0.162343	0.166275	0.0714812	S	0.998006	A0A1D5Q810	640		EPB41L2	EELDKAQEDILKHQASISELKRNFMESTPEP
A0A1D5Q810-S675	0.797033	0.151253	0.0892198	0.490691	0.417119	2.70363	S	0.875576	A0A1D5Q810	675		EPB41L2	WEKRRITPLSLQTQGSSHETLNIVEEKKRAE
A0A1D5Q810-S676	19.9115	11.3051	15.3792	9.7283	10.5663	11.2496	S	0.989478	A0A1D5Q810	676		EPB41L2	EKRRITPLSLQTQGSSHETLNIVEEKKRAEV
A0A1D5Q810-S87	1.79353	1.06353	0.630476	0.60795	0.20722	0.105789	S	0.993107	A0A1D5Q810	87		EPB41L2	RGISRFLPPWLKKQKSYTLVVAKDGGDKKEP
A0A1D5Q832-S168	0.235564	0.312261	0.07443	0.652685	1.31847	0.20954	S	1	A0A1D5Q832	168	Citrate synthase	LOC709604	LNSESNFARAYAEGISRTKYWELIYEDSMDL
G7NBN6-S338	0.477505	0.119222	0.203679	0.461351	0.124897	0.252107	S	0.981224	G7NBN6	338		PPFIA1	TTLEKRYLAAQREATSVHDLNDKLENEIANK
G7NBN6-S763	1.57453	1.2033	4.81409	0.905372	1.50657	0.434592	S	0.992799	G7NBN6	763		PPFIA1	ALRLDRLHKGALHTVSHEDIRDIRNSTGSQD
G7NBN6-S530	0.176318	0.224516	1.55889	0.149444	0.228853	0.115841	S	1	G7NBN6	530		PPFIA1	RLRGASLHHGRPHLGSVPDFRFPMADGHTDS
G7NBN6-S708	3.23856	1.08618	2.17221	1.82853	0.674507	2.02244	S	1	G7NBN6	708		PPFIA1	SPPGSGRSTPRRIPHSPAREVDRLGVMTLLP
G7NBN6-S239	1.00895	3.29392	3.04627	2.25098	2.00155	0.228604	S	0.956386	G7NBN6	239		PPFIA1	NHEQENTPSTNGKRSSDGSLSHEEDLAKVIE
G7NBN6-S242	1.2634	1.67481	3.30466	1.41206	1.23622	0.520553	S	0.997825	G7NBN6	242		PPFIA1	QENTPSTNGKRSSDGSLSHEEDLAKVIELQE
G7NBN6-S693	0.390956	0.52417	0.763698	0.0919988	0.172626	0.243307	S	0.906566	G7NBN6	693		PPFIA1	MSSIPPYPASSLASSSPPGSGRSTPRRIPHS
F7EW03-S1177	0.412032	0.545281	0.376252	0.259724	0.0901521	0.127146	S	1	F7EW03	1177		ZNF638	HIFNSDLEKKEAEIISPKTALLPSDSVFIEE
F7EW03-S1246	2.69713	2.0849	3.37272	0.158487	0.136828	0.133363	S	1	F7EW03	1246		ZNF638	EISPSTCIVTLVPGISPGDEKTVDKKSISEK
F7EW03-S1060	2.77879	1.89255	3.07963	2.50069	0.976938	4.13856	S	1	F7EW03	1060		ZNF638	LPEVQTEHDPELEKESPDLKNNPVDESEVQT
F7EW03-S552	1.71642	1.58823	2.17693	2.07312	3.88758	3.29974	S	1	F7EW03	552		ZNF638	SRSRSPYRIRNPFRGSPKCFRSVSPERISRR
A0A1D5QKK3-S470	0.939671	1.486	0.790037	0.53295	1.35895	0.141741	S	1	A0A1D5QKK3	470			VLRNQIHVKSPPREGSQGELTPANSQSRMST
A0A1D5QKK3-S479	0.675266	0.2651	0.70389	0.10718	0.180633	0.323816	S	0.999259	A0A1D5QKK3	479			SPPREGSQGELTPANSQSRMSTNM_______
A0A5F8ABV3-S505	0.312042	0.115488	1.08113	0.11537	0.223539	0.298055	S	1	A0A5F8ABV3	505		TSC1	TTAEAEPVVPRGGFDSPFYRESLPGSQRKTH
A0A1D5Q852-S997	0.187927	0.186353	0.0724473	0.314326	0.995737	1.12977	S	0.999619	A0A1D5Q852	997		NUP205	KPYSDGEGGMEDENRSVSGFLHFDAATKVRR
A0A5F7ZWR4-S324	1.47266	0.963004	2.36453	1.48291	1.48051	1.58377	S	1	A0A5F7ZWR4	324		PHLDB1	ESPRLSRKGGHERPPSPGLRGLLTDSPAATV
A0A5F7ZWR4-S563	4.81221	2.16438	6.06084	3.05789	2.87285	1.64787	S	0.999567	A0A5F7ZWR4	563		PHLDB1	TGASPCQSPCVQRKLSSGDLRVPVTRERKNS
A0A5F7ZWR4-S692	2.53591	2.31476	4.46452	0.0753359	1.01692	0.185457	S	0.998905	A0A5F7ZWR4	692		PHLDB1	ESMERSDEENLKEECSSTESTQQEHEDTPST
A0A5F7ZWR4-S693	4.34455	2.31476	5.90874	0.131856	2.45814	0.25075	S	0.947519	A0A5F7ZWR4	693		PHLDB1	SMERSDEENLKEECSSTESTQQEHEDTPSTK
A0A5F7ZWR4-S520	0.0677756	0.190632	0.130921	1.97025	2.17232	2.01776	S	0.999825	A0A5F7ZWR4	520		PHLDB1	FSLTLGARGRRTRSPSPTLGESLAPRKGSFS
A0A5F7ZWR4-S443	0.104766	0.121486	1.00082	0.637787	0.654848	0.109553	S	1	A0A5F7ZWR4	443		PHLDB1	TFSDGLATRTLQPPESPRLGRRGLDSMRELP
A0A1D5Q8B1-S162	1.57379	0.390618	1.78592	0.225121	0.234934	0.175794	S	0.99951	A0A1D5Q8B1	162		ZMYM4	VFKSIRKDFSLVRENSKETFSGKEKNRDLTY
A0A1D5Q8B1-S122	7.47559	3.00676	12.0932	2.34603	1.74958	0.232202	S	0.999997	A0A1D5Q8B1	122		ZMYM4	TDDSLEVERRVTQHESDNENEIQIQNKLKKD
A0A1D5Q8F9-S73	13.6425	19.1839	8.78717	4.83762	3.81441	15.6838	S	1	A0A1D5Q8F9	73	Zinc finger Ran-binding domain-containing protein 2	ZRANB2	GFNERENVEYIEREESDGEYDEFGRKKKKYR
A0A1D5Q8F9-S106	21.6625	24.2512	13.1396	9.47816	7.39849	0.297731	S	1	A0A1D5Q8F9	106	Zinc finger Ran-binding domain-containing protein 2	ZRANB2	AVGPASILKEVEDKESEGEEEDEDEDLSKYK
A0A1D5Q8F9-S141	0.912314	0.472799	0.272369	0.243581	0.523501	0.49016	S	1	A0A1D5Q8F9	141	Zinc finger Ran-binding domain-containing protein 2	ZRANB2	EDEDDADLSKYNLDASEEEDSNKKKSNRRSR
A0A1D5Q8F9-S146	0.559386	0.0831161	0.353455	0.203316	0.11117	0.217044	S	1	A0A1D5Q8F9	146	Zinc finger Ran-binding domain-containing protein 2	ZRANB2	ADLSKYNLDASEEEDSNKKKSNRRSRSKSRS
A0A5F8AHZ7-S1527	0.0843188	0.182833	0.260371	0.666657	1.44806	0.247916	S	0.850341	A0A5F8AHZ7	1527		TEX264	SRGWDDGDTRSEHSYSESGASGSSFEELDLE
A0A5F8AHZ7-S1535	1.47252	0.0909846	0.893247	2.01051	1.76342	7.19278	S	0.895019	A0A5F8AHZ7	1535		TEX264	TRSEHSYSESGASGSSFEELDLEGEGPLGES
F7GVL5-S827	0.329552	0.197534	0.357564	0.0524267	0.129308	0.0924083	S	0.999825	F7GVL5	827		KIAA0753	ENNDQKISAVSEKPPSPHLIRITKTVERKDP
A0A1D5Q8I5-S313	0.302977	0.266256	0.236438	0.272926	0.371665	0.144888	S	0.999998	A0A1D5Q8I5	313		CEP70	LYKQQVKKLEKALKKSVKLQELISPKKAEDT
A0A1D5Q8J5-S178	0.156006	0.141338	0.351344	0.122075	0.133727	0.218423	S	1	A0A1D5Q8J5	178		ZNF263	TERSPGPRLQELLGPSPQRDPQAVKERALSA
A0A1D5QME2-S2382	0.596114	0.167215	0.684171	0.978266	1.37302	0.221779	S	1	A0A1D5QME2	2382		HERC1	GKQSTKRHEKKHRHESEEKGDVEQKPESEST
A0A1D5QME2-S2680	1.27871	1.23578	2.66915	0.0852289	1.76691	2.63351	S	0.999871	A0A1D5QME2	2680		HERC1	SSLPTSPSDEVGRRQSLTSPDSQSARPANRT
A0A1D5QME2-S1396	6.4322	5.64116	7.00769	9.83616	5.05319	18.7509	S	0.978248	A0A1D5QME2	1396		HERC1	RADDPPPQSQQERRVSTDLPEGQDVYTAACN
A0A1D5QME2-S1478	0.246961	1.20135	1.2829	0.162176	4.84613	4.94727	S	0.799487	A0A1D5QME2	1478		HERC1	ESRLVHASPNYRLMKSRSESDLSQPESDEEG
A0A1D5QME2-S1480	1.52996	0.143399	1.76137	3.23931	2.32692	0.203252	S	0.781588	A0A1D5QME2	1480		HERC1	RLVHASPNYRLMKSRSESDLSQPESDEEGYT
A0A1D5QME2-S1489	0.715982	1.09725	1.2829	2.42557	2.32692	0.341265	S	0.999995	A0A1D5QME2	1489		HERC1	RLMKSRSESDLSQPESDEEGYTLSGRRNVDL
A0A5F8A0P1-S106	0.265889	0.200519	0.355581	0.231792	0.629988	0.245856	S	1	A0A5F8A0P1	106		MTFR1	QDDLLFFEKAPSRQISLPDLSQEEPQLKTPA
A0A1D5QID6-S265	0.160454	1.13392	0.679268	0.733603	0.51587	2.33377	S	1	A0A1D5QID6	265	Serine/threonine-protein kinase 4	STK4	QESQQREVDQDDEENSEEDEMDSGTMVRAVG
A0A1D5QG63-S588	0.226398	0.301362	0.429603	0.169008	0.309469	0.198411	S	0.988799	A0A1D5QG63	588		NBR1	EDLSGTQFVCETVIRSLTLDAAPDHNPPCRQ
A0A1D5QG63-S763	1.41141	0.703578	1.19085	0.600479	0.7224	1.14435	S	0.793357	A0A1D5QG63	763		NBR1	PPPLPRSPPCVHHHGSPGVDLPVTVSEVSSV
F7A537-S394	0.151873	1.19564	0.0850666	0.0755138	0.440571	0.118433	S	0.78672	F7A537	394		VIPR2	CPTPSTSRDYRVCGSSISRNGSEGALQFHRG
A0A5F7ZWX6-S1421	0.936405	0.206333	0.67239	0.711179	0.0810408	1.45198	S	0.793609	A0A5F7ZWX6	1421	Kinesin-like protein	KIF1B	THTFNREFSQVHGSISDCKLSDISPIGRDPS
A0A5F7ZWX6-S1303	1.34179	2.63623	1.42512	2.20488	1.80984	0.134129	S	1	A0A5F7ZWX6	1303	Kinesin-like protein	KIF1B	VRGEENLAGWRPRGDSLILEHQWELEKLELL
A0A5F7ZWX6-S1270	3.86682	3.6115	5.13882	11.6742	8.18882	14.4202	S	0.999995	A0A5F7ZWX6	1270	Kinesin-like protein	KIF1B	TGIYELSLCKMSDTGSPGMQRRRRKILDTSV
A0A1D5RHP8-S1395	5.40216	7.66179	7.21254	14.4564	12.3971	0.30774	S	1	A0A1D5RHP8	1395		HUWE1	AMSLGQDIPMDQRAESPEEVACRKEEEERKA
A0A1D5RHP8-S2052	0.114247	0.214606	0.227606	0.105731	0.1065	0.202621	S	1	A0A1D5RHP8	2052		HUWE1	EESRDGKKDKEGDRASEEGKQKGKGSKPLMP
A0A1D5RHP8-S3695	0.384749	0.287936	0.067735	0.10525	0.117528	0.275524	S	0.998078	A0A1D5RHP8	3695		HUWE1	RESQLAHIKDEPPPLSPAPLTPATPSSLDPF
A0A1D5RHP8-S1907	18.2728	23.2208	20.3743	1.3518	30.5874	0.13965	S	0.999986	A0A1D5RHP8	1907		HUWE1	CIRIALPAPRGSGTASDDEFENLRIKGPNAV
A0A1D5RHP8-S3548	2.91517	0.668252	2.39065	3.37988	2.44022	4.55834	S	0.999996	A0A1D5RHP8	3548		HUWE1	KKAKQTGRLGSSGLGSASSIQAAVRQLEAEA
A0A1D5RHP8-S3592	3.69676	7.35874	5.38274	16.6775	8.25246	15.0828	S	0.99902	A0A1D5RHP8	3592		HUWE1	ASVRREESPMDVDQPSPSAQDTQSIASDGTP
A0A1D5RHP8-S649	0.0709803	0.14319	0.0794976	0.0617922	0.195554	1.92053	S	0.838625	A0A1D5RHP8	649		HUWE1	LLSPDYLPAMRRRRSSDPLGDTASNLGSAVD
A0A1D5RHP8-S2709	1.47164	1.8269	2.29066	1.45033	1.12242	0.18393	S	0.990128	A0A1D5RHP8	2709		HUWE1	RSDGSGESAQPPEDSSPPASSESSSTRDSAV
A0A1D5RHP8-S1084	0.101628	0.548952	0.116991	0.113452	0.480785	0.993194	S	0.999936	A0A1D5RHP8	1084		HUWE1	LLVKLCVGSPVRQRRSHHAASTTTAPTPAAR
A0A1D5Q915-S130	0.745993	0.997313	0.719107	1.38307	0.823733	1.57457	S	0.999512	A0A1D5Q915	130			EDMSNFDRFSEDSQDSDDEKMPDLE______
A0A1D5Q915-S85	5.81803	0.0716683	0.0363373	0.274422	3.8592	5.5187	S	1	A0A1D5Q915	85		Mmu.4022	DRSILCCLRKGESGQSWPRLTKERAKLNWLS
H9FST2-S299	0.0995378	0.138967	0.127053	0.403526	0.711767	0.265555	S	0.853033	H9FST2	299		PITPNC1	APEFLSVPKDRPRKKSAPETLTLPDPEKKAT
A0A1D5Q924-S953	23.9334	11.1421	29.4313	18.2469	21.9105	16.1838	S	0.999079	A0A1D5Q924	953			RKPSPEPRAQMRRAASSDQLRDNSPPPAFKP
A0A1D5Q924-S961	7.65388	18.2576	8.77787	6.58775	5.06017	13.0828	S	1	A0A1D5Q924	961			AQMRRAASSDQLRDNSPPPAFKPEPPKAKTQ
A0A1D5Q924-S241	9.03739	38.2924	8.18022	16.1809	17.3178	0.29393	S	1	A0A1D5Q924	241		TJP2	RAYHQAYDPDYERAYSPEYRRGARHDARSRG
A0A1D5Q924-S373	0.16752	7.20001	5.92964	1.18764	0.957755	4.82292	S	0.974543	A0A1D5Q924	373		TJP2	RDSQQTLINIPSLNDSDSEIEDISEIESNRS
A0A1D5Q924-S267	2.93736	6.39399	4.56658	17.0275	15.9835	40.043	S	1	A0A1D5Q924	267		TJP2	ARSRGPRSRSREHPRSRSPSPEPRGRPGPIG
A0A1D5Q924-S269	55.3724	83.2348	75.4107	128.797	79.3907	121.812	S	1	A0A1D5Q924	269		TJP2	SRGPRSRSREHPRSRSPSPEPRGRPGPIGVL
A0A1D5Q924-S271	89.7138	129.456	147.164	261.765	129.962	235.079	S	1	A0A1D5Q924	271		TJP2	GPRSRSREHPRSRSPSPEPRGRPGPIGVLLT
A0A1D5Q924-S169	37.3589	0.11951	66.0158	1.1516	56.1971	0.272592	S	1	A0A1D5Q924	169		TJP2	RGRPHERARSRERDLSRDRSRGRSLERGLDQ
A0A1D5Q924-S416	58.677	0.103208	0.158126	28.2482	22.1129	0.148291	S	0.822224	A0A1D5Q924	416		TJP2	YDYHSSSEKLKERPSSREDTPSRLSRMGATP
A0A1D5Q924-S219	19.0323	10.607	18.25	10.8731	17.597	28.5864	S	1	A0A1D5Q924	219		TJP2	HDFGPSRDRDRSRGRSIDQDYERAYHQAYDP
A0A1D5Q924-S1131	3.81299	2.67431	3.07827	2.61182	1.46364	2.59854	S	0.999732	A0A1D5Q924	1131		TJP2	EPQKAPSRLYQDTRGSYSSDAEEEEYRQQLS
A0A1D5Q924-S1134	13.3533	13.0519	11.9236	0.179235	6.61769	0.181898	S	0.999911	A0A1D5Q924	1134		TJP2	KAPSRLYQDTRGSYSSDAEEEEYRQQLSEHS
A0A1D5Q924-S107	2.91558	4.4979	2.27678	3.61053	3.80848	8.5546	S	1	A0A1D5Q924	107		TJP2	VVKRPRKVQVAPLQASPPLDQDDRAFEVMDE
A0A1D5Q924-S405	0.0719351	1.3427	1.07605	0.223615	0.471374	2.11649	S	0.999731	A0A1D5Q924	405		TJP2	SPEERRQQYSDYDYHSSSEKLKERPSSREDT
A0A1D5Q924-S406	1.93549	1.8181	2.03607	2.15394	2.68556	2.11649	S	0.942768	A0A1D5Q924	406		TJP2	PEERRQQYSDYDYHSSSEKLKERPSSREDTP
A0A1D5Q924-S388	1.88057	0.0922237	0.163565	1.5404	1.3522	0.0957166	S	0.963476	A0A1D5Q924	388		TJP2	SDSEIEDISEIESNRSFSPEERRQQYSDYDY
A0A1D5Q924-S390	1.53044	4.98313	2.28258	1.65949	1.13292	0.098146	S	0.999991	A0A1D5Q924	390		TJP2	SEIEDISEIESNRSFSPEERRQQYSDYDYHS
A0A1D5Q924-S1042	14.9968	11.2603	12.426	8.63369	5.43579	10.8712	S	1	A0A1D5Q924	1042		TJP2	PSTPIPPQEGEEVGESSEEQDNAPKSVLGKV
A0A1D5Q924-S1043	5.00514	0.126402	4.18438	1.89199	2.31959	3.34742	S	1	A0A1D5Q924	1043		TJP2	STPIPPQEGEEVGESSEEQDNAPKSVLGKVK
A0A1D5Q924-S677	0.360761	0.108247	0.106369	0.267414	0.353906	0.280292	S	0.99466	A0A1D5Q924	677		TJP2	RMRGQRSGVKKNLRKSREDLTAVVSVSTKFP
A0A1D5Q924-S147	21.099	48.7003	30.336	28.1558	38.4105	93.1507	S	1	A0A1D5Q924	147		TJP2	YSERSRLSSHGGRSRSWEDSPERGRPHERAR
A0A1D5Q924-S151	57.5889	60.4005	77.7368	65.2215	62.601	15.0454	S	1	A0A1D5Q924	151		TJP2	SRLSSHGGRSRSWEDSPERGRPHERARSRER
A0A1D5Q924-S936	0.0549064	0.186875	2.62685	1.00537	0.686826	0.144722	S	0.999987	A0A1D5Q924	936			VSSITRSSEPVQHEESIRKPSPEPRAQMRRA
A0A1D5Q924-S474	0.580489	0.64458	0.765558	0.933004	0.425983	1.26507	S	0.999994	A0A1D5Q924	474		TJP2	PAPQPKAAPRTFLRPSPEDEAIYGPNTKMVR
A0A1D5Q927-S200	4.30855	0.221512	0.141136	7.82749	0.108906	12.5886	S	1	A0A1D5Q927	200	Importin subunit alpha	KPNA1	TRNAVWALSNLCRGKSPPPEFAKVSPCLNVL
A0A1D5QZL6-S116	0.390316	0.130098	0.378585	0.0808691	0.21483	0.121751	S	1	A0A1D5QZL6	116		LOC720563	LCFKENAEQGEVDMESHRNANAEPAVQRTLL
A0A1D5Q951-S604	0.310572	0.344945	0.197395	0.14849	0.0846103	0.500374	S	0.999855	A0A1D5Q951	604		MDM1	PVSKIPEYPTNPPGQSPSPPHVPSYWHPSRR
A0A1D5Q951-S606	0.745313	0.678476	0.197395	0.207649	0.133806	0.500374	S	0.998344	A0A1D5Q951	606		MDM1	SKIPEYPTNPPGQSPSPPHVPSYWHPSRRIQ
A0A1D5Q951-S576	0.134322	0.150259	0.131554	0.215762	0.398875	0.193605	S	1	A0A1D5Q951	576		MDM1	AAGIKTVDPLPLREDSEDNIPRFTEATLPVS
A0A1D5QNA4-S78	3.61305	0.232553	3.16451	1.44848	1.60324	2.64061	S	0.999982	A0A1D5QNA4	78		ATF2	SKIEEPSVVETTHQDSPLPHPESTTSDEKEV
A0A1D5QNA4-S54	1.24577	0.754068	0.519679	0.0950796	0.601581	1.7057	S	1	A0A1D5QNA4	54		ATF2	KKASEDDIKKMPLDLSPLATPIIRSKIEEPS
A0A1D5QNA4-S208	0.533819	0.258714	0.468647	0.116395	0.242257	0.229912	S	0.916099	A0A1D5QNA4	208		ATF2	PVTMVPSVPGIPGPSSPQPVQSEAKMRLKAA
A0A1D5QNA4-S270	2.2292	2.24398	2.91307	0.0921833	0.641377	2.22981	S	0.988039	A0A1D5QNA4	270		ATF2	QSLQQPATSTTETPASPAHTTPQTQSTSGRR
A0A5F7ZFM0-S849	0.165735	0.193831	0.129664	0.23069	0.0926526	0.618925	S	0.999226	A0A5F7ZFM0	849		ZNF217	ATRQQQSEMFPKTSVSPAPDKTKRPETKLKP
A0A1D5RE10-S1431	0.0449631	0.127191	0.0623791	0.113807	0.105465	0.192371	S	0.999983	A0A1D5RE10	1431		LOC719949	SSEAIKESSKFPFGISPAQSHRNIKILEDEP
A0A1D5RE10-S255	0.232012	0.181586	0.211423	0.414411	0.192171	0.603777	S	0.945114	A0A1D5RE10	255		LOC719949	FSPHTSPHLPGIRGPSPSPVGSPASVAQSRS
A0A1D5RE10-S1238	0.432209	0.845968	0.0666794	0.878124	0.609608	0.163199	S	1	A0A1D5RE10	1238		LOC719949	VGDPGQRTLLDPGRFSKVSSPAPMEGGEEEE
F7CTW1-S575	1.24298	0.126271	2.13971	1.23023	0.963816	1.54933	S	0.996756	F7CTW1	575		ARHGAP17	SSAGILEQGPSPGDGSPPKPKDPASAAAPAP
F7CTW1-S676	28.0459	28.4688	20.4602	20.0511	21.9768	41.8287	S	0.957664	F7CTW1	676		ARHGAP17	QHPPSLSPKPPTRSPSPPTQHTGQPPGQPSA
A0A1D5Q9D0-S70	0.10719	0.131343	0.104508	0.080698	0.129165	0.626264	S	0.999997	A0A1D5Q9D0	70			PSHSSVISQHSKGSKSPDLLMYQGPPDTAEI
F6YDJ2-S172	5.63211	10.0905	4.07336	20.6544	30.207	19.3156	S	0.999988	F6YDJ2	172		SKIV2L	AVSASPCSTPLARASSLEDLVLKEASTAVSA
F6YDJ2-S161	0.987921	1.24127	1.03389	2.42002	4.62661	0.165673	S	0.999985	F6YDJ2	161		SKIV2L	AVGQPGGSRRDAVSASPCSTPLARASSLEDL
A0A1D5R388-S205	1.01936	1.25533	0.813656	1.92728	1.92675	0.152542	S	0.986559	A0A1D5R388	205		MON2	IIEQPILVQGNSNRRSVSTLKPCAKDAYMLF
A0A1D5R388-S1214	1.18949	1.76892	1.49712	2.82269	7.88265	5.9684	S	1	A0A1D5R388	1214		MON2	IGPISGMSRPFVRTDSIGERLGRYSSSEPPI
A0A5F8ARW5-S689	0.0840871	0.0634562	0.118885	0.268951	0.0827912	0.14584	S	0.793274	A0A5F8ARW5	689		ARHGEF12	TPKPFRKFDSVAFGESQSEDEQFENDLETDP
A0A5F8ARW5-S691	0.143802	0.0634562	0.118885	0.242536	0.0671238	0.658751	S	0.807004	A0A5F8ARW5	691		ARHGEF12	KPFRKFDSVAFGESQSEDEQFENDLETDPPN
A0A5F8ARW5-S1226	0.0680003	0.360223	0.602247	0.213421	0.209157	0.151451	S	0.965096	A0A5F8ARW5	1226		ARHGEF12	SAQEDWQHFPRYRTASQGPQADSVIQNSENI
A0A5F8ARW5-S247	3.32328	0.126722	0.148325	0.213451	1.72876	2.46859	S	0.999776	A0A5F8ARW5	247		ARHGEF12	CSSGDASRPSSDNADSPKSGPKERIYLEENP
A0A5F8ARW5-S1265	0.459485	0.383999	1.14333	0.125799	0.175209	0.104964	S	0.998098	A0A5F8ARW5	1265		ARHGEF12	HMPFRTGTGDTATCYSPRTSTESSTPRDSVG
F7FC26-S209	0.509306	1.17768	0.139168	1.10876	0.850093	1.57102	S	0.999853	F7FC26	209		HIBCH	KLAMLEEDLLALKSPSKENIASVLENYHTES
A0A1D5Q9L9-S393	4.63548	7.22173	4.85352	2.63188	3.23917	5.0129	S	1	A0A1D5Q9L9	393		PPIL4	HSHTSKKHKKKTRHCSEEKEDEDYIPIKNTN
A0A1D5Q9L9-S178	11.4465	19.1725	19.1826	22.4885	13.7582	26.911	S	0.970844	A0A1D5Q9L9	178		PPIL4	DDPFDDPPDLLIPDRSPEPTREQLDSGRIGA
A0A1D5Q9M6-S457	0.931097	0.821541	0.944709	0.821465	0.125594	0.238658	S	0.999983	A0A1D5Q9M6	457		SASH1	PDPEHLDKPKLKAGGSVESLRSSLSGQSSMS
A0A1D5Q9M6-S198	0.164883	0.515707	1.6218	0.679065	0.172346	0.201101	S	0.999995	A0A1D5Q9M6	198		SASH1	YPTFDGSSNCNSREQSDDETEESVKFKRLHK
A0A1D5Q9M6-S392	0.394039	0.583958	0.351773	0.542241	0.243449	0.225141	S	0.999979	A0A1D5Q9M6	392		SASH1	PMGKEGDFVYKEVIKSPTASRISLGKKVKSV
A0A1D5Q9M6-S980	0.487754	0.584781	0.481137	0.273945	0.0872404	0.231277	S	0.932454	A0A1D5Q9M6	980		SASH1	TLPSPDAPCLPVKRGSPTSPTSPSDCPPALA
A0A1D5Q9M6-S40	3.14192	3.92439	4.8649	2.91973	1.74539	5.12154	S	1	A0A1D5Q9M6	40		SASH1	SDVCERMEELRKRRVSQDLDVEKPDASPTSL
A0A1D5Q9M6-S51	0.355943	0.643379	0.543693	0.116533	0.147253	0.658844	S	0.981087	A0A1D5Q9M6	51		SASH1	KRRVSQDLDVEKPDASPTSLQLRSQIEESLG
A0A1D5Q9M6-S763	1.08796	1.53666	0.878503	2.06757	3.00651	3.32928	S	1	A0A1D5Q9M6	763		SASH1	SCDPPGVTGLNKNRRSLPVSICRSCETLEGP
A0A1D5Q9M6-S873	0.313873	0.653123	0.262449	0.256444	0.311213	0.435546	S	0.999996	A0A1D5Q9M6	873		SASH1	TKKLEGSIAASGRSLSPPQCLPRNYDAQPPG
F7AYK0-S669	3.72759	4.97959	2.8488	6.91458	1.99759	5.02842	S	1	F7AYK0	669		LOC708903	ILTPLQESPVISKDQSPPPSPPPSYHPPPPP
F7AYK0-S673	3.72759	10.0225	2.8488	3.19463	1.99759	9.90389	S	0.99758	F7AYK0	673		LOC708903	LQESPVISKDQSPPPSPPPSYHPPPPPTKKP
F7AYK0-S545	2.36973	1.36329	0.584354	1.17555	0.0692646	1.80621	S	1	F7AYK0	545		LOC708903	GTPTLPPKVLAGPPASPGKAQPPKPERVTSL
G7N4M3-S335	0.273089	0.17469	0.155001	1.57412	1.99061	3.37622	S	0.98638	G7N4M3	335		SLC35C2	HSRGDGGPKALKGLGSSPDLELLLRSSQREE
A0A5F7ZG04-S178	0.801048	1.25487	0.675633	3.75239	4.96234	3.00224	S	1	A0A5F7ZG04	178		AAAS	AHIPLYFVNAQFPRFSPVLGRAQEPPAGGGG
A0A1D5QLZ5-S264	2.60744	3.48719	2.54203	0.164156	1.1883	2.3132	S	1	A0A1D5QLZ5	264		UPF3B	LDKREKAKNLDKENLSDERASGQSCTLPKRS
F7DSI4-S559	0.447746	0.239288	0.196793	0.13181	0.14804	0.17107	S	0.999994	F7DSI4	559		EGK_07196	LIASSQSRRLDDQRASVGSLPGLRITHSNAG
A0A1D5QBZ5-S401	0.107733	0.920108	0.541467	2.38544	0.315029	5.30684	S	0.827416	A0A1D5QBZ5	401			SSEDRNRMKTLGRRDSSDDWEIPDGQITVGQ
A0A1D5QBZ5-S684	3.02855	2.47327	3.09122	13.4825	9.08874	0.624847	S	0.999999	A0A1D5QBZ5	684			IELLARSLPKIHRSASEPSLNRAGFQTEDFS
A0A1D5QBZ5-S106	1.19582	1.41246	0.477372	1.83849	1.3942	2.47625	S	0.999588	A0A1D5QBZ5	106			SVFQNPTDVSRSNPKSPQKPIVRVFLPNKQR
A0A1D5QBZ5-S320	9.9003	1.69974	9.14433	24.573	11.5654	26.193	S	0.999493	A0A1D5QBZ5	320			DEDHRNQFGQRDRSSSAPNVHINTIEPVNID
G7NDG5-S413	0.214346	0.131197	0.839065	0.198015	0.344704	0.250456	S	0.998433	G7NDG5	413		EGK_06301	ESSEARQKFAGAKAISSDMFFGREMDAEYEA
G7NDG5-S381	0.18234	0.201772	0.180224	0.18793	0.155052	0.268736	S	0.881544	G7NDG5	381		EGK_06301	EEREPEVAISSIRPVSERATNRREVESRSSG
G7NDG5-S146	3.06387	2.98983	2.25545	1.76848	7.04357	0.272563	S	0.999147	G7NDG5	146		EGK_06301	TDLWIDNISSAVPNHSPEKKDSDFFTEHTQP
G7NDG5-S221	4.08602	0.833469	21.4021	2.86239	4.51168	0.314109	S	0.99898	G7NDG5	221		EGK_06301	LGAKKGLGAQKVSSQSFSEIERQAQVAEKLR
G7NDG5-S349	0.701487	0.307057	1.60827	0.560483	0.185156	0.42169	S	0.999417	G7NDG5	349		EGK_06301	SGPPKYKDNPFSLGESFGSRWDTDAAWGMDR
A0A1D5Q9Y3-S99	6.99037	8.6629	3.38453	4.71112	7.01321	24.0969	S	1	A0A1D5Q9Y3	99		TCEA3	EKGLDCSDWKPEAGLSPPRKKREDPKTRRDS
A0A1D5Q9Y3-S123	0.288312	0.884016	0.172444	0.193643	0.440524	1.10226	S	0.963177	A0A1D5Q9Y3	123		TCEA3	PKTRRDSVDSKSSATSSPKRPSVERSNSSKS
A0A1D5Q9Y3-S124	0.288312	0.884016	0.0808156	0.232503	0.440524	1.10226	S	0.976082	A0A1D5Q9Y3	124		TCEA3	KTRRDSVDSKSSATSSPKRPSVERSNSSKSK
A0A1D5QWC2-S331	2.5368	3.04095	3.09702	0.106709	5.35181	7.45625	S	0.999999	A0A1D5QWC2	331		CCM2	LETIGVKDGRGIITDSFGRHRRALSTTSSST
A0A1D5QA07-S303	0.458777	0.991057	0.0638412	0.0769442	4.10151	2.83452	S	0.998213	A0A1D5QA07	303		GPHN	KVQSRCSSKENILRASHSAVDITKVARRHRM
A0A1D5QA07-S305	4.15618	0.375353	1.36363	0.80045	2.4194	3.34798	S	0.999021	A0A1D5QA07	305		GPHN	QSRCSSKENILRASHSAVDITKVARRHRMSP
A0A1D5QA07-S295	5.55473	0.178464	6.05926	0.221494	8.16114	0.192955	S	0.99988	A0A1D5QA07	295		GPHN	STASCPTPKVQSRCSSKENILRASHSAVDIT
A0A1D5QA07-S188	15.2629	9.163	17.3453	8.48898	8.98172	10.5613	S	1	A0A1D5QA07	188		GPHN	IVKVKEVHDELEDLPSPPPPLSPPPTTSPHK
A0A1D5QA07-S194	10.2358	6.85635	4.61647	2.5993	4.79401	9.68138	S	0.999869	A0A1D5QA07	194		GPHN	VHDELEDLPSPPPPLSPPPTTSPHKQTEDKG
A0A1D5QA17-S60	0.342319	0.0749589	0.173825	0.0488302	0.296161	0.454506	S	0.999899	A0A1D5QA17	60			DADLKEAAAEEGEPKSQDVSDLTTVEREDSS
A0A1D5QA17-S7	0.53092	0.463822	0.147962	0.111162	0.316248	1.94559	S	0.969632	A0A1D5QA17	7			_________MDDARESPSDKGGETGESDETA
A0A1D5QA20-S32	0.355759	0.894994	0.0670485	0.115091	1.62278	1.01412	S	0.999255	A0A1D5QA20	32		PPP2R5E	FSRKSVRKARQKRSQSSSQFRSQGKPIELTP
A0A1D5QA34-S75	3.10933	2.01091	3.24611	2.15237	0.0754832	2.56601	S	1	A0A1D5QA34	75		LARP1	CAKPLKEGTGQQERESPRPLQLPGAEGPAVS
A0A1D5QA34-S90	16.2326	21.8279	10.2902	13.8738	9.84383	11.4044	S	1	A0A1D5QA34	90		LARP1	SPRPLQLPGAEGPAVSDGEEGGGEPGAGGGA
A0A1D5QA34-S215	0.06107	0.193429	1.41581	0.144658	0.0863349	0.078168	S	0.999986	A0A1D5QA34	215		LARP1	LPPKKDMKEQEKGEGSDSKDSPKTKSDESGE
A0A1D5QA34-S220	0.391065	0.140088	0.376388	0.179617	0.321811	0.0152169	S	0.960781	A0A1D5QA34	220		LARP1	DMKEQEKGEGSDSKDSPKTKSDESGEEKNGD
A0A1D5QA34-S448	23.6429	15.8652	10.0204	28.0818	19.8666	48.6013	S	0.999913	A0A1D5QA34	448		LARP1	CPEFVPRQHYQKETESAPGSPRAVTPVPTKT
A0A1D5QA34-S452	11.9051	6.77722	3.72208	0.0670635	4.13117	4.8061	S	0.999999	A0A1D5QA34	452		LARP1	VDEKHYQKETESAPGSPRAVTPVPTKTEEVS
A0A1D5QA34-S515	0.879581	0.104538	1.32069	1.10669	0.123624	0.196642	S	0.856112	A0A1D5QA34	515		LARP1	ARPKKSEEPRFAHLTSLPQQLPSQQLMSKDQ
A0A1D5QA34-S479	0.425227	0.312592	1.30652	0.393827	0.940143	1.64605	S	0.997316	A0A1D5QA34	479		LARP1	EEVSNLKTLPKGLSASLPDLDSENWIEVKKR
A0A1D5QA34-S558	4.80186	7.04493	4.83957	4.34118	4.61615	8.32423	S	1	A0A1D5QA34	558		LARP1	EMEQMDGRKNTFTAWSDEESDYEIDDRDVNK
A0A1D5QA34-S562	1.21004	2.43336	2.28522	2.15579	1.65163	5.22663	S	1	A0A1D5QA34	562		LARP1	MDGRKNTFTAWSDEESDYEIDDRDVNKILIV
A0A1D5QA34-S705	0.361101	0.103791	0.275511	0.145557	0.247466	0.531468	S	0.892235	A0A1D5QA34	705		LARP1	EPSTIARSLPTTVPESPNYRNTRTPRTPRTP
A0A1D5QA39-S33	0.214386	0.0654861	0.723831	0.295277	0.12318	1.02506	S	0.999926	A0A1D5QA39	33			IPHSSGSSRLHRRRGSSIPQFTNSPTMVIMV
A0A1D5QA39-S34	0.214386	0.0654861	0.723831	0.201237	0.12318	1.02506	S	0.999829	A0A1D5QA39	34			PHSSGSSRLHRRRGSSIPQFTNSPTMVIMVG
A0A1D5QA39-S2	1.00071	0.598882	0.345095	1.26849	0.487707	0.33843	S	1	A0A1D5QA39	2			______________MSPEMGELTQTRLQKIW
F7GQI4-S577	7.42182	9.24271	13.6464	14.4919	15.0355	22.7132	S	0.999809	F7GQI4	577		MAP4K4	PADRAREVPVRTTSRSPVLSRRDSPLQGSGQ
F7HRN6-S162	0.372561	0.073904	0.17497	0.115535	1.209	1.84942	S	0.999999	F7HRN6	162		MARVELD2	SRKEADAVFPQDPYGSLDRHTQTVRTYSEKV
F7H3D4-S309	0.724421	0.995975	0.618838	0.840503	1.07988	2.35527	S	0.955561	F7H3D4	309		NEIL1	SKATQPSPEDRVEDPSPPSKALSRTRRAKRD
A0A1D5QAD4-S375	1.70104	3.2189	1.28075	4.62703	4.21563	7.40408	S	1	A0A1D5QAD4	375		ALDH1A1	KEEIFGPVQQIMKFKSLDDVIKRANNTFYGL
F7FU95-S1032	0.128424	0.437622	0.51804	1.9001	1.0139	2.54245	S	0.752116	F7FU95	1032		LRPPRC	EVPEWYEDEKHSLNSSLDSSSDSTTEPGFQK
A0A1D5QAH3-S346	0.05259	0.496358	0.0894897	1.68126	0.777225	1.13762	S	0.818928	A0A1D5QAH3	346			FSRLVNALSEDTGHSSYPSHRSFTKMSSMNE
A0A1D5QAH3-S349	0.357882	0.956749	0.522048	0.814564	1.27321	0.203362	S	0.988852	A0A1D5QAH3	349			LVNALSEDTGHSSYPSHRSFTKMSSMNERTS
F7HDS2-S1438	0.91	0.282744	0.202488	1.07266	1.74644	0.18179	S	0.994394	F7HDS2	1438			AVSSFEHAGPSLPGLSPGACSLPARVEEEAW
F7HDS2-S263	2.23669	0.11013	2.03521	3.76648	1.86044	0.718568	S	0.999153	F7HDS2	263			EVTLPVRGSPADAEGSPGPSRVRTVPTRKGA
F7HDS2-S961	0.133728	0.146674	1.12536	0.0672653	2.41126	2.08283	S	1	F7HDS2	961			QELERRIQQHLGEEASPRGYRRRRADSASSG
A0A1D5QH82-S187	1.32764	1.25156	0.639788	0.846337	2.95195	0.197786	S	0.97689	A0A1D5QH82	187		APEH	KAESFFQTKALDVSASDDEIARLKKPDQPIK
A0A1D5QAM6-S398	3.13981	5.70097	4.25001	0.132143	0.135395	0.18568	S	0.998753	A0A1D5QAM6	398		IWS1	EGEEEKVAKRKAAVLSDSEDGEKASAKKSRV
A0A1D5QAM6-S400	5.09803	5.95005	5.20545	3.9257	2.5968	0.118257	S	0.999982	A0A1D5QAM6	400		IWS1	EEEKVAKRKAAVLSDSEDGEKASAKKSRVVS
A0A1D5QAM6-S511	5.80802	13.96	7.33135	6.06014	7.65046	15.8972	S	1	A0A1D5QAM6	511		IWS1	LEEEKSETQVKEAEDSDSDDNIKRGKHMDFL
A0A1D5QAM6-S513	46.3936	13.96	54.5596	26.9264	17.5481	38.39	S	1	A0A1D5QAM6	513		IWS1	EEKSETQVKEAEDSDSDDNIKRGKHMDFLSD
A0A1D5QAM6-S362	17.0458	0.781846	1.89192	0.268022	0.16562	0.482474	S	0.984538	A0A1D5QAM6	362		IWS1	DSFHSDSHMDRKKFHSSDSEEEEPKKQKLDS
A0A1D5QAM6-S363	1.3846	3.87944	4.7876	0.919515	0.123092	11.8074	S	0.998096	A0A1D5QAM6	363		IWS1	SFHSDSHMDRKKFHSSDSEEEEPKKQKLDSD
A0A1D5QAM6-S365	9.29668	2.76923	3.41395	0.105643	0.142499	18.6242	S	0.999941	A0A1D5QAM6	365		IWS1	HSDSHMDRKKFHSSDSEEEEPKKQKLDSDED
A0A1D5QAM6-S157	0.697812	0.634642	0.794117	0.24287	0.11484	0.171843	S	0.999997	A0A1D5QAM6	157		IWS1	HASDSENEDVGKHPASDSEIEELQKSPASDS
A0A1D5QAM6-S196	1.63816	1.8492	0.814444	1.41391	0.162086	0.287473	S	1	A0A1D5QAM6	196		IWS1	QISDSESEEPPRHQASDSENEEPPKPRMSDS
A0A1D5QAM6-S263	6.65405	10.619	6.30634	1.67571	2.45465	0.448935	S	1	A0A1D5QAM6	263		IWS1	SDSESEDPPRHQATDSENEELPKPRISDSES
A0A1D5QAM6-S250	12.7721	0.115731	12.7438	2.55021	0.151882	8.12734	S	0.999978	A0A1D5QAM6	250		IWS1	SDSENEELPKPRISDSESEDPPRHQATDSEN
A0A1D5QAM6-S252	0.990166	0.754846	0.901836	0.340123	0.252254	0.354132	S	0.99488	A0A1D5QAM6	252		IWS1	SENEELPKPRISDSESEDPPRHQATDSENEE
A0A1D5QAM6-S313	10.0071	10.1701	11.5385	3.29152	1.45527	6.96728	S	1	A0A1D5QAM6	313		IWS1	RVSDSESEGPRKGPASDSETEDASRHKQKPE
A0A1D5QAM6-S315	11.4873	9.22464	7.78227	3.0845	3.35084	12.0634	S	0.999767	A0A1D5QAM6	315		IWS1	SDSESEGPRKGPASDSETEDASRHKQKPESD
A0A1D5QAM6-S377	33.1661	27.4613	16.1865	11.1011	10.3102	46.3257	S	1	A0A1D5QAM6	377		IWS1	SSDSEEEEPKKQKLDSDEDEKEGEEEKVAKR
A0A1D5QAM6-S287	3.75766	3.44007	2.64725	0.515477	0.101577	2.15239	S	1	A0A1D5QAM6	287		IWS1	RISDSESEDPPRNQASDSENEELPKPRVSDS
A0A1D5QAM6-S289	5.11947	6.78979	3.95276	1.70858	0.937177	2.15239	S	1	A0A1D5QAM6	289		IWS1	SDSESEDPPRNQASDSENEELPKPRVSDSES
A0A1D5QAM6-S172	0.510143	0.239579	0.755109	0.167859	0.129575	0.19184	S	0.998178	A0A1D5QAM6	172		IWS1	SDSEIEELQKSPASDSETEDALKPQISDSES
A0A1D5QAM6-S438	19.0445	18.4234	20.8353	2.57554	4.53925	18.4282	S	1	A0A1D5QAM6	438		IWS1	DAVSDKSGKREKTIASDSEEEAGKELSDKKN
A0A1D5QAM6-S440	47.5552	27.0016	34.1581	26.3202	13.1184	37.9899	S	1	A0A1D5QAM6	440		IWS1	VSDKSGKREKTIASDSEEEAGKELSDKKNEE
A0A1D5QAM6-S420	3.45299	2.26033	3.59009	1.34599	0.112144	0.261726	S	0.9779	A0A1D5QAM6	420		IWS1	KASAKKSRVVSDADDSDSDAVSDKSGKREKT
A0A1D5QAM6-S422	0.91177	1.1667	0.179577	0.519248	0.139483	0.139078	S	0.999484	A0A1D5QAM6	422		IWS1	SAKKSRVVSDADDSDSDAVSDKSGKREKTIA
A0A1D5QAM6-S426	9.15785	3.4706	9.75629	4.42285	3.85291	5.10546	S	0.999818	A0A1D5QAM6	426		IWS1	SRVVSDADDSDSDAVSDKSGKREKTIASDSE
A0A1D5QAM6-S429	6.34952	0.905058	6.53573	3.06244	3.29209	2.99626	S	0.999949	A0A1D5QAM6	429		IWS1	VSDADDSDSDAVSDKSGKREKTIASDSEEEA
A0A5F8AGX9-S129	0.204622	0.231797	0.183087	0.241262	0.0695632	0.220699	S	0.867087	A0A5F8AGX9	129		CEP128	LDGGTGPESHRFPPTSPLKDYGDPLGIKRNT
A0A5F8AGX9-S954	0.0614169	3.55477	2.77472	3.49215	0.273784	3.14211	S	1	A0A5F8AGX9	954		CEP128	ERTDGRYSKYRVRRNSLQHHQDDIKYRTKSF
A0A1D5QMI2-S341	0.670441	0.0927721	18.0947	0.0734015	0.136341	3.82012	S	0.999988	A0A1D5QMI2	341		LOC712742	MPSASMTRLARSRTASLTSASSVDGSRPQAC
F6VQD4-S160	1.59815	1.37004	1.93666	1.65039	0.794314	0.15992	S	1	F6VQD4	160		FGFR1OP	GEGALDLSDVHPPPKSPEGKTSAQTTPSKKA
F6UA48-S52	0.057357	0.217204	0.0820621	0.431585	0.864192	0.699963	S	1	F6UA48	52		HSD17B4	VVNDLGGDFKGVGKGSLAADKVVEEIRRRGG
A0A5F7ZQA8-S167	1.1831	1.57051	1.62388	2.63928	2.55469	3.13276	S	0.999992	A0A5F7ZQA8	167			LVRVIRKFQEQECPPSPEPTRKEKDKKGCHC
A0A1D5RGY1-S263	0.557018	0.0623046	0.474738	0.158725	0.204145	0.693679	S	1	A0A1D5RGY1	263		ATXN2	DSSLSSYTVPLERDNSEEFLKREARANQLAE
A0A1D5RGY1-S456	1.7318	0.156129	0.820241	0.102749	0.535646	0.588806	S	1	A0A1D5RGY1	456		ATXN2	STMPKRMSSEGPPRMSPKAQRHPRNHRVSAG
A0A1D5RGY1-S298	0.688285	0.164252	0.0429967	0.490421	0.199573	0.336354	S	1	A0A1D5RGY1	298		ATXN2	SAQYKARVALENDDRSEEEKYTAVQRNSSER
A0A1D5QAS4-S327	0.0980843	0.199766	0.227642	0.086819	0.102635	0.0249009	S	0.999999	A0A1D5QAS4	327			GPEEGSPPKEEKEKMSGSASNENREGTLLDS
A0A1D5QAS4-S329	0.175576	0.133142	0.245736	0.00717596	0.0900982	0.154304	S	0.995136	A0A1D5QAS4	329			EEGSPPKEEKEKMSGSASNENREGTLLDSRG
A0A1D5QAS4-S36	0.302004	0.122631	0.106598	0.0726616	1.09296	1.22227	S	0.78693	A0A1D5QAS4	36			SDTASVKKEEAGVRPSTENVSTYPTLSQRPG
A0A1D5QAS4-S278	4.87448	10.197	2.63322	16.8297	18.2892	12.9957	S	0.999979	A0A1D5QAS4	278			LADKGKLSPHAFKTESGEDTDLISSPQEEGK
A0A1D5QAS4-S204	0.764163	1.55999	1.13302	2.34034	2.4771	6.37996	S	1	A0A1D5QAS4	204			KSGAEKQTPKDAANKSGAEEQGPIDGSSKSD
A0A1D5QAS4-S216	3.25292	4.10187	0.283155	6.62716	1.89127	4.32143	S	0.821585	A0A1D5QAS4	216			ANKSGAEEQGPIDGSSKSDAEEQTPKDGPGK
A0A1D5QAS4-S218	1.23482	0.848621	0.283155	0.183457	7.02379	4.32143	S	0.999928	A0A1D5QAS4	218			KSGAEEQGPIDGSSKSDAEEQTPKDGPGKVV
A0A1D5QAS4-S122	0.104888	0.271658	0.114365	0.337936	1.4163	5.52954	S	0.921285	A0A1D5QAS4	122			DSSSKSGSEAQITKDSSSKSGAEAKTQKDSP
A0A1D5QAS4-S294	5.54575	6.55616	2.95802	18.3394	19.5211	3.18119	S	0.998868	A0A1D5QAS4	294			GEDTDLISSPQEEGKSSEPTEDVEPKEAEDD
A0A1D5QAS4-S295	2.21947	11.4966	0.324804	5.44105	6.09852	12.9957	S	0.992821	A0A1D5QAS4	295			EDTDLISSPQEEGKSSEPTEDVEPKEAEDDD
A0A1D5QAU6-S290	1.05325	0.718445	0.639738	1.59518	2.15731	2.44278	S	0.999998	A0A1D5QAU6	290		KIAA0930	RKVPRNRIAEMKKSHSANDSEEFFREDDGGA
A0A1D5QAU6-S317	0.473558	0.130899	0.2807	2.10129	0.123076	2.15127	S	0.981879	A0A1D5QAU6	317		KIAA0930	DGGADLHNATNLRSRSLSGTGRSLVGSWLKL
A0A1D5QAU6-S319	0.473558	0.194804	0.2807	2.10129	0.167307	2.15127	S	0.991318	A0A1D5QAU6	319		KIAA0930	GADLHNATNLRSRSLSGTGRSLVGSWLKLNR
A0A1D5QAU6-S233	0.130372	0.543874	0.17506	1.97822	1.41211	0.234321	S	0.999265	A0A1D5QAU6	233		KIAA0930	GHAEMAVSRVSTGDTSPCGTEEDSSPASPMH
F7FU91-S90	0.0931952	0.385154	0.294779	0.343566	0.583759	0.211835	S	1	F7FU91	90		MAP2K4	RLRTHSIESSGKLKISPEQHWDFTAEDLKDL
A0A1D5QGR3-S562	0.983974	1.03355	1.0462	0.46727	0.821546	1.99776	S	0.817665	A0A1D5QGR3	562		CUTL1	LFEKIKFLQSYPGRGSSSDDTELRYSSQYEE
A0A1D5QGR3-S584	0.453421	0.109156	0.324432	0.164217	0.0922135	0.97457	S	0.843176	A0A1D5QGR3	584		CUTL1	LRYSSQYEERLDPFSSFSKRERQRKYLSLSP
A0A1D5QAX5-S490	0.106434	0.0797137	0.0706723	1.22788	0.100168	0.875299	S	0.896471	A0A1D5QAX5	490		CCDC132	SILQLHEFKFMEQSRSPSVSPSKQPVSTSSK
A0A1D5QAX5-S555	2.51917	4.86191	2.80263	7.04463	4.67966	8.30815	S	0.987244	A0A1D5QAX5	555		CCDC132	YESDEQEKSAYQEYDSDSDVPEELKRDYVDE
A0A1D5QAX5-S557	2.6987	3.27036	2.10958	5.69461	3.62887	0.198353	S	0.998783	A0A1D5QAX5	557		CCDC132	SDEQEKSAYQEYDSDSDVPEELKRDYVDEQT
F6TW01-S119	4.72755	7.20218	3.81269	8.00151	7.46363	7.55666	S	0.999651	F6TW01	119		VPS4A	HGKKPVKENQSEGKGSDSDSEGDNPEKKKLQ
F6TW01-S121	4.72755	19.0044	38.0403	22.3903	7.46363	39.0108	S	0.999999	F6TW01	121		VPS4A	KKPVKENQSEGKGSDSDSEGDNPEKKKLQEQ
F6TW01-S375	0.983157	0.143201	1.06316	2.38359	0.761486	0.479749	S	0.99616	F6TW01	375		VPS4A	IIVRDALMQPVRKVQSATHFKKVRGPSRADP
A0A1D5QB09-S1155	0.701079	0.473954	0.362996	0.174259	0.474131	1.31778	S	0.999311	A0A1D5QB09	1155			GSSSSSEDVKRHSSASFENVWLRPGELGGAP
A0A1D5QB09-S1111	0.12609	0.125319	0.0679758	0.490207	1.0975	0.177691	S	0.909471	A0A1D5QB09	1111			KVIRADPQGCRRRHSSETFSSTPSATRVGNT
A0A1D5QB09-S629	1.11947	0.380179	1.47779	0.440734	0.476237	0.613164	S	1	A0A1D5QB09	629			PMSPGVAPVPSSRKGSGDYMPMSPKSVSAPQ
A0A1D5QB09-S1233	0.888155	0.090032	0.328805	0.250355	0.298827	0.232912	S	0.80161	A0A1D5QB09	1233			HQPLGSSESSSTRRCSSEDLSAYASISFQKQ
A0A1D5QB09-S902	2.0573	0.565729	2.46015	1.26421	1.86126	3.9669	S	1	A0A1D5QB09	902			QQQQQQPLLHPPEPKSPGEYVNIEFGSDQPG
A0A1D5QB09-S531	0.0996347	2.08627	3.66689	3.61181	1.64267	6.46765	S	0.956786	A0A1D5QB09	531			DLDNRFRKRTHSAGTSPTITHQKTPSQSSVA
A0A1D5QB09-S1088	1.33778	0.63837	0.886161	0.439226	1.12951	0.39031	S	1	A0A1D5QB09	1088			PQGPGGMSAFTRVNLSPNRNQSAKVIRADPQ
A0A1D5QB18-S192	0.0613645	0.0579875	0.0790824	0.469391	0.288192	0.294689	S	0.998818	A0A1D5QB18	192		HACL1	LQVNVSSIKHVERCMSPPISMAETSAVCTAA
A0A1D5QB18-S4	1.13022	2.12882	1.03983	2.40693	1.03552	3.58826	S	1	A0A1D5QB18	4		HACL1	____________MPDSNFAERSEEQVSGAKV
F7H496-S9	10.8884	16.0344	13.5898	131.487	48.68	132.463	S	1	F7H496	9		DPM1	_______MASLEVRRSPPMSRRQLEVRSPRR
A0A5F7ZPA9-S207	0.25481	0.314502	0.0817026	0.123758	0.17778	0.349967	S	0.811589	A0A5F7ZPA9	207		TANC1	CSTLNSCVSKTAANKSPCETISSPSSTLESK
F7H013-S1297	13.9474	14.852	14.3621	10.949	9.11061	19.7364	S	1	F7H013	1297		TSC2	DILGDPGDKADVGRLSPEVKARSQSGILDGE
F7H013-S1250	1.52724	1.32235	0.90656	2.92741	3.24777	3.16062	S	0.999646	F7H013	1250		TSC2	AEELVAGGIPIERAVSSEGGRPSVDLSFQPS
F7H013-S1257	1.51546	0.488158	1.18627	0.60738	1.14098	2.87659	S	1	F7H013	1257		TSC2	GIPIERAVSSEGGRPSVDLSFQPSQPLSKSS
F7H013-S1163	1.45578	1.21794	1.34152	1.49287	1.66466	1.36778	S	0.999784	F7H013	1163		TSC2	ERFKEHRDTALYKSLSVPAASTAKPPPLPRS
F7H013-S1273	0.628031	1.54924	2.17457	3.24784	1.3016	0.114957	S	0.923361	F7H013	1273		TSC2	VDLSFQPSQPLSKSSSSPELQTLQDILGDPG
A0A5F7ZYJ1-S687	0.648481	1.01239	1.32441	0.146019	2.68905	0.13237	S	0.989801	A0A5F7ZYJ1	687		EPRS	FKERPTPSLNNNCTTSEDSLVLYNRVAVQGD
A0A5F7ZYJ1-S822	0.275532	0.149401	0.412032	0.0709696	0.175089	0.209435	S	0.774974	A0A5F7ZYJ1	822		EPRS	KTGKEYIPGQPPLSQSSDSSPTRNSEPAGLE
A0A5F7ZYJ1-S826	0.066765	14.8623	8.4973	0.119776	0.168565	11.0582	S	0.842598	A0A5F7ZYJ1	826		EPRS	EYIPGQPPLSQSSDSSPTRNSEPAGLETPEA
A0A5F7ZYJ1-S850	0.33716	0.142673	0.235243	0.128329	0.130142	0.428871	S	1	A0A5F7ZYJ1	850		EPRS	GLETPEAKLLFDKVASQGEVVRKLKTEKAPK
A0A1D5QB63-S398	0.0938162	0.284502	0.0992697	1.21675	0.466756	0.260825	S	0.998662	A0A1D5QB63	398			DQKIRMGGKGIPRINSYGYGDHYIHIKIRVP
A0A5F7ZJY6-S415	1.43373	1.91107	0.755252	1.14359	0.863006	0.163258	S	1	A0A5F7ZJY6	415		ZNF512B	RPSGGVEALRAAGPASPPEEDPERKTPDKAR
A0A5F7ZJY6-S645	2.86944	1.04151	2.55291	2.20829	2.18162	0.208512	S	1	A0A5F7ZJY6	645		ZNF512B	RSEHTAPPPEEPTDKSPEAEDLLGVERTPSG
A0A1D5QMJ3-S284	1.63585	1.51447	2.76162	2.0246	1.6849	2.33414	S	0.999979	A0A1D5QMJ3	284		PHC3	ISQRDPSPESNKKGESPSLESRSTAVTRTSS
H9H381-S436	0.474409	0.730933	1.68328	1.07967	1.28729	0.180324	S	0.999998	H9H381	436		LOC719809	ELELELQRSLEPPPGSPGEAPLPGAAPSLQD
A0A1D5R9J8-S330	0.109638	0.0845212	0.129712	0.845483	0.591135	0.216052	S	1	A0A1D5R9J8	330		IQGAP1	ALEQGDALALFKALQSPALGLRGLQQQNSDW
A0A1D5R9J8-S1057	0.211964	0.202703	0.117296	0.71576	0.256865	0.532461	S	1	A0A1D5R9J8	1057		IQGAP1	QDIVTGNPTVIKMVVSFNRGARGQNTLRQLL
A0A1D5QBG3-S73	0.395706	1.20067	0.442415	1.54282	1.05054	3.75037	S	1	A0A1D5QBG3	73		SNX12	LPIFKLKESCVRRRYSDFEWLKNELERDSKI
F7ENV5-S173	1.22393	1.51916	1.98139	2.89981	2.05611	5.23224	S	0.999043	F7ENV5	173	T-complex protein 1 subunit delta	CCT4	CELVEGLVLTQKVSNSGITRVEKAKIGLIQF
F7C6H4-S432	4.48474	3.59983	4.74774	3.07639	1.95478	5.90819	S	0.912632	F7C6H4	432		CAST	GKPLLPEPEEKPKARSESELIDELSEDFDPS
F7C6H4-S631	0.233121	0.450373	0.674588	0.2056	0.104387	0.261962	S	0.982535	F7C6H4	631		CAST	ASTTHTGAPPRDTSQSDKDLDDALDKLSDSL
F7C6H4-S643	0.7185	0.716444	0.892245	0.197665	0.241102	0.664921	S	0.999959	F7C6H4	643		CAST	TSQSDKDLDDALDKLSDSLGQRQPDPDENKP
F7C6H4-S645	1.64259	1.55198	0.7297	0.194533	0.229119	0.305496	S	0.999937	F7C6H4	645		CAST	QSDKDLDDALDKLSDSLGQRQPDPDENKPME
F7C6H4-S508	1.58141	3.17109	1.17296	0.493807	0.735777	0.228345	S	1	F7C6H4	508		CAST	LKGTVPDDAVEALADSLGKKEADPEDGKPVM
F7C6H4-S324	0.241937	0.884393	0.174756	0.169956	0.196998	0.178732	S	0.855902	F7C6H4	324		CAST	CGSPTAAGKKTEKEESTEVLKAQSAGTVRSA
F7C6H4-S201	0.111182	0.90125	0.206213	0.0849363	0.0748142	0.158337	S	1	F7C6H4	201		CAST	AATSGKPGDKQKEKKSLAPALPVESKPDKPS
F7C6H4-S311	2.34094	7.74813	1.20166	1.34788	0.226204	3.42034	S	0.951386	F7C6H4	311		CAST	PDDAIDALSSDFTCGSPTAAGKKTEKEESTE
A0A1D5QBJ3-S221	1.47157	1.56616	1.34918	1.71812	1.43933	1.57304	S	0.998735	A0A1D5QBJ3	221	Ribosomal protein S6 kinase	RPS6KA1	FGLSKEAIDHEKKAYSFCGTVEYMAPEVVNR
A0A1D5QBJ3-S645	0.292933	0.243826	0.410758	0.280097	0.100813	0.267016	S	0.991022	A0A1D5QBJ3	645	Ribosomal protein S6 kinase	RPS6KA1	HPWVTQKDKLPQSQLSHQDLQLVKGAMAATY
A0A1D5QBJ3-S363	0.750961	1.24641	0.765201	0.52124	0.495582	1.75946	S	1	A0A1D5QBJ3	363	Ribosomal protein S6 kinase	RPS6KA1	TFYFDTEFTSRTPNDSPGIPPSAGAHQLFRG
A0A1D5R9T7-S64	3.00255	2.47556	3.01077	1.51778	1.16118	3.51926	S	1	A0A1D5R9T7	64			DRDRDSGVVGARPRASPPPQGPLPGPPGALH
A0A1D5R9T7-S165	0.683657	0.0665379	0.856959	0.134844	0.182609	1.44319	S	0.999999	A0A1D5R9T7	165			KRRRQAPGVGAVGGGSPEREEVGAGYNSEDE
A0A1D5R9T7-S177	0.683657	0.160344	0.856959	0.108135	0.12697	1.44319	S	0.999617	A0A1D5R9T7	177			GGGSPEREEVGAGYNSEDEYEAAAARIEAMD
A0A1D5RIJ5-S318	0.216629	0.153182	0.595806	2.07568	0.106725	2.65744	S	0.983447	A0A1D5RIJ5	318		GMPS	RTPRKRISKTLNMTTSPEEKRKIIGDTFVKI
A0A1D5QBR0-S1311	2.3093	3.22393	2.01918	3.76747	3.83546	5.41642	S	0.983711	A0A1D5QBR0	1311		PDS5B	SKQHRVSRRAQQRAESPESSAIESTQSTPQK
A0A1D5QBR0-S1210	5.19187	1.84006	2.27119	1.47125	1.25053	0.136275	S	0.991131	A0A1D5QBR0	1210		PDS5B	KPKGSQRGRKRGHTASESDEQQWPEEKRLKE
A0A1D5QBR0-S1212	0.37855	0.425877	0.435136	0.320188	0.0793374	0.276192	S	0.988788	A0A1D5QBR0	1212		PDS5B	KGSQRGRKRGHTASESDEQQWPEEKRLKEDI
A0A1D5QBR0-S1129	1.03284	0.543097	0.322056	0.116813	0.107658	0.186385	S	0.966018	A0A1D5QBR0	1129		PDS5B	SSNPSSPGRIKGRLDSSEMDHSENEDYTMSS
A0A1D5QBR0-S1135	1.80727	1.86018	1.36829	0.0953239	0.901732	2.32573	S	0.999501	A0A1D5QBR0	1135		PDS5B	PGRIKGRLDSSEMDHSENEDYTMSSPLPGKK
A0A1D5QBR0-S1236	0.827452	1.11085	0.799413	0.316802	0.192984	0.826889	S	1	A0A1D5QBR0	1236		PDS5B	KRLKEDILENEDEQNSPPKKGKRGRPPKPLG
F6Q847-S150	0.869101	1.04354	1.20087	0.290458	0.125427	2.15969	S	0.887206	F6Q847	150		Mmu.4022	DEDVDLPEVDGADDDSQDSDDEKMPDLE___
F6Q847-S153	1.09401	0.255363	1.15643	0.554862	0.140823	2.79394	S	0.804879	F6Q847	153		Mmu.4022	VDLPEVDGADDDSQDSDDEKMPDLE______
A0A5F8ABD4-S803	1.51376	0.781961	3.92492	0.969714	1.63767	1.05793	S	0.997655	A0A5F8ABD4	803		BCAS3	VCGSWPEGFGLRHMSSMEHTEEGLRERLADA
A0A5F8A0B8-S351	0.65892	0.776094	0.737	0.563556	1.70002	0.720718	S	1	A0A5F8A0B8	351			KPVSSILSRTPSVAKSPEAKSPLQSQPHSRY
A0A1D5QBW1-S75	6.52822	9.09129	4.74459	3.92328	3.02373	0.120316	S	0.922606	A0A1D5QBW1	75			HHGGAGAVETRSRHSSYPAGTEEDEGMEEEP
A0A1D5QBW1-S118	14.7933	19.9078	9.5158	8.88682	10.1501	4.0172	S	1	A0A1D5QBW1	118			NLWAAQRYGRELRRMSDEFVDSFKGLPRPKS
A0A1D5QBW1-S145	9.13199	0.139177	5.00483	4.49228	3.50346	0.452573	S	0.964403	A0A1D5QBW1	145			RPKSAGTATQMRQSSSWTRVFQSWWDRNLGR
A0A1D5QBW1-S133	3.699	8.39038	8.31264	0.863483	4.12163	24.0277	S	0.999999	A0A1D5QBW1	133			SDEFVDSFKGLPRPKSAGTATQMRQSSSWTR
A0A1D5QBW1-S99	22.9501	19.5453	13.1375	17.2637	7.72304	29.1436	S	1	A0A1D5QBW1	99			EGMEEEPSPFRGRSRSAPPNLWAAQRYGREL
A0A1D5QBX2-S1299	5.5874	6.17637	1.97273	8.07393	4.02857	9.97999	S	0.998743	A0A1D5QBX2	1299			SRAMIDSRTPEEMKHSQSMIEDAQLPLEQKK
A0A1D5QBX2-S1301	5.64579	3.3384	2.7302	6.5913	3.84372	5.49719	S	0.76883	A0A1D5QBX2	1301			AMIDSRTPEEMKHSQSMIEDAQLPLEQKKRK
A0A1D5QBX2-S555	0.190588	0.308109	0.147808	0.398788	0.11916	0.678422	S	0.996663	A0A1D5QBX2	555			TLVVDVNQCLEGKKSSDILSVLKSSTSNAND
A0A1D5QBX2-S599	0.133526	0.103109	0.5932	2.74927	2.34995	0.287894	S	0.999404	A0A1D5QBX2	599			VKAKELKSERVSSEGSWLKLNLNEKYDYCYN
A0A1D5QBX2-S16	101.303	20.5997	66.6879	51.1095	49.7095	61.767	S	1	A0A1D5QBX2	16			MPREELPSLQRPRYGSIVDDERLSAEEMDER
A0A1D5QBX2-S24	0.312872	0.755361	0.363583	0.705786	0.0996848	0.983882	S	1	A0A1D5QBX2	24			LQRPRYGSIVDDERLSAEEMDERRRQNIAYE
F7F5J3-S33	0.44991	0.811248	0.138798	0.244435	0.0599967	0.203459	S	1	F7F5J3	33		AFAP1L1	DDGEPSKAASPEPAKSPCLRNAANLPPPLPN
F7F5J3-S258	1.45728	2.77655	1.24625	1.76649	1.8808	3.59835	S	1	F7F5J3	258		AFAP1L1	VSKPVGGAEGVEVPRSPVLLCKLDPDKRLSQ
A0A1D5RCE8-S1131	0.448277	0.17572	0.270415	1.0665	0.576477	1.27771	S	0.999966	A0A1D5RCE8	1131		NOMO1	RLQGVRALGQAASDNSGPEDAKRQAKKQKTR
F6ZFN1-S174	3.68635	2.35445	1.09151	0.127249	0.636654	0.386829	S	1	F6ZFN1	174		YBX1	QQNYQNSESGEKNEGSESAPEGQAQQRRPYR
F6ZFN1-S165	0.596733	0.781835	0.646352	0.110461	0.125844	0.447027	S	0.997371	F6ZFN1	165		YBX1	RRRGPPRNYQQNYQNSESGEKNEGSESAPEG
A0A5F7ZZU6-S85	0.188333	0.294018	0.0796846	3.40578	0.1035	13.42	S	0.931056	A0A5F7ZZU6	85		ZFP91	AVSRRRKAEYPRRRRSSPSARPPDVPGQQPQ
A0A5F7ZZU6-S86	5.7069	5.72041	6.00329	0.210168	1.8573	0.530284	S	0.980552	A0A5F7ZZU6	86		ZFP91	VSRRRKAEYPRRRRSSPSARPPDVPGQQPQA
A0A5F7ZD83-S2308	5.65327	6.33739	0.084426	8.86562	10.0616	3.08583	S	0.808554	A0A5F7ZD83	2308		ZZEF1	DERGDREEEVERPISSPGDPEQKKLDPLEGL
A0A5F7ZD83-S1404	0.0492985	0.140829	0.0638706	0.173899	0.114543	0.147616	S	0.977889	A0A5F7ZD83	1404		ZZEF1	RPPFTRGRLRLLSFRSMEEARLVPTVKEKYP
A0A5F7ZD83-S1382	0.0685495	0.95007	0.415331	0.1431	1.96502	2.87453	S	0.828496	A0A5F7ZD83	1382		ZZEF1	LPAADVSPATAEEPLSPSTPTRRPPFTRGRL
A0A5F7ZUA1-S609	0.07657	0.249317	0.271116	0.429223	3.76846	0.292618	S	0.999994	A0A5F7ZUA1	609		MYPN	IGLRVHFNLPEDDKGSEASSEAGVVTTRQTR
F6VUH1-S46	0.72306	0.242236	0.983359	0.0739694	0.097345	0.947569	S	1	F6VUH1	46		SMEK1	YVERLKGMSLLVRAESDGSLLLESKINPNTA
F6VUH1-S49	0.72306	0.110053	0.983359	0.0717955	0.189963	0.947569	S	1	F6VUH1	49		SMEK1	RLKGMSLLVRAESDGSLLLESKINPNTAYQK
F6VUH1-S54	0.72306	0.140093	0.983359	0.0856721	0.168312	0.947569	S	1	F6VUH1	54		SMEK1	SLLVRAESDGSLLLESKINPNTAYQKQQDTL
F6VUH1-S127	1.64538	2.89503	0.0490809	3.36608	2.33634	8.17689	S	0.985234	F6VUH1	127		SMEK1	DLVDESEEERFDDMSSPGLELPSCELSRLEE
A0A5F7ZSF4-S276	0.106844	0.136762	3.58322	10.8319	0.0800702	33.5097	S	1	A0A5F7ZSF4	276	AP-3 complex subunit beta	AP3B1	KEGDELEDNEKNFYESDDDQKEKTDKRKKPY
F6SBP5-S265	0.104161	1.09029	0.0626646	0.175468	0.471305	2.17053	S	0.864224	F6SBP5	265		MTSS1	DLKGSDYSWSYQTPPSSPSTTMSRKSSVCSS
A0A1D5QC81-S654	0.294845	0.29078	0.108535	0.192257	0.236973	0.518025	S	0.995624	A0A1D5QC81	654	Kinesin-like protein	KIF1C	LEQQRLYADSDSGDDSDKRSCEESWRLISSL
A0A1D5QC81-S1066	0.358501	0.142659	0.324267	0.299856	0.325848	0.628796	S	1	A0A1D5QC81	1066	Kinesin-like protein	KIF1C	RYPPYTTPPRMRRQRSAPDLKESGAAV____
A0A1D5QC81-S264	0.319841	1.47959	0.541424	1.52987	0.571661	2.10191	S	0.993616	A0A1D5QC81	264	Kinesin-like protein	KIF1C	LTTLGKVISALADMQSKKRKSDFIPYRDSVL
A0A5F7ZR21-S398	0.691823	0.330215	1.79036	0.211918	0.177595	0.315899	S	1	A0A5F7ZR21	398		APPL1	LEAVTPSPSFQQRHESLRPAAGQSRPPTART
A0A5F7ZR21-S389	0.190459	0.237881	0.306474	0.32164	0.494535	0.332124	S	0.957901	A0A5F7ZR21	389		APPL1	TAARVNQSALEAVTPSPSFQQRHESLRPAAG
A0A1D5R6S9-S159	1.7318	2.98743	1.5138	0.199192	1.90069	0.230567	S	0.999967	A0A1D5R6S9	159		GGA3	VQSDPPIPVDRTLIPSPPPRPKNPVFDDEEK
H9FNS4-S320	0.0684814	0.0825715	0.098887	0.145787	0.0823803	0.148583	S	0.997469	H9FNS4	320		DCTN2	TQSKVHQLYETIQRWSPIASTLPELVQRLVT
A0A1D5REM4-S270	0.481357	0.187739	1.69381	1.12116	0.229908	0.238327	S	1	A0A1D5REM4	270		PPFIBP2	CMDGNQPFPVVEPKDSPFLAEHKYPTLPGKL
A0A1D5REM4-S243	8.26772	12.0364	13.2026	15.7497	13.3243	0.290258	S	1	A0A1D5REM4	243		PPFIBP2	PQKSLEARAQKKLSCSLEDLRSESMDKCMDG
A0A1D5REM4-S368	0.155698	0.166475	0.41108	0.616416	0.68913	0.456694	S	0.805228	A0A1D5REM4	368		PPFIBP2	PKGIKKFWGKIRRTQSGNFNTDTLGMAEFRR
F7FSN8-S55	3.15336	0.239794	0.103212	6.08903	5.42149	4.08732	S	1	F7FSN8	55		NARS	EQMKSESREKKEAEDSLRREKNLEEAKKITI
A0A1D5QGU8-S550	1.02916	3.01282	1.50141	0.688754	4.97595	0.586257	S	0.999966	A0A1D5QGU8	550		SH3KBP1	SPLSSSLGTAGHRANSPSLFGTEGKPKMEPA
A0A1D5QGU8-S42	0.86318	0.0752993	1.4536	0.203442	0.93193	0.565613	S	0.999902	A0A1D5QGU8	42		SH3KBP1	PLANKAPEKPLHEVPSGNSLLSSETILRTNK
A0A1D5QGU8-S466	0.743475	0.0868065	1.09222	0.271996	0.0850678	0.117182	S	0.905868	A0A1D5QGU8	466		SH3KBP1	GRRPPSQSLTSSSLSSPDIFDSPSPEEDKEE
A0A1D5QGU8-S472	10.6584	2.10263	2.36288	1.50753	0.259941	2.6436	S	1	A0A1D5QGU8	472		SH3KBP1	QSLTSSSLSSPDIFDSPSPEEDKEEHISLAH
A0A1D5QGU8-S474	0.0962185	11.4372	13.3686	10.8159	7.98048	13.2139	S	0.999999	A0A1D5QGU8	474		SH3KBP1	LTSSSLSSPDIFDSPSPEEDKEEHISLAHRG
F7GZD7-S2175	0.590473	0.118497	1.41839	2.55291	2.13556	5.23729	S	1	F7GZD7	2175		LOC694823	TGRAAKLIQRAEEMKSGLKDFKTFLTNDQTK
F7GZD7-S2242	0.561911	0.186339	1.58573	0.122257	0.0962206	0.337154	S	0.946603	F7GZD7	2242		LOC694823	YDLREDALDDSVSSSSVHASPLASSPVRKNL
F7GZD7-S2246	2.93212	3.942	4.39051	3.09844	3.21346	7.43025	S	0.999981	F7GZD7	2246		LOC694823	EDALDDSVSSSSVHASPLASSPVRKNLFRFG
F7GZD7-S2250	2.48256	5.31878	5.66102	6.55146	4.9136	12.1208	S	0.839017	F7GZD7	2250		LOC694823	DDSVSSSSVHASPLASSPVRKNLFRFGESTT
F7GZD7-S2251	6.37354	5.76215	10.054	1.45716	1.01612	3.19559	S	0.948554	F7GZD7	2251		LOC694823	DSVSSSSVHASPLASSPVRKNLFRFGESTTG
F7GZD7-S2628	1.31376	1.00172	1.25627	2.62719	1.32324	2.56451	S	0.846373	F7GZD7	2628		LOC694823	TPEKAKEKKKPEDSPSDDDVLIVYELTPTAE
F7GZD7-S1832	0.607642	0.543817	0.250295	0.0649646	0.117568	0.0709626	S	0.992374	F7GZD7	1832		LOC694823	APSAFTLGSEMKLHDSSGSQVGTGFKSNFSE
F7GZD7-S1160	3.61469	1.85252	4.31063	1.35232	0.198213	1.9153	S	0.999992	F7GZD7	1160		LOC694823	PTLETANKNHETDGGSAHGDDDDDGPHFEPV
F7GZD7-S2668	30.3978	48.1376	33.4016	73.2564	33.52	84.7176	S	1	F7GZD7	2668		LOC694823	LPPTFFCYKNRPDYVSEEEEDDEDFETAVKK
F7GZD7-S2276	0.340726	0.151303	0.348245	0.0937309	0.13736	0.833452	S	0.997188	F7GZD7	2276		LOC694823	GESTTGFNFSFKSALSPSKSPAKLNQSGTSV
F7GZD7-S2280	0.340726	0.0988435	0.348245	0.230844	0.17284	0.833452	S	0.995478	F7GZD7	2280		LOC694823	TGFNFSFKSALSPSKSPAKLNQSGTSVGTDE
F7GZD7-S1456	0.202035	0.22702	0.912501	0.147744	0.101814	0.304566	S	0.995269	F7GZD7	1456		LOC694823	TKSANKSGSSFVHQASFTFGQGDLPKPVNSD
F7GZD7-S2805	3.08496	4.52112	2.1614	0.917851	0.40131	2.52805	S	0.992475	F7GZD7	2805		LOC694823	FCKSEEPDSTTKSISSPSVSCETVDKPVDLS
F7GZD7-S1955	2.90462	0.330878	1.78714	1.47395	0.439396	2.07909	S	0.99999	F7GZD7	1955		LOC694823	QTSSTFTFADLAKSTSGEGFQFGKKDPNFKG
F7GZD7-S2008	0.656504	0.773029	0.593637	0.640178	0.428705	0.154421	S	0.999997	F7GZD7	2008		LOC694823	SGDFEKDDDAYKTEDSDDIHFEPVVQMPEKV
F7GZD7-S2583	0.502787	1.03912	1.53906	0.139129	0.22048	0.15777	S	0.999457	F7GZD7	2583		LOC694823	SESKVEPNKCELSKNSDTEQSSDSKVKNLFA
F7GZD7-S2866	10.9497	16.8395	19.3787	21.8553	13.0241	1.33426	S	1	F7GZD7	2866		LOC694823	VGTQSIGKVGEDEDGSDEEVVHNEDIHFEPI
F7GZD7-S788	1.14505	0.890203	0.801489	1.48562	2.11287	0.235718	S	0.998907	F7GZD7	788		LOC694823	SEIKHSTPSPTKYSLSPSKSYKYSPKTPPRW
H9YYL9-S20	0.120358	0.227545	0.201854	0.336139	0.23204	0.317334	S	0.99978	H9YYL9	20		2021-09-08	DLERFSNAEPEPRSLSLGGHVGFDSLPDQLV
H9H584-S419	1.15057	0.242557	0.885087	0.130157	0.193718	0.640482	S	1	H9H584	419			QFMAYIEQRRISHEGSPVKPVAIREFQKTED
H9H584-S324	0.380142	0.255069	0.682275	0.442882	0.149559	0.742857	S	0.999996	H9H584	324			LDSGFNSVDSGDKRWSGNEPTDEFSDLPLRV
A0A5F7ZCP9-S511	0.165484	0.134819	0.110475	0.350239	0.197782	0.519035	S	0.999971	A0A5F7ZCP9	511		DPYD	LTKTFSLDKDIVTNVSPRIIRGTTSGPMYGP
A0A1D5QCM2-S44	0.281405	0.099785	0.493412	0.152055	0.340947	0.745213	S	0.978038	A0A1D5QCM2	44			FLPEPLAPRAPRRPRSPPSSPVFFASPSPTF
A0A1D5QCM2-S183	0.243118	0.581888	0.159231	0.188889	0.873952	0.264766	S	1	A0A1D5QCM2	183		PDE4A	NFSLLTNVPVPTNKRSPLGGPTPVCKATLSE
A0A5F8A6V8-S892	9.92072	8.10242	12.552	20.7213	11.9132	0.241348	S	0.986798	A0A5F8A6V8	892		EP300	IKEEEDQPSTSATQSSPAPGQSKKKIFKPEE
H9EMF5-S430	8.49229	9.00255	5.90409	2.88188	6.73728	0.190164	S	0.98212	H9EMF5	430		FNBP1L	SEVEGKTGGRGDRRHSSDINHLVTQGRESPE
H9EMF5-S443	4.38606	5.74992	4.20678	2.58166	6.41098	5.52543	S	0.999787	H9EMF5	443		FNBP1L	RHSSDINHLVTQGRESPEGSYTDDANQEVRG
H9EMF5-S295	0.236116	6.92382	0.149261	5.42184	7.19852	14.2668	S	0.999997	H9EMF5	295		FNBP1L	DFPFEDYSQHIYRTISDGTISASKQESGKMD
F6UU74-S49	1.22141	0.163207	0.0904139	3.6545	1.45469	2.47588	S	1	F6UU74	49		CDK14	FDPFEKPANQVKRVHSENNACINFKTSSTGK
A0A5F8A6V6-S28	1.56201	2.70851	1.58623	9.98869	2.3446	0.338165	S	0.993948	A0A5F8A6V6	28		LOC711210	NGNDSKKFKRDRPPCSPSRVLHLRKIPCDVT
H9H3S6-S588	0.12037	0.130153	0.149612	0.140274	0.0920664	0.300988	S	0.940213	H9H3S6	588			TAPAPRPLGSIQRPNSFLFRSSSQSGSGPSS
H9H3S6-S613	0.561925	0.437073	0.711735	0.795754	0.809541	0.145683	S	1	H9H3S6	613			GSGPSSPDSVLRPRRSPQIPDEKDLMTQLRQ
H9H3S6-S595	0.0653294	0.616562	0.0519953	0.240613	0.795908	0.650991	S	0.946169	H9H3S6	595			LGSIQRPNSFLFRSSSQSGSGPSSPDSVLRP
H9EM77-S109	2.14135	1.44906	2.48527	0.143188	0.113358	0.26293	S	0.888703	H9EM77	109		ENSA	GDHIPTPQDLPQRKSSLVTSKLAGGQVE___
H9EM77-S43	0.101419	0.1378	0.0538911	0.0912544	0.262433	0.237898	S	0.985968	H9EM77	43		ENSA	LPERAEEAKLKAKYPSLGQKPGGSDFLMKRL
A0A1D5QCW5-S193	0.133367	0.105215	0.233114	1.00975	1.69898	1.11619	S	0.999957	A0A1D5QCW5	193		EGK_12362	SYLTPDLWKETVFTKSPYQEFTDHLVKTHTR
A0A1D5QCW5-S210	3.20419	8.02477	2.02362	3.59161	4.09022	12.1825	S	0.999464	A0A1D5QCW5	210		EGK_12362	YQEFTDHLVKTHTRVSVQRTQAPAVATT___
A0A5F7ZPZ6-S1227	0.264464	0.0887624	0.326994	0.185261	1.85509	0.737996	S	0.992588	A0A5F7ZPZ6	1227		DOPEY1	ERGHECVANGISRNSSSPCISGTTHTLHDSS
A0A5F7ZPZ6-S1256	0.245146	0.14787	0.189071	0.398019	1.22378	0.294187	S	0.921615	A0A5F7ZPZ6	1256		DOPEY1	SSFASIETKSRQRSHSSIQFSFKEKLSEKVS
F6X576-S4029	0.126462	0.288737	0.261053	0.108736	0.401182	0.487266	S	1	F6X576	4029		LOC718651	LTTIKDTQDIVHDLESPGIDPSIIKQQVEAA
F6X576-S3592	3.51342	8.95498	3.41925	6.48829	5.07448	9.80741	S	0.998828	F6X576	3592		LOC718651	WLREVEEELAASGGQSPTGEQIPQFQQRQKE
F6X576-S238	0.111545	0.277495	0.14798	0.453582	0.156001	0.472177	S	1	F6X576	238		LOC718651	LGVTRLLDAEDVDVPSPDEKSVITYVSSIYD
F6X576-S1818	5.68165	7.27949	6.89575	10.1944	5.01852	12.2395	S	1	F6X576	1818		LOC718651	GSSPEALPSLLKRQGSFSEDVISHKGDLRFV
A0A5F8AHM6-S612	1.03304	1.04409	1.33994	0.758745	0.287203	0.31026	S	1	A0A5F8AHM6	612		NCKAP5	ENLDVLVGFGKSLCGSPDEEEKQVPIPSETR
A0A5F8AHM6-S908	1.59686	1.67046	1.31174	0.920654	0.541369	0.213196	S	0.999985	A0A5F8AHM6	908		NCKAP5	DEHGGSGPEAGVKSPSPPPPPGRSVSLLARP
A0A5F8AHM6-S441	1.06788	1.31194	1.59596	0.879917	0.161336	1.28886	S	1	A0A5F8AHM6	441		NCKAP5	SSLKEYPPCKTADLGSPCKEPHKTFVYDLDS
A0A1D5QUW5-S162	0.319337	0.522775	0.227993	0.219608	0.168152	0.720531	S	0.752261	A0A1D5QUW5	162	Histone acetyltransferase	MYST2	VSHDESIAKDMSLKDSGSDLSHRPKRRRFHE
A0A1D5QUW5-S57	5.36677	6.50069	4.7083	2.89696	1.34778	6.02001	S	0.993861	A0A1D5QUW5	57	Histone acetyltransferase	MYST2	VTRSSARLSQSSQDSSPVRNLQSFGTEEPAY
A0A1D5QUW5-S124	1.82892	1.29959	1.05708	0.241068	0.150117	1.86142	S	1	A0A1D5QUW5	124	Histone acetyltransferase	MYST2	DFSDRETKNAADHDESPPRTPTGNAPSSESD
A0A1D5QUW5-S102	1.1931	1.21027	0.440618	1.32186	0.259442	1.60482	S	0.999988	A0A1D5QUW5	102	Histone acetyltransferase	MYST2	VTPKKYPLRQTRSSGSETEQVVDFSDRETKN
A0A1D5R9M1-S165	0.546225	0.0856136	0.200053	2.08422	0.953335	0.267268	S	1	A0A1D5R9M1	165		RB1CC1	CLTRHSYRECLGRLDSLPEHEGTEKAEMKRS
A0A1D5R9M1-S1092	0.503236	0.643253	1.04799	1.62193	0.914737	1.80002	S	0.873708	A0A1D5R9M1	1092		RB1CC1	DQCISELISRHEEESSILKAELNKVTSLHHQ
A0A1D5R9M1-S1165	0.169594	1.16201	0.295545	0.723515	0.626522	0.196905	S	1	A0A1D5R9M1	1165		RB1CC1	AIIQNLEKDKQKLVISQEQDREQLIQKLNCE
A0A5F7ZJ89-S316	3.018	5.95245	3.63168	3.08421	2.59808	9.36743	S	1	A0A5F7ZJ89	316		STK3	RHEEQQRELEEEEENSDEDELDSHTMVKTSV
A0A5F7ZJ89-S15	0.540869	0.76762	0.618981	0.845057	0.749341	0.204982	S	0.999998	A0A5F7ZJ89	15		STK3	_MEQPPAPKSKLKKLSEDSLTKQPEEVFDVL
A0A5F7ZJ89-S385	0.355133	0.574328	0.107433	0.157695	0.203843	0.303384	S	0.958656	A0A5F7ZJ89	385		STK3	EDEEEEDGTMKRNATSPQVQRPSFMDYFDKQ
A0A5F8AUS5-S466	0.170027	0.0768014	0.217448	2.14398	1.29101	0.155863	S	0.999194	A0A5F8AUS5	466	ATP synthase subunit alpha	ATP5A1	VIYAGVRGYLDKLEPSKITKFENAFLSHVIS
A0A5F8AUS5-S53	0.166593	0.222821	0.22004	0.863725	0.183264	0.623111	S	0.976573	A0A5F8AUS5	53			ASNTHLQKTGTAEMSSILEERILGADISVDL
A0A1D5QKX6-S4014	0.1552	0.263246	0.136584	0.188509	0.354057	0.41767	S	1	A0A1D5QKX6	4014		APOB	DKKLTIFKTELRFRESDEEIQIKVNWEEEAA
F7GFG2-S495	1.84532	2.13087	1.09995	1.54225	1.34231	3.03216	S	1	F7GFG2	495		CAMKK2	SLATVILVKTMIRKRSFGNPFEGSRREERSL
A0A1D5QDD2-S484	0.0342285	0.0406505	0.0333844	0.23571	0.123306	0.077442	S	0.930918	A0A1D5QDD2	484		POC5	ASKNRISSGLAIMGVSPPMSSVVVEKHHPVT
A0A1D5R2Z6-S370	1.03209	0.98304	2.49279	0.249774	1.02374	1.61182	S	0.999976	A0A1D5R2Z6	370			RISTPLTGVRYIKENSPCVTPVSTATHSLSR
A0A1D5R2Z6-S909	0.151667	2.12927	1.5027	3.36011	2.19314	6.04525	S	0.984858	A0A1D5R2Z6	909			KRRNSGSSDSRSHQNSPTELNKDRTASRDSS
F6V2Q4-S2548	3.06666	2.54463	3.37573	4.66516	3.41133	0.578952	S	0.903284	F6V2Q4	2548			QRISSSQQHPHLRKVSVSESNVLLDEEVLTD
F6V2Q4-S2494	0.862363	1.13947	0.815732	1.31433	0.802969	0.186727	S	1	F6V2Q4	2494			QPSQANTKKLLGTRKSFDHLISDTKAPKRQE
A0A1D5RJD5-S586	1.48573	1.79763	1.30537	4.0438	2.46558	7.86126	S	1	A0A1D5RJD5	586			SRGDLAFGAPGPRPPSPFDDPADDPEHKEAE
A0A1D5RJD5-S649	1.50145	1.25064	0.102734	0.152291	1.9442	3.18007	S	0.993022	A0A1D5RJD5	649			DFSLFSPTMPCEGKGSPSPEKPDVEKEVKPP
A0A1D5RJD5-S651	0.887747	0.75862	1.59833	0.0734891	0.405912	0.194611	S	0.997838	A0A1D5RJD5	651			SLFSPTMPCEGKGSPSPEKPDVEKEVKPPPK
A0A1D5QLH2-S1128	0.287482	0.217891	0.166704	0.0773212	0.914062	0.402898	S	0.991754	A0A1D5QLH2	1128	Epidermal growth factor receptor	EGFR	FDSPAHWAQKGSHQISLDNPDYQQDFFPKEA
A0A1D5QLH2-S953	0.61033	0.775339	0.232359	0.329594	0.384721	0.925168	S	0.999933	A0A1D5QLH2	953	Epidermal growth factor receptor	EGFR	QRYLVIQGDERMHLPSPTDSNFYRALMDEED
A0A1D5QLH2-S1026	0.144551	0.106428	0.194016	0.185181	0.237244	0.176534	S	0.999997	A0A1D5QLH2	1026	Epidermal growth factor receptor	EGFR	CIDRNGLQSCPIKEDSFLQRYSSDPTGALTE
F7H5Z4-S480	0.452775	2.7021	1.70239	1.11899	0.168882	0.213352	S	0.999125	F7H5Z4	480	Alpha-mannosidase	MAN2C1	GGGPTQTMLDRLKRLSNTDGLPRVQLSSPRQ
A0A1D5QDM7-S1025	0.103722	0.058122	0.193694	0.208788	0.526107	0.626664	S	1	A0A1D5QDM7	1025			NKPGTENADVQKPRRSLEVIPEKANDETGE_
A0A1D5QX61-S150	1.34935	0.804307	0.0778321	1.38216	0.571812	2.10546	S	0.999999	A0A1D5QX61	150			ESSTRSESGTDLREHSPSESEKEVVGADPRG
A0A1D5QX61-S142	1.76814	0.167177	0.866908	0.568237	0.134862	0.828871	S	0.999945	A0A1D5QX61	142			QTSDTAGLESSTRSESGTDLREHSPSESEKE
A0A1D5QDQ5-S1617	4.78465	2.39059	4.07258	2.22736	3.56872	3.05217	S	0.99904	A0A1D5QDQ5	1617		CHD1	SDWQMDHRASSSGPRSPLDQRSPYGSRSPFE
A0A1D5QDQ5-S1629	0.124552	1.05267	1.01807	0.311242	1.46341	0.158696	S	1	A0A1D5QDQ5	1629		CHD1	GPRSPLDQRSPYGSRSPFEHSVEHKSTPEHT
A0A1D5QDQ5-S1627	0.56628	0.143734	0.441756	0.307667	0.156404	0.364605	S	0.827211	A0A1D5QDQ5	1627		CHD1	SSGPRSPLDQRSPYGSRSPFEHSVEHKSTPE
F7H788-S621	0.895641	1.12796	1.20553	1.14572	1.64558	1.62401	S	1	F7H788	621		PITPNM1	VRDPLADGVEGLGRASPEPSALPAQRIPSDM
F7DD48-S298	15.1669	6.77024	8.86233	3.37149	6.24695	4.9828	S	1	F7DD48	298		MTDH	GGGWNEKSVKLSSQISAGEEKWNSVPPASAG
F7DD48-S535	0.646208	3.88825	1.99248	2.58991	0.850442	0.129031	S	0.999991	F7DD48	535		MTDH	NSVPPSQTKSETSWESPKQIK__________
F7DD48-S393	368.723	463.182	251.92	356.756	147.528	22.5841	S	1	F7DD48	393		MTDH	SLLKSQEPIPDDQKVSDDDKEKGEGALPTGK
A0A1D5RA53-S1135	0.0643681	0.27395	1.6369	0.18723	0.21896	0.188414	S	0.757119	A0A1D5RA53	1135		SSFA2	KKVFRASVALTPTAPSRTGSVQTPPDLESSE
A0A1D5RA53-S92	6.53585	7.64292	9.57091	3.37007	2.36263	3.98878	S	1	A0A1D5RA53	92		SSFA2	KIAIWLKDCRTPLGASLDEQSSSTLKGVLVR
A0A1D5RA53-S641	28.5631	35.0388	15.0657	3.63131	2.37915	6.01477	S	1	A0A1D5RA53	641		SSFA2	EDLFPAETVELLREASADSDVDKSSECEFTQ
A0A1D5RA53-S644	3.33193	3.01362	3.64843	1.68966	1.44433	3.08994	S	0.999999	A0A1D5RA53	644		SSFA2	FPAETVELLREASADSDVDKSSECEFTQYTT
A0A1D5RA53-S649	4.36531	0.896824	1.92814	0.343723	7.55542	1.66176	S	0.818307	A0A1D5RA53	649		SSFA2	VELLREASADSDVDKSSECEFTQYTTHHILK
A0A1D5RA53-S650	12.4285	15.7211	7.8882	6.90405	2.01783	6.01477	S	0.977355	A0A1D5RA53	650		SSFA2	ELLREASADSDVDKSSECEFTQYTTHHILKS
A0A1D5RA53-S767	0.0714388	0.0664266	0.491257	0.880344	1.15186	1.1388	S	0.990144	A0A1D5RA53	767		SSFA2	SSVNVRLSPGKETRCSPPSFTYKYTPEEEQE
A0A1D5RA53-S316	3.39066	0.174022	2.65941	0.0948178	0.0765574	0.137969	S	0.997702	A0A1D5RA53	316		SSFA2	KLNLCVDKTEKGECSSPSPSVEKGKILNVSV
A0A1D5RA53-S318	1.62312	1.12814	1.23473	0.0869721	0.163519	0.629432	S	0.960932	A0A1D5RA53	318		SSFA2	NLCVDKTEKGECSSPSPSVEKGKILNVSVME
A0A1D5RA53-S270	0.885705	1.24961	1.80632	0.486545	0.0489463	1.17633	S	0.999818	A0A1D5RA53	270		SSFA2	SLYSQVSGTPLQRIGSMSSVTSNKETDSPPP
A0A1D5RA53-S352	0.419354	0.214479	1.41875	0.0999284	0.0908948	0.439743	S	0.998329	A0A1D5RA53	352		SSFA2	NKNDQKSQKIIKKKESSSMLATVKEEVSGSS
A0A1D5RA53-S593	11.049	8.31868	11.2694	2.76521	4.5268	9.75767	S	0.999996	A0A1D5RA53	593		SSFA2	GLEKAAAVADKRKSGSQDFPQCKTIENPGTK
A0A1D5RA53-S424	0.19851	0.37668	0.585506	0.100325	0.100544	0.374981	S	0.94378	A0A1D5RA53	424		SSFA2	ESGIIESKLDSDFNISSHSELENSSELKSVH
A0A1D5RA53-S427	0.19851	0.513615	0.574112	0.302706	0.041508	0.759368	S	0.998298	A0A1D5RA53	427		SSFA2	IIESKLDSDFNISSHSELENSSELKSVHIST
A0A1D5RA53-S466	2.30392	1.52088	0.113668	0.186574	0.146561	0.170898	S	1	A0A1D5RA53	466		SSFA2	LTIPSIRNIMTQQKDSFEMEEVQSTEGEAPH
A0A1D5RA53-S737	0.131947	0.562263	0.698765	1.07205	1.36418	1.73968	S	0.999292	A0A1D5RA53	737		SSFA2	KQRYLFAKAGYPLRRSQSLPTTLLSPVRVVS
A0A1D5RA53-S739	0.131947	0.152545	0.333787	0.456883	0.486148	0.556526	S	0.999017	A0A1D5RA53	739		SSFA2	RYLFAKAGYPLRRSQSLPTTLLSPVRVVSSV
A0A1D5RA53-S668	2.67427	4.03794	4.90363	2.02531	2.32447	5.54843	S	1	A0A1D5RA53	668		SSFA2	EFTQYTTHHILKSLASIEAKCSDTSSENTAG
A0A1D5RA53-S1108	0.858348	0.172125	1.03611	0.119744	0.392143	0.213309	S	0.999796	A0A1D5RA53	1108		SSFA2	GPSHANRRTGVPSAASVGKPKTPLVARKKVF
A0A1D5RA53-S866	2.41056	0.102285	0.0686093	4.04052	5.12287	0.182215	S	0.957697	A0A1D5RA53	866		SSFA2	SEWQERPLCEHTRTLSTHSVPNISGATCSAF
A0A1D5QE23-S595	0.848617	9.58098	0.0605474	5.62375	12.6344	34.3661	S	0.899152	A0A1D5QE23	595		TBC1D17	NVQEILGLAPPTEPHSPSPTASPLPLSPTRA
A0A1D5QQK5-S1142	6.54483	5.25108	4.66414	5.86023	4.19957	9.66118	S	1	A0A1D5QQK5	1142			IAENSANPPVGGKAKSPVFPALGEASSDDDL
A0A1D5QQK5-S1153	2.85467	1.29673	1.88992	0.121962	0.140343	2.71503	S	0.991644	A0A1D5QQK5	1153			GKAKSPVFPALGEASSDDDLFQSAKPKPAKK
A0A1D5QQK5-S618	14.3598	21.5375	9.58809	10.9026	4.37825	37.8459	S	0.999434	A0A1D5QQK5	618			PSELSKKKASALLFSSDEEDQWNIPASQTHS
A0A1D5QQK5-S333	2.71591	4.30166	2.02498	2.63658	2.05017	1.26827	S	1	A0A1D5QQK5	333			KPRKTLKEKKERRTPSDDEEDNLFAPPKLTD
A0A1D5QQK5-S390	1.30722	0.0755826	0.856386	0.162495	0.0877468	0.250853	S	1	A0A1D5QQK5	390			SDLFMEAPQDRPAGGSVKEESSSSKPGKKIP
A0A1D5QQK5-S230	0.598129	0.904166	0.15093	0.250124	0.0817873	0.111584	S	1	A0A1D5QQK5	230			RGSIVDTEEEKEEEESDEDFANHSDNDQNRH
A0A1D5QQK5-S238	9.91391	6.88929	6.05382	1.37732	1.20377	3.16978	S	1	A0A1D5QQK5	238			EEKEEEESDEDFANHSDNDQNRHTTQMSDEE
A0A1D5QQK5-S785	4.38178	1.31743	1.98261	1.17345	0.670412	0.127244	S	0.995044	A0A1D5QQK5	785			SAQEAVKHSDLFSSSSPLDKGTKARTKTVLS
A0A1D5QQK5-S750	0.15418	0.335258	0.141906	0.231046	0.232269	0.358994	S	0.999909	A0A1D5QQK5	750			LGVKPVDKKVESAKESLEFGRTDVAESEKEG
A0A1D5QQK5-S352	1.0329	0.121146	0.363834	0.466758	0.161513	1.10608	S	0.999999	A0A1D5QQK5	352			EDNLFAPPKLTDEDFSPFGSRGGLFSGGKGL
A0A1D5QQK5-S973	1.32322	0.47822	0.253015	0.497691	0.652242	2.98485	S	1	A0A1D5QQK5	973			PVLPELAFPSSEHRRSHGLESVPVLPRSGEA
A0A1D5QQK5-S284	3.43768	1.52557	0.0989873	0.916229	1.9307	0.135379	S	0.999996	A0A1D5QQK5	284			EEDIEDIEENTRPKRSRPTSFADELAARIKG
A0A1D5QQK5-S288	3.82803	2.49443	0.442458	0.788384	1.46225	0.40813	S	0.998444	A0A1D5QQK5	288			EDIEENTRPKRSRPTSFADELAARIKGDAVG
A0A1D5QE89-S671	3.32233	4.31058	4.67802	3.12548	2.3382	3.17147	S	0.999969	A0A1D5QE89	671		LOC720264	EAGGSQETKVRLREGSSEETEAKEEKSKGQK
A0A1D5QE96-S373	1.041	0.924351	1.35254	0.68339	0.612888	0.194684	S	1	A0A1D5QE96	373		ADAR	EKVENGQEPVIKLENSQEARPEPVRLKPPVH
A0A1D5QE96-S565	0.698561	0.172744	0.596006	0.213546	0.544673	0.477045	S	0.921196	A0A1D5QE96	565		ADAR	SQTPTPSATSFFSGKSPVTTLLECMHKLGNS
A0A1D5QEB4-S82	0.167574	0.155071	0.428129	0.837956	0.992258	1.08269	S	1	A0A1D5QEB4	82		LOC723680	QNVNITLRILFRPVASQLPRIFTSIGEDYDE
F6RXL4-S375	0.256763	0.146312	0.0515632	0.283962	0.113459	0.548448	S	0.99969	F6RXL4	375		BAIAP2	KAIFSHAAGDNSTLLSFKEGDLITLLVPEAR
F6RXL4-S346	0.253986	0.322991	0.756182	0.158009	0.082267	0.136361	S	0.999718	F6RXL4	346		BAIAP2	NSYAATENKTLPRSSSMAAGLERNGRMRVKA
A0A1D5R808-S354	3.17234	10.7063	2.50302	5.38585	2.02411	4.09948	S	1	A0A1D5R808	354			LLSLRTVASDLQKCDSVEHLRGLSDHVSLDG
A0A1D5R808-S30	1.94399	8.74684	1.23752	1.07452	0.946471	0.268594	S	1	A0A1D5R808	30		SH3BP5L	QGELRPEVAEDEVPRSPVAEEPGGGGSSSSE
A0A1D5R808-S366	1.01963	1.09038	0.622861	1.32969	0.493395	2.35041	S	0.999957	A0A1D5R808	366			KCDSVEHLRGLSDHVSLDGQELGTRSGGRRG
A0A1D5R808-S49	1.50009	2.98915	1.64413	1.18687	0.665469	3.47139	S	1	A0A1D5R808	49		SH3BP5L	EEPGGGGSSSSEAKLSPREEEELDPRIQEEL
A0A1D5R808-S347	2.77498	12.4744	1.36592	5.54023	2.03098	0.276408	S	1	A0A1D5R808	347			PDTDTLSLLSLRTVASDLQKCDSVEHLRGLS
A0A1D5QEG3-S937	0.266106	0.0466511	0.734853	2.47138	1.3479	1.89473	S	1	A0A1D5QEG3	937	Clustered mitochondria protein homolog	CLUH	SLESKSEDPPGPEAGSEEEGSSASGLAKVKE
A0A1D5QEH0-S197	20.4743	6.29679	4.42129	0.137958	0.148613	0.219308	S	0.992495	A0A1D5QEH0	197			GDGFDSRGKREFDRHSGSDRSSFSHYSGLKH
A0A1D5QEH0-S315	16.8281	41.0347	22.4851	1.08508	10.6566	13.7343	S	1	A0A1D5QEH0	315			ADGQWKKGFVLHKSKSEEAHAEDSVMDHHFR
A0A1D5QEH0-S203	5.5056	0.0667067	2.59263	0.224595	0.261086	0.405703	S	0.796273	A0A1D5QEH0	203			RGKREFDRHSGSDRSSFSHYSGLKHEDKRGG
A0A1D5QEH3-S673	0.457593	0.666011	0.240282	0.225226	1.35639	2.2601	S	1	A0A1D5QEH3	673		GPAM	SLAEQQWDKKLPEPLSWRSDEEDEDSDFGEE
A0A1D5QEH3-S676	1.79516	3.02414	1.31224	0.0594275	1.5581	10.5092	S	0.959455	A0A1D5QEH3	676		GPAM	EQQWDKKLPEPLSWRSDEEDEDSDFGEEQRD
A0A1D5QEH3-S683	1.17997	0.680809	0.827112	2.85413	2.77397	7.61874	S	1	A0A1D5QEH3	683		GPAM	LPEPLSWRSDEEDEDSDFGEEQRDCYLKVSQ
A0A1D5QEK5-S1204	1.11947	0.0788864	2.26282	0.549441	0.118903	0.126299	S	0.868247	A0A1D5QEK5	1204		KIAA1217	KTKEMEKQNTDKCHISSPSRVTESSVHDLKT
A0A1D5QEK5-S1435	4.78614	0.756802	7.49669	0.118009	0.513753	0.142312	S	0.999999	A0A1D5QEK5	1435		KIAA1217	QEMNRMELDKFSHVDSPHSECKGGDLTDDQF
A0A1D5QEK5-S1452	0.326857	0.289789	0.524031	0.175222	0.0765778	0.100489	S	1	A0A1D5QEK5	1452		KIAA1217	HSECKGGDLTDDQFESPKKKFKFKFPKKQLA
A0A1D5QEK5-S1372	0.966348	1.02898	0.26723	0.20754	0.22012	0.102992	S	0.974513	A0A1D5QEK5	1372		KIAA1217	RMMMEEKIEEEEEEESGDSVVQNNTTSQMSH
A0A1D5QEK5-S273	0.515533	0.194511	0.128877	0.269961	0.427367	0.32547	S	0.999858	A0A1D5QEK5	273		KIAA1217	MVVPGNATIPRDRISSLPVSRPISPSPSAIL
A0A1D5QEK5-S281	3.50743	2.29384	2.86633	5.30802	4.20388	9.33321	S	0.999993	A0A1D5QEK5	281		KIAA1217	IPRDRISSLPVSRPISPSPSAILERRDVKPD
A0A1D5QEK5-S394	0.433659	0.258566	0.685173	0.769716	1.11312	0.437809	S	1	A0A1D5QEK5	394		KIAA1217	PDSHLPTLGSKTPPASPHRVSDLRMIDMHAH
A0A1D5QEK5-S1345	0.881554	0.157873	2.18681	0.907734	0.0898381	0.230048	S	0.820335	A0A1D5QEK5	1345		KIAA1217	IFDEPMDIRSAYKRLSTIFEECDEELERMMM
A0A1D5QEK5-S1678	0.908163	1.19941	0.318441	0.562717	0.379431	1.08317	S	0.992614	A0A1D5QEK5	1678		KIAA1217	ANGSAKKSGGDFKPTSPSLPASKIPALSPSS
A0A1D5QEK5-S693	0.0156208	0.0236634	0.0616262	0.131645	0.0866062	0.210434	S	0.870648	A0A1D5QEK5	693		KIAA1217	KEEPHKLDSLLKRVRSMTDILTLLRRHVTDG
A0A1D5QEK5-S89	0.547021	0.267649	0.699724	0.122852	0.491941	0.27042	S	0.98955	A0A1D5QEK5	89		KIAA1217	GDAPTPFSRGSRTRASLPVVRSTNQTKERSL
F7F4Y0-S168	0.129702	1.23235	0.331546	0.121224	2.37915	0.293916	S	1	F7F4Y0	168			SSSSVVKKRRKRRRKSQLDSLKRDDSVNTSE
F7EJF0-S588	0.102144	0.340931	0.13841	0.170268	0.772607	1.85019	S	0.836985	F7EJF0	588		SEC23A	TFSLYPQFMFHLRRSSFLQVFNNSPDESSYY
A0A5F8ABE1-S244	4.1832	2.93837	3.91833	18.6111	6.07863	16.4935	S	1	A0A5F8ABE1	244		ERLIN2	FQHAIEVGSTNVRIGSIIFGERDYSKKPTPD
A0A1D5QEX7-S12	1.21236	2.95427	2.20141	1.6161	1.36314	1.55251	S	0.911978	A0A1D5QEX7	12			____MAKDFQDIQQLSSEENDHPFHRGEGPG
A0A1D5QEX7-S39	0.903671	0.393216	3.17189	1.39273	0.66313	0.149348	S	1	A0A1D5QEX7	39			EGPGPRGLNLRRGNPSLKGPPPAQPLAQRLC
A0A1D5RDT5-S4	0.319643	0.507519	0.257617	0.677841	0.678067	1.74428	S	0.88225	A0A1D5RDT5	4		SCP2	____________MSSSPWEPAPLRRVFVVGV
F7BMX8-S804	0.0852564	0.171197	0.100426	0.603183	0.192209	0.744951	S	0.781394	F7BMX8	804		MTHFD1	LALAQAVQRAAQAPSSFQLLYDLKLPVEDKI
F7BMX8-S199	0.162086	0.580813	0.813585	0.316261	0.237828	0.26654	S	0.823412	F7BMX8	199		MTHFD1	HDLLLWNNATVTTCHSKTANLNEEVNKGDIL
F7BMX8-S483	0.0998958	0.525016	0.130186	0.390877	0.121698	0.543332	S	1	F7BMX8	483		MTHFD1	LFNRLVPSVNGVRKFSDIQIRRLKRLGIEKT
F7BMX8-S863	1.25401	0.412612	0.270007	0.647434	0.476656	0.164725	S	0.999976	F7BMX8	863		MTHFD1	QGFGNLPICMAKTHLSLSHNPEQKGVPTGFV
F7BMX8-S319	0.217279	0.301614	0.264653	0.521126	0.147295	0.72715	S	0.999932	F7BMX8	319		MTHFD1	WMIEYNNLNLKTPVPSDIDISRSCKLKPIGK
F7BMX8-S81	0.423396	0.826916	0.768851	1.22878	0.871998	0.143087	S	0.99146	F7BMX8	81		MTHFD1	GIKATHIKLPRTTTESEVIKYITSLNEDSTI
A0A1D5QF42-S2053	0.0685378	4.87129	0.795763	0.155791	14.3759	0.155018	S	1	A0A1D5QF42	2053		MYO18A	GDADSLFTSLSERAASPERPPRKARVGPREE
A0A1D5QF42-S2172	0.434918	3.75227	0.133346	0.168394	24.5744	0.198604	S	1	A0A1D5QF42	2172		MYO18A	TLSPSLSRASGLGRESPDSRLSLGRSCLEEW
A0A1D5QF42-S154	0.656259	2.57105	1.71349	1.34834	1.8915	3.17334	S	0.933955	A0A1D5QF42	154		MYO18A	FSFSQRSRDESASETSTPSEHSAAPSPQVEV
A0A1D5QF42-S157	0.656259	2.57105	1.71349	1.34834	1.8915	3.17334	S	0.997323	A0A1D5QF42	157		MYO18A	SQRSRDESASETSTPSEHSAAPSPQVEVRTL
A0A1D5QF42-S164	2.15257	0.207346	0.20232	2.64938	4.73806	1.97214	S	0.999861	A0A1D5QF42	164		MYO18A	SASETSTPSEHSAAPSPQVEVRTLEGQLVQH
A0A1D5QF42-S2017	0.0698901	0.262813	0.0871611	0.100395	1.61476	0.258407	S	0.980269	A0A1D5QF42	2017		MYO18A	SSLSKEAAGVEERPSSVVSSLSYRKRLTLKD
A0A1D5QF42-S101	1.74174	0.141076	12.3716	0.124485	0.125279	1.62863	S	0.836703	A0A1D5QF42	101		MYO18A	NRGSIILDSGHLSTASSSDDLKGEEGSFRGS
A0A1D5QF42-S102	7.88662	0.337154	3.78463	0.193142	0.761823	5.86163	S	0.796874	A0A1D5QF42	102		MYO18A	RGSIILDSGHLSTASSSDDLKGEEGSFRGSV
A0A1D5QF42-S1966	0.808738	1.75371	1.25477	2.40095	2.4935	1.06028	S	1	A0A1D5QF42	1966		MYO18A	MVTKYQKRKNKLEGDSDVDSELEDRVDGVKS
A0A1D5QF42-S1970	0.612433	0.505472	1.64664	1.63843	2.48466	0.667539	S	1	A0A1D5QF42	1970		MYO18A	YQKRKNKLEGDSDVDSELEDRVDGVKSWLSK
A0A1D5QF42-S1636	0.836367	1.73256	1.75758	2.5125	2.896	2.80273	S	0.999996	A0A1D5QF42	1636		MYO18A	VLREKRELEGKLATLSDQVNRRDFESEKRLR
A0A1D5QF42-S332	0.146254	0.73433	0.552124	0.986561	1.00992	1.33637	S	0.999992	A0A1D5QF42	332		MYO18A	SRSWLRSGEGPRREPSDAKTEEQIAAEEAWN
A0A1D5QF42-S140	16.6967	7.82773	24.3546	13.9946	21.1764	21.8867	S	0.999867	A0A1D5QF42	140		MYO18A	GSLAKQNSQMIVKRFSFSQRSRDESASETST
A0A1D5QF42-S1839	0.498091	0.987958	0.715192	1.07633	0.98828	0.538064	S	0.999992	A0A1D5QF42	1839		MYO18A	ETRLEFERTQVKRLESLASRLKENMEKLTEE
A0A1D5QF42-S145	4.29787	5.88269	9.8794	5.20585	11.5434	8.71971	S	0.999995	A0A1D5QF42	145		MYO18A	QNSQMIVKRFSFSQRSRDESASETSTPSEHS
A0A1D5QF42-S72	0.500813	0.327573	0.409183	0.298376	0.418701	0.663968	S	0.999886	A0A1D5QF42	72		MYO18A	KTRLEISNPIPIKVASGSDLHLTDIDSDSNR
A0A1D5QF42-S74	1.35479	0.0657987	0.897756	0.555175	1.01397	0.191823	S	0.99951	A0A1D5QF42	74		MYO18A	RLEISNPIPIKVASGSDLHLTDIDSDSNRGS
A0A1D5QF42-S83	5.99517	1.39931	6.19511	2.06757	2.34553	2.25841	S	0.995132	A0A1D5QF42	83		MYO18A	IKVASGSDLHLTDIDSDSNRGSIILDSGHLS
A0A1D5QF51-S334	0.748715	0.162336	0.912501	0.133192	0.243215	0.115971	S	0.999935	A0A1D5QF51	334			SNSCPAELPNIKREISETEAKALLKERQKKD
A0A1D5QF51-S568	1.45326	1.18489	0.110746	1.23215	0.731299	1.46359	S	0.783244	A0A1D5QF51	568			SSVSPAVSKASSRRSSFSMEEES________
F6XPT4-S1119	0.628603	2.88291	1.37673	1.8116	4.55182	0.226055	S	0.999448	F6XPT4	1119		PHRF1	KKKRRSPPRPRGRECSPTSSLERLHRHKHQR
F6XPT4-S815	1.8413	0.965234	1.04284	0.948001	1.65849	2.37285	S	1	F6XPT4	815		PHRF1	TFRPVDSKEQRKENPSPLFSIKKTKPLRSEV
F6XPT4-S931	2.16101	0.207857	1.73818	2.3254	0.145648	9.64884	S	1	F6XPT4	931		PHRF1	EPAESQGLAARVRRPSPPEPWDEEDGASCST
F6XPT4-S1029	0.0911972	3.47552	0.984146	1.98234	3.73659	8.23093	S	0.999927	F6XPT4	1029		PHRF1	SGTRSESRDRSSRSASPSVGEERPRRQRSKA
F6XPT4-S1158	0.999149	3.43389	1.55674	1.79196	2.55132	6.47382	S	0.999995	F6XPT4	1158		PHRF1	RKESVAWPRDRRKRRSRSPSLERRAREHRRP
F6XPT4-S1160	0.999149	3.43389	1.55674	1.79196	2.55132	6.47382	S	0.998627	F6XPT4	1160		PHRF1	ESVAWPRDRRKRRSRSPSLERRAREHRRPRS
F6XPT4-S968	0.813229	1.17013	1.17181	0.169455	2.80759	0.295187	S	0.996274	F6XPT4	968		PHRF1	RTVTCVTVVQPEAPPSPDMPQAATHRVVELR
F6XPT4-S986	0.580183	0.520042	0.571785	1.15087	3.99635	0.166576	S	1	F6XPT4	986		PHRF1	MPQAATHRVVELRPPSRSRSTSSSRGRKKAK
A0A5F7ZIM8-S758	0.206404	0.0932104	0.0708193	0.382311	3.61863	0.209789	S	1	A0A5F7ZIM8	758		PHKA1	QVPSVRVEIHLPRDQSGEVDFKALVLQLKET
A0A5F7ZIM8-S972	0.36581	1.00023	0.0530274	0.22428	1.0108	0.320786	S	0.856251	A0A5F7ZIM8	972		PHKA1	LLHHILSGKEFGVERSVRPTDSNVSPAISIH
A0A1D5QF92-S4441	14.6266	4.14338	7.25692	4.34957	6.59873	13.1329	S	1	A0A1D5QF92	4441		LRP1	PVYATLYMGGHGSRHSLASTDEKRELLGRGP
A0A1D5QF92-S4444	18.9132	7.21842	0.130626	0.0691828	11.7434	28.2535	S	0.998859	A0A1D5QF92	4444		LRP1	ATLYMGGHGSRHSLASTDEKRELLGRGPEDE
A0A1D5QXU0-S435	0.507979	0.813879	0.604867	0.238331	1.32696	0.149509	S	1	A0A1D5QXU0	435		EIF4G3	QTEEILDSQNLNSRRSPVPAQIAITVPKTWK
A0A1D5QXU0-S172	6.98425	7.08908	5.98418	5.87361	7.01542	0.170325	S	0.999818	A0A1D5QXU0	172		EIF4G3	KQEEKPKPDPVLKSPSPVLRLVLSGEKKEQE
A0A1D5QFC1-S274	1.60917	2.24649	1.38654	3.39113	1.53333	3.95737	S	1	A0A1D5QFC1	274			QAEWDDYVPKLYEQLSGK_____________
A0A1D5QFC1-S141	0.305189	0.647954	0.148764	0.737744	0.414618	0.75503	S	0.986994	A0A1D5QFC1	141			LGKVLTPTQVKNRPTSISWDGLDSGKLYTLV
A0A1D5QFC1-S143	0.73878	2.08044	0.873278	1.2561	1.52832	2.54319	S	0.996712	A0A1D5QFC1	143			KVLTPTQVKNRPTSISWDGLDSGKLYTLVLT
A0A1D5QFC1-S149	0.0931603	0.0643654	0.0440106	0.692098	0.105262	0.88448	S	0.999637	A0A1D5QFC1	149			QVKNRPTSISWDGLDSGKLYTLVLTDPDAPS
A0A1D5QFC1-S102	0.1715	0.350434	0.306352	0.420814	0.256795	1.04987	S	0.997567	A0A1D5QFC1	102			GLAMPVDLSKWSGPLSLQEVDEQPQHPLHVT
F6UEA7-S92	1.28803	1.69253	1.51015	1.13505	0.0946821	1.90744	S	1	F6UEA7	92		DLC1	KCAVMKLEISPHRKRSDDSDEDEPCAISGKW
F6UEA7-S95	1.8805	2.90612	2.24729	2.56202	0.326092	1.90744	S	1	F6UEA7	95		DLC1	VMKLEISPHRKRSDDSDEDEPCAISGKWTFQ
F6UEA7-S86	0.873456	0.879041	0.656851	0.641529	0.331699	0.257027	S	1	F6UEA7	86		DLC1	RLNTLNKCAVMKLEISPHRKRSDDSDEDEPC
F6UEA7-S555	2.67481	2.71491	3.04498	2.43652	1.56962	0.214625	S	0.99999	F6UEA7	555		DLC1	LNEPEEPSDIPERRDSGVGASLTRSNRHRLR
F6UEA7-S168	0.406302	0.627803	0.127256	0.138432	0.264717	1.3667	S	0.953971	F6UEA7	168		DLC1	DRGERQEVSSVRSLSSTGSLASHAPPSEDAA
F6UEA7-S411	0.776209	0.501138	0.904055	0.715903	0.585295	0.565015	S	0.999881	F6UEA7	411		DLC1	FSPSGNNGSVNWRTGSFHGPGHISLRRENSS
A0A1D5QFH0-S508	10.1337	8.20901	10.1421	17.9481	12.3413	0.388669	S	0.999922	A0A1D5QFH0	508		TNFAIP3	SLSTSLPPSCHQRSKSDPSQLVRSPSPHSCH
F7GI90-S1423	0.52715	0.582494	0.692259	0.0879821	0.511915	1.34478	S	1	F7GI90	1423		KDM5A	SCSQGSSTPRKQPRKSPLVPRSLEPPVLELS
A0A1D5QFJ1-S692	2.25179	1.47319	2.12039	3.92499	4.69292	4.78141	S	0.999688	A0A1D5QFJ1	692		VCPIP1	DGPSSAPATPTKAPYSPTTSKEKKIRITTND
A0A1D5QFJ1-S922	2.16823	1.65296	3.00433	3.18837	2.82888	0.165708	S	0.998834	A0A1D5QFJ1	922		VCPIP1	VSQVRAEATTRSRESSPSHGLLKLGSGGVVK
A0A1D5QFJ1-S671	2.29773	0.050977	2.89074	6.10112	5.584	0.180486	S	0.999999	A0A1D5QFJ1	671		VCPIP1	TEKLKQEQKGQPRTVSPSTIRDGPSSAPATP
A0A1D5QVS6-S57	5.13104	6.17236	4.64753	4.84231	3.0378	5.48205	S	1	A0A1D5QVS6	57		LOC722263	RLIFAGKQLEDGRTLSDYNIQKESTLHLVLR
A0A1D5RE26-S288	0.301412	0.0979209	0.140529	0.135117	0.143468	0.207592	S	1	A0A1D5RE26	288		SAFB	LASESTAHAQSSKADSLLAVVKREPAEQPGD
A0A1D5RE26-S383	5.87873	6.90827	4.97005	3.30148	1.20528	0.27311	S	1	A0A1D5RE26	383			APKESSTSEGADQKMSSPEDDSDTKRLSKEE
A0A1D5RE26-S384	7.51301	8.89173	4.50818	4.33477	2.51281	0.46393	S	0.999993	A0A1D5RE26	384			PKESSTSEGADQKMSSPEDDSDTKRLSKEEK
A0A1D5RE26-S234	19.3991	25.8145	14.7672	0.0769111	3.57024	17.4843	S	0.989652	A0A1D5RE26	234		SAFB	DILGETCKSEPVKEESSELEQPFAQDTSSVG
A0A1D5RE26-S235	0.12714	2.50746	3.33915	2.01948	0.0823561	4.38089	S	0.849956	A0A1D5RE26	235		SAFB	ILGETCKSEPVKEESSELEQPFAQDTSSVGP
A0A1D5RE26-S247	16.251	10.1154	7.99843	5.46069	7.348	12.4252	S	0.953934	A0A1D5RE26	247		SAFB	EESSELEQPFAQDTSSVGPDRKLAEEEDLFD
A0A1D5RE26-S604	1.3942	2.52324	0.461897	1.65437	6.66597	7.53104	S	1	A0A1D5RE26	604		SAFB	SQDRKSASREKRSVVSFDKVKEPRKSRDSES
A0A5F7ZWE8-S253	6.88489	3.77171	9.83574	2.50937	3.22381	0.281243	S	0.997583	A0A5F7ZWE8	253		SH3GL1	GGFPCTTAPKIAASSSFRSSDKPIRTPSRSM
A0A1D5R7V5-S576	0.112365	0.264362	4.10994	3.03057	1.47853	1.74626	S	0.999995	A0A1D5R7V5	576		SIK2	AMQALSSQKREVHNRSPVSFREGRRASDTSL
A0A1D5R7V5-S587	0.437483	0.354894	1.19321	0.834684	0.571033	1.13254	S	0.844123	A0A1D5R7V5	587		SIK2	VHNRSPVSFREGRRASDTSLTQGIVAFRQHL
A0A1D5R7V5-S358	0.598741	0.781938	0.346971	1.26657	1.2496	0.251972	S	0.818936	A0A1D5R7V5	358		SIK2	SFPVEQRLDGRQRRPSTIAEQTVAKAQTVGL
A0A1D5R7V5-S343	2.58416	0.0865568	1.37788	0.164838	0.358362	0.159498	S	0.812868	A0A1D5R7V5	343		SIK2	AIYFLLVERLKSHRSSFPVEQRLDGRQRRPS
F7FKU2-S1406	0.670537	0.978706	0.949433	1.80463	1.28962	1.68878	S	1	F7FKU2	1406		ARHGEF11	PQLQGGNGDPRRLSRSPPSLALRDVGMIFRT
F7FKU2-S243	0.259015	0.124989	1.00376	0.302744	0.136191	0.322367	S	0.999636	F7FKU2	243		ARHGEF11	SLMNRNSILSDPGLDSPRTSPVIMARVAQHH
F7FKU2-S247	3.02106	3.84285	5.5697	7.13228	4.105	7.60434	S	0.952937	F7FKU2	247		ARHGEF11	RNSILSDPGLDSPRTSPVIMARVAQHHRRQG
F7FKU2-S1451	1.38433	1.36763	0.309444	0.800279	0.314494	0.191676	S	0.865775	F7FKU2	1451		ARHGEF11	ELAHRELLKSLGGESSGGTTPVGSFHTEAAR
F7FKU2-S628	1.69683	0.161687	1.24095	1.10105	1.11446	2.43306	S	0.999716	F7FKU2	628		ARHGEF11	EMKRSRKAENVPRSRSDVDMDAAAEATRLHQ
A0A5F7ZJ98-S222	10.3474	7.55269	15.8179	4.93238	3.4353	17.1569	S	0.999981	A0A5F7ZJ98	222			SQDESKLKMTECRRASSPSLIERNGLKLSLS
A0A5F7ZJ98-S223	20.5587	20.7312	25.6937	11.8692	5.7721	41.1724	S	0.999998	A0A5F7ZJ98	223			QDESKLKMTECRRASSPSLIERNGLKLSLSP
F7AFL1-S108	0.425561	1.12779	0.375743	1.20903	1.03882	2.50673	S	1	F7AFL1	108	Ubiquitin carboxyl-terminal hydrolase	USP14	ELKDALKRYAGALRASGEMASAQYITAALRD
F7AFL1-S457	4.97819	7.49677	4.24285	7.9241	5.93798	0.178107	S	1	F7AFL1	457	Ubiquitin carboxyl-terminal hydrolase	USP14	VLLYGPRRVEIMEEESE______________
A0A5F8ADJ1-S765	2.10535	0.741214	4.46487	0.127722	0.0996079	0.367064	S	0.808455	A0A5F8ADJ1	765		LMTK2	NAGFTEAMLETSRRNSLDTELQFVENKPGLS
F7GTQ2-S364	0.110759	0.89201	0.356984	0.753538	0.53952	0.169869	S	0.903498	F7GTQ2	364	Serine/threonine-protein kinase	PRKD3	INSDSSRGLDDTEESSPPEDKMFFLDPSDLD
F7GTQ2-S213	0.798666	0.834875	0.325083	2.10201	2.65031	5.65707	S	0.999999	F7GTQ2	213	Serine/threonine-protein kinase	PRKD3	FKIPNNCSGVRKRRLSNVSLPGPGLSVPRPL
F7GTQ2-S216	0.189751	0.1952	0.137698	0.424527	0.570742	1.23117	S	0.999996	F7GTQ2	216	Serine/threonine-protein kinase	PRKD3	PNNCSGVRKRRLSNVSLPGPGLSVPRPLQPE
A0A1D5QG49-S87	0.465637	0.404	0.240139	2.36296	0.222024	1.51365	S	1	A0A1D5QG49	87		PAH	LKKDEYEFFTHLDKRSLPALTNIIKILRHDI
F7BXG6-S94	2.19436	208.216	174.763	4.2955	145.922	506.339	S	1	F7BXG6	94		NAP1L4	ITGDVEPTDAESEWHSENEEEEKLAGDMKNK
F7BXG6-S16	14.5939	6.79917	10.8185	7.98472	20.8484	11.1483	S	1	F7BXG6	16		NAP1L4	MQNPRVLAALQERLDSVPHTPSSYIETLPKA
F7BXG6-S23	0.522638	0.607116	0.0713306	0.200328	0.283982	0.178558	S	0.890009	F7BXG6	23		NAP1L4	AALQERLDSVPHTPSSYIETLPKAVKRRINA
A0A1D5QG69-S1303	0.220919	0.286712	0.133558	0.130311	0.900964	0.301141	S	1	A0A1D5QG69	1303		MAST2	LSGHVAQAFPTKLHLSPPLGRQLSRPKSAEP
A0A1D5QG69-S798	0.132753	3.76314	2.02505	4.62233	11.4654	8.17408	S	0.999996	A0A1D5QG69	798		MAST2	LLEERRTPPPTKRSLSEEKEDRSDGLAGLKG
A0A1D5QGC8-S928	0.240859	0.15754	0.487335	0.108761	0.257183	0.400467	S	0.999432	A0A1D5QGC8	928			SSHSLSEYSHGQSPRSPISPELHSAPLTPVA
A0A1D5QGC8-S982	0.592167	1.185	0.983001	0.876459	0.744328	1.71376	S	0.999954	A0A1D5QGC8	982			QSVQPWERRTFPLAHSPQAECEDQLDAQERA
F7FRR6-S1242	0.252067	0.664501	0.144353	0.154093	0.259799	0.409181	S	1	F7FRR6	1242		SCRIB	HRNSLESISSIDRELSPEGPGKEKEPPGQTL
F7FRR6-S35	1.48382	1.95853	1.84476	2.25255	3.52266	2.85789	S	1	F7FRR6	35		SCRIB	RHCSLQAVPEEIYRYSRSLEELLLDANQLRE
F7FRR6-S857	1.43707	0.916586	1.97223	1.87093	1.22436	0.643512	S	1	F7FRR6	857		SCRIB	ERRGGGLRLPLLPAESPGPLRQRHVACLARS
F7FRR6-S515	2.5383	3.21204	2.62033	6.2703	1.88673	0.0805424	S	1	F7FRR6	515		SCRIB	PDPGSPLPAEEEKRLSAESGLSEDSRPSAST
F7FRR6-S524	3.87866	4.15048	13.1632	6.72078	0.167677	1.67468	S	0.999983	F7FRR6	524		SCRIB	EEEKRLSAESGLSEDSRPSASTVSEAEPEGP
F7FRR6-S527	9.26809	10.3518	14.5589	14.2186	2.53538	8.42521	S	0.999717	F7FRR6	527		SCRIB	KRLSAESGLSEDSRPSASTVSEAEPEGPSAE
F7FRR6-S532	2.23798	0.276408	2.5635	3.93196	0.185833	5.83826	S	0.994671	F7FRR6	532		SCRIB	ESGLSEDSRPSASTVSEAEPEGPSAEARGGS
F7FRR6-S839	4.00708	2.99086	5.49597	2.99841	2.20652	5.46933	S	1	F7FRR6	839		SCRIB	ENAVTITPLRPEDDYSPRERRGGGLRLPLLP
F7FRR6-S1230	7.75392	10.3238	15.5338	7.8457	6.02767	0.466099	S	1	F7FRR6	1230		SCRIB	GVIANPFAAGISHRNSLESISSIDRELSPEG
F7FRR6-S1236	0.132757	0.182919	1.1701	0.204836	0.193808	0.466099	S	0.947466	F7FRR6	1236		SCRIB	FAAGISHRNSLESISSIDRELSPEGPGKEKE
F7FRR6-S1150	3.38943	3.44213	4.2747	7.76503	4.09965	9.31245	S	0.999655	F7FRR6	1150		SCRIB	NPRDPTDEGIFISKVSPTGAAGRDGRLRVGL
A0A5F8A5Z6-S265	0.963898	0.950105	0.292832	2.0966	1.71736	1.81389	S	0.753131	A0A5F8A5Z6	265			GCSGPADSECPPPPSSPVHKAELEKKLSSER
A0A5F8A5Z6-S668	0.928307	0.761982	0.102961	0.51542	0.557969	0.856376	S	0.993439	A0A5F8A5Z6	668			LGLAIEPKSGTSNPQSPVFRHRTLENSPISS
A0A1D5QGR2-S7	0.383123	1.90273	0.0537236	0.0441381	15.5124	0.320694	S	1	A0A1D5QGR2	7			_________MSGTRASNDRPPGAGGVKRGRL
A0A1D5QVV7-S191	0.350165	0.0719209	0.653573	0.498559	0.137163	0.177519	S	1	A0A1D5QVV7	191		ERC1	ESKLSSSMNSIKTFWSPELKKERALRKDEAS
F7H6K8-S3307	0.346463	0.0709371	0.217908	0.157925	0.15653	0.302138	S	0.999821	F7H6K8	3307		WDFY3	AAWCTDSGSDDSRRWSDQLSLDEKDGFIFVN
A0A1D5QGW6-S647	0.874069	0.671683	0.615124	0.23641	0.370273	0.236347	S	1	A0A1D5QGW6	647		ABLIM1	LPDGHMPAMRMDRGVSMPNMLEPKIFPYEML
A0A1D5QGW6-S341	16.4415	15.9544	12.373	15.3755	20.0329	27.1784	S	0.99999	A0A1D5QGW6	341		ABLIM1	SSESIYSRPGSSIPGSPGHTIYAKVDNEILD
A0A1D5QGW6-S396	6.80241	3.70847	5.12314	4.23332	5.12194	1.40617	S	1	A0A1D5QGW6	396		ABLIM1	EPFYTSGYDDKQERQSLGESPRTLSPTPSAE
A0A1D5QGW6-S400	25.5633	23.1682	22.611	34.4662	13.0648	32.0512	S	1	A0A1D5QGW6	400		ABLIM1	TSGYDDKQERQSLGESPRTLSPTPSAEGYQD
A0A1D5QGW6-S527	42.6677	60.054	28.8759	14.9942	16.8176	67.6234	S	1	A0A1D5QGW6	527		ABLIM1	GPPSFAAVGPDMRRRSSGREEDDEELLRRRQ
A0A1D5QGW6-S528	5.66389	7.59569	3.00555	3.1518	3.44611	6.97307	S	1	A0A1D5QGW6	528		ABLIM1	PPSFAAVGPDMRRRSSGREEDDEELLRRRQL
A0A1D5QGW6-S447	0.182163	0.0621949	0.293075	0.230201	0.215231	0.146635	S	0.999994	A0A1D5QGW6	447			SPVYSRHSYTPTTSRSPQHFHRPDQGINIYR
A0A1D5QGW6-S426	7.99006	3.78018	7.48309	4.01961	10.8835	8.03833	S	0.999928	A0A1D5QGW6	426		ABLIM1	EGYQDVRDRMIHRSTSQGSISSPVYSRHSYT
A0A1D5QGW6-S596	4.05805	3.60235	2.93812	5.64794	4.75935	6.86948	S	0.999967	A0A1D5QGW6	596		ABLIM1	SPINSASYIPSSKTASLPGYGRNGLHRPVST
A0A1D5QGW6-S326	33.5826	43.9246	0.0956844	34.8589	33.4246	1.48052	S	0.97886	A0A1D5QGW6	326		ABLIM1	IRRTGRSPSLQPTRTSSESIYSRPGSSIPGS
A0A5F8A1K7-S23	1.03617	0.913235	1.35877	1.53698	0.107725	0.1805	S	0.945285	A0A5F8A1K7	23		CASC3	RASQDTEDEESGASGSDSGGSPLRGGGSCSG
A0A5F8A1K7-S148	2.32992	2.13716	3.26228	0.911391	0.782053	0.149921	S	1	A0A5F8A1K7	148		CASC3	EEKPDTKGTVTGERQSGDGQESTEPVENKVG
A0A5F8A1K7-S363	0.337684	0.325938	0.374756	0.131872	0.126705	0.630946	S	1	A0A5F8A1K7	363		CASC3	SYRSRRLEQTPVRDPSPEAADVPVLGSPEKE
A0A5F8A1K7-S265	1.91623	1.68144	1.57077	1.70986	1.01481	2.04619	S	0.999987	A0A5F8A1K7	265		CASC3	PDDIKPRRIRKPRYGSPPQRDPNWNGERLNK
F6PPD8-S222	3.70853	5.56328	4.51412	2.69904	2.82341	8.65651	S	0.999777	F6PPD8	222		RAB43	EEEEEINIYAVTEEESDEEGSQEKGGDDGQQ
A0A1D5QH14-S567	0.745721	0.138718	0.839638	6.55061	3.72391	14.4157	S	0.999955	A0A1D5QH14	567			SLDRVESVFETLVEDSPEEESTLTKLGNTIS
A0A5F8AUJ3-S719	1.83974	0.139285	1.65558	1.93624	0.152885	2.89248	S	0.888813	A0A5F8AUJ3	719		VAV2	KYPYKSRERSASRASSRSPVFTPRVIGTAVA
A0A5F8AUJ3-S721	4.34292	2.30299	3.90638	11.3135	9.83033	2.89248	S	0.999999	A0A5F8AUJ3	721		VAV2	PYKSRERSASRASSRSPVFTPRVIGTAVARY
A0A1D5QH18-S699	0.331941	0.275517	0.388426	0.530073	0.320275	0.20832	S	0.999999	A0A1D5QH18	699			SSPINRPSSATNKALSPVTSRTPGVAASAPT
A0A1D5QH18-S904	0.627881	0.316592	1.01435	0.143811	1.19132	6.03927	S	0.952554	A0A1D5QH18	904			ESSLDSGISGRKRKASVSLTDDEVDDEEETI
A0A1D5QH18-S1614	0.081246	0.083226	0.560047	2.00027	1.8801	0.492381	S	1	A0A1D5QH18	1614			NALAVGEPGTASKPASPIGGPTQEEKTRLLK
F6TYT5-S203	1.33111	8.80345	3.32942	12.1749	6.50939	15.9493	S	0.99376	F6TYT5	203		GORASP1	APLHDALPPGPTLEDSPSLETGSRQSDYMEA
F6SRV4-S69	0.753956	0.151852	0.952654	0.275762	0.131166	0.197491	S	0.997263	F6SRV4	69		HN1L	PQNIPKRTNPPGGKGSGIFDESTPVQTRQHL
A0A1D5QH68-S327	6.31468	10.1139	5.30244	44.1431	39.2806	32.2494	S	0.99999	A0A1D5QH68	327			CVDSITALKAVERADSPSEHGPRKSYSLGSI
A0A1D5QH76-S241	0.97887	0.943483	0.885946	0.390023	1.27624	1.03714	S	1	A0A1D5QH76	241		CLASP2	VQSSGGMILSVCKDKSFDDEESVDGNRPSSA
F6W6V3-S437	0.126374	0.174175	0.275146	0.169981	0.14681	0.12881	S	0.999998	F6W6V3	437		ARFGAP3	RKQAAGNYSLSNVLPSAPDMAQFKQGVRSVA
F6W6V3-S331	0.299847	0.100601	0.576581	0.141324	0.192769	0.296605	S	1	F6W6V3	331		ARFGAP3	ISHSVTSDMQTIEQESPIMAKPRKKYNDDSD
F7FXH1-S219	5.21059	7.03407	2.10772	1.68183	1.98852	9.46148	S	1	F7FXH1	219		ABCF1	PPKQGKEKARKAEQGSEEEEGEEEEEEGGES
F7FXH1-S96	0.627997	0.527189	0.328082	0.61892	0.931756	0.203847	S	0.999963	F7FXH1	96		ABCF1	DDGEEKELMERLKKLSVPASDEEDEVPAPKP
F7FXH1-S100	1.25271	2.6033	0.54322	1.19806	0.657674	4.64398	S	1	F7FXH1	100		ABCF1	EKELMERLKKLSVPASDEEDEVPAPKPRGGK
F7H3S6-S37	1.06162	2.77095	1.80467	2.03613	1.44282	6.27823	S	0.999747	F7H3S6	37	GTP:AMP phosphotransferase AK3, mitochondrial	AK3	TVSSRITTHFQLKHLSSGDLLRDNMLRGTGF
A0A5F7Z923-S576	0.327415	0.992464	0.109902	0.735311	0.489417	0.159277	S	1	A0A5F7Z923	576		CEP85	EGTSQALREEAQRRDSALQQLRTAVKELSVQ
A0A1D5RCF2-S1153	0.841539	0.762451	0.0604312	0.497051	0.18288	0.18704	S	0.840153	A0A1D5RCF2	1153			SEFGHSDTCWMPGQSSPSRRTKSSALKLSTF
A0A1D5QHM4-S295	0.494648	0.156384	0.432888	0.27847	0.216283	0.652263	S	1	A0A1D5QHM4	295	Ubiquitin carboxyl-terminal hydrolase	USP33	DWQKEKICNKINKVNSEGELDKDRDSISETV
H9FQ52-S115	0.400225	0.0369251	0.263358	0.188398	0.255969	0.392755	S	0.968901	H9FQ52	115		CRIP2	ERKASGPPKGPSRASSVTTFTGEPNTCPRCS
G7MYI0-S54	5.07142	3.36356	8.20026	5.86094	4.29566	2.88987	S	0.998936	G7MYI0	54		ZFP36L1	KAVGTPAGGGFPRRHSVTLPSSKFHQNQLLS
G7MYI0-S92	2.65623	1.59372	1.61171	0.101967	1.97921	0.196109	S	0.999995	G7MYI0	92		ZFP36L1	PALSSRDSRFRDRSFSEGGERLLPTQKQPGS
A0A1D5QHV5-S221	9.37426	8.6844	21.483	17.0616	6.31838	18.4506	S	1	A0A1D5QHV5	221		AKAP8L	TADFRTKKKKRKQGGSPDEPDSKATRTDCSD
A0A1D5QHV5-S240	1.05359	0.232805	1.39341	1.15655	0.0399523	0.347416	S	0.966084	A0A1D5QHV5	240		AKAP8L	PDSKATRTDCSDNSDSDNDEGTEGEATEGLE
F7C500-S303	0.103461	0.11483	0.172096	0.324025	1.69386	6.66735	S	0.989602	F7C500	303		LOC693974	CLNHPTFQTQRLLDRSPSRSAKRKPYHVESS
F7F5Q7-S802	1.37963	3.15097	0.0778631	2.48547	1.5374	3.2199	S	0.999603	F7F5Q7	802		TJP1	NQLVWVSEGKADGATSDDLDLHDDRLSYLSA
F7F5Q7-S1608	20.4063	25.3239	4.88874	11.6159	9.16342	22.773	S	0.9923	F7F5Q7	1608		TJP1	YQINNISTVPKAIPVSPSAVEEDEDEDGHTV
F7F5Q7-S267	5.24101	0.893736	4.43367	1.30419	0.0709827	5.12846	S	0.999906	F7F5Q7	267		TJP1	VQRDERATLLNVPDLSDSIHSANASERDDIS
F7F5Q7-S269	2.33053	1.53037	2.05855	0.0957895	1.27915	1.32846	S	0.996006	F7F5Q7	269		TJP1	RDERATLLNVPDLSDSIHSANASERDDISEI
F7F5Q7-S272	0.991868	0.591562	0.632008	0.492043	1.86754	2.53628	S	0.977529	F7F5Q7	272		TJP1	RATLLNVPDLSDSIHSANASERDDISEIQSL
F7F5Q7-S276	4.54238	0.155787	2.24257	0.14537	0.121751	0.270028	S	0.999753	F7F5Q7	276		TJP1	LNVPDLSDSIHSANASERDDISEIQSLASDH
F7F5Q7-S289	1.10062	1.85504	0.456794	0.119622	0.819266	2.82723	S	0.999558	F7F5Q7	289		TJP1	NASERDDISEIQSLASDHSGRSHDRPPRRSR
F7F5Q7-S292	6.6938	4.07248	7.73288	1.56943	2.55923	8.95288	S	0.999972	F7F5Q7	292		TJP1	ERDDISEIQSLASDHSGRSHDRPPRRSRSRS
F7F5Q7-S295	2.37783	1.37312	2.5003	0.727855	1.39187	3.13725	S	0.999976	F7F5Q7	295		TJP1	DISEIQSLASDHSGRSHDRPPRRSRSRSPDQ
F7F5Q7-S891	0.876178	1.26562	0.0577791	0.29748	0.13107	0.851515	S	0.999999	F7F5Q7	891		TJP1	DSSGMHHENQTYPPYSPQAQPQPIHRIDSPG
F7F5Q7-S158	5.73092	26.8072	4.25065	19.8419	8.38216	64.4035	S	1	F7F5Q7	158		TJP1	SEKIWPRDRSASRERSLSPRSDRRSVASSQP
F7F5Q7-S160	5.73092	26.8072	4.25065	19.8419	8.38216	64.4035	S	1	F7F5Q7	160		TJP1	KIWPRDRSASRERSLSPRSDRRSVASSQPAK
F7F5Q7-S609	4.77437	1.60093	5.49662	3.37035	5.06529	2.95606	S	0.999836	F7F5Q7	609		TJP1	WRFRGLRSSKRNLRKSREDLSAQPVQTKFPA
F7F5Q7-S117	6.54422	9.04566	3.53054	2.96028	4.59672	15.2018	S	1	F7F5Q7	117		TJP1	KKVQIPVSRPDPEPVSDNEEDSYDEEIHDPR
F7F5Q7-S123	5.29184	6.29885	3.54092	2.21882	0.483961	9.45232	S	1	F7F5Q7	123		TJP1	VSRPDPEPVSDNEEDSYDEEIHDPRSGRSGV
F7F5Q7-S960	0.52306	0.569651	0.320803	0.0793219	0.121057	0.233102	S	0.999881	F7F5Q7	960		TJP1	NVRLEEPTPAPSTTYSPQADSLRTPSTEAAH
F7F5Q7-S1103	0.856103	0.0988716	0.754107	0.289034	0.283061	0.279818	S	0.980872	F7F5Q7	1103		TJP1	DKQPYPSRPPFDNQHSRDLDSRQHPEESSER
F7F5Q7-S1358	0.385913	0.102053	0.369373	0.221174	0.144398	0.140247	S	0.999996	F7F5Q7	1358		TJP1	DEEYYRKQLSYFDRRSFENKPPAHIAASHLS
A0A1D5QHY7-S447	2.36238	1.75566	2.35708	0.863454	1.13539	2.39529	S	1	A0A1D5QHY7	447			RQIKPLTQKEPVRADSPVHMEQQSRTELDKQ
A0A1D5QHY7-S535	0.439722	0.534371	0.408002	0.785182	0.38849	0.697887	S	0.999946	A0A1D5QHY7	535			STRQGARQLHVLVPQSPPTDLPGLTRDITQD
A0A1D5QHY7-S337	1.07299	0.375445	0.553083	0.375794	0.215394	0.391791	S	0.999987	A0A1D5QHY7	337			STPPVRRLELLPSAESPVRWLEQPESHQRLA
A0A1D5RI22-S85	2.3061	3.38758	2.10715	0.109166	2.9858	4.89043	S	0.999355	A0A1D5RI22	85		TBC1D22A	GPGLQQKPRPEAEPPSPPSGDLRLVKSVSES
A0A1D5RI22-S120	6.94273	5.22958	5.4609	12.3956	14.4084	27.8777	S	0.968728	A0A1D5RI22	120		TBC1D22A	PAESASDAAPLQRSQSLPHAATVTLGGTSDP
A0A1D5RI22-S98	5.01337	3.98317	3.84869	8.44274	5.96253	12.8917	S	0.998598	A0A1D5RI22	98		TBC1D22A	PPSPPSGDLRLVKSVSESHTSCPAESASDAA
A0A1D5QI05-S543	0.118753	0.481056	0.449587	0.639964	0.551978	0.857984	S	0.983232	A0A1D5QI05	543		FAM160A2	RACRTWSAPYDGERPSPEPSPFGSRTKKRSL
A0A5F8AJ59-S188	0.354527	0.494231	0.239087	1.85115	0.156594	2.74533	S	0.978501	A0A5F8AJ59	188		POMGNT1	SWGDPVLLKTDVPLSSAEEAECHWADTELNR
A0A1D5QI24-S453	0.440308	0.638816	0.102983	1.31544	0.10788	0.244669	S	0.99599	A0A1D5QI24	453			QILTRVNDRVARHFESQSDDACFHEKKQIPC
A0A5F8AC82-S114	1.60747	1.99181	3.44165	3.08919	3.09597	0.191863	S	1	A0A5F8AC82	114		BNIP2	DDLPKPKTTEVIRKGSIAEYTAAEEKEDGRR
A0A1D5QQ00-S1211	0.999081	0.609894	0.598211	0.3243	0.492023	0.178983	S	1	A0A1D5QQ00	1211		LOC706392	RSHVLTEQSGVRVLHSPPAVRRVDSITVAGG
F7H3U6-S337	0.176855	0.101779	0.172523	0.136358	0.971761	0.675748	S	1	F7H3U6	337		LUC7L2	KRRSSKERFRDQDLASCDRDRSSRDRSPRDR
H9EQP6-S87	5.19718	15.0544	4.05976	3.90009	0.178369	5.52936	S	0.787603	H9EQP6	87		HN1	GGREDLESSGLQRRNSSEASSGDFLDLKGEG
A0A1D5QI98-S625	0.380557	0.109924	0.0962544	0.0985002	0.362456	0.694615	S	0.785808	A0A1D5QI98	625		N4BP2	DNEDTISEKEENVLSSSLKHLDFIEEKNLDV
A0A1D5QI98-S607	1.00214	0.822559	1.28469	1.67714	1.05214	1.90352	S	0.999969	A0A1D5QI98	607		N4BP2	ERIELCAYSCEDRSTSPRDNEDTISEKEENV
A0A1D5QI98-S724	1.62176	0.0776912	1.25942	0.131703	0.119916	0.138393	S	0.769309	A0A1D5QI98	724		N4BP2	KGNSKTDTDSSMERVSPSTCYSENNQEDCDL
A0A1D5QIB8-S31	0.887679	0.154722	1.43463	0.114908	0.149539	0.226688	S	0.999995	A0A1D5QIB8	31			QEELVDLPKDYLLSGSEDEGDNDGEREHQKL
A0A1D5QIB8-S406	13.192	0.26554	8.05855	0.131992	0.179408	11.2059	S	1	A0A1D5QIB8	406			QEDPEQLPEPEAHEVSESEGEDRPVAEEEIL
A0A1D5QIB8-S408	16.5218	0.133435	15.3398	5.42498	1.99143	20.5703	S	1	A0A1D5QIB8	408			DPEQLPEPEAHEVSESEGEDRPVAEEEILLR
A0A1D5QN39-S106	1.08551	1.69573	1.27273	2.07042	2.35635	2.67091	S	1	A0A1D5QN39	106		ERO1L	ISQCGRRDCAVKPCQSDEVPDGIKSASYKYS
A0A1D5QIF8-S188	0.61949	1.17494	0.104993	1.81217	2.91263	3.24533	S	0.99593	A0A1D5QIF8	188		YWHAE	AKAAFDDAIAELDTLSEESYKDSTLIMQLLR
A0A1D5QIF8-S24	0.362578	0.330661	0.0996837	0.432182	0.137556	0.954394	S	0.999979	A0A1D5QIF8	24		YWHAE	AGMDVELTVEERNLLSVAYKNVIGARRASWR
A0A1D5QII7-S461	5.81136	8.50874	5.49168	9.48741	4.36464	9.79525	S	0.999981	A0A1D5QII7	461			GHDAFELKEHHTSAYSPPRAGREH_______
A0A1D5QII7-S352	1.0082	1.34076	1.61436	1.16964	1.36558	2.56975	S	1	A0A1D5QII7	352			QDPERVTLQDYRLPDSDDDEDEETAIQRVLQ
A0A1D5QII7-S143	0.515342	0.69141	1.21082	0.503525	2.10671	0.269002	S	1	A0A1D5QII7	143			HEVLTRGSSANASKWSPPQNYKKRVAALEAR
A0A1D5QII8-S1116	5.61931	7.49745	5.4025	6.40434	6.59547	0.631911	S	1	A0A1D5QII8	1116		MYO9B	KEDITYRLPELDPRGSDEENLDSETSASTES
A0A1D5QII8-S477	0.54581	0.0682527	0.43933	0.365945	0.302635	0.611219	S	0.999387	A0A1D5QII8	477		MYO9B	RATGAALTPTEERRISFSTSDVSKLLPSPAK
A0A1D5QII8-S365	0.123085	0.589824	0.32504	0.381045	0.296947	0.8773	S	0.999999	A0A1D5QII8	365			VGKVSEETEKTLPAGSPRPSQVERPTSLALD
A0A1D5QII8-S413	11.618	15.7348	8.7521	8.41201	6.73158	10.951	S	0.999992	A0A1D5QII8	413		MYO9B	KSKPCGSPRVQEKPDSPGGSTQIQRYLDSER
A0A1D5QIJ6-S1798	0.244976	0.265041	0.254575	0.126483	0.424227	0.128435	S	0.988979	A0A1D5QIJ6	1798		SRCAP	SKDEPDTLTLRSDPPSPPSTATSFGGPRPRR
F6ZFY9-S188	6.64541	3.16217	8.94177	1.49003	2.20989	0.162209	S	1	F6ZFY9	188		SLTM	SEASKPKDGQDAIAQSPEKESKDYEMNANHK
F6ZFY9-S489	0.0632524	1.31457	1.65852	0.193381	3.70564	5.58321	S	1	F6ZFY9	489		SLTM	RYEKIHGRSKEKERASLDKKRDKDYRRKEIL
F6ZFY9-S452	1.14812	0.717782	0.836274	1.88872	2.98545	4.15108	S	1	F6ZFY9	452		SLTM	ESIKKSEEKKRISSKSPGHMVILDQTKGDHC
F6RZP3-S429	3.40032	0.105656	0.1119	2.08806	1.27287	7.58115	S	0.999931	F6RZP3	429		EPN1	FDMSGVRGSLAEAVGSPPPAATPTPTPPTRK
F6RZP3-S410	0.626282	3.67439	0.543786	1.01835	0.929394	0.228184	S	1	F6RZP3	410		EPN1	SAGELELLAGEVPARSPGAFDMSGVRGSLAE
F6RZP3-S5	3.40719	2.09039	6.91687	2.4923	1.0126	3.78684	S	0.989029	F6RZP3	5		EPN1	___________MSTSSLRRQMKNIVHNYSEA
F6RZP3-S395	32.0045	13.5048	18.4433	30.7937	17.4283	53.0535	S	0.966171	F6RZP3	395		EPN1	SDFDRLRTALPTSGSSAGELELLAGEVPARS
H9YY65-S66	4.70646	0.155414	3.53069	0.115108	2.73651	15.1731	S	0.997095	H9YY65	66		C18H18orf25	VISSMPCLLMELRRDSSESQLASTESDKPTT
A0A1D5QIX4-S971	1.74065	4.57063	2.8901	1.46541	0.576617	2.66455	S	1	A0A1D5QIX4	971		PER1	PSLPALPPSPPRRPDSPLFNSRCSSPLQLNL
A0A1D5QJ24-S539	0.256001	0.328111	3.61185	0.216205	2.21815	3.90894	S	0.998905	A0A1D5QJ24	539		GIT1	SQEGSRHTSKLSRHGSGADSDYENTQSGDPL
A0A1D5QJ24-S543	3.17888	2.88142	0.362996	1.84745	0.228888	0.471803	S	0.989362	A0A1D5QJ24	543		GIT1	SRHTSKLSRHGSGADSDYENTQSGDPLLGLE
A0A1D5QJ24-S309	0.313995	0.684309	0.218967	0.652656	0.802108	0.890314	S	0.942348	A0A1D5QJ24	309		GIT1	ILSEAKRRQQGKSLSSPTDNLELSLRSQSDL
A0A1D5QJ24-S335	1.67655	4.30909	1.58687	0.137407	2.05471	0.327084	S	0.999988	A0A1D5QJ24	335		GIT1	SQSDLDDQHDYDSVASDEDTDQEPLRSTGAT
A0A1D5QJ37-S104	1.51281	1.20604	0.550292	0.767524	0.682196	0.247845	S	0.997434	A0A1D5QJ37	104			HPYKHSFRARGSASYSPPRKRSSQDKKMSPS
A0A5F8AAX6-S191	0.745517	0.711183	0.88201	1.64683	1.18527	0.17909	S	1	A0A5F8AAX6	191			VPPYMIASKEAVREGSPANWKRKEKLPQVTR
F7AIB6-S219	0.640274	0.897259	0.898042	0.848215	0.442153	1.10903	S	0.999969	F7AIB6	219		MAP3K3	NSLSGSCQSLDRSADSPSFRKSRMSRAQSFP
A0A1D5QJ68-S211	0.0777551	0.132688	0.294542	0.306216	0.17458	0.206208	S	0.999848	A0A1D5QJ68	211		LOC719596	LGLLGALMAEDGVRGSPPVPSGPPMEEDGLR
A0A1D5QJ68-S168	0.909252	1.11404	0.921161	1.49615	1.52786	1.64699	S	1	A0A1D5QJ68	168		LOC719596	HRGRRRGLAHPKNHLSPQEGGATPQVPSPCC
A0A1D5QJ68-S180	0.551165	0.122255	0.107653	0.951658	0.929115	0.528889	S	0.999977	A0A1D5QJ68	180		LOC719596	NHLSPQEGGATPQVPSPCCRFDSPRGPPPPR
A0A5F8AT46-S342	1.83123	0.150639	2.77579	3.57937	0.139395	2.75654	S	0.964921	A0A5F8AT46	342		DNMBP	CLENSLGVEEQRHETSDHEAEEPDRIISEAP
A0A5F8AT46-S359	1.1343	0.919982	0.654103	0.366702	0.839507	0.584405	S	0.98645	A0A5F8AT46	359		DNMBP	HEAEEPDRIISEAPTSPLGHLTSEYEADRNS
A0A1D5RHY1-S352	0.117895	0.102757	0.120755	0.134057	0.565868	0.141845	S	0.965735	A0A1D5RHY1	352		OPA1	TLSEGPHHVALFKDSSREFDLTKEEDLAALR
A0A1D5QJA8-S359	0.100489	0.123377	0.448599	0.514809	0.832307	0.144314	S	0.990007	A0A1D5QJA8	359		RALGAPB	CLVDAFLGISRPRSDSAPPTPVNRLSMPQSA
F7HB82-S87	0.263629	0.0937229	0.144208	0.103402	0.196875	0.600808	S	0.999386	F7HB82	87		FUBP1	QPDAKKVAPQNDCNRSVMTEEYKVPDGMVGF
A0A1D5R4B8-S1978	0.325197	0.089714	0.317883	0.716771	1.21412	0.235017	S	0.994893	A0A1D5R4B8	1978		FRYL	MDGRINHNSSLARTRSLSSLREKGMYDVQST
A0A1D5QJG7-S18	1.08183	0.240287	1.24525	1.82825	3.15041	0.229151	S	0.790514	A0A1D5QJG7	18	Calcium-transporting ATPase	ATP2B4	DMTNSDFYSKNQRNESSHGGEFGCTMEELRS
A0A1D5QJG7-S1074	0.18407	0.19075	0.157034	0.106544	0.482275	1.11922	S	1	A0A1D5QJG7	1074	Calcium-transporting ATPase	ATP2B4	KAFRSSLYEGLEKPESRTSIHNFMAHPEFRI
A0A1D5QJG7-S1077	1.81633	0.707821	1.53033	2.09688	3.19019	1.21401	S	0.832378	A0A1D5QJG7	1077	Calcium-transporting ATPase	ATP2B4	RSSLYEGLEKPESRTSIHNFMAHPEFRIEDS
A0A1D5QJJ7-S3	5.09259	0.103729	8.76713	19.0892	16.0231	22.4252	S	0.999963	A0A1D5QJJ7	3			_____________MASAETLTVFLKLLAAGF
F7AF32-S69	0.0856786	5.38042	0.0754666	1.15349	2.50583	0.234435	S	0.999527	F7AF32	69		TTC1	QEDQGEEECFHDCSASFEEEPGADKIENKSN
F7GLI4-S166	0.110408	1.99867	4.87528	1.37832	2.09857	5.2055	S	0.999997	F7GLI4	166		BUD13	DTSPPRRACHDSPDPSPPRRPQHNSSGASPR
F7GLI4-S236	2.9507	1.89289	1.71821	2.1952	1.47702	2.04039	S	1	F7GLI4	236		BUD13	LGSSDTQQLRRAHHDSPDLAPTVTHSLPRTK
F7GLI4-S153	2.50012	1.73313	0.616476	0.822718	0.977392	0.231046	S	0.997935	F7GLI4	153		BUD13	DTSPPRRIRHDSSDTSPPRRACHDSPDPSPP
F7GLI4-S128	5.32703	8.37082	5.74942	2.80675	3.86548	0.557362	S	0.999902	F7GLI4	128		BUD13	PDSSPKRARHDTPDPSPLRGARHDSDTSPPR
F7GLI4-S115	21.3563	0.196281	29.7298	0.264181	0.152625	0.372959	S	0.90474	F7GLI4	115		BUD13	TPDSSPRRVRHDTPDSSPKRARHDTPDPSPL
F7GLI4-S200	4.78369	3.16698	0.0860461	0.0711416	0.307552	0.143667	S	0.999934	F7GLI4	200		BUD13	HDSPDPSPPRRARRDSSDISTTRRVHNNSPD
F7GLI4-S290	0.808942	1.41132	0.777368	1.11707	0.563704	1.09327	S	1	F7GLI4	290		BUD13	SSLPKNSKYEYDPDLSPPRKKQTKSHFGDKK
A0A1D5QJR4-S1438	4.42322	6.22749	3.20724	4.0031	2.99964	10.8312	S	0.999996	A0A1D5QJR4	1438			PVPGPSVPPPEELQVSPGPRQQLPPRQLLQS
A0A1D5QJT5-S463	5.79047	0.158379	4.98443	10.9746	21.4196	0.115217	S	0.999347	A0A1D5QJT5	463		HOGA1	PPVIVETARSHQRSSSESYTQSFQSRKPFFS
A0A1D5QJT5-S48	7.04345	15.1745	7.31704	16.4569	16.5966	19.8411	S	0.999578	A0A1D5QJT5	48			GGAVRVAAAAAGSGPSPPGSPGHDRERQPLL
A0A1D5QJT5-S52	2.59975	5.61886	2.88308	5.88186	8.00712	3.20007	S	0.999999	A0A1D5QJT5	52			RVAAAAAGSGPSPPGSPGHDRERQPLLDRAR
A0A1D5QJW0-S273	0.642717	1.37861	1.71678	0.24132	0.104754	0.158854	S	1	A0A1D5QJW0	273		SLMAP	LRRVLQEKIEVVRKLSEVERSLSNTEDECTH
F7GKS8-S1745	2.75389	1.03092	0.743871	0.194258	0.508332	1.72287	S	0.998655	F7GKS8	1745		UTRN	DIENMLKVVEKHLESSDEDEKMDEERAQIEE
F7GKS8-S2172	3.66341	1.17311	3.60749	3.98176	3.47543	4.54001	S	0.754002	F7GKS8	2172		UTRN	LVSSASDIPVQSHRTSEISIPADLDKTITEL
F7GKS8-S2160	0.418116	0.0944856	0.683778	0.502161	0.335189	0.0976272	S	0.914917	F7GKS8	2160		UTRN	RIAAHPSVQKVVLVSSASDIPVQSHRTSEIS
A0A1D5R6R2-S329	2.29753	0.105026	0.564471	0.673359	1.0712	0.58693	S	1	A0A1D5R6R2	329		AS3MT	LIRPIGEKLPISGGCSALELKDIITDPFKLA
A0A1D5QK16-S161	34.7491	33.5361	16.7992	45.8249	31.2993	80.546	S	1	A0A1D5QK16	161		TGFB1I1	SGEQKEDQSEDKKRPSLPSSPSPGLPKPSAT
A0A1D5QK16-S165	5.60686	4.0559	0.782092	7.56796	4.8951	13.9852	S	0.933734	A0A1D5QK16	165		TGFB1I1	KEDQSEDKKRPSLPSSPSPGLPKPSATSATL
A0A1D5QK16-S167	4.05492	4.58584	1.37079	4.93736	3.40691	1.50395	S	0.999263	A0A1D5QK16	167		TGFB1I1	DQSEDKKRPSLPSSPSPGLPKPSATSATLEL
A0A1D5QK16-S92	1.62775	0.865615	0.503776	3.28199	1.18655	2.86425	S	1	A0A1D5QK16	92		TGFB1I1	SGDKDHLYSTVCKPRSPKPAAPAAPPFSSSS
A0A1D5QK16-S427	4.90054	7.65642	1.38181	16.4171	20.304	12.6627	S	0.999925	A0A1D5QK16	427		TGFB1I1	EGRPLCENHFHARRGSLCATCGLPVTGRCVS
A0A1D5QK16-S218	1.70179	2.87433	0.907061	1.30247	1.52867	0.343812	S	0.93606	A0A1D5QK16	218		TGFB1I1	PTQPPVASSTNEGSPSPPEPTGKGSLDTMLG
A0A1D5QK19-S530	0.732655	0.841577	0.499603	0.769232	0.118532	1.79781	S	0.999558	A0A1D5QK19	530		KDM2A	MKPAPRLTPVRPAAASPIVSGARRRRVRCRK
A0A1D5QK19-S28	0.16987	0.959848	0.301006	0.297495	0.466082	1.25782	S	1	A0A1D5QK19	28		KDM2A	RLRGTMRRRYEDDGISDDEIEGKRTFDLEEK
A0A1D5QK19-S690	1.59897	0.634242	1.61779	1.53898	3.06746	5.65108	S	0.98055	A0A1D5QK19	690		KDM2A	RPLRSCDEPLTPPPHSPTSMLQLIHDPVSPR
A0A1D5QK24-S670	8.73864	15.2739	5.36957	12.3068	8.02085	0.251183	S	1	A0A1D5QK24	670		PALLD	KLGFPKKASRTARIASDEEIQGTKDAVIQDL
A0A1D5QK24-S898	13.6173	26.0055	12.7001	0.0872758	19.6409	20.574	S	0.999302	A0A1D5QK24	898		PALLD	RLMVQAVNQRGRSPRSPSGHPHVRRPRSRSR
A0A1D5QK24-S280	1.70438	1.24378	0.759117	1.14793	0.508972	0.559106	S	1	A0A1D5QK24	280		PALLD	ALHFPAAPRFIQKLRSQEVAEGSRVYLECRV
A0A1D5QK24-S912	1.23563	5.57392	0.791898	2.89355	5.89832	3.30965	S	1	A0A1D5QK24	912		PALLD	RSPSGHPHVRRPRSRSRDSGDENEPIQERFF
A0A1D5QK24-S915	4.22226	3.47232	0.791898	1.42203	3.29465	2.30236	S	1	A0A1D5QK24	915		PALLD	SGHPHVRRPRSRSRDSGDENEPIQERFFRPH
A0A1D5QK24-S910	1.23563	5.57392	0.791898	2.89355	5.89832	3.30965	S	1	A0A1D5QK24	910		PALLD	SPRSPSGHPHVRRPRSRSRDSGDENEPIQER
A0A1D5QK29-S1182	0.343162	0.387235	0.178356	0.802342	1.12462	1.48134	S	0.998765	A0A1D5QK29	1182		SEC24B	RARSFITWLRDSRPLSPILHIVKDESPAKAE
A0A1D5QK38-S43	1.14485	1.89724	0.0961395	2.61566	0.292955	0.22227	S	1	A0A1D5QK38	43		RAF1	ISPTIVQQFGYQRRASDDGKLTDPSKTSNTI
A0A1D5QK38-S581	30.8415	29.115	26.3057	115.252	96.1943	119.592	S	0.999999	A0A1D5QK38	581		RAF1	IELLQHSLPKINRSASEPSLHRAAHTEDINA
A0A1D5QK38-S259	0.908775	1.0495	0.533694	2.77573	1.7868	0.899364	S	0.993332	A0A1D5QK38	259		RAF1	SPSSEGSLSQRQRSTSTPNVHMVSTTLPVDS
F7H131-S74	1.45326	3.11837	1.81749	2.64241	2.78711	6.79918	S	1	F7H131	74	Adenylate kinase 2, mitochondrial	AK2	IRRITGRLIHPKSGRSYHEEFNPPKEPMKDD
A0A1D5R8G2-S886	0.370002	0.715014	1.37802	0.151082	0.647775	0.218534	S	0.98952	A0A1D5R8G2	886		HMHA1	PTLLRPRPTEATVSLSSLVDYPHQARVIETL
A0A1D5R8G2-S554	0.159775	0.520796	0.3546	0.791116	0.467094	0.661144	S	0.999901	A0A1D5R8G2	554		HMHA1	PAKERRAGRGHQVHKSWPLSISDSDSGLDTG
A0A1D5QKA5-S1055	0.892783	0.334435	1.54142	0.972176	0.473934	0.973037	S	0.999993	A0A1D5QKA5	1055		ZNF609	WKQKPSIPPTLTKAPSLTDLVKSGPGKAKEP
A0A1D5QKA5-S576	2.09017	1.50052	1.35168	0.668493	0.719375	1.76874	S	1	A0A1D5QKA5	576		ZNF609	PARSATPKVRLVEPHSPSPSSKFSTKGLCKK
A0A1D5QKA5-S578	2.04696	1.16819	1.42132	0.20352	0.494163	0.312626	S	0.998295	A0A1D5QKA5	578		ZNF609	RSATPKVRLVEPHSPSPSSKFSTKGLCKKKL
A0A1D5QKA5-S1313	2.73966	1.60607	3.48867	3.52018	0.0701957	3.29936	S	0.999946	A0A1D5QKA5	1313		ZNF609	ALDILQQHASHYKSKSPTISDKTSQERDRGG
A0A1D5QKA5-S758	2.03654	0.184793	2.21114	1.1383	1.05364	1.76814	S	1	A0A1D5QKA5	758		ZNF609	SPLTPGKVCRVEEGKSPFRESSGDGMKMEGL
A0A1D5QKA6-S2153	0.911361	0.165196	0.979351	0.728481	0.229877	1.19985	S	0.999994	A0A1D5QKA6	2153	Histone-lysine N-methyltransferase	NSD1	MDLIDLTPRQKERAASPHEVTPQADEKMPVL
A0A1D5QKA6-S2016	0.239307	0.128564	0.473628	0.365692	0.293462	0.56423	S	0.999241	A0A1D5QKA6	2016	Histone-lysine N-methyltransferase	NSD1	QPAVAGPRPQLSDKPSPVTSPSSSPSVRSQP
A0A1D5QKA6-S1240	0.146779	0.0847495	0.167359	0.470401	0.495361	0.447887	S	0.912306	A0A1D5QKA6	1240	Histone-lysine N-methyltransferase	NSD1	IPSLEGELMPHRTAASPKETVEEGVEHDSGM
A0A5F7ZZ56-S4	1.20433	0.943906	0.506674	1.04321	0.114759	1.62431	S	0.981804	A0A5F7ZZ56	4		MME	____________MGRSESQMDITDINTPKPK
A0A5F7ZZ56-S6	8.76791	3.69864	9.52797	9.24524	10.4482	11.121	S	0.999993	A0A5F7ZZ56	6		MME	__________MGRSESQMDITDINTPKPKKK
F7GEL2-S187	0.251752	1.09192	1.0263	1.20863	0.979462	0.206451	S	0.999828	F7GEL2	187		CHMP2B	IEISGKMAKAPSAAGSLPSASTSKATISDEE
F7GEL2-S199	4.33108	8.29832	3.15929	6.27258	4.17468	10.9834	S	1	F7GEL2	199		CHMP2B	AAGSLPSASTSKATISDEEIERQLKALGVD_
A0A1D5QKI6-S52	1.4992	1.11224	0.121852	3.71269	4.38128	0.13557	S	0.999199	A0A1D5QKI6	52		GLIPR2	QQYSEALASTRILKHSPESSRGQCGENLAWA
A0A1D5R684-S854	1.25367	0.93669	2.35766	1.09537	0.638527	1.05482	S	1	A0A1D5R684	854		DAB2IP	PSTRLRQQSSSSKGDSPELKPRSVHKQGPSP
A0A1D5R684-S984	0.217823	0.206487	0.162967	0.987415	0.298792	0.308003	S	1	A0A1D5R684	984		DAB2IP	EDKDIQMKGIISRLMSVEEELKKDHAEMQAA
H9EQH1-S61	0.871619	0.0768026	1.68572	0.266804	0.918308	0.462098	S	0.943675	H9EQH1	61		MAP2K7	PLANDGGSRSPSSESSPQHPTPPARPRHMLG
A0A5F8AFU9-S458	0.496846	0.121844	0.418867	0.110957	0.325545	0.203551	S	1	A0A5F8AFU9	458		TNS2	SVDGSLTHTRGPLDGSPYAQVQRPPRQTPPA
A0A5F8AFU9-S443	1.76256	5.08114	1.95791	5.09572	0.164172	28.8482	S	1	A0A5F8AFU9	443		TNS2	VRWDSYENFNRHHEDSVDGSLTHTRGPLDGS
A0A5F8AFU9-S79	0.844329	0.113848	0.125713	2.44506	0.114933	1.82378	S	0.882011	A0A5F8AFU9	79		TNS2	LRRNTAPVRRIEHLGSTKSLNHSKQRSTLPR
A0A5F8AFU9-S10	1.52234	0.127575	0.0791201	4.96809	1.29253	8.74682	S	1	A0A5F8AFU9	10		TNS2	______MKPRKAEPHSFREKVFRKKPPVCAV
A0A5F8AFU9-S822	3.39562	3.29678	1.94267	1.95744	0.942295	3.64174	S	1	A0A5F8AFU9	822		TNS2	SISPGSPPYPQSRKLSYEIPTEEGGNRYPLP
A0A5F8AFU9-S908	4.64214	4.3211	0.112432	3.90364	0.111914	0.106721	S	0.997753	A0A5F8AFU9	908		TNS2	SPVQGKESTRRQDTRSPTSAPTQRLSPGEAL
A0A5F8AFU9-S97	0.451114	0.326155	0.129199	0.729392	1.04639	1.75168	S	0.999958	A0A5F8AFU9	97		TNS2	SLNHSKQRSTLPRSFSLDPLMERRWDLDLTY
A0A5F8AFU9-S625	0.474	0.272063	0.206177	0.469305	0.252537	0.299837	S	0.99988	A0A5F8AFU9	625		TNS2	YAEASMEKRRLCRSLSEGPYPCPPEMGKPAT
A0A5F8AFU9-S968	5.38712	0.42391	3.43592	2.94008	0.159384	0.681619	S	1	A0A5F8AFU9	968		TNS2	PTFPPSSPSDWPQERSPGGLSDGASPRSPVP
A0A5F8AFU9-S973	5.15431	0.551754	0.148323	3.38928	0.0947213	0.186384	S	0.992522	A0A5F8AFU9	973		TNS2	SSPSDWPQERSPGGLSDGASPRSPVPTTLPG
A0A5F8AFU9-S977	1.47797	1.82107	4.77	1.35094	0.148271	2.61874	S	1	A0A5F8AFU9	977		TNS2	DWPQERSPGGLSDGASPRSPVPTTLPGLRHA
A0A5F8AFU9-S980	3.84926	4.53941	1.49898	2.70729	1.51436	6.42708	S	1	A0A5F8AFU9	980		TNS2	QERSPGGLSDGASPRSPVPTTLPGLRHAPWQ
A0A5F8AFU9-S788	4.06315	0.0814737	2.58684	4.55916	0.228152	0.275021	S	0.999935	A0A5F8AFU9	788		TNS2	PSYCPAYGRVPHSCGSPGEGRGYPSPGAHSP
A0A5F8AFU9-S432	1.40345	3.57136	0.885231	5.10227	0.126724	11.0174	S	0.999943	A0A5F8AFU9	432		TNS2	VSVDYNTTEPAVRWDSYENFNRHHEDSVDGS
F7GN77-S856	0.331301	0.0713267	0.547515	0.59974	0.357908	0.412321	S	1	F7GN77	856		OTUD4	STVDEFPEARGEHVHSLPEASVSSKPEEGRT
F7GN77-S480	2.04246	1.76469	1.88255	0.383787	0.17144	0.158179	S	0.983394	F7GN77	480		OTUD4	STLENITDDKYATVSSPSKSKKLECPSPAEQ
F6Z3R0-S403	1.00684	1.10123	0.54828	1.63317	0.744898	2.74645	S	0.998225	F6Z3R0	403		LOC718031	KASEETLQSLKAMRPSPTQ____________
A0A5F8ARQ2-S56	0.835755	0.437199	0.547629	1.17832	0.432602	1.01984	S	1	A0A5F8ARQ2	56			TENDHINLKVAGQDGSVVQFKIKRHTPLSKL
A0A1D5QKR8-S112	86.8829	133.63	112.801	107.296	40.0856	70.0206	S	1	A0A1D5QKR8	112			HISGQHLVAVEEDAESEDEEEEDVKLLSISG
A0A1D5QKR8-S230	4.99241	4.13607	3.88276	5.73929	2.11334	0.277075	S	0.998382	A0A1D5QKR8	230			FKKQEKTPKTPKGPSSVEDIKAKMQASIEKA
A0A1D5QKR8-S126	1.74821	1.61477	1.21097	1.82668	0.484461	2.20699	S	0.999696	A0A1D5QKR8	126			ESEDEEEEDVKLLSISGKRSAPGGGSKVPQK
A0A1D5QKR8-S4	0.901426	0.180397	1.15972	0.956567	0.208308	9.83209	S	1	A0A1D5QKR8	4			____________MEDSVDMDMSPLRPQNYLF
A0A1D5QKR8-S10	0.901426	0.075092	1.15972	0.956567	0.0984912	9.83209	S	0.999999	A0A1D5QKR8	10			______MEDSVDMDMSPLRPQNYLFGCELKA
A0A1D5QKT0-S47	0.161694	0.964983	0.672619	0.215682	0.357861	0.944577	S	1	A0A1D5QKT0	47		PARK7	KVTVAGLAGKDPVQCSRDVVICPDASLEDAK
A0A5F8AGX3-S288	0.400708	1.1476	0.49067	1.15945	1.26775	3.86425	S	0.966133	A0A5F8AGX3	288		HACE1	WLVLIATELMKNKRDSTEITSILLKQKGQDQ
A0A1D5QKW6-S493	4.26085	7.02263	19.3508	6.41117	1.96758	9.90613	S	1	A0A1D5QKW6	493			MLEEEKDKEQRDRICSDEEEDEEKGGRRIMG
A0A1D5QKW6-S661	0.547402	0.115719	2.59943	0.136289	0.302419	0.268113	S	1	A0A1D5QKW6	661			ASGGLANPPPVNVEDSLDEELIRNPASSVEA
A0A1D5R9Y5-S42	0.489938	0.130618	0.941774	1.01034	0.0864501	0.374886	S	1	A0A1D5R9Y5	42			EPSVALYRLQEHVRRSLPELAQHKADMQRWE
A0A1D5QL00-S96	0.639579	0.255648	2.93662	0.167247	0.209729	0.191732	S	0.999997	A0A1D5QL00	96		NRBF2	LQASHKPSAEDAEGQSPLSQKYSPSTEKCLP
A0A1D5QL00-S103	0.0975205	2.53765	3.8119	2.1612	2.27003	3.74121	S	0.999634	A0A1D5QL00	103		NRBF2	SAEDAEGQSPLSQKYSPSTEKCLPEIQGIFD
A0A1D5QL01-S738	5.61019	1.35883	2.39853	1.80747	1.11487	2.48336	S	0.999977	A0A1D5QL01	738		PPP6R2	DFQPFCCSESGPRCSSPVDTERSRAEGSRSQ
A0A1D5QL01-S788	0.439627	0.733003	0.604516	0.191695	0.149431	1.0968	S	0.945696	A0A1D5QL01	788		PPP6R2	RKAPLLASDSSSSGGSDSEDYQKAASAVDAV
A0A1D5QL01-S289	0.0354839	0.386263	0.0959836	0.370103	0.148011	1.20251	S	0.999885	A0A1D5QL01	289		PPP6R2	TLLETRRVGTEGLVDSFSQGLERSYTVSSSV
A0A5F8AHM4-S101	0.302943	0.132256	0.168401	1.52475	1.05789	1.38216	S	0.999448	A0A5F8AHM4	101		DERL1	LMFRYPMDLGGRNFLSTPQFLYRWLPSRRGG
A0A1D5QL31-S1050	2.70543	4.99548	3.44788	7.15319	8.85387	0.523735	S	0.974905	A0A1D5QL31	1050			DTLQELVNQSKAAPQSPSVPKKPGPPVLSSD
A0A1D5QL44-S104	0.529776	0.101009	0.046316	0.563243	0.305741	1.7971	S	1	A0A1D5QL44	104		H6PD	AKALESLSCPKDMAPSHCAEEKDQFLQLSRY
A0A5F7ZU93-S1253	2.06506	0.164313	2.6252	0.287963	1.54903	0.154973	S	0.999902	A0A5F7ZU93	1253		NPAT	EEPIDIIKAPSSRRFSEDSSTSKVMVPPVTP
A0A5F7ZU93-S525	1.59366	0.1251	3.2207	1.36523	0.758764	1.2259	S	0.999957	A0A5F7ZU93	525		NPAT	SNDTIKLKTTFHGSKSPDSSEIHKSKIEINV
A0A1D5QLA5-S235	2.20647	0.0775731	0.989514	0.222864	0.243613	5.05834	S	0.999848	A0A1D5QLA5	235		DEPTOR	NFRRRRRLMELLNEKSPSSQETHDSPFCLRK
A0A1D5QLA5-S244	0.627697	0.0959198	0.6423	0.822675	0.144858	0.153629	S	0.905094	A0A1D5QLA5	244		DEPTOR	ELLNEKSPSSQETHDSPFCLRKQSHDNRKST
A0A1D5QLA7-S6	0.350471	0.983372	0.889597	0.0953522	0.166727	0.231681	S	0.997391	A0A1D5QLA7	6			__________MAEASSDPGAEEREELLGPTA
A0A1D5QLA7-S177	58.9282	46.4714	80.972	29.6526	56.3646	29.5438	S	1	A0A1D5QLA7	177		LSP1	EEQEEHQKCQQPRTPSPLILEGTIEHSSPPL
A0A1D5QLA7-S189	107.918	131.468	85.7603	61.5903	74.1012	42.0101	S	0.998272	A0A1D5QLA7	189		LSP1	RTPSPLILEGTIEHSSPPLSPTTKLIDRTES
A0A1D5QLA7-S193	18.1279	26.702	36.6403	7.59258	8.47348	1.82646	S	0.999157	A0A1D5QLA7	193		LSP1	PLILEGTIEHSSPPLSPTTKLIDRTESLNRS
A0A1D5QLA7-S111	6.57151	6.94681	9.52009	2.63373	4.67582	4.08938	S	1	A0A1D5QLA7	111		LSP1	GVQGASDSREPPRCRSPEGEQEDKPGLHAGE
A0A1D5QLA7-S204	1.75338	1.67652	2.23161	0.976857	2.1387	0.135252	S	0.997651	A0A1D5QLA7	204		LSP1	SPPLSPTTKLIDRTESLNRSIEKSNSVKKSQ
A0A1D5QLA7-S252	1.04148	2.25004	1.9927	1.28884	2.88262	1.82594	S	1	A0A1D5QLA7	252		LSP1	AIETAGRTPKLARQASIELPSMAVASTKSRW
A0A1D5QLA7-S208	1.0048	0.893119	1.13044	0.413941	1.1641	0.115911	S	1	A0A1D5QLA7	208		LSP1	SPTTKLIDRTESLNRSIEKSNSVKKSQPDLP
A0A1D5QLF8-S955	0.710674	0.98742	0.933114	1.19742	0.693713	1.20512	S	1	A0A1D5QLF8	955		ARID5B	EDLDLVIAGKKARAVSPLDPSKEVSGKEKAS
A0A1D5QLG3-S543	0.7545	1.97134	2.69592	0.175258	0.289676	1.85443	S	1	A0A1D5QLG3	543			GHEGNEKGAGPKPPGSEEEEEEQEESLAVAE
A0A1D5QLG3-S1091	1.8149	1.96013	3.19908	2.46726	0.115867	2.71129	S	0.999727	A0A1D5QLG3	1091		PLEKHG3	VLSLFDYEQLMAQEHSPPKPSSARETSPQRF
A0A1D5QLG3-S1128	0.433502	0.469689	0.6209	0.114761	0.307095	0.516567	S	0.916565	A0A1D5QLG3	1128		PLEKHG3	VSQRTTSPGGRLSARSPRSPTETFSWPDVRE
A0A1D5QLG3-S1131	0.107198	0.139817	0.277522	2.31472	0.1466	0.658003	S	0.962142	A0A1D5QLG3	1131		PLEKHG3	RTTSPGGRLSARSPRSPTETFSWPDVRELCS
A0A1D5QLG3-S579	2.12107	6.65359	6.50682	4.66787	1.5695	5.27636	S	0.997695	A0A1D5QLG3	579		PLEKHG3	RESEGSRSSRRPSGPSPTSAEKRMSFESVSS
A0A1D5QLG3-S832	4.02579	5.65351	12.8261	15.2034	5.8754	15.1881	S	0.999949	A0A1D5QLG3	832		PLEKHG3	NAEHHDAGFSVRRRESLSYIPKGLVRNSVSR
A0A1D5QLG3-S1172	0.484937	0.257779	0.0939134	0.467541	0.579583	0.48405	S	0.879983	A0A1D5QLG3	1172		PLEKHG3	AGGGGPCGPPVNRSHSVPENMVEPPLSARVG
A0A1D5QLG3-S1206	1.34139	0.654449	1.45611	0.523047	0.505459	0.288696	S	1	A0A1D5QLG3	1206		PLEKHG3	SLSTKRGRGGGEAARSPGPLPQSKQDGGETL
A0A1D5QLG3-S722	2.15734	1.69013	10.3711	2.29964	0.700344	3.03815	S	1	A0A1D5QLG3	722		PLEKHG3	RSSVAQEDSKSSGFGSPRLVSRSSSVLSLEG
A0A5F8A3K8-S1877	0.537351	0.57187	0.385249	0.929717	1.06179	0.427063	S	0.999863	A0A5F8A3K8	1877		MYH10	EVSTLKNRLRRGGPISFSSSRSGRRQLHIEG
A0A5F8A3K8-S1289	0.533941	0.603113	0.408825	0.794246	0.125028	0.471099	S	1	A0A5F8A3K8	1289		MYH10	LNLSSRIRQLEEEKNSLQEQQEEEEEARKNL
A0A5F8A3K8-S1894	3.09599	3.21226	2.78345	5.72036	2.195	15.7603	S	1	A0A5F8A3K8	1894		MYH10	SSSRSGRRQLHIEGASLELSDDDTESKTSDV
A0A5F8A3K8-S1898	33.043	34.7255	22.9897	39.0492	36.583	70.5329	S	0.999764	A0A5F8A3K8	1898		MYH10	SGRRQLHIEGASLELSDDDTESKTSDVNETQ
A0A5F8A3K8-S1917	1.52397	3.42555	1.71098	0.163036	1.5232	3.16773	S	1	A0A5F8A3K8	1917		MYH10	TESKTSDVNETQPPQSE______________
F7DZT6-S94	0.248753	0.252418	0.0752283	0.877697	1.42712	0.313303	S	1	F7DZT6	94		RPL7A	VHRKTCTTVAFTQVNSEDKGALAKLVEAIRT
A0A1D5QLM0-S61	2.53067	0.173896	1.91347	1.16002	0.162282	0.178135	S	0.770619	A0A1D5QLM0	61		YAP1	QAPPAGHQIVHVRGDSETDLEALFNAVMNPK
A0A1D5QLM0-S109	5.85137	0.149276	4.46974	12.1627	8.12868	12.1623	S	0.921158	A0A1D5QLM0	109		YAP1	SFFKPPEPKSHSRQASTDAGTAGALTPQHVR
A0A1D5QLM0-S164	1.35949	0.943437	0.536879	2.09062	1.11097	4.10022	S	0.788552	A0A1D5QLM0	164		YAP1	SGPAATPTAQHLRQSSFEIPDDVPLPAGWEM
A0A1D5QLM0-S348	3.27966	1.0422	0.0700862	1.20129	0.966026	0.191921	S	0.958416	A0A1D5QLM0	348		YAP1	SPGMSQELRTMTTNSSDPFLNSGTYHSRDES
A0A1D5QLM8-S29	0.270053	0.386366	0.0806139	0.902057	0.904675	1.10428	S	0.915259	A0A1D5QLM8	29		RAB17	PSQPRAFKLVLLGSGSVGKSSLALRYVKNDF
F6Z5L0-S748	1.67437	2.29921	0.761479	1.66504	0.711558	3.02842	S	0.850993	F6Z5L0	748		ESYT2	LLASPGHISAKEPTPSIASDISLPIATQELR
F6Z5L0-S754	1.09116	1.14852	0.337279	0.109005	0.711558	0.456233	S	0.940469	F6Z5L0	754		ESYT2	HISAKEPTPSIASDISLPIATQELRQRLRQL
A0A1D5QLQ8-S712	1.06652	0.186055	1.12636	0.0976374	0.066994	0.192885	S	0.80113	A0A1D5QLQ8	712		DCAF5	KLNGKALSSRAEEPPSPSVPKASGSTLNIGS
A0A1D5QLQ8-S566	7.57018	8.83879	10.9487	7.40049	5.91926	0.200517	S	0.999972	A0A1D5QLQ8	566		DCAF5	PERSTSTLEIQPSRASPTSDIESVERKIYKA
A0A1D5QLQ8-S550	0.376991	3.41605	0.109217	0.515363	0.13566	0.380975	S	0.901475	A0A1D5QLQ8	550		DCAF5	YPQIKVDDLSSSPTSSPERSTSTLEIQPSRA
A0A1D5QRI0-S128	1.61788	1.65319	3.98082	6.78254	2.97242	0.200297	S	1	A0A1D5QRI0	128			ESFKNVIQDKLPLRESDGEEREERPGIQLSL
A0A1D5QRI0-S321	1.04168	0.798006	3.59346	0.748671	0.454542	2.68269	S	0.999876	A0A1D5QRI0	321			FISPVRSKPVINNDNSLESNEEKEGQEATCS
A0A1D5R252-S1586	0.0824205	0.761742	0.209382	0.753424	0.0978772	1.83218	S	1	A0A1D5R252	1586		EXPH5	TSLREAEFSDDQRRLSPPFPLEPAQKSRVSI
A0A1D5RDA8-S1403	0.207057	0.60317	0.163669	0.204176	0.201468	0.284683	S	1	A0A1D5RDA8	1403		ARAP3	REWTVKPENPLTSQKSLDQPFLSKSSTLGQE
F7GNT7-S121	0.143594	0.139237	2.44297	0.27602	2.30633	6.03441	S	0.755475	F7GNT7	121		DDI2	SPRQRQPPGTQQSHSSPGEITSSPQGLDNPA
A0A1D5REI0-S169	0.658369	1.91668	1.1313	0.972531	0.833586	1.23093	S	1	A0A1D5REI0	169		LIMCH1	EGLLTQMRKETDDIESPKRSIRDSGYIDCWD
A0A1D5REI0-S231	14.1305	24.4639	26.8332	17.4885	8.15835	24.2352	S	0.996672	A0A1D5REI0	231		LIMCH1	PSPDVVLRGSSDGRGSDSESDLPHRKLPDVK
A0A1D5REI0-S226	2.45731	3.96384	1.85857	0.714252	0.573391	1.68641	S	0.982687	A0A1D5REI0	226		LIMCH1	RSRQTPSPDVVLRGSSDGRGSDSESDLPHRK
A0A1D5REI0-S1152	0.298452	0.408255	0.16213	0.336082	0.666504	0.252562	S	1	A0A1D5REI0	1152		LIMCH1	GKVELVLSQKVVKPKSPEPEATLTFPFLDKM
A0A1D5REI0-S217	1.98026	2.41277	3.01528	1.79025	2.31284	0.0527758	S	0.999993	A0A1D5REI0	217		LIMCH1	FDSLDSFGSRSRQTPSPDVVLRGSSDGRGSD
A0A1D5REI0-S192	0.116383	1.13595	0.284379	0.371463	0.544429	0.197076	S	0.998923	A0A1D5REI0	192		LIMCH1	SGYIDCWDSERSDSLSPPRHGRDDSFDSLDS
A0A1D5REI0-S811	0.51586	0.357307	0.57424	0.214811	0.262053	0.694263	S	0.999321	A0A1D5REI0	811		LIMCH1	DKWQDDLARWKSRRRSVSQDLIKKEEERKKM
A0A1D5REI0-S1035	0.515342	0.805485	0.151557	0.146985	0.628022	0.253471	S	1	A0A1D5REI0	1035		LIMCH1	LTKSQMFEGVARVHGSPLELKQDNTSIEINI
F7GCN8-S961	0.297023	0.573562	0.462542	0.731412	1.17527	0.901234	S	0.982278	F7GCN8	961		FLNA	KVKAFGPGLQGGSAGSPARFTIDTKGAGTGG
F7GCN8-S2021	1.34608	1.72158	1.47193	3.37974	2.81852	3.77487	S	1	F7GCN8	2021		FLNA	EGRVKESITRRRRAPSVANVGSHCDLSLKIP
F7GCN8-S2027	1.15935	4.08666	2.34041	4.45557	4.11279	5.73261	S	1	F7GCN8	2027		FLNA	SITRRRRAPSVANVGSHCDLSLKIPEISIQD
F7GCN8-S1336	0.606084	1.10701	0.92746	1.15043	1.2788	2.35209	S	1	F7GCN8	1336		FLNA	DVTDASKVKCSGPGLSPGMVRANLPQSFQVD
F7GCN8-S1997	0.246929	0.7243	0.324303	0.707394	0.476586	0.231629	S	0.959334	F7GCN8	1997		FLNA	NYIINIKFADQHVPGSPFSVKVTGEGRVKES
F7GCN8-S1603	1.3631	3.82055	2.52643	4.60056	0.124428	0.0857299	S	0.999863	F7GCN8	1603		FLNA	KYIICVRFGGEHVPNSPFQVTALAGDQPSVQ
F7GCN8-S2196	2.69666	7.83002	2.00823	8.34655	3.07468	4.38743	S	0.940498	F7GCN8	2196		FLNA	NEEHIPDSPFVVPVASPSGDARRLTVSSLQE
F7GCN8-S2049	0.636905	2.15375	1.60663	1.99572	1.16875	1.59329	S	0.97522	F7GCN8	2049		FLNA	KIPEISIQDMTAQVTSPSGKSHEAEIVEGEN
F7GCN8-S2395	0.615822	0.706758	0.389149	0.151748	1.34953	1.68153	S	0.999997	F7GCN8	2395		FLNA	PFKAKVTGPRLVSNHSLHETSSVFVDSLTKA
F7GCN8-S843	0.31618	1.31594	0.527724	1.83223	0.987454	0.211472	S	0.991963	F7GCN8	843		FLNA	YGGDPIPKSPFSVAVSPSLDLSKIKVSGLGE
F7GCN8-S2239	0.174772	1.50567	0.84021	0.225719	0.675554	0.809144	S	0.856264	F7GCN8	2239		FLNA	VSLNGAKGAIDAKVHSPSGALEECYVTEIDQ
F7GCN8-S2012	5.90044	7.35702	7.18892	4.05048	11.0268	13.4	S	0.999407	F7GCN8	2012		FLNA	SPFSVKVTGEGRVKESITRRRRAPSVANVGS
F7GCN8-S1507	0.308408	0.951546	0.504427	1.02814	0.108369	0.195024	S	0.999994	F7GCN8	1507		FLNA	RYTILIKYGGDEIPFSPYRVRAVPTGDASKC
A0A1D5QM62-S133	4.34741	3.37614	6.4069	7.01105	6.03326	9.25524	S	0.999513	A0A1D5QM62	133			IQEAKAPSPSINRQTSIETDRVSKEFIEFLK
F7CUH4-S301	2.45786	1.60562	1.51959	2.43055	2.9509	3.37603	S	0.999665	F7CUH4	301		KDM5C	TSPKTFLESKEELSHSPEPCTKMTMRLRRNH
A0A1D5QMF3-S646	0.102734	0.0882013	0.121383	0.510625	0.275754	1.24549	S	0.999885	A0A1D5QMF3	646		DMGDH	GVAGPQARKVLQKLTSEDLSDDVFKFLQTKS
A0A5F8AJ32-S2838	0.510511	0.187678	0.417185	0.191932	0.306622	0.26405	S	1	A0A5F8AJ32	2838		MYCBP2	PKDSTDSPGSENRAPSPHVVQENLHSEVVEV
A0A5F8AJ32-S2707	0.664984	0.052582	0.314612	0.10376	0.140474	0.115388	S	0.999946	A0A5F8AJ32	2707		MYCBP2	SDAAKLRSDSHSRSLSPNHNTLQTLKSDGRM
A0A5F8APG2-S99	0.228072	0.502133	0.204602	1.06944	0.710639	2.02094	S	1	A0A5F8APG2	99		RAB18	REVDRNEGLKFARKHSMLFIEASAKTCDGVQ
A0A1D5R8W3-S98	0.288465	0.211685	0.139994	0.608732	0.522722	0.138793	S	1	A0A1D5R8W3	98	Cytochrome P450 2E1	CYP2E1	YKAVREVLLDHKDEFSGRGDIPAFHAHRDRG
A0A1D5R8W3-S418	0.104873	0.991343	0.101316	5.38627	0.613865	1.93044	S	1	A0A1D5R8W3	418	Cytochrome P450 2E1	CYP2E1	FPDPEKFKPEHFLDESGKFKYSDYFKPFSAG
A0A1D5R8W3-S129	0.209697	0.209645	0.0626762	1.45673	0.825443	2.51159	S	0.999987	A0A1D5R8W3	129	Cytochrome P450 2E1	CYP2E1	IIFNNGPTWKDIRRFSLTTLRNYGMGKQGNE
A0A1D5R8W3-S431	0.208209	0.0710193	0.184033	0.431514	0.173767	0.494652	S	1	A0A1D5R8W3	431	Cytochrome P450 2E1	CYP2E1	DESGKFKYSDYFKPFSAGKRVCAGEGLARME
H9FVT9-S136	0.219871	0.675629	0.659893	0.367983	0.487544	0.311668	S	1	H9FVT9	136		SERPINB6	LDFISAVEKSRKHINSWVAEKTEGKIAELLS
A0A1D5QMN8-S144	4.67141	0.921469	0.136227	3.71042	3.73112	3.26178	S	0.999983	A0A1D5QMN8	144			KEESHSNDQSPQIRASPSPQPSSQPLQIHRQ
A0A1D5QMN8-S146	3.74814	0.745926	2.28093	2.65408	3.28593	3.03403	S	0.999966	A0A1D5QMN8	146			ESHSNDQSPQIRASPSPQPSSQPLQIHRQTP
A0A1D5QMN8-S16	0.236905	0.10977	0.209978	0.220175	0.124848	1.28585	S	0.809399	A0A1D5QMN8	16		EML4	MDGFAGSLDDSISAASTSDVQDRLSALESRV
A0A1D5QPS6-S103	4.98949	0.105639	2.86712	5.60753	0.0955342	0.24546	S	0.999133	A0A1D5QPS6	103		VGLL4	TANGDCRKDPRERSRSPIERAVAPTMSLHGS
A0A5F8AKL0-S194	1.65763	0.228949	0.890599	0.551775	2.06576	0.215848	S	1	A0A5F8AKL0	194			FMNRAKEEASLSHLNSQDRVDHKEWEMVSRH
A0A5F8AKL0-S211	89.0674	35.152	63.6245	61.6529	175.33	0.68936	S	0.999995	A0A5F8AKL0	211			DRVDHKEWEMVSRHSSWGDVGVGGSLKAPVL
A0A5F8AKL0-S138	4.67964	0.473817	2.81323	1.02943	2.92903	0.0807912	S	1	A0A5F8AKL0	138			TEASATSETSNSRSYSEVLRNESLKSPMGEW
A0A1D5QMU6-S170	0.499915	0.139382	0.839495	1.2005	0.687245	0.548822	S	0.999873	A0A1D5QMU6	170		TPD52L1	KLGDMSSSYSIRHSISMPAMRNSATFKSFED
A0A1D5QMU6-S182	2.89632	1.35402	2.17006	0.16761	4.30543	2.82835	S	0.999998	A0A1D5QMU6	182			HSISMPAMRNSATFKSFEDRVGTIKSKVVGD
A0A1D5QMU6-S97	1.29695	0.116355	1.24146	1.54481	0.235029	1.31257	S	1	A0A1D5QMU6	97			LGLSTLGGLKQNLSRSWHDVQVSNAYVKTSE
A0A1D5QMZ0-S8	0.717207	0.184775	0.204631	1.2183	2.4187	0.263864	S	0.999997	A0A1D5QMZ0	8	Alpha-1,4 glucan phosphorylase	PYGB	________MAKPLTDSEKRKQISVRGLAGLG
A0A1D5QN24-S626	1.13913	0.110029	0.864188	0.133306	0.190435	0.268345	S	0.999727	A0A1D5QN24	626		STIM2	PLSLEIYQTLSPRKISRDEVSLEDSSRGDSP
A0A1D5QN32-S184	0.359863	0.085051	0.562373	0.72168	0.897974	0.726496	S	0.999531	A0A1D5QN32	184			TFQEKTDVFSFRKAASLSSVPSSIERSLEKS
A0A1D5QN32-S7662	0.0735899	1.45649	0.584039	0.726674	2.49362	1.47481	S	0.968353	A0A1D5QN32	7662		DST	RAGSKAGSRASSRRGSDASDFDISEIQSVCS
Q6GUQ8-S128	134.751	8.99089	8.15446	58.9338	182.298	507.031	S	0.999996	Q6GUQ8	128		CYP2B30	VVFANGNRWKVLRRFSLTTMRDFGMGKRSVE
F7EZP4-S126	1.1703	1.53632	1.03224	1.31799	0.200447	0.177011	S	0.988934	F7EZP4	126		CCNL2	PKLVESPKEGKGSKPSPLSVKNTKRRVEGTK
A0A5F8ADX0-S573	0.294627	0.59234	0.1676	1.08952	0.624812	1.79815	S	1	A0A5F8ADX0	573		TTC7A	TLYSFSQLGGLEKDGSLGEGLTMKKQSGMHL
A0A5F8ADX0-S182	2.04444	0.915968	1.45088	2.65849	1.84834	0.141948	S	0.999906	A0A5F8ADX0	182		TTC7A	EAFVIKGLSLERLPNSIASRFRLTEREEEVI
F7HP89-S1226	2.94559	1.7361	1.34073	3.58748	5.29934	2.95101	S	0.988255	F7HP89	1226	Kinesin-like protein	KIF21A	ISRQSSLPEKKIPEPSPVTRRKAYEKAEKSK
A0A1D5QNF3-S383	0.196098	0.178356	0.218445	0.199486	0.167094	0.161566	S	0.806965	A0A1D5QNF3	383		PTPRN2	KMERKKSERPEASLSSEEETAGVENVKSQTY
A0A5F7ZU29-S141	0.161217	0.141407	0.0991304	0.200964	0.585644	0.236247	S	0.997026	A0A5F7ZU29	141	DNA polymerase alpha subunit B	POLA2	STPETPLTKRSVSTRSPHQLLSPSSFSPSAT
F7HE41-S26	7.81585	25.7185	0.207554	27.46	0.10094	14.1799	S	0.999905	F7HE41	26		TMEM175	LDTLGDCPPGRRDEDSGEGIQCSQRMLNFSD
A0A1D5QNH6-S673	0.891286	2.68895	0.721326	6.02628	1.59323	7.3822	S	1	A0A1D5QNH6	673	10-formyltetrahydrofolate dehydrogenase	ALDH1L1	KHIMKSCAISNVKKVSLELGGKSPLIIFADC
A0A1D5QNH6-S356	12.5435	16.6211	16.208	40.3341	23.788	59.3474	S	1	A0A1D5QNH6	356	10-formyltetrahydrofolate dehydrogenase	ALDH1L1	LEVEDSTDFFKSGAASVDVVRLVEEVKELCD
A0A1D5QNI6-S399	0.400551	0.518132	0.550678	1.38671	0.49478	0.106662	S	0.997701	A0A1D5QNI6	399		MAD1L1	AILGSYDSELTSAEYSPQLTRRMREAEDMVQ
A0A5F7ZDW0-S15	1.20004	1.54112	1.17181	0.237363	2.08542	0.134345	S	1	A0A5F7ZDW0	15		TFR2	_MEQLWGLLQRAQQLSPRSSQTVYQRVEGPQ
A0A1D5QNK5-S335	4.0051	5.10367	1.83516	2.97494	1.72527	0.32893	S	0.999994	A0A1D5QNK5	335		PTEN	SNPEASSSTSVTPDVSDNEPDHYRYSDTTDS
A0A1D5QNK5-S350	0.761918	2.36245	0.153905	0.220716	0.148328	0.237765	S	1	A0A1D5QNK5	350		PTEN	SDNEPDHYRYSDTTDSDPENEPFDEDQHTQI
A0A5F8ADU7-S1367	1.56773	0.948881	1.77461	0.189287	5.30714	2.83788	S	0.998032	A0A5F8ADU7	1367		MRC2	IERGAFEGARYSRSSSSPTEATEKNILVSDM
F7H4E2-S3737	0.0786043	1.85893	0.110618	1.30646	1.46085	0.291671	S	0.753926	F7H4E2	3737		ANK2	GTEASETQKATTVPGSPSKTPEEVSTPPEED
F7H4E2-S3767	0.13796	1.5362	1.07497	0.504222	2.03179	0.393947	S	1	F7H4E2	3767		ANK2	DRLYLQTPTSSERGGSPIIQEPEEPSEHREE
F7H4E2-S1802	0.317275	0.758414	0.629474	0.438144	0.245211	0.889099	S	0.995628	F7H4E2	1802		ANK2	PPVSPSSKTEKHSPVSPSAKTERHSPMSSSS
F7H4E2-S1676	0.0671348	0.701954	0.827756	0.633931	0.210624	0.423186	S	0.987204	F7H4E2	1676		ANK2	EGLQASAEKAELKKGSSEESLDEDPGLAPEP
F7H4E2-S1677	0.128671	0.701954	1.20467	0.633931	0.210624	0.423186	S	0.993208	F7H4E2	1677		ANK2	GLQASAEKAELKKGSSEESLDEDPGLAPEPL
F7H4E2-S2349	0.287033	0.548918	0.0766654	0.11816	0.120556	0.195205	S	1	F7H4E2	2349		ANK2	KTDTGTESKPQGVIRSPQGLELALPSRDSEV
F7H4E2-S2789	0.35384	0.735393	0.754536	0.337633	0.189858	0.307584	S	0.983019	F7H4E2	2789		ANK2	SRAESPRVDCPSEGFSPSSSLPHCLVSEGKE
A0A1D5R405-S1829	0.159094	0.78498	0.608081	3.28014	4.04299	3.34948	S	1	A0A1D5R405	1829			LPDGRFHLPPRIHRASDPGLPAEEPKEKSSR
A0A1D5R405-S1376	0.151068	0.46226	0.112961	0.156857	2.73488	2.94484	S	0.932742	A0A1D5R405	1376		CAD	LVINLSMRGAGGRRLSSFVTKGYRTRRLAAD
F6W233-S652	0.759672	0.65414	0.419418	2.42798	1.43293	4.50355	S	0.997503	F6W233	652		MCCC1	QANRHTPLVEFEEEESDKRESE_________
F6W233-S657	6.73551	6.9348	6.03257	24.4079	18.7533	47.8908	S	0.999988	F6W233	657		MCCC1	TPLVEFEEEESDKRESE______________
A0A5F7ZX23-S599	1.1258	0.0895517	1.04491	0.190994	0.163096	0.202588	S	1	A0A5F7ZX23	599		TAX1BP1	TSHLENLSREKELKRSLENQAERKMEDGADG
A0A5F8ANZ9-S629	1.17207	2.14448	0.27972	0.118587	0.895799	0.134841	S	0.801504	A0A5F8ANZ9	629		FAM65A	RMSTSTTISPTHTPTSPTHKTRMSPPTTTSP
A0A1D5QP06-S462	0.979686	1.20421	1.52009	0.694062	0.376427	1.17356	S	1	A0A1D5QP06	462			EPPFLRGHTKQSMDMSPIKIVKNPDGSLSQA
A0A1D5QP09-S1728	0.372391	0.236798	0.101168	0.46165	0.190098	0.823803	S	1	A0A1D5QP09	1728		ANK3	LKPKIHGSGHVEEPASPLAAYQKSLEESSKF
A0A1D5QPL8-S289	37.3493	23.9253	46.9055	86.5674	29.9697	88.0703	S	0.989887	A0A1D5QPL8	289		LOC712994	TRYVMPSCESDARAKSTEVDDPFKDRELPGC
F6TH75-S186	4.18959	9.43426	4.0972	1.37057	0.454263	12.3571	S	1	F6TH75	186		LPIN2	QATSPAAEDTCDVGVSSDDDKGAQAARGSSN
F6TH75-S187	0.115671	22.5141	0.0430117	9.86632	1.96421	6.05011	S	1	F6TH75	187		LPIN2	ATSPAAEDTCDVGVSSDDDKGAQAARGSSNA
A0A5F7ZP00-S317	0.174249	0.174724	0.0832709	1.15294	0.837984	1.50226	S	1	A0A5F7ZP00	317		SLC25A13	PFNLAEAQRQKASGDSARPVLLQVAESAYRF
A0A1D5QPA1-S86	0.096442	0.453232	0.595756	0.880002	0.233291	0.201929	S	0.999941	A0A1D5QPA1	86			AGPADAPAGAVVGGGSPRGRPGPVSAPGLLA
A0A1D5QPA1-S165	11.4955	0.0767912	12.9557	7.46608	0.133973	0.200272	S	0.978325	A0A1D5QPA1	165			PSPGPGSCGSASPRSSPGHAPARAALGAASG
A0A1D5QPA1-S161	0.255762	0.349519	0.17497	0.394178	0.159387	0.217754	S	0.854951	A0A1D5QPA1	161			RTPAPSPGPGSCGSASPRSSPGHAPARAALG
F7H2D5-S189	1.60625	0.684503	1.01478	1.65323	6.36247	0.190286	S	0.992549	F7H2D5	189		PCBP1	PPKGVTIPYRPKPSSSPVIFAGGQDRYSTGS
A0A1D5QPA5-S435	15.7664	12.9421	12.2893	10.8662	8.40938	20.4338	S	1	A0A1D5QPA5	435		KHSRP	PPNGDPNFKLFIIRGSPQQIDHAKQLIEEKI
A0A1D5QPA5-S99	1.28735	1.77579	1.26558	0.786406	0.551269	0.368831	S	0.984114	A0A1D5QPA5	99		KHSRP	SISSQLGPIHPPPRTSMTEEYRVPDGMVGLI
A0A1D5QPA5-S136	40.9391	29.561	0.119949	28.5228	14.4968	0.155152	S	0.999652	A0A1D5QPA5	136		KHSRP	QINKIQQDSGCKVQISPDSGGLPERSVSLTG
A0A1D5RKU9-S577	0.833577	1.2208	0.204869	1.24427	3.92364	3.60752	S	0.977111	A0A1D5RKU9	577		ESYT1	PGAWDVDSESPQRGSSVDAPPRPCHTTPDSQ
A0A1D5RKU9-S57	0.523196	0.151355	0.553269	0.727727	0.169061	2.27543	S	0.954377	A0A1D5RKU9	57		ESYT1	PAGPGAAGEALAVLTSFGRRLLVLIPVYLAG
A0A1D5RKU9-S913	1.82708	0.986242	1.34567	2.05306	2.81829	1.84624	S	0.998228	A0A1D5RKU9	913		ESYT1	TSSAPELRQRLTHVDSPLEAPAGPLGQVKLT
A0A1D5RKU9-S4	0.141689	1.29993	1.01557	0.0684229	0.170667	0.22117	S	0.988059	A0A1D5RKU9	4		ESYT1	____________MERSPGEGPSPSPMDQPSA
A0A1D5RKU9-S10	0.0891973	0.0976745	0.141743	0.809855	0.20899	2.54899	S	0.991811	A0A1D5RKU9	10		ESYT1	______MERSPGEGPSPSPMDQPSAPSDPTD
A0A1D5RKU9-S12	0.0985207	0.105869	0.233745	0.140524	1.27519	1.87958	S	0.959229	A0A1D5RKU9	12		ESYT1	____MERSPGEGPSPSPMDQPSAPSDPTDQP
A0A1D5RKU9-S984	1.05339	1.99673	0.830262	2.49856	2.31342	5.26197	S	0.999997	A0A1D5RKU9	984		ESYT1	NRGTKRKTSQKKRTLSPEFNERFEWELPLDE
A0A1D5QPC6-S491	0.833237	0.608762	0.176497	0.0746363	0.105913	1.13126	S	0.997829	A0A1D5QPC6	491		DENND1A	PKSNITVEGRRTSVPSPEQPQPYRTLKESDS
A0A1D5QPC6-S441	0.0852806	0.67118	0.443811	0.399919	0.1803	0.1381	S	0.999924	A0A1D5QPC6	441		DENND1A	GCAPTPEEQLPKTAPSPLVEAKDPKLREDRR
A0A1D5QPC6-S504	0.210985	1.22263	0.986508	0.284088	0.668528	0.287912	S	0.82963	A0A1D5QPC6	504		DENND1A	VPSPEQPQPYRTLKESDSAEGDEAESPEQQV
A0A1D5QPC6-S506	1.60101	1.13563	0.555116	0.580431	0.160181	0.951889	S	0.9059	A0A1D5QPC6	506		DENND1A	SPEQPQPYRTLKESDSAEGDEAESPEQQVRK
F6X6H4-S449	0.122534	1.76709	1.26722	0.131959	0.178823	0.110464	S	0.975167	F6X6H4	449		SHROOM4	QMDDRSLVLGHQSQSSPPHGEADGHPSEKGL
F7HPC8-S96	1.93419	0.113277	3.14082	0.726792	0.0988648	0.179003	S	0.999943	F7HPC8	96		LOC710830	QIKGANDQEASGALGSDFELPENPYSQVKGF
F7HPC8-S338	2.53108	4.17415	1.28483	3.03968	1.09134	7.55553	S	1	F7HPC8	338		LOC710830	REGSSESETSVRRKVSLVLEKMQPLVMISSG
F7HPC8-S1022	0.192181	0.187208	0.196636	0.150901	0.105053	0.444262	S	1	F7HPC8	1022		LOC710830	LQERAARQDLECDKISLERQNKDLKSRIIHL
F7HPC8-S258	2.81602	0.157218	1.36234	1.32996	0.508821	2.76533	S	0.998452	F7HPC8	258		LOC710830	NHVGSSKQPSQSQSPSPPSGFSRSRQTQDWV
F7HPC8-S155	1.27429	0.193819	1.15542	0.217286	0.284923	0.216889	S	0.999716	F7HPC8	155		LOC710830	SLAGPGAMDPSNRSTSMLELAPKVASPGSTI
F7HPC8-S165	8.46371	6.48777	5.9917	2.90621	0.126799	11.5174	S	0.991017	F7HPC8	165		LOC710830	SNRSTSMLELAPKVASPGSTIDTAPLSSVDS
A0A1D5QPQ0-S503	11.2477	5.19756	6.37211	8.3457	11.7294	10.2631	S	1	A0A1D5QPQ0	503		ABLIM3	WTYHGSPKVPRARRFSSGGEEDDFDRSMHKL
A0A1D5QPQ0-S504	0.0727536	0.554224	0.74924	2.30932	3.44169	3.39454	S	1	A0A1D5QPQ0	504		ABLIM3	TYHGSPKVPRARRFSSGGEEDDFDRSMHKLQ
A0A1D5QPQ0-S388	0.26005	0.1455	0.275446	0.0667989	0.399181	0.189682	S	0.998997	A0A1D5QPQ0	388		ABLIM3	SPGYIDSPTYSRQGMSPTFSRSPHHYYRSGP
A0A1D5QPQ0-S372	0.424819	0.303398	0.0785397	0.327787	1.8046	1.04101	S	0.996179	A0A1D5QPQ0	372		ABLIM3	SQDIYENLDLRQRRASSPGYIDSPTYSRQGM
A0A1D5QPQ0-S373	0.424819	0.303398	0.0827585	0.327787	1.07924	1.04101	S	0.99514	A0A1D5QPQ0	373		ABLIM3	QDIYENLDLRQRRASSPGYIDSPTYSRQGMS
A0A1D5QPQ0-S599	0.238259	0.0888865	0.627892	0.234765	0.143243	0.0970323	S	0.999983	A0A1D5QPQ0	599		ABLIM3	ASLPAYRRNGLHRTPSADLFHYDSMNAVNWG
A0A1D5QUP8-S193	0.121233	0.335784	0.0321128	0.0992836	0.0855061	0.192173	S	1	A0A1D5QUP8	193	Signal transducer and activator of transcription	STAT5A	ESLRIQAQFGPLAQLSPQERLSRETALQQKQ
A0A1D5QPT1-S22	4.15468	1.97775	7.64055	4.2272	1.62383	6.18773	S	0.999999	A0A1D5QPT1	22		MBIP	LSRPNSGDRSLERRCSPSLSREVLYEIFRSL
A0A1D5QPY7-S398	0.393331	1.18752	0.860108	0.106752	2.64554	3.11911	S	0.910322	A0A1D5QPY7	398			HMSKHTVVEHLVSHHSPQRTESPGIPVRISL
A0A1D5QY38-S151	0.188336	0.213659	0.108063	0.133552	0.39027	0.514566	S	0.999984	A0A1D5QY38	151	Serine/threonine-protein kinase	PRKD1	LSTSAPDEPLLQKSPSESFIGREKRSNSQSY
F7FFE3-S13	0.0443158	0.744554	0.356182	0.116765	0.897974	0.524551	S	0.999043	F7FFE3	13		COPE	___MAPPAPGPASGGSGEVDELFDVKNAFYI
F7FFE3-S99	5.06686	15.1047	7.68779	29.6384	10.2022	0.466043	S	1	F7FFE3	99		COPE	VRMFADYLAHESRRDSIVAELDREMSRSVDV
A0A1D5QQ27-S28	0.164245	0.255023	0.17781	0.176302	0.16671	0.552169	S	0.819634	A0A1D5QQ27	28		SMN1	PEQEDSVLFRRGTGQSDDSDIWDDTALIKAY
F6SLF3-S373	4.99786	0.123026	1.31267	1.50881	0.832179	2.79712	S	0.999946	F6SLF3	373		CLMN	SMKEFRLDGVSSRALSDSSTEFMHQIIDQVL
F6SLF3-S841	0.611256	1.6652	1.38382	0.222622	0.148626	0.403156	S	0.967634	F6SLF3	841		CLMN	ETKENDPMDSHQSQESPNPENIANPLEGNVT
F6SLF3-S585	0.122271	0.729904	4.0325	0.157461	0.0576964	0.134381	S	0.998466	F6SLF3	585		CLMN	LVDFASTSQAFNEVPSPHETKPDEDAEAFEN
F6SLF3-S301	30.1643	53.261	2.28322	44.4618	19.3443	87.8253	S	1	F6SLF3	301		CLMN	FLERFPELEAEDVFDSDKEVPIESTFVRIKE
F6SLF3-S524	5.58005	4.03188	13.9348	2.27716	1.01287	5.07349	S	0.998308	F6SLF3	524		CLMN	NGALESTARHDEESHSLSPPGEDTVMADSFE
F6SLF3-S526	13.5166	12.4161	25.2822	3.35271	1.53751	11.3927	S	0.999996	F6SLF3	526		CLMN	ALESTARHDEESHSLSPPGEDTVMADSFEIK
F6SLF3-S635	79.1112	80.5485	123.129	30.8051	19.2652	79.252	S	1	F6SLF3	635		CLMN	PEPQGKTDKHEPHQDSGEEAEGCPSAPEETP
F6SLF3-S644	0.697608	0.679803	0.0939942	0.137599	0.0732267	0.30581	S	0.992328	F6SLF3	644		CLMN	HEPHQDSGEEAEGCPSAPEETPADKKPEVHE
F6SLF3-S687	0.615359	1.08543	0.817235	0.297422	0.126875	0.160891	S	0.987564	F6SLF3	687		CLMN	EEGEDDDLQGVGEELSSSPPSSRVSLETLGS
F6SLF3-S689	126.449	140.926	98.6007	32.0274	25.8063	2.87509	S	0.996668	F6SLF3	689		CLMN	GEDDDLQGVGEELSSSPPSSRVSLETLGSHS
F6SLF3-S419	1.90745	1.41841	1.28912	0.767766	0.536355	2.96522	S	1	F6SLF3	419		CLMN	ESSILSSRKESGRSNSLPIKKTVHFETDTYR
F6SLF3-S927	0.0931777	0.0958616	0.369431	0.118146	0.17637	0.145791	S	0.999884	F6SLF3	927		CLMN	YIRRHTNRSSESDHFSYVQLRNAADLDDRRN
F6SLF3-S907	25.7995	6.48205	13.126	14.0064	8.28596	15.8551	S	0.999989	F6SLF3	907		CLMN	EEDTSDHCIPSRTSHSDSSIYIRRHTNRSSE
F6SLF3-S696	0.846507	1.91908	1.54207	0.0755562	0.0875525	2.02898	S	0.999874	F6SLF3	696		CLMN	GVGEELSSSPPSSRVSLETLGSHSEEGLDFK
F6SLF3-S702	0.548879	0.721064	0.220048	0.171801	0.168755	1.43671	S	0.976681	F6SLF3	702		CLMN	SSSPPSSRVSLETLGSHSEEGLDFKPSPPLS
F6SLF3-S704	0.833237	1.07438	1.71528	0.661407	0.245647	1.60032	S	0.9987	F6SLF3	704		CLMN	SPPSSRVSLETLGSHSEEGLDFKPSPPLSKV
F6SLF3-S713	9.21161	6.62191	10.2859	3.90108	2.17185	6.89473	S	0.999297	F6SLF3	713		CLMN	ETLGSHSEEGLDFKPSPPLSKVSVIPHDLFY
F6U8E7-S1001	0.506012	0.0826084	0.919729	0.10519	0.26212	0.1854	S	0.968775	F6U8E7	1001		ARHGAP35	EEDIEPSYSLFREDTSLPSLSKDHSKLSMEL
F6U8E7-S1150	0.138462	0.226016	0.392105	0.137407	0.156357	0.384134	S	0.99999	F6U8E7	1150		ARHGAP35	DSEMDTSSLERGRKVSIVSKPVLYRTRCTRL
F6U8E7-S770	1.68988	0.480359	1.20467	0.928935	2.61343	2.72887	S	0.845777	F6U8E7	770		ARHGAP35	LKGLLDSKRNLNLVSSTASIKDLADVDLRIV
F6U8E7-S773	0.411596	0.102802	0.369123	0.199686	0.62986	0.630217	S	0.996432	F6U8E7	773		ARHGAP35	LLDSKRNLNLVSSTASIKDLADVDLRIVMCL
F6U8E7-S1179	0.504474	2.12984	2.00573	0.783532	0.689269	1.37637	S	0.999988	F6U8E7	1179		ARHGAP35	RLGRFASYRTSFSVGSDDELGPIRKKEEDQA
F6T4Q2-S70	3.99762	2.31362	8.41928	2.27005	3.20462	3.46877	S	0.999449	F6T4Q2	70		GOLGA4	SLFRSPIKESLFRSSSKESLVRTSSRESLNR
F6T4Q2-S52	1.44918	0.900518	2.49451	0.928864	1.30544	1.36027	S	1	F6T4Q2	52		GOLGA4	GDTQSFAQKLQLRVPSVESLFRSPIKESLFR
A0A1D5QQF5-S981	0.647038	1.16762	0.813656	0.915617	0.263041	2.14678	S	1	A0A1D5QQF5	981		LOC717608	FSRLPSKADTSQEICSPRLPISASHSSKTRS
A0A1D5QQF5-S887	4.10943	6.07607	3.84833	6.91444	2.78467	11.0469	S	0.999998	A0A1D5QQF5	887		LOC717608	QMALNGKPAPPPQSQSPEVEQLGRVVELDSD
A0A1D5QQF5-S841	1.0868	1.48314	14.9962	0.110522	16.0545	0.311597	S	1	A0A1D5QQF5	841		LOC717608	WVFKVSHFSKYGLQDSDEEEEEHPSKTSTKK
F7HT44-S428	0.322753	0.298046	0.178773	0.138051	0.418119	0.109662	S	0.990093	F7HT44	428		MTA3	YGGLKMPTQSEEEKLSPSPTTEDPRVRSHVS
A0A1D5QQM9-S95	12.3645	10.7763	7.37143	22.6421	6.32361	19.4222	S	1	A0A1D5QQM9	95		YTHDC1	EKTCVRKRDPERRAKSPTPDGSERIGLEVDR
A0A1D5QQM9-S258	6.46596	11.3026	4.39924	25.458	27.35	53.6182	S	1	A0A1D5QQM9	258		YTHDC1	GSDEKKKERKRARGISPIVFDRSGSSASESY
A0A1D5QQM9-S374	0.661098	1.50441	0.523995	3.00539	10.0581	6.92203	S	1	A0A1D5QQM9	374		YTHDC1	FQGFARLSSESHHGGSPIHWVLPAGMSAKML
A0A1D5QQM9-S267	0.10519	0.0528324	0.084131	1.25551	1.12423	1.91436	S	0.996419	A0A1D5QQM9	267		YTHDC1	KRARGISPIVFDRSGSSASESYAGSEKKHEK
F7GFI3-S631	0.19904	0.633636	0.232781	0.130329	0.193838	0.155886	S	0.898127	F7GFI3	631		LOC714346	TERPCLLEACDESLASRELDIPLPEDSEMTY
A0A1D5QQP0-S100	0.0956027	0.146113	0.0916133	0.147471	3.35212	5.9899	S	0.951645	A0A1D5QQP0	100		PEX10	PLEQELQADPDSGRPSQGSLVPGGRGCSGVR
A0A1D5QQP3-S396	0.402994	0.82273	0.456744	0.927327	0.793755	1.42225	S	1	A0A1D5QQP3	396		MSN	ERQEAEEAKEALLQASRDQKKTQEQLALEMA
H9Z0H8-S58	0.293137	0.140795	0.071742	1.18182	1.22854	2.12977	S	1	H9Z0H8	58		TECR	WYPARQSLRLDPKGKSLKDEDILQKLPVGTT
A0A1D5QQT7-S135	0.0447185	2.29578	0.0890011	1.46726	1.38629	3.55553	S	0.976878	A0A1D5QQT7	135	Anion exchange protein	SLC4A2	DEASEAEGARAVTQPSPASTPSSVQFFLQED
A0A1D5QQT7-S431	2.51618	3.36802	3.30995	8.62458	5.13043	4.54619	S	0.999971	A0A1D5QQT7	431	Anion exchange protein	SLC4A2	SHPSDEKDFSFPRNISAGSLGSLLGHHHGQG
A0A1D5QQT7-S104	7.40209	18.8145	3.46963	0.111682	5.43603	11.1152	S	0.999458	A0A1D5QQT7	104	Anion exchange protein	SLC4A2	TPQGPGRKPRRRPGASPTGETPTIEEGEEDE
A0A1D5QQT7-S123	1.99952	3.12512	1.76975	1.8106	1.91058	4.90931	S	1	A0A1D5QQT7	123	Anion exchange protein	SLC4A2	ETPTIEEGEEDEDEASEAEGARAVTQPSPAS
F7GX05-S673	2.25111	2.31762	1.20724	2.01763	2.3111	0.188911	S	1	F7GX05	673		CSTF3	SNAVLTKAVKRPNEDSDEDEEKGAVVPPVHD
A0A1D5QQX5-S502	0.121215	0.159384	0.188932	0.322195	0.448946	0.103823	S	0.999998	A0A1D5QQX5	502			TFEHAHNMRVMKFSVSPVVRVAVEAKNPADL
A0A1D5QR61-S2510	0.93273	0.125773	1.42655	0.827811	0.87002	0.288116	S	0.895062	A0A1D5QR61	2510			DKCDMQILEERQLSGSTPSLNKMNHEDSDES
A0A1D5QR61-S1983	0.252264	0.339673	0.0555185	0.668962	0.730694	0.117223	S	0.999994	A0A1D5QR61	1983			GNTATAERSRHQRSFSVPKKFGVIDRSSDPP
A0A1D5QR61-S2490	0.541318	0.42916	0.512107	0.447791	0.324126	0.306352	S	1	A0A1D5QR61	2490			QGESMDNFNWGVRRRSLDSLDKCDMQILEER
A0A1D5QR61-S2493	0.402239	0.427273	0.495394	0.079537	0.241126	0.332554	S	1	A0A1D5QR61	2493			SMDNFNWGVRRRSLDSLDKCDMQILEERQLS
A0A1D5QR61-S1940	0.0594368	0.0465406	0.0625964	0.128749	0.429822	0.342801	S	0.99876	A0A1D5QR61	1940			CLKNSDLLTVLSRSSSPDLSSSSKLTASRKS
A0A1D5QR62-S142	0.862363	0.502384	0.603028	1.03154	0.382837	1.45952	S	0.954156	A0A1D5QR62	142		YEATS2	DTMVFNHPAIKKFLESPSRSSSPANQRAETP
A0A1D5QR62-S599	0.205254	0.0357124	0.11381	0.111049	0.251519	0.204002	S	1	A0A1D5QR62	599		YEATS2	SMPPLCPIGSHPKVQSPKPITGGLGAFTKVI
A0A1D5QR93-S306	0.96839	0.598161	1.01693	0.127912	0.126338	0.626683	S	0.922071	A0A1D5QR93	306		NDE1	SGRSSKNRDGGERRPSSSSVPLGDKGREN__
A0A1D5QRB9-S2531	1.31206	0.999737	1.62939	0.911846	0.695772	1.28521	S	0.999999	A0A1D5QRB9	2531		CHD7	AFEEDIETPPTRNIPSPGQLDPDTRIPVINL
A0A5F8AIH3-S178	9.58862	16.0207	24.8456	9.40745	3.86629	17.9314	S	1	A0A5F8AIH3	178		ZC3H18	REEGKAGVQSVGEKESPEAAKEKKKEDDDGE
A0A5F8AIH3-S46	2.74606	7.18708	2.89969	0.943605	0.824292	0.294356	S	1	A0A5F8AIH3	46		ZC3H18	DSGSDQDLDGAGVRASDLEDEESAARGLSQE
A0A5F8AIH3-S73	13.4615	18.2256	11.0196	3.62988	0.543044	13.3005	S	1	A0A5F8AIH3	73		ZC3H18	LSQEEEDNHSDEDRASEPKSQEQDSEVNELS
A0A5F8AIH3-S77	3.39733	5.21768	2.42751	0.257572	0.102365	3.06918	S	1	A0A5F8AIH3	77		ZC3H18	EEDNHSDEDRASEPKSQEQDSEVNELSRGPT
A0A5F8AIH3-S82	2.43567	3.78384	2.27685	0.217256	0.688374	4.19297	S	1	A0A5F8AIH3	82		ZC3H18	SDEDRASEPKSQEQDSEVNELSRGPTSPPCE
A0A5F8AIH3-S34	5.65416	9.8184	5.13832	1.88843	0.774573	0.26155	S	1	A0A5F8AIH3	34		ZC3H18	QPQGLSDDDILRDSGSDQDLDGAGVRASDLE
A0A5F8AIH3-S67	20.1055	18.3594	15.6769	3.56756	1.73271	14.827	S	1	A0A5F8AIH3	67		ZC3H18	ESAARGLSQEEEDNHSDEDRASEPKSQEQDS
A0A5F8AIH3-S93	6.31052	7.85094	5.25362	0.173753	1.66489	7.22139	S	0.992038	A0A5F8AIH3	93		ZC3H18	QEQDSEVNELSRGPTSPPCEEEGDDGEEDRT
A0A5F8AIH3-S109	40.3375	58.6062	54.1144	27.783	13.4313	46.0359	S	0.970591	A0A5F8AIH3	109		ZC3H18	PPCEEEGDDGEEDRTSDLRDEASSVTRELDE
A0A5F8AIH3-S117	5.36602	14.9274	11.4512	4.30361	3.31827	18.9473	S	0.988433	A0A5F8AIH3	117		ZC3H18	DGEEDRTSDLRDEASSVTRELDEHELDYDEE
A0A5F8AIH3-S446	0.75239	1.15252	0.957735	1.83152	4.00298	3.36761	S	0.997712	A0A5F8AIH3	446		ZC3H18	SSYSSRSSRHSSFSGSRSRSRSFSSSPSPSP
A0A5F8AIH3-S719	14.0794	21.1097	19.2284	0.225847	8.38647	0.198451	S	1	A0A5F8AIH3	719		ZC3H18	PDRGSRDRKSGGRLGSPKPERQRGQNSKAPA
A0A5F8AIH3-S6	1.92786	4.78826	1.03704	0.265307	0.157378	0.170469	S	1	A0A5F8AIH3	6		ZC3H18	__________MDVAESPERDPRSPEDEEQPQ
A0A5F8AIH3-S338	2.33359	3.49393	5.32319	5.25423	5.56562	7.91436	S	1	A0A5F8AIH3	338		ZC3H18	REKEREKEKGKPKPRSPQPPSRQAEPPKKEA
A0A5F8AIH3-S744	0.0533231	0.171523	1.56039	4.39866	0.0806131	7.79357	S	1	A0A5F8AIH3	744		ZC3H18	NSKAPAAPADRKRQLSPQSKSSSKVTSVPGK
A0A5F8AIH3-S454	0.184914	0.166131	0.079122	0.164834	0.304687	0.683788	S	0.989747	A0A5F8AIH3	454		ZC3H18	RHSSFSGSRSRSRSFSSSPSPSPTPSPHRPS
A0A5F8AIH3-S460	1.15411	0.0932803	2.18166	1.96271	0.810507	2.0503	S	0.935673	A0A5F8AIH3	460		ZC3H18	GSRSRSRSFSSSPSPSPTPSPHRPSIRTKGE
A0A5F8AIH3-S464	3.93344	0.890946	1.76917	11.1503	12.7205	18.6103	S	0.992666	A0A5F8AIH3	464		ZC3H18	RSRSFSSSPSPSPTPSPHRPSIRTKGEPAPP
A0A5F8AIH3-S24	0.304175	0.494105	0.280113	0.0535708	0.304847	0.29649	S	1	A0A5F8AIH3	24		ZC3H18	RDPRSPEDEEQPQGLSDDDILRDSGSDQDLD
A0A5F8AIH3-S693	4.26928	4.43558	0.187436	3.08564	3.01163	4.60396	S	0.99602	A0A5F8AIH3	693		ZC3H18	KGSRKRYEPSDKDRQSPPPAKRANTSPDRGS
A0A5K1UQN6-S828	0.414454	0.173018	0.706402	0.192187	0.139455	0.195797	S	0.99997	A0A5K1UQN6	828	Histone-lysine N-methyltransferase, H3 lysine-79 specific	DOT1L	YTRLSPAKIVLRRHLSQDHTVPGRPAASELH
A0A5K1UQN6-S868	0.213297	0.269261	0.159594	0.172295	0.164466	0.138563	S	0.999945	A0A5K1UQN6	868			GLPYQSPSVPGSMKLSPQDPRPLSPGALQLA
F6PLH9-S135	0.862772	0.72103	0.879505	0.282323	0.122278	1.95456	S	0.977004	F6PLH9	135		RPA1	EGHGQPQAAPPASAGSPAASSKPQQQHGSSG
F7DM45-S522	2.72333	2.53068	2.67294	2.19805	1.75167	4.3377	S	1	F7DM45	522		INADL	NDNIQALEKLEKAPDSPENELKSRWENLLGP
F7DM45-S1210	0.861819	0.5127	1.1993	0.815646	0.255008	0.0758631	S	1	F7DM45	1210		INADL	TAPPPMKLPPPYKARSDDSDENEEDAFTHQK
F7DM45-S1213	9.22318	3.39993	9.616	7.90973	1.6115	0.437533	S	1	F7DM45	1213		INADL	PPMKLPPPYKARSDDSDENEEDAFTHQKIRQ
F7DM45-S72	0.354582	0.172343	0.303103	0.139748	0.317216	0.345082	S	0.999786	F7DM45	72		INADL	IKQLKGQLNHIPSDCSAHFDFSRKGLLVFTD
F7DM45-S645	10.1222	5.59485	15.3054	9.0688	8.90785	0.276499	S	1	F7DM45	645		INADL	PFTLVCCRRLFDDEASVDEPRCTETSLPEME
F7HNE9-S6	1.74045	0.123011	0.0865573	1.73035	0.176213	2.408	S	1	F7HNE9	6		GPATCH1	__________MAARDSDSDEDLVSYGTGLEP
F7HNE9-S8	2.99309	1.79591	0.110477	1.73035	0.11898	2.408	S	1	F7HNE9	8		GPATCH1	________MAARDSDSDEDLVSYGTGLEPLE
F6QG04-S209	4.46596	7.15678	5.56368	14.3383	8.33784	14.0621	S	1	F6QG04	209		2021-09-02	IEEHNIKIYHLPDAESDEDEDFKEQTRLLKA
F6V4F7-S526	0.186555	0.735519	0.638514	2.33806	0.617425	0.368447	S	1	F6V4F7	526		SDAD1	AAPGKSQKRKYLEIDSDEEPRGELLSLRDIE
A0A1D5QRQ6-S671	13.2907	20.3813	18.0596	43.2424	42.4971	0.0775152	S	1	A0A1D5QRQ6	671			VTMLNASSQLANRKLSDASDERGEPDLASGS
F7HKM7-S649	0.0670746	0.116678	0.106499	2.7763	0.218763	2.5574	S	0.975257	F7HKM7	649		FRMD4B	LEPESSSQHCRQRSGSLESQSHLLSEMDSDK
A0A5F8AT38-S35	0.603756	0.801917	0.359775	1.24857	0.703566	0.430777	S	0.999989	A0A5F8AT38	35		DNAJC8	FMTFYSEVKQIEKRDSVLTSKNQIERLTRPG
F6ZL95-S87	0.418959	0.777466	0.314512	0.471553	0.96313	0.218484	S	1	F6ZL95	87	Peptidyl-prolyl cis-trans isomerase	TRIM5	RHVANIVEKLREVKLSPEEGQKVDHCARHGE
A0A1D5QRX2-S974	0.488577	0.378853	0.140879	0.0998408	1.26786	0.149192	S	1	A0A1D5QRX2	974			LPPSEEQPTSQRDRLSQVLRDLEDESTPIVK
F6QXA0-S916	1.4338	3.27551	0.801346	0.116742	7.52575	7.46298	S	0.99681	F6QXA0	916		PKN1	VSNFDEEFTGEAPTLSPPRDARPLTAAEQAA
A0A1D5QS29-S1793	0.658648	0.622691	0.209849	0.406571	0.367458	1.74783	S	1	A0A1D5QS29	1793		CKAP5	TKEGLAELYEYKKKYSDADIEPFLKNSSQFF
A0A1D5QS80-S299	0.352179	0.121823	0.159732	0.235072	0.0819403	0.241077	S	0.999936	A0A1D5QS80	299			VSRRNVNQTRLKRVLSGATLPDKLRDKLKLM
A0A1D5QS86-S617	0.731634	0.0739067	1.51065	0.961974	0.689165	1.28678	S	1	A0A1D5QS86	617		PPP6R3	EACCKERIQQFDDGGSDEEDIWEEKHIAFTP
A0A1D5QS86-S523	0.94008	0.14106	11.9429	0.990374	9.06757	0.228249	S	0.904606	A0A1D5QS86	523		PPP6R3	NKRNTVDLVTTCHIHSSSDDEIDFKETGFSQ
A0A1D5QS86-S525	2.19184	0.0882466	3.16816	0.990374	2.01935	3.75449	S	0.771259	A0A1D5QS86	525		PPP6R3	RNTVDLVTTCHIHSSSDDEIDFKETGFSQDS
A0A1D5QS97-S110	0.0983669	0.0815148	0.0671055	0.819075	0.639504	0.963706	S	0.994973	A0A1D5QS97	110	Kynurenine 3-monooxygenase	KMO	SAVPYGTKSQYILSVSRENLNKDLLTAAEKN
A0A1D5QU49-S410	1.09626	0.0774749	1.16881	0.298145	0.241378	0.529104	S	1	A0A1D5QU49	410			PGSARPAPPRVKRQDSAEALPTDRSGSGKTV
F7HFV6-S728	6.91279	4.14316	7.75865	0.40105	2.67788	2.32853	S	1	F7HFV6	728		EPS15	PCPPPPGKRSINKLDSPDPFKLNDPFQPFPG
F7HFV6-S746	17.3453	25.2336	32.7016	4.19775	7.16758	8.99476	S	1	F7HFV6	746		EPS15	PFKLNDPFQPFPGNDSPKEKDPEMFCDPFTS
F7HFV6-S324	4.57185	6.07196	4.36775	6.76589	4.90115	9.64454	S	0.999181	F7HFV6	324		EPS15	PPSDRASLQKNIIGSSPVADFSAIKELDTLN
F7HFV6-S722	1.08598	0.656816	0.599964	0.313302	0.535751	0.757891	S	1	F7HFV6	722		EPS15	VGTPTRPCPPPPGKRSINKLDSPDPFKLNDP
F7CGF2-S113	0.554561	0.918484	0.172236	2.03684	2.25607	1.64774	S	1	F7CGF2	113		NQO1	QYAAESTLAYKEGRLSPDIVAEQKKLEAADL
A0A1D5RH79-S178	3.57576	4.13584	3.14955	10.5156	8.5855	13.8427	S	1	A0A1D5RH79	178		2021-09-04	IEHFGIKIYQFPDCDSDEDEDFKLQDQALKE
A0A1D5QSI7-S481	1.34914	1.20581	0.367963	3.39269	5.45953	0.15744	S	0.9994	A0A1D5QSI7	481			PAKKAKPAMPQDSVPSPRSLQGKSTTLFSRH
F6WGC6-S126	0.0871462	9.5548	0.0578783	3.79038	4.46852	0.182127	S	0.998446	F6WGC6	126		PTCH1	LEFLEELKKINYQVDSWEEMLNKAEVGHGYM
A0A1D5QSP1-S676	0.256266	0.401576	0.11873	0.0872841	0.175948	0.726402	S	0.999977	A0A1D5QSP1	676		AFF4	RMFSPMEEKELLSPLSEPDDRYPLIVKIDLN
A0A5F8ANS2-S123	0.2697	1.02714	0.117366	0.163532	0.10631	0.375187	S	0.999927	A0A5F8ANS2	123		APBB2	RKAAEQGQQDPNKNLSPTAVINITSEKLEDL
A0A5F8ANS2-S301	0.505298	0.425855	0.52509	0.451875	0.667097	0.589435	S	1	A0A5F8ANS2	301		APBB2	TQWERPVSIPADLQGSRKGSLSSVTPSPTPE
F7B7J9-S628	0.0991104	10.2872	8.11724	0.150536	19.1197	0.380667	S	1	F7B7J9	628		FMNL1	PPPPGGPPDALGRRDSELGPGVKAKKPIQTK
G7NEE5-S102	5.49457	4.06711	6.79669	5.99868	3.7958	6.15071	S	1	G7NEE5	102		CLNS1A	EEESKEPVADEEEEDSDDDVEPITEFRFVPS
F6PLU3-S411	0.60882	0.412875	0.507512	0.204539	0.209886	0.2194	S	0.999992	F6PLU3	411	Hexokinase	GCK	SRSEDVMRITVGVDGSVYKLHPSFKERFHAS
A0A1D5QSW1-S630	22.6507	14.1395	21.5009	20.9688	8.39507	21.4435	S	1	A0A1D5QSW1	630			LAPSRPLLVPKAERLSPPALSGSERRLSGDL
A0A1D5QSW1-S527	3.17003	0.0469233	3.91812	0.0966226	0.27748	0.203962	S	1	A0A1D5QSW1	527		MLXIPL	FGPCFSVPRGKPPAPSPRGQKASPPTLAPAT
A0A1D5QSW1-S224	65.6416	96.9969	66.7996	149.558	84.7534	195.363	S	0.967048	A0A1D5QSW1	224		MLXIPL	YHKWRIYYKKRLRKSSREEDLLAPKQAEGGW
A0A1D5QSW1-S642	4.07853	0.291744	3.97702	0.626703	0.417956	0.814379	S	0.999962	A0A1D5QSW1	642		MLXIPL	ERLSPPALSGSERRLSGDLSSMPGPGTLSVR
A0A1D5QSW1-S84	0.584804	0.0507991	1.01142	0.223257	0.462475	0.241956	S	0.856964	A0A1D5QSW1	84		MLXIPL	LLRSQVIHSGHFMVSSPHSDSLPRRRDQEGS
A0A1D5QSW1-S659	15.2533	10.2229	14.6298	14.7822	6.7688	0.130379	S	1	A0A1D5QSW1	659		MLXIPL	DLSSMPGPGTLSVRVSPPQPILSRGRPDSNK
F7EWU2-S208	0.286475	0.0736778	0.409498	0.18242	0.44014	0.354546	S	0.987191	F7EWU2	208		SH3PXD2A	GSPAVARIAPQRAQISSPNLRTRPPPRRESS
F7H6J8-S297	1.23162	1.14125	1.12422	0.649369	0.94012	1.50129	S	1	F7H6J8	297		NFYA	KRGEGGRFFSPKEKDSPHMQDPNQADEEAMT
A0A1D5QT42-S464	1.09191	4.00558	1.02466	2.0808	13.8466	3.08545	S	1	A0A1D5QT42	464			QRSLEPEPKEPLMPASPKAEPIWELPTRAPN
F7E787-S905	0.502746	0.164275	0.084185	0.239825	0.618332	0.243712	S	1	F7E787	905		ANKS1A	DLLLPPGDTGRRRHDSLHDPAAPSRAERFRM
F7E787-S679	0.19184	0.0916384	0.112719	0.203015	0.0865039	0.553702	S	0.787554	F7E787	679		ANKS1A	ESLSNCSIGKKRLEKSPSFASEWDEIEKIMS
F7E787-S665	6.19456	3.94371	8.44362	13.8913	6.91991	0.250181	S	1	F7E787	665		ANKS1A	TCSPTEDATMGSRSESLSNCSIGKKRLEKSP
A0A1D5QT71-S92	1.11443	0.14456	1.33901	1.57725	1.53716	1.80927	S	1	A0A1D5QT71	92		SPP2	MNLEFSIRETTCRRDSGEDPATCAFQRDYYV
A0A1D5QT77-S322	0.106647	0.102847	0.124747	1.23868	0.91127	1.47468	S	0.97139	A0A1D5QT77	322			EKRVRFAEDEEKSENSSEDGDITDQRSLRES
A0A1D5QT77-S139	1.8675	1.94435	1.39505	1.94065	2.18348	3.91174	S	1	A0A1D5QT77	139			QDTEERARPAPRRDPSPPKEPRPSRVKAKAT
A0A1D5QTA2-S348	21.1807	10.4952	5.32012	6.03667	12.9229	13.7988	S	0.999956	A0A1D5QTA2	348		CLIP1	SGLLTETSSRYARKISGTTALQEALKEKQQH
A0A1D5QTA2-S204	0.435952	0.145581	0.233354	0.20034	0.282713	0.197177	S	0.999999	A0A1D5QTA2	204		CLIP1	TKTASESISNLSEAGSIKKGERELKIGDRVL
A0A1D5QTI7-S136	2.27037	1.32258	1.66568	6.03823	5.16626	10.0866	S	0.996933	A0A1D5QTI7	136		LOC723513	RRTYRAHGRINPYMSSPCHIEMILTEKEQIV
A0A1D5QTI9-S167	0.263929	0.221259	0.270952	0.0866175	0.053293	0.216977	S	0.914666	A0A1D5QTI9	167		UNC13B	QDDDHRERDSIHSCHSSNSLSRDGQAGFREQ
A0A1D5QTI9-S170	0.263929	0.11667	0.270952	0.248286	0.124991	0.255716	S	0.864528	A0A1D5QTI9	170		UNC13B	DHRERDSIHSCHSSNSLSRDGQAGFREQEKP
A0A1D5QTL3-S216	0.43242	28.1955	3.57864	7.28438	9.18902	0.546466	S	0.9996	A0A1D5QTL3	216			ELYRVVESLTKAQETSGEDISKFYLPNCNKN
F7HC88-S31	0.833237	1.48988	0.403822	1.3545	1.57927	4.22158	S	0.999922	F7HC88	31		LOC704497	GTLTPSDGHSVERAESPTPGLAQGMEPGAGQ
F7HC88-S10	1.47872	2.55103	0.947286	2.96939	0.172107	0.538148	S	0.943967	F7HC88	10		LOC704497	______MAADMQRKRSSECPDGTLTPSDGHS
A0A1D5QTS1-S7	0.078705	29.5816	0.081395	1.22698	0.712814	0.184631	S	0.79873	A0A1D5QTS1	7			_________MASHRHSGPSSYKVGTMAEKFD
F6RUG5-S514	0.152098	2.00279	0.351115	0.226636	0.19129	0.130121	S	0.99984	F6RUG5	514		SMTN	LSTSSGGKSTITRVNSPGTLARLGSVTHVTS
F7EA94-S382	1.85845	6.24887	1.01786	4.91004	7.21283	7.52019	S	0.931672	F7EA94	382		ERMAP	GKNTAPLVICSELHKSEESIVPKPEGKGHAN
A0A1D5QTZ6-S7	0.796012	0.506204	0.903196	0.980485	0.186393	1.42105	S	0.999548	A0A1D5QTZ6	7		AGGF1	_________MASEAPSPPPPTSPEPELAQLR
A0A1D5QTZ6-S13	0.299384	0.177779	0.425573	0.139449	0.261226	0.55574	S	0.908321	A0A1D5QTZ6	13		AGGF1	___MASEAPSPPPPTSPEPELAQLRRKVEKL
F7BSX3-S76	1.39971	2.01846	0.17093	7.79192	8.91879	13.6937	S	1	F7BSX3	76	60S ribosomal protein L18a	LOC700872	KSSGEIVYCGQVFEKSPLRVKNFGIWLRYDS
A0A1D5QU15-S516	3.01657	5.15284	4.30763	7.81682	3.44856	9.97999	S	1	A0A1D5QU15	516		THOC1	DEDEEDNDALLKENESPDVRRDKPVTGEQIE
A0A5F8ATT4-S329	1.03937	0.937056	1.80997	3.36964	2.52165	3.28291	S	0.999979	A0A5F8ATT4	329		ACAP2	DESEKLDKKSSPSTGSLDSGSESKEKLLKGE
F7H4I9-S278	1.43169	2.97771	0.984576	1.30487	0.929639	2.37322	S	1	F7H4I9	278		DGCR14	QGKVGPDGKELIPQESPRVGGFGFVATPSPA
A0A1D5QUA8-S70	0.0766771	1.03777	0.344179	0.74759	0.358734	5.03441	S	1	A0A1D5QUA8	70		QARS	LLYGLASRLRDTRRLSFLVSYIASKKIHTEP
A0A1D5QUA9-S131	1.44796	4.09295	0.894607	4.40449	41.7724	33.7285	S	1	A0A1D5QUA9	131			YRRSRSRSYERRRSRSRSFDYNYRRSYSPRN
A0A1D5QUA9-S133	2.15441	5.86027	2.10822	6.10596	46.2813	39.8467	S	0.999998	A0A1D5QUA9	133			RSRSRSYERRRSRSRSFDYNYRRSYSPRNRP
A0A1D5QUA9-S129	0.0708704	0.0929114	0.131992	0.188055	6.05804	4.54843	S	0.99965	A0A1D5QUA9	129			DRYRRSRSRSYERRRSRSRSFDYNYRRSYSP
A0A1D5QUC1-S938	0.246657	0.140791	0.243982	0.141957	0.0920458	0.256938	S	0.99989	A0A1D5QUC1	938		CLIP2	TGLDKEKSLSDQRRYSLIDPSSAPELLRLQH
A0A1D5QUC9-S827	0.34319	1.03566	0.0767268	0.142649	2.08751	3.19877	S	0.999999	A0A1D5QUC9	827			FLRERDTSPDKGELVSDEEEDT_________
A0A1D5QUC9-S212	0.023193	0.173718	0.482625	0.357254	0.106662	0.183519	S	1	A0A1D5QUC9	212			EGTSGSGSISIRKLGSEMQLQIQSQQEELER
F7G972-S26	1.4402	1.66028	0.0692255	1.52048	0.110819	0.471327	S	1	F7G972	26		ADARB1	SSSTDVKENRNLDNVSPKDGSTPGPGEGSQL
A0A5F8AHK7-S180	1.15717	2.04385	1.38324	0.145291	0.240526	4.21148	S	0.872715	A0A5F8AHK7	180			AAVSASDILQESAIHSPGTVEKEVKKTRKLK
A0A5F8AHK7-S138	0.0850275	2.2848	1.87603	2.93154	1.40118	8.33171	S	1	A0A5F8AHK7	138			RLFFTSVPGGCEKEESPQPRRKRQPSSSSSE
A0A1D5QUN9-S1301	0.0858144	0.24963	0.150385	0.380589	0.175109	0.427842	S	0.999992	A0A1D5QUN9	1301		AOX1	AVSAARRERGLHGPLSLNSPLTPEKIRMACE
A0A1D5RKM9-S344	0.160074	0.489382	0.198375	0.122604	0.211066	0.22943	S	1	A0A1D5RKM9	344		LOC717376	SGGSPEHLQKHALGGSLEHLPRARGTSPEHL
A0A1D5RKM9-S298	2.11304	4.0957	1.36549	1.5303	1.60754	0.34368	S	0.976836	A0A1D5RKM9	298		LOC717376	CKGSPEQQRHPHPGSSPETLPKHVLSGSPEH
F7HE86-S47	0.652271	1.22297	0.819812	2.64355	1.95443	0.2376	S	1	F7HE86	47		ATP1A1	MDELKKEVSMDDHKLSLDELHRKYGTDLSRG
F7HE86-S653	0.149838	0.274042	0.175643	0.461138	0.500724	0.667969	S	1	F7HE86	653		ATP1A1	NETVEDIAARLNIPVSQVNPRDAKACVVHGS
F7HE86-S217	0.107095	0.744691	0.306624	1.03325	1.31847	0.510959	S	0.994725	F7HE86	217		ATP1A1	DLRIISANGCKVDNSSLTGESEPQTRSPDFT
A0A1D5QUV8-S76	0.336037	0.187296	0.282897	0.845341	0.619914	1.78076	S	1	A0A1D5QUV8	76		HSPA4	KNTVQGFKRFHGRAFSDPFVEAEKSNLAYDI
A0A1D5QUV8-S429	0.317391	0.175886	0.0895999	0.661649	0.800945	0.119057	S	1	A0A1D5QUV8	429		HSPA4	EGVHEVFSRNHAAPFSKVLTFLRRGPFELEA
F6QGS4-S4	5.52288	2.56235	0.216878	15.8422	12.4716	25.0467	S	0.999918	F6QGS4	4		RNPS1	____________MAPSPTKRKDRSDEKSKDR
F6QGS4-S132	0.099078	7.54835	0.142778	0.202709	44.897	40.3646	S	0.999969	F6QGS4	132		RNPS1	KSKPPKRDEKERKRRSPSPKPTKVHIGRLTR
F6QGS4-S134	0.114229	7.54835	0.0633818	0.137508	44.897	40.3646	S	0.999889	F6QGS4	134		RNPS1	KPPKRDEKERKRRSPSPKPTKVHIGRLTRNV
A0A1D5QUY3-S107	0.420218	0.369555	0.232767	0.421056	0.361491	0.747999	S	0.995911	A0A1D5QUY3	107		PAICS	EMIPIEWVCRRIATGSFLKRNPGVKEGYKFY
F6U231-S386	2.09126	4.57006	1.1308	0.499456	1.53554	3.88332	S	0.998348	F6U231	386		CCDC9	KEGAASPAPEAPQPTSPVETSTQLPKIPAPA
F6U231-S202	2.84181	0.0501208	1.30043	0.190944	0.135802	0.261051	S	1	F6U231	202		CCDC9	EPNPVRNFLDDPRRRSGPLEESERDRREDSR
F6U231-S80	10.9606	7.2748	13.7816	11.7915	6.94713	5.77655	S	0.999902	F6U231	80		CCDC9	NVAVESEKNLGPSRRSPGTHRPPGASKGGRT
A0A1D5QV21-S93	0.736806	0.09883	0.796479	0.713754	1.50401	2.26477	S	0.999994	A0A1D5QV21	93		VIPAS39	SGSSHEGREQLKSRNSFSSYAQLPKPTSTYS
A0A1D5QV21-S108	2.32427	0.123022	1.83538	4.79166	5.60401	9.71429	S	0.999762	A0A1D5QV21	108		VIPAS39	SFSSYAQLPKPTSTYSLSSFFRGRTRPGSFQ
A0A1D5QV21-S121	6.8951	1.61717	5.26414	6.78609	14.947	20.4506	S	0.996863	A0A1D5QV21	121		VIPAS39	TYSLSSFFRGRTRPGSFQSLSDALSDTPAKS
A0A1D5QV21-S124	0.333975	0.212468	0.165915	0.310982	0.346775	0.451066	S	0.995233	A0A1D5QV21	124		VIPAS39	LSSFFRGRTRPGSFQSLSDALSDTPAKSYAP
A0A1D5QV70-S293	0.315941	0.615246	0.340779	0.0769977	2.25037	2.72981	S	1	A0A1D5QV70	293	Aldehyde dehydrogenase	ALDH3A2	DYERIINLRHFKRILSLLEGQKIALGGETDE
A0A1D5QV71-S373	0.722515	2.59964	0.596586	3.80276	5.04365	0.165565	S	0.999995	A0A1D5QV71	373		MYO1C	LVGKINRSLASKDAESPSWRSTTVLGLLDIY
A0A1D5QV71-S701	0.958862	1.28404	0.4878	9.5863	7.55216	8.09667	S	0.999754	A0A1D5QV71	701		MYO1C	KTLFATEDALEVRRQSLATKIQAAWRGFHWR
H9FYB8-S127	9.54235	14.1338	10.5844	6.23473	3.88514	23.0909	S	0.999947	H9FYB8	127		RBM26	KEEEREKKFSRRLNHSPPQSSSRYRENRSRD
A0A1D5QVD6-S424	0.104179	6.40429	3.6009	3.19135	1.23634	11.888	S	0.984551	A0A1D5QVD6	424		EPN3	IKEGMEQALPSGKPSSPVELDLFGDPSPSSK
F7DKM9-S2	0.231992	0.831662	0.362438	2.05832	1.93047	1.63095	S	1	F7DKM9	2		UGP2	______________MSQDGASQFQEVIRQEL
A0A1D5R552-S1310	13.4207	13.6157	16.2524	36.0498	14.6446	22.5505	S	0.999995	A0A1D5R552	1310		POGZ	LIASLEEQLKLSGEHSESSTPRPRSSPEETI
A0A1D5R552-S1284	0.352424	0.31425	0.396887	1.02078	0.457089	0.775673	S	0.840483	A0A1D5R552	1284		POGZ	FLVASVLPGPDGNINSPTRNADMQEELIASL
A0A1D5R552-S372	0.573024	0.783253	0.537222	0.513101	0.383139	0.435153	S	0.988176	A0A1D5R552	372		POGZ	SLDSEPSVPSAAKPPSPEKTAPVASTPSSTP
A0A1D5REI1-S716	0.0776346	0.068958	1.03103	2.1114	3.0627	0.208469	S	0.98541	A0A1D5REI1	716		DNM1	DDSWLQVQSVPAGRRSPTSSPTPQRRAPAVP
A0A5F8ATH4-S9	0.0944371	0.440435	0.131929	0.698088	0.129147	0.902337	S	1	A0A5F8ATH4	9		CAPZA2	_______MADLEEQLSDEEKVRIAAKFIIHA
F6VFS8-S1211	2.42356	2.21859	0.927961	0.217219	0.110446	3.93287	S	0.814815	F6VFS8	1211		MYO5B	LAYNSLKEPNINARSSWPNSEKHVDQEDAIE
F7E9S9-S619	1.33268	1.78745	1.30766	3.65308	1.27089	2.37996	S	0.999999	F7E9S9	619		TCOF1	MEDSESSEESSDSADSEETPAAMTAAQAKPA
F7E9S9-S233	1.31791	1.12866	1.61894	2.0532	1.79774	0.227884	S	0.999997	F7E9S9	233		TCOF1	VKPAQVKASSVSTKESPARKAAPAPGKVGDV
F7E9S9-S1282	21.3066	30.2151	8.5066	31.4298	12.1738	49.4727	S	1	F7E9S9	1282		TCOF1	KESSRKGWESRKRKLSGDQPAARTPRSKKKK
F7E9S9-S279	1.3435	0.673822	2.39337	1.86581	1.16619	0.132453	S	0.997564	F7E9S9	279		TCOF1	KKPEEESESSEEGSESEEEAPAGTPSQVKTS
F7E9S9-S1160	1.77413	2.59117	1.52875	3.69562	1.76086	0.109129	S	0.999955	F7E9S9	1160		TCOF1	PANSQASKATPKPYSSPSVSSTLAAKDDPDG
F7E9S9-S381	1.71166	1.46255	2.29932	2.96469	1.74644	0.459101	S	1	F7E9S9	381		TCOF1	GKTPQVGAASAPAKESPRKGAAPAPPGKTGP
A0A1D5RA63-S148	6.34394	255	167.756	157.327	76.5255	239.716	S	1	A0A1D5RA63	148		HDGF	EKGALKRRAGDLLEDSPKRPKEAENPEGEEK
A0A1D5RA63-S182	10.0636	6.24475	9.40987	2.70715	0.149835	9.76066	S	0.99962	A0A1D5RA63	182		HDGF	TLEGERPLLMEVEKNSTPSEPGSGRGLPQEE
A0A1D5RA63-S185	21.0113	8.46288	7.19966	6.23003	7.33311	12.6359	S	0.997658	A0A1D5RA63	185		HDGF	GERPLLMEVEKNSTPSEPGSGRGLPQEEEEE
A0A1D5RA63-S189	10.5665	8.91506	10.6968	5.3332	0.135611	8.91847	S	0.999959	A0A1D5RA63	189		HDGF	LLMEVEKNSTPSEPGSGRGLPQEEEEEEEEE
A0A1D5RA63-S115	373.146	507.919	431.113	426.263	192.884	39.1473	S	1	A0A1D5RA63	115		HDGF	EATEGDGDKKGNAEGSSDEEGKLVIDEPAKE
A0A1D5RA63-S116	481.677	582.46	569.395	423.973	233.669	232.592	S	1	A0A1D5RA63	116		HDGF	ATEGDGDKKGNAEGSSDEEGKLVIDEPAKEK
A0A1D5RA63-S90	1.23488	0.769827	0.873779	0.926359	1.23762	0.391096	S	1	A0A1D5RA63	90		HDGF	NPTVKASGYQSSQKKSCVEEPEPEPEATEGD
A0A1D5QVT1-S43	7.57494	6.77413	5.63333	6.44916	18.5893	20.1907	S	0.997454	A0A1D5QVT1	43		LOC718737	VLKGVHSHKKKKIRTSPTFRRPKTLRLRRQP
A0A1D5QW02-S193	0.787097	2.45989	1.23795	1.38802	0.641831	4.63706	S	0.999999	A0A1D5QW02	193		LOC710822	IIFMDEIDAIGGRRFSEGTSADREIQRTLME
A0A1D5QW03-S114	0.349648	0.162786	0.273965	0.116649	0.1294	0.351592	S	0.998099	A0A1D5QW03	114			LTLFEGSPSGKKRPASLSTAPSEKGATWNVL
A0A1D5QW47-S271	5.20235	2.23357	1.34173	0.369633	1.49831	1.50456	S	0.998804	A0A1D5QW47	271			SEKASIFEKALSSEKSPTADAKPAPKRATAS
A0A1D5QW47-S300	1.10484	0.265612	0.468074	0.206702	0.0779047	0.116891	S	0.936448	A0A1D5QW47	300			ASEQPLAQELPASGGSPATTKEQRGRALPGK
A0A1D5QW47-S355	2.53905	1.74091	0.123418	0.197462	0.246066	0.376987	S	0.921059	A0A1D5QW47	355			LQVKIPSKEEEADMSSPTQRTYSSSLKRSSP
A0A1D5QW47-S177	25.8566	0.129424	10.9645	0.277927	3.26278	0.197263	S	1	A0A1D5QW47	177			MGREPGGRKKGVPEKSPVLEKSSMPEKTAPE
A0A1D5QW47-S346	1.01188	1.02834	0.250001	0.107518	0.162144	0.167445	S	0.999989	A0A1D5QW47	346			VASRLPPITLQVKIPSKEEEADMSSPTQRTY
A0A1D5QW47-S64	6.91211	5.41347	3.55531	1.68895	1.45713	4.76234	S	1	A0A1D5QW47	64			SQNGDRQTSASERLPSVEEAEVPKPLPPASK
A0A1D5QW47-S393	0.441941	0.119774	0.319593	0.217742	0.222535	0.533	S	0.950835	A0A1D5QW47	393			NPKKDNSETTLTRSASMKLPANTVKLGEKLE
A0A1D5QW47-S419	1.67791	0.0692809	0.53564	0.927597	0.529911	0.248621	S	0.999647	A0A1D5QW47	419			GEKLERYHTAIRRSESVKSPGSPRTELFVAP
A0A1D5QW47-S422	0.824118	0.623458	0.0933834	0.190594	0.24929	0.425432	S	0.897816	A0A1D5QW47	422			LERYHTAIRRSESVKSPGSPRTELFVAPVGV
A0A1D5QW47-S364	7.79679	1.07342	3.82078	1.0401	3.60397	1.65424	S	0.995905	A0A1D5QW47	364			EEADMSSPTQRTYSSSLKRSSPRTISFRMNP
A0A5F8AHL8-S53	0.347504	0.867033	0.89568	1.74245	2.34821	2.11462	S	0.920834	A0A5F8AHL8	53		TAPBPL	DCFLAKDGGHRGALASSEDRARASLVLKQVP
A0A1D5QW55-S218	0.415489	1.27843	0.0933506	0.580474	0.488289	1.75492	S	1	A0A1D5QW55	218		MAP2K2	IFGRPVVDGEEGEPHSISPRPRPPGRPISGH
A0A1D5QW55-S220	3.39603	8.58834	0.0740243	0.361922	3.8621	17.7597	S	1	A0A1D5QW55	220		MAP2K2	GRPVVDGEEGEPHSISPRPRPPGRPISGHGM
A0A1D5QW55-S231	4.4533	1.97809	1.78828	3.34232	0.102119	10.2726	S	1	A0A1D5QW55	231		MAP2K2	PHSISPRPRPPGRPISGHGMDSRPAMAIFEL
A0A1D5QW55-S23	3.48477	4.34386	0.202293	2.87349	3.99693	0.284444	S	0.999967	A0A1D5QW55	23		MAP2K2	VLPALTINPTIAEGPSPTSEGASEANLVDLQ
A0A5F7ZDZ7-S495	3.77162	2.47716	3.6334	7.13598	4.25378	10.712	S	1	A0A5F7ZDZ7	495		RNF216	RVSINGYDHFCQHPRSPGAPCQECSRCSLWT
A0A5F7ZDZ7-S195	0.333914	0.144108	0.496976	0.6773	0.0844051	1.1856	S	0.997031	A0A5F7ZDZ7	195		RNF216	TRKAFSDAIKKWQELSPETSGKRKKRKEMNQ
F7DXX3-S79	0.277519	0.447572	0.373403	0.222151	0.0595635	0.223672	S	0.799824	F7DXX3	79		PPFIBP1	ALEYSNGIFDCQSPTSPFMGSLRALHLVEDL
F7DXX3-S456	0.913199	0.994328	2.3165	0.0862891	1.01822	0.189927	S	0.944299	F7DXX3	456		PPFIBP1	METSEKSKLTPKPETSFEENDGKIILGATVD
F7DXX3-S827	2.19565	4.29743	2.42594	0.936177	0.157489	0.16739	S	0.998297	F7DXX3	827		PPFIBP1	LRINNFEPNCLRRRPSDENTIAPSEVQKWTN
F7DXX3-S573	5.44619	1.26974	12.1354	4.47678	6.30547	4.92184	S	0.999997	F7DXX3	573		PPFIBP1	KRTASAPNLDRKRSASAPTLAETEKETAEHL
F7DXX3-S401	1.1769	1.16133	1.08542	1.1691	1.1869	0.128196	S	0.999269	F7DXX3	401		PPFIBP1	TLLDAQGFSDLEKSPSPTPVMGSPSRDPFNT
F7DXX3-S488	8.07717	4.98473	27.2612	4.82723	6.03931	5.43661	S	0.999986	F7DXX3	488		PPFIBP1	QLCDNLSTSSLQKSSSLGNLKKETSDGEKES
F7DXX3-S562	0.811188	0.296433	1.43571	0.228134	0.238645	0.211222	S	0.998907	F7DXX3	562		PPFIBP1	FGRGFFKIKSNKRTASAPNLDRKRSASAPTL
A0A1D5QWA9-S460	0.327653	0.45353	0.271381	0.167722	0.163962	0.330045	S	0.821783	A0A1D5QWA9	460		FGA	SPGTNREHRTEKLVTSKGDKELVVGKEKVTS
A0A1D5QWA9-S629	7.66341	11.0637	3.86966	5.04464	4.55879	11.1928	S	0.999998	A0A1D5QWA9	629		FGA	STFESKSYKMADEAGSEADHEGTHSTKRGHA
A0A1D5R5A8-S446	0.837116	1.07447	0.735927	1.67088	1.67432	0.37988	S	0.999838	A0A1D5R5A8	446		TRIM2	RGSPFKLKVIRSADVSPTTEGVKRRVKSPGS
A0A1D5QWE4-S592	0.0719521	0.132749	0.400458	0.136609	0.150259	0.567091	S	0.999855	A0A1D5QWE4	592			PPSDTIYSYVRPERLSPVSHGNTIALFFRSL
A0A1D5QWE9-S184	4.02715	2.28286	4.87922	7.74482	23.332	26.3725	S	0.990664	A0A1D5QWE9	184		PRKAB2	DSMESSETSCRDLSSSPPGPYGQEMYVFRSE
A0A1D5QWE9-S108	4.15672	7.2199	6.62463	16.7728	14.1386	50.8826	S	1	A0A1D5QWE9	108		PRKAB2	SGSFNNWSTKIPLIKSHNDFVAILDLPEGEH
A0A1D5QWE9-S158	2.98438	0.13885	2.08274	5.55745	4.98351	0.263223	S	1	A0A1D5QWE9	158		PRKAB2	TSQLGTINNLIHVKKSDFEVFDALKLDSMES
G7MTV5-S1034	2.66059	2.46995	0.14885	5.17868	0.1074	0.28103	S	1	G7MTV5	1034		EGK_16792	AGNSGSTQGMKIKKESEEDAEKKDKAEQLDS
A0A5F8A186-S59	0.554779	1.02541	0.569638	0.686051	0.125641	0.186172	S	1	A0A5F8A186	59		LOC702808	ARRLEFVLMPTKRQLSEDETTTQGVRAPEAS
A0A5F8A186-S364	0.329355	0.349416	0.233661	0.160005	0.173899	0.514303	S	0.781755	A0A5F8A186	364		LOC702808	ETGPGGASRFRERSLSVPTDSGTTDVDYDEE
A0A1D5QWK7-S710	1.03324	0.476059	0.915864	0.963681	0.524118	0.21089	S	0.999996	A0A1D5QWK7	710			VSGLESQRALSPGRESPK_____________
A0A1D5QWK7-S360	1.66756	1.46793	1.55817	0.905571	0.721702	0.231033	S	1	A0A1D5QWK7	360			RLHRARAEEKSCAADSDPEPERLSDERAGAP
A0A1D5QWK7-S386	1.34384	1.44586	0.253792	1.17105	0.115732	0.159129	S	0.760527	A0A1D5QWK7	386			RAGAPLGRSPAPDSASPTRLTESERARERRS
A0A1D5QWM3-S225	7.69472	10.6108	7.63268	4.20743	6.04221	14.7117	S	1	A0A1D5QWM3	225		SNRNP200	EEGDEDVYGEVREEASDDDMEGDEAVVRCTL
A0A1D5QWM6-S11	0.15401	0.101606	0.13675	0.271669	0.142712	0.217025	S	1	A0A1D5QWM6	11		STIP1	_____METKKGNKALSAGNIDDALQCYSEAI
A0A1D5QWM6-S476	2.67032	2.58454	3.82507	4.72635	0.145102	4.19615	S	1	A0A1D5QWM6	476		STIP1	DGYQRCMMAQYNRHDSPEDVKRRAMADPEVQ
A0A5F7ZNG8-S629	2.44268	3.44361	3.40049	4.52103	11.3597	13.672	S	0.99316	A0A5F7ZNG8	629		GPATCH8	ADSERGPKPEPPGSGSPAPPRRRRRAQDDSQ
A0A5F7ZNG8-S923	1.57767	1.38673	1.39298	2.93339	5.98266	0.23098	S	0.999997	A0A5F7ZNG8	923		GPATCH8	SGRRDFIRSKIYRSQSPHYFRSGRGEGPGKK
A0A1D5QWP9-S660	0.0601595	0.114178	0.164262	0.767183	0.705078	0.323494	S	0.999915	A0A1D5QWP9	660		CAMK2D	RRDGKWQNVHFHRSGSPTVPIKPPCIPNGKE
F7EWZ0-S43	0.220033	0.468923	0.815875	1.07856	0.123153	0.0876772	S	0.998098	F7EWZ0	43		MOB1B	SHQYELLKHAEATLGSGNLRMAVMLPEGEDL
F6W0C8-S157	0.293055	0.0956659	0.141753	0.639438	1.04187	0.14935	S	1	F6W0C8	157		ADCY5	AAAAASAGGTEVRPRSVEVGLEERRGKGRAA
A0A1D5QWS0-S225	0.181767	0.343893	0.130839	0.10599	2.38415	1.39336	S	0.999977	A0A1D5QWS0	225	Malate dehydrogenase	MDH2	QEAGTEVVKAKAGAGSATLSMAYAGARFVFS
F7HCE7-S761	0.567478	0.185003	0.779444	0.635937	0.729135	0.418007	S	0.999646	F7HCE7	761		STK11IP	CHPPGHGDHHDRAKNSPPQALSTRDHSSWSL
F7HCE7-S387	0.468822	0.305719	0.490327	0.139609	1.04971	0.487053	S	0.999623	F7HCE7	387		STK11IP	APLHKVKSRVRVRRASISEPSDTDPEPRTLK
A0A1D5QWS7-S276	1.67117	1.08821	2.61812	0.245966	0.207573	0.246279	S	0.797993	A0A1D5QWS7	276		DBNL	IFKQKERAMSTTSVSSPQPGKLRSPFLQKQL
A0A1D5QWS7-S141	0.50738	0.219035	0.741295	0.122906	0.497153	0.179637	S	1	A0A1D5QWS7	141		DBNL	ECIMEKVAKASGANYSFHKESGRFQDAGPQA
A0A1D5QWS7-S284	0.105389	1.2933	0.180704	0.369576	0.161562	1.75935	S	1	A0A1D5QWS7	284		DBNL	MSTTSVSSPQPGKLRSPFLQKQLTQPETHFG
A0A5F7ZAX4-S215	0.836163	0.232835	0.958022	6.40035	5.5847	8.23429	S	0.993113	A0A5F7ZAX4	215	DNA polymerase	POLA1	HTSTAIPSGKIASPVSRKDPPLTPVPLKRAE
F6UNV6-S661	1.03141	0.97603	1.00276	2.0855	3.17391	3.19409	S	1	F6UNV6	661	Ribosomal protein S6 kinase	RPS6KA3	KGAMAATYSALNRNQSPVLEPVGRSTLAQRR
F6UNV6-S415	2.06206	5.01287	1.13517	4.29166	3.54057	5.29506	S	1	F6UNV6	415	Ribosomal protein S6 kinase	RPS6KA3	QTVGVHSIVQQLHRNSIQFTDGYEVKEDIGV
F6UNV6-S369	0.281881	0.903331	1.53419	1.17721	1.45562	0.24212	S	0.999995	F6UNV6	369	Ribosomal protein S6 kinase	RPS6KA3	TFYFDPEFTAKTPKDSPGIPPSANAHQLFRG
A0A5F7ZI76-S2234	0.928715	0.702709	1.23809	0.768705	0.295079	0.124921	S	0.966697	A0A5F7ZI76	2234		ZFHX3	PITSLEELKIDSRPPSPEPPKQEYWGSKRSS
A0A1D5QWY6-S149	0.258301	1.44162	0.350013	0.43167	0.313639	1.56221	S	0.999984	A0A1D5QWY6	149			FPETSEPVWILGRKYSIFTEKDEILSDVASR
A0A1D5QX09-S283	4.59737	7.25581	5.35454	6.12147	7.57891	11.949	S	1	A0A1D5QX09	283		GOLIM4	EQVGQAEHLEEEHDPSPEEQDREWKEQHEQR
A0A1D5QX09-S513	0.880193	2.24912	2.33661	1.26389	1.06042	1.02676	S	1	A0A1D5QX09	513		GOLIM4	VREENLPDENEEQKQSNQKQENTEVEEHLVM
A0A1D5QX09-S468	0.0923247	2.08719	0.116076	1.35101	4.29554	3.82947	S	1	A0A1D5QX09	468		GOLIM4	RHEPREQGPREVDPESEADRAAVEDINPADD
A0A1D5QX17-S943	0.37037	0.371614	0.0936454	0.179711	0.306049	0.280236	S	0.999504	A0A1D5QX17	943	Phosphoinositide phospholipase C	PLCB2	GAGKLGPGKGSRKKRSLPCEESAGAAPGESP
F7DZ56-S164	0.347048	2.04934	0.369574	0.542896	0.192035	3.16025	S	1	F7DZ56	164		TNFAIP2	AAAGGASEEELVRRQSKVEALYDLLRDQVLG
F6YUK1-S160	0.615332	2.12344	0.75246	1.6501	1.63977	0.14728	S	0.853977	F6YUK1	160		TTC7B	YATKGLCLEKLPISSSTSNLHVDREQDVITC
F6YUK1-S639	0.223172	0.379664	0.215532	0.211144	0.854549	1.28839	S	0.954557	F6YUK1	639		TTC7B	VAASRVEQALSEVASSLQSSAPKQGPLHPWM
F7GH53-S2189	0.729252	1.57291	0.639251	2.39142	2.22059	1.88313	S	0.877569	F7GH53	2189		AKAP13	FRDMAECSTPLPEDCSPTHSPRVLFRSNTED
F7GH53-S1725	0.220286	0.0456682	1.11999	0.166778	0.100176	0.158884	S	0.996409	F7GH53	1725		AKAP13	ENMSNTWKFLSHSTDSLNKISKVNESTESLT
F7GH53-S2480	0.675205	0.0572259	0.0534023	0.105164	0.0676927	0.0636724	S	0.859043	F7GH53	2480		AKAP13	SHPHSKLMRIPSFFPSPEEPPSPSAPSIAKS
F7GH53-S2486	0.0472748	0.0572259	0.956089	0.189271	1.69235	2.11425	S	0.998834	F7GH53	2486		AKAP13	LMRIPSFFPSPEEPPSPSAPSIAKSGSLDSD
F7GH53-S2290	0.677253	0.151649	1.1726	2.44705	3.47333	0.138997	S	0.908307	F7GH53	2290		AKAP13	EKEEGDDGQDLRRTESDSGLKKQVVQSIVHL
F7GH53-S1394	0.918847	0.892238	0.135463	0.151151	0.704078	0.891829	S	0.999812	F7GH53	1394		AKAP13	LGDVVRRPPIHRRSFSLEGLTGGAGVGNKPS
F7GH53-S2505	0.680044	0.126114	0.117337	0.927839	1.88592	0.102914	S	0.981667	F7GH53	2505		AKAP13	PSIAKSGSLDSDLSVSPKRNSISRTHKDKGP
F7GH53-S1351	0.585355	0.0674775	0.782665	0.107119	0.241748	0.750654	S	0.999988	F7GH53	1351		AKAP13	VPANCSVLRSSMRSLSPFRRHSWGPGKNAAS
F7GH53-S2344	0.521079	0.56813	1.01979	1.10344	0.73729	1.17754	S	0.94272	F7GH53	2344		AKAP13	VLSERALTRTLSRPSSLIEQEKQRSLEKQRQ
A0A1D5QXB9-S2195	4.39062	3.55523	5.03489	3.74072	1.77098	0.230144	S	0.999781	A0A1D5QXB9	2195			VLISTADFEGPMPSASPEAESPLASTSKEEK
A0A1D5QXB9-S2200	3.51206	3.49348	3.91962	4.60583	0.0742377	3.15258	S	0.989262	A0A1D5QXB9	2200			ADFEGPMPSASPEAESPLASTSKEEKDECAL
A0A1D5QXB9-S1529	5.46102	5.65077	4.79068	1.72921	1.63209	4.65258	S	0.999998	A0A1D5QXB9	1529			SVATSTEGKDKDVTLSPVKAGPATTTSSETR
A0A1D5QXB9-S2776	1.15778	0.322759	0.956018	0.206453	0.261204	1.24841	S	0.995598	A0A1D5QXB9	2776			EERHMPKRKRKKHYLSSEDELDDNPDVLDSR
A0A1D5QXB9-S2777	1.07591	0.866027	0.95523	0.648174	0.420923	1.22416	S	0.995598	A0A1D5QXB9	2777			ERHMPKRKRKKHYLSSEDELDDNPDVLDSRI
A0A1D5QXB9-S2983	1.18527	2.53777	0.537874	0.139537	0.64553	0.144648	S	1	A0A1D5QXB9	2983			QKSVSEPAEDKKEQESDEEEEEEEEDEPSGA
A0A1D5QXB9-S3016	0.325067	0.344064	0.281945	0.137565	0.173874	0.505734	S	0.985258	A0A1D5QXB9	3016			RSTTRSEAQRSKTQLSPSIKRKREVSPPGAR
A0A1D5QXB9-S1316	1.94386	0.176604	1.78692	0.290394	0.198379	0.655516	S	0.977488	A0A1D5QXB9	1316			VFDKRTVLEGGTASSSPVDHSALSNQSLTVR
A0A1D5QXE6-S493	0.277247	0.13175	0.56845	0.230995	0.275091	0.0900132	S	0.962973	A0A1D5QXE6	493		ARHGEF28	HGFEKQQSHLKKRSSSLDALDADSEGEGHSE
A0A1D5QXE6-S501	0.875634	0.0974451	0.56845	0.153384	0.190817	0.198632	S	0.999892	A0A1D5QXE6	501		ARHGEF28	HLKKRSSSLDALDADSEGEGHSEPSHICYTP
A0A1D5QXF0-S248	1.87955	0.217314	1.54565	0.56182	0.334479	0.309175	S	0.999803	A0A1D5QXF0	248			GPHKAPEGKAGATRRSLDDLSAPPHHRSIPN
A0A1D5RBU6-S281	0.581299	0.310122	2.00938	0.405006	0.935013	0.218489	S	0.999979	A0A1D5RBU6	281		ETS1	SWSSQSSFNSLQRVPSYDSFDSEDYPAALPN
A0A1D5QXL7-S393	1.05488	3.121	0.0953048	4.35099	4.30485	6.71242	S	0.999275	A0A1D5QXL7	393		LRMP	SEPPGEEIVERTRKPSLSEKKTNPSKWDLSS
A0A1D5QXX8-S574	0.338133	1.12307	0.795262	0.820654	2.45185	1.77216	S	0.991868	A0A1D5QXX8	574		LOC697160	TFSESSVWSQQSSRPSLKDGAVETQDTENVP
A0A1D5QXZ0-S72	1.23094	3.08693	0.933758	2.36751	0.108446	2.32311	S	0.999998	A0A1D5QXZ0	72			ADETWAPFASGKTSESGELHGLTTEEEFVEG
A0A1D5QY82-S122	0.728436	0.0831694	1.54794	0.693037	0.0905504	0.20644	S	0.980192	A0A1D5QY82	122		APBA3	AGRDDLLSLLHCEECSPSQPGPEEPLEPAPR
F7E4V3-S743	0.384055	0.722356	0.414551	0.203652	0.346147	1.14026	S	1	F7E4V3	743		CTDP1	EQLFPLRDDHSKRENSPAAFPDREGVPPTTL
F7HL85-S155	0.0627076	0.283099	0.0858257	0.339169	0.248466	0.618642	S	1	F7HL85	155		ITIH4	KAHIQFKPTLSQQQKSPEQQETVLDGHLIIR
A0A1D5QYG5-S106	0.0996227	2.66414	0.785385	1.0563	1.13637	0.379778	S	1	A0A1D5QYG5	106		C4H6orf203	TKSTKKSLHKVDEEDSDEESDHDEMSEQEEE
A0A1D5QYG5-S110	9.24291	2.66414	12.1354	17.4344	7.26169	10.4976	S	1	A0A1D5QYG5	110		C4H6orf203	KKSLHKVDEEDSDEESDHDEMSEQEEELEDD
A0A1D5QYG8-S1382	0.141903	0.213035	0.477164	0.264272	0.226542	0.279468	S	1	A0A1D5QYG8	1382		RAD54L2	PSNLSRGMSIYPGYMSPHAGYPAGGLLRSQV
F7GQZ8-S350	2.0443	3.54711	0.506282	0.16984	0.175232	13.339	S	1	F7GQZ8	350		NASP	DISHLVRKKRKPEEESPRKDDAKKAKPEPEV
A0A1D5QYI1-S25	2.23968	0.284814	0.0886717	1.3079	0.473058	1.26539	S	1	A0A1D5QYI1	25		ZNHIT6	KSGGGLHSVAEGVRLSPDPGREEVRDLARAE
A0A5F7ZC85-S2033	0.511933	0.18579	0.307004	1.13285	0.254158	1.27055	S	0.999963	A0A5F7ZC85	2033		TRRAP	GEGVNSVSSSIKRGLSVDSAQEVKRFRTATG
A0A5F7ZC85-S2059	0.589615	0.0473199	0.293254	1.83052	1.52972	2.33601	S	0.999475	A0A5F7ZC85	2059		TRRAP	RTATGAISAVFGRSQSLPGADSLLAKPIDKQ
I0FG44-S99	1.0836	0.806983	0.519844	0.185061	0.276894	0.193238	S	0.999977	I0FG44	99		NSFL1C	EDEEEEEGQRFYAGGSERSGQQIVGPPRKKS
I0FG44-S114	2.81411	3.41868	2.24471	2.14796	1.59882	3.93699	S	1	I0FG44	114		NSFL1C	SERSGQQIVGPPRKKSPNELVDDLFKGAKEH
F7C0E0-S534	16.9342	11.5023	7.3063	13.9968	12.5251	0.163639	S	0.999809	F7C0E0	534		PKN2	FDLEPEPPPAPPRASSLGEIDESSELRVLDT
A0A5F8ANR1-S602	0.413849	1.17002	0.103849	0.11493	0.098215	0.587435	S	0.999994	A0A5F8ANR1	602		ERBB2IP	HIVNHDDVFEESEELSSDEEMKMAEMRPPLI
A0A5F8ANR1-S603	1.39399	2.37377	0.0525211	0.143829	0.337853	0.587435	S	0.999998	A0A5F8ANR1	603		ERBB2IP	IVNHDDVFEESEELSSDEEMKMAEMRPPLIE
A0A5F8ANR1-S871	0.949131	0.27226	3.31926	0.540064	1.10404	0.454749	S	0.999981	A0A5F8ANR1	871		ERBB2IP	SPQKSGPVGSVVKSHSITNMEIGGLKIYDIL
A0A5F8ANR1-S851	2.11235	0.969294	4.77157	1.36292	1.21133	1.59897	S	0.955031	A0A5F8ANR1	851		ERBB2IP	EPHDSDCSVDLGISKSTEDLSPQKSGPVGSV
A0A5F7ZUJ5-S2678	0.379251	0.487586	0.258906	0.282724	0.264915	0.636443	S	1	A0A5F7ZUJ5	2678		AKAP9	LEGNEKKQGGKERKRSPQDFEVLKTTTELFH
A0A5F7ZUJ5-S2389	0.157538	0.0961777	0.145489	0.164398	0.0911073	0.201472	S	0.999997	A0A5F7ZUJ5	2389		AKAP9	QELANIGQKTLVDAHSLPEEADSLKHQLDMV
A0A1D5QYQ6-S62	3.85934	9.49201	8.11223	13.3515	8.25409	11.7638	S	1	A0A1D5QYQ6	62		SAAL1	RPSSAGRGKVMDRNPSPPPPGRDQEEEEVAG
F7ANI8-S20	6.52652	7.72823	6.86877	6.83191	5.95008	11.0411	S	0.999981	F7ANI8	20	Synaptosomal-associated protein	SNAP23	SSEEIQLRAHQITDESLESTRRILGLAIESQ
F7ANI8-S121	0.228269	0.868852	0.179594	0.209375	0.25783	0.472999	S	0.999864	F7ANI8	121	Synaptosomal-associated protein	SNAP23	SGKAYKTTWGDGGENSPCNVVSKQPGPVTNG
A0A5F8ALZ8-S299	0.10244	0.20294	0.0699825	0.294904	0.373095	0.161747	S	0.960306	A0A5F8ALZ8	299		IDO2	DYMPPSHKAFIEDIHSAPSLRDYVLSSGQDH
F7HR34-S289	0.482827	0.158708	0.455857	0.171752	0.0663563	0.0825175	S	0.999348	F7HR34	289		CSTF2	SGPVSMERGQGTLQHSPVGPAGPASIERVQV
F7D6W0-S1024	0.0761161	0.26352	0.564098	0.236467	0.543289	0.488126	S	0.992581	F7D6W0	1024	Receptor protein-tyrosine kinase	ERBB2	TGGMVHHRHRSSSTRSGGGDLTLGLEPSEEE
A0A5F8AF10-S718	0.376005	0.0847212	0.370175	1.02111	0.146621	0.244866	S	0.952573	A0A5F8AF10	718	Ubiquitin carboxyl-terminal hydrolase	USP8	PAERDREPSKLKRSYSSPDITQAIQEEEKRK
A0A5F7ZRH9-S1240	1.59808	2.08547	1.8857	0.908332	0.950403	0.352615	S	0.999254	A0A5F7ZRH9	1240		KTN1	VKAAGDITVIENSDVSPETESSEKETMSVSL
A0A1D5QZ21-S14	6.70149	14.4689	0.10914	0.283203	15.0087	45.9985	S	0.999986	A0A1D5QZ21	14			__MAGELVDKKDRDASPSKEERKRSRTPDRE
A0A1D5QZ21-S109	0.103555	0.243151	0.0423999	0.0713264	6.54673	14.3087	S	0.999657	A0A1D5QZ21	109			KDGHRRDKDRKRSSLSPGRGKDFKSRKDRDS
A0A5F8A0N6-S1033	2.33543	2.34496	2.75346	0.300393	0.189833	0.609266	S	0.999981	A0A5F8A0N6	1033		MAP3K5	LGIPDENFEDHSAPPSPEEKDSGFFMLRKDS
F6TIK4-S52	0.920957	19.8209	0.13414	1.50042	81.7451	1.99476	S	1	F6TIK4	52		LOC720706	RPRHQGVMVGMGQKDSYVGDEAQSKRGILTL
F6TIK4-S60	0.35616	12.8438	0.498136	1.32391	64.7845	0.534985	S	1	F6TIK4	60		LOC720706	VGMGQKDSYVGDEAQSKRGILTLKYPIEHGI
F6TIK4-S323	0.129025	41.0164	1.1774	1.51294	83.5052	1.61597	S	0.942407	F6TIK4	323		LOC720706	GIADRMQKEITALAPSTMKIKIIAPPERKYS
A0A1D5R031-S507	0.312396	0.182788	0.361085	0.419064	0.09696	0.988164	S	0.835118	A0A1D5R031	507			NTRCQKICDQWDALGSLTHSRREALEKTEKQ
A0A1D5R031-S461	0.0786839	0.871551	0.347472	0.617867	4.47609	0.231693	S	1	A0A1D5R031	461		ACTN1	LSDIKALIRKHEAFESDLAAHQDRVEQIAAI
A0A1D5R031-S423	0.836912	1.70854	1.26522	1.62876	1.03963	0.28846	S	0.999983	A0A1D5R031	423		ACTN1	LERLDHLAEKFRQKASIHEAWTDGKEAMLKH
F7HTB8-S142	5.40781	0.801974	0.513825	0.0626182	0.365329	1.84658	S	1	F7HTB8	142		ACIN1	ERRSSRVRQARAAKLSEGSQPGEEEEDQETP
F7HTB8-S145	4.57144	0.801974	0.291563	0.220768	0.152337	1.84658	S	1	F7HTB8	145		ACIN1	SSRVRQARAAKLSEGSQPGEEEEDQETPSRN
F7HTB8-S391	23.928	12.1005	21.3993	20.468	10.7412	57.0456	S	1	F7HTB8	391		ACIN1	GGLSPLSSPADTKAESPAEKVPEESVLPLVQ
F7HTB8-S311	15.9407	18.3891	13.1403	11.4642	4.13338	3.88295	S	0.999998	F7HTB8	311		ACIN1	DLKKAPLVVQPEQTASEEETPPPLLTKEASS
F7HTB8-S326	47.7866	41.9599	38.3645	21.1737	14.7365	0.252787	S	0.969919	F7HTB8	326		ACIN1	SEEETPPPLLTKEASSPPPHIQLRSEEEIEP
F7HTB8-S285	29.1361	23.9333	20.6306	20.9148	5.94031	0.11955	S	1	F7HTB8	285		ACIN1	EEEREIKSAQGLKEKSKSPSPPRLTEDLKKA
F7HTB8-S287	75.9672	55.5665	67.2133	45.4593	20.4215	59.2427	S	1	F7HTB8	287		ACIN1	EREIKSAQGLKEKSKSPSPPRLTEDLKKAPL
F7HTB8-S289	87.5157	62.8375	79.8483	55.9344	24.8547	56.0696	S	1	F7HTB8	289		ACIN1	EIKSAQGLKEKSKSPSPPRLTEDLKKAPLVV
F7HTB8-S379	4.32604	4.51723	4.55928	1.27603	2.03424	0.371417	S	0.999995	F7HTB8	379		ACIN1	ELLVSQHTVQLVGGLSPLSSPADTKAESPAE
F7HTB8-S266	8.70598	6.49818	5.69159	2.77289	1.57253	7.32835	S	0.986254	F7HTB8	266		ACIN1	KSHLARQQQEKEMKTSPLEEEEREIKSAQGL
F7HTB8-S118	309.184	276.26	260.337	295.928	110.083	189.622	S	1	F7HTB8	118		ACIN1	ELEGKSSSISEEKGDSDDEKPRKGERRSSRV
F7HTB8-S452	0.321072	0.0568857	0.305264	0.187207	0.377311	0.52442	S	1	F7HTB8	452		ACIN1	LALAKGITEECLKQPSLEQKEGRRASHTLLP
F7HTB8-S630	1.25863	0.543348	1.52632	3.49571	2.20047	7.1451	S	1	F7HTB8	630		ACIN1	PAEKHVTQRLQPERGSPKKCEAEEAEPPAAT
F7HTB8-S556	6.1915	7.93946	7.3242	8.83887	2.67218	10.555	S	1	F7HTB8	556		ACIN1	RSRSRSRSASSNSRKSLSPGVSRDSSTSYTE
F7HTB8-S558	22.0763	26.4401	22.5294	20.6956	8.101	10.555	S	1	F7HTB8	558		ACIN1	RSRSRSASSNSRKSLSPGVSRDSSTSYTETK
F7HTB8-S462	5.4598	0.12264	1.93279	1.32417	3.16914	5.56694	S	0.987409	F7HTB8	462		ACIN1	CLKQPSLEQKEGRRASHTLLPSHRLKQSADS
F7HTB8-S611	17.3575	11.3621	12.8404	13.1297	16.0394	36.81	S	1	F7HTB8	611		ACIN1	ERTSTSSSSVQARRLSQPEPAEKHVTQRLQP
F7HTB8-S354	55.4425	56.2652	37.2043	22.45	19.1558	44.2857	S	0.999664	F7HTB8	354		ACIN1	IEPMEGPAPPVLIQLSPPNTDAETRELLVSQ
F7HTB8-S799	0.134558	1.34979	2.24049	0.128384	0.188106	0.320975	S	0.773384	F7HTB8	799		ACIN1	GQEAVVDLHADDSRISEDETERNGDDGTHDK
F7HTB8-S499	0.269713	0.205808	0.673729	2.36324	1.55426	0.197524	S	0.953475	F7HTB8	499		ACIN1	SSSSSSSRSRSRSPDSSGSRSHSPLRSTQRD
F7HTB8-S502	0.425887	0.51318	2.20048	1.96242	2.39602	3.60583	S	0.752782	F7HTB8	502		ACIN1	SSSSRSRSRSPDSSGSRSHSPLRSTQRDVAQ
F7HTB8-S504	0.425887	0.51318	1.52675	1.96242	2.39602	3.60583	S	0.953444	F7HTB8	504		ACIN1	SSRSRSRSPDSSGSRSHSPLRSTQRDVAQAR
F7HTB8-S506	0.695566	0.51318	2.20048	3.30148	3.95028	3.60583	S	0.969302	F7HTB8	506		ACIN1	RSRSRSPDSSGSRSHSPLRSTQRDVAQARTH
F7HTB8-S905	24.0328	75.416	59.597	57.585	76.1823	86.7558	S	1	F7HTB8	905		ACIN1	VSITIDDPVRTAQVPSPPRGKISNIVHISNL
A0A1D5QZ97-S1592	0.804791	1.48966	0.084888	0.57077	0.416712	0.0755795	S	1	A0A1D5QZ97	1592		ANK1	VTAEDSSLECSKAEDSDATGHEWKLEGALSE
A0A1D5QZ97-S817	0.0554359	5.10481	0.0799272	0.0623658	4.39024	7.60135	S	1	A0A1D5QZ97	817		ANK1	HRMSFPETVDEILDVSEDEGEELIGSKPERP
A0A1D5QZ97-S1665	0.849842	1.03013	0.890026	1.1941	1.36116	2.20812	S	1	A0A1D5QZ97	1665		ANK1	PGSKRQDDATGAGQDSENEVSLVSGHQRGQA
A0A1D5QZ97-S1685	19.1133	34.6226	12.8111	13.8377	13.8501	0.244977	S	1	A0A1D5QZ97	1685		ANK1	SLVSGHQRGQARVTYSPTVSQVTERSQDRLQ
A0A1D5QZ97-S1695	0.482459	0.925929	0.40015	0.09948	0.129383	0.332854	S	0.963328	A0A1D5QZ97	1695		ANK1	ARVTYSPTVSQVTERSQDRLQDWDPDGSIVS
A0A5F8AS68-S138	0.125741	0.277198	0.048899	1.65238	1.16213	4.44764	S	1	A0A5F8AS68	138		CLK4	SHQSRSKSHRRKRSRSIEDDEEGHLICQSGD
A0A5F8AS68-S136	0.168929	0.135621	0.0818649	1.02687	0.235562	2.8089	S	1	A0A5F8AS68	136		CLK4	CSSHQSRSKSHRRKRSRSIEDDEEGHLICQS
A0A5F8AS68-S300	0.178184	0.525965	0.0892204	0.304841	1.24122	1.81159	S	0.834642	A0A5F8AS68	300		CLK4	FGSATYDDEHHSTLVSTRHYRAPEVILALGW
F7BTH9-S713	0.185355	0.535686	0.154257	0.509928	0.975937	0.980684	S	0.999052	F7BTH9	713	Receptor protein-tyrosine kinase	CSF1R	DYKNIHLEKKYVRRDSGFSSQGVDTYVEMRP
A0A1D5QZF9-S259	4.44996	4.67939	4.74795	4.47834	4.00833	6.4871	S	1	A0A1D5QZF9	259		PIK3C2A	TDLEITDSKVSSLQVSPKSEDISKFDWLDLD
A0A1D5QZI4-S190	0.358012	0.316949	0.202841	0.1294	0.173839	0.55596	S	1	A0A1D5QZI4	190		TPM4	YSEKEDKYEEEIKLLSDKLKEAETRAEFAER
A0A1D5QZI4-S167	0.398326	0.206089	0.339963	0.308336	0.303513	0.332365	S	0.999832	A0A1D5QZI4	167		TPM4	GDLEEELKNVTNNLKSLEAASEKYSEKEDKY
A0A1D5QZI4-S176	0.763755	1.34751	0.96203	0.832151	0.376765	0.263857	S	0.963881	A0A1D5QZI4	176		TPM4	VTNNLKSLEAASEKYSEKEDKYEEEIKLLSD
A0A1D5QZL3-S13	7.83967	5.45533	2.42866	9.09655	21.4091	0.195422	S	0.999866	A0A1D5QZL3	13			___MAAGLRKRGRSGSAAQAAGLCKQWLQRA
A0A5F7ZA79-S351	0.298976	0.163947	0.0545997	0.254562	0.11631	0.0431451	S	0.999946	A0A5F7ZA79	351			PGLGSYGDELGRERGSPSERCEERGGDAAIS
A0A5F7ZA79-S366	0.701555	0.801802	0.601331	0.721125	0.364922	0.165289	S	1	A0A5F7ZA79	366			SPSERCEERGGDAAISPGGPPLGLAPPPRYP
A0A5F7ZA79-S248	16.5559	17.9191	20.8045	18.1288	8.75976	0.217632	S	0.999998	A0A5F7ZA79	248			ERRCSPLCGLDLSKKSPPGSAAPERPLAERE
A0A5F7ZA79-S237	3.34588	3.9261	4.1959	3.50339	2.22513	2.40127	S	1	A0A5F7ZA79	237			GPGPAAALCASERRCSPLCGLDLSKKSPPGS
A0A5F7ZA79-S731	0.0645033	0.120302	2.97992	2.22636	1.08217	1.46832	S	0.993681	A0A5F7ZA79	731			AHLAAGPDGRTIDRFSPT_____________
F6SAI3-S361	0.469795	0.316297	0.658619	0.15252	0.687804	0.357243	S	1	F6SAI3	361	Nuclear factor 1	NFIX	FTHHPLPVLAGVRPGSPRATASALHFPSTSI
F6SAI3-S280	0.612181	0.627403	0.701936	0.610084	0.527771	0.51926	S	0.999604	F6SAI3	280	Nuclear factor 1	NFIX	SITSPPSTSTTKRPKSIDDSEMESPVDDVFY
F6SAI3-S265	0.717479	0.605343	1.35512	0.474797	2.94951	0.184431	S	0.987206	F6SAI3	265	Nuclear factor 1	NFIX	SPSYYNINQVTLGRRSITSPPSTSTTKRPKS
F6SAI3-S301	0.397686	0.143228	0.868124	0.190514	0.313947	0.557274	S	0.995847	F6SAI3	301	Nuclear factor 1	NFIX	MESPVDDVFYPGTGRSPAAGSSQSSGWPNDV
D1YSI3-S336	1118.79	1418.87	1063.74	2031.86	1673.15	0.156161	S	0.99658	D1YSI3	336		ACPL2	KEELFALYSAHDVTLSPVLSALGLSEARFPR
D1YSI3-S340	1118.79	1418.87	1063.74	2031.86	1673.15	0.113798	S	0.99658	D1YSI3	340		ACPL2	FALYSAHDVTLSPVLSALGLSEARFPRFAAR
D1YSI3-S345	1118.79	1418.87	1063.74	2031.86	1673.15	0.332118	S	0.993559	D1YSI3	345		ACPL2	AHDVTLSPVLSALGLSEARFPRFAARLIFEL
F6Y8N1-S583	0.255912	0.162117	1.06402	1.26211	0.142448	0.234644	S	1	F6Y8N1	583		RAB11FIP3	TRRQKELLCKMEREKSIEIENLQARLQQLDE
A0A1D5QZZ5-S618	1.29103	0.379504	0.14898	1.08252	0.995353	0.830722	S	0.999975	A0A1D5QZZ5	618		PAPOLG	GMSNITKTVTPKRAHSPSIDGTPKRLKDIEK
A0A5F7ZIH7-S650	0.498833	0.142685	0.483291	0.434118	1.31788	0.51926	S	0.992814	A0A5F7ZIH7	650		EPB41	EDLDKSQEEIRKHHASISELKKNFMESVPEP
A0A5F7ZIH7-S640	0.753479	1.37587	1.03232	1.10161	1.23704	1.24265	S	1	A0A5F7ZIH7	640		EPB41	IYIRHSNLMLEDLDKSQEEIRKHHASISELK
A0A5F7ZIH7-S675	4.321	1.96036	3.73324	2.96298	5.12625	0.175907	S	0.909616	A0A5F7ZIH7	675		EPB41	ESVPEPRPSEWDKRLSTHSPFRTLNVNGQIP
A0A5F7ZIH7-S678	1.67968	0.188485	0.905057	1.69122	0.100413	0.340651	S	0.975701	A0A5F7ZIH7	678		EPB41	PEPRPSEWDKRLSTHSPFRTLNVNGQIPTGE
A0A5F7ZIH7-S508	7.6253	9.16494	5.34789	10.24	5.92624	7.34181	S	1	A0A5F7ZIH7	508		EPB41	PAPHFERTASKRASRSLDGAAAVDSADRSPR
A0A1D5R032-S588	0.372765	0.713448	0.298236	0.801716	1.02115	0.191037	S	1	A0A1D5R032	588		ABL1	KGQGESDPLDHEPAVSPLLPRKERGPLEGGL
A0A1D5R032-S737	0.732315	0.145026	0.0858562	1.21224	1.16619	1.05679	S	0.999847	A0A1D5R032	737		ABL1	EEGGGSSSKRFLRSCSASCVPHGAKDTEWRS
A0A1D5R032-S284	2.9769	2.23403	4.41234	6.16458	1.94804	5.18867	S	1	A0A1D5R032	284	Non-specific protein-tyrosine kinase	ABL1	GGQYGEVYEGVWKKYSLTVAVKTLKEDTMEV
A0A5F7ZDW8-S179	1.75855	1.24984	0.0943326	0.272198	0.102137	0.174814	S	0.950164	A0A5F7ZDW8	179		SRFBP1	VAKMEHGPKAVTIPNSPSKPSEKDSVVSLES
A0A1D5R0A4-S260	0.463942	1.12179	0.199299	0.319098	0.244604	0.85129	S	0.909479	A0A1D5R0A4	260			ADLKTPTKPKQLSDVSSPRSITSTPLSGKES
A0A1D5R0F2-S253	0.71537	0.462335	0.124904	0.604663	0.181391	0.322534	S	0.809851	A0A1D5R0F2	253	Uridine kinase	UCK1	WHRGGSNGRSYKRTFSEPGDHPGMLTSGKRS
A0A1D5R0F4-S325	6.29405	2.84563	5.17496	8.05074	0.0561808	0.141366	S	0.78182	A0A1D5R0F4	325			TISERAKKVRRVPGSSGRLHKTEDGGWEWSD
A0A1D5R0F4-S427	1.18452	1.365	1.66832	1.56174	0.0843899	0.286794	S	0.985499	A0A1D5R0F4	427			AEPAKTAQALSSGSGSQETKIPISLVLRLRN
A0A1D5R0F4-S339	0.0511585	0.175278	0.0939206	0.230092	0.105844	0.70245	S	0.999995	A0A1D5R0F4	339			SSGRLHKTEDGGWEWSDDEFDEESEEGKAAI
A0A1D5R0G5-S2	0.229827	1.6421	0.244276	2.57767	1.17271	4.38444	S	1	A0A1D5R0G5	2			______________MSGEMDKPLISLHLVDS
A0A1D5R0G5-S17	1.92004	0.228071	0.403615	3.15294	4.41211	1.37234	S	0.999937	A0A1D5R0G5	17			SGEMDKPLISLHLVDSDSSLAKVPDEAPKVG
A0A1D5R0G5-S19	0.417932	0.130793	0.542869	1.88189	2.44348	9.43792	S	0.859534	A0A1D5R0G5	19			EMDKPLISLHLVDSDSSLAKVPDEAPKVGIL
F6VIA6-S463	2.61547	3.66662	4.50589	3.59047	2.55597	5.24869	S	0.979787	F6VIA6	463		EPS8L2	VSPVSRQSVRNSQKHSPASEPTPTGDALPPV
F6VIA6-S480	1.9723	3.96555	0.192904	0.131353	2.2306	0.125755	S	0.800727	F6VIA6	480		EPS8L2	ASEPTPTGDALPPVSSPHTHRGYQPTPAMAK
F6VIA6-S693	0.295315	0.0927155	0.624314	0.211615	0.0945697	0.298326	S	0.991979	F6VIA6	693		EPS8L2	YSQLTVQKAFLEKQQSGSELEELMNKFHSMN
F6VIA6-S240	90.2514	202.143	132.577	0.102566	73.1403	412.79	S	1	F6VIA6	240		EPS8L2	GPQVPLSEPGFRRRESQEEEPRAVLAQKIEK
F6VIA6-S570	2.73858	0.332225	1.63941	2.38245	1.38687	0.256281	S	0.926527	F6VIA6	570		EPS8L2	GAPFEQVGQKYWGPASPTHKLPPSFPGNKDE
A0A1D5R0N5-S144	1.68104	0.240148	1.73503	1.28617	0.0542531	1.43863	S	1	A0A1D5R0N5	144			MTEEEVEMLVAGHEDSNGCINYEAFVRHILS
A0A1D5R0N5-S66	1.73459	2.05917	1.54064	0.284015	0.762184	0.407326	S	1	A0A1D5R0N5	66		LOC710137	NPTNAEVLKVLGNPKSDEMNVKVLDFEHFLP
A0A1D5R0P5-S243	1.51771	2.04064	1.04914	8.35822	8.87784	0.172777	S	0.865668	A0A1D5R0P5	243		CPNE3	TFQTTMTKLKEASRSSPVEFECINEKKRQKK
F7CWK4-S266	12.4176	19.2583	9.01836	24.8561	14.1979	0.0893069	S	0.999976	F7CWK4	266		FTO	AVAVYSYSCEGPEEESDDDSHFEGRDPDIWH
I0FVV7-S37	0.418878	0.705648	0.343506	1.24891	1.40804	1.87734	S	0.99997	I0FVV7	37	Histone H2B	HIST1H2BK	AQKKDGKKRKRSRKESYSVYVYKVLKQVHPD
I0FVV7-S57	1.60618	0.267277	1.63354	0.119467	2.4144	0.161727	S	0.866191	I0FVV7	57	Histone H2B	HIST1H2BK	VYKVLKQVHPDTGISSKAMGIMNSFVNDIFE
A0A5F8AK26-S136	3.8562	0.0857196	0.175298	3.86935	1.2888	0.121687	S	0.989973	A0A5F8AK26	136		ARVCF	SSGAGFPEGPELRDSSSYGSLSRGLGVRPPR
A0A5F8AK26-S140	1.01358	0.342623	1.76395	2.01208	0.67802	0.255199	S	0.933848	A0A5F8AK26	140		ARVCF	GFPEGPELRDSSSYGSLSRGLGVRPPRAGPL
A0A5F8AK26-S816	0.500725	0.425752	0.140178	1.04824	0.88377	0.117774	S	0.999189	A0A5F8AK26	816		ARVCF	SPGGFDDSTLPLVDKSLEDEKTGSRDVIPMD
A0A5F8AK26-S269	1.47232	0.369303	2.27062	1.71812	2.0119	1.27597	S	0.999931	A0A5F8AK26	269		ARVCF	AFPAVTAPLAQPERGSLGSLDRLVRRSPSVD
A0A5F8AK26-S280	12.2121	18.1318	15.4357	27.3589	12.5286	0.281092	S	0.999998	A0A5F8AK26	280		ARVCF	PERGSLGSLDRLVRRSPSVDSARKEPRWRDP
A0A5F8AK26-S282	7.02848	1.20044	10.8886	2.39526	5.07378	5.7012	S	0.974595	A0A5F8AK26	282		ARVCF	RGSLGSLDRLVRRSPSVDSARKEPRWRDPEL
H9EMX7-S765	2.43697	3.34183	2.92646	5.0371	3.82697	6.91997	S	0.991367	H9EMX7	765	Oxysterol-binding protein	OSBPL8	KVAKGYSSPEPDIQDSSGSEAQSVKPSTRRK
H9EMX7-S766	1.48287	2.08158	1.9139	3.09147	5.46872	4.68755	S	0.93104	H9EMX7	766	Oxysterol-binding protein	OSBPL8	VAKGYSSPEPDIQDSSGSEAQSVKPSTRRKK
H9EMX7-S300	0.760829	0.968254	0.826039	0.145693	2.65613	2.51421	S	1	H9EMX7	300	Oxysterol-binding protein	OSBPL8	YSDKSDKENDQEHDESDNEVMGKSEESDTDT
H9EMX7-S316	0.0376212	0.196697	0.0728416	3.31458	3.37853	0.313102	S	0.954831	H9EMX7	316	Oxysterol-binding protein	OSBPL8	DNEVMGKSEESDTDTSERQDDSYIEPEPVEP
A0A1D5R0U6-S322	0.376692	0.108968	0.252607	4.277	5.11391	10.189	S	0.99984	A0A1D5R0U6	322			ALLCVREYVNSTSEESHDEDEIRPVQQQDLH
A0A1D5R0X1-S364	0.808806	0.089467	2.33067	0.947233	0.165614	0.195677	S	0.896472	A0A1D5R0X1	364			KATTKPPPAKKAAESSSDSSDSDSSEDVEAP
A0A1D5R0X1-S372	0.834938	1.29227	1.6344	0.213169	0.115021	0.174024	S	0.968679	A0A1D5R0X1	372			AKKAAESSSDSSDSDSSEDVEAPSKPAGTTK
A0A1D5R0X1-S566	11.0286	15.5393	0.149251	11.4764	12.0842	58.3751	S	1	A0A1D5R0X1	566			GTSALTAQNGKEAKNSEEEEEEKKKAAVAVS
A0A1D5R0X1-S335	0.0936724	1.21874	2.82733	0.0702143	0.100477	0.129008	S	0.967337	A0A1D5R0X1	335			PVESSEDSSDESDSSSEEEKKPPTKAVVSKA
A0A1D5R0X1-S520	0.267481	0.0847041	0.850302	0.844943	0.137575	0.142838	S	0.952668	A0A1D5R0X1	520			APSKPASAKKGKTESSSSSSSDDSSEEEEEK
A0A1D5R101-S205	1.4238	1.43316	1.03296	0.93834	0.873464	3.01776	S	0.999999	A0A1D5R101	205	Receptor expression-enhancing protein	REEP3	KDGDEKTDEEADGPYSDDEMLTHKGLRRSQS
A0A1D5R107-S145	0.619912	0.502007	0.408467	1.54652	0.126074	2.09387	S	0.874623	A0A1D5R107	145		PCYT2	KQAGRYRECKRTQGVSTTDLVGRMLLVTKAH
A0A1D5R133-S67	0.139858	2.93425	2.79705	0.144625	0.179226	0.141253	S	0.999872	A0A1D5R133	67			FKGEKVTLTCRGISQSPARGDTFWYRDEKLW
A0A1D5RF29-S54	0.643438	0.493247	1.40414	0.285812	0.577315	0.334767	S	0.999732	A0A1D5RF29	54		MAST4	SLIGNGQSPALPRPHSPLSAHAGNSPQDSPR
A0A1D5RF29-S63	0.970159	0.260101	0.553921	0.10382	0.0724155	0.390557	S	0.999626	A0A1D5RF29	63		MAST4	ALPRPHSPLSAHAGNSPQDSPRNFSPSASAH
A0A1D5RF29-S2285	0.324516	0.0964646	0.304785	0.185556	0.439815	0.272364	S	0.996125	A0A1D5RF29	2285		MAST4	AQPAGEGRTHMTKSDSLPSFRVSTLALESHH
A0A1D5RF29-S1544	0.877403	0.268506	0.708106	0.33594	0.37716	0.478553	S	1	A0A1D5RF29	1544		MAST4	RVDSGTEKPGLVAPESPVRKSPSEYKLEGRS
A0A1D5RF29-S679	0.144272	0.122785	0.457911	0.139048	0.181507	0.344723	S	0.962721	A0A1D5RF29	679		MAST4	RQFSSCSHRFSKVFSSIDRITQNSAEDKEDS
F7ARU4-S95	0.112485	0.18818	0.219024	0.5097	0.697494	1.16967	S	0.998536	F7ARU4	95		SAV1	QRTPHEIMRRESNRLSAPSYLARSLADVPRE
F7D688-S315	0.296376	0.376691	0.55163	0.544362	0.367063	0.81436	S	0.998714	F7D688	315		STARD8	HVPGDHKPGTFPRSLSIESLCPEDGHRLADW
F6XZK9-S127	0.512804	0.289423	0.590645	1.30402	0.77783	1.9785	S	1	F6XZK9	127		DENND6A	TQFCFRFRQSSGRRVSLHCLLDQFDKDLPVY
A0A1D5R1G3-S98	0.401198	1.2081	0.744444	0.0426082	0.13318	0.773392	S	0.99902	A0A1D5R1G3	98		TOPORS	KAGTSKLQQTVPADASPDSKCPICLDRFDNV
A0A1D5R1H0-S400	17.9305	25.3857	0.118655	23.9184	22.6375	48.5677	S	0.999697	A0A1D5R1H0	400		XRCC1	KPTQATGPSLPQKPPSPEETKAASPVLQEDI
F7C1A7-S326	0.996087	1.17665	0.606556	1.96826	5.45243	5.67184	S	1	F7C1A7	326		PRKACA	DTSNFDDYEEEEIRVSINEKCGKEFSEF___
A0A5F8AFN1-S671	0.219164	0.137714	0.146262	0.290365	0.163872	0.270617	S	0.996445	A0A5F8AFN1	671		EPAS1	QRTEFLGAAPLGPPVSPPHISTFKTRSAKGF
A0A1D5R1K8-S438	1.1997	0.115743	1.50435	0.0953421	0.280571	0.204377	S	0.998699	A0A1D5R1K8	438	Histone-lysine N-methyltransferase	LOC712416	EVRTSPRPASPARSGSPAPETTNESVPFAQH
A0A1D5R1L6-S382	0.131885	0.18667	0.125234	0.0684515	0.105741	0.159946	S	0.952568	A0A1D5R1L6	382		SUPT20H	KIQPCKADEESDSQMSPSHSSTDDHSNWFVI
A0A1D5R5I4-S298	2.154	0.184826	3.0759	0.141079	0.441437	5.05759	S	0.911971	A0A1D5R5I4	298		TADA3	PDMSGKESGADGASTSPRNQNKPFRLAKEEV
A0A5F7ZRK1-S1204	0.615673	0.637615	0.360763	1.29356	1.76703	1.80896	S	0.999895	A0A5F7ZRK1	1204		NISCH	LQHLMVVLSSLERTPSPEPVDKDFYSEFGNK
A0A1D5R1Y3-S213	2.23873	1.71106	3.14913	1.81487	2.05645	2.20288	S	1	A0A1D5R1Y3	213		YY1	IDHETVVEEQIIGENSPPDYSEYMTGKKLPP
A0A1D5R1Y3-S118	8.59437	6.32195	12.1275	6.8938	3.68889	7.4095	S	1	A0A1D5R1Y3	118		YY1	VILVQTREEVVGGDDSDGLRAEDGFEDQILI
A0A1D5R206-S387	0.42995	0.144078	0.877214	0.15797	0.154041	0.304854	S	1	A0A1D5R206	387		ZFYVE20	ASRAANGEVASLRRGSALLRKAEGWLPLSGG
A0A1D5R206-S543	1.88302	0.111299	3.64141	0.129111	1.39106	0.274545	S	0.999938	A0A1D5R206	543		ZFYVE20	LGSSPVPSSTAPKTPSPSSTQQPTRVWSGPP
A0A5F7ZXR2-S123	0.157702	1.63364	0.0801115	1.98021	1.59765	1.80574	S	0.992225	A0A5F7ZXR2	123		PGM2L1	AVQKLKAVAGVMITASHNRKEDNGYKVYWET
A0A5F7ZSQ5-S1739	0.074965	0.459213	0.816161	1.26406	0.144048	0.222149	S	0.994304	A0A5F7ZSQ5	1739		GBF1	CDFEKPEGPRAASSSSPGSPVASSPSRLSPT
A0A5F7ZSQ5-S1742	0.209941	0.131758	0.114451	0.120965	2.86924	6.38313	S	0.999537	A0A5F7ZSQ5	1742		GBF1	EKPEGPRAASSSSPGSPVASSPSRLSPTPDG
A0A5F7ZSQ5-S1298	10.8687	15.8984	12.9156	16.8411	18.2066	4.85976	S	0.993399	A0A5F7ZSQ5	1298		GBF1	LQATARADAPDAGAQSDSELPSYHQNDVSLD
A0A5F7ZSQ5-S1318	2.74987	2.58568	2.4827	4.39752	5.6645	7.76496	S	0.979906	A0A5F7ZSQ5	1318		GBF1	PSYHQNDVSLDRGYTSDSEVYTDHARPGKIH
A0A5F7ZSQ5-S662	0.377733	0.573848	0.36397	0.529478	0.475144	0.117842	S	1	A0A5F7ZSQ5	662		GBF1	PGGGRLPPEHGKPGCSDLEEAGDSGADKKFA
A0A1D5R253-S449	0.0586436	0.0954547	0.110844	0.308763	0.350998	0.40675	S	0.995357	A0A1D5R253	449		ACADVL	LQGCMDKGKELSGLGSALKNPFGNAGLLLGE
F7G5C8-S6331	0.477321	2.26296	0.631722	0.638413	1.02934	1.78366	S	0.996094	F7G5C8	6331		SYNE2	QTDSWRKRGESEEPSSPQSLCHLVAPGHERS
F7G5C8-S6303	5.13015	5.19378	4.20893	0.450907	3.27104	11.5269	S	0.999935	F7G5C8	6303		SYNE2	RLTSCTPGLEDEKEASENETDMEDHREIQTD
F7G5C8-S2721	1.15764	3.20254	1.32291	1.77987	0.348193	2.0847	S	1	F7G5C8	2721		SYNE2	RKCKVTHDGILARQQSVESLAEEVKDKVPSL
A0A1D5R2B7-S102	0.388356	2.3525	0.935977	0.752755	0.940957	0.58577	S	1	A0A1D5R2B7	102			RRGQGREESREPAPASPAPSGVEIRSATGKE
A0A1D5R2B7-S636	0.289054	50.0006	15.8301	39.2741	46.5954	0.33605	S	0.99981	A0A1D5R2B7	636		DPYSL3	TTTPKGGTPAGSARGSPTRPNPPVRNLHQSG
F7GCP2-S293	3.59672	4.45216	4.57188	4.24101	2.48419	7.62248	S	0.950075	F7GCP2	293		ELL	QPQSTGSLLGDPAASSPPGERGRSASPPQKR
A0A1D5R8U2-S120	0.375134	0.847409	0.220191	0.189676	0.227899	0.190203	S	0.996172	A0A1D5R8U2	120		RCSD1	SPKSPGLKAMVSPFHSPPSTPSSPGVRSRPS
A0A1D5R8U2-S216	0.524026	1.12385	0.335948	0.439596	0.613667	0.572064	S	0.994614	A0A1D5R8U2	216		RCSD1	EDGDEVFPSKSKAPGSPSSSEGAAGEGVRTL
A0A1D5R8U2-S267	4.02096	85.1778	24.1527	0.10268	0.445352	6.4497	S	1	A0A1D5R8U2	267		RCSD1	DRATEEAKNGEKARRSSEDVDGQHPAQEEAP
A0A1D5R8U2-S268	21.1889	17.7944	4.10285	10.4323	37.1576	28.5714	S	1	A0A1D5R8U2	268		RCSD1	RATEEAKNGEKARRSSEDVDGQHPAQEEAPK
A0A1D5R8U2-S351	0.119131	3.60075	1.86444	1.26869	2.99906	1.12521	S	0.999971	A0A1D5R8U2	351		RCSD1	TKKPVEGAAGKETPHSPPGGVKGGDVPKQEK
A0A1D5R8U2-S179	3.79679	3.68457	3.61951	3.9829	13.458	0.162987	S	1	A0A1D5R8U2	179		RCSD1	SIKRRPPSRRFRRSQSDCGELGDFRAAESSQ
A0A1D5R8U2-S83	6.73504	4.50385	3.11549	5.28966	11.2905	0.255975	S	0.996773	A0A1D5R8U2	83		RCSD1	SPPNASHPPKFKVKSSPLIEKLQANLTFDPA
F7GRX3-S827	1.0146	2.58214	1.1648	0.54052	0.353133	2.69073	S	0.999999	F7GRX3	827		RBM20	ESPQSVGRQEKEAEFSDPEDTRTKKEQDWES
F7GRX3-S1161	0.82963	3.9046	0.804209	0.274601	4.09825	0.466006	S	0.999128	F7GRX3	1161		RBM20	SQLAEEGLKETEGAGSPRPEDSGIVPRFERK
A0A1D5R2Q4-S42	0.101507	0.0941944	0.0999069	0.410651	1.91395	4.77992	S	0.99865	A0A1D5R2Q4	42			GARVLSPPGRRARLSSPGPSSSSEAREELRR
A0A1D5R2S0-S624	1.53534	1.28278	1.33722	0.0444244	1.7027	0.12836	S	0.996036	A0A1D5R2S0	624		SRRM1	NKRHSPSPRPRAPQTSSSPPPVRRGASSSPQ
A0A1D5R2S0-S626	35.9291	37.334	32.338	29.9301	26.9882	0.358558	S	0.999416	A0A1D5R2S0	626		SRRM1	RHSPSPRPRAPQTSSSPPPVRRGASSSPQRR
A0A1D5R2S0-S367	64.5017	73.0533	80.9219	156.658	93.8235	239.959	S	1	A0A1D5R2S0	367		SRRM1	TSGKVTKHKGTEKRESPSPAPKPRKVELSES
A0A1D5R2S0-S369	6.87468	3.19385	0.0809077	40.9274	26.9463	32.4533	S	1	A0A1D5R2S0	369		SRRM1	GKVTKHKGTEKRESPSPAPKPRKVELSESED
A0A1D5R2S0-S319	3.1324	2.96159	4.54683	8.64123	23.0482	28.9828	S	1	A0A1D5R2S0	319		SRRM1	RLSPSASPPRRRHRPSPPATPPPKTRHSPTP
A0A1D5R2S0-S804	6.33618	4.01381	3.52568	6.19091	6.68505	21.6174	S	1	A0A1D5R2S0	804		SRRM1	QEEPVAAPEPKKETESEAEDNLDDLEKHLRE
A0A1D5R2S0-S699	0.714281	0.286422	0.0231918	0.154708	1.42875	2.9856	S	0.999453	A0A1D5R2S0	699		SRRM1	SGSPEPAAKKPPAPPSPVQSQSPSTNWSPAV
A0A1D5R2S0-S705	0.714281	0.168338	0.199303	0.116585	1.42875	2.9856	S	0.977922	A0A1D5R2S0	705		SRRM1	AAKKPPAPPSPVQSQSPSTNWSPAVPVKKAK
A0A1D5R2S0-S711	0.121019	0.127111	0.203839	0.0955859	1.42875	2.9856	S	0.826321	A0A1D5R2S0	711		SRRM1	APPSPVQSQSPSTNWSPAVPVKKAKSPTPSP
A0A1D5R2S0-S668	9.15172	6.26259	5.43363	6.49227	15.3333	15.5604	S	1	A0A1D5R2S0	668		SRRM1	RVSRTPEPKKIKKVASPSPQSVRRVSSSRSV
A0A1D5R2S0-S670	3.52778	3.50937	2.08954	1.09918	6.93597	15.5604	S	0.999952	A0A1D5R2S0	670		SRRM1	SRTPEPKKIKKVASPSPQSVRRVSSSRSVSG
A0A1D5R2S0-S380	1.11348	0.913406	0.644254	1.72295	2.04761	3.41268	S	0.988385	A0A1D5R2S0	380		SRRM1	RESPSPAPKPRKVELSESEDKGGKMAAADSV
A0A1D5R2S0-S306	3.37541	3.80385	3.99442	6.32594	28.8448	0.455162	S	1	A0A1D5R2S0	306		SRRM1	PPKRTSSPPRKTRRLSPSASPPRRRHRPSPP
A0A1D5R2S0-S310	3.36602	4.92172	4.51104	7.6115	32.4335	0.119785	S	1	A0A1D5R2S0	310		SRRM1	TSSPPRKTRRLSPSASPPRRRHRPSPPATPP
A0A1D5R2S0-S643	14.1373	11.0757	16.125	32.2451	14.9645	30.6245	S	0.999995	A0A1D5R2S0	643		SRRM1	PPVRRGASSSPQRRQSPSPSTRPIRRVSRTP
A0A1D5R2S0-S645	6.6058	6.66526	8.73922	7.20641	6.87233	2.26141	S	0.997073	A0A1D5R2S0	645		SRRM1	VRRGASSSPQRRQSPSPSTRPIRRVSRTPEP
A0A1D5R2S0-S583	34.3156	21.8645	23.9044	57.6219	104.266	127.64	S	0.999995	A0A1D5R2S0	583		SRRM1	SPPPKQRSSPVTKRRSPSLSSKHRKGSSPSR
A0A1D5R2S0-S585	0.81915	0.402319	0.343635	2.13587	4.1969	0.298429	S	0.992243	A0A1D5R2S0	585		SRRM1	PPKQRSSPVTKRRSPSLSSKHRKGSSPSRST
A0A1D5R2S0-S490	27.1496	35.4265	40.5798	48.4231	71.9829	154.503	S	1	A0A1D5R2S0	490		SRRM1	RRRRSPSPPPTRRRRSPSPAPPPRRRRTPTP
A0A1D5R2S0-S492	1.81585	2.32586	3.5065	3.84303	10.5054	8.83265	S	1	A0A1D5R2S0	492		SRRM1	RRSPSPPPTRRRRSPSPAPPPRRRRTPTPPP
A0A1D5R2S0-S479	17.4746	25.7242	22.256	62.6148	101.136	102.276	S	0.999999	A0A1D5R2S0	479		SRRM1	KRWQSPVTKSGRRRRSPSPPPTRRRRSPSPA
A0A1D5R2S0-S481	17.4746	25.7242	22.256	62.6148	101.136	102.276	S	0.999965	A0A1D5R2S0	481		SRRM1	WQSPVTKSGRRRRSPSPPPTRRRRSPSPAPP
A0A1D5R2S0-S546	4.07642	6.2029	4.01782	5.83476	14.498	17.4968	S	1	A0A1D5R2S0	546		SRRM1	QRRYSPSPPPKRRTASPPPPPKRRASPSPPP
A0A1D5R2S0-S513	8.87747	9.27576	12.9485	15.2475	37.9173	47.1709	S	1	A0A1D5R2S0	513		SRRM1	RRRRTPTPPPRRRTPSPPPRRRSPSPRRYSP
A0A1D5R2S0-S468	4.18367	2.27302	1.52074	3.29281	5.58574	0.239815	S	0.999998	A0A1D5R2S0	468			QKETSPRMQMGKRWQSPVTKSGRRRRSPSPP
A0A1D5R2S0-S527	26.8543	32.3925	33.0587	46.313	123.645	0.276039	S	1	A0A1D5R2S0	527		SRRM1	PSPPPRRRSPSPRRYSPPIQRRYSPSPPPKR
A0A1D5R2S0-S535	6.22886	7.38172	6.3641	10.724	32.1892	1.08915	S	0.999948	A0A1D5R2S0	535		SRRM1	SPSPRRYSPPIQRRYSPSPPPKRRTASPPPP
A0A1D5R2S0-S537	5.79258	7.38172	6.3641	10.724	31.3086	0.234767	S	1	A0A1D5R2S0	537		SRRM1	SPRRYSPPIQRRYSPSPPPKRRTASPPPPPK
A0A1D5R2S0-S126	0.908843	5.90842	4.3719	4.49001	7.69059	0.304869	S	0.999426	A0A1D5R2S0	126		SRRM1	KRSHSRSPRHRTKSRSPSPAPEKKEKTPELP
A0A1D5R2S0-S128	0.115025	2.44148	0.210856	2.97138	5.82375	0.330641	S	0.999999	A0A1D5R2S0	128		SRRM1	SHSRSPRHRTKSRSPSPAPEKKEKTPELPEP
A0A1D5R2S0-S221	0.0671827	0.0943869	0.186339	0.107794	3.99635	4.39547	S	0.995652	A0A1D5R2S0	221		SRRM1	RRRSPSPYYSRYRSRSRSRSYSPRRY_____
A0A1D5R2S0-S223	0.0629598	0.215493	0.298822	0.0773903	3.99635	4.39547	S	0.982393	A0A1D5R2S0	223		SRRM1	PSPYYSRGGYRSRSRSRSYSPRRY_______
A0A1D5R2S0-S225	6.83249	16.9642	12.6035	16.4839	42.9659	4.39547	S	0.993252	A0A1D5R2S0	225		SRRM1	PSHTRPRRRHRSRSRSYSPRRRPSPRRRPSP
A0A1D5R2S0-S227	6.83249	16.9642	12.6035	16.4839	42.9659	4.39547	S	0.997815	A0A1D5R2S0	227		SRRM1	HTRPRRRHRSRSRSYSPRRRPSPRRRPSPRR
A0A1D5R2S0-S346	11.6554	11.587	10.6717	7.808	9.5829	20.245	S	0.999659	A0A1D5R2S0	346		SRRM1	SPTPQQSNRTRKSRVSVSPGRTSGKVTKHKG
A0A1D5R2S0-S348	11.6554	11.587	10.6717	7.808	9.5829	20.245	S	1	A0A1D5R2S0	348		SRRM1	TPQQSNRTRKSRVSVSPGRTSGKVTKHKGTE
A0A1D5R2S0-S684	3.04168	3.49187	3.40958	6.88825	5.33575	10.8472	S	0.999981	A0A1D5R2S0	684		SRRM1	PSPQSVRRVSSSRSVSGSPEPAAKKPPAPPS
A0A1D5R2S0-S686	14.3863	12.7763	21.4966	26.9463	23.3413	49.3399	S	1	A0A1D5R2S0	686		SRRM1	PQSVRRVSSSRSVSGSPEPAAKKPPAPPSPV
A0A1D5R2S0-S177	0.416727	0.135835	0.217335	0.0914443	1.08868	1.18171	S	1	A0A1D5R2S0	177		SRRM1	LKVPKPEPIPEPKEPSPEKNSKKEKEKEKAR
A0A1D5R2S9-S265	12.5394	9.2315	9.96028	10.3115	10.5423	7.98074	S	0.884556	A0A1D5R2S9	265		BIN2	SSGNIPSSPPASGGGSPTSPRASLGTGTPSP
A0A1D5R2S9-S283	0.968526	1.27935	0.660172	1.16937	1.61278	0.103708	S	0.830942	A0A1D5R2S9	283		BIN2	SPRASLGTGTPSPRTSLEVSPNPETPEKPVR
A0A1D5R2U5-S384	0.497581	0.186487	0.129758	0.274413	0.290916	0.348259	S	1	A0A1D5R2U5	384		IK	PKVDDEPMDVDKGPGSAKELIKSINEKFAGS
A0A5F8AQU5-S446	4.84773	3.6776	4.36839	1.18965	1.83531	0.578852	S	0.999989	A0A5F8AQU5	446			EGKKGPSMLEKETPPSPPAKDTPPGVPEKSL
A0A5F8AQU5-S938	4.72925	2.17262	2.52027	0.404237	0.15505	0.101093	S	0.922603	A0A5F8AQU5	938			LPQGHPLPKSFSSPPSPSYKREEEEEEFNFE
A0A5F8AQU5-S378	7.32111	5.46996	6.95258	0.0947945	2.37368	5.79226	S	0.999999	A0A5F8AQU5	378			PKSSSPALKPKPNPPSPADTASSAPVDWRDP
A0A1D5R2X3-S135	0.0894908	0.147256	0.0851815	0.123181	0.363468	0.402449	S	0.966515	A0A1D5R2X3	135		LOC706896	GLSIPHSTKRFPGYDSESKEFNAEVHRKHIM
A0A1D5RF40-S152	0.571622	0.216907	0.654461	0.101513	0.160859	0.301823	S	0.758084	A0A1D5RF40	152			PYKPRPPQSSTGSTASPPVSTPVTGHKRMVI
A0A1D5R2X7-S97	0.093148	0.23817	0.10939	0.45465	0.426472	0.209739	S	1	A0A1D5R2X7	97		LOC723754	YDAVKEALVDQAEEFSGRGEQATFDWLFKGY
A0A1D5R2X7-S404	0.104529	0.101211	0.0774623	0.315564	0.234483	0.411013	S	1	A0A1D5R2X7	404		LOC723754	VFPMLGSVLKDPKFFSNPQDFNPQHFLDEKG
A0A1D5R2X7-S129	0.591255	0.11993	0.258104	1.04813	0.5423	2.97102	S	1	A0A1D5R2X7	129		LOC723754	VAFSNGERAKQLRRFSIATLRDFGVGKRGIE
A0A1D5R2X7-S431	0.0712035	0.199638	0.120044	0.158906	0.172483	0.105123	S	1	A0A1D5R2X7	431		LOC723754	DEKGQFKKSDAFVPFSIGKRNCFGEGLARME
A0A1D5R2X7-S261	0.875498	1.17928	0.946212	2.60243	1.86219	4.96036	S	1	A0A1D5R2X7	261		LOC723754	IAKKVEHNQRTLDPNSPRDFIDSFLIRMQEE
A0A1D5R2Y7-S8	6.26411	4.97821	3.97824	7.78794	0.0800438	0.179649	S	0.990569	A0A1D5R2Y7	8			________MATSPQKSPSVPKSPTPKSPPSR
A0A1D5R2Y7-S14	1.25836	2.24969	0.385685	0.183139	1.33592	0.152073	S	0.997848	A0A1D5R2Y7	14			__MATSPQKSPSVPKSPTPKSPPSRKKDDSF
A0A5F7Z6W8-S583	0.780292	1.05633	0.910139	1.83237	1.30032	2.1696	S	0.991596	A0A5F7Z6W8	583	Ubiquitin carboxyl-terminal hydrolase	BAP1	GVLSPLALTEGGKGSSPSIRPIQGSQGSSSP
A0A5F7Z6W8-S597	2.5956	2.4982	2.5421	4.67299	1.64512	2.1696	S	0.968488	A0A5F7Z6W8	597	Ubiquitin carboxyl-terminal hydrolase	BAP1	SSPSIRPIQGSQGSSSPVEKEVVEATDSREK
A0A5F7Z6W8-S521	8.89176	0.21257	9.0613	0.0541407	7.72607	16.6541	S	0.839656	A0A5F7Z6W8	521	Ubiquitin carboxyl-terminal hydrolase	BAP1	PLRSPIRSANPTRPSSPVTSHISKVLFGEDD
F6XCD6-S1058	5.89874	5.59793	4.0063	7.31867	3.59816	10.4177	S	0.99999	F6XCD6	1058		MPRIP	LKEQLKAATEALGEKSPDSATVSGYDIMKSK
F6XCD6-S292	1.12321	1.04504	0.534724	0.0778531	0.148956	0.160267	S	0.963363	F6XCD6	292		MPRIP	KQDLKAEEQQLPPPLSPPSPSTPNHRYSCPE
F6XCD6-S295	3.93719	1.38467	2.49515	0.522649	0.754541	1.02549	S	0.928891	F6XCD6	295		MPRIP	LKAEEQQLPPPLSPPSPSTPNHRYSCPESPS
F6XCD6-S223	2.7087	4.59042	1.70003	1.42543	1.08938	2.0086	S	0.951389	F6XCD6	223		MPRIP	QEEMRAKDQPDGSSLSPAQSPSQSQPTAASS
F6XCD6-S227	3.81701	7.0335	2.57374	5.0297	2.40148	4.37883	S	0.999994	F6XCD6	227		MPRIP	RAKDQPDGSSLSPAQSPSQSQPTAASSLREP
F6XCD6-S405	1.07054	0.049631	0.583051	0.253022	0.132123	0.270752	S	1	F6XCD6	405		MPRIP	FQVERRRLERRTRARSPGREEVARLFGNERR
F6XCD6-S486	0.552996	0.37923	0.0735679	0.149098	0.307665	0.284808	S	0.95149	F6XCD6	486		MPRIP	EAPPAPLPDASASPLSPHRRAKSLDRRSTEP
F6XCD6-S319	1.52411	0.807555	1.71921	0.587731	0.0833259	0.125589	S	1	F6XCD6	319		MPRIP	SCPESPSRELGGPLPSPGPRLPHRMVCSISL
F6XCD6-S784	0.452809	0.284505	0.334953	0.408534	0.129692	0.149468	S	0.941358	F6XCD6	784		MPRIP	LREEKQVPIAPVHLSSEDGGDRLSTHELTSL
F6XCD6-S1074	13.0634	11.5275	10.8786	19.1732	25.918	36.7857	S	0.999999	F6XCD6	1074		MPRIP	PDSATVSGYDIMKSKSNPDFLKKDRSCVTRQ
F6XCD6-S921	0.84467	0.227428	0.614573	0.991854	0.458381	0.957573	S	0.998333	F6XCD6	921		MPRIP	RELEKSQRSQISSVNSDVEALRRQYLEELQS
F6XCD6-S308	0.503563	0.416694	0.445958	0.180195	0.118879	0.327038	S	0.867737	F6XCD6	308		MPRIP	PPSPSTPNHRYSCPESPSRELGGPLPSPGPR
F6VB54-S229	0.643826	0.174445	0.700841	0.78726	0.225835	1.2695	S	1	F6VB54	229		LOC718665	SVARAPAEDETQSIDSEDSFVPGRRASLSDL
F6VB54-S240	2.66862	0.139029	0.236068	4.45202	2.15475	5.48915	S	0.80494	F6VB54	240		LOC718665	QSIDSEDSFVPGRRASLSDLTDLEDIEGLTV
A0A1D5R385-S275	0.664745	1.2511	0.888666	4.9375	1.99864	0.197977	S	0.999906	A0A1D5R385	275			VCDRLATCAPPANEGSAESLGPESRPGPDGR
A0A1D5R3A4-S560	3.58352	6.76075	3.48524	0.142294	2.91589	0.177684	S	0.996189	A0A1D5R3A4	560	Signal recognition particle subunit SRP72	SRP72	TAGASSELDASKTVSSPPTSPRPGSAATVSA
F7HLN9-S972	1.84532	1.15275	0.479125	0.135446	0.486055	1.37809	S	1	F7HLN9	972	Peptidyl-prolyl cis-trans isomerase	FKBP15	KGDSEAEALSEIKDGSLPPELSCIPSHRVLG
F7HLN9-S262	0.0877378	0.134149	0.712593	0.0553512	4.15967	3.71597	S	0.980871	F7HLN9	262	Peptidyl-prolyl cis-trans isomerase	FKBP15	GSDGHSVSSRDSAAPSPIPGADNLSADPVVS
F7HLN9-S926	6.2748	7.09537	8.04209	6.55246	2.44685	0.280707	S	0.999997	F7HLN9	926	Peptidyl-prolyl cis-trans isomerase	FKBP15	SSGQPQAPLNRERPESPVVPSEQVVEEAVPL
F7HLN9-S1062	4.34959	6.93286	2.21258	2.41575	1.78774	4.46391	S	1	F7HLN9	1062	Peptidyl-prolyl cis-trans isomerase	FKBP15	TSDPEKGDPLALGPESPGEPQPPQLKKDDVT
F7HLN9-S960	0.599081	0.600037	0.612604	0.267598	0.376043	0.117481	S	1	F7HLN9	960	Peptidyl-prolyl cis-trans isomerase	FKBP15	ALTTSEDDVHRRKGDSEAEALSEIKDGSLPP
F7HLN9-S566	0.962197	0.250531	0.441592	0.170761	0.196127	0.172006	S	1	F7HLN9	566	Peptidyl-prolyl cis-trans isomerase	FKBP15	RYVEQSNLMMEKRNNSLQTATENTQARVLHA
F7HLN9-S903	29.4825	0.688231	26.3973	15.2418	9.05326	0.202631	S	0.999618	F7HLN9	903	Peptidyl-prolyl cis-trans isomerase	FKBP15	SEEEEEKAEEQPRRPSQEQSASASSGQPQAP
A0A5F8AUL3-S195	0.878288	0.336596	0.588627	0.669972	0.678951	1.39796	S	0.953645	A0A5F8AUL3	195		CPEB3	QPAQPPQAQPPQQRRSPASPSQAPYAQRSAA
F7FI45-S37	0.159767	0.859691	0.227706	0.451149	4.21528	0.167673	S	1	F7FI45	37	Pyruvate kinase	PKM	MADTFLEHMCRLDIDSPPITARNTGIICTIG
F6WV23-S390	0.83419	0.765916	1.15585	0.646751	0.400845	0.371676	S	0.986814	F6WV23	390		LOC694075	SGDSEDERSDRGSESSDTDDEELRHRIRQKQ
F6WV23-S211	0.30395	0.353499	0.252378	0.161629	0.11509	0.441268	S	1	F6WV23	211		LOC694075	QNRRERPSSFRDRQRSPIALPVKQEPPQIDA
F6WV23-S290	7.05366	7.09376	5.87768	4.29138	3.51347	1.2115	S	0.992548	F6WV23	290		LOC694075	EGGDGPRLPQRSKFDSDEEEEDTENVEAASS
F6WV23-S313	0.350077	0.169266	0.28858	0.167966	0.118536	0.273813	S	0.983702	F6WV23	313		LOC694075	ENVEAASSGKVTRSPSPVPQEDHSDPEMTEE
F6WV23-S321	0.350077	0.119522	0.28858	0.215919	0.246706	0.301133	S	0.975009	F6WV23	321		LOC694075	GKVTRSPSPVPQEDHSDPEMTEEEKEYQMML
A0A5F8A4A3-S396	1.14383	0.109904	1.64027	0.128295	0.157709	0.127885	S	0.952057	A0A5F8A4A3	396		USP6NL	GVHHLSNGQRSVGRPSPQVSGRRESAAPHRR
A0A1D5R3P6-S441	0.19086	0.109112	0.140209	0.182599	1.03746	1.92651	S	0.999999	A0A1D5R3P6	441		TMEM87A	WRPSANNQRFAFSPLSEEEEEDEQKEPMLKE
F6TH14-S298	2.1962	2.13751	0.145987	1.49373	1.57811	6.06713	S	1	F6TH14	298		NFRKB	TLNDIMTRVNAGRKGSLAALYDLAVLKKKVK
F6TH14-S494	0.224946	0.178048	1.08249	0.540847	0.0661314	1.10553	S	0.808602	F6TH14	494		NFRKB	LETKDQAFCKQENEDSSDATTPVPRVRTDYV
F6TH14-S226	0.545177	0.627609	0.175413	0.13297	0.202904	1.10221	S	0.900319	F6TH14	226		NFRKB	DEEDLSSWLPSSPARSPSPAVPLRVVPTLST
F6TH14-S228	0.348318	0.201867	0.530487	0.9092	0.656383	0.259024	S	0.969525	F6TH14	228		NFRKB	EDLSSWLPSSPARSPSPAVPLRVVPTLSTTD
A0A1D5R3X1-S3720	0.942938	0.536132	0.117303	0.204333	0.268983	0.149087	S	1	A0A1D5R3X1	3720			SKAPKFPVHPRKAVGSLAPGELARGTENGTK
G7N6N9-S702	0.515975	0.300992	0.816018	0.220195	0.8277	1.14338	S	1	G7N6N9	702		FGD4	ATIPLLGYVVDEMPRSADLPHSFKLTQSKSV
F6RZA1-S271	1.77624	1.87974	2.1566	7.28979	3.99332	11.2493	S	0.999998	F6RZA1	271		MAT2B	DAFNLPSSHLRPITDSPVLGAQRPRNAQLDC
A0A1D5R4K8-S338	3.3062	5.88978	3.98976	5.23644	2.47221	17.8712	S	0.960518	A0A1D5R4K8	338		GPN1	ILTRGTLDEEDEEADSDTDDIDHRGSPHL__
H9FPB9-S129	7.6008	5.25096	4.42229	0.291907	0.188251	0.140067	S	0.794759	H9FPB9	129		PSIP1	ETSVSKEDTDHEEKTSNEDVTKAVDITTPKA
H9FPB9-S106	0.908503	1.15938	0.299073	0.130244	0.118385	2.38407	S	0.986141	H9FPB9	106		PSIP1	KFSSQQAATKQSNASSDVEVEEKETSVSKED
H9FPB9-S273	1.55752	1.33138	0.187318	0.185209	0.115539	1.78226	S	0.9637	H9FPB9	273		PSIP1	ESKRKNLAKTGVTSTSDSEEEGDDQEGEKKR
A0A1D5RC76-S47	0.503821	0.201468	0.956304	1.03093	0.0655706	0.238782	S	0.91113	A0A1D5RC76	47		PACRGL	HRNAVQGSKSSLSTSSPESARKLHPRPSDKL
F7GUK3-S375	1.74086	2.03184	1.75486	1.36933	0.140026	1.76079	S	1	F7GUK3	375		LRCH1	MEEEQIIKEDSCHRLSPVKGEFHQEFQPEPS
F7GUK3-S541	0.400803	0.569903	0.282346	0.128193	0.464127	0.251278	S	0.754286	F7GUK3	541		LRCH1	SQYSPNEIRENSPAVSPTTNSTAPFGLKPRS
F6YN98-S47	0.549192	0.679689	0.0670324	0.670428	0.893763	0.204725	S	1	F6YN98	47		SKAP2	LKGENLSKKAKEKRESLIKKIKDVKSVHFSD
F6YN98-S283	4.30188	15.2168	8.16806	10.1987	20.696	27.3766	S	0.999999	F6YN98	283		SKAP2	EEDSAPVKVEEQRKMSQDSVHHTSGDKSTDY
F7AG89-S1171	0.618674	3.50285	0.285062	0.111966	1.27496	1.3698	S	1	F7AG89	1171		COL6A3	QRGVKVFAVGVRNIDSEEVGKIASNSATAFR
F7DZ80-S351	2.5074	1.33504	2.68661	3.74471	0.112707	2.69652	S	1	F7DZ80	351		LENG8	SREPLPGLTREPVAESPKKKRWEAPSSLHPP
A0A1D5R5A2-S415	1.61959	2.69261	1.88076	2.35727	1.54449	0.241395	S	0.999827	A0A1D5R5A2	415		KIAA1715	KMPATEQTHEGIEKASDSEEPEEKQETENEE
A0A1D5R5A6-S367	3.59155	0.157319	3.76846	3.85569	0.206492	0.124026	S	0.999922	A0A1D5R5A6	367		MSL3	FLHLEKKTPVHSRSSSPIPLTPSKEGSAVFA
F6W7W1-S110	0.147838	0.133772	0.1616	0.199572	0.17114	0.827992	S	0.989888	F6W7W1	110	Alkaline phosphatase	ALPL	VALSKTYNTNAQVPDSAGTATAYLCGVKANE
A0A5F8AQ15-S21	1.67593	2.19903	1.49605	2.23789	1.33685	0.185615	S	0.999996	A0A5F8AQ15	21			NKTRLPHPRRREAPGSPPLSPRGHCPPAPAK
F6WE02-S717	0.272946	1.57302	1.35791	0.977341	1.62988	0.141948	S	0.999993	F6WE02	717	Signal transducer and activator of transcription	STAT1	VHPSRLQTTDNLLPMSPEEFDEVSRIVGSVE
F7HAA2-S46	3.02814	2.77598	2.3004	4.4644	2.74931	6.81451	S	1	F7HAA2	46		LOC718031	PNPDDYFLLRWLRARSFDLQKSEAMLRKHVE
A0A1D5R5G6-S139	0.0999081	0.114047	0.082926	0.389141	0.184817	0.2908	S	0.991175	A0A1D5R5G6	139		VWA9	GSLRHSLATQNQRSESNRFPLPFPFPSKLYI
A0A5F7ZAK6-S192	101.351	75.8483	113.596	54.7791	34.6298	67.0587	S	1	A0A5F7ZAK6	192		NUP153	DDDNISTTSGFSSRASDKDITVSKNTSLPPL
A0A5F7ZAK6-S174	3.35248	3.4395	2.65884	3.65678	0.0507085	0.53811	S	0.973504	A0A5F7ZAK6	174		NUP153	GSSGFSLVKEIKDSTSQHDDDNISTTSGFSS
A0A5F7ZAK6-S240	0.681548	0.640417	0.789536	0.211758	0.817521	2.71316	S	0.999879	A0A5F7ZAK6	240		NUP153	SSKKPAFNLSAFGTLSPSLGSSSVLKTSQLG
A0A5F7ZAK6-S334	0.676464	0.469815	0.0519947	0.236083	0.828922	1.54185	S	0.959121	A0A5F7ZAK6	334		NUP153	SSPLADAKRIPSIVSSPLNSPLDRSGIDITD
A0A5F7ZAK6-S338	0.320787	0.214002	0.0963661	0.236083	0.404137	0.381208	S	1	A0A5F7ZAK6	338		NUP153	ADAKRIPSIVSSPLNSPLDRSGIDITDFQAK
A0A1D5R5K5-S334	0.403294	1.43831	0.76563	0.142271	0.210139	0.179285	S	1	A0A1D5R5K5	334			DGRAGVMGPPGSRGASGPAGVRGPNGDAGRP
A0A1D5R5K5-S967	0.717207	2.09291	1.52589	0.613798	0.181806	0.140136	S	1	A0A1D5R5K5	967			PGSVGPAGPRGPAGPSGPAGKDGRTGHPGTV
A0A1D5R5K5-S907	0.411637	1.24653	0.776366	0.404252	0.140074	0.187706	S	1	A0A1D5R5K5	907			SGPVGPAGAVGPRGPSGPQGIRGDKGEPGDK
H9ESA2-S305	1.68042	0.123651	0.661303	0.107138	0.770455	0.257115	S	0.998693	H9ESA2	305		ZBTB1	QAADDSTSTTGSRKSSAVESEIASEEKSRAA
H9ESA2-S393	0.486522	0.0851891	0.495566	0.238578	0.171662	0.162896	S	0.999994	H9ESA2	393		ZBTB1	VSIKKSGRKTLKPRMSVSADERGGLENMRPP
H9ESA2-S355	0.778931	0.112476	0.251955	0.522421	0.349776	0.668156	S	0.999106	H9ESA2	355		ZBTB1	KDFNIIKVTDKDCNESTDNDELEDEPEEPFY
F7B708-S1429	1.67226	1.10048	2.70665	0.197601	0.219691	0.22197	S	1	F7B708	1429		MYH9	TEMEDLMSSKDDVGKSVHELEKSKRALEQQV
F7B708-S1570	2.31665	3.5701	4.76828	3.07681	2.96475	2.82779	S	0.999471	F7B708	1570		MYH9	AQMKDCMRELDDTRASREEILAQAKENEKKL
F7B708-S1853	46.0975	125.51	132.362	128.107	49.3907	180.531	S	1	F7B708	1853		MYH9	FVMPRRMARKGAGDGSDEEVDGKADGAEAKP
F7B708-S1587	0.0717139	0.149121	0.138561	0.0480588	0.239112	0.119627	S	1	F7B708	1587		MYH9	EEILAQAKENEKKLKSMEAEMIQLQEELAAA
F7B708-S1624	0.0915243	3.33463	3.72523	3.19904	2.34169	0.233979	S	0.914639	F7B708	1624		MYH9	AQQERDELADEIANSSGKGALALEEKRRLEA
F7B708-S1236	0.841063	0.088186	0.968901	1.02871	0.708568	0.217503	S	0.998605	F7B708	1236		MYH9	QDTQELLQEENRQKLSLSTKLKQVEDEKNSF
A0A1D5R5T4-S325	0.717888	1.00613	0.664861	3.2467	1.72015	4.3175	S	0.935934	A0A1D5R5T4	325			GIFIRQVTDAETKPKSPCT____________
A0A1D5R5X4-S2	0.736058	0.521265	1.08585	0.63571	0.120965	0.262467	S	0.807381	A0A1D5R5X4	2			______________MSTPPLAASGMAPGPFA
A0A1D5R636-S382	0.0927558	0.136258	0.0993165	0.177571	0.0792848	0.246933	S	0.999853	A0A1D5R636	382			HDYCEDWPEAQRISASLLDSRSYETLVDFDN
A0A1D5R640-S278	0.125108	0.160308	0.1917	0.474726	0.620426	0.194378	S	1	A0A1D5R640	278		MPP1	KFVYPAPYTTRPPRKSEEDGKEYHFISTEEM
A0A1D5RAP7-S898	0.259825	0.132761	0.334953	0.112598	0.118082	0.140809	S	0.999931	A0A1D5RAP7	898		PLEKHA5	REKKKGLNVIGASDQSPLQSPSNLRDNPFRT
A0A1D5RAP7-S55	6.38586	11.0212	0.0822795	9.44686	0.319293	21.8549	S	0.785999	A0A1D5RAP7	55		PLEKHA5	HPVTGEAVVTGHRRQSTDLPTGWEEAYTFEG
A0A1D5RAP7-S820	4.10242	3.32239	0.183742	2.81202	0.246582	13.8598	S	0.787373	A0A1D5RAP7	820		PLEKHA5	KGSHFPVGVVPPRTKSPTPESSTIASYVTLR
A0A1D5R690-S27	5.751	1.67561	4.1002	15.6302	3.70506	65.6713	S	0.824905	A0A1D5R690	27			VTTTASSFAENFSTSSSSFAYDREFLRTLPG
A0A5F8AFR3-S615	0.37904	0.687625	0.348252	0.494604	0.524269	0.645269	S	0.979705	A0A5F8AFR3	615		OPHN1	KLPIQRSGETDPGRKSPSRPISDGKLEPCPE
A0A1D5R6C9-S1340	0.453224	0.107477	1.08442	0.209176	0.155905	0.375072	S	1	A0A1D5R6C9	1340		CIC	PSLLPTRASRSQRAASEDMTSDEERMVICEE
A0A1D5R6C9-S1813	1.77005	1.09986	1.73167	1.53812	0.589273	2.08751	S	0.812838	A0A1D5R6C9	1813		CIC	LQSVPSAPPPKAQSVSPVQAPPPGGSAQLLP
A0A1D5R6C9-S768	1.57991	0.196745	1.12608	0.490335	0.637968	0.252638	S	1	A0A1D5R6C9	768			SHTSTPSTPAGFRAVSPAVPFSRSRQPSPLL
A0A1D5R6C9-S809	17.7107	0.866061	13.5669	4.36835	0.0878152	3.51384	S	1	A0A1D5R6C9	809			DPGPSVRRVPAVQRDSPVIVRNPDVPLPSKF
A0A1D5R6C9-S2282	5.33492	0.164579	4.72204	2.53086	2.42428	6.16212	S	0.996636	A0A1D5R6C9	2282		CIC	RFAELPEFRPEEVLPSPTLQSLATSPRAILG
A0A1D5R6C9-S664	1.62762	0.303588	6.18187	0.645784	0.823268	0.2694	S	0.931615	A0A1D5R6C9	664			ASPVIQRTAVRSRHLSASTPKAGVLTPPDLG
A0A1D5R6C9-S1405	0.297989	0.464748	0.199707	0.151418	0.108087	0.127834	S	1	A0A1D5R6C9	1405		CIC	GEDPEGNKGFGRKVFSPVIRSSFTHCRPPLD
A0A1D5R6C9-S301	0.635115	0.707032	1.00684	1.37675	0.191851	1.4084	S	0.997002	A0A1D5R6C9	301			VVEVATKPAAYKVRLSPGPSSQPGPPGSLPQ
A0A1D5R6C9-S645	0.11867	0.168392	0.489726	0.121757	0.180211	0.429144	S	1	A0A1D5R6C9	645			SPSPSPLFGFRPANFSPINASPVIQRTAVRS
A0A1D5R6C9-S780	0.321345	0.141544	0.247003	0.187453	0.115955	0.389978	S	1	A0A1D5R6C9	780			RAVSPAVPFSRSRQPSPLLLLPPPAGLTSDP
A0A1D5R6C9-S227	0.650481	1.01083	0.990015	0.276862	0.0888694	0.845643	S	1	A0A1D5R6C9	227			GDGLFLPAVVRQVRRSQDLGVQFPGDRALTF
[truncated: 6,135 more rows]
