# Supplementary material for: Proteomic and phosphoproteomic profiling of COVID-19-associated lung and liver injury: a report based on rhesus macaques
Source: Signal Transduct Target Ther. 2022 Jan 28;7:27. doi: 10.1038/s41392-022-00882-7 (PMC8795284; doi:10.1038/s41392-022-00882-7)
Supplement: Supplementary file 13 — Table S12 [file 41392_2022_882_MOESM13_ESM.xlsx]

## Sheet: Sheet1
Phosphosites	Proteins	Amino acid	Positions within proteins	C1_lung	C2_lung	C3_lung	C_lung_average	V1_lung	V2_lung	V3_lung	V4_lung	V5_lung	V_lung_average	ratio V_to_C_lung	t test_lung	C1_liver	C2_liver	C3_liver	C_liver_average	V1_liver	V2_liver	V3_liver	V_liver_average	ratio V_to_C_liver	t test_liver	Localization prob	Protein names	Gene names
F6SZC3-S211	F6SZC3	S	211	5.5574	4.20416	5.78645	5.18267	6.46618	25.4473	24.0323	10.9153	11.1248	15.5972	3.00949	0.0881735	0.0714637	1.34316	0.088529	0.501051	1.06542	3.03489	1.50267	1.86766	3.72749	0.134769	1		SEPT1
F6SZC3-S1175	F6SZC3	S	1175	3.82209	6.39291	7.0637	5.75957	5.33095	6.42514	4.8106	3.26313	3.54191	4.67435	0.81158	0.345499	0.141405	1.12217	0.0563078	0.439961	1.85115	4.10593	3.4684	3.14183	7.14114	0.023018	1		SEPT1
F6SZC3-S629	F6SZC3	S	629	2.05918	4.83852	6.40909	4.4356	4.69578	3.59729	4.19054	3.27114	3.4902	3.84899	0.86775	0.575766	2.30018	2.49488	0.101351	1.63214	0.147554	2.65299	0.194492	0.998344	0.611679	0.604364	1		SEPT1
F6QG04-S209	F6QG04	S	209	20.8733	30.266	31.7392	27.6262	40.1003	36.2162	31.2606	36.3385	11.5783	31.0988	1.1257	0.647239	4.46596	7.15678	5.56368	5.72881	14.3383	8.33784	14.0621	12.2461	2.13763	0.0364091	1		SEPT2
F7GZL4-S298	F7GZL4	S	298	1.52654	4.56719	3.4596	3.18444	1.79954	1.70525	2.93831	2.252	1.44287	2.02759	0.636719	0.16764	1.73453	1.57497	1.12243	1.47731	1.3301	0.819685	1.85518	1.33499	0.903663	0.705621	1		SEPT7
H9YYL9-S20	H9YYL9	S	20	0.640713	0.724767	0.0817635	0.482415	0.0682441	0.0829569	0.0551724	1.27701	1.25145	0.546968	1.13381	0.882161	0.120358	0.227545	0.201854	0.183252	0.336139	0.23204	0.317334	0.295171	1.61074	0.0696883	0.99978		SEPT8
A0A5F8AMZ3-T94	A0A5F8AMZ3	T	94	1.10547	1.43605	1.80216	1.44789	2.82771	3.68812	2.84244	2.10816	3.34947	2.96318	2.04654	0.00780863	1.94426	5.67238	2.67215	3.4296	6.81113	4.54658	13.2941	8.21728	2.39599	0.169299	1	Nucleoside diphosphate kinase	NME2
F7CYK2-S188	F7CYK2	S	188	2.68748	6.26462	0.960404	3.30417	3.34732	1.84669	1.37266	5.07952	2.58516	2.84627	0.861417	0.760217	1.10865	1.72295	1.11971	1.3171	0.429365	0.497002	1.30408	0.743481	0.564483	0.173275	1		MATR3
F7CYK2-S206	F7CYK2	S	206	2.16226	2.70627	0.958376	1.9423	1.54344	0.253715	0.36132	1.64412	1.50104	1.06073	0.546118	0.165468	0.721018	1.29593	1.08356	1.0335	0.846067	0.124545	0.53534	0.501984	0.485711	0.11837	1		MATR3
F7CYK2-S208	F7CYK2	S	208	0.896312	1.01394	0.0809461	0.663731	0.173517	0.641475	0.545379	1.22846	0.672894	0.652345	0.982845	0.972	1.36024	3.10019	1.83216	2.09753	1.31644	0.539101	2.32629	1.39394	0.664565	0.391587	0.999956		MATR3
F7CYK2-S722	F7CYK2	S	722	0.188982	0.166277	0.094969	0.150076	0.154646	2.83482	3.56481	8.65816	3.99791	3.84207	25.6008	0.091008	0.112266	0.125648	0.0440912	0.0940017	0.192054	0.162022	0.141182	0.165086	1.7562	0.0719782	0.999965		MATR3
F7CYK2-S814	F7CYK2	S	814	1.4726	1.60061	0.250773	1.10799	1.81646	1.26026	0.834003	2.1307	0.536011	1.31549	1.18727	0.695405	3.92194	5.20293	3.24468	4.12318	2.65066	2.57551	4.62472	3.28363	0.796383	0.395576	1		MATR3
F7CYK2-S596	F7CYK2	S	596	1.11769	0.923046	0.782269	0.941001	0.131311	2.23348	0.618106	1.11543	0.848216	0.989309	1.05134	0.921942	5.05904	18.1844	9.43349	10.8923	29.4249	23.6973	0.49882	17.8737	1.64094	0.50938	0.959382		MATR3
F7CYK2-S598	F7CYK2	S	598	27.9019	40.7342	29.8382	32.8248	34.2072	31.1123	24.3049	30.3973	46.1055	33.2254	1.01221	0.945426	64.6494	88.0528	91.2143	81.3055	132.37	60.1371	183.117	125.208	1.53997	0.297108	1		MATR3
F7CYK2-S604	F7CYK2	S	604	24.3256	28.3937	25.3422	26.0205	17.0485	20.0891	15.1292	21.9574	25.046	19.854	0.763015	0.0490106	59.4392	71.012	73.8289	68.0934	103.142	52.7166	116.745	90.8678	1.33446	0.31769	0.999306		MATR3
A0A1D5Q520-S638	A0A1D5Q520	S	638	13.0691	5.03571	3.18636	7.09705	12.2951	8.91572	5.92868	9.69409	5.52305	8.47134	1.19364	0.638135	0.885774	0.692783	0.571342	0.716633	0.781767	1.4776	0.865894	1.04175	1.45368	0.24305	0.998338		AAK1
A0A1D5Q520-S679	A0A1D5Q520	S	679	0.0896361	0.0603492	0.192309	0.114098	0.0744527	6.68174	0.0626255	6.68114	8.69317	4.43862	38.9019	0.125291	13.7323	0.1182	12.4711	8.77388	0.138999	0.148269	0.257153	0.181474	0.0206834	0.119031	0.828975		AAK1
A0A1D5Q520-T621	A0A1D5Q520	T	621	1.0881	2.07137	2.9879	2.04912	0.94403	1.05024	1.3883	1.61462	2.86711	1.57286	0.767577	0.464557	1.19426	1.48828	1.88727	1.52327	0.570841	0.791324	1.65909	1.00708	0.661133	0.254323	0.99986		AAK1
A0A1D5Q520-T607	A0A1D5Q520	T	607	0.582299	1.31579	1.26931	1.0558	0.848806	0.130723	0.674814	0.750728	0.0177145	0.484557	0.458947	0.0927716	1.17976	1.17791	1.25641	1.2047	0.846707	0.733079	0.181188	0.586991	0.487253	0.0406657	0.99995		AAK1
A0A5F8A1K5-S318	A0A5F8A1K5	S	318	0.118491	0.125481	0.107864	0.117279	0.358662	0.540975	3.71703	1.49302	1.05371	1.43268	12.216	0.153938	4.24172	5.25142	8.59965	6.03093	4.96895	0.130233	5.47906	3.52608	0.584666	0.309498	0.999999		AATF
A0A5F8A1K5-S322	A0A5F8A1K5	S	322	1.78671	0.184419	4.01412	1.99508	0.188839	2.48324	4.50049	5.89704	1.65602	2.94513	1.47619	0.569108	1.01752	2.37949	3.88269	2.42657	0.72646	0.182668	4.20138	1.7035	0.702022	0.656292	0.998445		AATF
G7NEL5-S1296	G7NEL5	S	1296	4.93398	3.64983	3.57567	4.05316	6.06461	7.23015	16.6648	5.27373	4.29727	7.9061	1.9506	0.247284	0.118814	1.70271	1.35476	1.05876	3.48731	3.24324	6.59705	4.44253	4.19597	0.0457685	0.999975		ABCA1
A0A5F8A0P3-S151	A0A5F8A0P3	S	151	0.170291	0.363229	0.567124	0.366881	0.992145	0.67117	0.53564	0.247661	1.94318	0.877959	2.39303	0.246651	0.0992023	0.231138	0.055799	0.128713	0.21959	2.23199	1.78126	1.41095	10.962	0.104222	1		ABCB10
F7FXH1-S96	F7FXH1	S	96	1.04466	0.779173	2.40645	1.4101	1.04612	1.8193	2.74321	0.78473	1.15054	1.50878	1.06998	0.87416	0.627997	0.527189	0.328082	0.494423	0.61892	0.931756	0.203847	0.584841	1.18288	0.712513	0.999963		ABCF1
F7FXH1-S100	F7FXH1	S	100	5.47459	10.7741	17.7287	11.3258	12.6622	13.0855	9.16715	11.3479	7.77603	10.8077	0.954258	0.865305	1.25271	2.6033	0.54322	1.46641	1.19806	0.657674	4.64398	2.16657	1.47747	0.640242	1		ABCF1
F6PKZ0-S342	F6PKZ0	S	342	20.3937	15.072	15.7087	17.0581	0.245668	47.386	45.0953	30.6544	47.4631	34.1689	2.00309	0.207507	10.9755	12.1062	10.0068	11.0295	18.4461	11.0413	18.6621	16.0498	1.45517	0.123269	1		ABI3
A0A1D5R032-S588	A0A1D5R032	S	588	3.67992	4.48491	2.00105	3.38863	6.11951	5.2853	5.45165	2.9464	1.19009	4.19859	1.23902	0.568349	0.372765	0.713448	0.298236	0.461483	0.801716	1.02115	0.191037	0.671302	1.45466	0.4943	1		ABL1
A0A1D5R032-S737	A0A1D5R032	S	737	1.40917	1.64554	1.50929	1.52133	3.2918	2.26417	1.32826	1.82789	1.68907	2.08024	1.36738	0.263734	0.732315	0.145026	0.0858562	0.321066	1.21224	1.16619	1.05679	1.14507	3.56648	0.0175788	0.999847		ABL1
F7AU70-S631	F7AU70	S	631	0.0951088	0.136405	0.148762	0.126759	0.299899	0.287773	0.205239	0.0711137	0.486201	0.270045	2.13039	0.166652	0.847188	0.599728	0.727195	0.724703	0.682992	1.04394	0.229033	0.651989	0.899664	0.782548	0.999899	Non-specific protein-tyrosine kinase	ABL2
F7AU70-S620	F7AU70	S	620	0.222361	0.316965	0.302824	0.280717	0.200541	0.23116	0.175913	0.202724	0.156768	0.193421	0.689026	0.018813	0.782606	0.208107	1.09981	0.696841	0.751773	0.670657	0.278368	0.566933	0.813575	0.686459	0.994922	Non-specific protein-tyrosine kinase	ABL2
A0A1D5QGW6-S647	A0A1D5QGW6	S	647	1.64526	2.21485	1.20237	1.6875	0.265005	1.2042	2.58915	3.09675	1.43984	1.71899	1.01866	0.96593	0.874069	0.671683	0.615124	0.720292	0.23641	0.370273	0.236347	0.28101	0.390134	0.00828025	1		ABLIM1
A0A1D5QGW6-S341	A0A1D5QGW6	S	341	6.37872	13.5634	2.05158	7.33124	3.62388	4.94325	3.72392	4.86232	9.15099	5.26087	0.717596	0.487223	16.4415	15.9544	12.373	14.923	15.3755	20.0329	27.1784	20.8623	1.398	0.180355	0.99999		ABLIM1
A0A1D5QGW6-S396	A0A1D5QGW6	S	396	8.80286	4.87394	4.55008	6.07562	6.76393	3.18421	1.64167	4.97259	4.15903	4.14428	0.682116	0.250506	6.80241	3.70847	5.12314	5.21134	4.23332	5.12194	1.40617	3.58714	0.688334	0.320479	1		ABLIM1
A0A1D5QGW6-S400	A0A1D5QGW6	S	400	1.84227	2.63116	2.51427	2.32923	1.00051	1.07118	0.376557	1.0174	1.42799	0.978728	0.420193	0.00340191	25.5633	23.1682	22.611	23.7809	34.4662	13.0648	32.0512	26.5274	1.11549	0.708053	1		ABLIM1
A0A1D5QGW6-S527	A0A1D5QGW6	S	527	12.327	13.2831	10.542	12.0507	14.8356	10.2741	5.11045	10.8252	18.4008	11.8892	0.9866	0.959492	42.6677	60.054	28.8759	43.8659	14.9942	16.8176	67.6234	33.1451	0.755601	0.611079	1		ABLIM1
A0A1D5QGW6-S528	A0A1D5QGW6	S	528	5.93693	4.31544	0.80395	3.68544	6.88648	7.22514	2.66893	7.29038	9.91414	6.79701	1.84429	0.154078	5.66389	7.59569	3.00555	5.42171	3.1518	3.44611	6.97307	4.52366	0.834361	0.645881	1		ABLIM1
A0A1D5QGW6-S596	A0A1D5QGW6	S	596	7.37035	17.5596	13.4837	12.8046	14.0709	14.0586	11.9638	10.4644	15.2336	13.1583	1.02762	0.889699	4.05805	3.60235	2.93812	3.53284	5.64794	4.75935	6.86948	5.75892	1.63011	0.0324796	0.999967		ABLIM1
A0A1D5QGW6-S326	A0A1D5QGW6	S	326	55.6798	66.7676	28.1711	50.2062	55.1683	25.8372	19.1839	36.045	47.8145	36.8098	0.733173	0.314953	33.5826	43.9246	0.0956844	25.8676	34.8589	33.4246	1.48052	23.2547	0.898987	0.886191	0.97886		ABLIM1
A0A1D5QPQ0-S372	A0A1D5QPQ0	S	372	3.94534	4.04999	6.45211	4.81581	6.25933	3.00059	2.25132	1.1949	8.15644	4.17252	0.86642	0.738866	0.424819	0.303398	0.0785397	0.268919	0.327787	1.8046	1.04101	1.0578	3.93352	0.146263	0.996179		ABLIM3
A0A1D5QPQ0-S373	A0A1D5QPQ0	S	373	5.58002	4.04999	3.17907	4.26969	6.25933	3.00059	2.25132	1.81458	2.62859	3.19088	0.747333	0.393492	0.424819	0.303398	0.0827585	0.270325	0.327787	1.07924	1.04101	0.81601	3.01863	0.107669	0.99514		ABLIM3
A0A1D5QPQ0-S503	A0A1D5QPQ0	S	503	12.0936	7.83014	5.25135	8.39169	6.52396	0.940997	2.14948	4.73149	3.19481	3.50815	0.418051	0.0466731	11.2477	5.19756	6.37211	7.60581	8.3457	11.7294	10.2631	10.1127	1.32961	0.297606	1		ABLIM3
A0A1D5QPQ0-S504	A0A1D5QPQ0	S	504	2.19601	3.0158	1.95835	2.39005	4.19838	0.940997	1.0667	0.0737826	3.22863	1.9017	0.795672	0.660885	0.0727536	0.554224	0.74924	0.458739	2.30932	3.44169	3.39454	3.04852	6.64543	0.00354144	1		ABLIM3
A0A1D5QPQ0-S388	A0A1D5QPQ0	S	388	1.21904	1.36929	1.98399	1.52411	1.21792	0.388017	0.654691	0.617066	1.0061	0.776758	0.509648	0.0287373	0.26005	0.1455	0.275446	0.226999	0.0667989	0.399181	0.189682	0.218554	0.962798	0.939951	0.998997		ABLIM3
A0A1D5QPQ0-S599	A0A1D5QPQ0	S	599	11.1904	1.06568	1.9693	4.74181	3.91195	2.46783	1.3667	4.80227	1.75007	2.85977	0.603096	0.482913	0.238259	0.0888865	0.627892	0.318346	0.234765	0.143243	0.0970323	0.158347	0.497404	0.388891	0.999983		ABLIM3
F7DJN8-S238	F7DJN8	S	238	0.203719	0.394064	0.329729	0.309171	0.598894	0.142312	1.89205	0.282071	0.367402	0.656546	2.12357	0.445471	0.185394	0.528687	2.88423	1.19944	0.193268	0.27793	0.296624	0.255941	0.213384	0.328632	1		ABR
A0A5F8ATT4-S329	A0A5F8ATT4	S	329	0.811321	0.878922	1.69038	1.12687	1.4673	0.0890977	3.96956	1.2569	2.10794	1.77816	1.57796	0.48474	1.03937	0.937056	1.80997	1.26213	3.36964	2.52165	3.28291	3.05807	2.42294	0.0095826	0.999979		ACAP2
F6QTK2-S43	F6QTK2	S	43	3.47885	6.31395	20.4031	10.0653	6.00354	7.41597	10.5408	14.8476	13.7478	10.5111	1.04429	0.923586	1.88962	0.167239	0.0267828	0.694547	21.0855	1.79425	70.2805	31.0534	44.7103	0.210882	0.928494		ACBD3
F7HTB8-S142	F7HTB8	S	142	8.74531	13.9903	17.2996	13.3451	7.17681	7.18064	5.54981	4.32492	6.24575	6.09559	0.456767	0.00999967	5.40781	0.801974	0.513825	2.2412	0.0626182	0.365329	1.84658	0.758175	0.33829	0.426864	1		ACIN1
F7HTB8-S145	F7HTB8	S	145	11.6275	16.3217	16.2032	14.7175	7.1032	8.18601	7.46514	6.54834	5.76655	7.01385	0.476566	0.000851415	4.57144	0.801974	0.291563	1.88832	0.220768	0.152337	1.84658	0.739894	0.391826	0.475162	1		ACIN1
F7HTB8-S391	F7HTB8	S	391	5.62355	9.39469	5.0191	6.67911	6.03253	4.32516	2.96465	5.02749	4.61718	4.5934	0.687726	0.133147	23.928	12.1005	21.3993	19.1426	20.468	10.7412	57.0456	29.4183	1.5368	0.518942	1		ACIN1
F7HTB8-S311	F7HTB8	S	311	16.8925	16.8235	19.6844	17.8001	16.035	10.3197	12.5418	16.0146	15.7127	14.1248	0.793521	0.0723234	15.9407	18.3891	13.1403	15.8234	11.4642	4.13338	3.88295	6.49351	0.410375	0.0327877	0.999998		ACIN1
F7HTB8-S326	F7HTB8	S	326	44.7681	48.3959	84.5949	59.253	65.5008	49.6867	52.0264	38.5861	53.1121	51.7824	0.873921	0.518976	47.7866	41.9599	38.3645	42.7037	21.1737	14.7365	0.252787	12.0543	0.282279	0.01059	0.969919		ACIN1
F7HTB8-S379	F7HTB8	S	379	14.2184	6.67184	4.84691	8.57904	9.82131	3.72039	4.92332	12.3622	3.42638	6.85072	0.798542	0.606444	4.32604	4.51723	4.55928	4.46752	1.27603	2.03424	0.371417	1.22723	0.2747	0.00262882	0.999995		ACIN1
F7HTB8-S266	F7HTB8	S	266	7.64698	6.14907	0.539564	4.77854	8.50205	10.954	6.86881	6.64211	13.8507	9.36353	1.9595	0.105314	8.70598	6.49818	5.69159	6.96525	2.77289	1.57253	7.32835	3.89125	0.558667	0.193881	0.986254		ACIN1
F7HTB8-S452	F7HTB8	S	452	0.481716	0.227413	0.593396	0.434175	0.432998	0.505046	0.404781	0.498317	0.170183	0.402265	0.926505	0.788073	0.321072	0.0568857	0.305264	0.227741	0.187207	0.377311	0.52442	0.36298	1.59383	0.356262	1		ACIN1
F7HTB8-S630	F7HTB8	S	630	14.5686	27.1975	32.3829	24.7163	28.4313	17.5684	18.2298	18.3318	30.7315	22.6586	0.916746	0.717342	1.25863	0.543348	1.52632	1.10943	3.49571	2.20047	7.1451	4.28043	3.8582	0.103513	1		ACIN1
F7HTB8-S556	F7HTB8	S	556	0.554418	0.54625	2.17634	1.09234	1.01112	0.561292	1.5334	1.09388	0.110705	0.862079	0.789206	0.668448	6.1915	7.93946	7.3242	7.15172	8.83887	2.67218	10.555	7.35534	1.02847	0.937694	1		ACIN1
F7HTB8-S558	F7HTB8	S	558	15.1731	37.9363	44.546	32.5518	27.0619	10.924	19.5407	20.0637	19.1981	19.3577	0.594673	0.122317	22.0763	26.4401	22.5294	23.6819	20.6956	8.101	10.555	13.1172	0.553891	0.0613828	1		ACIN1
F7HTB8-S611	F7HTB8	S	611	50.3887	74.792	85.9702	70.3836	66.6461	37.5939	38.2377	42.682	30.6735	43.1666	0.613305	0.0519911	17.3575	11.3621	12.8404	13.8534	13.1297	16.0394	36.81	21.993	1.58756	0.348462	1		ACIN1
F7HTB8-S462	F7HTB8	S	462	2.42659	0.138375	1.13071	1.23189	0.484383	0.599837	1.04031	2.50338	0.148979	0.95538	0.77554	0.718784	5.4598	0.12264	1.93279	2.50508	1.32417	3.16914	5.56694	3.35341	1.33865	0.691978	0.987409		ACIN1
F7HTB8-S354	F7HTB8	S	354	81.5438	65.6709	63.5202	70.245	23.8048	59.4923	48.567	95.0139	71.2559	59.6268	0.848841	0.538766	55.4425	56.2652	37.2043	49.6373	22.45	19.1558	44.2857	28.6305	0.576794	0.10465	0.999664		ACIN1
F7HTB8-S289	F7HTB8	S	289	4.48758	0.941716	4.23275	3.22068	1.3364	7.30167	7.35243	6.42401	6.93928	5.87076	1.82283	0.178656	87.5157	62.8375	79.8483	76.7338	55.9344	24.8547	56.0696	45.6196	0.594517	0.0702667	1		ACIN1
F7HTB8-S118	F7HTB8	S	118	228.243	120.099	253.304	200.549	306.335	215.231	189.68	213.796	282.617	241.532	1.20435	0.369252	309.184	276.26	260.337	281.927	295.928	110.083	189.622	198.544	0.704241	0.208889	1		ACIN1
F7HTB8-S905	F7HTB8	S	905	63.3066	113.38	105.312	93.9997	146.542	104.733	136.863	118.454	110.345	123.387	1.31264	0.106919	24.0328	75.416	59.597	53.0153	57.585	76.1823	86.7558	73.5077	1.38654	0.304738	1		ACIN1
F7HTB8-T315	F7HTB8	T	315	38.4417	43.1126	48.4101	43.3215	43.7913	28.149	40.6435	47.5902	47.0702	41.4488	0.956773	0.730196	7.60829	7.69301	7.71785	7.67305	5.04151	1.81647	9.43549	5.43116	0.707822	0.367416	1		ACIN1
F7GUH7-S683	F7GUH7	S	683	0.763902	1.50966	0.883829	1.05247	1.73944	1.15899	1.69557	1.40862	1.74908	1.55034	1.47305	0.0727149	0.407744	0.86183	0.684329	0.651301	1.0524	1.81019	3.39155	2.08471	3.20084	0.110565	0.999999		ACSL3
A0A5F8A496-S633	A0A5F8A496	S	633	1.49876	1.83439	0.111325	1.14816	3.54636	3.4023	3.8959	3.04336	4.12687	3.60296	3.13804	0.00177708	0.15016	0.462244	0.212125	0.274843	0.255889	0.702473	0.169988	0.376117	1.36848	0.62338	0.999974		ACSL4
F6RPP7-S517	F6RPP7	S	517	0.174906	0.343799	0.134053	0.217586	0.612033	0.246796	0.369329	0.249053	0.321006	0.359643	1.65288	0.209576	0.0845214	0.142085	0.0856959	0.104101	0.0914834	0.107606	0.323915	0.174335	1.67467	0.414986	0.999949		ACSL5
A0A5F8AT84-S263	A0A5F8AT84	S	263	0.35926	0.817016	1.55939	0.911888	1.22402	2.38972	2.4798	1.23138	2.61781	1.98855	2.18069	0.0699165	2.77975	5.16805	1.92291	3.29024	1.8937	2.51793	6.34293	3.58485	1.08954	0.870541	0.990186		ACSS2
A0A5F8AT84-S267	A0A5F8AT84	S	267	0.258196	1.25235	2.91506	1.4752	0.580614	5.05254	6.9512	3.50619	3.25316	3.86874	2.62252	0.165266	3.1767	9.16174	1.87904	4.73916	0.942481	2.87203	7.10004	3.63818	0.767686	0.722358	0.99547		ACSS2
A0A5F8AT84-S30	A0A5F8AT84	S	30	0.88015	2.71237	2.92461	2.17237	1.71523	2.22933	3.15133	2.97091	3.34731	2.68282	1.23497	0.446216	13.2594	33.0558	11.8047	19.3733	10.3039	20.8682	32.8889	21.3536	1.10222	0.844459	1		ACSS2
F7BAD3-T117	F7BAD3	T	117	0.218587	1.32981	1.7158	1.08807	1.46874	0.515107	0.874677	2.56994	0.892838	1.26426	1.16193	0.772179	0.112192	0.250883	0.0849278	0.149334	0.0728774	0.232508	0.120236	0.141874	0.950041	0.920095	0.999999		ACTR2
A0A1D5QFJ7-T645	A0A1D5QFJ7	T	645	2.62214	2.95706	3.03274	2.87065	0.951206	1.76845	2.30553	1.72958	1.45663	1.64228	0.572093	0.00727329	1.56936	2.3835	1.18212	1.71166	0.80099	0.920972	2.7242	1.48205	0.865857	0.764422	1		ADAM10
A0A1D5Q458-S775	A0A1D5Q458	S	775	6.41021	3.65101	5.24631	5.10251	2.68233	7.55729	9.07235	5.11234	2.82153	5.44917	1.06794	0.852902	0.863316	1.08964	0.37049	0.774481	0.536806	1.12099	1.03048	0.896091	1.15702	0.685759	1		ADAM17
A0A1D5QE96-S373	A0A1D5QE96	S	373	1.97747	2.6486	1.4637	2.02992	2.31057	4.69312	5.63726	4.24824	3.02541	3.98292	1.96211	0.0566024	1.041	0.924351	1.35254	1.10596	0.68339	0.612888	0.194684	0.496987	0.44937	0.037643	1		ADAR
F7G972-S26	F7G972	S	26	6.49925	9.90055	12.0451	9.48165	10.6812	0.179523	4.31029	6.52746	5.75146	5.48999	0.579013	0.168969	1.4402	1.66028	0.0692255	1.05657	1.52048	0.110819	0.471327	0.700875	0.66335	0.614943	1		ADARB1
F6W0C8-S157	F6W0C8	S	157	0.744319	0.615785	0.12386	0.494655	1.03358	0.941914	0.400631	1.48318	0.373104	0.846482	1.71126	0.300866	0.293055	0.0956659	0.141753	0.176825	0.639438	1.04187	0.14935	0.61022	3.45099	0.177114	1		ADCY5
H9FPQ0-S355	H9FPQ0	S	355	2.89272	3.14462	3.44726	3.16153	4.01476	2.18544	2.8086	3.41831	3.35079	3.15558	0.998117	0.989357	0.106639	0.0887796	0.268043	0.154487	0.486721	0.98543	0.291548	0.5879	3.80549	0.113203	0.959859		ADD1
H9FPQ0-S358	H9FPQ0	S	358	304.828	495.996	420.303	407.042	406.247	239.253	219.68	310.855	446.419	324.491	0.797191	0.295989	38.7512	125.979	32.6894	65.8066	98.3929	160.138	143.188	133.906	2.03484	0.126093	1		ADD1
H9FPQ0-S600	H9FPQ0	S	600	2.68106	3.33913	6.32949	4.11656	5.49545	3.59215	3.66404	2.74615	3.38245	3.77605	0.917282	0.750637	2.0477	3.49016	2.01947	2.51911	2.1915	1.63348	0.131554	1.31885	0.523537	0.200389	1		ADD1
H9FPQ0-S586	H9FPQ0	S	586	0.409185	0.819316	1.88487	1.03779	1.27282	0.839029	0.63633	0.53303	2.22994	1.10223	1.06209	0.905879	2.61309	3.38758	3.96321	3.32129	2.72679	1.35441	3.94783	2.67634	0.805814	0.487873	1		ADD1
H9FPQ0-S431	H9FPQ0	S	431	3.51016	0.0699303	0.0548325	1.21164	1.6841	4.26318	3.30569	2.59444	8.82627	4.13474	3.41251	0.167559	0.070909	1.22663	0.481888	0.593142	0.15705	0.172522	0.213755	0.181109	0.305339	0.290608	0.905654		ADD1
F7CGX1-S701	F7CGX1	S	701	1.13352	2.99697	4.64341	2.92463	2.78535	0.322467	0.662593	1.26096	0.54105	1.11449	0.381068	0.10521	1.82885	3.02666	3.2061	2.6872	1.41974	0.608188	0.218419	0.748782	0.278648	0.0255866	0.96379		ADD2
F7CGX1-S592	F7CGX1	S	592	4.4484	4.67557	6.72342	5.28246	5.05048	5.10694	1.17171	5.38566	2.73898	3.89075	0.736542	0.299731	7.47286	16.0527	5.23065	9.58542	5.2898	3.68342	9.64379	6.20567	0.647408	0.418154	1		ADD2
F7CGX1-S600	F7CGX1	S	600	2.772	5.53536	7.19512	5.16749	5.93959	3.16269	2.2795	3.06423	2.12402	3.31401	0.641318	0.208318	6.74987	12.917	3.63948	7.76878	4.9634	4.52087	8.33583	5.94003	0.764603	0.572677	1		ADD2
F7CGX1-S528	F7CGX1	S	528	16.164	17.8089	32.238	22.0703	31.0571	11.0955	11.6384	14.3614	26.8047	18.9914	0.860497	0.660756	0.0799201	0.115353	0.0753595	0.0902108	1.01389	1.69467	1.2684	1.32566	14.6951	0.00342491	1		ADD2
F7CGX1-S530	F7CGX1	S	530	10.4276	13.1087	30.0506	17.8623	18.1858	8.53467	7.67586	7.5643	26.7168	13.7355	0.768965	0.564857	0.497036	1.15641	0.122139	0.591862	0.615391	0.390724	0.182561	0.396225	0.669456	0.582021	0.971663		ADD2
F7CGX1-S532	F7CGX1	S	532	9.60861	11.7831	27.9802	16.4573	14.9602	7.56597	5.1325	9.51728	18.182	11.0716	0.672747	0.349586	0.524407	0.795078	0.0833446	0.46761	0.615391	0.759962	0.444113	0.606489	1.297	0.573108	0.999811		ADD2
F7CGX1-S2	F7CGX1	S	2	2.68721	4.85671	3.32582	3.62325	6.09257	5.14642	5.30571	3.66092	5.47001	5.13513	1.41727	0.0782002	0.114543	0.349691	0.0818808	0.182038	0.602614	0.344856	0.594129	0.513866	2.82285	0.0498953	0.979426		ADD2
F7CGX1-S11	F7CGX1	S	11	8.28886	8.28421	5.36582	7.31296	10.7686	6.53969	5.85946	9.12841	6.00093	7.65942	1.04738	0.823097	0.578448	1.21988	0.0593803	0.619236	1.20841	0.0616124	0.324384	0.53147	0.858268	0.864554	0.999989		ADD2
F7CGX1-S621	F7CGX1	S	621	0.981856	1.42075	2.19737	1.53333	0.435486	0.863833	1.10191	0.86329	1.47949	0.948801	0.618786	0.141373	0.0848362	0.983761	0.129875	0.399491	0.150567	0.405788	0.883134	0.47983	1.2011	0.835581	0.850654		ADD2
A0A5F8A8A8-S632	A0A5F8A8A8	S	632	5.16402	1.98343	1.21202	2.78649	2.99241	2.81282	1.81992	3.63672	1.54965	2.56231	0.919546	0.833676	6.46534	3.39981	4.42694	4.76403	1.54879	3.56605	1.91455	2.34313	0.491837	0.0913058	1		ADD2
H9Z5A5-S351	H9Z5A5	S	351	0.421845	0.923121	1.03131	0.792093	1.99893	1.33031	1.19485	2.00849	1.82814	1.67214	2.11104	0.0164205	0.864201	0.916517	0.665677	0.815465	2.22338	1.53181	3.32853	2.36124	2.89558	0.0431011	1	S-(hydroxymethyl)glutathione dehydrogenase	ADH5
I0FQC9-S954	I0FQC9	S	954	1.75214	2.91747	2.51427	2.39463	2.14628	5.58004	5.65502	0.717921	4.74067	3.76799	1.57352	0.347398	2.67508	3.23731	1.68071	2.53103	0.756099	0.440245	0.130688	0.442344	0.174768	0.0129896	0.989888		ADNP
I0FQC9-S709	I0FQC9	S	709	0.574969	0.115024	0.112934	0.267643	0.16172	0.227456	0.0747091	0.400548	0.26435	0.225757	0.8435	0.764408	1.2048	0.658509	0.894822	0.919378	0.764351	0.54501	0.462658	0.590673	0.64247	0.145222	0.999787		ADNP
Q28509-S262	Q28509	S	262	4.24904	4.28077	4.32007	4.28329	8.32665	7.44005	5.45333	5.81189	18.419	9.09019	2.12224	0.182283	0.307638	0.176177	0.108317	0.197377	0.794673	1.23483	2.6982	1.5759	7.9842	0.0756881	0.832216	Beta-2 adrenergic receptor	ADRB2
H9FQI5-S670	H9FQI5	S	670	6.61671	14.0663	10.5662	10.4164	10.358	11.5679	14.4095	13.9255	24.4211	14.9364	1.43393	0.263926	0.88836	1.72398	0.989443	1.20059	0.848173	3.13063	0.283798	1.42087	1.18347	0.820491	1		ADRBK1
F7F5J3-S33	F7F5J3	S	33	0.681173	0.68043	0.583784	0.648462	0.546645	0.438579	0.0581231	0.173305	0.621277	0.367586	0.566858	0.103546	0.44991	0.811248	0.138798	0.466652	0.244435	0.0599967	0.203459	0.169297	0.36279	0.215327	1		AFAP1L1
F7F5J3-S258	F7F5J3	S	258	1.20456	0.985775	0.388796	0.859711	0.738223	1.29364	0.85016	1.03457	1.43992	1.0713	1.24612	0.429794	1.45728	2.77655	1.24625	1.82669	1.76649	1.8808	3.59835	2.41522	1.32218	0.482896	1		AFAP1L1
A0A5F7ZUR5-S597	A0A5F7ZUR5	S	597	2.18072	6.39045	4.74586	4.43901	6.8581	3.68127	8.78215	3.5254	9.37078	6.44354	1.45157	0.325055	2.03614	2.55035	1.53362	2.04004	1.66419	0.15053	2.84929	1.55467	0.76208	0.591944	0.99997		AFAP1L2
A0A5F7ZUR5-S441	A0A5F7ZUR5	S	441	7.06059	0.392802	0.205576	2.55299	0.882508	2.09436	2.99114	6.77446	3.3672	3.22193	1.26203	0.76161	2.6156	2.41323	0.685624	1.90482	0.568693	1.00565	4.60883	2.06106	1.08202	0.917634	0.998516		AFAP1L2
A0A1D5QSP1-S676	A0A1D5QSP1	S	676	1.90824	2.49218	1.87833	2.09291	0.18939	1.50684	3.34765	3.31183	0.621028	1.79535	0.857822	0.750556	0.256266	0.401576	0.11873	0.258857	0.0872841	0.175948	0.726402	0.329878	1.27436	0.75874	0.999977		AFF4
A0A5F7ZYW9-S518	A0A5F7ZYW9	S	518	1.49876	0.908067	1.8278	1.41154	0.0894127	0.211769	1.35741	1.56516	2.78639	1.20203	0.851572	0.77089	10.0657	10.6113	14.4172	11.698	6.32025	7.87462	14.1868	9.46055	0.80873	0.464148	0.956487		AFTPH
A0A1D5QTZ6-S7	A0A1D5QTZ6	S	7	5.1147	6.60187	8.02244	6.57967	3.24265	7.38162	10.8972	9.08424	8.73179	7.86749	1.19573	0.505713	0.796012	0.506204	0.903196	0.735137	0.980485	0.186393	1.42105	0.862644	1.17345	0.754208	0.999548		AGGF1
A0A1D5QTZ6-S13	A0A1D5QTZ6	S	13	0.954255	1.36576	1.63363	1.31788	3.24265	0.981424	1.00036	1.19606	0.895026	1.46311	1.1102	0.820894	0.299384	0.177779	0.425573	0.300912	0.139449	0.261226	0.55574	0.318805	1.05946	0.906321	0.908321		AGGF1
A0A5F8AR97-S1900	A0A5F8AR97	S	1900	13.6799	37.992	17.5753	23.0824	16.048	0.214986	14.4312	11.2403	12.3766	10.8622	0.470585	0.11545	9.61108	11.349	8.88237	9.94748	1.17898	5.29434	20.8489	9.10741	0.915549	0.896007	0.999999		AHCTF1
A0A5F8AR97-S1470	A0A5F8AR97	S	1470	2.82639	8.43957	9.82653	7.03083	5.53349	3.43775	6.97861	9.62603	6.97293	6.50976	0.925888	0.809285	0.0684499	2.2832	7.77511	3.37559	2.52175	1.35499	5.57143	3.14939	0.93299	0.935176	1		AHCTF1
A0A5F8AR97-S1175	A0A5F8AR97	S	1175	1.35342	0.775706	2.18771	1.43895	2.48227	1.96735	1.30385	0.682392	2.20441	1.72805	1.20091	0.603639	0.0894271	0.1265	0.0663798	0.0941024	0.857279	0.936956	0.161629	0.651955	6.92814	0.0867015	0.916972		AHCTF1
H9ES33-S148	H9ES33	S	148	0.0364115	0.554296	0.481366	0.357358	1.35322	0.170247	1.03057	1.48039	1.95826	1.19854	3.35389	0.0881227	0.250665	0.305239	0.187274	0.247726	0.510568	0.422168	0.336455	0.423063	1.70779	0.044693	1	Adenosylhomocysteinase	AHCY
H9Z4K5-S85	H9Z4K5	S	85	0.0947841	0.0976341	0.185252	0.12589	0.0627819	1.87456	4.08977	1.71354	0.146451	1.57742	12.5302	0.188388	0.0964684	0.195969	0.176797	0.156411	3.72507	3.86338	1.22479	2.93775	18.7822	0.0316187	0.914007	Adenosylhomocysteinase	AHCYL1
F6WRS6-S319	F6WRS6	S	319	2.28623	10.5225	1.5433	4.78401	0.176735	5.27967	0.115282	1.43776	0.832203	1.56833	0.327828	0.238921	4.23628	29.0292	4.58863	12.618	3.83022	4.28449	4.19933	4.10468	0.325303	0.358193	0.999999		AHSG
Q5TM25-S39	Q5TM25	S	39	4.52875	9.08933	9.53828	7.71879	5.03156	6.23933	13.2421	3.7007	0.560162	5.75476	0.745553	0.541047	6.12528	10.4242	4.39337	6.98094	11.1906	7.05323	9.31825	9.18735	1.31606	0.36381	0.999807	Allograft inflammatory factor 1	AIF1
F7C728-S515	F7C728	S	515	0.17059	0.382841	0.0701062	0.207845	0.411799	0.507821	0.580158	0.129338	0.298215	0.385466	1.85458	0.207369	2.01552	3.47335	3.48123	2.99003	0.270163	0.137124	0.332632	0.24664	0.0824873	0.00502062	0.937937		AIFM1
A0A5F8ARI2-S607	A0A5F8ARI2	S	607	0.362617	0.387003	0.472269	0.407296	0.0663735	0.791046	1.21708	0.256479	0.557841	0.577765	1.41854	0.552454	0.812889	1.59921	1.06474	1.15895	0.350399	0.170526	1.14583	0.555585	0.479388	0.186477	0.999983		AIM1
F7H131-S74	F7H131	S	74	0.405828	0.577128	0.665969	0.549642	0.984743	1.32542	1.243	0.900135	0.623349	1.01533	1.84725	0.0386883	1.45326	3.11837	1.81749	2.12971	2.64241	2.78711	6.79918	4.07623	1.91399	0.251361	1	Adenylate kinase 2, mitochondrial	AK2
F7H131-T118	F7H131	T	118	0.0301593	0.241439	0.168683	0.146761	0.149902	0.417442	0.715764	0.628138	0.105812	0.403412	2.74877	0.181287	0.100413	0.420079	0.393795	0.304762	0.652699	0.425797	0.345811	0.474769	1.55783	0.284367	0.972718	Adenylate kinase 2, mitochondrial	AK2
F7H3S6-S37	F7H3S6	S	37	2.39872	0.943492	0.802963	1.38172	1.21187	0.641952	0.927679	0.599475	0.361899	0.748576	0.54177	0.183033	1.06162	2.77095	1.80467	1.87908	2.03613	1.44282	6.27823	3.25239	1.73084	0.439362	0.999747	GTP:AMP phosphotransferase AK3, mitochondrial	AK3
A0A1D5QG96-S597	A0A1D5QG96	S	597	0.195656	0.237684	0.0630287	0.165456	0.121317	0.106294	0.101837	0.0678431	0.125794	0.104617	0.632295	0.186345	1.35826	0.395768	1.00125	0.918428	1.23761	0.594962	0.54166	0.791411	0.861702	0.741388	0.984129		AKAP1
A0A5F8A7Z1-S422	A0A5F8A7Z1	S	422	0.398063	0.0307032	0.237644	0.222137	0.32846	0.746377	0.269022	0.176693	0.290673	0.362245	1.63073	0.396315	0.993501	0.552165	0.576423	0.707363	0.130551	0.410351	0.0943202	0.211741	0.299338	0.0469411	1		AKAP11
A0A5F8A7Z1-S1229	A0A5F8A7Z1	S	1229	1.31379	0.966089	1.35127	1.21038	0.73337	1.68605	2.02237	1.11726	1.9692	1.50565	1.24395	0.427027	1.43401	1.01681	1.41252	1.28778	0.167842	0.673635	0.207787	0.349755	0.271595	0.0113856	1		AKAP11
F7GH53-S2189	F7GH53	S	2189	4.32089	4.47314	11.734	6.84269	16.5647	4.79557	3.90539	5.88449	1.84953	6.59993	0.964523	0.952063	0.729252	1.57291	0.639251	0.980471	2.39142	2.22059	1.88313	2.16505	2.20817	0.0235866	0.877569		AKAP13
F7GH53-S1725	F7GH53	S	1725	0.308855	0.0748983	0.109395	0.164383	0.403327	0.202065	0.329176	0.246663	0.0568757	0.247621	1.50637	0.41403	0.220286	0.0456682	1.11999	0.461983	0.166778	0.100176	0.158884	0.141946	0.307254	0.391593	0.996409		AKAP13
F7GH53-S2480	F7GH53	S	2480	0.0768029	0.197272	3.07179	1.11529	0.211149	0.068318	0.116188	0.0802327	2.93872	0.682921	0.612327	0.691521	0.675205	0.0572259	0.0534023	0.261944	0.105164	0.0676927	0.0636724	0.0788429	0.300991	0.42648	0.859043		AKAP13
F7GH53-S2486	F7GH53	S	2486	1.43179	0.939437	1.58138	1.31754	3.04526	1.2152	0.544062	2.70969	1.41131	1.7851	1.35488	0.495477	0.0472748	0.0572259	0.956089	0.35353	0.189271	1.69235	2.11425	1.33196	3.76759	0.210833	0.998834		AKAP13
F7GH53-S2344	F7GH53	S	2344	0.556165	0.691835	1.3974	0.8818	0.238078	1.08073	0.886837	0.392758	1.03585	0.726851	0.824281	0.622685	0.521079	0.56813	1.01979	0.703	1.10344	0.73729	1.17754	1.00609	1.43114	0.221105	0.94272		AKAP13
F7GH53-S2290	F7GH53	S	2290	0.0615143	2.84172	3.35844	2.08722	3.78508	6.054	5.75686	5.68559	5.10683	5.27767	2.52856	0.0134049	0.677253	0.151649	1.1726	0.667168	2.44705	3.47333	0.138997	2.01979	3.02742	0.259013	0.908307		AKAP13
F7GH53-S1394	F7GH53	S	1394	17.0771	12.5609	9.0536	12.8972	14.3853	0.113211	16.0614	19.9881	18.8881	13.8872	1.07676	0.851653	0.918847	0.892238	0.135463	0.648849	0.151151	0.704078	0.891829	0.582352	0.897516	0.854331	0.999812		AKAP13
F7GH53-S2505	F7GH53	S	2505	0.518936	1.86787	1.90439	1.4304	0.591882	0.552796	0.876913	0.566094	1.71824	0.861186	0.602059	0.248895	0.680044	0.126114	0.117337	0.307832	0.927839	1.88592	0.102914	0.972223	3.15829	0.291902	0.981667		AKAP13
F7GH53-T744	F7GH53	T	744	0.862386	1.65838	0.212034	0.910935	0.870294	0.793357	1.58455	1.50188	1.89544	1.3291	1.45905	0.355423	0.135804	0.655421	0.48556	0.425595	0.0949248	0.146531	0.223616	0.155024	0.364252	0.160884	0.989366		AKAP13
H9H2Q0-S537	H9H2Q0	S	537	0.212678	1.27161	1.09037	0.858218	1.05426	1.17178	1.39935	0.0674424	0.966401	0.931847	1.08579	0.855217	7.19317	9.70243	7.44802	8.11454	13.7963	6.90654	17.7397	12.8142	1.57916	0.223383	1		AKAP17A
A0A5F8ADR8-S308	A0A5F8ADR8	S	308	0.962309	0.673571	0.620162	0.752014	0.696667	0.413922	1.38589	0.448525	0.958826	0.780766	1.03823	0.913082	0.324183	0.201434	0.223033	0.24955	0.432538	0.160955	0.143948	0.245814	0.985029	0.972226	0.99998		AKAP8
A0A5F8ADR8-S313	A0A5F8ADR8	S	313	2.19963	0.0951761	0.0855795	0.793462	0.864413	0.722648	1.52713	1.075	0.556068	0.949052	1.19609	0.790487	0.110448	0.552794	0.599427	0.42089	0.626362	0.28939	3.2313	1.38235	3.28435	0.365371	1		AKAP8
F7FHI3-S1087	F7FHI3	S	1087	8.9005	3.49512	8.11856	6.83806	6.16269	4.9798	2.46235	4.07097	2.6319	4.06154	0.593961	0.122862	11.9174	7.93637	14.1445	11.3328	7.09315	5.37077	10.33	7.59798	0.670444	0.183625	1		AKAP8L
A0A5F7ZKF2-S264	A0A5F7ZKF2	S	264	0.834867	0.042749	4.25142	1.70968	6.41848	1.94168	0.0894508	4.36969	4.12007	3.38787	1.98159	0.369416	4.21301	4.49413	3.14247	3.94987	10.8868	11.292	9.69652	10.6251	2.68999	0.000453248	0.992124		AKR1C1
A0A5F7ZT87-S255	A0A5F7ZT87	S	255	0.788842	0.101768	0.562318	0.484309	0.0728611	0.434806	0.0754073	0.20991	1.33692	0.425981	0.879563	0.872715	0.359196	0.718697	0.278574	0.452156	1.29231	0.842218	3.51496	1.88316	4.16485	0.162572	1		AKR7A3
F6PK02-S88	F6PK02	S	88	55.6925	92.3816	104.489	84.1875	112.471	31.3287	46.5027	55.3388	39.1835	56.9649	0.676643	0.262665	8.3766	8.76056	7.3879	8.17502	18.5001	5.76628	19.3568	14.5411	1.77872	0.22264	0.998813		AKT1S1
F6PK02-S92	F6PK02	S	92	48.6186	72.7421	77.8353	66.3987	91.5469	0.960984	39.0753	42.0876	26.4384	40.0218	0.602751	0.251314	21.4815	19.3486	25.0002	21.9434	32.5083	8.16719	28.3601	23.0119	1.04869	0.896303	0.99869		AKT1S1
F6PK02-S202	F6PK02	S	202	0.0841286	0.685672	0.124775	0.298192	0.97366	0.731903	0.104263	0.652701	0.131734	0.518852	1.73999	0.444434	5.74113	6.12422	5.6495	5.83828	1.20083	2.58482	3.75636	2.514	0.430606	0.0115446	0.999348		AKT1S1
F6PK02-S203	F6PK02	S	203	0.0505386	0.685672	0.124775	0.286995	0.97366	0.731903	0.325225	0.902888	0.379138	0.662563	2.30862	0.153469	0.964783	2.42478	1.40822	1.59926	6.14609	0.14148	3.75636	3.34797	2.09345	0.385849	0.999847		AKT1S1
F6PK02-S212	F6PK02	S	212	0.112759	1.06645	0.599339	0.592849	0.874427	0.645693	0.59979	0.589901	0.379138	0.61779	1.04207	0.916081	1.72316	2.18988	1.28791	1.73365	2.245	1.30625	0.264771	1.27201	0.733717	0.503312	0.897733		AKT1S1
F6XQD8-T451	F6XQD8	T	451	6.2389	3.79224	1.49084	3.84066	2.56883	11.2043	23.066	18.9701	8.30662	12.8232	3.3388	0.123031	3.20542	3.66502	3.03403	3.30149	9.72446	6.13877	0.352875	5.40537	1.63725	0.48489	0.999698		AKT2
A0A1D5QAD4-S375	A0A1D5QAD4	S	375	0.0689145	0.299774	0.0680216	0.14557	1.17891	0.578737	0.801002	0.5971	0.841552	0.799461	5.49193	0.00560873	1.70104	3.2189	1.28075	2.0669	4.62703	4.21563	7.40408	5.41558	2.62015	0.044877	1		ALDH1A1
A0A1D5QV70-S293	A0A1D5QV70	S	293	0.578173	0.848632	0.299286	0.575364	1.47941	0.944982	1.33169	1.02291	1.268	1.2094	2.10197	0.0112215	0.315941	0.615246	0.340779	0.423989	0.0769978	2.25037	2.72981	1.68573	3.97587	0.199498	1	Aldehyde dehydrogenase	ALDH3A2
F6ULB8-S45	F6ULB8	S	45	0.26683	0.613559	0.240621	0.37367	1.03082	0.596867	0.803406	0.731322	0.66807	0.766097	2.0502	0.0252476	1.98687	2.03081	4.18681	2.73483	0.172611	0.967969	4.31227	1.81762	0.664618	0.564303	1	Fructose-bisphosphate aldolase	ALDOC
F6WBJ9-S64	F6WBJ9	S	64	1.84417	4.00794	3.49446	3.11552	2.99426	3.34326	4.96818	4.59839	4.38976	4.05877	1.30276	0.223372	4.42608	5.53378	3.58079	4.51355	6.78111	5.4009	7.31975	6.50058	1.44024	0.068819	1		ALKBH5
F7F2I1-S240	F7F2I1	S	240	0.0606903	1.61826	0.102385	0.593779	2.30522	0.895092	0.0402835	1.09074	0.990535	1.06438	1.79255	0.470336	11.8854	13.7312	6.97549	10.864	6.6781	6.5451	0.128507	4.45057	0.409661	0.095818	0.999954		ALS2
F7F2I1-S353	F7F2I1	S	353	0.141632	0.189569	0.236944	0.189382	0.253161	0.191441	0.323739	0.304321	0.181903	0.250913	1.32491	0.204288	0.705366	0.396281	0.880578	0.660742	1.67543	1.46295	2.76028	1.96622	2.97578	0.0374823	0.998706		ALS2
F7F2I1-S370	F7F2I1	S	370	2.63219	1.60874	3.1161	2.45234	5.16563	3.75206	10.5578	2.36	10.3716	6.44142	2.62664	0.132417	3.8871	1.3538	2.65562	2.63217	9.65417	7.55635	18.3278	11.8461	4.5005	0.0525315	1		ALS2
F7F2I1-S379	F7F2I1	S	379	2.01538	0.234132	2.5089	1.58614	3.95246	3.89655	10.1753	2.15142	8.83422	5.80199	3.65793	0.0964529	0.783286	0.547499	0.361243	0.564009	3.21754	1.30346	5.24102	3.25401	5.76942	0.0782836	1		ALS2
F7F2I1-S1222	F7F2I1	S	1222	0.21218	0.39308	0.937167	0.514143	0.887587	0.652991	1.20085	0.795922	0.961909	0.899852	1.7502	0.102392	3.35432	2.87387	2.56007	2.92942	11.5792	12.0179	0.245194	7.94742	2.71297	0.263463	1		ALS2
F6WTL5-S713	F6WTL5	S	713	3.842	4.00708	2.62305	3.49071	2.79687	2.68165	0.0975408	3.6222	4.40965	2.72158	0.779664	0.479213	0.349961	1.09795	0.428401	0.625437	0.519732	0.736731	0.902936	0.7198	1.15087	0.736928	0.998835		AMOT
F7F0B5-S183	F7F0B5	S	183	3.05796	3.5392	3.04025	3.21247	7.62075	1.65011	1.87766	3.01734	2.85203	3.40358	1.05949	0.899765	1.09735	0.410999	1.41459	0.974314	0.157775	0.673507	0.244786	0.358689	0.368145	0.14117	0.999289		AMOTL2
F7F0B5-S236	F7F0B5	S	236	0.0919436	0.410327	0.222837	0.241703	0.17388	0.130551	0.0424369	0.0670556	0.0502527	0.0928351	0.384088	0.0963178	0.836027	0.17918	0.822961	0.612723	0.621951	0.470665	0.355909	0.482841	0.788026	0.602571	1		AMOTL2
F7F0B5-S606	F7F0B5	S	606	7.73576	5.99019	3.04594	5.59063	4.55966	0.895386	0.656314	1.3597	2.14176	1.92256	0.34389	0.0369697	1.62857	1.64233	2.19153	1.82081	1.52774	1.32172	2.65838	1.83595	1.00831	0.975055	1		AMOTL2
F7F0B5-S610	F7F0B5	S	610	2.45274	0.135145	0.547492	1.04513	1.30946	0.175766	0.056003	0.244651	0.450182	0.447213	0.427903	0.35848	0.911566	0.479398	0.918226	0.76973	0.606925	0.511496	0.537061	0.551827	0.71691	0.2148	0.964065		AMOTL2
F6VKF9-S87	F6VKF9	S	87	0.309063	0.194555	0.106792	0.20347	0.109661	0.786413	1.12806	0.939295	0.154185	0.623524	3.06445	0.185025	0.149743	0.252084	0.236072	0.212633	0.57686	0.281084	1.36273	0.740226	3.48123	0.179108	1		AMPD2
F6VKF9-S109	F6VKF9	S	109	0.516574	1.10887	1.53622	1.05389	1.45687	0.769017	1.34245	2.35546	0.413847	1.26753	1.20272	0.679493	10.6836	40.169	31.2751	27.3759	58.9879	16.6931	7.26085	27.6473	1.00991	0.988783	1		AMPD2
F7G3J3-S534	F7G3J3	S	534	0.0874459	0.110285	0.0426917	0.0801409	1.42576	0.86464	1.17571	0.488138	0.584893	0.907827	11.3279	0.0126329	0.429065	0.181492	0.382951	0.331169	1.45474	1.43573	1.46462	1.4517	4.38355	0.000126299	0.999964		ANAPC2
F7G3J3-S314	F7G3J3	S	314	0.578019	2.15815	2.33994	1.69204	2.25032	4.05401	2.01855	2.52819	5.23678	3.21757	1.9016	0.148021	0.348341	0.571195	0.538074	0.48587	0.815689	0.688816	0.176336	0.56028	1.15315	0.737899	0.999998		ANAPC2
A0A1D5QZ97-S1592	A0A1D5QZ97	S	1592	0.582064	0.544923	0.687532	0.60484	0.36284	0.357736	0.243631	0.152386	0.440667	0.311452	0.514933	0.00761026	0.804791	1.48966	0.084888	0.793112	0.57077	0.416712	0.0755795	0.354354	0.446789	0.36639	1		ANK1
A0A1D5QZ97-S817	A0A1D5QZ97	S	817	33.1768	44.4875	35.8683	37.8442	41.5603	36.1489	32.6006	24.2337	75.0932	41.9273	1.10789	0.743996	0.0554359	5.10481	0.0799272	1.74672	0.0623658	4.39024	7.60135	4.01798	2.3003	0.456032	1		ANK1
A0A1D5QZ97-S1665	A0A1D5QZ97	S	1665	0.985928	0.841132	1.45018	1.09241	0.769395	0.091088	0.998629	0.043489	0.975087	0.575538	0.52685	0.148876	0.849842	1.03013	0.890026	0.923334	1.1941	1.36116	2.20812	1.58779	1.71963	0.105366	1		ANK1
A0A1D5QZ97-S1685	A0A1D5QZ97	S	1685	14.7921	13.189	21.1498	16.377	15.4562	14.8165	0.306358	16.721	16.4266	12.7453	0.778248	0.453605	19.1133	34.6226	12.8111	22.1823	13.8377	13.8501	0.244977	9.31091	0.419745	0.178961	1		ANK1
A0A1D5QZ97-S1695	A0A1D5QZ97	S	1695	0.206208	1.31109	1.26749	0.92826	1.55742	0.607172	0.0654718	0.0581465	1.14316	0.686275	0.739313	0.628535	0.482459	0.925929	0.40015	0.602846	0.09948	0.129383	0.332854	0.187239	0.310592	0.080957	0.963328		ANK1
A0A1D5QZ97-T866	A0A1D5QZ97	T	866	33.3632	55.0123	39.4761	42.6172	63.3089	34.4643	24.7261	41.832	94.0427	51.6748	1.21253	0.615833	1.68832	5.64974	1.15406	2.83071	7.98358	9.86163	13.879	10.5747	3.73573	0.0260183	0.999999		ANK1
A0A1D5QZ97-T1378	A0A1D5QZ97	T	1378	13.7161	13.1451	9.97812	12.2798	20.3751	22.8043	25.3049	17.9295	40.6173	25.4062	2.06895	0.0509588	2.39232	9.21949	1.10554	4.23912	10.9689	15.723	11.4764	12.7228	3.00128	0.0445141	1		ANK1
A0A1D5QZ97-T1380	A0A1D5QZ97	T	1380	0.657898	0.782265	0.0808852	0.507016	0.721794	0.583982	0.62662	0.666465	0.622487	0.64427	1.27071	0.426217	0.334581	1.79626	0.261525	0.797454	1.37549	3.88525	2.34892	2.53655	3.18081	0.120906	1		ANK1
A0A1D5QP09-S1728	A0A1D5QP09	S	1728	0.0553277	0.910635	2.33168	1.09921	2.38891	1.40219	3.2207	3.46974	1.77096	2.4505	2.22932	0.109858	0.372391	0.236798	0.101168	0.236786	0.46165	0.190098	0.823803	0.49185	2.0772	0.270327	1		ANK3
F6ULZ1-S860	F6ULZ1	S	860	0.239668	0.15133	0.134934	0.175311	0.190796	0.143797	0.0830343	0.124204	0.131267	0.13462	0.76789	0.265697	0.0492627	0.0531409	0.0844433	0.0622823	0.0912202	0.0386885	0.187496	0.105802	1.69874	0.387995	0.95351		ANKIB1
F6ULZ1-S676	F6ULZ1	S	676	10.7416	0.133272	17.7394	9.53811	29.7843	19.1649	31.1809	22.644	20.486	24.652	2.58458	0.0227309	14.3407	16.7115	25.4991	18.8504	42.8924	21.4731	0.138131	21.5012	1.14062	0.846056	1		ANKIB1
F7FYX0-S530	F7FYX0	S	530	0.963576	0.235433	0.156293	0.451767	1.19034	1.11042	0.761461	1.26216	1.18873	1.10262	2.44069	0.0261022	0.976896	0.879064	1.90788	1.25461	0.133551	0.28374	0.152345	0.189879	0.151344	0.0324529	1		ANKRD26
F7E787-S905	F7E787	S	905	1.72653	0.678782	0.440107	0.948472	0.659408	0.558725	0.249772	0.415779	0.247974	0.426332	0.449493	0.141618	0.502746	0.164275	0.084185	0.250402	0.239825	0.618332	0.243712	0.367289	1.4668	0.550389	1		ANKS1A
F7E787-S679	F7E787	S	679	1.96344	1.81748	3.21876	2.33323	1.253	1.52945	2.13386	1.67255	2.30271	1.77831	0.762169	0.229621	0.19184	0.0916384	0.112719	0.132066	0.203015	0.0865039	0.553702	0.281074	2.12828	0.358266	0.787554		ANKS1A
F7E787-S665	F7E787	S	665	0.307588	0.537124	9.63933	3.49468	17.1869	9.70801	12.1107	8.96036	7.11267	11.0157	3.15214	0.0585559	6.19456	3.94371	8.44362	6.19396	13.8913	6.91991	0.250181	7.02048	1.13344	0.851743	1		ANKS1A
F7E787-T336	F7E787	T	336	4.98475	7.75674	11.9153	8.21894	10.2371	5.37063	6.84278	17.3245	11.2495	10.2049	1.24163	0.550183	1.39066	1.37884	2.75532	1.84161	2.47551	1.32754	2.3218	2.04162	1.10861	0.748212	1		ANKS1A
F7HN51-S249	F7HN51	S	249	0.511778	0.789508	0.149007	0.483431	1.4776	1.59107	2.84321	0.87046	1.27193	1.61085	3.33212	0.0506244	0.119349	1.66085	0.706216	0.828806	0.0655867	1.0217	7.00711	2.69813	3.25544	0.446798	1	Anoctamin	ANO6
F7E707-S34	F7E707	S	34	0.0389379	7.29518	7.76927	5.03446	8.02459	13.7359	11.4278	8.27186	10.6148	10.415	2.06874	0.0585701	0.491231	0.623195	0.354858	0.489761	0.576846	0.500922	0.237913	0.43856	0.895457	0.710927	0.995333	Annexin	ANXA1
F7E707-S37	F7E707	S	37	5.77947	7.29518	3.91725	5.66396	6.50052	0.138514	11.4278	5.59363	5.92485	5.91706	1.04469	0.922448	0.498976	0.917855	0.442501	0.619777	0.145902	0.611259	0.122749	0.293303	0.47324	0.209653	0.99972	Annexin	ANXA1
F7H0C6-S18	F7H0C6	S	18	11.0203	11.3241	0.217712	7.5207	9.32227	8.15203	12.6733	8.94539	21.2883	12.0763	1.60573	0.319276	0.221879	0.442768	0.140735	0.268461	0.131481	0.232502	0.231514	0.198499	0.739396	0.507632	0.794201	Annexin	ANXA2
F7H0C6-S2	F7H0C6	S	2	62.2044	88.2185	43.647	64.69	81.5372	31.7394	33.6572	41.7518	79.2919	53.5955	0.828498	0.550264	2.37565	3.28866	2.37691	2.68041	2.26677	4.14152	3.84461	3.41764	1.27504	0.324276	0.762433	Annexin	ANXA2
F7H1Y5-S33	F7H1Y5	S	33	0.204588	0.0546674	0.43086	0.230038	0.331257	0.320511	0.391305	0.278698	0.540039	0.372362	1.6187	0.206018	0.100214	0.111958	0.0911498	0.101107	0.106882	0.196133	0.496761	0.266592	2.63673	0.233719	0.999998	Annexin	ANXA6
F6TDP6-S193	F6TDP6	S	193	4.95733	4.22631	3.76877	4.31747	6.49086	2.09901	1.69818	0.103127	3.64236	2.80671	0.650081	0.34112	4.33523	0.119226	1.59954	2.018	0.438565	1.22215	2.00898	1.22323	0.60616	0.578328	0.998603		AP1AR
A0A5F7ZSF4-S276	A0A5F7ZSF4	S	276	7.62898	4.61448	7.31688	6.52011	6.01505	1.15122	14.3061	11.7345	5.56432	7.75423	1.18928	0.713618	0.106844	0.136762	3.58322	1.27561	10.8319	0.0800702	33.5097	14.8072	11.608	0.244264	1	AP-3 complex subunit beta	AP3B1
F6R5I2-S592	F6R5I2	S	592	7.26049	1.68299	4.31235	4.41861	4.75171	5.4518	2.90462	3.5009	1.85848	3.6935	0.835897	0.635921	2.95723	1.72329	1.20037	1.9603	1.63474	3.29721	4.98317	3.30504	1.68599	0.287873	1		AP3D1
A0A5F7ZI77-S243	A0A5F7ZI77	S	243	2.14361	1.66277	0.934732	1.58037	0.579175	0.636744	0.869716	0.678369	1.83013	0.918827	0.581399	0.151737	0.927762	2.92408	2.02376	1.95853	4.42114	0.151708	5.10247	3.22511	1.64669	0.486326	0.999681		APBA1
A0A5F7ZI77-S81	A0A5F7ZI77	S	81	0.520112	0.12761	0.440654	0.362792	0.420928	0.55639	0.469115	0.167673	0.746904	0.472202	1.30158	0.501956	1.58672	1.75154	2.71173	2.01666	1.57896	0.0962594	0.464026	0.713081	0.353595	0.0831081	0.980261		APBA1
A0A5F7ZI77-T306	A0A5F7ZI77	T	306	1.1528	0.0893162	3.43868	1.56026	0.149441	0.101841	0.419437	0.72019	4.74399	1.22698	0.786392	0.817778	0.747423	1.15069	0.114625	0.670913	0.116725	0.199192	0.616081	0.310666	0.463049	0.347607	0.794305		APBA1
A0A1D5QY82-S122	A0A1D5QY82	S	122	2.33908	0.0373225	0.128295	0.834899	1.45516	2.03532	4.15868	1.64245	0.161715	1.89067	2.26455	0.342416	0.728436	0.0831694	1.54794	0.786514	0.693037	0.0905504	0.20644	0.330009	0.419585	0.3793	0.980192		APBA3
A0A5F7ZB89-S493	A0A5F7ZB89	S	493	3.59025	4.07845	11.0239	6.23085	4.45562	20.6209	11.6252	10.1209	0.0752023	9.37957	1.50534	0.549381	19.1595	14.8085	21.5174	18.4951	8.24681	12.6751	27.2307	16.0509	0.867844	0.707398	0.958454		APBB1IP
A0A5F7ZB89-T501	A0A5F7ZB89	T	501	0.0700122	0.169438	0.139015	0.126155	0.124426	0.897867	0.282881	0.23482	0.121343	0.332267	2.6338	0.329606	1.1537	1.30028	2.64617	1.70005	0.584781	1.14381	0.170868	0.633153	0.372433	0.125571	0.998878		APBB1IP
A0A1D5QH82-S187	A0A1D5QH82	S	187	0.351097	0.920831	0.0963803	0.456103	1.04997	1.07234	1.29857	0.548231	0.607867	0.915395	2.00699	0.130779	1.32764	1.25156	0.639788	1.073	0.846337	2.95195	0.197786	1.33202	1.24141	0.778112	0.97689		APEH
A0A1D5R2W1-S464	A0A1D5R2W1	S	464	0.0526284	0.077102	5.33524	1.82166	0.107044	7.83614	11.8264	5.47898	4.6326	5.97624	3.28066	0.197966	0.13101	0.143808	10.9637	3.74619	28.7647	0.168115	36.4454	21.7928	5.81731	0.19513	0.879026		API5
A0A1D5QKX6-S4014	A0A1D5QKX6	S	4014	0.0428606	0.119767	0.222261	0.128296	0.512471	0.178006	0.0854325	0.208363	0.310448	0.258944	2.01833	0.25689	0.1552	0.263246	0.136584	0.18501	0.188509	0.354057	0.41767	0.320079	1.73006	0.162047	1		APOB
F6YSW2-S960	F6YSW2	S	960	0.55221	0.344944	0.0341394	0.310431	0.23219	0.149209	0.896852	0.468566	0.177616	0.384887	1.23985	0.742557	0.255252	1.07321	0.303668	0.544045	0.258735	0.0926691	1.42633	0.592577	1.08921	0.9268	1		APOBR
A0A1D5R6P0-S198	A0A1D5R6P0	S	198	0.125564	0.638146	0.0872597	0.283657	0.571176	9.73515	0.334857	0.0955315	0.418654	2.23107	7.8654	0.466761	0.152077	0.118585	0.110706	0.127123	0.461565	0.716641	1.34994	0.842717	6.62915	0.0537276	0.949705		APOOL
A0A1D5R6P0-S251	A0A1D5R6P0	S	251	0.208217	1.33687	0.54068	0.695256	0.76921	0.285072	0.308318	0.231598	0.249416	0.368723	0.530341	0.286512	0.109307	0.224719	0.0608844	0.131637	0.769488	0.850035	3.34705	1.65552	12.5764	0.146554	1		APOOL
A0A5F7ZR21-S398	A0A5F7ZR21	S	398	0.26178	0.3582	0.379334	0.333105	0.365924	0.289253	0.132314	0.505093	0.119579	0.282433	0.84788	0.631918	0.691823	0.330215	1.79036	0.937466	0.211918	0.177595	0.315899	0.235138	0.250823	0.186473	1		APPL1
A0A5F7ZR21-S389	A0A5F7ZR21	S	389	0.297217	0.872973	0.958505	0.709565	0.123294	0.356184	0.49397	0.0673546	0.533044	0.314769	0.443609	0.0923345	0.190459	0.237881	0.306474	0.244938	0.32164	0.494535	0.332124	0.382766	1.56271	0.102473	0.957901		APPL1
F6T5C3-S66	F6T5C3	S	66	0.0565453	0.0860191	0.106889	0.0831513	0.20042	0.183202	0.2855	0.195146	0.325664	0.237986	2.86209	0.00772261	1.88383	10.8403	3.78399	5.50271	5.73246	16.8618	19.3998	13.998	2.54384	0.164798	1		APRT
F6T5C3-S15	F6T5C3	S	15	0.279059	0.0634797	0.188769	0.177102	0.0979726	0.556806	0.34498	0.0863827	0.370485	0.291325	1.64495	0.404311	0.0972813	0.347586	0.282847	0.242572	0.52935	0.678416	1.08067	0.762811	3.14468	0.045225	1		APRT
F7C3L9-S118	F7C3L9	S	118	2.11357	3.68857	7.17548	4.32587	6.59388	6.28798	8.03299	5.14698	12.8557	7.7835	1.79929	0.151453	7.10674	3.62499	2.37383	4.36852	27.5681	5.79002	46.0322	26.4634	6.05775	0.132377	0.999999		APTX
F7B9Z6-S626	F7B9Z6	S	626	0.49748	0.159922	0.376427	0.344609	0.747723	0.524288	0.426986	0.703673	0.343715	0.549277	1.59391	0.156341	0.718636	1.72249	0.794761	1.07863	1.56786	3.01465	0.668353	1.75029	1.6227	0.42438	0.96501	Androgen receptor	AR
A0A1D5RDA8-S1403	A0A1D5RDA8	S	1403	1.25469	0.380669	0.111384	0.582249	0.254419	0.399936	0.291378	0.158545	0.238154	0.268487	0.46112	0.268652	0.207057	0.60317	0.163669	0.324632	0.204176	0.201468	0.284683	0.230109	0.70883	0.543322	1		ARAP3
A0A1D5Q167-S218	A0A1D5Q167	S	218	1.36464	2.66026	6.58792	3.53761	2.87747	8.86278	0.0746916	2.95729	6.54942	4.26433	1.20543	0.767989	3.05264	15.2259	2.92245	7.067	3.77459	4.86102	1.77023	3.46861	0.490818	0.437743	0.999991		ARFGEF2
A0A1D5Q167-S227	A0A1D5Q167	S	227	3.28374	7.89562	9.322	6.83379	10.103	12.2505	5.75257	4.12754	13.8416	9.21505	1.34845	0.430166	4.06485	15.7737	3.99871	7.94576	4.56286	5.70079	3.65052	4.63806	0.583715	0.45041	1		ARFGEF2
A0A1D5Q167-S349	A0A1D5Q167	S	349	0.626967	0.0791857	1.8455	0.85055	0.202349	1.96771	0.0712662	1.98549	1.34885	1.11514	1.31108	0.707839	2.10262	4.95763	2.1634	3.07455	3.00524	2.57726	9.70624	5.09625	1.65756	0.462889	0.999921		ARFGEF2
H9Z8U5-S51	H9Z8U5	S	51	22.4623	42.1657	43.7532	36.1271	63.0909	40.9875	53.9284	67.8686	37.0369	52.5825	1.45549	0.132066	26.1533	83.7505	26.5777	45.4938	2.38729	0.23833	0.11757	0.914397	0.0200994	0.0803606	0.99999		ARHGAP1
F6SL85-S240	F6SL85	S	240	3.11036	24.3558	5.53027	10.9988	13.3286	22.6123	27.7307	20.0743	45.7889	25.907	2.35544	0.141382	5.80952	5.73608	10.9201	7.48856	2.71782	2.82608	5.38351	3.64247	0.486405	0.116294	0.999999		ARHGAP12
F6SL85-S215	F6SL85	S	215	1.62852	1.21255	2.59086	1.81064	0.134997	1.78617	3.03126	1.56214	1.83709	1.67033	0.922508	0.84423	0.99248	1.52362	3.402	1.9727	1.71356	1.69165	1.49314	1.63278	0.827689	0.667476	0.984776		ARHGAP12
F6SL85-T231	F6SL85	T	231	16.069	45.6269	13.3968	25.0309	22.8528	28.039	35.0569	39.4981	63.6361	37.8166	1.51079	0.329898	10.4665	8.24103	17.8585	12.1887	4.18381	3.80557	3.82797	3.93912	0.323178	0.0470813	0.999689		ARHGAP12
F7CTW1-S575	F7CTW1	S	575	0.756563	1.74173	3.06675	1.85501	0.576029	1.15573	0.174412	1.32835	1.2525	0.897403	0.483771	0.145646	1.24298	0.126271	2.13971	1.16966	1.23023	0.963816	1.54933	1.24779	1.0668	0.903708	0.996756		ARHGAP17
F7CTW1-S676	F7CTW1	S	676	52.156	64.5197	145.522	87.3993	122.115	78.4787	56.4859	95.3452	95.3356	89.552	1.02463	0.936212	28.0459	28.4688	20.4602	25.6583	20.0511	21.9768	41.8287	27.9522	1.0894	0.772963	0.957664		ARHGAP17
I0FTR0-S1504	I0FTR0	S	1504	5.71531	10.5758	8.20889	8.16666	8.76134	3.5968	3.06021	5.28522	16.2303	7.38678	0.904505	0.825777	6.15673	5.24319	11.8377	7.74586	7.59058	2.81608	4.21223	4.87296	0.629106	0.315006	0.999935		ARHGAP21
I0FTR0-S1105	I0FTR0	S	1105	0.0826634	1.77747	1.31437	1.05817	0.14294	0.88085	1.0133	1.10124	0.0302806	0.633722	0.598888	0.408139	0.160846	1.26494	1.52775	0.984513	1.72836	0.831458	2.55553	1.70512	1.73194	0.330111	0.902579		ARHGAP21
I0FTR0-S1851	I0FTR0	S	1851	0.334546	0.429211	0.121067	0.294941	0.453684	0.141967	0.094734	0.141031	0.100963	0.186476	0.632247	0.370042	1.15751	0.108185	2.04867	1.10479	0.138533	0.520616	0.164135	0.274428	0.248399	0.221671	0.953726		ARHGAP21
I0FTR0-S1659	I0FTR0	S	1659	1.08068	0.0409691	0.316984	0.479543	0.190629	0.0866422	0.0509401	0.114981	0.101626	0.108964	0.227224	0.156971	2.79567	1.5967	4.74029	3.04422	1.66006	1.84194	1.43095	1.64432	0.540144	0.20419	0.996504		ARHGAP21
I0FTR0-S1627	I0FTR0	S	1627	1.504	1.36234	0.183539	1.01663	0.102822	0.071959	0.0770352	0.0775398	0.879792	0.24183	0.237875	0.0826903	3.49866	3.01008	3.87489	3.46121	3.03014	0.0654758	3.58227	2.22596	0.643118	0.332067	0.979733		ARHGAP21
I0FTR0-S1089	I0FTR0	S	1089	0.0581976	0.0666403	6.9192	2.34801	0.131875	0.099459	5.14751	4.15083	1.86511	2.27896	0.97059	0.975561	3.39345	10.4829	7.59761	7.158	0.0655464	8.10379	0.140556	2.76996	0.386974	0.262674	0.991561		ARHGAP21
F7A502-S508	F7A502	S	508	1.83422	1.801	3.40424	2.34649	2.48617	2.64815	0.143257	1.90896	2.46598	1.9305	0.82272	0.589133	1.88581	7.40139	1.47035	3.58585	2.66603	1.89487	0.23704	1.59931	0.446007	0.385604	0.999999		ARHGAP25
A0A5F8ASI9-S588	A0A5F8ASI9	S	588	1.31551	0.420224	0.713794	0.816508	2.9005	0.483053	0.11622	0.0446363	0.247319	0.758346	0.928767	0.940406	0.707067	0.691605	0.147572	0.515415	0.569703	0.14134	0.252093	0.321045	0.622888	0.435139	0.846971		ARHGAP26
F7H049-S1252	F7H049	S	1252	3.92009	3.01794	4.31417	3.75074	4.63615	1.67273	1.87934	0.892951	3.37085	2.4904	0.663978	0.226782	0.483875	0.656039	0.298171	0.479362	0.460284	0.64247	0.217888	0.440214	0.918334	0.819438	0.946048		ARHGAP31
F7H049-S1255	F7H049	S	1255	4.57762	7.36536	13.09	8.34434	15.9795	5.1853	5.47462	5.00783	11.0869	8.54682	1.02427	0.954889	3.11708	0.656039	1.82643	1.86652	2.59446	2.71406	1.9196	2.40937	1.29084	0.510591	0.99999		ARHGAP31
F7H049-S1075	F7H049	S	1075	1.83041	3.12974	2.20016	2.38677	3.02881	1.22151	1.02917	1.52796	3.17244	1.99597	0.836265	0.582783	0.581156	1.73267	0.285216	0.866348	0.33288	0.10403	0.674869	0.370593	0.427765	0.352501	0.99807		ARHGAP31
F7H049-S1031	F7H049	S	1031	1.6859	3.93775	3.93924	3.18763	5.58427	1.48887	1.10404	3.42376	4.59563	3.23931	1.01621	0.969057	0.424982	1.04181	0.113502	0.526765	0.254295	0.102488	0.906451	0.421078	0.799366	0.788074	0.999936		ARHGAP31
F7H049-S1176	F7H049	S	1176	9.32537	3.24155	1.51755	4.69482	11.0361	9.29848	8.03819	9.12281	11.5941	9.81794	2.09123	0.038288	1.93045	1.56147	0.691157	1.39436	1.53684	1.71782	1.53003	1.5949	1.14382	0.618885	0.999981		ARHGAP31
F7H049-S624	F7H049	S	624	2.16533	5.19299	5.77047	4.37626	0.881068	0.726389	0.609484	2.52819	1.65443	1.27991	0.292467	0.0171226	0.800844	1.29296	0.872848	0.988883	0.091346	0.534401	0.195392	0.273713	0.27679	0.0246003	1		ARHGAP31
F7GZP5-S734	F7GZP5	S	734	0.498647	1.17478	1.28057	0.984666	1.32766	0.472784	0.904463	0.897488	0.502097	0.820898	0.833682	0.573609	1.86464	1.97443	2.45027	2.09645	1.81772	3.31885	4.19839	3.11165	1.48425	0.230206	0.99997		ARHGAP32
F6U8E7-S770	F6U8E7	S	770	1.00792	1.14321	0.146576	0.765903	0.769354	0.510449	0.385455	0.996725	0.339754	0.600347	0.783842	0.578083	1.68988	0.480359	1.20467	1.12497	0.928935	2.61343	2.72887	2.09041	1.8582	0.228472	0.845777		ARHGAP35
F6U8E7-Y1105	F6U8E7	Y	1105	2.78087	5.71372	4.17471	4.2231	7.28189	3.01759	4.29085	3.97613	2.95364	4.30402	1.01916	0.949294	3.56242	2.69101	4.9241	3.72584	4.32311	1.99201	0.15597	2.15703	0.578937	0.315931	0.99079		ARHGAP35
F6VTL8-S24	F6VTL8	S	24	23.1121	23.9481	24.7822	23.9475	97.697	51.5254	68.1307	78.9555	79.8488	75.2315	3.14152	0.00230102	3.50703	2.11132	2.57403	2.73079	6.02045	4.47876	6.10565	5.53495	2.02687	0.0138101	1		ARHGDIA
F6VTL8-S34	F6VTL8	S	34	0.5882	0.0967801	0.692102	0.459027	2.01478	0.381098	0.188455	0.0872271	0.0981054	0.553934	1.20676	0.858487	0.809214	0.179012	0.864546	0.61759	0.731654	1.07376	1.63297	1.14613	1.8558	0.197727	1		ARHGDIA
G7N6F2-S145	G7N6F2	S	145	1.43469	3.06501	0.0633127	1.521	5.18126	5.47344	6.70051	4.97546	10.5576	6.57765	4.32455	0.016017	0.538487	0.514564	0.133879	0.395643	0.173754	2.05378	0.997139	1.07489	2.71682	0.291638	0.979101		ARHGDIB
A0A1D5Q866-T397	A0A1D5Q866	T	397	1.98398	1.17018	6.56947	3.24121	3.31421	15.9889	13.8673	3.39018	5.91656	8.49544	2.62107	0.214863	0.480091	1.85973	2.50789	1.6159	1.10556	2.23374	0.974757	1.43802	0.889916	0.816823	1		ARHGEF1
F7DVJ6-S109	F7DVJ6	S	109	5.63812	7.55442	7.22033	6.80429	9.16065	8.58418	6.71337	6.761	10.1222	8.26827	1.21516	0.191275	1.14458	0.0707108	1.01449	0.743261	0.0600434	0.131254	0.161694	0.117664	0.158308	0.13934	0.977041		ARHGEF15
F7DVJ6-S93	F7DVJ6	S	93	6.039	5.54917	3.3535	4.98056	7.49059	5.32283	4.86849	3.80507	9.01026	6.09945	1.22465	0.452989	1.20583	1.35368	0.883513	1.14767	0.784158	0.522512	0.994278	0.766983	0.668294	0.122142	0.984656		ARHGEF15
F7HJG1-S62	F7HJG1	S	62	3.82263	1.79073	1.66828	2.42721	1.14916	2.78764	4.88258	5.25513	2.97568	3.41004	1.40492	0.415149	0.134226	0.715014	0.254654	0.367965	0.150412	0.117537	0.34583	0.204593	0.556013	0.440078	1		ARHGEF16
A0A5F7ZVZ9-S552	A0A5F7ZVZ9	S	552	0.279625	0.139167	0.221261	0.213351	0.0887689	0.128679	0.134625	0.171763	0.10629	0.126025	0.590693	0.0475742	1.20093	0.0749549	1.65974	0.978539	1.0371	0.477179	0.272889	0.595723	0.608789	0.504996	0.98683		ARHGEF17
A0A5F7ZVZ9-S533	A0A5F7ZVZ9	S	533	13.0311	6.95141	11.837	10.6065	0.16592	3.24705	4.59422	15.3869	4.34534	5.54789	0.523065	0.220782	1.36861	0.859543	0.346097	0.858082	1.10011	0.0750638	0.243536	0.472902	0.551115	0.424363	0.83926		ARHGEF17
A0A5F7ZVZ9-S741	A0A5F7ZVZ9	S	741	11.4348	10.099	9.89326	10.4757	15.6896	5.83713	5.06528	12.1019	12.3606	10.2109	0.974722	0.926485	2.97356	2.60078	2.86641	2.81358	2.79153	1.42398	0.191715	1.46907	0.522136	0.151177	0.999978		ARHGEF17
A0A5F7ZVZ9-S338	A0A5F7ZVZ9	S	338	5.42274	4.09385	8.99234	6.16964	6.22808	2.83971	1.64779	3.69057	4.06952	3.69513	0.598922	0.143321	4.80724	2.97039	3.92635	3.90133	5.42882	3.40738	8.04544	5.62721	1.44238	0.297887	1		ARHGEF17
A0A5F7ZVZ9-S426	A0A5F7ZVZ9	S	426	4.8244	1.59654	0.224077	2.21501	1.01129	1.09229	0.0864558	1.72201	0.536027	0.889615	0.401631	0.258283	0.871142	0.163764	0.906059	0.646988	0.216589	0.381441	0.427669	0.3419	0.528448	0.289625	0.999797		ARHGEF17
A0A5F7ZVZ9-S936	A0A5F7ZVZ9	S	936	0.703706	0.192587	0.614101	0.503465	0.571402	0.572197	0.447538	0.504337	1.44977	0.709048	1.40834	0.481698	3.17752	1.45466	0.157575	1.59658	0.14592	0.973378	0.175325	0.431541	0.27029	0.272198	0.840908		ARHGEF17
A0A5F7ZVZ9-S796	A0A5F7ZVZ9	S	796	6.71065	6.21605	6.08522	6.33731	6.79559	0.894163	3.79069	6.46	4.63542	4.51517	0.712475	0.248299	0.374188	0.447686	0.747593	0.523156	0.120244	0.266983	0.317552	0.234926	0.449056	0.0885382	0.946198		ARHGEF17
H9FVQ8-S692	H9FVQ8	S	692	5.34944	11.9158	14.8054	10.6902	18.4985	10.0878	6.49101	4.69852	13.4027	10.6357	0.994904	0.989246	3.31621	3.76588	2.41399	3.16536	2.23647	0.12135	4.34686	2.23489	0.706047	0.508444	0.999195		ARID4B
F7DNE6-S14	F7DNE6	S	14	0.543387	0.296722	0.267119	0.369076	0.492135	0.984102	1.27908	0.957642	0.415406	0.825672	2.23713	0.0896543	3.88302	0.0807026	2.1337	2.03247	2.05889	2.94043	0.164261	1.7212	0.846848	0.831455	1		ARID4B
F7DNE6-S28	F7DNE6	S	28	0.0411815	0.0724711	0.0868435	0.0668321	0.0605012	0.722563	0.806469	0.239524	0.0514214	0.376096	5.62747	0.204084	0.521331	0.418307	0.436796	0.458811	1.06573	0.179888	0.852599	0.699406	1.52439	0.42138	1		ARID4B
A0A1D5QLF8-S955	A0A1D5QLF8	S	955	1.83123	2.35095	2.71917	2.30045	2.49851	1.33874	3.6204	1.74909	1.96274	2.23389	0.97107	0.908921	0.710674	0.98742	0.933114	0.877069	1.19742	0.693713	1.20512	1.03208	1.17674	0.458612	1		ARID5B
A0A1D5QLF8-T462	A0A1D5QLF8	T	462	5.94353	6.34915	11.2212	7.83798	21.1914	3.45291	6.44063	8.61823	7.15228	9.37109	1.1956	0.732451	0.22846	0.326098	0.188813	0.24779	0.238843	0.0556592	0.245531	0.180011	0.726465	0.413756	0.999997		ARID5B
F7DIT2-S43	F7DIT2	S	43	0.139915	4.29543	10.6821	5.03914	4.34746	3.57247	0.187495	3.3439	0.120896	2.31444	0.459294	0.324419	0.0741697	0.0896253	0.829403	0.331066	0.179172	2.57074	8.34966	3.69986	11.1756	0.239198	0.843461		ARMC10
F7DIT2-S45	F7DIT2	S	45	157.097	168.128	79.0969	134.774	162.731	121.893	170.124	282.51	1.77543	147.807	1.0967	0.844526	2.76158	3.71979	4.49887	3.66008	3.10854	8.71126	28.5527	13.4575	3.67683	0.274035	1		ARMC10
F6RKR8-S110	F6RKR8	S	110	0.495833	0.394642	1.02438	0.638286	1.9926	1.45244	1.75239	0.969666	0.924216	1.41826	2.22198	0.0480895	0.168775	0.33782	0.15762	0.221405	0.893747	0.675007	1.42231	0.997021	4.50316	0.0277405	0.955733		ARMCX3
F7A359-S77	F7A359	S	77	1.38953	1.49062	0.679165	1.18644	1.8895	1.65366	1.56678	1.28049	2.97336	1.87276	1.57847	0.162854	2.8887	3.46717	0.120761	2.15888	3.08805	1.22796	4.90482	3.07361	1.42371	0.570208	0.999509		ARNT
G7MNQ9-S310	G7MNQ9	S	310	0.124184	1.66084	12.3702	4.71841	0.184133	4.19631	0.114133	4.03164	2.92231	2.2897	0.485271	0.457404	1.41114	1.61534	0.121585	1.04935	3.39611	3.93365	0.457744	2.59583	2.47374	0.259201	0.904919		ARPC1B
A0A1D5QUK9-S283	A0A1D5QUK9	S	283	3.08502	1.54754	0.210768	1.61444	2.27479	4.10829	4.10922	2.35954	3.03635	3.17764	1.96826	0.101762	2.5956	1.28141	2.63715	2.17139	0.921906	2.09461	0.364838	1.12712	0.519078	0.197702	0.999993		R3HDM1
A0A5F8AK26-S269	A0A5F8AK26	S	269	0.870422	0.0840293	0.400372	0.451608	0.0761855	0.277358	0.334888	0.515908	0.207711	0.28241	0.625343	0.41412	1.47232	0.369303	2.27062	1.37075	1.71812	2.0119	1.27597	1.66866	1.21734	0.640836	0.999931		ARVCF
A0A5F8AK26-S280	A0A5F8AK26	S	280	2.90258	5.04245	6.68383	4.87629	5.04061	6.08089	5.65027	4.92373	4.06223	5.15155	1.05645	0.775245	12.2121	18.1318	15.4357	15.2599	27.3589	12.5286	0.281092	13.3895	0.877435	0.826909	0.999998		ARVCF
A0A5F8AK26-S282	A0A5F8AK26	S	282	0.105502	1.18013	1.65336	0.979665	1.35139	0.0253538	0.138117	0.136542	0.203216	0.370923	0.378623	0.242101	7.02848	1.20044	10.8886	6.3725	2.39526	5.07378	5.7012	4.39008	0.68891	0.543935	0.974595		ARVCF
A0A1D5QH10-S658	A0A1D5QH10	S	658	0.737143	1.02722	0.982836	0.915734	1.77542	2.73189	0.065154	2.05144	1.49596	1.62397	1.77341	0.275891	0.531512	0.883661	0.44069	0.618621	0.92653	0.165314	0.144002	0.411949	0.665914	0.516327	1		ASAP1
A0A1D5QH10-S780	A0A1D5QH10	S	780	7.14963	7.97458	8.65163	7.92528	9.05352	4.81953	0.761782	3.84575	2.91435	4.27899	0.539916	0.0966905	0.425996	0.625573	0.424571	0.492047	0.417157	0.240474	0.104503	0.254045	0.516302	0.101784	0.999635		ASAP1
A0A1D5Q7M9-S701	A0A1D5Q7M9	S	701	3.85774	5.48904	9.52658	6.29112	10.3385	2.54399	6.68719	7.95015	5.32878	6.56971	1.04428	0.900079	0.550635	0.9468	0.644469	0.713968	0.148409	0.82848	1.37844	0.78511	1.09964	0.858878	1		ASAP2
F7AW27-S19	F7AW27	S	19	0.250339	0.0887781	0.0876334	0.14225	0.0917745	0.0143716	0.232161	0.281285	0.0868206	0.141282	0.993196	0.990394	1.16935	0.575266	1.09051	0.94504	1.77375	0.628185	5.16941	2.52378	2.67055	0.315258	1		ASB9
A0A1D5QRM3-T180	A0A1D5QRM3	T	180	0.92946	1.38737	1.30568	1.2075	2.24374	1.89962	3.66404	2.12117	1.70664	2.32704	1.92715	0.0560009	0.185838	0.207724	0.403858	0.265807	0.713142	0.352894	1.2196	0.761877	2.86628	0.129879	0.995302		ASCC2
F7H2F6-S62	F7H2F6	S	62	0.0442504	0.0882763	0.0983057	0.0769441	0.317706	0.221392	0.367675	0.101425	0.106844	0.223008	2.89832	0.092052	1.72867	1.35059	2.24443	1.77456	5.12745	2.61541	0.233005	2.65862	1.49818	0.571594	1		ASL
A0A1D5Q2U2-S238	A0A1D5Q2U2	S	238	0.438587	1.42482	0.261963	0.708456	0.442395	0.655681	0.950084	0.637697	0.416715	0.620514	0.875868	0.774529	4.7577	4.14464	0.0547751	2.98571	0.303441	0.101617	0.233405	0.212821	0.07128	0.133744	0.953649		ASPSCR1
F7H0N5-S81	F7H0N5	S	81	1.00077	1.66052	1.05636	1.23922	0.641766	1.09289	1.10736	0.943666	1.19304	0.995745	0.803526	0.272315	1.4941	3.32068	0.838636	1.88447	0.133845	0.775713	2.5574	1.15565	0.613252	0.521227	0.991991		ATAD2B
A0A5F8AK04-S172	A0A5F8AK04	S	172	9.57061	5.74806	6.62064	7.31311	8.38505	11.97	6.8976	15.2009	6.9421	9.87913	1.35088	0.310758	1.97489	2.25816	1.40386	1.87897	2.84873	5.04144	5.02038	4.30352	2.29036	0.0344985	0.999992	Arginyl-tRNA--protein transferase 1	ATE1
A0A1D5QNA4-S78	A0A1D5QNA4	S	78	0.744799	2.10283	1.3178	1.38848	0.14249	0.596292	0.15216	0.0578439	0.0640621	0.20257	0.145893	0.00961857	3.61305	0.232553	3.16451	2.33671	1.44848	1.60324	2.64061	1.89744	0.812017	0.715899	0.999982		ATF2
A0A1D5QNA4-S54	A0A1D5QNA4	S	54	3.21651	1.68331	1.27028	2.0567	5.45062	3.61159	2.76281	2.07428	6.52472	4.0848	1.9861	0.139257	1.24577	0.754068	0.519679	0.83984	0.0950796	0.601581	1.7057	0.800788	0.953501	0.943893	1		ATF2
A0A1D5QNA4-S270	A0A1D5QNA4	S	270	5.39786	12.9696	8.37721	8.9149	8.24173	7.48944	5.76406	9.56386	4.97141	7.2061	0.808321	0.415113	2.2292	2.24398	2.91307	2.46208	0.0921833	0.641377	2.22981	0.987789	0.4012	0.0958276	0.988039		ATF2
A0A1D5RIQ9-S85	A0A1D5RIQ9	S	85	0.140468	0.109999	6.11151	2.12066	0.189932	0.787734	0.0575454	2.26682	1.4379	0.947987	0.447025	0.479779	2.04267	1.08887	1.06953	1.40036	2.38046	0.178553	0.227723	0.928912	0.663339	0.584532	0.98839		ATF7
A0A1D5RIQ9-S89	A0A1D5RIQ9	S	89	0.0440431	0.121744	6.11151	2.09243	0.201152	0.787734	0.0616151	2.26682	1.4379	0.951045	0.454517	0.493485	2.16897	2.16907	4.14959	2.82921	1.02182	0.14328	0.242943	0.469348	0.165893	0.0300784	0.998812		ATF7
A0A5F8AS27-S626	A0A5F8AS27	S	626	3.38745	7.18348	5.30467	5.29186	7.14412	4.26672	4.65578	4.85869	5.53415	5.29189	1.00001	0.999979	0.629079	1.02534	0.774863	0.809761	0.934811	0.568637	0.823785	0.775744	0.957991	0.840618	1		ATF7IP
A0A5F8AS27-S476	A0A5F8AS27	S	476	1.4374	1.73253	2.6474	1.93911	1.18979	0.843577	1.79006	1.80414	0.705382	1.26659	0.653181	0.149113	1.91099	3.41319	1.55388	2.29269	1.19752	0.925532	5.43418	2.51908	1.09874	0.892106	0.99996		ATF7IP
A0A5F8AS27-S113	A0A5F8AS27	S	113	9.17787	10.2041	20.4171	13.2664	11.2222	7.25668	3.0939	10.7686	2.5167	6.97162	0.525511	0.129732	1.15621	1.28163	0.299982	0.912611	0.118565	0.107621	0.199689	0.141958	0.155552	0.0676655	1		ATF7IP
A0A5F8AS27-S558	A0A5F8AS27	S	558	1.30591	1.28145	3.65602	2.08113	0.150945	1.2643	1.78577	1.55397	1.41995	1.23499	0.593421	0.265223	7.74167	16.9779	3.48796	9.40252	18.9014	14.7981	0.227113	11.3089	1.20275	0.796737	0.999051		ATF7IP
A0A5F8AKT1-S324	A0A5F8AKT1	S	324	4.36496	2.27552	2.674	3.10483	4.49983	4.39582	6.37861	5.70147	5.1602	5.22719	1.68357	0.020829	0.378033	0.214528	0.554321	0.382294	0.123019	0.269289	0.175106	0.189138	0.494745	0.145481	1	Autophagy-related protein 13	ATG13
F6XYK2-S1647	F6XYK2	S	1647	3.40645	3.55846	3.13294	3.36595	3.91607	3.20695	3.07583	3.12685	2.17126	3.09939	0.920807	0.510504	1.7316	1.44711	1.45339	1.54403	6.49398	5.26596	10.8783	7.54607	4.88724	0.024489	0.96681		ATG2A
F7G501-S652	F7G501	S	652	4.04624	5.34214	5.60161	4.99666	10.0012	2.89705	3.29068	4.53864	2.0854	4.5626	0.91313	0.828697	0.547457	0.706872	0.751816	0.668715	0.44661	0.102043	0.316143	0.288265	0.431074	0.0321834	0.995596		ATN1
F7G501-S636	F7G501	S	636	1.07217	2.15515	1.83413	1.68715	2.61798	0.881633	1.03295	1.83485	1.34282	1.54204	0.913995	0.772849	0.771513	0.888179	0.981283	0.880325	0.146693	0.593787	1.08493	0.60847	0.691187	0.382966	1		ATN1
F7G501-S623	F7G501	S	623	2.33863	3.30083	5.70503	3.78149	4.36103	1.8671	2.6965	3.33543	3.44743	3.1415	0.830756	0.511211	1.49171	1.54706	1.66088	1.56655	1.22633	1.02285	1.82141	1.35686	0.866146	0.4398	0.99999		ATN1
F7G501-S101	F7G501	S	101	1.03371	3.44741	4.60297	3.02803	1.97136	1.09738	1.05133	17.0492	3.44527	4.92291	1.62578	0.66438	0.239471	0.620587	0.26718	0.375746	0.108257	0.130277	0.21628	0.151605	0.403477	0.152422	0.975425		ATN1
F7G501-T644	F7G501	T	644	3.34808	7.39842	3.95351	4.9	7.2605	2.28568	3.29068	3.75742	3.35328	3.98951	0.814186	0.556744	0.547457	0.706872	0.751816	0.668715	0.44661	0.0902004	0.168559	0.235123	0.351605	0.0253871	0.999901		ATN1
F7EBE2-S63	F7EBE2	S	63	0.0454847	1.11925	4.44012	1.86828	0.369698	0.116442	0.881308	0.256918	1.57332	0.639538	0.342313	0.277664	4.76416	7.34021	0.157045	4.08714	2.69363	2.29702	0.184374	1.72501	0.422058	0.351268	0.975889	Phospholipid-transporting ATPase	ATP10B
F7DEQ8-S613	F7DEQ8	S	613	0.146654	0.116419	0.215842	0.159639	0.661978	0.204669	0.120521	0.375712	0.267881	0.326152	2.04307	0.237086	0.121515	0.18038	0.0893218	0.130406	0.240195	0.267032	0.41897	0.308732	2.36747	0.0445863	1	Phospholipid-transporting ATPase	ATP10D
A0A5F8ARD8-S1022	A0A5F8ARD8	S	1022	8.97326	8.24121	7.79126	8.33524	5.85055	5.25987	10.3155	6.81333	15.2336	8.69459	1.04311	0.889798	45.7498	55.9839	21.1051	40.9463	112.051	210.089	158.998	160.379	3.91682	0.0166461	0.999999	Phospholipid-transporting ATPase	ATP11C
F7FSF5-S806	F7FSF5	S	806	0.686005	0.842684	0.727	0.751896	1.94783	2.59803	4.40846	0.802532	1.73714	2.2988	3.05734	0.101915	0.988941	2.30619	1.23587	1.51033	7.50763	5.2207	7.44484	6.72439	4.45225	0.00363935	1		ATP13A3
F7HE86-S47	F7HE86	S	47	2.811	3.2759	2.95958	3.01549	4.19263	1.48899	2.22069	0.735149	1.41504	2.0105	0.666723	0.254889	0.652271	1.22297	0.819812	0.89835	2.64355	1.95443	0.2376	1.61186	1.79425	0.386709	1		ATP1A1
F7HE86-S653	F7HE86	S	653	0.529442	0.0435767	0.903032	0.492017	1.42736	0.692551	0.520065	0.968184	1.18213	0.95806	1.94721	0.151329	0.149838	0.274042	0.175643	0.199841	0.461138	0.500724	0.667969	0.543277	2.71854	0.00964509	1		ATP1A1
H9FUZ0-S663	H9FUZ0	S	663	1.21361	43.0666	2.14845	15.4762	1.68217	2.5803	0.251717	2.20194	2.82335	1.9079	0.123279	0.227514	1.81857	6.99782	2.59521	3.80387	6.86833	71.528	9.68998	29.3621	7.71902	0.293636	1	Calcium-transporting ATPase	ATP2A2
F7E3T7-S1091	F7E3T7	S	1091	4.33682	4.00537	3.70527	4.01582	3.79187	1.64241	4.66267	1.07943	2.24486	2.68425	0.668419	0.191202	0.0866194	0.620667	0.534481	0.413923	0.153014	0.240952	1.88482	0.759594	1.83511	0.587596	1	Calcium-transporting ATPase	ATP2B1
F7E3T7-S17	F7E3T7	S	17	1.5764	2.56365	2.22805	2.1227	6.71992	2.64424	3.55286	1.96054	7.34738	4.44499	2.09403	0.165267	0.226213	0.171625	0.0774006	0.158413	0.33436	0.318019	0.570998	0.407792	2.57424	0.0544443	1	Calcium-transporting ATPase	ATP2B1
F7E3T7-S1076	F7E3T7	S	1076	3.32021	3.72024	2.09878	3.04641	1.92727	0.135329	4.3717	3.18553	0.25351	1.97467	0.648196	0.388944	0.911702	0.982537	0.877715	0.923985	1.54709	0.233937	1.81458	1.19854	1.29714	0.60475	0.829657	Calcium-transporting ATPase	ATP2B1
G7N1K0-S146	G7N1K0	S	146	0.346446	0.0638017	0.134224	0.181491	0.402957	0.83244	1.02397	0.972343	0.864874	0.819318	4.51438	0.00701457	0.777093	1.8579	0.869055	1.16801	4.28981	3.10271	9.50785	5.63346	4.82311	0.0890597	0.999848	ATP synthase subunit gamma	ATP5C1
G7N6A4-S695	G7N6A4	S	695	2.82304	3.22176	2.48852	2.84444	3.85664	3.09069	3.91887	4.95126	2.83181	3.72985	1.31128	0.138769	2.09806	3.65838	1.87789	2.54478	4.77857	6.66155	2.61799	4.68603	1.84143	0.173749	1	V-type proton ATPase subunit a	ATP6V0A2
H9EM46-S29	H9EM46	S	29	14.2826	64.8963	44.3046	41.1612	21.2407	18.6234	32.7001	40.4087	19.0522	26.405	0.641503	0.271729	0.221218	0.177952	0.131284	0.176818	2.52744	7.16734	3.46559	4.38679	24.8096	0.0410712	0.924962	Phospholipid-transporting ATPase	ATP8A1
F6ZEY1-S1453	F6ZEY1	S	1453	0.907018	1.63677	2.81175	1.78518	2.03206	3.57223	1.50485	1.11417	0.114144	1.66749	0.934074	0.895832	0.141931	0.049334	0.153377	0.11488	0.622278	0.353987	0.637266	0.537844	4.68177	0.0123778	0.978671		ATRX
F6ZEY1-S989	F6ZEY1	S	989	10.3679	7.14079	4.98584	7.49816	4.21997	9.53454	6.16758	11.3166	18.5632	9.96038	1.32838	0.508455	1.25033	1.5418	1.0243	1.27215	1.97295	1.83078	4.51515	2.77296	2.17975	0.165097	1		ATRX
F6ZEY1-S526	F6ZEY1	S	526	2.36161	0.767254	0.0717509	1.06687	0.990274	1.05548	0.767923	1.83666	1.12929	1.15593	1.08347	0.876784	0.33173	0.136432	1.41789	0.628683	0.357474	0.20232	0.0882252	0.216007	0.343586	0.367083	0.997629		ATRX
F6ZEY1-S605	F6ZEY1	S	605	5.59975	6.84838	8.41368	6.95394	6.05186	4.61171	3.98104	3.30729	5.01649	4.59368	0.660587	0.0334686	0.900813	1.50704	0.11752	0.841791	0.134848	0.131824	0.390533	0.219069	0.260241	0.204527	0.999828		ATRX
F6ZEY1-S141	F6ZEY1	S	141	1.21452	1.26187	1.83863	1.43834	3.37878	1.5495	1.35442	1.25384	1.73167	1.85364	1.28874	0.471244	0.284072	0.301133	0.68201	0.422405	0.408179	0.154638	0.621952	0.394923	0.934939	0.890497	0.993735		ATRX
I2CWX9-S361	I2CWX9	S	361	6.86077	4.00302	5.4703	5.4447	8.37723	0.0863221	2.41671	4.48979	5.05959	4.08593	0.750442	0.510169	2.39756	1.0207	3.58852	2.33559	1.11125	0.192936	1.34918	0.884453	0.378685	0.15203	1		ATXN1L
A0A1D5RGY1-S298	A0A1D5RGY1	S	298	0.177357	0.459618	0.118568	0.251848	0.782987	0.292798	0.706192	0.0823113	0.135107	0.399879	1.58778	0.504544	0.688285	0.164252	0.0429967	0.298511	0.490421	0.199573	0.336354	0.342116	1.14607	0.849243	1		ATXN2
A0A1D5RGY1-T766	A0A1D5RGY1	T	766	0.622506	0.901369	0.331306	0.618394	0.321757	0.154101	0.308685	0.442989	0.33551	0.312609	0.505517	0.0642104	1.53887	0.831124	1.21275	1.19425	1.44251	0.815358	1.24727	1.16838	0.978335	0.929813	0.992283		ATXN2
F7FFI7-S596	F7FFI7	S	596	0.641102	1.09453	1.75367	1.1631	1.63928	5.46843	3.9328	0.439087	1.76946	2.64981	2.27823	0.270717	1.52084	1.48371	0.993165	1.33257	0.112481	0.513776	0.199342	0.2752	0.206518	0.00721132	0.954372		ATXN2L
F7FFI7-S341	F7FFI7	S	341	0.34146	0.153356	0.078611	0.191142	0.14338	0.507919	0.244029	0.0786726	0.175537	0.229908	1.20281	0.746473	12.0753	3.9866	19.1533	11.7384	8.72546	3.80906	6.39304	6.30919	0.537484	0.303819	1		ATXN2L
F7FFI7-S636	F7FFI7	S	636	37.3178	91.4861	121.792	83.5321	94.6415	100.999	97.4081	61.268	112.172	93.2977	1.11691	0.663323	21.1603	0.0951696	22.5874	14.6143	16.0585	9.40283	26.7221	17.3945	1.19024	0.769099	0.950417		ATXN2L
F6UAV9-T765	F6UAV9	T	765	0.112382	0.350957	0.630632	0.364657	0.354225	0.0428263	0.993024	0.103658	0.0760862	0.313964	0.860984	0.852906	0.838613	0.066842	0.82017	0.575208	0.517355	0.213044	0.468277	0.399559	0.694633	0.552456	0.999851		AUTS2
F7ELK8-S445	F7ELK8	S	445	5.07081	1.30135	4.09855	3.49024	4.87221	2.51954	3.23953	3.86284	5.6525	4.02933	1.15446	0.645297	9.36065	0.881614	12.1304	7.45756	4.09303	3.53417	0.315647	2.64762	0.355025	0.250545	1		BACH1
F6R2V4-S268	F6R2V4	S	268	0.090003	0.402912	0.530885	0.341267	0.143619	0.492014	0.493618	0.145232	0.858377	0.426572	1.24997	0.686975	0.233888	2.28709	0.0808717	0.867283	0.34129	9.79869	0.444062	3.52802	4.06789	0.454433	0.999998		BAG3
F6R2V4-S173	F6R2V4	S	173	0.149486	9.80351	14.284	8.07901	15.8436	9.77023	0.214917	0.103917	0.412389	5.269	0.652184	0.612941	2.49005	33.7466	2.20957	12.8154	1.13727	31.696	0.315524	11.0496	0.862213	0.910193	0.927826		BAG3
F6R2V4-S289	F6R2V4	S	289	2.6721	1.98557	1.278	1.97855	3.74828	2.54008	1.16915	1.27063	1.10489	1.96661	0.993961	0.987816	0.741162	2.82104	0.3824	1.31487	0.730999	57.1638	0.317256	19.404	14.7574	0.392617	0.999718		BAG3
F6R2V4-S377	F6R2V4	S	377	1.59857	7.2664	6.57634	5.1471	2.21146	1.07571	3.5449	0.884027	0.408079	1.62484	0.31568	0.057837	0.60867	3.25949	0.571334	1.47983	0.152871	10.8911	0.302113	3.78204	2.55572	0.56393	0.994872		BAG3
F6RXL4-S375	F6RXL4	S	375	1.72454	0.937875	1.40126	1.35456	3.61524	1.97603	3.37996	2.80665	5.19816	3.39521	2.50651	0.0311348	0.256763	0.146312	0.0515632	0.151546	0.283962	0.113459	0.548448	0.31529	2.08049	0.30634	0.99969		BAIAP2
F6RXL4-S346	F6RXL4	S	346	0.486747	1.63699	0.870237	0.99799	1.31569	0.737453	0.497477	1.04163	0.232044	0.764859	0.7664	0.536339	0.253986	0.322991	0.756182	0.444386	0.158009	0.082267	0.136361	0.125546	0.282514	0.115038	0.999718		BAIAP2
F7DP53-S331	F7DP53	S	331	0.786173	0.739083	1.52881	1.01802	0.708428	0.413983	0.103471	1.17454	0.0648974	0.493064	0.484334	0.165579	0.353445	0.243801	1.03876	0.545335	0.188358	0.147848	0.198285	0.178164	0.326705	0.21466	0.999999		BAIAP2L1
A0A5F7Z6W8-S583	A0A5F7Z6W8	S	583	0.984752	2.43772	3.57042	2.33096	3.63416	1.73214	2.01977	2.01756	2.37647	2.35602	1.01075	0.972846	0.780292	1.05633	0.910139	0.915588	1.83237	1.30032	2.1696	1.76743	1.93038	0.0325607	0.991596	Ubiquitin carboxyl-terminal hydrolase	BAP1
A0A5F7Z6W8-S597	A0A5F7Z6W8	S	597	1.03633	2.73409	3.15815	2.30952	3.18981	1.65977	0.675426	1.01483	1.85682	1.67933	0.727133	0.431449	2.5956	2.4982	2.5421	2.5453	4.67299	1.64512	2.1696	2.82923	1.11155	0.776437	0.968488	Ubiquitin carboxyl-terminal hydrolase	BAP1
A0A5F8AQL4-S945	A0A5F8AQL4	S	945	1.29922	6.22461	9.40021	5.64135	12.657	5.95864	4.69605	2.47661	7.99698	6.75707	1.19778	0.711192	11.62	13.546	15.1351	13.4337	27.7019	12.1633	44.3212	28.0621	2.08894	0.192374	1		BAT3
A0A5F8AQL4-S954	A0A5F8AQL4	S	954	4.33609	9.36013	9.99367	7.89663	10.7715	8.63137	11.269	4.61018	7.11068	8.47854	1.07369	0.789987	3.45864	3.0756	4.75883	3.76436	7.75806	3.72274	12.097	7.85928	2.08781	0.172828	1		BAT3
A0A5F7Z8C2-S1276	A0A5F7Z8C2	S	1276	2.44631	6.33032	4.58172	4.45279	5.28982	3.10145	3.40539	2.52819	2.92795	3.45056	0.774921	0.372978	0.453197	0.478254	0.414515	0.448655	1.0203	0.548337	3.46279	1.67714	3.73815	0.245456	1		BAZ1B
A0A5F8AMM1-S1698	A0A5F8AMM1	S	1698	3.79494	8.64114	1.23788	4.55799	3.29365	3.65511	3.9887	4.19757	4.92483	4.01197	0.880207	0.748635	1.77726	1.95259	2.41649	2.04878	3.05704	3.67133	2.8635	3.19729	1.56058	0.0205946	1		BAZ2A
A0A5F8AMM1-S133	A0A5F8AMM1	S	133	0.0692136	0.537167	0.68618	0.430854	0.148256	0.250769	0.292943	0.545811	0.50576	0.348708	0.809341	0.645348	0.220987	0.0703214	1.04098	0.444095	0.175513	0.349032	0.201193	0.241912	0.544731	0.545402	0.77219		BAZ2A
F7F626-S243	F7F626	S	243	2.33084	1.90896	1.4873	1.90903	1.63626	0.918466	1.9824	1.37635	1.84024	1.55074	0.812319	0.288105	0.360795	0.189493	0.753749	0.434679	0.333876	0.188989	0.400393	0.307753	0.708	0.515868	1		BBX
F7F626-S814	F7F626	S	814	19.5702	27.2724	25.6962	24.1796	33.7281	12.0096	19.432	15.8014	27.4976	21.6937	0.897192	0.669373	5.93739	7.20527	5.65866	6.26711	7.5055	3.72332	0.193286	3.80737	0.607516	0.319204	0.999999		BBX
H9Z2N4-S600	H9Z2N4	S	600	117.379	58.8662	61.631	79.2922	48.831	1.305	27.5576	27.8366	21.7176	25.4496	0.320959	0.0203789	0.0353603	0.438743	0.108951	0.194351	0.503312	1.58777	0.24756	0.779546	4.01101	0.244356	0.970686		BCAM
A0A1D5QE98-S399	A0A1D5QE98	S	399	0.116825	0.877542	1.64264	0.879001	0.782678	0.112973	0.808322	0.589568	0.506523	0.560013	0.637101	0.412812	4.39307	0.155043	1.28841	1.94551	0.180751	2.40812	3.78366	2.12417	1.09184	0.918749	0.996278		BCAR1
A0A5F8ABD4-S803	A0A5F8ABD4	S	803	0.499634	0.243996	0.461326	0.401652	0.334464	0.19962	0.310676	0.161238	0.232558	0.247711	0.616731	0.0786877	1.51376	0.781961	3.92492	2.07355	0.969714	1.63767	1.05793	1.22177	0.589218	0.430474	0.997655		BCAS3
A0A5F8ADD0-S159	A0A5F8ADD0	S	159	4.68205	6.11676	8.25717	6.35199	6.09936	8.98026	7.80021	7.27889	6.31769	7.29528	1.1485	0.395432	3.92433	21.3819	36.8021	20.7028	0.391858	13.6395	17.8945	10.642	0.514036	0.406722	0.997178		BCKDHA
A0A5F8ADD0-S169	A0A5F8ADD0	S	169	11.3253	11.3134	13.6189	12.0859	11.0006	15.7786	18.4795	13.6677	9.52477	13.6902	1.13275	0.496934	18.6798	22.5587	19.0602	20.0996	26.2832	64.5181	19.7663	36.8559	1.83366	0.297825	1		BCKDHA
F7FRI9-S31	F7FRI9	S	31	0.0991169	28.0042	1.6598	9.92104	0.224416	0.158592	0.108552	0.110505	0.0701736	0.134448	0.0135518	0.189296	0.677281	1.00096	0.581577	0.753273	0.119645	1.29485	4.54768	1.98739	2.63834	0.406105	0.874469		BCKDK
F7FRI9-S33	F7FRI9	S	33	0.351745	0.0291052	0.0216047	0.134152	0.150236	0.173547	0.112889	1.22634	0.113669	0.355337	2.64877	0.490711	0.0915786	0.345551	4.46903	1.63539	19.8988	9.66654	26.1668	18.5774	11.3596	0.027808	0.998265		BCKDK
F7FRI9-T32	F7FRI9	T	32	0.142928	1.19136	7.44722	2.92717	0.144078	16.3984	1.09927	0.101992	0.899683	3.72869	1.27382	0.865889	90.1834	140.24	98.794	109.739	227.033	0.905756	2.72943	76.8894	0.700657	0.690298	0.876049		BCKDK
F6TY58-S138	F6TY58	S	138	2.19963	0.774636	0.601678	1.19198	0.595727	2.96649	2.6769	3.14318	3.07829	2.49212	2.09073	0.129453	0.118668	0.717553	2.4084	1.08154	0.119573	0.235191	0.108665	0.154477	0.14283	0.248389	1		BCL10
F7FAF9-S133	F7FAF9	S	133	0.141705	0.0864759	0.707357	0.311846	2.4395	4.71562	6.4584	3.69359	2.22613	3.90665	12.5275	0.0141311	1.09531	0.20503	0.519007	0.606448	0.23199	1.6407	0.916679	0.929788	1.53317	0.539943	0.980399		BCL2L14
F7G4L5-S62	F7G4L5	S	62	0.584797	0.358981	0.200159	0.381312	0.871569	0.584789	0.425807	0.948703	0.0447467	0.575123	1.50827	0.435614	0.239988	0.0649394	0.0825041	0.129144	0.52696	0.48887	0.472214	0.496015	3.84079	0.00318937	0.999962		BCL2L2
I2CVM0-S114	I2CVM0	S	114	16.8237	22.6803	29.7524	23.0854	6.01135	16.6368	8.74356	11.4653	10.367	10.6448	0.461104	0.0134907	3.57345	7.85289	4.20227	5.20953	5.12745	2.62146	8.52431	5.42441	1.04125	0.925859	0.999726		BCL7C
I2CVM0-S126	I2CVM0	S	126	73.1125	57.9857	160.316	97.138	119.674	91.2073	59.9423	50.9676	14.4927	67.2568	0.692384	0.405002	8.69373	8.46574	5.02587	7.39512	5.99583	4.16677	9.5331	6.56523	0.88778	0.695493	0.999993		BCL7C
F7D4Z2-S278	F7D4Z2	S	278	4.66884	5.45266	12.4946	7.53871	7.74947	3.9111	4.7541	7.05534	8.62355	6.41871	0.851433	0.625089	0.547218	0.537527	0.659063	0.58127	0.13285	0.163361	0.484013	0.260074	0.447425	0.0540071	1		BCL9
H9G2F8-S177	H9G2F8	S	177	16.3558	16.9936	23.8586	19.0693	19.7389	19.3752	29.161	23.426	13.5625	21.0527	1.10401	0.624737	22.1164	33.9547	28.2203	28.0971	50.7708	71.8119	4.0488	42.2105	1.50231	0.525448	1		BCLAF1
H9G2F8-S385	H9G2F8	S	385	206.787	106.125	79.5711	130.828	116.363	127.86	124.973	196.114	99.8193	133.026	1.0168	0.953095	9.26197	11.9575	4.85753	8.69233	1.62506	2.04494	12.8575	5.50917	0.633797	0.492501	0.999373		BCLAF1
H9G2F8-S389	H9G2F8	S	389	4.5826	1.76259	1.71988	2.68836	5.11114	3.14228	2.82667	3.85831	2.4015	3.46798	1.29	0.437529	5.95216	2.49477	2.00451	3.48381	1.25484	0.273218	5.11425	2.2141	0.63554	0.546618	0.999836		BCLAF1
H9G2F8-S512	H9G2F8	S	512	71.3714	92.5496	74.749	79.5567	132.488	61.9495	93.6301	59.1928	110.613	91.5748	1.15106	0.557994	100.759	89.066	94.2204	94.6817	55.7651	30.7654	166.2	84.2436	0.889756	0.814876	1		BCLAF1
H9G2F8-S531	H9G2F8	S	531	89.8955	101.504	67.2899	86.2297	143.29	56.6561	82.0129	1.12549	93.1095	75.2387	0.872538	0.7421	0.875498	1.22651	0.732062	0.944691	0.961006	0.402206	0.203326	0.522179	0.552751	0.192933	1		BCLAF1
H9G2F8-S496	H9G2F8	S	496	48.4467	27.6265	61.6214	45.8982	36.6891	35.1978	45.2683	29.2114	45.3994	38.3532	0.835615	0.400173	26.4419	26.9227	20.3464	24.5703	27.5496	13.8501	46.724	29.3746	1.19553	0.648533	1		BCLAF1
H9G2F8-S397	H9G2F8	S	397	16.0237	7.62857	9.6271	11.0931	10.0555	8.5398	9.73269	11.3477	9.85844	9.90684	0.893061	0.563858	9.55936	10.4176	4.06327	8.01343	5.71809	3.18635	12.2653	7.05659	0.880596	0.78986	1		BCLAF1
H9G2F8-S450	H9G2F8	S	450	0.476974	0.464989	0.0581557	0.333373	1.0081	0.569923	0.0560412	1.09055	1.01402	0.747727	2.24291	0.18897	1.46007	1.33355	0.102249	0.965291	0.0904276	0.120988	0.189607	0.133674	0.13848	0.12787	1		BCLAF1
H9G2F8-S658	H9G2F8	S	658	322.7	435.759	406.39	388.283	487.344	196.759	252.376	206.233	305.442	289.631	0.745927	0.236122	172.296	188.969	144.738	168.667	194.634	116.98	302.076	204.563	1.21282	0.550903	1		BCLAF1
H9G2F8-S690	H9G2F8	S	690	10.3615	8.55116	6.13693	8.34987	6.14973	3.31257	1.81395	3.5803	5.25518	4.02235	0.481726	0.0186578	0.911566	0.839907	0.686898	0.81279	0.495756	1.55496	1.63685	1.22919	1.51231	0.327263	1		BCLAF1
H9G2F8-S648	H9G2F8	S	648	24.0414	20.7041	64.7711	36.5055	32.5561	28.501	41.1734	32.9156	36.0192	34.2331	0.937749	0.83913	191.616	222.831	114.361	176.269	0.171899	111.415	0.311261	37.2993	0.211604	0.0473795	1		BCLAF1
H9G2F8-S228	H9G2F8	S	228	0.648785	0.442189	0.770351	0.620442	0.0981155	1.01749	1.21871	0.108212	0.881185	0.664742	1.0714	0.894966	0.374521	0.470501	0.56208	0.469034	0.0971159	0.585702	0.218023	0.30028	0.64021	0.3418	0.826695		BCLAF1
H9G2F8-S230	H9G2F8	S	230	0.648785	0.442189	1.39869	0.829887	0.209633	1.01749	1.21871	0.0576854	0.881185	0.67694	0.815701	0.695508	0.374521	0.470501	1.39527	0.746764	0.195281	0.585702	0.191323	0.324102	0.434009	0.294596	0.972095		BCLAF1
H9G2F8-S148	H9G2F8	S	148	0.0397878	0.220618	0.0708482	0.110418	0.119633	0.645204	1.64994	0.114786	0.65834	0.63758	5.77424	0.209858	0.432277	1.21336	1.26407	0.969904	0.176174	4.40501	0.163582	1.58159	1.63066	0.692285	0.998917		BCLAF1
H9G2F8-S153	H9G2F8	S	153	0.186381	0.125146	0.104037	0.138521	0.110522	1.78703	3.95194	0.460731	1.79168	1.62038	11.6977	0.150926	1.89976	3.06474	3.56311	2.84254	5.1165	8.88377	10.8609	8.28705	2.91537	0.0361714	0.999999		BCLAF1
H9G2F8-S285	H9G2F8	S	285	58.0553	71.3897	106.606	78.6837	116.659	40.2516	46.8687	55.9242	68.1579	65.5724	0.833367	0.555294	4.04158	13.0188	7.26336	8.1079	2.12036	5.33343	9.08545	5.51308	0.679964	0.476689	0.947427		BCLAF1
H9G2F8-S290	H9G2F8	S	290	101.353	146.28	165.165	137.599	161.063	72.1793	96.33	76.1618	127.181	106.583	0.774591	0.282184	4.15952	13.1274	7.44301	8.24331	2.12036	5.7614	9.83751	5.90642	0.716511	0.534151	0.999936		BCLAF1
F6S8X8-S339	F6S8X8	S	339	6.83689	13.0402	7.57724	9.15146	8.5625	6.33505	5.92761	7.21415	5.6661	6.74108	0.736613	0.180579	5.15166	5.87354	4.00344	5.00954	3.24229	2.39951	6.80628	4.14936	0.828291	0.586477	1		BCLAF1
H9G2F8-T402	H9G2F8	T	402	0.133198	0.459576	0.109337	0.234037	0.592581	0.0565177	0.387844	0.141429	0.656749	0.367024	1.56823	0.48481	1.3341	0.447354	1.32484	1.03543	1.15399	0.125095	0.201515	0.493534	0.476645	0.288111	1		BCLAF1
A0A1D5Q573-S423	A0A1D5Q573	S	423	2.38605	2.95888	4.54321	3.29604	3.65698	1.97028	2.07475	2.06566	2.87606	2.52875	0.767206	0.276475	2.04614	1.27089	2.21766	1.84489	0.165314	0.541393	0.638575	0.448427	0.243064	0.0126823	0.974204		BCOR
A0A1D5Q573-S1121	A0A1D5Q573	S	1121	3.34193	4.52129	5.98921	4.61748	6.61814	2.23471	3.04903	3.65533	4.25782	3.963	0.858262	0.586152	1.85654	1.23017	1.47164	1.51945	0.163165	0.116514	0.182403	0.154027	0.10137	0.00173982	0.935193		BCOR
F7F6D2-S1450	F7F6D2	S	1450	0.615429	1.26872	1.27231	1.05215	0.867024	0.362785	0.386098	0.729704	0.653284	0.599779	0.570049	0.0708663	0.0993644	0.146157	0.325276	0.190266	0.362931	0.458951	0.789473	0.537118	2.82299	0.0768661	0.958662		BCORL1
F6SE57-S459	F6SE57	S	459	2.94756	2.30547	1.46177	2.23827	1.83943	1.31943	2.40155	1.95872	4.56679	2.41718	1.07994	0.833603	3.53364	1.45672	4.38922	3.12653	2.85712	2.42615	4.32442	3.20256	1.02432	0.945392	0.999985		BCR
F6SE57-S354	F6SE57	S	354	0.0432696	3.04597	1.79926	1.6295	0.197092	1.37933	2.56143	1.81337	3.08326	1.8069	1.10887	0.853475	2.93613	1.11944	2.28007	2.11188	2.25582	1.65594	0.193383	1.36838	0.647943	0.410981	0.999852		BCR
F6PQC7-S64	F6PQC7	S	64	0.687118	1.21704	1.32595	1.0767	0.18314	0.09006	0.183375	0.983097	0.0555154	0.299038	0.277734	0.028772	0.699513	0.749608	0.581577	0.6769	0.799368	0.610701	0.89742	0.769163	1.1363	0.398778	0.98876		BECN1
F6QN54-S582	F6QN54	S	582	0.943215	4.16244	5.44842	3.51802	10.0962	5.92784	3.74628	1.98988	7.95687	5.94342	1.68942	0.304579	1.45068	1.0218	0.982643	1.15171	2.31344	2.16604	2.93269	2.47072	2.14527	0.00907825	1		BICD2
A0A1D5Q186-S259	A0A1D5Q186	S	259	10.0991	13.6223	6.25987	9.99375	5.35418	10.3668	14.1545	12.5705	16.1882	11.7268	1.17342	0.574832	10.3079	68.153	9.2159	29.2256	7.02172	74.9853	0.142027	27.383	0.936953	0.955183	1		BIN1
A0A1D5Q186-S264	A0A1D5Q186	S	264	2.02335	1.9937	26.0052	10.0074	17.3806	1.6616	2.66985	1.60449	1.88898	5.0411	0.503737	0.513233	3.42087	8.09533	2.44755	4.65458	2.23376	11.0424	0.31674	4.53095	0.973439	0.975175	1		BIN1
A0A1D5Q186-S292	A0A1D5Q186	S	292	3.79404	12.44	5.65386	7.29597	18.8594	5.67344	4.01535	1.80717	3.92481	6.85604	0.939702	0.925506	6.24785	2.3525	1.90101	3.50045	3.45459	11.8655	5.30535	6.87514	1.96407	0.309368	0.99441		BIN1
A0A1D5R2S9-S283	A0A1D5R2S9	S	283	9.68553	10.0158	30.2834	16.6616	0.135287	32.2969	0.604415	8.95749	7.31158	9.86113	0.591848	0.491411	0.968526	1.27935	0.660172	0.969349	1.16937	1.61278	0.103708	0.961952	0.99237	0.988496	0.830942		BIN2
A0A1D5R2S9-S265	A0A1D5R2S9	S	265	33.8455	49.7537	81.855	55.1514	72.7942	25.8336	106.987	53.5284	71.798	66.1882	1.20012	0.609571	12.5394	9.2315	9.96028	10.5771	10.3115	10.5423	7.98074	9.61151	0.908714	0.497249	0.884556		BIN2
A0A5F8AJQ0-S480	A0A5F8AJQ0	S	480	2.20687	4.58024	6.04049	4.27587	6.54864	6.00192	4.92148	0.824721	4.16765	4.49288	1.05075	0.894594	0.0635493	0.403566	0.112323	0.193146	0.15778	0.441199	0.676066	0.425015	2.20049	0.275281	0.984355		BIRC6
F6SIE9-S58	F6SIE9	S	58	0.108458	0.775364	0.283428	0.389083	0.11322	0.587368	0.864233	0.478186	0.290109	0.466623	1.19929	0.741802	0.771785	1.64633	0.844576	1.08756	2.80931	1.6721	2.05778	2.17973	2.00423	0.0663608	1		BLMH
A0A5F8APZ6-S109	A0A5F8APZ6	S	109	0.370807	0.449818	1.37348	0.731367	0.404293	0.752893	1.45216	0.827746	0.44869	0.777155	1.06261	0.89831	2.18435	0.155706	1.82729	1.38912	0.227251	0.999482	5.37023	2.19899	1.58301	0.662088	1		BLNK
F6U731-S65	F6U731	S	65	8.76286	15.4187	23.4498	15.8771	27.4155	6.89238	14.6778	14.6228	15.9268	15.9071	1.00189	0.995737	49.8146	17.48	35.9239	34.4061	45.159	7.40756	49.6522	34.0729	0.990316	0.984713	0.996458	Biogenesis of lysosome-related organelles complex 1 subunit 3	BLOC1S3
F7E4G5-S25	F7E4G5	S	25	0.437872	0.0816299	0.176593	0.232032	0.506549	0.426061	0.173064	0.192031	0.0419947	0.26794	1.15476	0.804103	1.95311	0.2581	0.58225	0.931154	0.489538	0.293276	0.280049	0.354288	0.380482	0.332636	0.997567		BLOC1S5
F6U9P8-S1090	F6U9P8	S	1090	2.38985	1.0027	0.32414	1.2389	0.493636	0.825949	0.0588538	1.07411	0.117805	0.51407	0.414942	0.209538	0.602974	0.744359	0.769853	0.705729	0.252161	0.321264	0.440782	0.338069	0.479035	0.00829522	0.999321		BMP2K
F6U9P8-S1012	F6U9P8	S	1012	2.42134	1.426	2.60148	2.14961	0.812144	2.27224	1.81165	0.387615	1.45018	1.34677	0.626517	0.176479	1.08667	1.60219	0.918083	1.20231	0.320416	0.0656614	0.142126	0.176068	0.146441	0.00943222	0.980548		BMP2K
F6U9P8-S1015	F6U9P8	S	1015	1.62527	0.841528	0.610786	1.02586	0.123631	1.2539	0.142479	0.387615	0.642427	0.510011	0.497155	0.198869	0.750825	0.910307	0.490635	0.717256	0.154408	0.320121	0.236747	0.237092	0.330555	0.0216528	0.814031		BMP2K
F6U9P8-T997	F6U9P8	T	997	1.89258	4.03854	0.278205	2.06978	0.187364	0.291201	1.9089	0.16379	0.0709581	0.524442	0.253381	0.144289	0.426466	0.101239	0.556569	0.361424	0.104015	0.253058	0.249505	0.202193	0.559433	0.33095	0.931257		BMP2K
F7H249-S826	F7H249	S	826	8.3484	8.62841	8.01568	8.33083	20.7411	5.92857	3.43525	5.21429	8.41502	8.74684	1.04994	0.923228	0.7136	1.03058	0.601539	0.781906	0.462518	0.398227	0.540071	0.466939	0.59718	0.0797712	0.984929	Receptor protein serine/threonine kinase	BMPR2
A0A5F8AC82-S114	A0A5F8AC82	S	114	0.75555	0.119826	0.295563	0.390313	0.203521	0.644421	0.761889	0.920751	0.261765	0.55847	1.43083	0.497228	1.60747	1.99181	3.44165	2.34698	3.08919	3.09597	0.191863	2.12567	0.905707	0.852558	1		BNIP2
H9EVM1-S118	H9EVM1	S	118	3.43948	3.27055	10.4858	5.73193	4.23396	3.27394	0.979655	0.261407	2.90524	2.33084	0.406641	0.139431	1.97387	2.87765	2.19883	2.35012	2.01578	0.923206	1.03915	1.32605	0.564247	0.0806071	0.999678		BNIP3L
H9EVM1-S120	H9EVM1	S	120	5.88987	5.09573	11.3832	7.45628	20.5309	7.56108	6.44523	3.80915	19.1417	11.4976	1.542	0.435768	13.6908	20.6683	15.143	16.5007	12.8081	3.50463	1.03915	5.78396	0.350528	0.0618372	1		BNIP3L
F7FGU2-S81	F7FGU2	S	81	0.152587	2.05714	2.96934	1.72636	0.68801	2.57162	3.00753	2.44666	2.22099	2.18696	1.26681	0.587422	1.69832	0.11113	0.849873	0.886442	1.44379	1.34813	1.29996	1.36396	1.53869	0.358319	1		BOLA1
F7FGU2-S23	F7FGU2	S	23	1.42917	0.150037	0.178506	0.585903	0.212534	2.23348	1.29182	3.62795	2.12966	1.89909	3.2413	0.157348	1.36139	2.51958	0.476005	1.45233	0.636592	0.0734464	6.27749	2.32917	1.60375	0.693275	0.963027		BOLA1
F7GBS7-S106	F7GBS7	S	106	9.42491	10.5018	22.0316	13.9861	12.9178	15.4999	22.0078	8.6512	8.79627	13.5746	0.970576	0.928885	25.432	25.6853	25.0553	25.3909	21.8581	13.9664	26.3444	20.723	0.816159	0.267042	1		BOP1
F7H5B0-S63	F7H5B0	S	63	0.617067	2.66165	3.18272	2.15381	2.13106	2.13801	2.76311	1.88234	1.49979	2.08286	0.967059	0.91459	0.0593706	0.0950027	0.0900129	0.0814621	3.28299	0.179945	4.07891	2.51395	30.8603	0.11031	0.826419		BRAP
F6ZD05-S582	F6ZD05	S	582	0.0881512	0.098333	0.446554	0.211013	0.150717	0.613346	0.628519	0.560195	0.606342	0.511824	2.42556	0.0895912	0.97152	1.32315	0.143612	0.81276	0.462948	2.27283	2.29656	1.67744	2.06389	0.284765	0.991626		BRAT1
F6ZXG4-S945	F6ZXG4	S	945	0.229383	0.542966	0.73659	0.50298	0.552177	1.54828	0.657233	0.538641	0.558156	0.770897	1.53266	0.378928	0.252727	0.169373	0.284164	0.235421	0.407553	0.484927	0.267871	0.386783	1.64294	0.103932	1		BRD1
F6VLW8-S298	F6VLW8	S	298	21.2434	23.8508	19.0085	21.3676	31.347	24.6796	22.4397	35.8756	27.8572	28.4398	1.33098	0.0789908	0.525081	0.214465	0.788462	0.509336	0.843634	1.13161	8.28571	3.42032	6.71525	0.298745	0.999993		BRD2
F6VLW8-S301	F6VLW8	S	301	22.4705	28.0887	16.0112	22.1901	51.5021	35.6526	37.8288	57.768	51.2656	46.8034	2.1092	0.00766836	1.37289	2.00817	2.26933	1.88346	2.44193	2.3617	13.6894	6.16435	3.27288	0.319809	0.992368		BRD2
F6VLW8-S634	F6VLW8	S	634	0.943034	0.0745532	0.143523	0.387037	0.165347	0.689226	0.11813	2.83417	1.70614	1.1026	2.84884	0.359254	0.140826	1.05017	0.957449	0.716148	1.20334	1.85009	3.64678	2.2334	3.11863	0.125751	0.999792		BRD2
A0A5F8A4R8-S390	A0A5F8A4R8	S	390	1.82327	1.08448	1.2986	1.40211	1.3817	1.00065	0.683512	0.974174	1.60538	1.12908	0.805273	0.350543	0.870121	0.952506	0.961243	0.927957	0.931596	0.0841108	1.79776	0.937821	1.01063	0.985072	1		BRD8
A0A5F8A4R8-S582	A0A5F8A4R8	S	582	6.01873	3.55343	7.95153	5.84123	9.06072	6.78737	11.3485	9.22975	4.98334	8.28193	1.41784	0.208408	1.64674	1.93669	2.20678	1.93007	1.04309	0.224371	2.2328	1.16675	0.604514	0.275677	1		BRD8
F6RDQ4-S553	F6RDQ4	S	553	0.211457	0.183022	0.188193	0.194224	0.249111	0.0584791	0.0832513	0.215505	0.186859	0.158641	0.816795	0.505312	0.0998572	0.140545	3.5926	1.27767	2.61652	0.123311	1.28237	1.34073	1.04936	0.965323	0.999999		BRF1
F7B4M6-S197	F7B4M6	S	197	0.384164	0.723045	0.435505	0.514238	0.427899	0.397406	0.204948	0.356397	0.248123	0.326954	0.635804	0.0991446	0.310749	0.410565	0.280822	0.334045	0.21835	0.220304	0.47227	0.303641	0.908983	0.760102	1		BRMS1L
F6WSI9-S1678	F6WSI9	S	1678	0.177069	0.174997	0.199236	0.183767	0.403779	0.237627	0.299436	0.237679	0.20665	0.277034	1.50753	0.0951342	0.623458	0.385085	0.294122	0.434222	0.239483	0.0726535	0.357162	0.2231	0.513792	0.175141	1		BRWD1
A0A5F8ABL1-S353	A0A5F8ABL1	S	353	2.01068	2.67492	3.80654	2.83071	3.07117	1.4275	1.12669	0.979044	1.85069	1.69102	0.597382	0.120738	0.733812	2.64835	0.608303	1.33016	1.9711	1.07084	5.07087	2.70427	2.03305	0.37563	1		BSG
F7GLI4-S166	F7GLI4	S	166	0.141813	0.786042	2.41375	1.11387	0.831514	2.09167	1.36793	2.25609	0.246084	1.35866	1.21977	0.740481	0.110408	1.99867	4.87528	2.32812	1.37832	2.09857	5.2055	2.89413	1.24312	0.770859	0.999997		BUD13
F7GLI4-S236	F7GLI4	S	236	4.72494	8.42384	5.72262	6.29047	4.79099	3.37272	2.54657	5.48609	3.30057	3.89939	0.619888	0.0686169	2.9507	1.89289	1.71821	2.18727	2.1952	1.47702	2.04039	1.9042	0.870587	0.557235	1		BUD13
F7GLI4-S128	F7GLI4	S	128	3.79847	6.47989	2.48037	4.25291	6.40964	4.1633	4.18732	4.18577	3.66673	4.52255	1.0634	0.809998	5.32703	8.37082	5.74942	6.48242	2.80675	3.86548	0.557362	2.40986	0.371754	0.0404192	0.999902		BUD13
F7GLI4-S153	F7GLI4	S	153	0.0942605	0.979848	0.896734	0.656948	0.243739	0.473432	1.34774	0.755175	0.140724	0.592163	0.901385	0.861078	2.50012	1.73313	0.616476	1.61657	0.822718	0.977392	0.231046	0.677052	0.418819	0.187861	0.997935		BUD13
F7GLI4-S200	F7GLI4	S	200	2.96892	2.36528	3.11063	2.81494	1.87136	2.40549	1.27088	2.42882	1.5525	1.90581	0.677034	0.0401571	4.78369	3.16698	0.0860461	2.67891	0.0711416	0.307552	0.143667	0.17412	0.0649968	0.143622	0.999934		BUD13
F7GLI4-S290	F7GLI4	S	290	3.27334	3.71189	3.28731	3.42418	2.37472	3.08067	3.51243	3.72596	4.05742	3.35024	0.978407	0.860056	0.808942	1.41132	0.777368	0.99921	1.11707	0.563704	1.09327	0.92468	0.925411	0.799194	1		BUD13
F7GLI4-T124	F7GLI4	T	124	3.32184	3.35272	4.44891	3.70782	2.8458	1.48129	0.772165	2.72739	1.57856	1.88104	0.507317	0.0216063	0.768519	0.237176	0.752604	0.586099	0.452017	0.145888	0.264898	0.287601	0.490703	0.202344	0.999999		BUD13
F7F6S6-S235	F7F6S6	S	235	4.2789	40.7085	48.1538	31.0471	89.4125	63.5167	66.8397	60.3605	83.2933	72.6845	2.34111	0.0159205	0.506455	1.30222	0.148398	0.652357	0.062662	1.02	1.87061	0.984424	1.50902	0.622626	0.807969		C10orf54
H9ET76-S72	H9ET76	S	72	3.25352	0.106085	0.120481	1.16003	0.202705	2.06771	4.20846	3.52948	2.79202	2.56008	2.20691	0.286036	0.106624	0.0833275	0.0601743	0.0833753	0.126625	1.70991	4.95942	2.26532	27.1702	0.199852	1		C11orf96
H9FX01-S626	H9FX01	S	626	5.37632	10.1344	8.88689	8.13255	4.68838	7.18089	5.92868	4.50416	3.78027	5.21648	0.641432	0.0680784	6.13822	9.61621	7.97409	7.9095	10.5072	7.16432	18.0337	11.9017	1.50474	0.301437	0.999959		C12orf11
A0A5F8AKU4-S140	A0A5F8AKU4	S	140	1.72734	5.34706	2.28845	3.12095	0.26846	1.33275	1.48093	1.29515	0.817932	1.03904	0.332926	0.0544811	0.172847	0.272863	0.224042	0.223251	0.163762	0.389026	0.454862	0.335883	1.50451	0.291368	0.98383		C13H2orf49
A0A5F8AKU4-S147	A0A5F8AKU4	S	147	9.29551	34.4387	25.3326	23.0223	20.3119	12.3532	11.0255	5.41545	4.47861	10.7169	0.465503	0.11033	2.14638	2.30482	1.79007	2.08042	0.693379	1.593	3.34667	1.87768	0.902549	0.811003	0.999989		C13H2orf49
A0A5F8AKU4-S151	A0A5F8AKU4	S	151	4.21004	3.49619	5.59872	4.43498	2.14936	5.13383	3.03616	4.16898	0.833016	3.06427	0.690932	0.259073	0.714485	0.352001	0.0545283	0.373671	0.213711	0.275787	0.242349	0.243949	0.652843	0.535635	0.999518		C13H2orf49
F6ZPV5-S62	F6ZPV5	S	62	1.63685	1.43316	2.09267	1.72089	0.707339	1.02163	0.635227	1.06102	0.764906	0.838025	0.486971	0.00289463	5.77304	4.6954	20.2269	10.2318	3.92314	5.20593	0.340804	3.15662	0.308512	0.246362	1		C14H11orf52
F6W3H8-S17	F6W3H8	S	17	0.94783	3.41146	13.3153	5.89153	6.59203	6.39629	6.00816	2.78834	2.4494	4.84685	0.82268	0.741062	10.4264	0.143027	8.51376	6.36105	0.167337	0.10892	0.211198	0.162485	0.0255438	0.121145	0.975107		C14H11orf58
G7MYX2-S102	G7MYX2	S	102	0.527668	0.127495	1.0626	0.572587	1.1179	0.741279	1.77811	1.62113	1.2104	1.29376	2.25951	0.062761	43.4033	57.3631	39.237	46.6678	141.58	68.393	138.508	116.16	2.48909	0.0471512	0.994142		C14orf156
H9FPF8-S78	H9FPF8	S	78	0.55726	0.376913	0.539092	0.491088	0.373738	0.296722	0.628121	0.379675	0.346682	0.404988	0.824674	0.363404	0.637266	0.458287	0.416648	0.504067	0.19941	0.103846	0.125105	0.142787	0.28327	0.00799966	1		C14orf179
G7MX32-S119	G7MX32	S	119	0.968825	1.09207	3.02995	1.69695	2.50159	0.287162	1.09989	2.09183	1.27393	1.45088	0.854993	0.741292	0.186485	0.162381	0.476398	0.275088	0.506499	0.106683	0.287776	0.300319	1.09172	0.877352	0.949345		C14orf93
G7MX32-S130	G7MX32	S	130	0.74117	1.09207	3.02995	1.62106	1.81502	0.0722012	1.09989	1.79522	0.953886	1.14724	0.70771	0.507983	0.186485	0.182576	0.476398	0.28182	0.506499	0.1139	0.278314	0.299571	1.06299	0.911354	1		C14orf93
G7MX32-S224	G7MX32	S	224	1.19008	2.67931	2.15811	2.00916	2.17239	1.02472	0.0251814	0.681242	2.21684	1.22408	0.609247	0.274625	0.525891	0.581636	0.711284	0.60627	0.473318	0.167144	0.873485	0.504649	0.832383	0.656353	1		C14orf93
F7EEU9-S152	F7EEU9	S	152	0.0925962	0.212712	1.37884	0.561383	0.215903	0.32935	0.960298	0.0895063	0.763712	0.471754	0.840343	0.818111	0.296124	0.122117	0.164943	0.194395	0.157327	0.099881	0.571148	0.276119	1.4204	0.631024	1		C15H9orf142
F7EEU9-S148	F7EEU9	S	148	1.80671	3.55814	4.5592	3.30801	0.0746534	3.89716	4.99927	3.30623	1.92329	2.84012	0.858558	0.72679	4.28426	5.65843	4.46351	4.80207	4.25609	2.64263	0.453826	2.45085	0.510374	0.117833	0.999983		C15H9orf142
F6WIS5-S293	F6WIS5	S	293	1.49812	0.919269	0.819441	1.07894	0.381406	0.142937	0.522822	0.0770445	0.155991	0.25604	0.237306	0.00504242	0.127143	0.166636	0.225087	0.172955	0.0950797	0.351612	0.275991	0.240894	1.39281	0.450094	0.9972		C15orf39
G7MX15-S38	G7MX15	S	38	0.448649	0.250395	0.792697	0.497247	1.47178	1.18469	1.19859	1.35072	0.560013	1.15316	2.31908	0.0338635	4.12467	0.106534	3.92578	2.71899	0.79399	1.05639	2.04114	1.29717	0.477078	0.355294	1		C15orf63
F7GV70-S667	F7GV70	S	667	0.303371	0.612553	0.546011	0.487312	0.901343	0.982904	1.17678	0.979044	0.13999	0.836012	1.71556	0.211591	0.704005	0.37557	0.845006	0.641527	0.78706	0.750923	2.04993	1.19597	1.86425	0.28463	0.999994		C17orf70
G7NHW2-S25	G7NHW2	S	25	0.0281809	0.196203	16.0573	5.42724	11.8272	0.184492	0.199328	0.10962	0.11889	2.4879	0.458409	0.57627	4.68304	4.15779	5.39241	4.74442	3.06671	1.78692	6.16268	3.6721	0.773984	0.470651	0.999952		C17orf85
G7NHW2-S412	G7NHW2	S	412	0.373811	0.198407	0.444709	0.338976	0.390332	0.0993335	0.51544	0.505593	0.165246	0.335189	0.988828	0.977165	0.101321	0.396338	1.27774	0.591801	0.535412	0.616657	0.675988	0.609352	1.02966	0.963015	0.997301		C17orf85
G7NHW2-S497	G7NHW2	S	497	4.96557	0.0897697	5.41978	3.4917	4.34931	5.61745	0.161429	8.87929	7.50203	5.3019	1.51843	0.471731	14.6756	10.6734	10.1929	11.8473	11.8935	8.5028	28.5546	16.317	1.37728	0.52078	1		C17orf85
H9YY65-S66	H9YY65	S	66	18.039	23.1917	34.0371	25.0893	22.2976	14.1906	21.749	18.2789	23.1414	19.9315	0.794424	0.254184	4.70646	0.155414	3.53069	2.79752	0.115108	2.73651	15.1731	6.00826	2.14771	0.54342	0.997095		C18H18orf25
A0A5F7ZXN5-S158	A0A5F7ZXN5	S	158	4.42451	2.3258	2.76079	3.17037	1.92509	2.78556	1.97337	1.52796	0.188433	1.68008	0.529933	0.0888081	1.86124	1.23966	3.29406	2.13166	0.24278	1.30904	2.20232	1.25138	0.587046	0.349268	0.999968		C1orf198
G7MF30-S95	G7MF30	S	95	5.40935	5.22519	2.32782	4.32079	6.50793	5.5364	4.33235	7.24985	4.03919	5.53314	1.28059	0.311552	0.312464	0.56877	0.390423	0.423886	0.502302	1.07392	0.198022	0.591415	1.39522	0.565401	0.999797		C1orf21
G7MF30-S115	G7MF30	S	115	5.83693	6.76257	9.6315	7.41033	11.5989	7.72257	9.85704	6.89455	8.97446	9.00951	1.2158	0.290133	0.638028	1.18877	0.154937	0.66058	0.89295	0.690374	1.41546	0.999596	1.51321	0.409732	0.999978		C1orf21
A0A1D5RGA0-S349	A0A1D5RGA0	S	349	3.19633	1.88071	0.0721635	1.7164	2.78309	4.06587	0.228325	0.0690789	4.08958	2.24719	1.30924	0.709291	1.78352	1.39131	1.69946	1.62476	2.03371	1.45015	4.98111	2.82166	1.73666	0.337447	1		C2CD2L
A0A1D5RGA0-S551	A0A1D5RGA0	S	551	3.80046	2.39824	4.66808	3.62226	3.36233	1.77309	3.59543	1.78962	0.55078	2.21425	0.61129	0.166338	1.14968	1.52294	1.5425	1.40504	1.4573	0.169487	0.242926	0.623239	0.443574	0.147902	0.994361		C2CD2L
A0A1D5RGA0-S561	A0A1D5RGA0	S	561	2.76838	2.07833	0.175698	1.67414	2.40454	2.26563	2.92315	0.166172	1.36841	1.82558	1.09046	0.865864	2.61955	1.6373	2.83985	2.36557	2.18695	0.227112	0.309769	0.907944	0.383817	0.119849	0.986616		C2CD2L
A0A1D5RGA0-S312	A0A1D5RGA0	S	312	3.12094	0.0927804	4.00307	2.4056	4.55226	4.82613	5.13603	6.05707	7.02597	5.51949	2.29444	0.0256122	1.00459	1.16968	1.261	1.14509	2.69648	2.5391	0.0863662	1.77398	1.54921	0.499667	0.868667		C2CD2L
A0A1D5RGA0-T355	A0A1D5RGA0	T	355	1.19723	1.34811	1.15388	1.23307	0.792055	0.560913	0.669056	0.308525	0.661125	0.598335	0.485239	0.00158879	0.153882	3.26407	2.54812	1.98869	2.65294	0.187992	5.0675	2.63614	1.32557	0.721698	0.999989		C2CD2L
F7DKC1-S189	F7DKC1	S	189	8.12751	2.76543	4.27802	5.05699	3.02038	13.231	13.3067	1.57303	10.8533	8.39688	1.66045	0.386986	4.00517	8.29603	5.11556	5.80559	5.2188	4.55135	6.01197	5.26071	0.906146	0.707819	0.999988		C3H7orf61
F7DKC1-S45	F7DKC1	S	45	0.596724	0.816791	0.0586826	0.490733	1.65713	1.03952	1.26457	0.996272	0.735583	1.13861	2.32023	0.0492382	0.252707	0.135024	0.262685	0.216805	0.551874	0.073928	0.133478	0.253093	1.16738	0.827329	0.999564		C3H7orf61
F7DKC1-S279	F7DKC1	S	279	0.537912	0.0555013	0.29469	0.296035	0.326927	0.270646	0.320431	0.208366	0.0951363	0.244301	0.825246	0.673093	0.363299	0.445547	0.493676	0.434174	0.142637	0.280154	1.17737	0.533389	1.22851	0.776479	0.999863		C3H7orf61
F7DKC1-T183	F7DKC1	T	183	1.31542	2.76543	4.27802	2.78629	3.02038	4.16403	2.9674	1.57303	2.13944	2.77286	0.995178	0.988002	0.551342	1.12537	1.22779	0.968167	0.532865	0.817987	0.199233	0.516695	0.533684	0.17746	1		C3H7orf61
F6RYK5-S12	F6RYK5	S	12	0.180443	0.363833	0.248393	0.264223	0.317647	1.37628	1.00247	0.0808868	0.395879	0.634632	2.40188	0.293817	0.296506	0.441282	0.259034	0.332274	0.130748	0.580944	0.121639	0.277777	0.835989	0.752704	0.99972	2'-deoxynucleoside 5'-phosphate N-hydrolase 1	C4H6orf108
A0A1D5QYG5-S106	A0A1D5QYG5	S	106	0.103974	1.19372	1.94419	1.08063	1.39457	0.750509	0.107007	1.74682	0.289496	0.857679	0.793686	0.710471	0.0996227	2.66414	0.785385	1.18305	1.0563	1.13637	0.379778	0.85748	0.724806	0.705982	1		C4H6orf203
A0A1D5QYG5-S110	A0A1D5QYG5	S	110	1.46292	1.7321	1.94419	1.71307	1.39457	1.43826	1.48177	1.74682	1.16329	1.44494	0.843479	0.146386	9.24291	2.66414	12.1354	8.01416	17.4344	7.26169	10.4976	11.7312	1.46381	0.416488	1		C4H6orf203
A0A5F7ZG38-S346	A0A5F7ZG38	S	346	1.77187	2.14509	0.0973838	1.33811	0.155023	8.64762	7.89838	1.49312	3.0753	4.25389	3.17902	0.256327	2.56749	3.06863	1.83538	2.4905	10.5564	20.867	0.170199	10.5312	4.22855	0.250298	0.999999	C5a anaphylatoxin chemotactic receptor 1	C5AR1
A0A5F7ZG38-S339	A0A5F7ZG38	S	339	3.28628	4.01853	0.156979	2.48726	0.159468	4.20034	5.75839	3.15997	2.11938	3.07951	1.23811	0.711871	1.38998	2.32105	0.746663	1.4859	1.83835	1.7091	1.5801	1.70918	1.15027	0.654859	1		C5AR1
F7F9M1-S181	F7F9M1	S	181	2.10081	3.68225	2.6032	2.79542	3.13306	1.69877	2.62131	0.0891715	3.27687	2.16383	0.774063	0.487712	0.296608	0.68002	1.32255	0.766392	0.501661	0.224567	0.927786	0.551338	0.719394	0.584928	0.999981		C9H10orf11
F7EFY1-S583	F7EFY1	S	583	0.278033	2.47302	2.80617	1.85241	3.17912	3.04888	2.33968	1.83046	2.87888	2.6554	1.43349	0.275162	1.32846	2.5938	1.23365	1.71864	0.0920405	0.17703	1.85383	0.707634	0.411741	0.234018	1		C9H10orf12
F6TQ14-S151	F6TQ14	S	151	0.10652	0.237427	0.263485	0.202477	0.465055	0.102134	0.0563495	0.194057	0.454375	0.254394	1.25641	0.682725	0.320065	0.181845	0.308256	0.270055	2.02716	2.36845	0.798766	1.73146	6.4115	0.0379193	1		CA2
F6TQ14-S50	F6TQ14	S	50	0.768128	0.120734	0.0615124	0.316792	2.84128	1.60195	1.15589	2.47737	3.19067	2.25343	7.11329	0.0110274	0.0574553	0.582459	0.0977845	0.2459	0.180708	0.663805	0.673055	0.505856	2.05716	0.3294	0.997761		CA2
F6W2I1-S312	F6W2I1	S	312	12.0456	15.1683	9.74747	12.3205	15.6819	9.99052	12.6111	14.7695	14.0054	13.4117	1.08857	0.556134	0.806084	1.19175	0.81838	0.938737	0.103728	0.374903	1.10982	0.529483	0.564037	0.2778	0.967065		CAAP1
A0A1D5R405-S1376	A0A1D5R405	S	1376	5.99403	1.9494	2.03828	3.32724	5.41916	6.28431	2.91365	4.90619	4.48955	4.80257	1.44341	0.274338	0.151068	0.46226	0.112961	0.242096	0.156857	2.73488	2.94484	1.94553	8.03617	0.132357	0.932742		CAD
F6PVP0-S1859	F6PVP0	S	1859	1.19913	0.544164	0.0906956	0.61133	0.486213	0.313067	0.132416	0.255163	0.447165	0.326805	0.53458	0.298774	0.184538	0.106995	0.0528075	0.11478	0.158759	0.406533	0.485434	0.350242	3.05141	0.0895869	1		CAD
I2CY70-S361	I2CY70	S	361	1.80001	1.7413	0.205358	1.24889	3.15526	1.38667	0.743589	1.34704	0.626747	1.45186	1.16252	0.785742	0.248236	0.460105	0.202255	0.303532	0.0835494	0.189961	0.424769	0.23276	0.766839	0.610628	0.999819		CADM4
A0A1D5Q4J0-S59	A0A1D5Q4J0	S	59	4.45002	3.29997	2.21357	3.32119	2.72202	7.34641	6.56896	5.97146	3.22515	5.1668	1.55571	0.211666	2.36782	2.22465	1.18384	1.92544	3.01848	3.78195	0.40449	2.40164	1.24732	0.684356	0.999985		CADPS2
A0A5F7ZG23-S406	A0A5F7ZG23	S	406	2.62088	2.45259	2.32031	2.46459	6.94364	1.5709	1.1179	3.82276	7.0631	4.10366	1.66505	0.370586	0.772398	0.588166	0.345239	0.568601	0.145648	1.0556	3.20344	1.46823	2.58218	0.381127	0.996808		CALCRL
A0A5F7ZH08-S196	A0A5F7ZH08	S	196	1.66011	5.21257	4.10788	3.66018	2.36671	0.826865	0.984418	4.85143	1.60787	2.12746	0.581243	0.263341	2.05519	0.0959337	28.8151	10.3221	7.52086	9.70435	21.2659	12.8304	1.243	0.817823	1		CALD1
A0A5F7ZH08-S517	A0A5F7ZH08	S	517	11.1832	10.295	6.91963	9.46596	2.18535	6.0205	7.96867	21.5611	8.01157	9.14943	0.966562	0.945893	12.9429	13.1388	1.22256	9.10145	6.44987	4.8445	16.078	9.12411	1.00249	0.996777	0.999966		CALD1
A0A5F7ZH08-S487	A0A5F7ZH08	S	487	0.394172	0.730588	0.103693	0.409484	0.360645	0.479423	0.107714	0.113972	0.10929	0.234209	0.571961	0.338064	6.77668	5.72156	2.13427	4.8775	0.194504	0.182168	0.108693	0.161788	0.0331703	0.0284179	1		CALD1
F7H4L5-S248	F7H4L5	S	248	2.52441	1.33762	1.48977	1.78393	1.63527	1.24828	1.5185	6.08702	0.0575322	2.10932	1.1824	0.824448	0.717343	4.05052	1.03167	1.93318	0.190148	0.966294	0.927076	0.694506	0.359256	0.320079	1		CALD1
F7H4L5-S202	F7H4L5	S	202	46.7355	57.8455	0.96698	35.1826	33.3436	42.9313	36.184	5.84486	46.2729	32.9153	0.935557	0.891202	9.53894	15.776	11.3023	12.2057	3.86153	3.60199	7.81114	5.09156	0.417144	0.0365716	1		CALD1
A0A1D5QWP9-S660	A0A1D5QWP9	S	660	0.891426	1.60275	0.174655	0.889609	2.48288	1.59424	1.64442	1.04184	2.13695	1.78007	2.00096	0.0929353	0.0601595	0.114178	0.164262	0.112867	0.767183	0.705078	0.323494	0.598585	5.30347	0.0267244	0.999915		CAMK2D
A0A1D5QWP9-T462	A0A1D5QWP9	T	462	2.26415	0.959134	0.433702	1.219	0.072559	0.97541	0.451979	0.0614833	0.729367	0.45816	0.37585	0.15229	0.313104	1.19952	1.48101	0.997881	0.269634	0.250132	0.17947	0.233078	0.233573	0.0961536	1		CAMK2D
F7GFG2-S495	F7GFG2	S	495	0.0550463	16.3773	13.7863	10.0729	23.6013	5.90938	4.30049	8.39755	11.8225	10.8062	1.07281	0.905034	1.84532	2.13087	1.09995	1.69205	1.54225	1.34231	3.03216	1.97224	1.16559	0.672475	1		CAMKK2
H9ES13-S583	H9ES13	S	583	218.596	372.141	398.891	329.876	235.807	202.652	301.473	223.279	312.254	255.093	0.773299	0.187782	762.326	1499.38	1148.19	1136.63	1793.1	1214.7	3313.2	2107	1.85372	0.216005	1		CANX
H9ES13-S554	H9ES13	S	554	3.81186	1.47746	6.18896	3.82609	4.26994	4.34337	5.63389	3.52812	6.83834	4.92273	1.28662	0.419049	134.397	1185.23	860.466	726.698	1872.78	971.738	2846.49	1897	2.61044	0.134036	1		CANX
H9ES13-S564	H9ES13	S	564	5.346	15.1073	29.968	16.8071	42.5637	37.1954	19.2299	6.9183	60.19	33.2194	1.97651	0.267123	65.7702	382.283	139.734	195.929	410.583	92.5358	310.602	271.24	1.38438	0.604088	0.999997		CANX
F7FR05-S310	F7FR05	S	310	0.494548	0.077028	1.30922	0.626931	1.33868	2.54998	3.24122	1.58982	0.852161	1.91437	3.05356	0.0883896	1.20542	0.94242	0.744874	0.964237	5.72691	7.28751	3.96803	5.66082	5.87077	0.00833007	0.996673	Adenylyl cyclase-associated protein	CAP1
F7F6H6-S30	F7F6H6	S	30	96.8734	149.597	179.443	141.971	173.033	238.727	241.778	167.361	184.14	201.008	1.41584	0.0790213	616.918	465.195	340.5	474.204	346.483	487.893	1181.58	671.986	1.41708	0.504668	1		CARHSP1
F7F6H6-S32	F7F6H6	S	32	61.2823	24.1964	58.7614	48.08	57.827	135.733	55.6681	44.3564	87.3328	76.1834	1.58451	0.279876	289.38	144.174	99.6815	177.745	147.537	242.161	500.972	296.89	1.67031	0.377553	1		CARHSP1
F7F6H6-S41	F7F6H6	S	41	112.23	70.569	187.983	123.594	275.327	402.65	296.664	96.0576	153.299	244.8	1.98068	0.164966	263.908	148.279	38.6451	150.278	153.94	237.101	330.011	240.351	1.59938	0.336571	0.999854		CARHSP1
F7F6H6-S147	F7F6H6	S	147	0.820723	0.394374	0.599929	0.605009	0.654802	1.88165	1.73554	0.856575	1.2059	1.26689	2.09401	0.0927468	1.90554	5.23267	1.29113	2.80978	1.72523	2.22781	5.59518	3.18274	1.13274	0.839389	0.994398		CARHSP1
F7F6H6-S52	F7F6H6	S	52	79.4281	99.181	113.961	97.5234	203.076	316.172	345.638	224.429	194.782	256.819	2.63341	0.00899659	301.82	190.844	53.6435	182.103	189.526	261.483	537.023	329.344	1.80856	0.313869	1		CARHSP1
F7B1J1-S14	F7B1J1	S	14	0.149364	0.433598	0.297159	0.293374	0.845372	0.495682	0.93915	0.498242	0.331366	0.621962	2.12003	0.0936776	0.104436	0.200168	0.10042	0.135008	0.30236	0.255783	0.421036	0.326393	2.41758	0.0315864	0.999599		CARS
A0A5F8A1K7-S363	A0A5F8A1K7	S	363	0.463219	0.0531597	0.916409	0.477596	0.333518	0.201649	1.36701	1.2645	0.511694	0.735675	1.54037	0.512659	0.337684	0.325938	0.374756	0.346126	0.131872	0.126705	0.630946	0.296508	0.856646	0.782264	1		CASC3
H9FPH7-S234	H9FPH7	S	234	1.95258	2.69771	2.954	2.53476	1.96404	3.11551	8.19088	1.51495	1.4037	3.23781	1.27736	0.695889	19.9006	27.5963	15.9052	21.134	7.69161	10.6837	24.7569	14.3774	0.680296	0.342602	1		CASC4
A0A5F8AMB7-S140	A0A5F8AMB7	S	140	0.325406	0.0627674	0.0777789	0.155317	0.693768	0.428958	0.0750356	0.394134	0.082565	0.334892	2.15618	0.325051	0.630066	0.111539	0.569116	0.436907	1.63915	1.63104	0.288426	1.1862	2.71501	0.191896	0.989076		CASK
F7H5Q2-S658	F7H5Q2	S	658	0.897905	0.0715214	0.326364	0.43193	0.132288	0.247639	0.540035	0.199275	0.385934	0.301034	0.69695	0.543147	3.30158	1.86807	5.80654	3.65873	0.0507784	1.33615	0.270607	0.552511	0.151012	0.0632036	0.870361		CASKIN2
F7H5Q2-S647	F7H5Q2	S	647	22.0596	16.6149	36.6772	25.1172	30.9461	16.671	15.553	34.7443	23.0287	24.1886	0.963029	0.894279	13.1791	13.4739	16.3254	14.3261	12.1944	3.73298	18.8631	11.5968	0.809489	0.576215	0.999999		CASKIN2
F7H5Q2-S353	F7H5Q2	S	353	7.68463	11.9821	30.704	16.7902	14.2878	6.18554	5.38182	6.04224	10.0938	8.39825	0.500187	0.186734	3.10286	1.42321	5.94904	3.4917	3.0014	1.86253	0.106535	1.65682	0.474503	0.306458	0.999981		CASKIN2
F7H5Q2-S356	F7H5Q2	S	356	4.05801	8.01909	29.525	13.8674	15.5244	7.23932	3.18104	5.15575	12.281	8.67631	0.625664	0.457115	0.153903	0.113606	1.64621	0.637906	0.544362	0.135906	0.482554	0.387607	0.607625	0.655456	0.987442		CASKIN2
F7H5Q2-S421	F7H5Q2	S	421	0.202273	0.807365	0.0459831	0.351874	0.58962	0.146176	0.820803	1.4663	0.0611832	0.616817	1.75295	0.510901	0.506298	0.144208	2.65448	1.10166	0.0732789	0.157736	1.4054	0.545473	0.495137	0.567552	1		CASKIN2
F7H5Q2-S879	F7H5Q2	S	879	2.60785	7.805	0.212986	3.54194	0.251597	0.0849482	7.2512	0.101606	3.85304	2.30848	0.651755	0.640849	1.71479	3.48307	0.262408	1.82009	2.11097	0.205692	1.99233	1.43633	0.789155	0.748404	0.957699		CASKIN2
A0A1D5RJK7-S50	A0A1D5RJK7	S	50	0.0788439	0.118768	0.0775981	0.0917367	0.478955	0.655363	1.0191	0.622239	0.739147	0.702961	7.66282	0.00221189	0.349274	0.637833	0.127823	0.371643	0.357838	0.336538	0.90531	0.533229	1.43479	0.533769	1		CASP6
A0A5K1V3S2-S37	A0A5K1V3S2	S	37	16.8173	14.7275	25.2779	18.9409	36.136	17.039	27.1166	27.1136	35.3876	28.5586	1.50777	0.113448	3.41897	15.3723	4.75268	7.84798	14.0998	17.2096	0.162485	10.4906	1.33673	0.703583	1		CAV1
A0A1D5R706-S83	A0A1D5R706	S	83	74.5179	61.6309	55.469	63.8726	54.0909	86.2696	65.9653	157.152	98.5861	92.4127	1.44683	0.284073	7.72942	28.7948	11.2207	15.915	39.7279	11.3993	53.4461	34.8578	2.19025	0.247199	1		CBX3
F7C841-S12	F7C841	S	12	0.122304	0.221517	2.1565	0.833439	0.190565	0.192664	0.239282	0.211543	0.154065	0.197624	0.237119	0.236885	6.30746	0.442551	8.45006	5.06669	11.3919	5.48047	0.111826	5.6614	1.11738	0.890152	0.997682		CBX5
F7C841-S13	F7C841	S	13	0.276983	0.295802	2.1565	0.909761	0.0636718	0.192664	0.461305	0.111248	0.257438	0.217265	0.238816	0.186673	3.6758	3.16904	5.60584	4.15022	8.24937	3.61933	5.26963	5.71278	1.3765	0.369017	0.996424		CBX5
F7C841-S14	F7C841	S	14	0.0701033	0.295802	2.35464	0.906848	0.156562	0.192664	0.461305	0.109193	0.426462	0.269237	0.296893	0.282041	2.84991	2.22156	0.50515	1.85887	6.38114	2.71418	4.16904	4.42145	2.37856	0.114971	0.998526		CBX5
H9ZBK9-S187	H9ZBK9	S	187	0.42056	0.763745	0.0778946	0.420733	0.52596	0.647527	1.24295	0.123783	0.870543	0.682152	1.62134	0.396499	11.9623	8.47809	13.5089	11.3164	10.8527	0.236994	17.6793	9.58966	0.847409	0.760391	0.951563		CBX8
F7F7W0-T616	F7F7W0	T	616	3.80399	4.55895	7.27697	5.2133	8.6834	5.91745	6.30862	4.04586	6.97724	6.38652	1.22504	0.389481	0.0819616	3.89305	0.183369	1.38613	4.8803	6.41737	11.4587	7.58545	5.47241	0.0576553	0.95911		CCAR1
F6U8Y3-S12	F6U8Y3	S	12	0.147179	0.0954382	0.152713	0.131777	0.409496	0.22561	0.291626	0.3513	0.114789	0.278564	2.11391	0.078907	1.93399	1.26288	0.153138	1.11667	0.830486	0.205324	0.272361	0.436057	0.390498	0.287916	0.999999		CCDC102A
F6UIL1-S320	F6UIL1	S	320	1.07669	2.03136	2.07561	1.72789	1.31736	3.20499	1.51571	0.793185	1.66106	1.69846	0.982969	0.961791	0.131421	0.0879254	1.35576	0.525035	0.221446	0.99847	1.34142	0.853778	1.62613	0.569685	1		CCDC130
A0A1D5QAX5-S490	A0A1D5QAX5	S	490	0.065442	0.104997	0.179872	0.11677	2.52812	1.78275	0.174921	0.0984148	2.37796	1.39243	11.9245	0.119974	0.106434	0.0797137	0.0706723	0.0856066	1.22788	0.100168	0.875299	0.734449	8.57934	0.123376	0.896471		CCDC132
A0A1D5QAX5-S555	A0A1D5QAX5	S	555	0.42285	2.23283	3.24075	1.96548	1.74698	1.48887	1.74014	2.57765	2.22414	1.95555	0.994952	0.988427	2.51917	4.86191	2.80263	3.39457	7.04463	4.67966	8.30815	6.67748	1.9671	0.0642555	0.987244		CCDC132
A0A1D5QAX5-S557	A0A1D5QAX5	S	557	8.03855	1.27556	2.54334	3.95249	2.53902	2.35928	1.34641	2.5353	2.36719	2.22944	0.56406	0.3074	2.6987	3.27036	2.10958	2.69288	5.69461	3.62887	0.198353	3.17394	1.17864	0.78354	0.998783		CCDC132
A0A5F7ZAV0-S262	A0A5F7ZAV0	S	262	6.05828	6.51552	0.0892974	4.22103	0.315669	4.43787	2.67858	0.949111	2.87358	2.25096	0.533273	0.316054	15.3554	10.8097	20.1517	15.4389	15.2176	0.175434	15.9927	10.4619	0.677632	0.44007	1		CCDC50
A0A5F7ZAV0-T296	A0A5F7ZAV0	T	296	4.32632	2.05393	1.71001	2.69675	3.23422	3.14338	5.276	6.7557	2.81954	4.24577	1.5744	0.237403	11.2688	7.38424	9.98747	9.54685	7.20741	4.34184	3.7313	5.09352	0.533528	0.0467411	1		CCDC50
F7E4J3-S211	F7E4J3	S	211	1.22076	1.84402	1.66699	1.57725	3.16411	1.12699	0.927894	0.208782	1.27294	1.34014	0.849667	0.73509	0.419293	3.8114	0.155443	1.46204	0.126027	0.160998	2.34798	0.878335	0.600758	0.695641	1		CCDC68
F7HTL3-S47	F7HTL3	S	47	2.69354	2.53187	7.31441	4.17994	0.575576	5.04056	5.56069	2.08426	1.84704	3.02162	0.722887	0.527135	0.633468	2.24443	1.20481	1.3609	0.0872525	0.102027	0.811219	0.333499	0.245057	0.123866	0.999972		CCDC86
F7HTL3-S69	F7HTL3	S	69	1.9505	2.71033	3.44383	2.70155	0.128435	3.03825	1.40929	2.05552	0.582241	1.44275	0.534043	0.148924	0.840382	1.27981	0.505687	0.875291	0.138219	0.155291	0.0855043	0.126338	0.144338	0.0291943	0.877033		CCDC86
F7HTL3-S80	F7HTL3	S	80	1.10402	1.25181	4.79778	2.38454	0.411716	1.92273	2.23723	1.39494	1.08359	1.41004	0.591327	0.358277	0.451012	1.1103	0.263572	0.608295	0.12202	0.150789	0.229002	0.167271	0.274983	0.163502	1		CCDC86
F7HTL3-S91	F7HTL3	S	91	15.0554	19.7979	72.2129	35.6887	1.64682	32.7333	24.2636	9.85245	23.3669	18.3726	0.514801	0.300673	15.3268	40.6093	14.1781	23.3714	10.1429	6.7346	40.7928	19.2234	0.822519	0.779398	1		CCDC86
F7HTL3-S113	F7HTL3	S	113	9.95883	8.95452	25.9912	14.9682	13.1016	19.9278	19.5867	12.3894	18.8384	16.7688	1.12029	0.708743	10.2828	19.3143	10.1771	13.2581	7.65262	4.47574	3.81096	5.3131	0.400745	0.0709714	0.999991		CCDC86
F7HTL3-S102	F7HTL3	S	102	1.03262	1.34832	5.30209	2.56101	1.41385	3.61465	3.13387	0.825719	2.35144	2.26791	0.885551	0.817897	2.97615	5.70223	1.74448	3.47429	0.34644	0.195564	3.81096	1.45099	0.417636	0.290316	1		CCDC86
A0A1D5Q3X6-S1383	A0A1D5Q3X6	S	1383	0.0594104	0.20228	0.0400614	0.100584	0.342246	0.426134	0.652302	0.172927	0.14435	0.347592	3.45574	0.103535	0.367246	0.116723	0.436467	0.306812	0.50307	0.398425	0.402356	0.434617	1.41656	0.282405	1		CCDC88A
F6PKQ9-S1675	F6PKQ9	S	1675	1.79838	1.52058	0.181688	1.16688	1.07676	0.811755	1.06658	1.87009	0.805284	1.12609	0.965045	0.930386	4.07254	2.10343	1.68228	2.61942	1.48448	0.626056	1.22612	1.11222	0.424606	0.125236	0.982786		CCDC88C
G7NLI9-S257	G7NLI9	S	257	0.10491	2.23315	2.2405	1.52618	0.202483	0.0685561	0.906347	0.0473821	0.125905	0.270135	0.177	0.0667276	3.42455	4.97261	0.0293782	2.80885	0.218683	0.146819	5.53198	1.96583	0.69987	0.733032	1		CCDC97
G7NLI9-S212	G7NLI9	S	212	0.115832	0.118355	0.131383	0.121857	0.0747496	0.0474618	0.233034	0.186918	0.132384	0.134909	1.10712	0.785874	11.4111	12.0353	15.1866	12.8777	6.79876	5.08774	19.7644	10.5503	0.819272	0.65171	1		CCDC97
A0A1D5QWC2-S331	A0A1D5QWC2	S	331	5.59423	6.04069	3.83636	5.15709	9.53756	5.76133	4.02346	2.91464	1.66802	4.781	0.927073	0.84859	2.5368	3.04095	3.09702	2.89159	0.106709	5.35181	7.45625	4.30492	1.48877	0.554279	0.999999		CCM2
A0A1D5QWC2-T186	A0A1D5QWC2	T	186	1.22872	2.33329	1.64253	1.73485	1.88101	1.77419	0.0623525	0.152814	0.99332	0.972737	0.560705	0.226078	0.864473	0.595691	1.84683	1.10233	1.32404	1.88371	0.236334	1.14803	1.04145	0.944359	0.976372		CCM2
F7G476-S352	F7G476	S	352	8.91715	11.5712	15.197	11.8951	16.4031	14.8703	9.87067	9.30023	6.50433	11.3897	0.957512	0.86229	2.32366	2.24386	1.76831	2.11194	1.21985	3.55814	3.30161	2.6932	1.27522	0.487234	1		CCNL1
F7G476-S335	F7G476	S	335	28.3625	52.987	26.7336	36.0277	53.6426	45.2247	36.6986	17.1929	37.6071	38.0732	1.05678	0.847296	2.88802	3.7477	1.07254	2.56942	6.95655	6.76764	15.8628	9.86231	3.83834	0.0784651	0.996677		CCNL1
F7EZP4-S126	F7EZP4	S	126	3.46283	7.51023	12.5579	7.84366	7.86359	6.74825	8.014	6.7737	7.55109	7.39013	0.942178	0.824178	1.1703	1.53632	1.03224	1.24629	1.31799	0.200448	0.177011	0.56515	0.453467	0.168229	0.988934		CCNL2
F7F8Q3-S80	F7F8Q3	S	80	0.867173	2.0365	5.48768	2.79712	3.38001	0.78156	0.425011	0.927875	1.17512	1.33792	0.478319	0.280711	0.531845	0.83953	0.727266	0.699547	0.439524	0.141283	0.168505	0.249771	0.357046	0.0264132	1		CCSAP
F7F8Q3-S145	F7F8Q3	S	145	2.03837	2.11235	2.9864	2.37904	1.81237	2.19436	0.151239	1.75862	1.65381	1.51408	0.636425	0.147432	3.19507	3.57513	3.46978	3.41333	3.4469	1.74621	2.66847	2.62053	0.767734	0.191117	0.997717		CCSAP
A0A1D5RFA5-S486	A0A1D5RFA5	S	486	0.0787431	0.614297	0.159577	0.284206	0.698209	0.445731	0.724523	0.509011	0.52091	0.579677	2.03964	0.0833174	0.0855434	1.72341	0.0927969	0.633916	3.86266	2.59633	6.60041	4.35314	6.86705	0.0460015	1		CCT8
F7GPT4-S1402	F7GPT4	S	1402	2.33383	7.34707	2.18729	3.95606	2.08706	3.62956	0.0312756	4.94884	9.82363	4.10407	1.03741	0.95511	0.691211	0.538442	0.234742	0.488132	0.639665	0.182764	0.286724	0.369718	0.757414	0.572027	1		CD163L1
F7ELX5-S17	F7ELX5	S	17	0.327904	0.313531	0.365452	0.335629	0.168893	0.0767453	0.0635411	0.123264	0.206683	0.127825	0.380853	0.00152589	0.504672	0.131951	0.53456	0.390394	0.0970106	0.321433	0.0609543	0.159799	0.409328	0.206275	0.999993		CD2AP
F7ELX5-S460	F7ELX5	S	460	0.731342	1.27375	1.00185	1.00231	0.887031	0.82909	0.774049	0.799189	0.139419	0.685756	0.684175	0.194014	1.99619	4.79833	1.28197	2.69216	0.131613	0.90357	0.454683	0.496622	0.18447	0.115731	0.990454		CD2AP
F7ELX5-S532	F7ELX5	S	532	2.97027	8.17658	8.19891	6.44859	9.36751	3.73433	5.64997	5.74413	6.16669	6.13252	0.950987	0.8632	5.87322	11.8065	3.37537	7.01838	14.6556	7.55763	0.228443	7.48054	1.06585	0.92878	1		CD2AP
F7ELX5-S408	F7ELX5	S	408	24.9591	16.6042	8.00549	16.5229	27.7939	31.0842	28.8547	15.5609	15.4274	23.7442	1.43705	0.258291	1.78196	1.42013	0.807429	1.3365	2.73006	3.2002	2.15295	2.6944	2.01601	0.0308333	1		CD2AP
F7EIB6-S194	F7EIB6	S	194	32.3397	67.3539	20.3602	40.018	42.7426	32.078	55.1076	14.2178	15.287	31.8866	0.796807	0.600618	1.84375	0.0487505	414.93	138.941	422.422	0.110538	0.201817	140.911	1.01418	0.992503	0.945062		CD2BP2
F6YL16-S29	F6YL16	S	29	0.84855	0.140732	0.404376	0.464552	1.02085	1.54253	0.122661	1.72504	0.899219	1.06206	2.2862	0.189717	0.100296	1.03368	0.563082	0.565686	0.970696	0.57336	1.53076	1.02494	1.81185	0.300945	0.776862		CD3EAP
F6TY46-S782	F6TY46	S	782	3.99068	2.75784	3.78776	3.51209	5.2779	10.3477	8.49777	4.84175	9.81302	7.75564	2.20827	0.0337863	0.135316	0.198959	0.126492	0.153589	1.12757	2.79118	0.135398	1.35138	8.7987	0.197165	0.999555		CD97
F6VD10-S42	F6VD10	S	42	2.33636	2.38369	2.84297	2.52101	2.88117	3.15487	3.67706	1.11997	0.218711	2.21036	0.876775	0.73749	0.777706	0.877818	0.475454	0.710326	0.884499	0.118904	1.04091	0.681438	0.959332	0.93012	1		CDC26
F7F892-S570	F7F892	S	570	0.701199	0.66973	1.01831	0.796414	0.852775	0.297406	0.0656852	0.333709	0.502395	0.410394	0.515303	0.0914772	0.199837	0.235079	0.145658	0.193525	0.40963	0.242719	0.299289	0.317213	1.63913	0.0896749	0.991116	Non-specific serine/threonine protein kinase	CDC42BPA
F7F892-S646	F7F892	S	646	2.179	1.96823	1.21181	1.78635	3.42113	0.826951	1.11831	1.64941	1.43962	1.69109	0.946673	0.887064	0.643717	0.234075	0.719608	0.532467	0.165628	0.0916293	2.03815	0.765134	1.43696	0.740167	0.988118	Non-specific serine/threonine protein kinase	CDC42BPA
A0A5F7ZP81-S1681	A0A5F7ZP81	S	1681	10.0348	15.5674	29.1999	18.2674	16.5676	6.1029	9.80161	14.9908	22.0624	13.905	0.761195	0.462122	0.920208	0.120791	0.605418	0.548806	0.115032	1.47842	1.65232	1.08192	1.97141	0.378447	0.988689	Non-specific serine/threonine protein kinase	CDC42BPB
A0A5F7ZKW1-S156	A0A5F7ZKW1	S	156	6.49482	6.24836	2.32954	5.02424	4.15479	2.62138	1.90216	3.6343	2.02788	2.8681	0.570853	0.109804	1.29742	0.618254	2.73235	1.54934	1.27875	0.912794	0.779787	0.990443	0.639267	0.432302	0.999988		CDC42EP1
F7F354-S292	F7F354	S	292	1.93684	0.0819575	1.79229	1.27036	0.11561	0.123405	0.0655795	0.0555838	0.844586	0.240953	0.189673	0.0754919	3.2666	1.71712	7.99055	4.32476	2.65692	0.118637	2.83115	1.8689	0.432141	0.303211	0.852916		CDC42EP4
A0A1D5RJQ3-T390	A0A1D5RJQ3	T	390	0.213131	0.107228	0.249442	0.189934	0.280756	0.130745	0.273831	0.218061	0.493063	0.279291	1.47047	0.336843	0.394079	0.695813	0.53456	0.541484	0.199343	0.7836	1.33818	0.773709	1.42887	0.53228	1		CDC5L
F7H4U0-T748	F7H4U0	T	748	5.63676	0.0593219	0.0686046	1.92156	3.30969	2.3292	6.49346	0.0471145	3.22598	3.08109	1.60343	0.57124	1.78808	1.74925	3.02101	2.18611	0.147361	1.2382	1.28955	0.891703	0.407894	0.0817418	0.999999		CDH1
F7GFF0-S714	F7GFF0	S	714	111.461	1.1001	62.7231	58.4281	87.0211	66.2148	144.724	83.5974	114.631	99.2377	1.69846	0.218222	0.728708	1.01439	0.393251	0.712115	0.834385	0.131427	1.66116	0.875658	1.22966	0.74903	1		CDH11
F7DGS7-S423	F7DGS7	S	423	1.45025	0.139116	4.81398	2.13445	2.54827	2.15109	1.39385	1.59814	1.89793	1.91785	0.898525	0.843736	1.0917	1.04678	0.993523	1.044	0.725891	0.521989	1.1606	0.802827	0.76899	0.27411	1		CDK12
F7DGS7-S681	F7DGS7	S	681	5.91286	14.5039	9.36856	9.92844	14.8654	14.9473	9.2552	14.852	12.0372	13.1914	1.32865	0.216633	1.15928	2.14242	0.196664	1.16612	2.75638	3.24708	8.44484	4.8161	4.13001	0.1278	1		CDK12
F7DGS7-S685	F7DGS7	S	685	5.91286	5.47234	4.04233	5.14251	14.8654	8.2277	9.2552	8.65045	12.0372	10.6072	2.06265	0.0192917	2.94144	4.18718	2.72133	3.28332	10.597	6.035	14.638	10.4233	3.17463	0.047538	1		CDK12
F7DGS7-S383	F7DGS7	S	383	3.83793	2.88858	3.08885	3.27179	4.52224	6.46267	4.91152	7.42364	7.34207	6.13243	1.87434	0.0139657	0.446582	0.160017	0.0697463	0.225448	0.129604	0.412791	0.494334	0.345577	1.53284	0.490681	0.97612		CDK12
F7DGS7-S385	F7DGS7	S	385	3.83793	2.88858	4.06475	3.59709	4.52224	7.43149	6.16712	8.81728	8.26319	7.04026	1.95721	0.017638	2.25874	2.41632	2.40117	2.35874	2.59019	3.68691	4.23691	3.50467	1.48582	0.078097	0.999945		CDK12
F7DGS7-S1083	F7DGS7	S	1083	1.06882	1.59312	1.98099	1.54764	0.734398	0.496329	1.31823	0.752467	0.968572	0.854	0.551807	0.0406265	0.0503097	3.26624	4.62305	2.64654	0.161632	0.569463	4.38837	1.70649	0.644801	0.648492	1		CDK12
F7DGS7-S276	F7DGS7	S	276	1.66526	0.598955	0.195454	0.819891	0.104106	2.12615	3.13463	2.52577	2.69174	2.11648	2.58142	0.144884	0.144673	0.334229	0.174934	0.217945	0.117545	0.196386	0.313236	0.209056	0.959211	0.918674	0.875353		CDK12
F7DGS7-S325	F7DGS7	S	325	0.368563	0.197037	0.354371	0.306657	0.222878	0.250866	0.480616	0.240704	0.507418	0.340496	1.11035	0.728629	0.366409	0.257657	0.559739	0.394602	0.572691	1.22587	0.72859	0.842383	2.13477	0.106692	0.99993		CDK12
F7DGS7-T692	F7DGS7	T	692	2.44957	3.60415	4.38465	3.47946	5.80861	4.67503	5.68687	3.83592	4.45723	4.89273	1.40618	0.0718513	4.60492	4.99617	4.19325	4.59811	7.50806	5.31574	10.5628	7.79554	1.69538	0.106322	1		CDK12
F7DGS7-T514	F7DGS7	T	514	0.748328	0.681767	0.711144	0.713746	1.78278	2.02077	2.00813	1.40207	1.04373	1.6515	2.31384	0.00984389	0.949675	0.529671	0.853452	0.777599	0.604264	0.51544	0.358708	0.492804	0.633751	0.122708	1		CDK12
F7DGS7-T893	F7DGS7	T	893	1.36555	2.71258	1.74165	1.93993	2.68933	3.92394	4.03495	2.88545	3.71264	3.44926	1.77804	0.0185482	3.48995	4.80599	3.77311	4.02301	2.47281	2.16429	4.11369	2.91693	0.72506	0.201903	0.99984		CDK12
F7DGS7-T1244	F7DGS7	T	1244	1.66545	2.99386	0.149204	1.60284	2.44998	0.920251	2.69726	2.50006	2.10927	2.13536	1.33224	0.495988	0.243935	0.15571	0.443403	0.281016	0.110987	0.0783281	0.253371	0.147562	0.525102	0.255482	0.964268		CDK12
F7DGS7-S293	F7DGS7	S	293	0.4733	0.566504	0.294788	0.444864	0.500668	0.104164	0.848414	0.872214	0.208258	0.506744	1.1391	0.787026	1.78176	1.59635	1.7565	1.71154	2.17073	4.4869	5.38781	4.01515	2.34593	0.0743759	0.999998		CDK12
F7EQC5-S439	F7EQC5	S	439	0.890874	1.8637	1.38882	1.38113	2.75903	1.2687	3.1377	3.99943	1.57808	2.54859	1.84529	0.147532	0.646099	0.903514	0.255019	0.601544	0.706967	0.742187	0.321811	0.590322	0.981344	0.963686	0.999731		CDK13
F7EQC5-S525	F7EQC5	S	525	0.573965	1.24122	0.807104	0.874096	0.532026	0.30314	0.129006	0.427047	0.275208	0.333285	0.381291	0.0188722	2.29024	0.248694	2.74015	1.7597	0.844886	0.48374	0.17662	0.501749	0.285134	0.186762	0.976666		CDK13
F7EQC5-S315	F7EQC5	S	315	1.14049	1.27235	2.66295	1.69193	0.883371	0.651096	1.04189	0.59099	0.361153	0.7057	0.417097	0.0443655	0.121891	0.392073	0.156175	0.223379	0.149912	0.27407	0.553328	0.32577	1.45837	0.522932	1		CDK13
F7EQC5-S317	F7EQC5	S	317	1.60952	2.1758	4.11281	2.63271	2.06876	0.651096	2.29496	1.29459	1.45675	1.55323	0.589974	0.161802	1.97387	3.4634	2.37441	2.60389	0.215149	1.98061	3.28609	1.82728	0.701751	0.478656	1		CDK13
F7EQC5-S325	F7EQC5	S	325	1.19795	3.73061	6.04456	3.65771	3.29879	1.22383	1.16122	0.41838	2.9248	1.8054	0.493588	0.192501	2.95818	5.08217	3.2119	3.75075	1.1553	2.79561	4.24551	2.73214	0.728425	0.412997	0.997783		CDK13
F7EQC5-S397	F7EQC5	S	397	0.848315	1.29846	1.23305	1.12661	2.00146	1.21524	0.406481	0.808506	0.451275	0.976592	0.866842	0.724478	0.633087	0.107413	0.517997	0.419499	0.306509	0.597602	1.15868	0.687596	1.63909	0.417218	0.998312		CDK13
F7EQC5-T1245	F7EQC5	T	1245	1.52256	1.03018	0.721829	1.09152	1.99106	1.56405	1.52289	1.17451	0.514495	1.3534	1.23992	0.50584	1.06087	0.488627	0.704706	0.751402	0.25994	0.178822	0.189062	0.209275	0.278512	0.0325219	1		CDK13
F7EQC5-T871	F7EQC5	T	871	0.187994	3.21866	1.54855	1.65173	2.33175	2.99766	3.55072	2.26486	2.37531	2.70406	1.6371	0.194801	2.5219	2.24512	1.84583	2.20428	1.52631	0.902639	2.29263	1.57386	0.714002	0.231517	0.998626		CDK13
F6UU74-S49	F6UU74	S	49	1.88706	1.92854	2.31656	2.04405	5.55878	2.18678	2.36403	2.7469	2.68312	3.10792	1.52047	0.249425	1.22141	0.163207	0.0904139	0.491677	3.6545	1.45469	2.47588	2.52835	5.14231	0.0499231	1		CDK14
H9EMH6-S110	H9EMH6	S	110	1.50437	1.01326	0.568894	1.02884	0.642013	0.703089	0.917281	0.70024	0.250244	0.642573	0.624561	0.165697	0.50689	0.943918	0.443567	0.631458	0.484046	0.933617	0.869877	0.762513	1.20754	0.567942	0.995967		CDK16
A0A1D5Q1T8-S180	A0A1D5Q1T8	S	180	1.01127	0.256893	0.0694518	0.44587	0.180491	0.667196	0.589882	0.578285	0.317542	0.466679	1.04667	0.934777	0.446167	0.361962	0.463393	0.423841	0.619347	0.74563	0.285537	0.550171	1.29806	0.420252	0.999663		CDK17
F6Z598-S132	F6Z598	S	132	0.168725	0.0685571	0.208294	0.148525	0.273539	0.436098	0.0881995	0.287955	0.0979856	0.236755	1.59404	0.375032	0.177073	1.31468	0.0849892	0.525582	3.62277	1.94932	0.134137	1.90207	3.61898	0.272312	0.996362		CDK18
F7DIG6-S1855	F7DIG6	S	1855	1.11325	1.70771	2.84458	1.88851	4.80435	2.46759	5.57937	1.37495	1.81554	3.20836	1.69888	0.304738	0.127672	4.23064	2.16505	2.17445	0.132129	5.09239	7.79936	4.3413	1.9965	0.441395	0.995832		CDK5RAP2
F7DIG6-S1318	F7DIG6	S	1318	4.3836	0.0604311	0.305752	1.58326	7.77188	7.24568	12.5232	9.76442	9.65622	9.39228	5.93224	0.00282102	0.736806	1.36798	0.221592	0.775458	0.359355	1.75947	2.74458	1.62113	2.09055	0.332266	0.930166		CDK5RAP2
F6XZK0-S164	F6XZK0	S	164	2.58866	4.4556	2.4469	3.16372	4.48029	5.73163	6.85166	6.0675	6.42212	5.91064	1.86826	0.00857995	1.85518	2.85695	0.110181	1.60744	14.6243	9.9911	18.9192	14.5115	9.02774	0.00877978	1		CDK7
F6XZK0-T170	F6XZK0	T	170	1.00321	2.34517	1.80205	1.71681	0.581889	0.212737	0.053468	1.3612	0.478642	0.537587	0.313131	0.0294367	1.51145	2.85077	1.73747	2.03323	0.209148	0.283167	0.202982	0.231766	0.113989	0.012219	0.999985		CDK7
H9ER67-S179	H9ER67	S	179	0.0676749	0.906986	0.0530791	0.34258	1.24685	0.610045	0.500096	0.494702	0.884765	0.747291	2.18136	0.200266	0.128335	0.170216	0.630619	0.309723	0.832493	0.282678	0.41811	0.511094	1.65016	0.432083	0.912709		CDR2L
G7N2W9-S21	G7N2W9	S	21	47.6476	78.7229	82.5749	69.6485	57.3664	44.6819	59.2516	56.1284	53.0044	54.0865	0.776564	0.12624	10.7632	18.7025	8.89382	12.7865	63.0061	57.5616	82.4327	67.6668	5.29205	0.00250542	0.998955	Phosphatidate cytidylyltransferase	CDS2
G7N2W9-S33	G7N2W9	S	33	1.70291	7.12196	14.8215	7.88212	12.6918	4.87149	4.91566	2.07836	17.3134	8.37414	1.06242	0.920169	3.59903	29.0441	8.13871	13.5939	51.027	52.6991	48.2274	50.6511	3.72601	0.00955223	0.974242	Phosphatidate cytidylyltransferase	CDS2
F7CFV2-S34	F7CFV2	S	34	7.22537	5.97767	2.75189	5.31831	0.130765	8.29714	16.383	8.3909	22.0806	11.0565	2.07894	0.305049	0.409881	0.644729	0.0258847	0.360165	1.2911	0.095002	1.99271	1.12627	3.12709	0.258843	1		CDYL
I2CUK0-S230	I2CUK0	S	230	7.07226	0.175262	0.131951	2.45982	2.71976	1.161	1.65223	0.0922012	11.5687	3.43878	1.39798	0.772746	2.7971	8.47729	7.68207	6.31882	0.115228	0.128537	0.157388	0.133718	0.0211618	0.0252833	0.907357		CEBPB
F6Z8Q7-S167	F6Z8Q7	S	167	0.129506	13.7785	9.90431	7.93744	8.67477	2.23947	1.7798	4.75539	0.249259	3.53974	0.445955	0.26264	4.77138	16.7801	6.18688	9.24611	3.55689	0.222071	0.141091	1.30668	0.141323	0.114979	0.858799		CEBPD
A0A5F7ZIZ5-S812	A0A5F7ZIZ5	S	812	0.877046	0.419699	0.509483	0.602076	0.450682	1.28349	0.981707	0.454938	0.790532	0.792269	1.3159	0.450541	0.348559	0.205848	0.819955	0.458121	0.30586	0.304152	0.393218	0.33441	0.729961	0.546185	1		CEBPZ
A0A5F7ZIZ5-S629	A0A5F7ZIZ5	S	629	7.82842	7.23515	2.2936	5.78573	6.82397	6.27148	9.59502	4.22025	6.31703	6.64555	1.14861	0.635184	0.423172	0.587846	0.24935	0.420123	1.49999	1.16363	1.9497	1.53777	3.6603	0.010736	1		CEBPZ
F7AJX7-S17	F7AJX7	S	17	3.42672	13.282	13.4526	10.0538	10.7544	10.097	14.5118	12.1687	8.71289	11.249	1.11888	0.679585	1.47906	1.0289	0.773288	1.09375	5.27984	8.02224	0.107723	4.46994	4.08681	0.220839	0.996324		CENPA
F7AJX7-S19	F7AJX7	S	19	3.57902	13.9401	8.86683	8.7953	5.96838	11.5799	12.9001	15.2054	6.687	10.4682	1.1902	0.623705	0.672653	0.97794	0.813299	0.821297	3.80916	3.29465	2.46559	3.1898	3.88386	0.00411984	0.999938		CENPA
F6QJ64-S229	F6QJ64	S	229	4.05846	5.86351	9.12772	6.3499	14.7725	12.0068	13.164	0.13901	4.59116	8.93468	1.40706	0.531783	0.0832395	12.654	5.69731	6.14484	26.999	13.8722	0.354394	13.7418	2.23632	0.422357	1		CEP120
F6QJ64-T230	F6QJ64	T	230	4.05846	5.86351	9.12772	6.3499	14.7725	12.0068	13.164	0.0641102	4.59116	8.9197	1.4047	0.535605	0.105281	12.654	5.69731	6.15218	26.999	13.8722	0.102139	13.6578	2.21998	0.430662	1		CEP120
F6QJ64-T238	F6QJ64	T	238	4.05846	5.86351	9.12772	6.3499	14.7725	12.0068	13.164	0.279489	4.59116	8.96277	1.41148	0.524596	0.15879	12.654	5.69731	6.17002	26.999	13.8722	0.27729	13.7161	2.22303	0.425777	1		CEP120
F6QJ64-T244	F6QJ64	T	244	4.05846	5.86351	9.12772	6.3499	14.7725	12.0068	13.164	0.0435959	4.59116	8.91559	1.40405	0.53665	0.151438	12.654	5.69731	6.16757	26.999	13.8722	0.312992	13.728	2.22584	0.424545	1		CEP120
A0A5F8AGX9-S129	A0A5F8AGX9	S	129	1.24483	1.33505	1.40137	1.32708	1.60549	1.37359	0.656468	0.63989	1.12482	1.08005	0.813853	0.375567	0.204622	0.231797	0.183087	0.206502	0.241262	0.0695632	0.220699	0.177175	0.857981	0.627785	0.867087		CEP128
A0A5F8AGX9-S954	A0A5F8AGX9	S	954	4.42414	2.54524	4.62506	3.86482	5.25405	3.50083	5.59882	4.62849	4.93096	4.78263	1.23748	0.226085	0.0614169	3.55477	2.77472	2.1303	3.49215	0.273784	3.14211	2.30268	1.08092	0.912287	1		CEP128
A0A5F7ZQH0-S537	A0A5F7ZQH0	S	537	0.540627	2.31104	6.03223	2.9613	1.55489	0.69579	5.6953	0.879323	1.32212	2.02948	0.685336	0.605895	0.71884	1.69493	0.784955	1.06624	0.145749	0.176827	0.184791	0.169123	0.158615	0.0465531	0.999272		CEP164
A0A5F7ZQH0-S490	A0A5F7ZQH0	S	490	1.94697	1.64886	2.85166	2.14916	2.1179	1.11891	1.86648	0.0713066	1.11295	1.25751	0.585115	0.153017	0.683453	0.779353	0.803636	0.755481	0.610468	0.29188	0.428123	0.44349	0.58703	0.0347995	1		CEP164
A0A5F7ZQH0-S1022	A0A5F7ZQH0	S	1022	0.744708	1.29482	0.123608	0.721047	3.79783	0.0989157	1.33615	1.66544	1.538	1.68727	2.34003	0.290251	0.210943	0.369292	0.250839	0.277025	0.234062	0.0846938	0.263575	0.19411	0.700697	0.319374	1		CEP164
F6R8Z2-S728	F6R8Z2	S	728	6.27818	2.13493	0.102548	2.83855	0.139927	2.40231	1.27491	0.196761	0.752225	0.953226	0.335814	0.238004	1.62877	0.786249	1.8575	1.42417	0.149835	0.645728	0.280187	0.358583	0.251784	0.0408616	0.985394		CEP170
F6R8Z2-S246	F6R8Z2	S	246	1.94091	4.3715	5.13131	3.81457	2.436	10.4837	11.1088	4.40947	7.77636	7.24286	1.89874	0.195799	0.55305	0.822673	0.580918	0.652214	1.41948	2.61913	1.72004	1.91955	2.94314	0.0267465	1		CEP170
F6R8Z2-S249	F6R8Z2	S	249	1.94091	5.95338	6.13532	4.67654	4.57796	12.5916	13.6153	6.83103	9.93237	9.50965	2.03348	0.0993738	0.989894	1.4239	1.03275	1.14885	2.2275	3.55663	3.42651	3.07021	2.67243	0.0124694	1		CEP170
F6R8Z2-S356	F6R8Z2	S	356	2.51961	0.946156	0.202076	1.22262	1.55816	1.79033	0.889272	1.01137	0.478244	1.14547	0.936905	0.900236	0.60443	0.715117	1.14669	0.82208	0.601248	0.712256	0.813631	0.709045	0.862501	0.556582	0.999949		CEP170
F6R8Z2-S520	F6R8Z2	S	520	1.52427	0.639697	0.45194	0.871971	0.949787	0.657698	0.4274	0.0788317	0.104478	0.443639	0.508777	0.238721	1.82075	0.104088	1.11405	1.01296	0.1054	0.663724	0.218878	0.329334	0.325119	0.263905	0.999996		CEP170
A0A5F8ABI3-S360	A0A5F8ABI3	S	360	0.933532	0.684078	0.743478	0.787029	0.848189	0.668174	0.741813	0.706759	0.662153	0.725418	0.921716	0.419707	0.703392	1.21611	1.41102	1.11017	0.85984	1.23797	0.229804	0.775871	0.698875	0.407941	0.999918		CEP170B
A0A5F8ABI3-S829	A0A5F8ABI3	S	829	0.458531	0.122678	0.376942	0.319384	0.188904	0.35402	0.55028	0.217515	0.118837	0.285911	0.895197	0.799012	2.42356	0.162089	2.53487	1.70684	0.197141	0.171118	0.22278	0.197013	0.115426	0.122573	1		CEP170B
A0A5F8ABI3-S853	A0A5F8ABI3	S	853	2.09294	1.60125	1.25912	1.6511	1.15872	0.366012	1.59588	1.6603	0.656434	1.08747	0.658632	0.19143	0.139311	0.148657	0.203207	0.163725	0.155549	0.151028	0.23699	0.181189	1.10667	0.637527	1		CEP170B
A0A5F8ABI3-S655	A0A5F8ABI3	S	655	1.05072	0.382359	0.283267	0.572116	0.346226	0.145146	0.326281	0.436546	0.540685	0.358977	0.627455	0.319768	1.78441	0.514198	4.05268	2.1171	0.473972	0.820732	0.275767	0.52349	0.247268	0.202686	1		CEP170B
A0A5F8ABI3-S772	A0A5F8ABI3	S	772	0.680947	1.62682	2.2214	1.50972	1.04071	0.536256	1.18056	1.29922	0.65466	0.942281	0.624142	0.188763	0.423676	0.215363	0.697334	0.445457	0.53719	0.10748	0.723074	0.455915	1.02348	0.965853	1		CEP170B
A0A5F8ABI3-T542	A0A5F8ABI3	T	542	0.0803437	0.360083	0.23881	0.226412	0.228323	0.379619	0.533542	0.0845668	0.441827	0.333575	1.47331	0.411967	0.566552	0.0705777	0.538919	0.392016	0.351079	0.0930013	0.37134	0.271807	0.693356	0.549571	0.999937		CEP170B
A0A5F8AAV2-S695	A0A5F8AAV2	S	695	1.97557	1.92961	3.10902	2.33806	2.7617	1.74987	2.21365	2.55829	2.71279	2.39926	1.02617	0.876563	2.32169	1.65445	2.22396	2.0667	1.2395	0.140231	1.56189	0.980543	0.474449	0.0855069	0.99997		CEP350
A0A5F8AAV2-S939	A0A5F8AAV2	S	939	1.21171	0.450214	0.782591	0.814838	0.519956	0.680619	0.680572	1.73532	0.786255	0.880545	1.08064	0.849708	0.873456	0.501229	1.25899	0.877892	0.465762	0.408266	0.610265	0.494765	0.563582	0.166523	1		CEP350
A0A5F8AAV2-T878	A0A5F8AAV2	T	878	1.3336	1.29054	0.714942	1.11303	1.54488	1.52248	2.14764	1.08875	2.72688	1.80613	1.62271	0.139723	0.717752	0.87274	0.62188	0.737457	0.275738	0.389421	0.841324	0.502161	0.680936	0.277944	1		CEP350
F6W633-S34	F6W633	S	34	0.226126	0.102069	0.598856	0.309017	0.253318	0.0785233	0.0620545	0.112479	0.122756	0.125826	0.407182	0.171314	0.0961176	0.106505	0.200644	0.134422	0.324298	0.159211	0.158953	0.214154	1.59315	0.282935	0.832651		CEP57
F7EN86-S495	F7EN86	S	495	0.213212	0.120506	0.141392	0.15837	0.116821	0.321284	0.22723	0.0609852	0.209953	0.187255	1.18239	0.666375	0.0709245	0.204849	0.122814	0.132863	0.162036	0.0778861	0.258711	0.166211	1.251	0.635877	0.999512		CEP63
A0A5F8A2C3-S478	A0A5F8A2C3	S	478	6.8425	6.98586	6.15667	6.66167	9.39732	3.71905	4.26359	8.47878	4.03421	5.97859	0.89746	0.691048	0.217762	0.241483	0.224178	0.227808	0.169505	0.395168	0.267468	0.27738	1.21761	0.492605	0.999807		CEP68
A0A1D5Q8I5-S313	A0A1D5Q8I5	S	313	0.441944	0.666702	0.986483	0.698376	0.554397	0.465315	0.755519	0.426714	0.76227	0.592843	0.848888	0.505766	0.302977	0.266256	0.236438	0.268557	0.272926	0.371665	0.144888	0.26316	0.979901	0.940899	0.999998		CEP70
A0A5F8AB31-S21	A0A5F8AB31	S	21	7.63395	13.1686	18.2683	13.0236	16.1758	7.74421	8.57434	10.369	8.62918	10.2985	0.790755	0.403363	44.2342	40.6791	31.2157	38.7097	35.9915	16.1301	0.384185	17.5019	0.452133	0.126363	1		CETN2
A0A5F8AGC0-S486	A0A5F8AGC0	S	486	1.90652	0.933413	1.0138	1.28458	0.159657	0.812721	0.478166	0.974824	0.401565	0.565387	0.440135	0.0533901	1.17724	0.184851	0.963103	0.775066	0.306572	0.134981	0.158198	0.199917	0.257935	0.133598	1		CGNL1
A0A5F8AGC0-S708	A0A5F8AGC0	S	708	0.718185	0.437963	0.172967	0.443038	0.174913	0.110706	0.244902	1.52296	0.125661	0.435829	0.983729	0.985535	0.666869	0.246629	0.702437	0.538645	0.188765	0.0983069	0.102317	0.129796	0.240968	0.052002	0.999999		CGNL1
A0A5F8AGC0-S198	A0A5F8AGC0	S	198	17.82	15.4829	13.1812	15.4947	11.4766	8.0398	5.09621	9.33562	15.7569	9.94103	0.641576	0.0741126	1.52819	2.02966	0.0700434	1.2093	0.129243	1.13503	0.305968	0.523413	0.432823	0.360301	0.996674		CGNL1
A0A5F8AGC0-S202	A0A5F8AGC0	S	202	16.0527	14.7842	25.3808	18.7392	11.4766	8.0398	1.78807	8.65226	23.7846	10.7483	0.57357	0.190234	1.52819	2.02966	0.941917	1.49992	0.190758	1.13503	0.210358	0.512048	0.341383	0.0893925	0.956121		CGNL1
A0A5F8AGC0-S414	A0A5F8AGC0	S	414	4.32261	2.28996	3.81737	3.47665	2.84827	4.91513	4.81658	3.78979	3.04646	3.88325	1.11695	0.596513	1.03338	1.25144	0.596779	0.960534	0.124312	0.867903	0.873168	0.621794	0.647342	0.342086	1		CGNL1
A0A5F8AGC0-S261	A0A5F8AGC0	S	261	21.0407	39.1528	32.2627	30.8187	14.557	8.13601	4.59452	7.65036	21.9977	11.3871	0.369487	0.013922	18.3899	15.0475	13.126	15.5211	15.2717	14.2153	20.488	16.6583	1.07327	0.669731	1		CGNL1
A0A5F8AGC0-S283	A0A5F8AGC0	S	283	5.01624	3.45607	4.47874	4.31702	2.53614	2.52712	1.17609	1.78115	0.835369	1.77117	0.410277	0.00421986	59.8653	2.54703	57.5336	39.9819	39.6881	55.4328	0.298598	31.8065	0.795522	0.759062	1		CGNL1
G7NJP8-S417	G7NJP8	S	417	3.28365	2.6854	4.80357	3.59088	2.45183	2.87443	1.70675	3.24573	2.09617	2.47498	0.689242	0.105889	1.67389	2.03058	1.91096	1.87181	1.40802	1.50727	2.13538	1.68355	0.899425	0.494434	1		CHAMP1
G7NJP8-S108	G7NJP8	S	108	2.23429	2.86804	2.8272	2.64318	2.59495	2.70989	3.19543	1.88824	3.10779	2.69926	1.02122	0.875945	1.96196	1.83457	1.92077	1.90576	1.19328	1.72399	4.09405	2.33711	1.22634	0.654157	0.999997		CHAMP1
G7NJP8-S477	G7NJP8	S	477	6.48785	8.62638	6.42497	7.17973	7.6407	5.77062	5.22362	6.73589	9.4583	6.96583	0.970207	0.855906	1.85695	2.51215	2.09369	2.15426	1.93211	1.12991	4.16268	2.40823	1.11789	0.797732	1		CHAMP1
G7NJP8-S654	G7NJP8	S	654	0.796018	0.0809704	2.44304	1.10667	1.41042	1.34889	6.25487	6.3204	0.0746127	3.08184	2.78477	0.325742	0.167974	2.04202	1.69781	1.3026	1.3544	0.53247	0.167186	0.684686	0.52563	0.411452	0.844062		CHAMP1
G7NJP8-S245	G7NJP8	S	245	7.1052	11.5103	17.4176	12.011	12.7019	8.09579	19.8531	12.6186	11.7482	13.0035	1.08263	0.777109	0.144059	0.0808207	1.98032	0.735066	1.53428	0.100887	0.875467	0.836878	1.13851	0.898314	0.959841		CHAMP1
G7NJP8-S248	G7NJP8	S	248	12.8573	24.4371	34.9307	24.075	28.1064	15.8434	19.968	21.3675	24.6846	21.994	0.91356	0.714354	1.60577	1.51036	2.12876	1.7483	1.36243	1.05145	0.167627	0.8605	0.492193	0.0941703	0.985984		CHAMP1
G7NJP8-S265	G7NJP8	S	265	7.9162	20.1146	14.1971	14.076	20.6979	14.0244	15.4488	15.0663	21.3264	17.3127	1.22995	0.362377	1.40182	1.22846	2.02956	1.55328	0.0887926	0.843544	0.304423	0.412253	0.265409	0.0261332	0.795009		CHAMP1
G7NJP8-S428	G7NJP8	S	428	16.7241	17.0214	23.2256	18.9904	10.9637	16.0378	9.24448	11.9715	8.3701	11.3175	0.595961	0.0175025	3.97938	4.91657	4.02433	4.30676	1.98377	2.84388	8.44185	4.42316	1.02703	0.957391	1		CHAMP1
G7NJP8-S433	G7NJP8	S	433	6.98819	5.68451	6.20205	6.29158	3.21099	6.59201	3.75332	3.85952	0.622039	3.60758	0.573397	0.0839529	0.253945	0.246772	0.613878	0.371532	0.129424	0.158762	0.215697	0.167961	0.452078	0.175473	0.964824		CHAMP1
G7NJP8-S437	G7NJP8	S	437	9.80137	12.8851	14.1714	12.286	12.4872	10.8554	9.81861	8.85025	8.31126	10.0646	0.819192	0.156668	13.388	17.2421	16.485	15.705	20.2887	7.08173	0.158793	9.17641	0.584297	0.339225	1		CHAMP1
G7NJP8-S508	G7NJP8	S	508	0.900647	0.394877	1.12867	0.808064	0.267905	0.508787	0.313785	0.40324	0.371198	0.372983	0.461576	0.0408793	25.8423	10.4722	33.8174	23.3773	21.4811	17.4807	14.1266	17.6961	0.756978	0.472679	0.993774		CHAMP1
G7NJP8-S446	G7NJP8	S	446	3.96154	5.38504	4.13363	4.4934	3.95596	5.53823	4.1864	2.54059	5.87993	4.42022	0.983714	0.935229	6.15128	6.99278	1.79437	4.97948	6.76077	3.83058	6.77861	5.78998	1.16277	0.689439	0.997936		CHAMP1
G7NJP8-S453	G7NJP8	S	453	0.577585	1.64554	0.739787	0.987639	0.823988	0.763895	2.38379	0.744148	1.00378	1.14392	1.15824	0.757313	3.27361	3.4021	3.4856	3.3871	2.29737	2.12986	4.57311	3.00011	0.885746	0.650043	1		CHAMP1
G7NJP8-S283	G7NJP8	S	283	45.5871	86.4082	107.055	79.6833	48.28	50.5327	61.3619	77.992	82.06	64.0453	0.803748	0.368773	10.8871	11.9198	15.0013	12.6027	9.19587	6.58198	21.0172	12.265	0.973206	0.945118	0.999584		CHAMP1
G7NJP8-S287	G7NJP8	S	287	7.73069	18.682	21.8085	16.0737	9.68458	13.3275	17.9741	16.7709	27.97	17.1454	1.06667	0.841816	7.60761	10.1242	13.1589	10.2969	7.02514	5.57015	17.7532	10.1162	0.982446	0.96745	0.998965		CHAMP1
G7NJP8-S460	G7NJP8	S	460	0.0858692	0.057228	4.50148	1.54819	2.47157	2.13642	3.38134	0.189848	3.88254	2.41235	1.55817	0.552245	2.27214	2.26639	3.77504	2.77119	3.02716	1.78262	0.180364	1.66338	0.600239	0.314872	0.898989		CHAMP1
G7NJP8-S215	G7NJP8	S	215	6.09375	6.70297	8.67383	7.15685	9.11727	6.88248	6.65978	6.18775	0.0504095	5.77954	0.807553	0.536815	2.38361	3.83313	2.97735	3.0647	1.73633	1.99468	0.233494	1.3215	0.431202	0.0653552	1		CHAMP1
G7NJP8-S205	G7NJP8	S	205	1.37795	1.67679	1.0601	1.37161	0.509428	0.422614	0.857572	1.6665	1.09606	0.910434	0.663771	0.207285	0.530076	0.521437	0.63243	0.561314	0.417456	0.193338	0.22023	0.277008	0.493499	0.0229065	1		CHAMP1
G7NJP8-S320	G7NJP8	S	320	5.327	1.03494	0.154093	2.17201	0.0636454	0.209302	0.109846	0.682407	0.18245	0.24953	0.114884	0.153305	0.478124	0.302997	1.09609	0.625737	0.287548	0.429613	0.292635	0.336598	0.537923	0.303339	0.999999		CHAMP1
G7NJP8-S309	G7NJP8	S	309	8.96204	3.60608	3.35018	5.3061	3.13696	3.71966	1.6017	2.51095	2.03567	2.60099	0.490189	0.107042	1.50594	1.26745	1.9796	1.58433	1.40469	1.8687	1.86056	1.71132	1.08015	0.650147	0.999966		CHAMP1
G7NJP8-S387	G7NJP8	S	387	2.10271	1.72761	2.13129	1.9872	1.08611	0.914359	0.896546	0.647392	1.17776	0.944434	0.475258	0.000510097	0.705026	0.264161	1.0316	0.666929	0.172954	0.251508	1.77545	0.733304	1.09952	0.912451	0.998626		CHAMP1
G7NJP8-S543	G7NJP8	S	543	15.8056	9.06494	9.7775	11.5494	0.177179	0.0840508	4.53189	9.27784	9.17784	4.64976	0.402599	0.0696828	6.00517	0.137604	8.43503	4.85927	4.41559	4.46771	7.55254	5.47862	1.12746	0.828092	0.999972		CHAMP1
G7NJP8-S406	G7NJP8	S	406	2.91272	1.52443	4.86998	3.10238	1.62565	2.90707	3.03234	1.41505	1.9818	2.19238	0.706678	0.317408	0.0914105	0.692565	1.0447	0.609558	0.204523	0.267893	0.294838	0.255751	0.419569	0.274399	0.999996		CHAMP1
F7G3N0-S50	F7G3N0	S	50	0.318483	1.00854	1.17694	0.834657	1.19168	1.19765	0.624201	0.414039	1.28847	0.943207	1.13005	0.733458	0.885297	5.17137	0.733708	2.26346	3.05803	7.77249	4.83957	5.22336	2.30769	0.213215	1		CHCHD3
A0A1D5QDQ5-S1617	A0A1D5QDQ5	S	1617	1.3841	2.0045	1.22844	1.53901	0.0945572	0.0700371	0.0580363	0.139973	0.049835	0.0824877	0.0535977	0.000160446	4.78465	2.39059	4.07258	3.74927	2.22736	3.56872	3.05217	2.94942	0.786665	0.379391	0.99904		CHD1
A0A1D5QDQ5-S1629	A0A1D5QDQ5	S	1629	0.743378	0.106281	0.0925562	0.314072	0.317542	0.311966	0.269798	0.236529	0.0619967	0.239566	0.762776	0.674291	0.124552	1.05267	1.01807	0.731766	0.311242	1.46341	0.158696	0.64445	0.880677	0.872803	1		CHD1
A0A1D5QDQ5-S1627	A0A1D5QDQ5	S	1627	0.635293	0.156016	0.0976875	0.296332	0.0591336	0.204815	0.251809	0.192212	0.0651075	0.154615	0.521764	0.333741	0.56628	0.143734	0.441756	0.383924	0.307667	0.156404	0.364605	0.276225	0.71948	0.484372	0.827211		CHD1
F7FQ31-S1369	F7FQ31	S	1369	0.646233	1.47639	2.70179	1.60814	2.72058	1.90109	2.58256	0.902192	1.97185	2.01566	1.25341	0.530157	1.63667	0.699416	0.928605	1.08823	1.50227	2.29609	0.141299	1.31322	1.20675	0.760556	1		CHD2
F7FQ31-S1373	F7FQ31	S	1373	1.76481	3.21181	7.40828	4.1283	7.56667	5.64874	6.18244	3.78843	6.45295	5.92785	1.43591	0.271629	3.31893	3.15634	2.28794	2.92107	1.50227	2.29609	0.361934	1.38676	0.474745	0.0764394	1		CHD2
F7FQ31-S1721	F7FQ31	S	1721	1.04095	0.36875	0.152019	0.520572	0.0850233	0.412198	0.434138	1.34114	0.444397	0.54338	1.04381	0.948982	0.768519	1.12022	0.42966	0.772798	0.16621	0.141271	0.567932	0.291804	0.377594	0.118445	1		CHD2
F7FQ31-S1788	F7FQ31	S	1788	2.45193	1.95497	2.66939	2.35876	0.980651	1.06018	1.49284	1.08227	0.453828	1.01395	0.429868	0.0024929	7.09177	4.7957	5.47665	5.78804	3.21312	4.83775	6.88182	4.97757	0.859975	0.555388	0.999999		CHD2
F7FQ31-S1794	F7FQ31	S	1794	2.45193	1.95497	5.53778	3.31489	3.72607	3.46844	5.31581	3.81248	2.96474	3.85751	1.16369	0.59689	7.09177	4.7957	5.47665	5.78804	3.21312	4.83775	6.88182	4.97757	0.859975	0.555388	0.999754		CHD2
F7FQ31-S1800	F7FQ31	S	1800	0.906294	1.67219	3.50326	2.02725	2.23223	1.52065	1.95959	0.13561	1.28857	1.42733	0.704072	0.449483	3.27912	3.20746	2.22224	2.90294	0.213216	2.32983	1.14443	1.22916	0.423418	0.0753546	0.999988		CHD2
F6ZS61-S1511	F6ZS61	S	1511	2.05176	5.57484	7.90819	5.17827	5.01532	3.26612	2.91871	3.49258	2.61168	3.46088	0.668347	0.254002	3.774	5.49993	7.73718	5.67037	2.30092	3.30035	9.37565	4.99231	0.880421	0.798904	1		CHD4
F6ZS61-S1515	F6ZS61	S	1515	10.1633	10.9336	14.7721	11.9563	12.0052	20.3801	17.1242	12.9615	16.1007	15.7143	1.31431	0.147323	7.19521	11.1147	15.1465	11.1521	5.16402	3.26836	15.9102	8.11421	0.727592	0.541448	0.999279		CHD4
F6ZS61-S85	F6ZS61	S	85	2.14217	4.33106	7.2361	4.56977	4.03409	4.87087	14.209	5.59847	5.60742	6.86397	1.50204	0.428506	4.62962	3.54562	4.03328	4.06951	5.27059	4.47678	7.36986	5.70575	1.40207	0.149333	1		CHD4
F6ZS61-S88	F6ZS61	S	88	0.257418	0.369713	0.587914	0.405015	0.106467	1.16197	1.33036	0.441945	0.708299	0.74981	1.85131	0.3071	6.72741	4.60654	5.45704	5.597	13.4252	5.09821	10.1928	9.57207	1.71021	0.187154	1		CHD4
F6ZS61-S1582	F6ZS61	S	1582	1.19714	0.450085	0.273575	0.640267	0.12655	0.930165	0.87869	0.599097	0.291485	0.565197	0.882753	0.807787	0.220341	0.505701	0.273521	0.333188	0.357951	0.0890649	0.430423	0.29248	0.877822	0.779382	0.999844		CHD4
F6ZS61-S495	F6ZS61	S	495	1.40781	2.07886	2.2244	1.90369	2.37452	1.34266	0.119591	2.31341	0.135547	1.25714	0.660372	0.382694	0.220216	0.05866	0.101129	0.126668	0.0859106	0.696761	1.6466	0.809756	6.39272	0.209	0.968931		CHD4
F6ZS61-T1533	F6ZS61	T	1533	1.36971	3.1489	2.00556	2.17472	1.29046	2.01515	0.749439	1.27801	0.159976	1.09861	0.505171	0.103408	1.31369	0.0523213	1.52131	0.96244	0.379351	0.460498	1.00591	0.615253	0.639263	0.525175	0.99952		CHD4
A0A1D5QRB9-S2531	A0A1D5QRB9	S	2531	0.580716	0.810768	1.44396	0.945147	0.902165	0.458066	0.462255	0.86993	0.70205	0.678893	0.718294	0.286239	1.31206	0.999737	1.62939	1.31373	0.911846	0.695772	1.28521	0.964276	0.734	0.235265	0.999999		CHD7
A0A5F7ZDY6-S1911	A0A5F7ZDY6	S	1911	4.37265	4.66691	3.12597	4.05517	2.49666	5.21146	4.77048	6.54516	7.67011	5.33877	1.31653	0.331939	0.0413027	0.143981	1.73682	0.640702	1.17657	1.06192	0.969465	1.06932	1.66898	0.480913	0.999567		CHD8
A0A5F7ZDY6-S1924	A0A5F7ZDY6	S	1924	0.0734138	4.24685	0.153242	1.49117	0.111122	4.17614	12.86	14.1665	13.8462	9.03199	6.05699	0.107385	0.186628	0.183663	0.330386	0.233559	0.103879	0.382185	2.00785	0.831306	3.55929	0.372433	0.846071		CHD8
A0A5F8AR41-S83	A0A5F8AR41	S	83	0.587394	0.67677	0.778128	0.680764	0.924496	0.42831	0.0479431	0.626701	0.40846	0.487182	0.71564	0.361114	0.202576	0.0515519	1.44423	0.566118	0.124606	1.20365	2.48878	1.27235	2.24749	0.434252	1		CHGB
A0A5F8AR41-S136	A0A5F8AR41	S	136	1.09307	0.99227	0.770469	0.951937	1.23669	0.490449	0.290845	2.04781	0.52285	0.917729	0.964065	0.940378	2.87679	0.204739	3.14139	2.07431	0.377311	1.46295	4.68362	2.17463	1.04836	0.952938	1		CHGB
A0A5F8AR41-S358	A0A5F8AR41	S	358	0.89662	0.664081	0.673178	0.744627	0.120447	0.755814	0.878766	1.36835	0.784531	0.781583	1.04963	0.89599	0.689918	1.19609	0.925384	0.937132	0.700123	0.422237	1.9267	1.01635	1.08454	0.878111	1		CHGB
F7GEL2-S187	F7GEL2	S	187	1.32953	2.4742	0.778311	1.52735	1.72385	0.688688	0.402193	1.51077	0.565201	0.978141	0.640418	0.322643	0.251752	1.09192	1.0263	0.789993	1.20863	0.979462	0.206451	0.798181	1.01036	0.98487	0.999828		CHMP2B
F7GEL2-S199	F7GEL2	S	199	9.63486	21.9559	25.4688	19.0199	21.4505	16.2187	18.6923	17.1763	0.0806961	14.7237	0.774122	0.509275	4.33108	8.29832	3.15929	5.26289	6.27258	4.17468	10.9834	7.14354	1.35734	0.500751	1		CHMP2B
H9EQE2-S417	H9EQE2	S	417	8.21556	7.41437	10.2213	8.61708	7.8858	7.74115	9.21799	11.1885	7.36097	8.67887	1.00717	0.957645	1.25605	1.20341	0.803564	1.08767	0.666486	0.888517	1.35458	0.969861	0.891683	0.659568	1		CHMP7
A0A1D5R6I4-T7	A0A1D5R6I4	T	7	0.959052	0.740099	1.36093	1.02003	1.09413	0.200757	0.48616	1.12178	0.278738	0.636314	0.623822	0.242065	0.430004	2.27291	2.0748	1.59257	1.22259	0.563984	0.776384	0.854318	0.53644	0.29654	0.999997		CHP1
A0A1D5R6C9-S1813	A0A1D5R6C9	S	1813	4.55011	6.15966	3.78562	4.8318	2.5201	1.85549	2.78149	1.27456	7.41451	3.16923	0.655911	0.32318	1.77005	1.09986	1.73167	1.53386	1.53812	0.589273	2.08751	1.40497	0.91597	0.804959	0.812838		CIC
A0A1D5R6C9-S1405	A0A1D5R6C9	S	1405	5.93032	1.41273	1.26695	2.87	0.780766	0.527931	0.169884	0.0733291	0.0547813	0.321338	0.111965	0.0656753	0.297989	0.464748	0.199707	0.320815	0.151418	0.108087	0.127834	0.129113	0.402454	0.0707289	1		CIC
A0A1D5R6C9-S1082	A0A1D5R6C9	S	1082	4.54776	3.42387	3.23249	3.73471	6.75406	4.1842	2.036	4.97818	3.21686	4.23386	1.13365	0.667852	2.87768	0.871573	2.17536	1.97487	1.07432	1.52006	1.39632	1.33023	0.673581	0.344953	0.948481		CIC
A0A1D5QS29-S1793	A0A1D5QS29	S	1793	2.4055	2.1391	0.11778	1.55413	3.42442	1.25904	1.66709	5.79555	3.78823	3.18687	2.05058	0.224771	0.658648	0.622691	0.209849	0.497063	0.406571	0.367458	1.74783	0.84062	1.69118	0.510415	1		CKAP5
A0A1D5QH76-S241	A0A1D5QH76	S	241	1.30628	0.0916088	0.137468	0.511784	0.0846089	0.927696	0.793635	2.78638	0.912016	1.10087	2.15104	0.410093	0.97887	0.943483	0.885946	0.9361	0.390023	1.27624	1.03714	0.901133	0.962646	0.901796	1		CLASP2
F6X5U1-S402	F6X5U1	S	402	2.831	1.04235	4.48088	2.78475	2.37575	1.53116	1.76158	2.41021	0.119561	1.63965	0.588798	0.256646	4.73592	6.46776	3.82615	5.00994	3.07852	3.97238	11.1367	6.06253	1.2101	0.71305	1		CLCC1
H9EMZ8-S156	H9EMZ8	S	156	0.0866667	3.28306	4.67774	2.68249	8.90774	12.0238	16.1471	9.05928	12.2919	11.686	4.35639	0.00433562	0.851543	2.39859	0.273574	1.17457	3.1121	0.087014	4.51832	2.57248	2.19015	0.390525	0.943517	Chloride intracellular channel protein	CLIC1
F7B3Z0-S288	F7B3Z0	S	288	17.3341	2.75848	0.144243	6.74559	17.5759	12.9412	23.5745	32.3681	23.9586	22.0837	3.27379	0.0398462	9.18371	1.8396	7.72072	6.24801	0.129938	0.827468	0.105827	0.354411	0.0567238	0.0593231	0.999995		CLINT1
F7B3Z0-T283	F7B3Z0	T	283	0.462531	0.139246	0.135181	0.245653	0.0837634	0.979334	0.339206	0.161798	0.449253	0.402671	1.63919	0.511208	0.817245	0.297437	0.745446	0.620043	0.665362	0.622322	0.206576	0.498087	0.803311	0.606886	1		CLINT1
F7B4I0-S140	F7B4I0	S	140	3.22664	3.25311	2.58153	3.02043	1.27557	4.81256	4.81321	6.74814	4.3102	4.39194	1.45408	0.292706	0.0697996	0.126866	0.228303	0.141656	0.239785	1.3372	0.777412	0.784798	5.54016	0.114978	1		CLK1
H9FPQ9-S142	H9FPQ9	S	142	4.44251	6.45111	2.91474	4.60279	12.7249	0.252028	15.4121	7.18829	15.0606	10.1276	2.20031	0.206767	0.0903032	0.134242	0.0506192	0.0917215	0.186097	0.366667	0.641903	0.398223	4.34165	0.0852227	1		CLK2
F7GKK5-S281	F7GKK5	S	281	0.0851113	1.09132	0.838161	0.671532	0.720951	1.40476	1.12025	0.371598	1.08611	0.940735	1.40088	0.439282	0.0655766	0.0600022	0.0670701	0.0642163	0.113259	1.92175	2.05198	1.36233	21.2147	0.106654	0.771356		CLK3
F7GKK5-S283	F7GKK5	S	283	0.435066	2.57199	2.1049	1.70398	0.0941265	1.31601	1.33514	0.702887	1.05178	0.899989	0.528167	0.204958	0.075011	0.0570497	0.0580058	0.0633555	0.261826	3.05781	3.22831	2.18265	34.4508	0.0922694	1		CLK3
F7GKK5-S157	F7GKK5	S	157	3.06954	1.18954	1.28068	1.84659	2.87644	6.20351	8.46392	5.02159	3.91288	5.29567	2.86781	0.0448302	0.439423	0.653431	0.360355	0.484403	1.65821	5.83538	4.06844	3.85401	7.95621	0.0500143	0.999733		CLK3
A0A5F8AS68-S138	A0A5F8AS68	S	138	3.70816	4.04753	5.86198	4.53922	7.04028	4.88738	7.52946	6.44049	2.6503	5.70958	1.25783	0.394614	0.125741	0.277198	0.048899	0.150613	1.65238	1.16213	4.44764	2.42072	16.0725	0.091252	1		CLK4
A0A5F8AS68-S136	A0A5F8AS68	S	136	1.81666	3.23363	3.63403	2.89478	5.3805	3.28128	4.18717	4.8953	2.6503	4.07891	1.40906	0.180562	0.168929	0.135621	0.0818649	0.128805	1.02687	0.235562	2.8089	1.35711	10.5362	0.181999	1		CLK4
A0A5F8AS68-S300	A0A5F8AS68	S	300	0.522899	0.721076	0.0869187	0.443631	0.450497	1.44302	0.954938	0.412739	1.57372	0.966983	2.1797	0.185633	0.178184	0.525965	0.0892204	0.264457	0.304841	1.24122	1.81159	1.11922	4.23215	0.136041	0.834642		CLK4
F6SLF3-S301	F6SLF3	S	301	0.0367981	2.02922	3.23603	1.76735	0.169005	0.0770772	9.06117	0.136348	5.23297	2.93531	1.66086	0.659884	30.1643	53.261	2.28322	28.5695	44.4618	19.3443	87.8253	50.5438	1.76915	0.426403	1		CLMN
F6SLF3-S635	F6SLF3	S	635	10.1389	9.75023	8.67137	9.52017	7.69251	6.58505	13.1794	7.96452	6.41499	8.3673	0.878902	0.519245	79.1112	80.5485	123.129	94.263	30.8051	19.2652	79.252	43.1074	0.45731	0.0938106	1		CLMN
F6SLF3-S419	F6SLF3	S	419	0.718067	0.35193	0.659812	0.576603	0.60718	0.657514	0.902028	0.942728	0.848729	0.791636	1.37293	0.128678	1.90745	1.41841	1.28912	1.53833	0.767766	0.536355	2.96522	1.42311	0.925105	0.891986	1		CLMN
F6SLF3-S689	F6SLF3	S	689	1.22528	1.98931	0.200685	1.13843	0.941501	1.59266	2.32559	2.57341	1.32832	1.7523	1.53923	0.311773	126.449	140.926	98.6007	121.992	32.0274	25.8063	2.87509	20.2363	0.165882	0.0026275	0.996668		CLMN
F6SLF3-S713	F6SLF3	S	713	0.403574	0.340771	0.0672646	0.270537	0.0815101	0.0683144	0.615564	0.390928	0.409969	0.313257	1.15791	0.797182	9.21161	6.62191	10.2859	8.70649	3.90108	2.17185	6.89473	4.32255	0.496475	0.0670777	0.999297		CLMN
H9YYU2-S31	H9YYU2	S	31	3.16474	1.54326	2.86592	2.52464	1.66572	4.51696	5.99331	1.50353	3.02657	3.34122	1.32344	0.521439	1.99456	0.342504	0.0741334	0.803731	2.28854	15.3495	7.76702	8.46837	10.5363	0.116231	1		CLN6
G7NEE5-S102	G7NEE5	S	102	36.687	18.2904	56.6308	37.2027	64.6248	90.4151	61.1551	67.7854	83.4872	73.4935	1.97549	0.0170202	5.49457	4.06711	6.79669	5.45279	5.99868	3.7958	6.15071	5.31506	0.974741	0.906024	1		CLNS1A
H9FPR3-S176	H9FPR3	S	176	6.10561	5.8175	3.08434	5.00248	6.38229	5.27038	11.1462	8.00717	9.02269	7.96574	1.59236	0.102083	4.468	4.11411	3.04413	3.87541	0.0979378	2.09926	0.111446	0.769549	0.198572	0.0171337	0.966502		CLTA
H9FPR3-S105	H9FPR3	S	105	0.103289	0.0746187	0.145871	0.107926	0.61814	0.144294	0.547156	0.406628	0.47783	0.438809	4.06583	0.0236397	1.69689	2.77735	2.19976	2.22467	3.50012	2.58738	4.65782	3.58177	1.61002	0.114935	1		CLTA
A0A1D5REG6-S614	A0A1D5REG6	S	614	18.8209	6.97623	7.95346	11.2502	14.1077	5.28579	7.27433	5.99929	4.36308	7.40604	0.658303	0.328665	4.99282	5.18246	2.53437	4.23655	3.47636	6.62421	16.2184	8.77299	2.07078	0.312188	0.999912		CMTM4
F6ZS26-S343	F6ZS26	S	343	0.270866	0.198685	0.988768	0.486106	1.11221	1.01727	0.397369	0.240204	0.318205	0.617051	1.26937	0.685463	0.0827957	1.21794	0.146867	0.482533	0.101016	3.31873	4.24888	2.55621	5.29748	0.188449	0.999916		CNOT6
F7FNN7-S379	F7FNN7	S	379	0.771694	1.00853	0.0903538	0.623527	1.64076	0.619385	0.93209	1.27202	1.39129	1.17111	1.8782	0.129792	5.20759	3.16824	5.2091	4.52831	3.42798	0.11923	5.1623	2.90317	0.641115	0.37468	0.999975		COBLL1
F7FNN7-S950	F7FNN7	S	950	1.4393	1.39272	2.38575	1.73926	1.27535	1.01354	1.74335	1.78524	4.09339	1.98217	1.13967	0.762206	0.093615	0.377023	0.588985	0.353208	0.110518	0.198582	0.421429	0.24351	0.689424	0.555525	1		COBLL1
F7FNN7-S164	F7FNN7	S	164	2.53455	4.50513	2.33747	3.12572	3.40756	2.49167	7.64018	7.37342	5.7571	5.33399	1.70648	0.183802	0.0855867	0.132354	0.102994	0.106978	1.66718	0.153561	1.9209	1.24721	11.6586	0.107705	0.998636		COBLL1
H9FSL9-S557	H9FSL9	S	557	124.845	193.881	40.6282	119.785	154.107	10.7074	68.2992	15.1828	26.9124	55.0418	0.459506	0.227624	0.219701	10.1722	1.97989	4.12394	0.0896897	1.15007	4.31638	1.85205	0.449096	0.531251	0.96254		COBRA1
F7CXZ7-S459	F7CXZ7	S	459	0.118548	1.58841	0.996331	0.901097	0.139715	3.25316	3.36756	0.094209	3.06155	1.98324	2.20092	0.348663	0.159275	0.109154	0.0856536	0.118027	0.173879	1.89115	2.18437	1.41647	12.0012	0.107288	0.833483		COG1
F7HJH6-S533	F7HJH6	S	533	0.909823	4.04581	2.08859	2.34808	3.11764	2.2484	3.49176	0.65199	2.32392	2.36674	1.00795	0.984696	4.84719	5.17011	9.20875	6.40868	11.8959	4.90092	14.8089	10.5352	1.6439	0.27399	0.992023		COG3
F6QIS1-S6	F6QIS1	S	6	0.123785	0.525526	0.43042	0.35991	0.196504	0.511391	0.570464	0.125766	1.9208	0.664985	1.84764	0.516785	0.314798	0.082288	0.472147	0.289744	1.2002	0.585469	0.173325	0.653	2.25371	0.318541	1		COG4
F6Q4U6-S166	F6Q4U6	S	166	0.140582	0.428355	0.361826	0.310254	0.54535	0.386929	0.888828	0.604285	0.503837	0.585846	1.88828	0.0754818	0.368914	0.754606	0.100413	0.407977	2.13672	1.03132	1.30806	1.49203	3.65715	0.0471595	1		COG5
F7BJV7-S271	F7BJV7	S	271	0.143351	0.320218	0.764665	0.409411	0.621738	0.297533	0.111058	0.139539	0.0952742	0.253029	0.61803	0.439084	0.108741	0.4169	0.269069	0.264904	0.0391733	0.214696	0.108089	0.120653	0.45546	0.23242	1		COL1A1
F7BJV7-S176	F7BJV7	S	176	3.77693	6.66884	7.66939	6.03839	4.92793	2.1605	0.133638	8.20123	2.5414	3.59294	0.595016	0.273481	0.819831	0.127028	3.96836	1.63841	0.611948	1.81903	1.35077	1.26058	0.769394	0.77459	0.999309		COL1A1
A0A5F8A2N0-S123	A0A5F8A2N0	S	123	1.95973	5.36803	4.99442	4.10739	6.72897	4.33347	4.34215	5.14713	6.19105	5.34855	1.30218	0.269049	3.89493	8.32405	4.69957	5.63952	4.07695	3.88014	7.54282	5.16663	0.916149	0.80663	0.999944		COL4A3BP
A0A5F8A2N0-S126	A0A5F8A2N0	S	126	1.1642	0.852548	0.126813	0.714521	1.61175	2.28886	1.70476	2.70228	0.721046	1.80574	2.5272	0.0724247	1.70785	5.33033	9.22521	5.42113	2.18411	5.12787	5.47756	4.26318	0.786401	0.655823	0.989008		COL4A3BP
F6WKP1-S173	F6WKP1	S	173	0.541016	1.17606	1.23595	0.984341	1.30294	1.42505	1.14696	0.72981	1.28858	1.17867	1.19742	0.427672	0.346973	0.822673	0.165437	0.445028	1.49601	2.09031	1.74817	1.77816	3.99562	0.00693343	1	Coatomer subunit alpha	COPA
A0A1D5R7T2-S851	A0A1D5R7T2	S	851	1.37614	1.04288	1.22522	1.21474	0.881253	2.58238	3.53693	3.14091	0.818562	2.19201	1.8045	0.246647	0.939195	0.75257	1.39942	1.0304	1.25624	1.61766	1.63994	1.50461	1.46023	0.107059	0.999421		COPB2
F7FFE3-S13	F7FFE3	S	13	0.0863169	1.7841	0.126087	0.665501	3.81552	3.56942	2.69466	3.22516	2.6382	3.18859	4.79126	0.00266876	0.0443158	0.744554	0.356182	0.381684	0.116765	0.897974	0.524551	0.513097	1.3443	0.687033	0.999043		COPE
F7FFE3-S99	F7FFE3	S	99	1.90833	8.17883	4.34014	4.8091	7.21835	5.89251	5.91031	6.18079	6.54843	6.35008	1.32043	0.304678	5.06686	15.1047	7.68779	9.28645	29.6384	10.2022	0.466043	13.4356	1.44679	0.671644	1		COPE
F6REN0-S96	F6REN0	S	96	4.73933	3.88436	4.90796	4.51055	8.581	6.64482	7.03083	7.49578	8.21462	7.59341	1.68348	0.00116193	2.38395	3.67176	2.75146	2.93573	6.75095	4.72608	16.5531	9.34338	3.18265	0.155922	1		COQ9
G7NBX7-S443	G7NBX7	S	443	1.83603	0.456569	0.839824	1.04414	0.771904	1.33239	0.601184	0.108488	0.0879547	0.580384	0.555849	0.322433	2.2094	1.04805	1.28283	1.51343	2.2184	2.26875	2.96915	2.48543	1.64226	0.0863379	0.855959	Coronin	CORO1B
F7HCZ5-S30	F7HCZ5	S	30	0.31357	0.384745	0.184797	0.29437	0.302017	0.247602	0.237567	0.215596	0.247145	0.249985	0.849221	0.379185	0.174854	0.586473	0.329757	0.363695	0.237491	0.295591	0.451589	0.328224	0.90247	0.807097	0.997513		COX4I1
A0A1D5R7M6-S99	A0A1D5R7M6	S	99	0.664278	0.574314	1.27757	0.838721	1.05891	0.727379	1.22643	0.867223	0.733843	0.922756	1.10019	0.698429	0.29965	0.0989678	0.295917	0.231511	0.265778	0.0610358	0.172425	0.166413	0.71881	0.504403	0.986361		CPEB4
H9F5U5-S55	H9F5U5	S	55	0.368888	1.35196	0.787322	0.836056	0.600025	0.57996	1.3469	0.452457	1.24562	0.844993	1.01069	0.978912	0.667869	0.511728	0.754536	0.644711	1.7137	1.57881	1.2753	1.5226	2.36169	0.00403164	0.999765		CPNE1
F7AFL8-S13	F7AFL8	S	13	2.87996	1.76452	0.293913	1.64613	3.34505	4.5419	5.93374	4.44456	3.76602	4.40625	2.67673	0.0138467	1.03984	1.64667	0.0711663	0.919228	0.186522	0.289693	0.262588	0.246268	0.267907	0.217169	1		CRABP2
F6SRW3-S307	F6SRW3	S	307	1.36854	2.07886	0.859509	1.43564	2.97411	1.90696	1.64197	1.40515	2.55201	2.09604	1.46001	0.206635	0.0726319	0.19699	0.51814	0.262588	0.996976	0.195366	1.17212	0.788154	3.00149	0.185047	1		CRAMP1L
F6Z7G4-S326	F6Z7G4	S	326	0.223465	0.782575	0.446329	0.484123	0.419489	0.501293	0.44495	0.312019	0.599496	0.455449	0.940772	0.838145	2.98404	3.20735	3.33837	3.17659	4.03398	3.08899	6.70849	4.61048	1.4514	0.25824	1		CREB1
F6Z7G4-S257	F6Z7G4	S	257	30.9769	31.841	6.27693	23.0316	13.352	9.73698	12.9852	24.9174	23.6155	16.9214	0.734705	0.43844	2.90918	1.45375	2.06384	2.14226	1.10509	0.1029	3.27524	1.49441	0.697586	0.562385	0.981174		CREB1
F6YPQ8-S35	F6YPQ8	S	35	1.25831	0.134688	0.207104	0.533369	0.249148	0.764054	1.45229	0.160283	1.90174	0.905503	1.69771	0.504218	0.545	0.938554	0.57477	0.686108	0.134072	0.248491	0.326079	0.236214	0.344281	0.0312588	0.98509		CREM
H9FQ52-T161	H9FQ52	T	161	0.178996	0.862541	0.209877	0.417138	3.41599	1.0942	1.2413	1.65334	3.9447	2.26991	5.44162	0.060266	0.142828	0.445307	0.0889507	0.225695	0.835538	0.309131	0.143777	0.429482	1.90293	0.43695	0.999939		CRIP2
H9FQ57-S125	H9FQ57	S	125	1.17262	0.518133	0.604778	0.765176	2.93525	1.02527	0.622593	0.621906	0.336588	1.10832	1.44845	0.613282	2.27561	1.22114	1.79845	1.76507	0.482334	1.03992	4.62809	2.05011	1.16149	0.841282	1		CRK
F7AMV1-S614	F7AMV1	S	614	4.18977	2.45131	4.0802	3.57376	2.91469	2.21771	2.70691	3.92773	2.6145	2.87631	0.804842	0.259749	2.60798	0.164352	4.93884	2.57039	1.37071	0.628906	0.168253	0.722622	0.281133	0.263693	1		CRTC2
F7AMV1-S72	F7AMV1	S	72	0.786345	0.574742	0.251545	0.537544	0.160056	0.315988	0.193857	1.27225	0.621194	0.512669	0.953724	0.936172	1.28871	0.634493	6.97778	2.96699	2.14868	1.13468	1.5831	1.62215	0.546732	0.544922	0.993686		CRTC2
F7BTH9-S713	F7BTH9	S	713	0.570445	0.223283	0.123294	0.305674	0.631793	0.789934	1.96112	0.709829	0.230751	0.864685	2.82878	0.211524	0.185355	0.535686	0.154257	0.291766	0.509928	0.975937	0.980684	0.822183	2.81795	0.0555457	0.999052	Receptor protein-tyrosine kinase	CSF1R
F7H144-S953	F7H144	S	953	0.390806	0.411729	0.326843	0.376459	0.112743	0.112342	0.10449	0.252063	0.273633	0.171054	0.454376	0.00860952	0.802341	0.242123	1.93487	0.993111	0.551746	0.636212	0.166558	0.451505	0.454638	0.355138	1		CSPP1
F7HR34-S289	F7HR34	S	289	0.144967	0.101729	0.322048	0.189581	0.188947	0.25847	0.273524	0.119665	0.158846	0.19989	1.05438	0.874972	0.482827	0.158708	0.455857	0.365797	0.171752	0.0663563	0.0825175	0.106875	0.292171	0.0761612	0.999348		CSTF2
F7GX05-S673	F7GX05	S	673	8.26216	22.8343	19.9032	16.9999	30.6541	22.6197	10.2645	10.145	34.9865	21.734	1.27847	0.55355	2.25111	2.31762	1.20724	1.92533	2.01763	2.3111	0.188911	1.50588	0.782142	0.608127	1		CSTF3
F7E4V3-S743	F7E4V3	S	743	0.627827	1.37924	1.18563	1.06423	0.913043	0.984138	1.10211	0.0939224	0.041625	0.626967	0.589125	0.256246	0.384055	0.722356	0.414551	0.506988	0.203652	0.346147	1.14026	0.563352	1.11118	0.864891	1		CTDP1
F7HL09-S299	F7HL09	S	299	2.62061	3.40365	8.33301	4.78575	12.1642	4.91818	2.69849	2.19407	4.79338	5.35366	1.11867	0.841398	13.501	12.543	11.0382	12.3607	7.28452	10.3264	18.5307	12.0472	0.974634	0.931643	1		CTIF
F7HL09-S18	F7HL09	S	18	2.86078	3.38877	5.27603	3.84186	3.21181	2.4704	3.60891	2.22871	2.18701	2.74137	0.713553	0.14447	1.34574	2.85958	1.82464	2.00999	0.797504	0.302026	4.08433	1.72795	0.859684	0.834896	1		CTIF
F7DN31-S639	F7DN31	S	639	587.114	878.344	804.368	756.609	1260.81	544.52	778.444	917.363	1162.06	932.64	1.23266	0.375624	47.3789	61.9078	60.1245	56.4704	85.2057	42.9159	14.6217	47.5811	0.842585	0.69402	1		CTNNA1
F7DN31-S688	F7DN31	S	688	0.674684	0.0640597	0.47737	0.405371	0.495774	0.290108	0.243493	0.329595	0.657462	0.403287	0.994857	0.990404	0.454517	0.587468	0.723258	0.588414	0.130232	0.984744	1.58429	0.899756	1.52912	0.508158	1		CTNNA1
F7DN31-S650	F7DN31	S	650	11.9017	35.5269	21.6358	23.0214	7.26338	11.8278	18.7781	21.7486	9.92209	13.908	0.604132	0.191567	7.24149	37.1156	10.8435	18.4002	9.85081	7.18444	3.50299	6.84608	0.372066	0.294834	0.999117		CTNNA1
F7FBX6-S637	F7FBX6	S	637	17.2816	44.8042	10.5703	24.2187	51.3067	89.5349	16.9695	24.3366	24.8869	41.4069	1.70971	0.40972	1.1422	3.07274	1.5654	1.92678	2.26507	7.3095	4.48037	4.68498	2.43151	0.154384	1		CTNNA3
F7GNE4-S191	F7GNE4	S	191	0.262151	1.18911	1.13983	0.863697	4.50579	0.909921	1.20303	0.213085	4.42126	2.25062	2.60579	0.307276	9.89009	15.0098	8.16233	11.0207	26.3558	25.7505	35.0468	29.051	2.63603	0.00773747	1		CTNNB1
F7GNE4-S675	F7GNE4	S	675	1.31207	0.38038	0.269289	0.653912	2.99817	0.465181	2.03708	1.00781	1.47607	1.59686	2.44201	0.184699	1.1933	1.41669	4.2785	2.29616	1.77973	1.49726	11.0561	4.77769	2.08073	0.493105	1		CTNNB1
F7GNE4-S552	F7GNE4	S	552	79.4552	28.6023	28.3717	45.4764	104.735	126.161	109.593	71.954	80.4257	98.5738	2.16758	0.0262288	11.8044	18.4566	13.5068	14.5893	16.1168	22.7806	43.4088	27.4354	1.88052	0.20325	0.885827		CTNNB1
F7HE23-S545	F7HE23	S	545	7.89086	13.6415	6.10421	9.21221	12.3575	18.2138	20.1793	18.5542	21.154	18.0918	1.96389	0.0149489	9.44435	12.1622	11.6072	11.0713	28.9668	10.7078	36.8717	25.5154	2.30466	0.137386	1		CTNNBL1
F6QHH2-S252	F6QHH2	S	252	0.591892	1.50464	1.23477	1.11043	1.89057	0.63095	1.20153	1.13272	1.00714	1.17258	1.05597	0.8598	1.75528	0.343412	7.65916	3.25262	1.35752	1.3358	0.221324	0.971547	0.298697	0.37216	0.999999		CTNND1
F6QHH2-S288	F6QHH2	S	288	1.01851	0.244574	0.0481994	0.437093	0.839492	0.498994	0.642853	1.82214	1.41839	1.04437	2.38936	0.176831	1.4568	0.257894	1.95584	1.22351	0.94571	1.62453	1.59074	1.38699	1.13362	0.781128	1		CTNND1
F6QHH2-S914	F6QHH2	S	914	3.83919	5.79707	5.04259	4.89295	6.53466	5.1551	3.30447	3.34299	5.10915	4.68927	0.958373	0.831761	0.361407	0.197166	0.376824	0.311799	0.245502	0.298766	0.444634	0.329634	1.0572	0.839903	0.999999		CTNND1
F6QHH2-S346	F6QHH2	S	346	30.5787	18.4241	11.3382	20.1137	16.9521	16.2603	10.158	16.6454	7.75614	13.5544	0.673888	0.22369	21.8735	0.836808	39.884	20.8648	21.6248	25.6632	5.21746	17.5018	0.838821	0.807191	1		CTNND1
F6QHH2-S349	F6QHH2	S	349	64.931	27.9668	21.3933	38.097	35.9036	43.0242	27.9252	42.4309	15.6886	32.9945	0.866065	0.685962	25.7001	16.1339	30.4599	24.098	37.5609	31.3168	57.1391	42.0056	1.74312	0.112929	1		CTNND1
F6QHH2-S352	F6QHH2	S	352	6.26044	4.13173	1.21267	3.86828	3.2881	7.48553	2.91181	2.12132	0.84127	3.32961	0.860746	0.779164	2.29181	1.36294	5.57778	3.07751	3.30974	2.29016	1.10851	2.23613	0.726604	0.587401	1		CTNND1
F6QHH2-S230	F6QHH2	S	230	1.11913	0.740891	0.381844	0.74729	1.36194	0.619605	0.48129	0.552133	0.388553	0.680703	0.910896	0.819873	1.91575	0.0973055	6.74545	2.9195	3.18993	3.27488	1.47171	2.64551	0.90615	0.901032	0.94659		CTNND1
F6QHH2-S841	F6QHH2	S	841	0.755957	0.750959	0.908481	0.805132	0.962186	0.826376	1.27643	1.08043	1.23682	1.07645	1.33698	0.0615958	0.698561	0.791098	1.00805	0.83257	1.48021	0.804144	1.57335	1.2859	1.5445	0.15514	1		CTNND1
F6QHH2-S851	F6QHH2	S	851	0.285725	0.175938	0.423822	0.295162	0.165071	0.1408	0.23063	0.114975	0.158073	0.16191	0.548546	0.0623548	0.617537	2.2163	0.962674	1.2655	0.20617	0.31415	0.110885	0.210402	0.166259	0.0972682	1		CTNND1
F6QHH2-S855	F6QHH2	S	855	94.3034	61.5999	37.7521	64.5518	109.432	60.6708	6.18443	110.911	42.913	66.0221	1.02278	0.961599	4.05335	3.73443	2.51684	3.43487	0.178405	0.133982	20.7517	7.02136	2.04414	0.629748	0.897048		CTNND1
F6QHH2-S858	F6QHH2	S	858	141.948	163.763	1.1276	102.28	246.397	60.6708	94.5719	160.585	46.4486	121.735	1.19021	0.763047	0.460866	12.4424	6.28114	6.3948	4.0603	5.92437	20.1851	10.0566	1.57262	0.584	0.936137		CTNND1
F6QHH2-S268	F6QHH2	S	268	4.30795	2.89607	2.21271	3.13891	3.43902	1.66368	1.25888	3.94376	1.31298	2.32367	0.740278	0.390763	31.8868	5.36109	141.703	59.6502	24.7779	23.9578	0.25564	16.3304	0.27377	0.365723	0.997853		CTNND1
F6QHH2-S47	F6QHH2	S	47	0.4298	0.829363	0.53789	0.599018	0.12018	0.109172	0.0793328	0.156055	0.576738	0.208295	0.347728	0.041801	0.180258	0.119987	0.157936	0.152727	0.250095	0.235656	0.221846	0.235866	1.54436	0.0127712	0.999994		CTNND1
G7NSB3-S568	G7NSB3	S	568	8.96394	12.8701	9.86258	10.5655	8.54605	14.8459	19.2253	18.1019	16.4186	15.4276	1.46018	0.115511	3.27156	5.96652	3.20331	4.14713	5.95599	7.64487	6.66025	6.7537	1.62853	0.0651859	0.999976	CTP synthase	CTPS2
G7NSB3-S571	G7NSB3	S	571	6.25374	6.52344	3.97378	5.58365	5.69634	8.09934	9.77848	9.25924	7.19289	8.00526	1.43369	0.0779861	3.28973	3.97379	2.65734	3.30695	4.57097	4.28252	9.08527	5.97958	1.80818	0.170341	1	CTP synthase	CTPS2
G7NSB3-S574	G7NSB3	S	574	1.4955	0.931359	0.573142	1	0.235502	0.801621	0.824064	0.770149	0.89113	0.704493	0.704494	0.285641	0.826159	0.726462	0.128903	0.560508	1.5929	1.003	2.12565	1.57385	2.8079	0.060382	0.997999	CTP synthase	CTPS2
A0A5F7ZLJ6-T917	A0A5F7ZLJ6	T	917	10.3932	4.26922	2.28995	5.65079	5.69449	7.07025	6.16421	12.3684	4.84228	7.22792	1.2791	0.554125	0.571636	0.359731	0.358652	0.430006	0.274671	0.197612	0.852375	0.441552	1.02685	0.960374	0.999999		CTR9
F6ZBM4-S368	F6ZBM4	S	368	22.3836	53.5444	85.0959	53.6746	54.4939	40.0377	32.1687	47.4132	29.979	40.8185	0.76048	0.411682	2.36204	2.14128	1.56519	2.02284	1.68297	0.0647337	0.13176	0.626488	0.309708	0.073593	0.999999		CTTN
F6ZBM4-S381	F6ZBM4	S	381	235.039	67.9499	216.497	173.162	65.2191	183.679	173.141	173.502	98.7651	138.861	0.801914	0.518788	78.3695	121.794	39.4446	79.8692	33.0319	0.895799	2.76309	12.2303	0.153129	0.0597283	0.999826		CTTN
F6ZBM4-S261	F6ZBM4	S	261	1.00493	0.487597	0.408653	0.633727	0.655872	0.356098	0.179052	0.305092	0.235409	0.346305	0.546457	0.153186	2.45956	1.29319	3.81999	2.52425	2.51506	1.56415	2.16268	2.08063	0.824259	0.600449	1		CTTN
H9FR13-S261	H9FR13	S	261	1.30456	0.630496	0.226518	0.720523	0.93233	0.820337	0.208149	0.169724	0.215435	0.469195	0.651186	0.462329	2.96927	2.03081	2.87464	2.62491	3.49628	0.150141	2.15557	1.934	0.736787	0.534192	1		CTTN
F6ZBM4-T364	F6ZBM4	T	364	22.5003	53.9863	85.2815	53.9227	54.1279	40.1098	32.4336	47.6537	30.0453	40.874	0.758012	0.404344	6.48392	3.64523	6.0073	5.37882	3.27744	0.843149	3.85677	2.65912	0.494369	0.0996415	0.999997		CTTN
A0A5F8AEF7-S1438	A0A5F8AEF7	S	1438	0.739867	1.08704	0.905113	0.910675	2.53819	2.49289	3.38134	1.5399	2.2311	2.43669	2.67569	0.00894988	0.0809759	0.192525	0.0723805	0.115294	0.311027	0.493244	0.531152	0.445141	3.86092	0.0134936	1		CUL9
H9FXR9-S39	H9FXR9	S	39	8.50577	6.2291	7.52532	7.42006	8.23371	19.0818	13.6502	13.1366	13.065	13.4335	1.81042	0.0426059	10.178	11.0973	10.2265	10.5006	14.4791	12.8101	35.2225	20.8372	1.98439	0.22523	1		CWC22
A0A5F7ZQ40-S327	A0A5F7ZQ40	S	327	0.739731	1.2026	0.943229	0.961852	0.0852833	0.128688	0.480142	0.081762	0.576671	0.270509	0.281238	0.00708564	0.916261	0.15615	0.550478	0.540963	0.467327	0.191772	0.969054	0.542717	1.00324	0.995837	1		CWC25
A0A5F8AGZ1-S478	A0A5F8AGZ1	S	478	6.21655	5.30244	3.05613	4.85837	12.0342	4.77858	10.2276	10.9964	8.33828	9.27502	1.90908	0.0527692	0.304787	0.421372	0.264589	0.330249	0.605075	0.137244	0.226477	0.322932	0.977844	0.963655	0.999979		CWF19L2
F6SU47-S139	F6SU47	S	139	0.950636	1.48548	0.942124	1.12608	1.52606	0.103666	0.906592	0.690439	1.09823	0.864997	0.768148	0.471113	1.73058	0.876811	0.0861924	0.897861	0.199414	0.145806	0.174095	0.173105	0.192797	0.201804	0.999981		CXorf23
H9EUZ3-T314	H9EUZ3	T	314	0.221366	1.37282	1.3104	0.968195	0.77287	0.920545	1.48536	0.406658	0.730627	0.863211	0.891568	0.780768	4.67188	2.59472	11.0053	6.09062	5.29635	3.37376	7.81488	5.495	0.902206	0.843996	1		CXorf38
A0A5F8ACK5-S7	A0A5F8ACK5	S	7	10.1905	13.3238	5.38008	9.63145	7.33309	6.19263	0.0492958	7.76547	11.7343	6.61496	0.686808	0.35806	0.756678	0.0668908	0.358975	0.394181	0.853238	2.11636	0.219241	1.06295	2.6966	0.322019	0.792378	NADH-cytochrome b5 reductase	CYB5R3
F7D4K1-S179	F7D4K1	S	179	7.04013	19.9423	4.10756	10.3633	0.41621	20.8593	46.4827	20.702	27.1345	23.1189	2.23084	0.268323	0.0553949	5.29774	0.100471	1.81787	0.234474	1.71899	8.99981	3.65109	2.00845	0.599499	0.999936		CYBA
F7F7X7-S260	F7F7X7	S	260	12.9659	13.1537	17.7405	14.62	1.74787	2.47541	10.4076	1.61614	17.5073	6.75087	0.461755	0.120791	1.81612	2.35536	2.72405	2.29851	0.97495	2.09694	0.63951	1.23713	0.538232	0.107607	0.990499		CYBRD1
F6ZAV8-S17	F6ZAV8	S	17	37.0771	39.4182	60.569	45.6881	42.5246	26.8592	16.7046	20.1106	25.0493	26.2497	0.574541	0.0523979	8.41675	10.1274	4.19561	7.57992	8.10652	5.26584	0.222615	4.53166	0.59785	0.352805	0.999943		CYS1
F6QKB4-S656	F6QKB4	S	656	49.2638	25.5327	38.1415	37.646	22.4539	32.0353	49.0019	52.642	34.5091	38.1284	1.01281	0.958891	3.37609	4.9614	3.8799	4.07247	8.41229	7.16036	12.4634	9.34534	2.29476	0.0341002	0.999695		DAAM2
F6RU72-T789	F6RU72	T	789	2.81426	1.04742	0.893709	1.58513	0.909876	0.737086	0.745212	0.530322	0.15649	0.615797	0.388483	0.0910451	0.268332	0.241803	0.0555733	0.188569	0.0917501	0.465154	0.323095	0.293333	1.55557	0.458248	1		DAG1
F7HLL1-S322	F7HLL1	S	322	0.68453	0.567039	0.894868	0.715479	0.57936	1.72309	2.30936	1.03289	0.144175	1.15778	1.61818	0.430242	0.119901	0.0566829	0.0430251	0.0732029	0.209944	0.317646	0.206801	0.244797	3.34409	0.0168346	0.866139		DAPK1
A0A5F7ZJ67-S325	A0A5F7ZJ67	S	325	0.489616	0.858904	1.37498	0.907833	0.613205	1.3687	1.38839	0.585061	2.03766	1.1986	1.32029	0.504001	1.03039	0.785232	1.1391	0.984907	1.05388	1.27636	0.0885836	0.806272	0.818627	0.662181	0.999984		DAPK2
F6ZLZ0-S670	F6ZLZ0	S	670	33.0057	31.9779	22.6066	29.1968	43.6165	24.0879	20.7092	44.5213	60.2878	38.6445	1.32359	0.381629	0.916942	0.0818618	0.797767	0.598857	1.17883	1.38978	2.3506	1.63974	2.73811	0.0794703	0.999153		DAXX
A0A1D5QD17-Y29	A0A1D5QD17	Y	29	1.20519	0.71839	1.41843	1.114	2.97987	2.20414	2.82131	2.7469	2.29972	2.61039	2.34325	0.00103444	2.09453	0.149942	0.699288	0.981252	1.64512	1.20074	4.69035	2.51207	2.56007	0.284581	1		DBI
F6WFE7-S142	F6WFE7	S	142	34.0482	35.8478	60.981	43.6257	43.7296	84.486	62.1797	51.1431	30.8326	54.4742	1.24867	0.45732	11.9848	34.0427	12.2886	19.4387	12.9968	19.4269	0.252788	10.8921	0.560333	0.406574	1		DBN1
A0A1D5QWS7-S284	A0A1D5QWS7	S	284	0.483091	0.0373898	0.528858	0.34978	0.115298	0.439643	0.565517	0.688699	0.203667	0.402565	1.15091	0.783425	0.105389	1.2933	0.180704	0.526464	0.369576	0.161562	1.75935	0.763496	1.45023	0.726531	1		DBNL
A0A5F7Z9N4-S488	A0A5F7Z9N4	S	488	1.76743	1.23384	2.72882	1.91003	2.79173	4.36709	5.01933	3.78646	2.60008	3.71294	1.94391	0.0402121	4.27888	0.1892	0.11767	1.52858	0.134599	1.84288	3.72532	1.90093	1.24359	0.839427	1		DBR1
A0A5F7Z9N4-S380	A0A5F7Z9N4	S	380	1.0129	0.663535	0.0778272	0.584753	0.245341	1.87774	2.42192	1.87387	0.309967	1.34577	2.30143	0.271793	1.23352	3.95744	1.35726	2.18274	3.20686	2.15382	5.65576	3.67215	1.68236	0.336706	0.999991		DBR1
F7C9Y3-S219	F7C9Y3	S	219	0.641428	0.50998	0.602783	0.58473	1.09757	1.16586	0.933759	1.03611	0.773774	1.00141	1.71261	0.00479961	0.0415186	0.787702	0.641799	0.49034	2.52659	1.24053	0.184374	1.31716	2.68623	0.311692	1		DBT
F7F3R6-S63	F7F3R6	S	63	2.51681	2.91394	3.24579	2.89218	3.05657	3.04558	3.29727	2.88726	2.7108	2.9995	1.03711	0.613323	2.08228	1.95819	0.984647	1.67504	1.42757	1.38035	4.07573	2.29455	1.36985	0.552256	0.99976		DCAF10
A0A1D5QLQ8-S712	A0A1D5QLQ8	S	712	1.11144	0.0496062	0.193338	0.451462	0.200279	0.652722	0.608029	1.0532	0.957069	0.694261	1.5378	0.469801	1.06652	0.186055	1.12636	0.79298	0.0976374	0.066994	0.192885	0.119172	0.150284	0.0926761	0.80113		DCAF5
A0A1D5QLQ8-S566	A0A1D5QLQ8	S	566	12.6763	13.7239	9.89487	12.0984	10.0481	7.64726	9.54081	11.7271	5.67538	8.92773	0.737928	0.0980413	7.57018	8.83879	10.9487	9.11923	7.40049	5.91926	0.200517	4.50675	0.494203	0.127721	0.999972		DCAF5
A0A1D5Q7U9-S523	A0A1D5Q7U9	S	523	1.99837	1.34222	2.86914	2.06991	3.0029	2.73409	0.322851	1.17732	2.02158	1.85175	0.894603	0.776979	0.139112	0.146375	0.353835	0.213107	0.237847	0.412512	0.107756	0.252705	1.18581	0.743518	0.790998		DCP1A
A0A1D5Q7U9-S525	A0A1D5Q7U9	S	525	1.83639	1.34222	2.83363	2.00408	3.18343	4.01452	1.42024	1.17732	2.19032	2.39717	1.19614	0.632963	0.063241	0.316798	0.353835	0.244624	0.237847	0.412512	0.235963	0.295441	1.20773	0.663834	0.994183		DCP1A
A0A1D5Q7U9-S353	A0A1D5Q7U9	S	353	7.33035	8.89707	1.96597	6.06446	7.78443	9.15312	9.32365	11.2724	16.7763	10.862	1.79109	0.115088	1.55643	0.253928	1.01428	0.941547	0.0860826	0.207288	0.178781	0.157384	0.167154	0.107695	1		DCP1A
A0A1D5Q7U9-T401	A0A1D5Q7U9	T	401	0.265364	0.0915622	0.314018	0.223648	0.196267	0.328018	0.253187	0.158529	0.126072	0.212414	0.949772	0.87537	0.88904	0.109739	0.899545	0.632775	0.241288	0.542591	0.221134	0.335004	0.529421	0.349704	1		DCP1A
F7GS64-S275	F7GS64	S	275	2.45274	2.35255	0.999013	1.93477	2.15944	2.1918	1.46121	0.576969	1.37455	1.55279	0.802572	0.493366	0.919392	0.465961	0.922449	0.769267	1.06402	1.0363	1.23484	1.11172	1.44517	0.104855	0.999987		DCP1B
H9FNS4-S320	H9FNS4	S	320	0.694548	0.543757	0.354403	0.530903	0.059621	0.621414	1.16904	0.796225	0.842928	0.697846	1.31445	0.534914	0.0684814	0.0825715	0.098887	0.0833133	0.145787	0.0823803	0.148583	0.125583	1.50736	0.144286	0.997469		DCTN2
H9ENZ7-S33	H9ENZ7	S	33	0.339378	0.536771	0.200373	0.358841	0.218022	0.0965498	0.106836	0.380128	0.0478174	0.169871	0.473388	0.126751	1.7838	2.0132	0.592485	1.46316	0.179125	0.427228	0.87758	0.494644	0.338066	0.116788	0.999999		DDA1
A0A5F7ZR36-S722	A0A5F7ZR36	S	722	0.471689	0.092771	0.18658	0.250347	0.116962	2.24143	6.2489	0.150091	0.689635	1.8894	7.54715	0.329232	0.168839	0.157967	0.13	0.152269	0.192116	0.504377	0.750075	0.482189	3.1667	0.111164	0.932762		DDHD1
A0A5F8AGN1-S30	A0A5F8AGN1	S	30	0.439609	0.633117	0.59036	0.554362	0.780602	0.815068	0.0625357	0.831936	0.727875	0.643603	1.16098	0.670777	0.0584303	0.429285	0.315585	0.267767	0.665035	0.0966168	0.967577	0.57641	2.15265	0.328942	0.998416		DDRGK1
A0A5F8AGN1-S32	A0A5F8AGN1	S	32	1.0138	1.67272	1.3885	1.35834	0.586556	0.864616	2.51411	1.09696	1.2859	1.26963	0.934692	0.854856	0.715846	0.681953	0.049167	0.482322	1.52375	0.849395	0.245938	0.873028	1.81005	0.412986	0.999759		DDRGK1
H9H305-S29	H9H305	S	29	0.0368011	0.108448	0.30837	0.151206	0.27432	0.121915	0.0354015	0.0628488	0.0662233	0.112142	0.741647	0.652319	9.95202	9.18175	7.34281	8.82553	7.85694	7.47561	16.7666	10.6997	1.21236	0.581872	1		DDT
F7BIN5-S7	F7BIN5	S	7	0.551369	1.39925	2.17881	1.37648	1.6518	0.088573	0.0695381	0.634293	0.669811	0.622803	0.452462	0.193287	0.691279	0.529522	0.904842	0.708548	1.35511	1.15784	0.389763	0.967572	1.36557	0.455614	0.999968		DDX10
A0A5F8AT21-S163	A0A5F8AT21	S	163	5.6059	12.5705	10.3975	9.52464	8.76113	6.70057	1.44385	9.12462	7.85161	6.77636	0.711456	0.294577	1.71527	1.12068	3.96063	2.26553	1.38808	0.887598	2.01889	1.43152	0.631871	0.418062	0.999874		DEAF1
H9ESD0-S232	H9ESD0	S	232	0.058267	0.134972	0.178921	0.124053	0.120246	0.844127	0.399835	0.221	0.331532	0.383348	3.09019	0.17413	26.8815	16.3524	27.2283	23.4874	39.9215	32.5627	0.158451	24.2142	1.03094	0.957191	0.996369		DEK
H9ESD0-S32	H9ESD0	S	32	7.49948	3.18367	4.82954	5.17089	3.87864	12.5134	8.30833	2.67248	1.34139	5.74284	1.11061	0.849829	1.30307	5.98115	1.57406	2.95276	0.535077	1.27601	10.3631	4.05807	1.37433	0.768244	1		DEK
H9ESD0-S301	H9ESD0	S	301	2.55147	3.80016	8.41036	4.92066	1.45002	4.64178	3.53984	1.97566	3.32742	2.98695	0.607021	0.247116	2.62479	2.05334	0.910425	1.86285	0.18976	1.26938	1.27881	0.91265	0.489921	0.200261	0.99169		DEK
H9ESD0-S306	H9ESD0	S	306	3.65875	4.99366	13.5975	7.41662	6.03088	9.42219	10.6529	3.05364	9.92823	7.81757	1.05406	0.896983	18.3354	21.7525	24.6702	21.586	23.032	2.82864	13.2653	13.042	0.604186	0.234791	0.999998		DEK
H9ESD0-S307	H9ESD0	S	307	3.1994	4.35331	14.9416	7.49812	6.58812	8.32648	8.25351	2.56797	8.94744	6.9367	0.925126	0.863844	3.34227	4.37245	3.67598	3.7969	4.9089	10.268	4.04188	6.40625	1.68723	0.256036	1		DEK
A0A1D5QPC6-S504	A0A1D5QPC6	S	504	1.53477	1.86488	2.14255	1.8474	1.24814	0.912733	1.15293	1.37729	2.04412	1.34705	0.729157	0.128693	0.210985	1.22263	0.986508	0.806706	0.284088	0.668528	0.287912	0.413509	0.51259	0.30071	0.82963		DENND1A
A0A1D5QPC6-S506	A0A1D5QPC6	S	506	0.891543	1.07581	0.943164	0.970172	0.879012	0.7048	0.673175	0.0890501	1.27307	0.723821	0.746075	0.376776	1.60101	1.13563	0.555116	1.09725	0.580431	0.160181	0.951889	0.564167	0.514164	0.232541	0.9059		DENND1A
A0A1D5QPC6-S491	A0A1D5QPC6	S	491	0.994254	1.49939	0.804529	1.09939	0.380421	1.90635	1.99113	1.48999	1.93721	1.54102	1.4017	0.346199	0.833237	0.608762	0.176497	0.539499	0.0746363	0.105913	1.13126	0.437271	0.810514	0.80951	0.997829		DENND1A
A0A5F7ZTR5-S986	A0A5F7ZTR5	S	986	1.21633	0.244283	0.240849	0.567152	0.501779	0.425706	0.147201	0.0833419	0.0469597	0.240998	0.424926	0.268645	1.34282	0.412383	5.49855	2.41792	0.561749	0.776702	0.420336	0.586262	0.242466	0.307352	0.995267		DENND4A
A0A5F7ZTR5-S1211	A0A5F7ZTR5	S	1211	0.88415	1.30413	2.57906	1.58912	1.55057	2.344	2.15821	1.57711	3.01613	2.1292	1.33987	0.338232	2.28031	0.924225	3.10504	2.10319	1.17614	0.553607	1.60858	1.11278	0.529091	0.233114	1		DENND4A
A0A5F7ZTR5-S1560	A0A5F7ZTR5	S	1560	0.506837	0.719364	0.690246	0.638816	0.809821	0.811658	1.19878	1.13615	0.536425	0.898568	1.40661	0.174285	0.502542	0.507176	0.643975	0.551231	1.12065	1.04198	1.45699	1.20654	2.18881	0.00841447	0.992868		DENND4A
A0A5F7ZTR5-S1482	A0A5F7ZTR5	S	1482	1.55622	0.160978	0.300319	0.672505	9.58896	5.65229	0.221102	7.1662	8.62255	6.25022	9.29394	0.0458314	0.572514	0.141143	2.28723	1.00029	1.92244	2.39369	3.98298	2.76637	2.76556	0.122595	0.86082		DENND4A
A0A5F8A4T1-S194	A0A5F8A4T1	S	194	1.00846	0.828325	0.783932	0.873573	1.4307	2.49412	1.83156	2.20844	1.51491	1.89594	2.17033	0.00984714	0.0846916	0.738149	0.154672	0.325838	0.611962	0.979951	0.991941	0.861285	2.64329	0.0911639	0.999962		DENND5A
F6XZK9-S127	F6XZK9	S	127	1.41034	1.29814	1.71709	1.47519	3.13655	3.13849	4.16175	4.09245	3.53296	3.61244	2.4488	0.000462732	0.512804	0.289423	0.590645	0.464291	1.30402	0.77783	1.9785	1.35345	2.91509	0.0684574	1		DENND6A
H9G148-S73	H9G148	S	73	1.03371	1.34543	0.841905	1.07368	1.02404	1.16806	2.16633	2.55965	1.02428	1.58847	1.47946	0.290539	1.771	2.50197	2.99452	2.4225	2.85726	1.92093	0.272342	1.68351	0.694949	0.426148	1	Density-regulated protein	DENR
A0A1D5QLA5-S235	A0A1D5QLA5	S	235	0.071767	2.39674	0.892722	1.12041	0.654823	1.61747	2.92008	0.117227	3.63722	1.78937	1.59706	0.53425	2.20647	0.0775731	0.989514	1.09119	0.222864	0.243613	5.05834	1.84161	1.68771	0.685571	0.999848		DEPTOR
F7ERR2-S588	F7ERR2	S	588	0.735967	0.460528	0.504291	0.566929	2.56883	4.24019	0.577569	1.03023	1.1239	1.90815	3.36576	0.185966	0.0755292	4.99971	0.16635	1.7472	1.05344	12.7845	0.176248	4.67139	2.67365	0.540725	0.999735		DES
F7ERR2-S178	F7ERR2	S	178	42.4343	142.771	63.8249	83.01	130.979	181.283	634.676	167.225	267.566	276.346	3.32907	0.173273	5.10946	174.983	3.17962	61.0906	24.3083	548.803	19.7139	197.608	3.23468	0.500646	1		DES
F7ERR2-S182	F7ERR2	S	182	42.0361	113.829	42.9122	66.2592	123.961	141.98	192.084	81.2394	96.5058	127.154	1.91904	0.0980479	2.87761	98.9273	3.17962	34.9948	0.171844	260.331	7.31133	89.2715	2.55099	0.584306	0.991565		DES
F7ERR2-S218	F7ERR2	S	218	4.079	1.1308	1.29881	2.16954	3.9356	4.58811	2.52085	8.3546	0.963434	4.07252	1.87714	0.329445	0.19665	12.6265	0.133382	4.31885	1.57398	29.5358	0.881096	10.6636	2.46909	0.571646	1		DES
F7HGW2-S315	F7HGW2	S	315	0.0833845	2.59874	2.20123	1.62779	2.52318	2.08642	1.92329	0.0950346	0.150511	1.35569	0.832842	0.770223	63.1345	0.127941	52.7574	38.6733	99.2637	0.125259	131.178	76.8557	1.98731	0.434603	1		DFFA
F7HGW2-S28	F7HGW2	S	28	0.203765	0.575288	0.521992	0.433681	1.6957	0.544911	0.983116	0.157908	0.658705	0.808068	1.86328	0.331537	9.63354	0.173026	7.52604	5.77753	19.4051	2.54306	0.114276	7.35415	1.27289	0.825768	1		DFFA
F7H4I9-S278	F7H4I9	S	278	5.69558	13.0007	10.9016	9.86593	9.6636	10.7239	10.908	7.83489	11.4267	10.1114	1.02488	0.895928	1.43169	2.97771	0.984576	1.79799	1.30487	0.929639	2.37322	1.53591	0.854236	0.74199	1		DGCR14
F6QG13-S373	F6QG13	S	373	0.0569403	2.17933	0.337946	0.858072	0.160506	2.21686	2.11824	1.3649	0.376254	1.24735	1.45367	0.621833	0.105006	0.352824	0.909423	0.455751	0.095358	0.328319	2.93493	1.11954	2.45646	0.519366	0.838918		DGCR8
F6QG13-S377	F6QG13	S	377	0.516465	2.84472	0.539231	1.30014	0.0865193	2.67321	2.08914	1.29616	0.106499	1.25031	0.961672	0.957313	0.345381	2.19011	0.909423	1.14831	0.8948	0.550489	2.93493	1.46007	1.2715	0.752459	0.998533		DGCR8
F6QG13-S271	F6QG13	S	271	0.0843555	0.0969126	0.122265	0.101178	0.364377	0.206319	0.111995	0.072552	0.194832	0.190015	1.87803	0.23644	0.379006	0.328786	1.07211	0.593301	0.377388	0.45674	0.264083	0.36607	0.617006	0.408392	1		DGCR8
F6QG13-S275	F6QG13	S	275	0.0843555	0.040727	0.122912	0.0826649	0.11131	0.206319	0.111995	0.140508	0.194832	0.152993	1.85076	0.0705963	1.33322	1.33687	2.08467	1.58492	1.82583	1.31788	1.49119	1.54497	0.974792	0.89742	0.999998		DGCR8
F6QG13-T371	F6QG13	T	371	0.534039	0.907425	0.797191	0.746218	0.22822	0.723956	0.312269	0.140308	0.271412	0.335233	0.449242	0.0400728	0.846507	0.385371	0.724904	0.652261	0.79241	0.667097	0.297606	0.585704	0.89796	0.759149	0.999128		DGCR8
Q5TM65-S103	Q5TM65	S	103	1.23234	0.729015	0.126198	0.695852	0.980569	1.74204	1.22868	1.42099	1.06519	1.28749	1.85024	0.0924854	1.52213	2.0132	1.82529	1.78687	1.09007	0.675391	3.66754	1.811	1.0135	0.98089	1		DHX16
Q5TM65-S106	Q5TM65	S	106	1.68137	0.729015	0.297104	0.902497	0.980569	1.62872	1.24953	1.3344	1.26888	1.29242	1.43205	0.280764	1.08714	1.12979	1.57678	1.26457	0.627486	0.368749	1.19417	0.730134	0.577377	0.138833	0.991878		DHX16
Q5TM65-S163	Q5TM65	S	163	1.5516	0.94514	1.70732	1.40136	2.10392	2.68703	2.91671	1.86737	1.8719	2.28939	1.63369	0.0379991	1.55167	2.29429	1.81641	1.88746	0.868235	0.149238	0.158067	0.391847	0.207606	0.00974473	1		DHX16
F6W5Y4-S87	F6W5Y4	S	87	26.5916	31.6238	41.9703	33.3952	41.6816	18.2762	29.9007	35.5641	39.1818	32.9209	0.985796	0.943854	10.3862	17.6058	8.75854	12.2502	2.61495	2.39008	8.00318	4.33607	0.35396	0.0733213	1		DHX9
A0A5F8ABY9-S802	A0A5F8ABY9	S	802	4.43699	5.35294	2.50815	4.09936	4.20167	1.80353	3.76573	7.70376	4.41313	4.37757	1.06786	0.849927	1.27238	1.11355	0.245621	0.877184	1.376	0.112356	2.6006	1.36299	1.55382	0.569988	0.999998		DIDO1
A0A5F8ABY9-S1423	A0A5F8ABY9	S	1423	7.12936	9.19708	17.011	11.1125	8.55983	5.69397	9.43101	5.37129	8.89904	7.59103	0.683108	0.204567	14.2196	10.5692	19.7781	14.8556	3.91232	4.29031	9.25075	5.81779	0.391622	0.0468618	1		DIDO1
A0A5F8ABY9-S1037	A0A5F8ABY9	S	1037	0.344301	0.455884	0.162333	0.320839	0.294471	0.116244	0.468641	0.533514	0.314658	0.345505	1.07688	0.838207	1.10681	1.66245	0.92932	1.23286	1.99358	1.42886	3.44016	2.28754	1.85547	0.173834	1		DIDO1
A0A5F8AHK5-S104	A0A5F8AHK5	S	104	0.806896	0.552071	0.24838	0.535782	0.600292	0.715485	1.10687	1.13403	0.940476	0.899431	1.67873	0.0950114	0.123305	0.132555	0.101635	0.119165	0.19388	0.513148	0.398047	0.368359	3.09116	0.0565896	1		DKC1
F6UEA7-S555	F6UEA7	S	555	3.26438	0.0854503	2.73869	2.02951	3.86281	1.99375	1.38987	2.9579	3.36986	2.71484	1.33768	0.492336	2.67481	2.71491	3.04498	2.81157	2.43652	1.56962	0.214625	1.40692	0.500405	0.0993487	0.99999		DLC1
F6UEA7-S92	F6UEA7	S	92	3.5878	4.18555	6.39879	4.72405	6.31999	4.90682	0.798245	3.2663	11.7219	5.40265	1.14365	0.796354	1.28803	1.69253	1.51015	1.4969	1.13505	0.0946821	1.90744	1.04573	0.698592	0.448925	1		DLC1
F6UEA7-S95	F6UEA7	S	95	3.27641	4.2934	5.55548	4.3751	5.44322	4.90682	0.798245	2.58582	11.2722	5.00126	1.14312	0.80412	1.8805	2.90612	2.24729	2.34464	2.56202	0.326092	1.90744	1.59852	0.681776	0.363557	1		DLC1
F6UEA7-S168	F6UEA7	S	168	0.728827	0.300414	0.4661	0.498447	0.478214	0.497466	0.298701	0.15359	0.392183	0.364031	0.73033	0.320691	0.406302	0.627803	0.127256	0.38712	0.138432	0.264717	1.3667	0.589949	1.52394	0.651443	0.953971		DLC1
H9ENR9-S709	H9ENR9	S	709	2.02335	1.21501	0.11595	1.1181	0.838628	0.617209	0.853621	0.632705	0.408328	0.670098	0.599318	0.325288	2.53367	1.97466	3.65308	2.72047	3.32368	2.11136	3.44353	2.95952	1.08787	0.732279	0.998032		DLG1
H9ENS0-S687	H9ENS0	S	687	0.267038	0.510868	0.174058	0.317321	0.136811	0.29424	0.314198	0.3863	0.0530424	0.236918	0.74662	0.492047	2.63425	0.285755	2.57753	1.83251	2.97807	0.828014	7.90632	3.90413	2.13048	0.406132	0.998316		DLG1
F6UBK1-S650	F6UBK1	S	650	0.115572	0.0452508	0.124098	0.0949735	0.267185	0.375597	0.508993	0.282102	0.153183	0.317412	3.34211	0.0340926	0.3774	2.03104	0.0845885	0.831009	0.236321	0.209459	3.63613	1.36063	1.63733	0.702232	0.813107		DLG3
F7E5Q0-S22	F7E5Q0	S	22	5.69685	6.01244	6.10518	5.93816	9.11747	4.09264	5.90709	8.23072	5.01798	6.47318	1.0901	0.689285	0.466603	0.808172	0.793472	0.689416	0.928664	0.703171	1.10703	0.912955	1.32424	0.238536	1		DLG5
F6YNF6-S82	F6YNF6	S	82	0.362997	0.734974	0.248917	0.448963	1.56114	0.597221	0.353525	0.44547	0.403786	0.672229	1.49729	0.511136	0.081101	1.54466	0.574384	0.733383	2.39768	2.45523	0.266939	1.70661	2.32705	0.310376	0.999994		DLST
F7FKS0-S3541	F7FKS0	S	3541	0.432759	0.311123	0.576811	0.440231	0.555425	0.131426	0.198087	0.324694	0.427141	0.327355	0.743598	0.369679	0.0447147	0.534371	0.236682	0.271922	0.229224	0.347392	0.315744	0.297453	1.09389	0.870342	0.999847		DMD
F7FKS0-S3552	F7FKS0	S	3552	0.0804619	0.132292	0.146408	0.119721	0.242428	0.0962244	0.133163	0.149405	0.340632	0.19237	1.60683	0.276728	0.215247	0.202829	0.0831726	0.167083	0.0695228	0.1214	0.435303	0.208742	1.24933	0.749501	0.930247		DMD
F7FKS0-S3623	F7FKS0	S	3623	4.44279	0.0901954	2.0651	2.19936	2.02369	1.59424	0.128315	1.2441	0.425384	1.08315	0.492483	0.321605	1.19814	0.891941	3.24389	1.77799	0.943405	1.26286	1.29903	1.16843	0.657165	0.460222	0.999998		DMD
F7FKS0-S3624	F7FKS0	S	3624	1.76662	1.53245	1.30536	1.53481	1.00113	0.340793	0.21697	0.578799	0.0797335	0.443485	0.288951	0.00364475	1.33404	0.567661	3.47622	1.79264	1.05408	1.20749	1.4046	1.22206	0.681707	0.550463	0.999885		DMD
F7FKS0-S3490	F7FKS0	S	3490	0.27178	0.186715	0.124013	0.194169	0.136198	0.160804	0.251641	0.0643368	0.213794	0.165355	0.851601	0.607738	0.171874	0.245572	0.126991	0.181479	0.0892139	0.307607	0.296447	0.231089	1.27337	0.563979	1		DMD
F7FKS0-S3500	F7FKS0	S	3500	1.83747	0.107933	0.118525	0.687977	1.82831	0.0629926	0.786576	1.98731	2.70019	1.47308	2.14117	0.335871	0.688693	0.986871	2.31235	1.3293	0.53379	1.44515	1.21275	1.0639	0.800341	0.665165	0.999998		DMD
A0A5F8A4X3-S1908	A0A5F8A4X3	S	1908	1.09081	0.463427	0.929014	0.827751	1.76187	2.24864	1.99481	2.21918	0.945068	1.83391	2.21554	0.0273157	0.0591092	0.149713	0.0833194	0.0973807	1.17976	1.60975	1.8721	1.55387	15.9567	0.00202113	0.976544		DMXL1
F7C2X2-S335	F7C2X2	S	335	0.230017	0.381289	0.152088	0.254465	0.219583	0.534361	0.706544	0.278033	0.117358	0.371176	1.45866	0.473674	0.561217	1.38284	0.738718	0.89426	0.124587	0.988547	1.58998	0.901037	1.00758	0.989692	0.999964		DNAJA1
F7C2X2-S340	F7C2X2	S	340	0.179069	0.393978	0.164585	0.245878	0.27358	0.223715	0.318885	0.173578	0.411858	0.280323	1.14009	0.669721	0.405995	0.317064	0.400079	0.374379	0.19685	0.833458	0.133712	0.388007	1.0364	0.954671	0.999995		DNAJA1
F7GZD6-S481	F7GZD6	S	481	1.35559	0.149567	4.43314	1.97944	1.03977	3.15181	0.994142	0.912584	1.50004	1.51967	0.767729	0.687114	1.38998	2.90246	2.19661	2.16302	1.39865	0.678032	0.962135	1.01294	0.468299	0.0765491	0.999772		DNAJC1
F7GZD6-S482	F7GZD6	S	482	1.83892	0.495878	5.10095	2.47858	1.73351	3.10047	1.66908	0.759425	1.71277	1.79505	0.724225	0.562815	11.2015	6.27117	8.10722	8.52662	6.75607	3.21962	6.06208	5.34592	0.626969	0.151964	0.999167		DNAJC1
F7GZD6-S432	F7GZD6	S	432	0.733704	1.1002	1.90321	1.24571	0.589867	1.32884	2.62713	0.518994	0.0882216	1.03061	0.827329	0.750555	7.23672	6.17968	4.68175	6.03272	6.94261	2.59668	0.275613	3.27164	0.542315	0.256941	0.999997		DNAJC1
A0A5F7ZLJ1-S10	A0A5F7ZLJ1	S	10	599.367	761.284	601.527	654.059	809.121	624.153	38.9666	622.617	902.418	599.455	0.916515	0.797942	47.2136	96.4057	54.8574	66.1589	87.2504	80.533	94.6934	87.4922	1.32246	0.24882	0.999055		DNAJC5
A0A5F7ZLJ1-S12	A0A5F7ZLJ1	S	12	3.06574	34.3392	19.5192	18.9747	40.4149	15.0561	17.1334	29.0345	29.1551	26.1588	1.37861	0.455964	0.141235	1.88809	0.160292	0.729871	1.98633	0.147918	1.67926	1.27117	1.74163	0.5413	0.848249		DNAJC5
A0A5F7ZLJ1-S15	A0A5F7ZLJ1	S	15	10.7841	8.21232	11.1676	10.0547	10.3691	8.15692	9.07725	13.807	7.34423	9.75089	0.969786	0.860339	0.496165	0.437931	0.506717	0.480271	0.991541	0.238394	0.380348	0.536761	1.11762	0.819634	0.999895		DNAJC5
F6WGL3-S109	F6WGL3	S	109	1.50545	3.36021	4.45106	3.10557	4.00859	7.50827	8.80573	6.27321	5.36226	6.39161	2.05811	0.0418209	1.91146	3.29495	3.00991	2.73877	2.74543	2.70243	3.75617	3.06801	1.12021	0.578	1		DNAJC9
A0A1D5REI1-S716	A0A1D5REI1	S	716	0.589792	0.129937	1.01988	0.579869	0.690992	0.820472	0.985766	0.0607465	0.6566	0.642915	1.10872	0.829764	0.0776346	0.068958	1.03103	0.39254	2.1114	3.0627	0.208469	1.79419	4.57071	0.193482	0.98541		DNM1
A0A5F8AMI6-S701	A0A5F8AMI6	S	701	0.307335	0.0662347	1.81246	0.728675	0.79004	1.3764	1.17447	0.0961749	3.58749	1.40491	1.92804	0.471065	0.796897	1.04939	1.45632	1.10087	1.87918	0.0974142	2.65894	1.54518	1.4036	0.60031	0.999969		DNM3
A0A5F8AT46-S342	A0A5F8AT46	S	342	2.12226	2.07608	1.4947	1.89768	2.92785	2.2281	3.36833	3.94755	4.60359	3.41508	1.79961	0.0362241	1.83123	0.150639	2.77579	1.58589	3.57937	0.139395	2.75654	2.15844	1.36103	0.680182	0.964921		DNMBP
A0A5F8AT46-S359	A0A5F8AT46	S	359	8.19945	4.66787	4.263	5.71011	6.32739	5.51011	8.13054	7.71646	7.86073	7.10905	1.24499	0.264285	1.1343	0.919982	0.654103	0.902796	0.366702	0.839507	0.584405	0.596872	0.661137	0.191448	0.98645		DNMBP
F7GPW3-S244	F7GPW3	S	244	2.33926	1.95465	5.11897	3.13763	5.3182	6.5969	3.20094	3.94558	3.0453	4.42139	1.40915	0.310393	0.960155	1.26963	0.799628	1.0098	0.101819	1.97386	0.307774	0.794485	0.786772	0.74132	0.995564		DNMT1
F6YN59-S1676	F6YN59	S	1676	10.7687	7.47631	19.4537	12.5663	17.2105	19.6392	12.2051	13.4465	15.0268	15.5056	1.23391	0.387366	8.17925	4.47732	11.5485	8.06836	0.118643	10.6149	13.6419	8.12514	1.00704	0.990698	1		DOCK1
F7HDB3-S1701	F7HDB3	S	1701	6.07737	11.1058	7.86249	8.34856	10.7561	3.31453	3.35317	3.51043	6.08497	5.40383	0.647277	0.228509	2.84515	0.956806	3.17682	2.32626	0.779462	0.665329	0.208127	0.550973	0.236849	0.0675141	1		DOCK4
F7HDB3-S1809	F7HDB3	S	1809	2.66205	3.42183	1.49513	2.52634	3.16287	1.48984	1.14794	1.0567	1.35752	1.64298	0.650339	0.228698	3.44333	0.193403	1.55982	1.73218	0.540833	1.14558	0.603272	0.763228	0.440616	0.370582	0.999299		DOCK4
F7HDB3-S1751	F7HDB3	S	1751	1.86073	4.92818	3.02287	3.27059	3.45547	1.90525	2.55484	1.70099	2.34232	2.39177	0.731297	0.297262	1.77236	0.587034	0.070884	0.810094	1.14254	0.127701	0.377202	0.549146	0.67788	0.68064	1		DOCK4
F7HDB3-S1632	F7HDB3	S	1632	1.60355	3.21587	3.20707	2.6755	5.34514	1.60402	1.95714	2.34306	2.70517	2.7909	1.04314	0.909068	0.394903	0.273275	0.0903474	0.252842	0.259101	0.216778	0.165444	0.213774	0.845487	0.694663	0.986294		DOCK4
F7HDB3-T1906	F7HDB3	T	1906	7.2109	3.97231	3.87916	5.02079	5.00195	0.175102	4.98733	5.53963	7.23914	4.58863	0.913926	0.814451	3.53479	1.9121	0.121858	1.85625	0.12222	1.69316	3.87827	1.89788	1.02243	0.978746	0.999969		DOCK4
F7G4E1-S378	F7G4E1	S	378	4.1837	0.108531	6.0879	3.46005	5.8265	9.26266	17.4902	8.66875	14.1567	11.081	3.20255	0.0475792	0.640423	1.38387	0.732205	0.918834	1.43624	2.7343	1.4949	1.88848	2.0553	0.115469	0.999926		DOK3
A0A5F7ZPZ6-S1227	A0A5F7ZPZ6	S	1227	0.175087	0.190661	0.231055	0.198934	0.117161	0.445425	0.286051	0.483979	0.163129	0.299149	1.50376	0.34795	0.264464	0.0887624	0.326994	0.22674	0.185261	1.85509	0.737996	0.926115	4.08448	0.231558	0.992588		DOPEY1
A0A5F7ZPZ6-S1256	A0A5F7ZPZ6	S	1256	0.105507	0.106927	0.126956	0.11313	0.467214	0.25803	0.234979	0.322592	0.0363383	0.263831	2.3321	0.157021	0.245146	0.14787	0.189071	0.194029	0.398019	1.22378	0.294187	0.638661	3.29157	0.206776	0.921615		DOPEY1
F7H496-S9	F7H496	S	9	16.1124	36.1367	29.0969	27.1154	51.9668	10.2826	42.7109	27.6914	15.984	29.7271	1.09632	0.825141	10.8884	16.0344	13.5898	13.5042	131.487	48.68	132.463	104.21	7.71684	0.0310201	1		DPM1
F7DF35-T504	F7DF35	T	504	0.755486	0.492989	0.427834	0.55877	0.663582	0.612686	0.242559	0.460882	0.253808	0.446704	0.799441	0.447352	0.0886779	0.124603	0.0942585	0.102513	0.563556	0.13146	0.872775	0.522597	5.09785	0.122751	0.997308		DPYSL2
A0A1D5R2B7-S636	A0A1D5R2B7	S	636	213.158	534.363	491.396	412.972	501.141	168.141	210.476	308.601	356.379	308.948	0.748107	0.369747	0.289054	50.0006	15.8301	22.0399	39.2741	46.5954	0.33605	28.7352	1.30378	0.760734	0.99981		DPYSL3
F7GWF5-S677	F7GWF5	S	677	0.208669	0.261425	0.143763	0.204619	0.0450995	0.282578	0.113917	0.152523	0.359164	0.190656	0.931761	0.867475	0.681275	0.917169	0.737143	0.778529	1.4896	0.81744	4.3061	2.20438	2.83147	0.253885	1		DSG2
F7GWF5-T919	F7GWF5	T	919	2.20623	0.0739384	1.59576	1.29198	3.67055	2.14999	1.59281	3.99489	2.9901	2.87967	2.22889	0.0814055	3.38276	3.82992	5.29542	4.16937	5.33434	4.51343	3.45138	4.43305	1.06324	0.756549	1		DSG2
F6WDG6-S22	F6WDG6	S	22	6.98964	8.53779	5.35069	6.95937	11.5843	16.1637	9.21492	15.0619	16.0614	13.6173	1.95668	0.0144961	42.848	50.1824	67.1768	53.4024	174.373	130.276	385.228	229.959	4.30616	0.0891268	1		DSP
F6WDG6-S165	F6WDG6	S	165	3.54301	2.31842	1.52259	2.46134	2.78844	4.35046	0.729424	2.47359	4.75758	3.0199	1.22693	0.614656	0.109483	0.357639	0.125777	0.197633	0.352688	0.595462	0.852038	0.600063	3.03625	0.0712262	0.999789		DSP
F6WDG6-S166	F6WDG6	S	166	3.54301	2.31842	1.52259	2.46134	2.78844	4.35046	0.729424	2.47359	4.75758	3.0199	1.22693	0.614656	0.109483	0.357639	0.125777	0.197633	0.178264	0.595462	0.852038	0.541921	2.74206	0.179799	0.999374		DSP
F6WDG6-S53	F6WDG6	S	53	0.051083	0.206859	0.11687	0.124937	0.436946	0.58282	0.269788	0.291872	0.442358	0.404757	3.23968	0.0149557	0.996427	2.38452	2.56486	1.98194	4.83577	3.72193	11.0701	6.5426	3.30111	0.123045	1		DSP
F6WDG6-S2209	F6WDG6	S	2209	0.162178	0.79688	1.34773	0.768929	1.35846	2.67981	1.10473	3.99171	0.5775	1.94244	2.52616	0.222145	3.85518	2.03378	2.7725	2.88716	4.90833	5.78257	13.9194	8.20344	2.84136	0.142507	0.999996		DSP
F6WDG6-S2608	F6WDG6	S	2608	9.81585	0.0583005	3.1353	4.33648	2.30564	0.115128	0.102775	10.6077	4.99063	3.62437	0.835785	0.839077	1.78325	0.139039	0.0569924	0.659761	0.340052	0.202291	1.58364	0.70866	1.07412	0.94865	0.773449		DSP
F6WDG6-S1127	F6WDG6	S	1127	0.0370592	0.880848	0.0721619	0.330023	0.974297	0.635974	0.841553	0.0820936	1.0828	0.723343	2.1918	0.251441	2.04839	4.82429	1.78413	2.8856	6.13456	5.09542	0.223232	3.81774	1.32303	0.675141	1		DSP
A0A1D5QN32-S7662	A0A1D5QN32	S	7662	7.26736	3.29387	0.20367	3.5883	1.82964	3.29876	3.27399	5.42075	0.0185715	2.76834	0.771491	0.682879	0.0735899	1.45649	0.584039	0.704707	0.726674	2.49362	1.47481	1.56503	2.22083	0.257506	0.968353		DST
A0A5K1U8M2-S3	A0A5K1U8M2	S	3	1.33704	1.09122	1.40963	1.2793	2.18473	1.6929	2.20216	3.36568	2.6256	2.41421	1.88714	0.0244	0.130439	0.559873	0.566181	0.418831	1.31115	0.1894	0.112774	0.537774	1.28399	0.787801	1		DSTN
A0A5K1U8M2-S24	A0A5K1U8M2	S	24	2.9462	1.1048	1.95771	2.00291	5.04925	1.94767	1.85009	4.97606	3.70601	3.50582	1.75036	0.186904	1.82082	3.74152	0.82246	2.12827	2.63345	1.56055	7.3549	3.84963	1.80881	0.432668	0.999384		DSTN
F6SFP9-S197	F6SFP9	S	197	2.57916	1.08287	0.130015	1.26402	0.635618	1.11898	0.082579	1.24746	1.24763	0.866452	0.685476	0.533187	0.542264	1.33378	0.0684776	0.648175	0.82471	1.0367	0.18472	0.682042	1.05225	0.943524	0.997122	D-tyrosyl-tRNA(Tyr) deacylase	DTD1
F6WRL7-S360	F6WRL7	S	360	0.303525	0.112819	0.142464	0.186269	1.03479	0.04711	1.72497	0.245979	0.604402	0.731452	3.92685	0.22411	0.478696	0.281315	0.753534	0.504515	1.72238	2.31656	4.90389	2.98095	5.90854	0.0659817	0.9986		DTX2
F6VUB3-S1230	F6VUB3	S	1230	0.323325	1.21875	0.559936	0.700671	2.17404	0.995935	1.01185	0.525755	2.43266	1.42805	2.03811	0.219687	0.0679385	0.191954	0.0780374	0.112643	0.597107	0.246488	0.61982	0.487805	4.33054	0.042005	1		DYNC1H1
F6VUB3-S4368	F6VUB3	S	4368	18.5032	32.5364	15.2806	22.1068	22.057	15.0231	14.4026	14.6656	9.99403	15.2285	0.688861	0.189711	4.05084	8.23794	3.37065	5.21981	6.31825	18.8126	11.8779	12.3363	2.36336	0.143748	0.987344		DYNC1H1
F7GNP7-S73	F7GNP7	S	73	14.6355	12.4721	5.98363	11.0304	20.8398	5.43273	2.01625	3.13789	13.6316	9.01164	0.81698	0.708449	1.65667	0.153692	1.44215	1.08417	0.167409	2.81503	0.187954	1.0568	0.974751	0.979402	0.994074		DYNC1I2
H9FVA0-S207	H9FVA0	S	207	12.432	15.0378	11.4261	12.9653	21.3579	10.6545	21.3907	6.74209	12.4405	14.5171	1.11969	0.711953	0.810031	1.48291	1.00047	1.0978	2.0145	1.28962	3.92764	2.41058	2.19583	0.181219	1		DYNC1LI1
A0A1D5REG6-S194	A0A1D5REG6	S	194	1.54391	3.17821	2.03205	2.25139	3.23258	2.11172	2.09726	1.37952	2.50775	2.26577	1.00638	0.979498	0.231202	0.403051	0.280543	0.304932	0.678254	0.616622	0.503721	0.599532	1.96612	0.0151348	1		DYNC1LI2
F7FBT2-S529	F7FBT2	S	529	2.96502	2.71108	2.86732	2.84781	5.42553	2.20353	1.3818	2.1065	1.98628	2.62073	0.920261	0.820095	1.05067	0.0711132	0.668862	0.59688	0.633049	0.0774432	0.0990621	0.269851	0.452103	0.388118	0.994182		DYRK1A
F7FBT2-Y312	F7FBT2	Y	312	16.8047	34.8924	17.2739	22.9903	37.16	27.8617	31.4964	27.9802	35.3064	31.9609	1.39019	0.12427	2.98826	3.82123	1.57385	2.79445	11.2789	32.4975	17.3512	20.3759	7.29156	0.0502441	0.999976		DYRK1A
H9G132-S165	H9G132	S	165	2.71191	4.63149	7.14148	4.82829	2.62723	3.57773	4.425	3.67922	4.06256	3.67435	0.761003	0.300803	2.29344	1.53083	2.53824	2.12084	2.76065	1.90511	6.48616	3.71731	1.75276	0.329339	1		EAF1
A0A5F8AHU2-S44	A0A5F8AHU2	S	44	0.178969	0.102427	0.125509	0.135635	0.232886	0.125586	0.104808	0.209636	0.162506	0.167084	1.23187	0.419888	0.0946	0.189095	0.0716602	0.118452	0.736364	0.458311	0.772943	0.655872	5.53705	0.0070457	0.985172		EARS2
F7BBE3-S355	F7BBE3	S	355	4.18397	1.247	0.0853733	1.83878	4.56706	1.11488	1.18277	2.20814	2.56576	2.32772	1.26591	0.702866	1.04481	0.903366	0.131564	0.693247	0.0953553	0.857201	4.20755	1.72004	2.48113	0.472074	0.997335		EEA1
F7BBE3-S53	F7BBE3	S	53	1.05552	0.644876	0.214511	0.638301	1.3256	0.0955701	0.252222	0.252758	0.118604	0.408951	0.640687	0.543199	0.560958	0.107296	0.297305	0.321853	0.224998	0.0957639	0.217988	0.179583	0.557967	0.361024	1		EEA1
A0A5K1VPL1-S474	A0A5K1VPL1	S	474	0.0372235	1.09389	0.712388	0.614501	0.844797	1.64424	1.44823	0.832132	2.52499	1.45888	2.37409	0.124281	1.19364	0.355466	0.940414	0.829841	0.255415	0.592984	0.609817	0.486072	0.585741	0.27751	1		EEF2K
A0A5K1VPL1-S477	A0A5K1VPL1	S	477	0.0601547	0.162889	0.350219	0.191088	0.0843716	0.588346	0.110257	0.178082	0.770077	0.346227	1.81188	0.459702	0.3411	0.223528	0.256643	0.273757	0.331823	0.605187	0.176822	0.371277	1.35623	0.494945	0.998701		EEF2K
A0A5F8ALV4-S16	A0A5F8ALV4	S	16	1.27741	1.39219	1.94012	1.53657	0.291471	1.16793	1.12768	1.41406	0.69973	0.940174	0.611865	0.0976273	2.60621	1.79992	0.136089	1.51407	1.86054	4.00972	3.62453	3.16493	2.09034	0.168426	0.99997		EEPD1
A0A5F8ALV4-S173	A0A5F8ALV4	S	173	4.86974	5.96644	2.22827	4.35481	11.4883	4.96929	3.26128	0.135534	6.25686	5.22225	1.19919	0.752266	0.358433	0.1321	0.154767	0.2151	1.02727	0.601185	3.32872	1.65239	7.68197	0.166186	1		EEPD1
A0A5F8ALV4-S110	A0A5F8ALV4	S	110	3.1061	11.8869	5.91658	6.96985	3.42915	4.07296	3.52621	5.10796	4.85339	4.19793	0.602299	0.203862	11.2103	15.9658	6.82983	11.3353	24.6526	23.2541	38.3508	28.7525	2.53654	0.0338	0.999944		EEPD1
A0A5F8ALV4-S25	A0A5F8ALV4	S	25	5.35858	1.87087	1.13478	2.78808	3.43409	4.38946	5.06221	3.50891	5.58902	4.39674	1.57698	0.196047	0.180598	0.196093	0.0844531	0.153715	0.123505	0.273895	0.361631	0.25301	1.64597	0.270947	1		EEPD1
F6UUX9-S76	F6UUX9	S	76	0.186969	0.0779866	0.539725	0.268227	0.14538	0.448653	0.439115	0.35009	0.178803	0.312408	1.16472	0.750618	1.5026	0.808058	1.44093	1.25053	0.879647	0.507227	0.185892	0.524255	0.419226	0.0721019	0.963816		EFHD2
G7NIZ0-S19	G7NIZ0	S	19	10.7271	9.10378	0.164275	6.66506	5.30278	3.20646	0.0798964	6.31299	4.28948	3.83832	0.575887	0.350421	2.25758	3.63768	1.15048	2.34858	1.72722	1.50273	7.51384	3.58126	1.52486	0.587849	1		EFTUD2
A0A1D5QLH2-S1128	A0A1D5QLH2	S	1128	7.13931	3.70675	0.0645056	3.63686	2.33504	4.89801	5.11137	7.48081	3.40897	4.64684	1.27771	0.612438	0.287482	0.217891	0.166704	0.224025	0.0773212	0.914062	0.402898	0.464761	2.07459	0.383224	0.991754	Epidermal growth factor receptor	EGFR
A0A1D5QLH2-S953	A0A1D5QLH2	S	953	1.49007	1.25021	1.56679	1.43569	1.77813	1.36698	0.637172	1.16896	1.36563	1.26338	0.879978	0.527154	0.61033	0.775339	0.232359	0.539343	0.329594	0.384721	0.925168	0.546494	1.01326	0.978451	0.999933	Epidermal growth factor receptor	EGFR
A0A1D5QLH2-T655	A0A1D5QLH2	T	655	27.3915	15.0324	15.1015	19.1751	24.3127	18.8568	30.9252	15.3794	39.0923	25.7133	1.34097	0.347542	1.58522	1.74994	0.740293	1.35848	2.10627	1.14121	3.95587	2.40112	1.7675	0.303115	0.999765	Epidermal growth factor receptor	EGFR
A0A5F8A639-S8	A0A5F8A639	S	8	0.9386	1.88831	1.74294	1.52328	2.62497	1.32139	1.07713	0.838893	1.46769	1.46601	0.962402	0.905987	0.876314	0.793889	0.776008	0.815404	0.848998	0.381406	0.217294	0.482566	0.591812	0.157606	1		EGK_00648
A0A5F8A639-S3	A0A5F8A639	S	3	0.9386	1.24101	0.898376	1.02599	1.85935	1.48532	0.613726	0.662487	1.11106	1.14639	1.11735	0.726406	0.246235	0.0720738	0.367749	0.228686	0.489595	0.149565	0.271864	0.303675	1.32791	0.59858	0.998757		EGK_00648
G7MFF0-S343	G7MFF0	S	343	0.676359	1.11668	0.876223	0.889754	2.14381	2.73531	2.22008	1.25745	2.62113	2.19556	2.4676	0.0109195	0.546041	0.0934452	0.442966	0.360817	1.78328	0.472049	0.9342	1.06318	2.94658	0.160012	1		EGK_02001
G7MFF0-S329	G7MFF0	S	329	0.638849	0.16464	1.70893	0.837474	0.0809205	0.900031	2.18823	1.86283	0.113143	1.02903	1.22873	0.784459	0.834394	0.375319	0.666586	0.625433	0.07974	0.840112	1.67092	0.863592	1.38079	0.644905	0.962386		EGK_02001
F7H9R3-S1205	F7H9R3	S	1205	2.18977	2.22555	2.16454	2.19329	3.42689	1.12223	1.35776	1.74531	0.80787	1.69201	0.77145	0.445023	0.953622	1.14119	0.610092	0.901634	0.0984462	0.0735341	0.316252	0.162744	0.180499	0.0130827	1		EGK_02772
F7H9R3-S1544	F7H9R3	S	1544	4.30306	0.0950768	15.0371	6.47842	3.20153	0.594617	2.05377	6.23131	3.21487	3.05922	0.472217	0.363259	25.2788	27.0519	21.2941	24.5416	21.0713	16.2743	0.249653	12.5318	0.510633	0.139339	0.999999		EGK_02772
F7H9R3-S1038	F7H9R3	S	1038	2.04416	3.01023	4.5445	3.19963	4.77988	1.63569	1.73876	2.33262	1.83792	2.46497	0.770393	0.468926	8.01592	6.43894	4.84973	6.43486	0.146585	0.107191	0.23865	0.164142	0.0255082	0.00237142	1		EGK_02772
A0A1D5Q5F6-S1052	A0A1D5Q5F6	S	1052	0.44436	0.764312	0.677695	0.628789	0.0873676	0.75579	1.64289	0.573762	0.98238	0.808438	1.28571	0.623746	0.443479	0.409124	0.820814	0.557805	1.12189	0.804946	0.948972	0.958603	1.71853	0.0670576	0.991402		EGK_03316
G7N9Q3-S106	G7N9Q3	S	106	15.526	20.243	16.3405	17.3698	13.4318	21.7969	35.7537	32.3741	42.2318	29.1177	1.67634	0.140569	12.1508	13.2669	13.0859	12.8346	13.7421	0.211117	0.130843	4.69468	0.365784	0.147242	1		EGK_05178
G7NDG5-S146	G7NDG5	S	146	4.18415	5.84275	6.931	5.65264	5.40559	16.3092	19.213	7.74429	9.48748	11.6319	2.05779	0.142963	3.06387	2.98983	2.25545	2.76972	1.76848	7.04357	0.272563	3.02821	1.09333	0.906636	0.999147		EGK_06301
G7NDG5-S349	G7NDG5	S	349	0.594552	0.0530284	0.144205	0.263928	0.533876	0.606488	0.184596	0.128532	0.0258126	0.295861	1.12099	0.876268	0.701487	0.307057	1.60827	0.872273	0.560483	0.185156	0.42169	0.38911	0.446087	0.294125	0.999417		EGK_06301
A0A5K1V206-S14	A0A5K1V206	S	14	112.122	136.961	60.6709	103.251	102.803	54.9447	39.0616	44.4532	21.5585	52.5641	0.509089	0.084275	44.2975	27.5025	32.5906	34.7969	67.2463	86.9194	71.5333	75.233	2.16206	0.00650249	1		EGK_06327
F7GY51-S214	F7GY51	S	214	0.0773545	0.0854845	0.287671	0.15017	0.169521	0.30457	0.612822	0.458371	0.691376	0.447332	2.97884	0.0741243	0.08696	0.205137	0.0673015	0.119799	25.2033	12.7333	0.18731	12.708	106.077	0.156267	0.999034	Delta-aminolevulinic acid dehydratase	EGK_07405
F7FX41-S262	F7FX41	S	262	12.8628	12.9557	10.9563	12.2583	16.6724	8.44738	36.0187	17.7979	9.31757	17.6508	1.43991	0.447315	0.716663	1.17837	1.20767	1.03423	3.00524	1.44864	0.586892	1.68026	1.62464	0.423426	1		EGK_07439
F7FX41-S187	F7FX41	S	187	0.762237	1.49362	1.25011	1.16865	1.0709	0.569642	1.59358	0.592986	0.444198	0.854261	0.730979	0.370737	1.73262	2.68483	6.20442	3.54062	8.57777	3.41459	0.470381	4.15425	1.17331	0.833292	1		EGK_07439
F6ZNW1-S158	F6ZNW1	S	158	7.3898	6.28955	9.16913	7.61616	17.1495	15.1527	0.165636	7.84049	15.5393	11.1695	1.46655	0.439273	2.23744	2.5866	3.12107	2.64837	3.08877	3.27081	5.02038	3.79332	1.43232	0.161311	0.996917		EGK_10900
F7FEF9-S1589	F7FEF9	S	1589	8.04181	9.02706	4.70981	7.25956	7.35591	9.2041	5.80816	10.6512	2.03401	7.01068	0.965717	0.913765	3.23175	3.11506	4.26432	3.53704	3.65208	12.7066	4.2184	6.85901	1.93919	0.323263	1		EGK_11469
G7MJR9-S330	G7MJR9	S	330	2.19755	0.0634563	0.316351	0.859118	5.37783	2.76062	2.91733	2.75462	5.92485	3.94705	4.5943	0.0265772	0.124463	0.0874324	0.142463	0.11812	0.724639	0.114879	2.55273	1.13075	9.57292	0.239085	1		EGK_12103
A0A1D5QCW5-S193	A0A1D5QCW5	S	193	0.663364	0.167076	0.0578897	0.29611	1.95559	6.2018	4.09835	3.89128	5.35464	4.30033	14.5228	0.00623621	0.133367	0.105215	0.233114	0.157232	1.00975	1.69898	1.11619	1.27497	8.10888	0.00681826	0.999957		EGK_12362
A0A1D5QCW5-S210	A0A1D5QCW5	S	210	1.37351	0.131494	6.09059	2.53186	5.21642	2.51991	2.03524	2.48433	2.52631	2.95644	1.16769	0.79066	3.20419	8.02477	2.02362	4.41753	3.59161	4.09022	12.1825	6.62144	1.4989	0.544816	0.999464		EGK_12362
G7MNT5-S262	G7MNT5	S	262	3.07923	6.88186	6.79004	5.58371	5.22094	4.9243	11.5344	8.9038	5.46553	7.20979	1.29122	0.43844	5.97625	10.6516	13.0544	9.8941	7.6317	5.45394	28.5883	13.8913	1.404	0.629461	1		EGK_13515
A0A5F7ZHK9-S102	A0A5F7ZHK9	S	102	5.46292	9.08751	5.98116	6.84387	6.97572	3.34582	5.09989	5.47928	6.38913	5.45797	0.797498	0.281636	0.241229	0.446062	0.657675	0.448322	1.88004	0.83176	3.5301	2.08063	4.64094	0.109137	0.980101	Histone H1t	HIST1H1E
G7MR94-S18	G7MR94	S	18	112.149	250.748	364.916	242.604	283.408	1730.19	725.32	175.105	177.145	618.233	2.54832	0.381828	0.572575	0.933534	0.552675	0.686261	2.28371	17.3969	2.64099	7.44054	10.8421	0.246578	0.999992		EGK_14602
A0A5F8A2D5-Y154	A0A5F8A2D5	Y	154	0.168001	0.601843	0.431128	0.400324	0.593321	0.48864	0.603006	0.63322	0.195936	0.502825	1.25604	0.495995	0.0784684	0.200946	0.0599212	0.113112	0.495287	1.0742	1.26466	0.944716	8.35204	0.0242153	0.999676		EGK_15018
A0A5F8AM64-S218	A0A5F8AM64	S	218	7.95421	0.0863153	3.98022	4.00691	0.161006	1.93067	0.0504125	0.575804	0.0548842	0.554556	0.1384	0.0923661	2.22104	6.71935	0.0609067	3.00043	1.86012	0.181795	1.80548	1.28246	0.427427	0.446506	0.805837		EGK_16441
A0A5F8AM64-S462	A0A5F8AM64	S	462	9.66834	0.0677964	0.142363	3.29283	18.28	9.25178	0.163628	19.1229	0.176427	9.39894	2.85436	0.347968	10.2882	17.1106	0.18413	9.1943	0.206235	0.128204	0.37832	0.237586	0.0258406	0.142634	0.834018		EGK_16441
G7N0A2-S428	G7N0A2	S	428	0.195159	0.145785	0.260072	0.200339	0.260523	0.427528	0.674002	0.129477	0.25351	0.349008	1.74209	0.288587	1.84947	4.37725	1.85356	2.69343	6.76873	4.47597	1.0882	4.11097	1.5263	0.486768	1		EGK_19350
F7HNU4-S1416	F7HNU4	S	1416	0.820759	0.440841	0.677255	0.646285	1.48272	0.36869	0.130284	0.713747	0.820037	0.703095	1.0879	0.863947	0.414659	0.620644	0.773503	0.602935	0.151565	0.166208	0.272698	0.196824	0.326442	0.0214512	0.993751		EGK_20261
F7HNU4-S1162	F7HNU4	S	1162	6.77888	5.58223	4.91632	5.75914	3.19557	1.91368	1.52001	2.9703	7.27577	3.37507	0.586036	0.1448	1.23441	0.550164	1.38661	1.05706	0.707977	0.583154	0.158986	0.483373	0.45728	0.134295	0.999998		EGK_20261
A0A5F7ZIH4-S401	A0A5F7ZIH4	S	401	7.28999	8.29695	6.75152	7.44615	8.66284	5.76292	6.23604	9.89208	6.4566	7.4021	0.994083	0.969736	4.99466	2.79245	8.29761	5.36157	9.0237	7.64034	12.6752	9.77975	1.82404	0.114335	1		EHBP1
G7NCH3-S355	G7NCH3	S	355	1.04665	2.36956	1.9119	1.77604	3.74807	1.00441	1.59664	1.10271	1.62259	1.81488	1.02187	0.958925	0.236374	0.28757	0.164993	0.229646	0.580161	0.304746	0.527001	0.470636	2.0494	0.0580194	1		EHD1
G7NCH3-S284	G7NCH3	S	284	0.353486	0.644512	0.8122	0.603399	1.59061	1.03498	1.22251	0.827216	1.14313	1.16369	1.92855	0.0277949	0.138419	0.373535	0.228701	0.246885	0.571211	0.363282	0.359129	0.431207	1.74659	0.132956	1		EHD1
F7E806-S479	F7E806	S	479	0.344364	0.754725	1.23874	0.779275	1.182	0.556671	0.931232	0.416066	1.33128	0.88345	1.13368	0.740938	0.448835	0.416934	0.421902	0.429224	0.718208	0.254573	0.379924	0.450902	1.05051	0.883471	1		EHD3
A0A1D5R677-S140	A0A1D5R677	S	140	0.886295	0.708526	0.200305	0.598375	0.26042	0.102934	0.319895	0.121133	1.64115	0.489107	0.817391	0.801559	0.21046	0.444896	0.280514	0.311956	0.122874	0.143618	0.533639	0.26671	0.85496	0.778789	0.999991		EHMT2
A0A5F8A0C8-S714	A0A5F8A0C8	S	714	0.190507	0.18447	0.178647	0.184541	0.237966	0.243923	0.278731	0.149226	0.182955	0.21856	1.18434	0.314024	0.827452	0.731505	0.352954	0.637304	0.475295	0.564461	1.57924	0.873	1.36983	0.571142	1		EIF2AK3
A0A5F8ATZ7-T173	A0A5F8ATZ7	T	173	0.421266	0.618599	0.744261	0.594708	1.15932	0.683272	1.12693	0.625929	0.771619	0.873413	1.46864	0.142436	0.287706	0.646387	0.405032	0.446375	1.022	0.939422	1.77861	1.24668	2.7929	0.0494596	1		EIF2B2
F7HRU2-S544	F7HRU2	S	544	0.310837	0.414254	0.488124	0.404405	1.70666	3.4226	3.16174	2.43351	1.71675	2.48825	6.15287	0.00469032	3.58393	0.116749	6.21372	3.3048	11.2522	8.29608	12.5385	10.6956	3.23638	0.027	1		EIF2B5
A0A5K1U118-S67	A0A5K1U118	S	67	0.0782489	0.125027	0.30602	0.169765	0.0852859	0.526794	1.0909	0.361176	0.829651	0.578761	3.40918	0.139172	0.184845	0.250197	0.0976824	0.177575	0.287957	0.118225	0.128647	0.178276	1.00395	0.992538	1		EIF2S2
A0A5K1U118-S2	A0A5K1U118	S	2	3.75051	4.35106	4.72515	4.27558	5.89826	11.5247	14.5944	4.84054	5.91092	8.55378	2.00062	0.145485	4.02695	6.79345	1.59575	4.13872	2.90835	1.93559	8.40651	4.41681	1.06719	0.917198	1		EIF2S2
G7NQG9-S166	G7NQG9	S	166	0.11658	1.70739	0.116149	0.646705	3.51387	0.134656	8.31507	2.54226	1.43715	3.1886	4.93053	0.230802	9.29804	5.20854	7.47307	7.32655	9.71806	5.02481	13.7435	9.49544	1.29603	0.47934	1	Eukaryotic translation initiation factor 3 subunit C	EIF3C
G7NQG9-S39	G7NQG9	S	39	21.4379	13.3345	13.1158	15.9627	42.9976	43.0865	64.4477	69.5717	51.8822	54.3971	3.40776	0.00223491	4.19429	5.19916	2.36224	3.91856	3.10612	4.69955	0.225499	2.67706	0.683174	0.468138	0.999999	Eukaryotic translation initiation factor 3 subunit C	EIF3C
F7HE98-S42	F7HE98	S	42	2.79915	20.7351	14.961	12.8317	21.8514	31.9448	22.3983	30.3776	32.1338	27.7412	2.16192	0.0234977	43.5939	1.80918	36.8922	27.4318	102.751	63.6631	119.701	95.3717	3.47669	0.0320576	0.960205	Eukaryotic translation initiation factor 3 subunit G	EIF3G
A0A1D5Q7E7-S156	A0A1D5Q7E7	S	156	0.0889592	0.31979	0.0784887	0.162413	0.516069	0.719005	0.792364	0.271015	0.48088	0.555867	3.42256	0.0275885	0.135918	0.0563532	0.126587	0.106286	0.100201	0.583724	0.737341	0.473755	4.45736	0.130534	1	Eukaryotic translation initiation factor 3 subunit H	EIF3H
F7BXQ4-T108	F7BXQ4	T	108	0.710601	0.861846	1.93604	1.1695	0.813789	1.57481	1.2497	0.796542	0.715825	1.03013	0.880835	0.710131	2.09534	1.72627	1.34681	1.72281	1.72893	0.243834	1.81221	1.26166	0.732327	0.451548	1	Eukaryotic translation initiation factor 3 subunit J	EIF3J
H9FQY2-S455	H9FQY2	S	455	2.66205	2.63448	6.22039	3.83897	3.30413	3.36489	4.5495	3.67832	0.0294319	2.98526	0.777618	0.549646	1.78046	5.81773	0.98157	2.85992	0.128089	1.54345	0.107746	0.593094	0.207381	0.222374	0.999877		EIF4B
H9FQY2-S418	H9FQY2	S	418	4.89534	2.42402	7.9997	5.10636	2.91284	6.15277	4.56941	3.91729	1.10975	3.73241	0.730935	0.430594	67.0251	30.1717	22.8837	40.0268	13.5625	15.7602	41.8231	23.7153	0.592484	0.376277	0.999995		EIF4B
G7MZ42-S65	G7MZ42	S	65	4.93742	2.49378	6.03877	4.48999	5.16193	9.9217	23.798	0.0425238	20.3318	11.8512	2.63947	0.268013	10.3712	1.13995	11.3467	7.61928	0.131721	1.99748	3.40295	1.84405	0.242024	0.163381	0.997481		EIF4EBP1
G7MZ42-T70	G7MZ42	T	70	65.2459	58.2061	78.2044	67.2188	73.9889	86.6046	114.122	61.5387	148.698	96.9904	1.44291	0.210228	15.026	1.97512	19.8447	12.2819	7.77513	7.21015	9.72999	8.23843	0.670775	0.49502	1		EIF4EBP1
G7MZ42-T37	G7MZ42	T	37	2.26234	1.52753	0.170265	1.32005	0.0621046	2.54656	5.25594	0.102971	0.231214	1.63976	1.2422	0.83044	13.5996	9.60546	23.0197	15.4083	29.2485	22.7806	42.0344	31.3545	2.03491	0.0823839	0.987904		EIF4EBP1
G7MZ42-T46	G7MZ42	T	46	3.7744	2.23582	1.78167	2.5973	0.532171	8.88723	15.2312	3.12972	11.4505	7.84618	3.0209	0.196079	14.1795	9.60546	12.8497	12.2115	29.8817	22.7806	43.1283	31.9302	2.61475	0.0321433	0.862767		EIF4EBP1
F7FDD1-S65	F7FDD1	S	65	1.40048	0.852773	0.797953	1.01707	0.714823	1.02215	1.28704	0.051719	2.40995	1.09714	1.07872	0.886047	1.68008	0.263131	0.398912	0.780709	0.364696	0.203786	0.695793	0.421425	0.539797	0.490715	0.985439		EIF4EBP2
F7FDD1-T37	F7FDD1	T	37	6.01321	5.06652	7.30947	6.12974	0.0828065	16.9547	27.7537	3.96297	32.4985	16.2505	2.6511	0.278456	5.45252	2.81418	2.4628	3.5765	0.0917843	0.197838	0.301576	0.197066	0.0551003	0.0232812	0.966164		EIF4EBP2
F7FDD1-T46	F7FDD1	T	46	6.01321	5.06652	7.30947	6.12974	0.120132	18.5084	30.5347	3.96297	32.4985	17.1249	2.79375	0.260902	4.20974	2.81418	4.28444	3.76945	6.73957	4.65349	7.75374	6.38226	1.69316	0.0642523	0.899671		EIF4EBP2
F6QCJ2-S564	F6QCJ2	S	564	0.436062	0.936805	0.504066	0.625644	0.622067	0.320952	0.788015	2.13145	2.26674	1.22585	1.95933	0.318522	0.346579	0.20857	0.636331	0.39716	0.361864	0.225165	0.403347	0.330126	0.831216	0.650386	0.999997		EIF4ENIF1
F6QCJ2-S78	F6QCJ2	S	78	0.350645	0.0654583	6.99537	2.47049	0.234148	5.54997	6.50373	0.253837	5.24723	3.55778	1.44011	0.674285	26.7467	11.189	31.2343	23.0567	19.1348	5.78897	20.5722	15.1653	0.65774	0.362455	0.796929		EIF4ENIF1
F6QCJ2-S353	F6QCJ2	S	353	0.554889	2.41033	2.92107	1.96209	2.68007	0.127089	1.58837	0.11719	1.25893	1.15433	0.588316	0.368287	0.272721	0.342852	0.669814	0.428462	0.53803	0.249709	0.818736	0.535492	1.2498	0.628913	0.999666		EIF4ENIF1
F6QCJ2-S356	F6QCJ2	S	356	0.164382	0.435181	1.66334	0.754301	0.0934786	0.246362	0.0460349	0.146943	0.138792	0.134322	0.178075	0.11781	0.418524	0.171026	0.826468	0.472006	0.387307	0.137198	0.227577	0.250694	0.531124	0.340252	0.997077		EIF4ENIF1
F7GJ95-S1157	F7GJ95	S	1157	0.427899	0.641934	0.91171	0.660514	1.47011	0.917354	1.24587	1.08311	1.67001	1.27729	1.93378	0.024174	0.491783	0.480233	0.971048	0.647688	0.912529	0.890506	1.42552	1.07619	1.66158	0.146323	1		EIF4G1
F7GJ95-S1128	F7GJ95	S	1128	0.765305	0.315392	0.519063	0.533254	0.595275	1.08576	1.10321	1.23903	0.369756	0.878607	1.64763	0.20499	4.91184	3.33143	6.2591	4.83412	4.3177	5.9659	9.72046	6.66802	1.37937	0.367969	0.999998		EIF4G1
F7GJ95-S1106	F7GJ95	S	1106	3.61558	2.85413	1.78414	2.75128	0.110128	3.6347	2.63126	2.88499	0.932769	2.03877	0.741025	0.4836	2.09425	5.78503	3.32856	3.73595	2.58763	4.57078	0.440445	2.53295	0.677994	0.49701	0.999996		EIF4G1
F6XWN2-T570	F6XWN2	T	570	0.0486458	1.24068	1.43259	0.907306	1.67312	1.87627	4.53449	2.62182	2.48156	2.63745	2.90691	0.059454	0.872299	0.430898	1.23866	0.847287	0.858375	1.49843	2.71354	1.69011	1.99473	0.227664	0.965583		EIF4G2
A0A1D5QXU0-S435	A0A1D5QXU0	S	435	5.85322	7.47118	5.40336	6.24259	7.21239	4.94691	8.79517	11.9953	17.1559	10.0211	1.60528	0.235236	0.507979	0.813879	0.604867	0.642242	0.238331	1.32696	0.149509	0.571599	0.890007	0.864783	1		EIF4G3
A0A1D5QXU0-S172	A0A1D5QXU0	S	172	4.86358	12.8487	14.0469	10.5864	6.86324	5.11146	5.73236	1.60025	7.5012	5.3617	0.50647	0.0828057	6.98425	7.08908	5.98418	6.68583	5.87361	7.01542	0.170325	4.35312	0.651096	0.33821	0.999818		EIF4G3
H9ESU3-S389	H9ESU3	S	389	2.76865	0.0817426	0.254538	1.03498	0.171887	2.63421	8.88843	7.78528	2.63721	4.4234	4.27391	0.193415	9.22862	18.7265	10.4928	12.816	15.9489	5.51897	26.7595	16.0758	1.25436	0.65746	1		EIF5
H9ESU3-S390	H9ESU3	S	390	2.76865	0.0781363	0.254538	1.03378	0.158086	2.63421	13.65	7.78528	2.63721	5.37296	5.19742	0.234055	14.9927	25.5435	10.4928	17.0097	15.9489	8.10751	26.7595	16.9387	0.995826	0.992404	1		EIF5
A0A1D5Q3U7-S190	A0A1D5Q3U7	S	190	0.307316	0.617924	1.0506	0.658615	0.856394	1.9072	4.37645	0.954314	1.17915	1.8547	2.81607	0.227408	0.364538	2.3095	0.514361	1.0628	1.38838	1.83659	4.31918	2.51472	2.36612	0.259179	1		ELAC2
F7F6B1-S187	F7F6B1	S	187	0.952174	2.05554	1.88154	1.62975	0.970041	1.93947	1.46793	1.10225	1.65338	1.42662	0.875358	0.576725	0.73177	1.19472	1.14247	1.02299	0.989762	1.89825	1.2736	1.3872	1.35603	0.29931	0.997973		ELF4
F7GCP2-S293	F7GCP2	S	293	3.15316	7.96484	4.90334	5.34045	5.47673	3.87528	4.25118	2.52683	3.75723	3.97745	0.744778	0.301362	3.59672	4.45216	4.57188	4.20692	4.24101	2.48419	7.62248	4.78256	1.13683	0.727319	0.950075		ELL
A0A5F7ZUV9-S468	A0A5F7ZUV9	S	468	0.172047	0.233565	0.22568	0.21043	0.173566	0.234669	0.553542	0.0885512	0.258217	0.261709	1.24368	0.64506	0.239474	0.173887	0.0947024	0.169355	0.172466	0.302373	0.229095	0.234645	1.38552	0.310421	0.99845		ELMO2
F7GCL3-S141	F7GCL3	S	141	2.42188	0.0944903	0.0790069	0.865126	0.206651	1.79632	3.98089	0.0616716	2.63273	1.73565	2.00624	0.474105	2.72286	5.2783	2.77429	3.59181	1.79523	0.138208	12.5697	4.8344	1.34595	0.770888	0.977008		EMD
F7GCL3-S142	F7GCL3	S	142	1.84381	0.452193	1.8941	1.3967	0.130746	2.95988	8.46867	0.445954	4.86698	3.37445	2.41602	0.378927	3.50505	4.67699	3.76853	3.98352	2.93367	0.0789444	16.8629	6.62519	1.66315	0.637986	0.983657		EMD
F7GCL3-S143	F7GCL3	S	143	1.13597	0.433288	2.24436	1.2712	3.89591	2.59974	10.4275	2.44833	1.98661	4.27162	3.36029	0.20861	54.5987	29.7337	67.0952	50.4758	31.4326	12.9241	44.828	29.7282	0.58896	0.221937	0.999732		EMD
F7GCL3-S171	F7GCL3	S	171	1.52799	0.932525	0.166013	0.875508	0.252231	0.530046	1.2405	0.126537	0.686486	0.56716	0.647807	0.457191	0.170737	0.384502	0.699116	0.418118	0.12911	0.307549	0.136502	0.191054	0.456937	0.238775	0.841537		EMD
F7GCL3-S120	F7GCL3	S	120	2.93788	0.0695227	1.34033	1.44924	2.1726	1.34168	1.03048	1.23377	1.66653	1.48901	1.02744	0.954034	2.12426	1.38433	3.33987	2.28282	2.61282	1.40781	1.06429	1.69497	0.742489	0.470606	0.999909		EMD
F7GCL3-S49	F7GCL3	S	49	4.92394	1.54829	2.67025	3.04749	3.16082	1.39571	2.88501	2.7835	4.06736	2.85848	0.937978	0.844719	21.2944	24.9866	17.1005	21.1272	6.06811	4.92895	29.6541	13.5504	0.641373	0.41676	1		EMD
F7FGQ7-S148	F7FGQ7	S	148	2.74024	1.20869	2.38017	2.1097	4.39496	3.84802	4.10539	6.38816	2.60637	4.26858	2.02331	0.050002	0.596135	0.288336	0.238027	0.374166	0.557893	0.592193	0.742334	0.630807	1.6859	0.110206	0.999768		EML3
F7FGQ7-T853	F7FGQ7	T	853	1.37505	1.04876	2.78858	1.73746	1.75348	1.54681	1.14477	0.93571	1.27751	1.33166	0.766438	0.386939	0.60522	0.434969	0.577239	0.539143	1.94207	2.79654	1.83108	2.1899	4.06181	0.00595276	0.994002		EML3
A0A5F8A218-S159	A0A5F8A218	S	159	0.122407	0.0949299	0.0669916	0.0947761	0.218967	0.753345	1.1645	0.506001	0.569975	0.642557	6.77973	0.0392761	0.230848	0.331553	0.319071	0.293824	0.656526	0.694388	1.19323	0.848048	2.88625	0.0344386	1		ENOX2
A0A5F8A218-S308	A0A5F8A218	S	308	0.0924483	0.0914564	0.0952235	0.0930427	0.200539	0.233825	0.295806	0.167633	0.16548	0.212657	2.28558	0.0101105	0.113662	0.111237	0.363046	0.195981	0.57602	0.431509	0.130372	0.3793	1.93539	0.30403	0.999991		ENOX2
H9EM77-S109	H9EM77	S	109	0.882476	0.460185	1.11311	0.818592	0.293772	0.661035	0.282651	0.0746363	0.158131	0.294045	0.359209	0.034989	2.14135	1.44906	2.48527	2.02523	0.143188	0.113358	0.26293	0.173159	0.0855011	0.00385691	0.888703		ENSA
H9EM77-S43	H9EM77	S	43	0.909733	0.551792	0.721486	0.72767	0.61191	0.465914	0.655579	1.23887	0.206203	0.635694	0.873602	0.71354	0.101419	0.1378	0.0538911	0.0977035	0.0912544	0.262433	0.237898	0.197195	2.0183	0.165361	0.985968		ENSA
A0A5F8A6V8-S892	A0A5F8A6V8	S	892	10.1489	30.2147	31.0816	23.815	21.0515	13.8544	14.6804	16.5092	16.725	16.5641	0.695531	0.217447	9.92072	8.10242	12.552	10.1917	20.7213	11.9132	0.241348	10.9586	1.07525	0.905562	0.986798		EP300
A0A5F8AFN1-S671	A0A5F8AFN1	S	671	0.715986	0.0454178	0.398826	0.386743	0.676064	0.164114	0.156465	2.11043	1.43215	0.907844	2.34741	0.360451	0.219164	0.137714	0.146262	0.167713	0.290365	0.163872	0.270617	0.241618	1.44066	0.191151	0.996445		EPAS1
A0A5F7ZIH7-S650	A0A5F7ZIH7	S	650	0.18981	0.237684	0.22464	0.217378	0.134887	0.613676	0.0819492	0.2306	0.15946	0.244114	1.123	0.841054	0.498833	0.142685	0.483291	0.374936	0.434118	1.31788	0.51926	0.757087	2.01924	0.277824	0.992814		EPB41
A0A5F7ZIH7-S640	A0A5F7ZIH7	S	640	3.13244	2.28985	3.37882	2.9337	3.76514	2.11295	1.6458	1.79582	4.32014	2.72797	0.929873	0.798435	0.753479	1.37587	1.03232	1.05389	1.10161	1.23704	1.24265	1.19377	1.13273	0.493428	1		EPB41
A0A5F7ZIH7-S675	A0A5F7ZIH7	S	675	3.10647	2.11342	1.38614	2.20201	3.30948	2.65341	0.237554	1.34471	1.96638	1.90231	0.863897	0.719384	4.321	1.96036	3.73324	3.3382	2.96298	5.12625	0.175907	2.75505	0.825308	0.733776	0.909616		EPB41
A0A5F7ZIH7-S678	A0A5F7ZIH7	S	678	1.85041	1.39582	1.64757	1.63127	2.58384	1.12611	1.00379	1.25981	2.23276	1.64126	1.00613	0.982543	1.67968	0.188485	0.905057	0.924406	1.69122	0.100413	0.340651	0.710763	0.768886	0.761046	0.975701		EPB41
A0A5F7ZIH7-S508	A0A5F7ZIH7	S	508	11.8402	23.3158	28.7129	21.2896	27.0907	9.19725	14.1872	10.0996	17.0432	15.5236	0.729162	0.344793	7.6253	9.16494	5.34789	7.37938	10.24	5.92624	7.34181	7.836	1.06188	0.799866	1		EPB41
F6WE39-S621	F6WE39	S	621	0.640568	0.612339	0.991718	0.748209	0.839101	1.34021	1.53661	0.290466	0.503589	0.901996	1.20554	0.657076	2.95342	2.94901	3.752	3.21814	2.354	1.55019	0.259595	1.38793	0.431283	0.0514473	1		EPB41
F6UAX5-S926	F6UAX5	S	926	0.330872	0.383782	0.361901	0.358852	0.363416	0.47589	0.343004	1.24366	0.500091	0.585212	1.63079	0.350266	0.203144	0.700216	0.304577	0.402646	0.4956	0.144813	0.275816	0.305409	0.758506	0.623208	0.997254		EPB41L1
F6UAX5-S1365	F6UAX5	S	1365	13.2256	12.2175	8.06965	11.1709	12.4432	10.8307	11.2137	15.7303	11.9186	12.4273	1.11247	0.471744	1.4191	2.11692	1.70755	1.74786	0.914393	0.155468	1.40937	0.82641	0.472813	0.091691	0.985522		EPB41L1
F6UAX5-S589	F6UAX5	S	589	0.246333	1.20131	0.68411	0.710585	1.20305	1.62725	0.305531	4.03709	2.32475	1.89953	2.6732	0.215751	0.155487	0.278604	0.339069	0.25772	0.228271	0.228614	0.341847	0.266244	1.03308	0.903365	0.999593		EPB41L1
F6UAX5-S1498	F6UAX5	S	1498	4.45609	1.33644	0.951671	2.24807	1.59877	1.13305	1.97031	2.03979	1.25202	1.59879	0.711183	0.472043	0.671312	0.737715	0.356118	0.588382	0.520329	0.423401	1.00034	0.648022	1.10136	0.794016	0.999997		EPB41L1
F6UAX5-T475	F6UAX5	T	475	7.04755	2.63961	13.9128	7.86667	14.0002	6.63908	11.1695	7.65354	7.08333	9.30911	1.18336	0.65326	2.26364	4.04252	1.64771	2.65129	4.55546	6.27022	7.42932	6.085	2.29511	0.0355761	0.999933		EPB41L1
F7ETL8-S36	F7ETL8	S	36	0.170716	0.0720069	0.169294	0.137339	0.115743	0.45776	0.0752487	0.0965821	0.12457	0.173981	1.2668	0.721901	0.406472	0.239477	0.401689	0.349213	0.163772	0.13983	1.06	0.454535	1.3016	0.749398	0.999371		EPG5
F6RZP3-S429	F6RZP3	S	429	3.11832	1.66887	0.0831427	1.62344	0.164808	1.14768	1.39091	1.84029	0.089693	0.926678	0.57081	0.410721	3.40032	0.105656	0.1119	1.20596	2.08806	1.27287	7.58115	3.64736	3.02445	0.341654	0.999931		EPN1
F6RZP3-S410	F6RZP3	S	410	5.61522	1.23726	2.74298	3.19849	1.31838	1.90488	2.6648	5.17859	1.53899	2.52113	0.788225	0.62761	0.626282	3.67439	0.543786	1.61482	1.01835	0.929394	0.228184	0.725309	0.449158	0.448579	1		EPN1
F6RZP3-S395	F6RZP3	S	395	64.2867	35.8607	21.5403	40.5625	53.7968	22.429	39.2239	0.159569	40.6355	31.2489	0.770389	0.566288	32.0045	13.5048	18.4433	21.3175	30.7937	17.4283	53.0535	33.7585	1.5836	0.350137	0.966171		EPN1
F6RZP3-T435	F6RZP3	T	435	0.90566	0.0774952	0.193796	0.392317	0.459873	0.613554	0.270431	0.324679	0.233569	0.380421	0.969678	0.956811	0.452537	0.979175	0.426661	0.619458	0.407339	0.418945	0.634424	0.486903	0.786015	0.533096	0.952815		EPN1
F6RZP3-T445	F6RZP3	T	445	0.834062	0.473249	0.659468	0.655593	1.46937	7.99812	1.74442	2.54861	0.983739	2.94885	4.49799	0.230449	22.0361	0.148166	13.1339	11.7727	13.7451	2.83074	11.3871	9.32095	0.791741	0.749535	0.996231		EPN1
F7H3R5-S192	F7H3R5	S	192	2.33899	0.844652	3.63081	2.27149	0.185794	1.80781	0.538534	0.345023	2.96342	1.16812	0.514252	0.276461	3.49627	6.50687	5.07383	5.02566	0.438109	1.14922	4.78384	2.12372	0.422577	0.144345	1		EPN2
F7H3R5-S195	F7H3R5	S	195	2.55681	1.60767	3.62567	2.59671	1.59188	2.4572	0.73094	1.45903	3.13017	1.87384	0.721621	0.341675	1.05196	1.65891	1.58057	1.43048	2.46669	0.197566	0.208606	0.95762	0.669439	0.576258	0.999999		EPN2
F7H3R5-S173	F7H3R5	S	173	20.2326	45.827	63.5685	43.2094	58.2917	21.6075	26.0982	38.9824	32.0708	35.4101	0.819501	0.557383	5.45755	5.37161	4.23684	5.022	5.75209	3.0556	0.106089	2.97126	0.591649	0.288548	0.998367		EPN2
F7H3R5-T422	F7H3R5	T	422	23.541	17.4665	0.606484	13.8713	0.79078	0.792135	1.05347	51.7662	55.3498	21.9505	1.58243	0.668203	5.34996	3.02014	2.80786	3.72599	1.12835	3.5308	1.0219	1.89368	0.508237	0.187838	0.93726		EPN2
A0A1D5QVD6-S424	A0A1D5QVD6	S	424	0.0680133	0.0741959	3.21157	1.11793	1.51987	1.45109	0.126724	4.49599	0.193257	1.55739	1.3931	0.747593	0.104179	6.40429	3.6009	3.36979	3.19135	1.23634	11.888	5.43856	1.61392	0.610244	0.984551		EPN3
A0A5F7ZYJ1-S687	A0A5F7ZYJ1	S	687	1.11714	0.198312	0.0754974	0.463651	0.0890314	1.25134	1.43552	0.147926	1.23471	0.831706	1.79382	0.453227	0.648481	1.01239	1.32441	0.995092	0.146019	2.68905	0.13237	0.989146	0.994024	0.994886	0.989801		EPRS
F7HFV6-S728	F7HFV6	S	728	12.413	8.08713	6.63448	9.04488	8.01308	8.51645	8.2212	6.84131	9.71158	8.26072	0.913304	0.597857	6.91279	4.14316	7.75865	6.27153	0.40105	2.67788	2.32853	1.80249	0.287408	0.0264294	1		EPS15
F7HFV6-S746	F7HFV6	S	746	1.39478	1.5561	1.07299	1.34129	1.14422	0.565865	1.01005	1.51434	1.14439	1.07578	0.802045	0.289242	17.3453	25.2336	32.7016	25.0935	4.19775	7.16758	8.99476	6.7867	0.270457	0.0169874	1		EPS15
F7HFV6-S324	F7HFV6	S	324	6.98647	4.92048	2.29789	4.73495	4.68756	0.0833903	7.67448	0.0596764	9.73843	4.44871	0.939548	0.921733	4.57185	6.07196	4.36775	5.00385	6.76589	4.90115	9.64454	7.10386	1.41968	0.22908	0.999181		EPS15
F7HFV6-S722	F7HFV6	S	722	3.27677	0.221335	0.582025	1.36004	1.53507	0.794726	0.81359	1.61175	1.70681	1.29239	0.950254	0.931366	1.08598	0.656816	0.599964	0.780922	0.313302	0.535751	0.757891	0.535648	0.685917	0.28735	1		EPS15
F7HFV6-T709	F7HFV6	T	709	18.8507	20.4666	40.2324	26.5166	24.4279	12.341	11.3289	15.1419	16.497	15.9473	0.60141	0.123056	61.6326	36.0852	74.3943	57.3707	30.7937	23.3797	0.26469	18.146	0.316295	0.0542031	0.999956		EPS15
A0A5F8AS86-S108	A0A5F8AS86	S	108	24.2469	31.3156	25.4055	26.9893	27.2922	12.1102	20.4182	16.2113	23.7912	19.9646	0.739722	0.123481	5.15955	6.20679	9.51866	6.96167	5.13855	6.07211	16.8057	9.33879	1.34146	0.581312	0.982685		EPS15L1
A0A5F8AS86-S229	A0A5F8AS86	S	229	19.6552	13.4083	18.779	17.2808	20.4923	20.4204	24.8057	17.3986	14.098	19.443	1.12512	0.465028	1.581	3.34241	0.879863	1.93442	2.62448	2.34611	4.86425	3.27828	1.69471	0.282276	1		EPS15L1
A0A5F8AS86-S244	A0A5F8AS86	S	244	1.12375	1.53459	1.19722	1.28519	0.813378	0.0686142	0.0521689	0.523652	0.068934	0.305349	0.237591	0.00496316	0.325339	0.160197	0.456608	0.314048	0.277061	0.160245	0.140568	0.192625	0.613361	0.273539	0.89666		EPS15L1
A0A5F8AS86-S255	A0A5F8AS86	S	255	19.4507	22.6524	23.4627	21.8553	39.9934	17.6331	3.3694	24.8085	28.4656	22.854	1.0457	0.90633	4.4516	8.34921	12.0774	8.29275	0.183054	5.96497	7.69409	4.61404	0.556394	0.309463	0.988559		EPS15L1
A0A5F8AS86-T366	A0A5F8AS86	T	366	1.71594	1.1736	3.26425	2.05126	1.75397	1.84705	1.51652	1.60646	0.148929	1.37459	0.670117	0.315573	0.623049	0.830095	1.02144	0.82486	0.099196	0.841404	1.40875	0.783117	0.949393	0.921167	0.99997		EPS15L1
A0A5F8AHC3-S625	A0A5F8AHC3	S	625	0.046646	3.6799	6.6289	3.45182	5.44856	5.59801	10.9604	0.0676338	5.88324	5.59157	1.61989	0.456076	1.92732	0.934254	1.00276	1.28811	2.71441	2.10019	0.234669	1.68309	1.30664	0.651899	0.974966		EPS8
F6VIA6-S463	F6VIA6	S	463	0.600561	1.88307	2.79405	1.75923	0.246983	1.09233	1.60323	0.908258	0.570605	0.88428	0.502653	0.167471	2.61547	3.66662	4.50589	3.59599	3.59047	2.55597	5.24869	3.79838	1.05628	0.842703	0.979787		EPS8L2
F6VIA6-S480	F6VIA6	S	480	14.3116	0.258783	21.8278	12.1327	0.143812	16.4791	28.5454	8.82696	0.0909638	10.8172	0.891577	0.882528	1.9723	3.96555	0.192904	2.04359	0.131353	2.2306	0.125755	0.829235	0.405774	0.40164	0.800727		EPS8L2
F6VIA6-S570	F6VIA6	S	570	7.26926	1.83974	6.37916	5.16272	4.1733	3.56942	9.90544	1.45076	8.62073	5.54393	1.07384	0.881847	2.73858	0.332225	1.63941	1.57007	2.38245	1.38687	0.256281	1.34187	0.854655	0.817834	0.926527		EPS8L2
F7D6W0-S1024	F7D6W0	S	1024	1.46039	0.291105	0.730829	0.82744	0.0452069	0.851755	0.92405	0.153582	0.0845597	0.411831	0.497717	0.292766	0.0761161	0.26352	0.564098	0.301245	0.236467	0.543289	0.488126	0.422627	1.40294	0.516154	0.992581	Receptor protein-tyrosine kinase	ERBB2
A0A5F8ANR1-S602	A0A5F8ANR1	S	602	4.79064	4.86163	13.6318	7.76135	2.55773	3.95377	2.88517	3.16345	6.34057	3.78014	0.487046	0.138056	0.413849	1.17002	0.103849	0.562572	0.11493	0.098215	0.587435	0.26686	0.474356	0.451607	0.999994		ERBB2IP
A0A5F8ANR1-S603	A0A5F8ANR1	S	603	7.37958	5.5711	15.0554	9.33534	4.8683	5.8029	5.21459	6.72545	7.85344	6.09294	0.652674	0.198323	1.39399	2.37377	0.0525211	1.27343	0.143829	0.337853	0.587435	0.356372	0.279852	0.25163	0.999998		ERBB2IP
A0A5F8ANR1-S851	A0A5F8ANR1	S	851	2.54323	0.69941	0.126249	1.12296	0.215961	1.43691	1.93983	2.05931	0.81886	1.29417	1.15246	0.816364	2.11235	0.969294	4.77157	2.61774	1.36292	1.21133	1.59897	1.39107	0.531403	0.339469	0.955031		ERBB2IP
A0A1D5QVV7-S191	A0A1D5QVV7	S	191	0.38572	0.189828	0.123101	0.232883	1.64261	2.10048	2.44458	2.00062	1.38898	1.91545	8.22496	0.000538277	0.350165	0.0719209	0.653573	0.358553	0.498559	0.137163	0.177519	0.27108	0.75604	0.689005	1		ERC1
F6YM39-S341	F6YM39	S	341	2.17384	2.63865	2.99745	2.60331	2.61715	1.69559	2.15147	1.06306	2.38128	1.98171	0.761227	0.177104	3.05563	2.35388	5.45482	3.62144	3.29209	1.57579	4.82199	3.22996	0.891898	0.782633	0.999978		ERCC5
F6YM39-S563	F6YM39	S	563	1.45876	1.39486	0.722837	1.19215	0.552444	1.91698	2.66939	2.14189	3.41461	2.13906	1.79429	0.197632	1.61686	3.11071	3.86243	2.86334	1.69805	1.13703	0.274675	1.03659	0.36202	0.0789508	0.971754		ERCC5
A0A5F7ZBZ4-S489	A0A5F7ZBZ4	S	489	0.130027	0.902632	0.215245	0.415968	0.948327	2.41967	3.03785	2.14734	1.5296	2.01655	4.84787	0.0205715	0.244513	0.401084	0.0838241	0.24314	0.585269	0.306502	1.02287	0.638213	2.62487	0.157768	1		ERCC6
A0A5F7ZBZ4-S492	A0A5F7ZBZ4	S	492	0.0932688	0.902632	0.180235	0.392045	0.948327	2.41967	3.03785	2.14734	1.5296	2.01655	5.14368	0.0198626	0.36217	0.401084	0.198731	0.320662	0.805316	0.306502	1.41804	0.843287	2.62984	0.185615	1		ERCC6
H9Z692-S531	H9Z692	S	531	0.0478887	0.129527	0.200976	0.126131	0.136283	0.644654	13.9396	0.645653	0.291452	3.13153	24.8277	0.436422	1.04461	0.123609	1.39276	0.853661	0.19433	0.0594449	1.24359	0.49912	0.584683	0.541874	0.819321		ERF
F7DHH3-S88	F7DHH3	S	88	2.99652	4.00762	4.10305	3.70239	3.46287	2.04253	2.57567	6.56059	4.07068	3.74247	1.01082	0.971614	0.359141	0.335013	1.17926	0.62447	0.214142	0.289809	0.314753	0.272901	0.437012	0.276319	1		ERG
A0A5F7ZI85-S116	A0A5F7ZI85	S	116	0.587213	1.28295	0.688187	0.852782	0.900479	1.81148	4.68334	1.58059	0.535895	1.90236	2.23077	0.329323	0.0742675	0.257301	0.144788	0.158786	0.398062	0.951101	0.670886	0.67335	4.24063	0.0377635	0.939409		ERGIC3
A0A5F8ABE1-S244	A0A5F8ABE1	S	244	6.00317	7.69383	10.3779	8.02498	27.833	19.3556	24.9451	20.46	19.208	22.3603	2.78634	0.00116089	4.1832	2.93837	3.91833	3.67997	18.6111	6.07863	16.4935	13.7277	3.7304	0.0612023	1		ERLIN2
A0A5F8ABE1-T257	A0A5F8ABE1	T	257	0.565088	1.17028	1.25794	0.99777	2.2349	2.00414	2.75975	1.21096	1.24655	1.89126	1.89549	0.0811479	0.816496	1.29158	1.72279	1.27696	4.99954	3.06072	5.05946	4.37324	3.42473	0.0118648	1		ERLIN2
F7EA94-S382	F7EA94	S	382	13.165	23.8379	20.7872	19.2634	34.8261	15.0231	27.6388	17.8372	45.2784	28.1207	1.4598	0.297154	1.85845	6.24887	1.01786	3.04173	4.91004	7.21283	7.52019	6.54769	2.15262	0.126187	0.931672		ERMAP
F7G2I9-S203	F7G2I9	S	203	0.616669	2.72125	0.56914	1.30235	2.82175	6.48309	3.43586	1.4904	5.83202	4.01262	3.08106	0.0917285	2.20967	6.06784	11.7611	6.67953	18.4674	60.6769	50.7685	43.3043	6.48313	0.0484051	1		ERMP1
A0A1D5QN39-S106	A0A1D5QN39	S	106	0.270782	0.109045	0.106346	0.162057	0.107267	0.98019	0.389299	0.116962	0.0808911	0.334922	2.06668	0.482768	1.08551	1.69573	1.27273	1.35133	2.07042	2.35635	2.67091	2.36589	1.75079	0.0154311	1		ERO1L
F6SQ62-S302	F6SQ62	S	302	0.449708	0.266476	0.402748	0.372977	0.480216	0.875728	0.820527	0.885464	2.52432	1.11725	2.9955	0.172819	0.93484	0.779708	0.732777	0.815775	0.628709	0.616157	2.19428	1.14638	1.40527	0.564826	0.99963		ERRFI1
A0A1D5RKU9-S577	A0A1D5RKU9	S	577	21.0597	17.3863	10.7198	16.3886	19.4456	18.4192	19.7965	27.6898	17.1874	20.5077	1.25134	0.260253	0.833577	1.2208	0.204869	0.75308	1.24427	3.92364	3.60752	2.92514	3.88424	0.072373	0.977111		ESYT1
A0A1D5RKU9-S913	A0A1D5RKU9	S	913	3.94055	2.48201	2.24168	2.88808	2.66671	2.48715	2.17582	4.90316	2.41923	2.93041	1.01466	0.957965	1.82708	0.986242	1.34567	1.38633	2.05306	2.81829	1.84624	2.2392	1.6152	0.0899619	0.998228		ESYT1
A0A1D5RKU9-S984	A0A1D5RKU9	S	984	2.21438	6.30603	4.55984	4.36008	3.69276	2.25292	0.785412	1.5511	4.07864	2.47216	0.566999	0.167195	1.05339	1.99673	0.830262	1.29346	2.49856	2.31342	5.26197	3.35798	2.59613	0.112543	0.999997		ESYT1
A0A1D5RKU9-S4	A0A1D5RKU9	S	4	1.52391	0.0905851	1.90954	1.17468	1.23739	0.119117	0.834233	0.966429	0.155801	0.662594	0.564063	0.347558	0.141689	1.29993	1.01557	0.819063	0.0684229	0.170667	0.22117	0.15342	0.187311	0.131086	0.988059		ESYT1
A0A1D5RKU9-S10	A0A1D5RKU9	S	10	0.0406039	0.657019	1.8441	0.847242	0.183635	0.397235	0.161619	0.0633315	0.129674	0.187099	0.220833	0.144628	0.0891973	0.0976745	0.141743	0.109538	0.809855	0.20899	2.54899	1.18928	10.8572	0.198759	0.991811		ESYT1
A0A1D5RKU9-S12	A0A1D5RKU9	S	12	0.383684	0.527526	0.137072	0.349427	0.139066	0.53996	0.591919	0.411075	0.429611	0.422326	1.20862	0.605161	0.0985207	0.105869	0.233745	0.146045	0.140524	1.27519	1.87958	1.09843	7.52119	0.136167	0.959229		ESYT1
F6Z5L0-S748	F6Z5L0	S	748	0.101046	25.9435	14.8429	13.6292	5.84665	29.6123	43.3326	48.481	41.4975	33.754	2.4766	0.132061	1.67437	2.29921	0.761479	1.57835	1.66504	0.711558	3.02842	1.80167	1.14149	0.795713	0.850993		ESYT2
F6Z5L0-S754	F6Z5L0	S	754	44.0758	31.7864	16.3556	30.7393	55.0038	38.8641	52.2577	58.9538	48.2985	50.6756	1.64856	0.036351	1.09116	1.14852	0.337279	0.858985	0.109005	0.711558	0.456233	0.425599	0.495467	0.240063	0.940469		ESYT2
A0A1D5RBU6-S281	A0A1D5RBU6	S	281	1.89557	1.38662	0.0479998	1.11006	0.0694829	1.57175	1.15365	0.108317	2.6624	1.11312	1.00275	0.99693	0.581299	0.310122	2.00938	0.966932	0.405006	0.935013	0.218489	0.519503	0.537269	0.4757	0.999979		ETS1
H9FR61-S159	H9FR61	S	159	14.5405	15.3342	2.83127	10.902	11.8272	10.7564	11.0365	14.8607	5.14479	10.7251	0.983777	0.962638	0.232121	0.201811	0.113858	0.182597	0.156076	0.0862534	0.284387	0.175572	0.961529	0.922697	0.97217		ETV3
A0A1D5RHG4-S22	A0A1D5RHG4	S	22	34.822	29.6883	26.6703	30.3935	55.9435	47.7662	46.1474	0.191001	50.2428	40.0582	1.31798	0.503501	5.30736	1.20902	13.1303	6.54889	11.8263	8.93926	12.5194	11.095	1.69418	0.282579	0.99992		ETV6
A0A1D5RHG4-T18	A0A1D5RHG4	T	18	45.3527	42.1668	41.2622	42.9272	74.1081	67.3052	81.1645	27.3041	77.0608	65.3885	1.52324	0.136727	9.92684	6.86436	16.0892	10.9601	20.1251	16.1185	11.4071	15.8835	1.44921	0.254322	0.999987		ETV6
A0A5F7ZYL7-S660	A0A5F7ZYL7	S	660	0.386037	0.121569	0.0875014	0.198369	1.50441	0.11961	0.091548	0.450567	0.279302	0.489088	2.46554	0.445129	4.41247	0.14586	3.83545	2.79793	4.09303	1.49436	0.170868	1.91942	0.686014	0.644685	0.999998		EVI5
F7GGR8-S2047	F7GGR8	S	2047	0.0988573	23.0558	28.0606	17.0718	15.1391	14.0158	17.9404	17.2731	15.1184	15.8974	0.931208	0.85964	0.125815	0.888647	0.111899	0.375454	0.140378	0.800177	0.212442	0.384332	1.02365	0.979882	0.977625		EVPL
A0A5F7ZYF5-S473	A0A5F7ZYF5	S	473	0.823058	0.271675	0.169319	0.421351	0.11817	0.593407	0.354	0.16895	0.156971	0.2783	0.660494	0.479224	2.31257	1.43728	5.26171	3.00385	2.03968	1.27391	6.84892	3.3875	1.12772	0.863506	0.996156		EXOC1
A0A5F8AGA2-S432	A0A5F8AGA2	S	432	0.463816	0.385013	0.127518	0.325449	0.214385	0.0658986	0.245576	0.27227	0.223441	0.204314	0.627793	0.219427	1.26006	0.102575	0.0782162	0.480285	2.26578	2.20733	0.164622	1.54591	3.21874	0.250333	0.998625		EXOC2
F7BWL3-S19	F7BWL3	S	19	0.711153	0.0877766	0.0487856	0.282572	1.71125	1.07515	0.71777	1.20126	0.629001	1.06689	3.77563	0.0406277	0.10137	0.116896	0.101849	0.106705	0.668208	0.386827	1.32771	0.794249	7.4434	0.0692847	1		EXOC8
F7CTF5-S20	F7CTF5	S	20	3.85005	10.1514	5.81681	6.6061	0.0742643	8.28393	8.03727	6.34702	5.54443	5.65738	0.856387	0.706741	3.71908	7.99149	4.93548	5.54868	18.2341	13.0951	24.9028	18.744	3.3781	0.0223889	0.999584		EXOSC5
H9FVZ0-S306	H9FVZ0	S	306	2.61002	2.17901	2.98811	2.59238	2.23326	3.94337	6.56544	3.32559	1.77527	3.56859	1.37657	0.422994	0.840587	1.6692	1.12128	1.21036	2.51948	3.02093	3.51683	3.01908	2.49437	0.00865915	0.99403		EXOSC9
A0A1D5R252-S1586	A0A1D5R252	S	1586	5.21669	8.30091	5.55516	6.35758	3.73861	2.36539	4.07124	5.82323	2.89579	3.77885	0.594385	0.0518102	0.0824205	0.761742	0.209382	0.351181	0.753424	0.0978772	1.83218	0.894494	2.5471	0.376733	1		EXPH5
F6WSS8-S284	F6WSS8	S	284	2.64269	2.43515	1.94033	2.33939	3.42319	1.59351	1.02007	1.39656	1.20115	1.7269	0.738182	0.346212	1.26837	0.891907	1.11047	1.09025	1.06579	1.17666	1.14841	1.13029	1.03672	0.743369	1		F11R
F6WSS8-S287	F6WSS8	S	287	0.529026	0.716839	0.0755162	0.44046	3.9833	0.724555	0.885719	0.687459	1.14292	1.48479	3.371	0.265775	0.29556	0.261516	0.191425	0.2495	0.534387	0.723179	1.14841	0.801992	3.21439	0.0399333	0.999999		F11R
F6QTM2-S575	F6QTM2	S	575	0.172338	0.863686	0.668694	0.56824	0.203844	0.77354	0.752226	0.425035	0.938272	0.618584	1.0886	0.835684	0.582218	0.60046	0.497169	0.559949	1.70417	0.853548	2.03366	1.53046	2.73321	0.051412	0.9996		FAF1
F6SCC9-S36	F6SCC9	S	36	3.32935	3.6982	6.99397	4.67384	8.43028	5.51036	7.14692	6.41372	7.05117	6.91049	1.47855	0.0802342	0.261792	0.449253	0.296504	0.335849	0.220755	0.161384	0.304806	0.228982	0.681798	0.206933	1		FAM103A1
G7N2Q1-S169	G7N2Q1	S	169	0.610081	0.891301	1.09809	0.866492	1.82761	0.82865	0.181594	0.489681	0.709808	0.807468	0.931881	0.883036	0.562061	0.169292	0.156508	0.295954	1.17589	1.04897	1.3354	1.18675	4.00992	0.00473744	0.999996		FAM110A
G7N2Q1-S253	G7N2Q1	S	253	0.209457	0.278416	0.243596	0.243823	0.402628	0.0597247	0.189511	0.275416	0.0504473	0.195545	0.801999	0.611068	0.812005	0.782407	1.38432	0.99291	1.00023	0.966643	2.02917	1.33202	1.34153	0.444282	0.989281		FAM110A
H9FQJ6-S138	H9FQJ6	S	138	0.066521	0.0534147	0.196629	0.105522	0.138061	0.206881	0.266434	0.107612	0.31131	0.206059	1.95277	0.149251	0.142468	0.115378	0.267268	0.175038	0.14432	0.147202	0.245809	0.17911	1.02326	0.946895	0.819632		FAM122B
A0A5F8AN37-T235	A0A5F8AN37	T	235	0.120347	0.372099	0.119603	0.204016	0.265375	0.110005	0.0703606	0.0999985	0.0854313	0.126234	0.618746	0.353986	0.344054	0.14526	0.254432	0.247915	0.701091	1.26763	0.33577	0.768164	3.09849	0.133685	0.999792		FAM126B
A0A5F8A6D9-S565	A0A5F8A6D9	S	565	7.00593	0.110202	0.118068	2.4114	0.138397	0.128525	5.1495	8.08022	1.61665	3.02266	1.25349	0.826774	4.19089	0.119403	1.4803	1.9302	0.17001	0.163158	2.29394	0.875703	0.453686	0.49061	1		FAM129A
A0A5F8A6D9-S671	A0A5F8A6D9	S	671	266.784	267.834	294.831	276.483	0.11824	376.281	441.519	11.7393	1.2767	166.187	0.601074	0.438764	28.1323	19.7603	17.2537	21.7154	26.0826	0.372859	0.282077	8.91252	0.410423	0.236159	0.927584		FAM129A
A0A5F7YR70-S464	A0A5F7YR70	S	464	0.41352	0.181458	0.111189	0.235389	0.256509	0.479202	0.724324	0.0895049	0.621144	0.434137	1.84434	0.284323	6.6774	24.5977	3.16501	11.4801	2.95601	1.06317	17.7941	7.2711	0.633369	0.645956	1		FAM134A
A0A1D5R964-S212	A0A1D5R964	S	212	35.7857	22.4203	19.8281	26.0114	38.7864	42.0095	55.9974	32.9429	60.8381	46.1148	1.77287	0.0441267	9.89282	5.88669	8.61897	8.13283	9.49111	8.45347	32.8534	16.9327	2.08201	0.335916	1		FAM134C
A0A1D5R964-S214	A0A1D5R964	S	214	34.8889	27.5773	20.7207	27.729	35.2107	39.8139	53.3496	37.5061	59.0926	44.9946	1.62266	0.0481493	9.1143	5.88669	7.70211	7.5677	9.49111	8.45347	38.0535	18.666	2.46654	0.318256	1		FAM134C
A0A1D5R964-S26	A0A1D5R964	S	26	2.12597	4.6224	2.25616	3.00151	3.33991	2.24938	2.08746	2.60034	1.62317	2.38005	0.792952	0.412094	1.53479	2.3708	0.648978	1.51819	1.85798	2.32971	0.162777	1.45016	0.955188	0.93821	1		FAM134C
A0A1D5R964-S267	A0A1D5R964	S	267	9.59413	10.3637	17.6719	12.5432	14.4947	13.9205	6.04078	22.4535	42.0113	19.7841	1.57728	0.421339	14.1298	12.2823	14.4516	13.6212	2.35997	10.4888	13.135	8.66124	0.635865	0.208555	1		FAM134C
A0A1D5R964-S274	A0A1D5R964	S	274	53.8347	55.1418	46.5886	51.855	49.0161	27.4595	38.7905	45.7887	74.7866	47.1683	0.909619	0.674487	39.9326	32.5652	39.9127	37.4702	17.5027	9.68551	52.8104	26.6662	0.711665	0.468076	0.999979		FAM134C
A0A1D5R964-T261	A0A1D5R964	T	261	0.0899916	0.221316	0.138214	0.149841	0.0820164	1.30244	11.6693	0.165722	0.823435	2.80858	18.7438	0.404969	0.262785	1.12611	1.33386	0.907583	0.109311	0.254724	4.66941	1.67781	1.84866	0.641529	1		FAM134C
A0A1D5R964-T264	A0A1D5R964	T	264	2.81707	1.87569	1.91083	2.20119	0.143026	1.00504	3.35853	1.56002	3.81956	1.97723	0.898255	0.823183	0.934908	0.317601	0.236524	0.496344	0.28705	0.212848	14.83	5.10998	10.2952	0.396667	0.997233		FAM134C
F7F322-S522	F7F322	S	522	0.862486	1.57225	3.21232	1.88235	3.56815	0.640668	0.551643	0.977047	7.28903	2.60531	1.38407	0.702047	0.0556696	0.813547	0.54234	0.470519	0.108063	0.26759	0.183064	0.186239	0.395817	0.27767	0.771274		FAM135A
F7F322-S531	F7F322	S	531	0.158448	0.889503	2.11305	1.05367	0.480744	0.0639949	0.401121	0.0869853	6.12375	1.43132	1.35842	0.823672	0.0823996	0.813547	0.54234	0.479429	0.246419	0.26759	0.165771	0.226593	0.472632	0.306059	0.855361		FAM135A
A0A1D5QI05-S543	A0A1D5QI05	S	543	0.353812	0.425359	0.207841	0.329004	0.205069	0.424301	0.483648	0.733425	0.184604	0.406209	1.23466	0.606783	0.118753	0.481056	0.449587	0.349799	0.639964	0.551978	0.857984	0.683309	1.95344	0.0863015	0.983232		FAM160A2
F6Y876-S114	F6Y876	S	114	2.10153	4.81841	7.88481	4.93492	3.71127	3.19106	5.83067	2.24217	5.78097	4.15123	0.841195	0.630868	1.11096	0.206512	0.0428424	0.453438	1.22855	1.67862	5.93493	2.94737	6.50004	0.179721	0.997728		FAM176A
I0FT16-T85	I0FT16	T	85	1.4803	1.31815	0.0851847	0.961209	2.50776	2.13556	1.99894	1.66197	2.08639	2.07813	2.16199	0.0231874	1.06679	2.04659	1.72852	1.61397	1.33832	1.79437	1.19546	1.44272	0.893893	0.641372	0.939813		FAM176B
F6XQS6-S1023	F6XQS6	S	1023	2.97172	4.08765	2.92793	3.3291	2.43353	1.64449	1.21745	3.14954	2.6072	2.21044	0.663976	0.0829343	0.94532	0.785906	1.21855	0.983259	0.297223	0.0976867	0.437098	0.277336	0.282058	0.0116268	1		FAM208B
F6R2Y2-Y432	F6R2Y2	Y	432	0.72965	0.072239	3.55154	1.45114	0.0537471	9.17244	10.0995	0.170141	0.109425	3.92104	2.70204	0.471223	1.83313	0.94895	3.02852	1.93687	0.656911	0.0856042	0.328964	0.35716	0.184401	0.0648007	0.999882		FAM227A
A0A1D5RI64-S123	A0A1D5RI64	S	123	0.237908	0.48505	1.10646	0.609807	0.843255	0.357993	0.142911	0.735603	0.637968	0.543546	0.891341	0.803612	0.616966	0.514838	0.409534	0.513779	0.505745	0.086559	0.925505	0.505936	0.984735	0.976427	0.999938		FAM53A
A0A1D5RAS4-S167	A0A1D5RAS4	S	167	1.32609	0.159533	1.32198	0.93587	2.08315	3.43629	3.02575	1.11416	1.43008	2.21788	2.36986	0.100039	0.395406	0.455588	0.385735	0.412243	0.813725	0.146754	0.436773	0.465751	1.1298	0.796675	0.999705		FAM53B
A0A5F8A1F5-S150	A0A5F8A1F5	S	150	0.153794	0.399842	0.246717	0.266784	0.274155	0.193581	0.289405	0.238979	0.163908	0.232006	0.869638	0.59034	0.234475	0.0991249	0.272848	0.20215	0.207938	0.848628	0.3477	0.468089	2.31556	0.25739	1		FAM53C
A0A5F8A1F5-S287	A0A5F8A1F5	S	287	0.312123	0.0565133	0.186162	0.184933	0.321587	0.438579	0.300018	0.34233	0.327222	0.345947	1.87066	0.042599	0.127014	0.111027	0.117847	0.118629	0.149159	0.322451	0.284592	0.252068	2.12484	0.0648725	1		FAM53C
A0A5F8A1F5-S261	A0A5F8A1F5	S	261	0.572843	0.892125	0.934314	0.799761	1.35015	0.942928	1.20575	0.859736	0.793864	1.03049	1.28849	0.209924	0.257249	0.0875525	1.33694	0.560579	1.37089	2.96289	0.333938	1.55591	2.77553	0.310957	0.920826		FAM53C
A0A5F8ANZ9-S629	A0A5F8ANZ9	S	629	1.47396	1.218	3.22541	1.97246	3.48817	2.04216	0.0977306	1.19959	4.59116	2.28376	1.15782	0.797646	1.17207	2.14448	0.27972	1.19876	0.118587	0.895799	0.134841	0.383076	0.31956	0.243221	0.801504		FAM65A
F7HSG8-S315	F7HSG8	S	315	1.07262	1.71851	0.12827	0.973135	0.150004	0.212676	0.218218	0.340016	0.163432	0.216869	0.222856	0.0678979	0.398122	0.0965881	0.349361	0.281357	0.659557	0.139923	1.2324	0.677295	2.40724	0.29521	0.999327		FAM73B
A0A5F8AJZ7-S78	A0A5F8AJZ7	S	78	13.4826	13.8769	15.4448	14.2681	32.7679	21.1185	11.4696	27.5114	17.8438	22.1422	1.55187	0.163845	0.653687	1.14863	0.855885	0.886069	1.02764	0.873161	3.38033	1.76038	1.98673	0.348393	1		FAM82A2
A0A5F8AJZ7-S201	A0A5F8AJZ7	S	201	0.424279	0.947408	0.743274	0.704987	0.767586	0.484826	1.93432	0.682664	0.356363	0.845151	1.19882	0.732748	2.66324	3.90597	3.09859	3.2226	4.03483	1.82531	2.48953	2.78322	0.863657	0.588948	0.999997		FAM82A2
A0A5F8AJZ7-S54	A0A5F8AJZ7	S	54	162.925	90.7157	123.101	125.581	66.3911	75.1463	114.976	132.363	67.9607	91.3675	0.727561	0.198041	0.67153	1.72089	0.36553	0.919318	1.30631	0.90792	0.610658	0.941629	1.02427	0.963419	0.999976		FAM82A2
A0A5F8AJZ7-S58	A0A5F8AJZ7	S	58	0.549505	1.32992	0.568786	0.816069	1.73409	0.26105	0.228103	0.209606	0.317807	0.550131	0.674123	0.565729	0.241655	0.402216	0.145595	0.263156	0.655189	0.339202	0.610658	0.535016	2.03308	0.0932788	0.999871		FAM82A2
A0A5F8ATW1-S869	A0A5F8ATW1	S	869	7.38953	6.43036	5.66609	6.49532	10.6354	8.52415	14.3555	13.8705	14.2454	12.3262	1.8977	0.0109365	10.7387	19.1462	14.2755	14.7201	5.90021	8.24082	21.5426	11.8946	0.808047	0.631308	0.994424		FAM83H
A0A5F8ATW1-S895	A0A5F8ATW1	S	895	3.34329	5.13639	7.89875	5.45948	5.89641	3.72981	6.80373	7.1358	5.2648	5.76611	1.05617	0.816034	38.8002	59.6388	52.9485	50.4625	21.8154	21.3067	44.8972	29.3398	0.581417	0.100109	0.986667		FAM83H
A0A5F8ATW1-S547	A0A5F8ATW1	S	547	0.407095	0.328381	0.305409	0.346962	0.437275	0.25759	0.263386	0.257054	0.363324	0.315726	0.909974	0.581103	1.02664	0.546459	0.0865951	0.553232	1.51991	1.12288	0.153479	0.932091	1.68481	0.481066	1		FAM83H
A0A5F8ATW1-S906	A0A5F8ATW1	S	906	0.852921	1.10138	1.99408	1.31613	1.60739	0.734397	1.58255	1.47447	1.20522	1.32081	1.00356	0.989261	1.86396	1.78482	2.29324	1.98067	1.64868	1.03286	0.262065	0.9812	0.495387	0.0812719	1		FAM83H
A0A5F8ATW1-S917	A0A5F8ATW1	S	917	1.91285	1.72237	2.6371	2.09077	2.17589	0.990837	2.78517	2.03783	1.66785	1.93152	0.923828	0.732237	47.2006	37.5719	44.8814	43.218	21.3288	18.2903	45.0393	28.2195	0.652957	0.168692	0.999736		FAM83H
A0A5F8ATW1-S1045	A0A5F8ATW1	S	1045	0.20276	0.10301	0.388034	0.231268	0.150562	0.0778973	0.222743	0.168255	0.175256	0.158943	0.687265	0.332159	2.36517	2.60535	6.72469	3.8984	3.22152	0.825211	6.62509	3.55727	0.912495	0.884204	0.999822		FAM83H
A0A5F8ATW1-S29	A0A5F8ATW1	S	29	3.57984	2.42017	5.77283	3.92428	7.08696	4.13445	6.68964	7.06108	13.0882	7.61207	1.93974	0.128635	0.807581	1.24218	0.503682	0.851148	2.15309	2.53282	5.24346	3.30979	3.88862	0.0691207	0.965327		FAM83H
A0A5F8ATW1-S31	A0A5F8ATW1	S	31	3.57984	2.42017	0.732664	2.24422	7.08696	4.13445	1.86939	2.58128	6.66993	4.4684	1.99107	0.195485	0.807581	1.24218	0.503682	0.851148	0.161148	2.53282	5.24346	2.64581	3.10852	0.293059	0.80595		FAM83H
A0A5F8ATW1-S32	A0A5F8ATW1	S	32	3.57984	2.42017	5.77283	3.92428	7.08696	4.13445	6.68964	7.06108	13.0882	7.61207	1.93974	0.128635	0.807581	1.24218	0.503682	0.851148	2.15309	2.53282	5.24346	3.30979	3.88862	0.0691207	0.839529		FAM83H
A0A5F8ATW1-S33	A0A5F8ATW1	S	33	3.57984	2.42017	5.04012	3.68004	7.08696	4.13445	6.68964	7.06108	13.0882	7.61207	2.06847	0.102616	0.807581	1.24218	0.503682	0.851148	2.15309	2.53282	5.24346	3.30979	3.88862	0.0691207	0.869688		FAM83H
A0A5F8ATW1-S939	A0A5F8ATW1	S	939	0.960952	1.00293	1.93443	1.29944	1.85822	0.896009	1.70599	1.42423	1.08861	1.39461	1.07324	0.785731	17.6365	13.7976	21.9125	17.7822	9.61348	11.4091	27.0419	16.0215	0.900986	0.784134	0.994299		FAM83H
A0A5F8ATW1-S810	A0A5F8ATW1	S	810	1.14122	0.0989788	0.485678	0.575291	0.17182	0.160986	1.51209	2.16125	0.12884	0.826998	1.43753	0.693489	3.36636	2.27199	3.1084	2.91559	1.72381	1.00085	6.81694	3.18053	1.09087	0.893598	1		FAM83H
F7H3I7-S853	F7H3I7	S	853	14.1496	13.7539	15.1015	14.335	20.0068	15.7676	27.0155	18.53	19.2809	20.1202	1.40357	0.0604516	1.00201	0.310189	1.92313	1.07844	0.108513	4.92407	0.190322	1.74097	1.61434	0.710016	0.999976		FARP1
F7H3I7-T24	F7H3I7	T	24	3.63784	11.8901	9.689	8.40564	13.2464	8.42611	9.73193	8.42962	9.81104	9.92901	1.18123	0.505511	0.950288	0.820031	1.25126	1.00719	1.24969	3.37934	4.61668	3.0819	3.05989	0.104544	0.855016		FARP1
A0A1D5RDW4-S122	A0A1D5RDW4	S	122	1.00538	2.17826	1.52935	1.571	2.83203	2.24338	2.17904	1.49454	0.986424	1.94708	1.23939	0.475122	1.09286	2.16404	1.00956	1.42215	2.41248	3.45507	4.40426	3.42394	2.40758	0.0431162	0.99982		FBL
F6YVP3-S2702	F6YVP3	S	2702	12.4863	18.6713	10.0278	13.7285	2.79399	8.99725	2.55178	0.211466	2.31332	3.37356	0.245735	0.00894223	0.0756914	1.13165	3.98662	1.73132	0.125101	0.897241	3.00449	1.34228	0.775291	0.801844	0.993909		FBN1
F6YVP3-S2709	F6YVP3	S	2709	13.1605	0.0800701	60.6902	24.6436	8.38731	6.66989	0.0647292	23.5591	5.9149	8.91919	0.361927	0.317583	1.65885	13.2566	0.0738549	4.99645	0.0894275	8.24082	0.156226	2.82883	0.566167	0.684584	0.969126		FBN1
F7HQZ2-S176	F7HQZ2	S	176	0.0963517	0.145309	0.112612	0.118091	0.0882002	0.30814	0.35962	0.445016	0.0450957	0.249214	2.11036	0.256191	0.965872	1.09	0.90885	0.988241	0.0829922	0.465327	1.7325	0.760272	0.769319	0.6729	0.998432		FBRSL1
F7HQZ2-S141	F7HQZ2	S	141	0.67587	1.27578	1.60434	1.18533	1.86548	0.688688	1.30301	0.738144	0.177056	0.954476	0.805242	0.61369	0.266338	0.117944	0.323101	0.235794	0.195	0.0706062	0.573691	0.279766	1.18648	0.800902	1		FBRSL1
F7HQ45-S151	F7HQ45	S	151	0.692819	0.665804	1.01745	0.792026	1.30302	1.60684	0.839884	1.37486	0.771718	1.17926	1.48892	0.142993	0.92436	1.25144	0.730559	0.968787	3.5465	2.07495	3.36032	2.99393	3.09038	0.0141587	0.998568		FBXO4
A0A5K1V654-S507	A0A5K1V654	S	507	3.89801	1.97594	0.626674	2.16687	2.74114	1.84864	0.908613	1.81942	0.910855	1.64574	0.759497	0.553463	0.328259	0.198517	0.324346	0.283707	0.145922	0.225327	0.438457	0.269902	0.951339	0.8939	0.810095		FCHO2
A0A5K1V654-S495	A0A5K1V654	S	495	5.77919	0.199004	6.84217	4.27346	8.57895	5.03518	7.05656	8.68871	7.66978	7.40584	1.73298	0.122985	0.309082	0.46906	0.116586	0.298242	0.259973	0.454216	0.21164	0.308609	1.03476	0.938381	0.777118		FCHO2
A0A5K1V654-S467	A0A5K1V654	S	467	14.5749	6.32037	2.06392	7.65306	7.85372	3.72308	1.21522	5.46189	2.40713	4.13221	0.539942	0.299549	5.80326	3.30249	3.99563	4.36713	2.8261	2.48094	2.68175	2.66293	0.609767	0.0861181	1		FCHO2
A0A5K1V654-T452	A0A5K1V654	T	452	6.32134	3.39027	0.128925	3.28018	2.10968	1.41442	0.107701	0.553767	0.069597	0.851032	0.259447	0.135541	1.36636	0.883284	0.95387	1.06784	0.620599	0.811868	0.133324	0.52193	0.488773	0.0961937	0.997137		FCHO2
I0FKM4-S63	I0FKM4	S	63	4.54115	9.12785	5.48575	6.38492	7.11287	9.79872	13.6719	5.11688	7.23151	8.58638	1.34479	0.358304	69.2912	115.904	98.0639	94.4197	113.231	28.1573	180.393	107.26	1.13599	0.794379	0.999981		FDX1
I0FNS4-S159	I0FNS4	S	159	2.03276	0.761754	0.12119	0.971901	0.205237	1.24743	1.56617	2.3783	3.61634	1.80269	1.85481	0.374248	0.125058	1.77716	0.76699	0.889735	3.672	3.20892	4.32797	3.7363	4.19934	0.00800746	1		FERMT2
P68110-T3	P68110	T	3	0.413293	0.8108	0.203742	0.475945	0.527975	0.563689	0.119148	0.0756005	0.477664	0.352815	0.741294	0.543905	0.15256	0.488615	0.090155	0.243777	0.225439	0.165314	0.39957	0.263441	1.08067	0.896758	1	Fibrinogen alpha chain;Fibrinopeptide A	FGA
A0A5F8ALV6-S128	A0A5F8ALV6	S	128	5.02647	5.63455	10.7364	7.13246	9.28958	9.92561	15.9358	5.95785	9.1306	10.0479	1.40876	0.294484	0.09152	0.0776665	2.31471	0.827966	0.856497	0.584504	0.150436	0.530479	0.640701	0.719354	0.99982		FGD3
F7HES7-S780	F7HES7	S	780	1.22375	0.378721	1.70067	1.10105	1.50663	1.2539	2.41089	1.41104	2.32392	1.78128	1.6178	0.164557	0.51835	0.226494	0.563898	0.436247	0.556556	0.63228	0.271073	0.486636	1.11551	0.757718	1		FGD5
F6VQD4-S160	F6VQD4	S	160	0.70081	1.93753	1.61828	1.41887	2.62229	3.4067	4.17568	2.03813	2.4199	2.93254	2.06681	0.0395609	1.59815	1.37004	1.93666	1.63495	1.65039	0.794314	0.15992	0.868207	0.53103	0.17244	1		FGFR1OP
F6SBM7-S635	F6SBM7	S	635	0.651771	0.276747	0.562092	0.49687	0.430099	0.438543	0.213095	0.55413	0.542028	0.435579	0.876645	0.616484	1.2112	1.22628	0.776796	1.07143	0.230869	0.287478	1.46507	0.661139	0.617064	0.392482	1		FILIP1
I0FVD8-S477	I0FVD8	S	477	4.63762	10.8801	5.55892	7.02553	10.484	12.2738	19.1625	11.4237	12.34	13.1368	1.86986	0.0502332	6.39212	2.59621	4.99975	4.66269	0.898741	5.51315	15.7853	7.39908	1.58687	0.578966	0.999947		FIP1L1
I0FVD8-S485	I0FVD8	S	485	4.6673	6.50204	4.61991	5.26309	5.28242	2.95108	4.28686	3.45507	4.88173	4.17143	0.792583	0.187417	7.41706	7.84042	6.15023	7.13591	5.55474	3.27011	7.11444	5.3131	0.744558	0.211384	1		FIP1L1
F7HLN9-S262	F7HLN9	S	262	16.6083	15.0945	0.200068	10.6343	17.3559	12.3263	17.4427	18.7175	17.3532	16.6391	1.56467	0.193305	0.0877378	0.134149	0.712593	0.311493	0.0553512	4.15967	3.71597	2.64366	8.48706	0.151039	0.980871	Peptidyl-prolyl cis-trans isomerase	FKBP15
F7HLN9-S926	F7HLN9	S	926	22.3628	32.1138	4.50802	19.6615	35.0318	16.3605	45.1366	28.8878	38.058	32.6949	1.66289	0.187143	6.2748	7.09537	8.04209	7.13742	6.55246	2.44685	0.280707	3.09334	0.433398	0.101483	0.999997	Peptidyl-prolyl cis-trans isomerase	FKBP15
F7HLN9-S1062	F7HLN9	S	1062	16.5983	16.0157	10.4242	14.3461	10.5439	10.3719	13.8914	16.3519	7.41202	11.7142	0.816546	0.335699	4.34959	6.93286	2.21258	4.49834	2.41575	1.78774	4.46391	2.88913	0.642266	0.367642	1	Peptidyl-prolyl cis-trans isomerase	FKBP15
F7HLN9-S960	F7HLN9	S	960	0.532437	0.0569461	0.175131	0.254838	0.447554	0.226343	0.37573	0.155087	0.337914	0.308526	1.21067	0.684058	0.599081	0.600037	0.612604	0.603907	0.267598	0.376043	0.117481	0.253708	0.42011	0.0095626	1	Peptidyl-prolyl cis-trans isomerase	FKBP15
F7HLN9-S972	F7HLN9	S	972	2.22461	2.28632	0.117288	1.54274	1.90558	0.141148	0.0890733	2.35455	0.168253	0.931721	0.60394	0.49444	1.84532	1.15275	0.479125	1.15906	0.135446	0.486055	1.37809	0.666529	0.575058	0.413877	1	Peptidyl-prolyl cis-trans isomerase	FKBP15
F7HLN9-S903	F7HLN9	S	903	35.5468	66.7441	52.9576	51.7495	71.4453	35.6074	63.9255	71.3641	60.7287	60.6142	1.1713	0.45055	29.4825	0.688231	26.3973	18.856	15.2418	9.05326	0.202631	8.16589	0.433066	0.350267	0.999618	Peptidyl-prolyl cis-trans isomerase	FKBP15
A0A1D5RJL3-S100	A0A1D5RJL3	S	100	0.215266	0.242167	0.683649	0.380361	0.79152	0.262362	0.154711	0.725559	0.0687536	0.400581	1.05316	0.93231	2.06315	1.13592	2.21021	1.80309	2.43866	1.99492	0.459191	1.63092	0.904512	0.814603	0.969758	Peptidyl-prolyl cis-trans isomerase	FKBP3
G7MRT5-S445	G7MRT5	S	445	11.4212	23.5234	42.9787	25.9744	15.9418	28.4412	27.5852	13.2862	28.2352	22.6979	0.873857	0.698053	24.141	16.947	12.1576	17.7486	3.86295	11.53	40.0617	18.4849	1.04149	0.952229	1		FKBP5
H9ERY6-S62	H9ERY6	S	62	0.15852	6.15956	5.38845	3.90218	8.80883	5.92307	9.71401	5.29929	7.32666	7.41437	1.90006	0.0945073	2.36327	1.67275	2.48642	2.17414	0.13683	5.47546	8.92146	4.84459	2.22827	0.357108	0.999999		FLCN
F7GZ13-S2233	F7GZ13	S	2233	29.1842	24.1247	11.8574	21.7221	61.5878	33.6159	3.88701	32.0671	7.50982	27.7335	1.27674	0.69106	0.468876	10.7276	1.22886	4.14176	1.1557	219.814	0.170661	73.7135	17.7976	0.395275	1		FLNC
A0A5F7ZBB6-S1017	A0A5F7ZBB6	S	1017	0.0853886	0.0969218	0.163784	0.115365	0.168253	0.904554	1.58393	0.0851825	0.330223	0.614429	5.32596	0.23231	0.117068	1.5521	0.108566	0.592577	0.565491	0.133563	1.06589	0.588316	0.992809	0.994192	0.896705		FMNL2
F7FHF5-S2158	F7FHF5	S	2158	199.059	324.594	185.161	236.271	153.965	162.921	202.62	144.605	232.923	179.407	0.759326	0.197565	14.287	23.2174	7.43657	14.9803	5.5001	1.30369	6.37135	4.39172	0.293166	0.0934143	1		FN1
A0A1D5R4Z2-S296	A0A1D5R4Z2	S	296	12.2854	18.1224	10.5842	13.664	14.5498	17.3104	13.7033	13.7493	6.38201	13.139	0.961575	0.863975	1.18616	1.82267	1.53276	1.51386	1.54026	1.77936	2.92278	2.0808	1.37449	0.28938	1		FNBP1
H9EMF5-S443	H9EMF5	S	443	4.31908	2.96893	1.71537	3.00113	1.55978	3.31123	2.72973	2.35334	4.06471	2.80376	0.934235	0.810699	4.38606	5.74992	4.20678	4.78092	2.58166	6.41098	5.52543	4.83935	1.01222	0.965117	0.999787		FNBP1L
H9EMF5-S430	H9EMF5	S	430	33.0881	9.03156	20.6048	20.9082	22.347	21.462	12.718	15.0351	18.0842	17.9293	0.857524	0.615943	8.49229	9.00255	5.90409	7.79964	2.88188	6.73728	0.190164	3.26977	0.419221	0.100388	0.98212		FNBP1L
H9EMF5-S295	H9EMF5	S	295	11.3262	17.1423	12.7328	13.7338	27.7918	14.2028	16.6525	13.9987	12.8237	17.0939	1.24466	0.419586	0.236116	6.92382	0.149261	2.4364	5.42184	7.19852	14.2668	8.9624	3.67854	0.136661	0.999997		FNBP1L
F7HCH4-S147	F7HCH4	S	147	2.16606	5.8022	5.19203	4.38676	4.38447	1.69058	2.14519	3.50377	2.42769	2.83034	0.6452	0.188464	12.4142	11.286	13.5161	12.4054	14.8661	0.0961666	17.5288	10.8304	0.873036	0.787317	1		FNDC3A
A0A5F8ATW3-S208	A0A5F8ATW3	S	208	0.287408	0.1625	0.154888	0.201599	0.155239	0.46699	0.0242406	0.455241	0.598618	0.340066	1.68684	0.380837	0.861615	0.15151	0.839566	0.617564	1.15581	1.21912	0.707367	1.02743	1.66369	0.221573	0.999993		FNDC3B
F7BA58-S200	F7BA58	S	200	1.45939	2.38262	4.41019	2.75073	3.19516	2.44864	2.87766	2.12888	3.83315	2.8967	1.05306	0.851943	1.11729	6.39125	1.6072	3.03858	0.890759	1.43968	2.18512	1.50519	0.495358	0.423926	1		FOSL2
A0A5F8ARL8-S164	A0A5F8ARL8	S	164	1.04864	0.774176	2.23159	1.35147	1.22984	0.134535	0.586528	1.20583	0.457342	0.722816	0.534837	0.198199	1.76515	0.388299	2.58426	1.57924	1.01335	0.828421	0.368413	0.736729	0.46651	0.276242	1		FOXJ2
A0A5F8ARL8-S172	A0A5F8ARL8	S	172	1.34926	1.63645	2.49496	1.82689	1.95431	0.657747	0.882043	1.53703	0.729334	1.15209	0.630631	0.160489	2.16775	0.702869	3.47021	2.11361	1.95403	1.53926	0.313737	1.26901	0.600398	0.419175	0.999965		FOXJ2
H9FP99-S328	H9FP99	S	328	1.39912	0.390448	2.11337	1.30098	1.75724	1.49877	2.05668	1.05573	0.22001	1.31769	1.01284	0.977222	0.554691	0.232756	0.342769	0.376738	0.162027	0.140033	0.218166	0.173409	0.46029	0.104853	0.80749		FOXN3
F6ZVZ0-S329	F6ZVZ0	S	329	1.80842	0.123914	0.107826	0.680055	0.202094	0.0757623	1.13142	3.33437	1.45973	1.24067	1.82437	0.54931	0.109149	1.15241	2.07988	1.11381	0.301793	0.233863	0.283005	0.272887	0.245003	0.213889	0.999999		FOXO1
F7HFL6-S83	F7HFL6	S	83	2.66558	1.64159	4.7538	3.02032	3.80462	1.28251	0.155722	3.20172	4.90958	2.67083	0.884287	0.801339	0.160489	0.148856	1.62008	0.643143	0.282579	0.148997	0.35946	0.263679	0.409984	0.483859	0.908986		FOXP1
A0A5F7ZYQ1-S285	A0A5F7ZYQ1	S	285	1.54898	5.79086	1.89764	3.07916	0.416624	0.845741	2.4769	0.0451844	2.23723	1.20434	0.391125	0.165523	1.24938	1.44666	0.70734	1.13446	1.99856	1.82822	2.2543	2.02703	1.78678	0.0243801	0.884583		FOXP4
F7FB45-S405	F7FB45	S	405	0.12365	0.88608	0.387766	0.465832	0.352148	1.41087	1.48232	0.0511807	0.0925481	0.677814	1.45506	0.657495	0.449604	0.465377	0.229095	0.381359	0.424499	1.0982	1.7969	1.10653	2.90155	0.146694	0.999988		FRMD8
F7FB45-S24	F7FB45	S	24	0.261047	0.182936	0.347043	0.263675	0.124245	0.206258	0.293892	0.00896793	0.0969492	0.146062	0.553948	0.160272	0.362421	0.810894	0.167111	0.446809	0.842296	0.133091	0.967951	0.647779	1.44979	0.566686	0.966238		FRMD8
F7EX32-S39	F7EX32	S	39	0.956518	2.54878	2.52317	2.00949	4.68838	0.106874	2.22023	0.123897	1.95793	1.81946	0.905436	0.878182	1.29627	0.229569	1.18191	0.902581	5.9604	2.74396	0.312276	3.00554	3.32994	0.276482	0.779687	Fascin	FSCN1
F7F2L7-S179	F7F2L7	S	179	10.3597	7.47449	7.48745	8.44055	10.2064	5.13188	6.16161	13.2735	13.2561	9.60591	1.13807	0.643845	12.6823	1633.29	14.3106	553.429	12.041	0.136151	14.7767	8.98464	0.0162345	0.370343	1	Ferritin	FTHL17
F7F2L7-S114	F7F2L7	S	114	1.27677	1.10994	1.13918	1.1753	2.40968	0.228336	0.562317	0.587738	0.391835	0.835981	0.711292	0.547841	5.06155	5.54704	5.83738	5.48199	3.89767	0.497025	3.4123	2.60233	0.474705	0.0568542	1	Ferritin	FTHL17
F7CWK4-S266	F7CWK4	S	266	4.10144	4.59158	0.176349	2.95646	3.13696	11.2338	12.5315	12.8335	4.93196	8.93354	3.0217	0.0851365	12.4176	19.2583	9.01836	13.5647	24.8561	14.1979	0.0893069	13.0478	0.961889	0.950204	0.999976		FTO
F7A6V3-S257	F7A6V3	S	257	0.504647	0.118826	0.266993	0.296822	0.131562	0.683529	0.577248	0.0943837	0.510352	0.399415	1.34564	0.589743	0.187526	0.152264	0.0788892	0.13956	0.124384	0.067984	0.263968	0.152112	1.08994	0.859387	0.998782	Putative tRNA (cytidine(32)/guanosine(34)-2'-O)-methyltransferase	FTSJ1
A0A5F8AUC1-S53	A0A5F8AUC1	S	53	1.28293	0.980886	5.68218	2.64866	6.06522	1.67065	3.63341	4.787	5.17098	4.26545	1.61042	0.322513	3.38092	0.199128	5.23551	2.93852	8.89137	8.79024	0.373219	6.01828	2.04806	0.388027	0.982574		FTSJD2
A0A5F8AUC1-S55	A0A5F8AUC1	S	55	0.208244	0.114376	2.0873	0.803308	0.155891	0.490706	0.531872	0.418864	0.720682	0.463603	0.577118	0.509842	0.54451	0.150033	0.790108	0.494884	0.0764299	2.27143	2.32349	1.55711	3.14642	0.236583	0.963503		FTSJD2
A0A5F8AUC1-S31	A0A5F8AUC1	S	31	0.0621862	0.050642	0.187306	0.100045	0.217001	2.1006	1.8726	2.97832	4.64321	2.36235	23.6129	0.0577454	0.0464341	0.084715	0.22024	0.11713	0.897987	0.988722	3.2442	1.7103	14.6018	0.107085	0.985128		FTSJD2
F7HB82-S87	F7HB82	S	87	0.116602	0.221669	0.0996918	0.145988	0.101017	0.170097	0.0566559	0.231311	0.0340227	0.118621	0.812539	0.642911	0.263629	0.0937229	0.144208	0.167187	0.103402	0.196875	0.600808	0.300362	1.79657	0.453916	0.999386		FUBP1
F6QMB1-S171	F6QMB1	S	171	2.72187	1.59964	1.87951	2.06701	2.43271	0.862012	0.883269	1.57893	1.34219	1.41982	0.686898	0.205579	0.457511	0.95421	0.0705116	0.494078	1.64982	2.3888	0.419182	1.48593	3.00749	0.189852	1	FUN14 domain-containing protein 2	FUNDC2
F6ZDG6-S535	F6ZDG6	S	535	9.79594	5.36193	3.1751	6.11099	0.123093	3.84741	10.3068	23.1946	13.0831	10.111	1.65456	0.495349	0.618075	0.706117	0.141223	0.488472	0.262706	0.610643	0.58764	0.486996	0.99698	0.994689	0.999673		FXR2
F6ZDG6-S537	F6ZDG6	S	537	10.9633	5.95296	3.45209	6.78945	0.282831	5.39385	12.1712	23.2264	14.9464	11.2041	1.65022	0.453697	0.822076	2.24352	0.746233	1.27061	0.491943	1.46248	1.50955	1.15466	0.908745	0.853573	0.999998		FXR2
F6PKK0-S21	F6PKK0	S	21	2.18859	2.28579	2.80295	2.42578	3.05883	2.98042	2.09328	1.89973	1.70101	2.34665	0.967383	0.850046	0.202511	0.235646	0.591705	0.343287	0.67555	0.124263	0.469409	0.423074	1.23242	0.714901	1	Non-specific protein-tyrosine kinase	FYN
F6PKK0-Y185	F6PKK0	Y	185	0.832605	1.54968	1.32434	1.23554	3.29591	1.26845	2.19496	1.35704	1.90389	2.00405	1.622	0.183706	0.123107	0.0572031	0.0724374	0.0842492	0.35263	0.457136	0.572363	0.46071	5.46841	0.00480236	0.999962	Non-specific protein-tyrosine kinase	FYN
H9YVZ4-S149	H9YVZ4	S	149	407.285	632.711	438.369	492.788	737.812	734.568	1147.54	687.02	838.403	829.069	1.6824	0.0334988	269.87	464.92	335.963	356.917	482.837	221.652	659.368	454.619	1.27374	0.522144	1		G3BP1
A0A5F7ZB73-S333	A0A5F7ZB73	S	333	1.97439	3.2087	3.88099	3.02136	2.20468	1.4874	1.94029	1.91199	1.51082	1.81103	0.59941	0.035189	0.275518	0.247281	0.412976	0.311925	0.0807498	0.370886	0.164113	0.20525	0.658009	0.347409	0.975817		GAB1
A0A5F7ZB73-S397	A0A5F7ZB73	S	397	1.3555	3.06031	1.34816	1.92132	0.485123	0.586415	0.539483	1.53491	1.09196	0.847579	0.441144	0.0737828	0.978734	0.861304	0.888452	0.909496	0.0956753	0.554479	0.282888	0.311014	0.341963	0.0122345	0.999938		GAB1
A0A5F8A4R1-S826	A0A5F8A4R1	S	826	0.568146	2.18532	0.319918	1.02446	0.10779	1.12816	0.107569	0.791884	0.0694538	0.440971	0.430442	0.302214	1.08326	0.148259	1.48459	0.905372	0.148624	0.170617	1.16945	0.496229	0.548095	0.475141	1		GAK
A0A5F8A4R1-S829	A0A5F8A4R1	S	829	1.95014	4.56483	1.40394	2.63964	2.29638	5.16782	3.56144	1.84453	3.64153	3.30234	1.25106	0.55284	6.8216	6.90233	7.35068	7.02487	2.70459	1.77727	6.64473	3.70886	0.527962	0.0917364	1		GAK
F6TBG0-S725	F6TBG0	S	725	0.332356	0.184295	0.17086	0.22917	0.156113	0.0721692	0.521045	0.325904	0.0319266	0.221432	0.966232	0.9531	0.686583	0.796679	1.66704	1.0501	0.17086	0.133193	0.234126	0.179393	0.170834	0.0490491	0.97342		GAPVD1
F6TBG0-S893	F6TBG0	S	893	1.00366	1.68417	2.88008	1.85597	3.20564	1.26919	3.21411	1.44487	1.72604	2.17197	1.17026	0.667244	3.36534	3.12581	3.41731	3.30282	1.93112	1.33056	2.86182	2.04117	0.618007	0.0499963	0.999991		GAPVD1
F6TBG0-S996	F6TBG0	S	996	0.213502	0.113484	0.178993	0.16866	0.111769	0.860643	0.853804	1.13577	0.0449846	0.601394	3.56573	0.191184	0.708769	0.871917	0.667094	0.74926	0.286066	0.175659	0.131174	0.197633	0.263771	0.00207182	0.963022		GAPVD1
F6TBG0-S881	F6TBG0	S	881	0.395041	0.699121	0.423532	0.505898	0.893899	0.598273	0.179374	0.567803	0.776476	0.603165	1.19227	0.602174	1.61768	0.754366	1.45969	1.27724	1.16512	0.279584	0.2943	0.579667	0.453842	0.152257	0.998781		GAPVD1
F6TBG0-T741	F6TBG0	T	741	2.07746	0.20311	1.3414	1.20732	0.203632	2.80561	3.32361	0.121531	0.0770159	1.30628	1.08196	0.927484	4.55286	1.55896	10.0369	5.38289	1.05291	2.69777	4.88052	2.87707	0.534483	0.408828	0.999624		GAPVD1
A0A5F7ZE90-S261	A0A5F7ZE90	S	261	2.40351	4.36797	1.79969	2.85706	2.38603	2.16453	2.08195	2.27726	1.78786	2.13953	0.748857	0.26392	1.00521	0.129555	0.110837	0.4152	0.132303	1.41676	0.174964	0.574677	1.3841	0.771971	0.997254		GAS2L1
A0A5F8A8M8-S111	A0A5F8A8M8	S	111	20.6552	15.8306	12.4249	16.3036	11.0324	19.6454	34.6251	29.6002	29.3441	24.8494	1.52417	0.19712	9.43959	6.91262	8.4837	8.27863	6.43265	4.17759	12.8753	7.82851	0.945628	0.876052	1		GATAD2A
A0A5F8A8M8-S118	A0A5F8A8M8	S	118	13.908	12.2271	11.3586	12.4979	8.87361	14.1478	19.213	14.8571	15.1877	14.4559	1.15666	0.421418	4.15312	4.7862	3.32899	4.08944	2.22053	1.45283	7.55385	3.7424	0.915139	0.868358	1		GATAD2A
A0A5F8A8M8-S125	A0A5F8A8M8	S	125	13.955	10.4712	8.31756	10.9146	6.73678	13.1919	26.1533	18.9595	18.4555	16.6994	1.53	0.243684	2.88564	1.07459	2.33847	2.09957	1.94748	1.19923	5.6337	2.9268	1.394	0.604069	0.891485		GATAD2A
A0A5F8A8M8-T60	A0A5F8A8M8	T	60	9.41858	9.45621	3.26382	7.37954	5.1352	0.210042	0.184315	0.0732799	6.90282	2.50113	0.338928	0.0949102	1.93338	1.24538	1.40286	1.5272	1.04615	0.331439	3.704	1.69386	1.10913	0.881234	1		GATAD2A
G7MDS6-S122	G7MDS6	S	122	12.0429	11.307	0.165088	7.83832	2.41359	10.2763	17.1961	21.3403	27.5572	15.7567	2.01022	0.266069	2.28405	1.43202	0.630484	1.44885	0.472763	0.726715	0.383433	0.527637	0.364176	0.132312	1		GATAD2B
G7MDS6-S135	G7MDS6	S	135	7.39071	8.58369	0.979725	5.65137	0.268275	6.87526	3.41534	1.27001	17.4443	5.85465	1.03597	0.965373	2.36721	1.64553	0.0905901	1.36778	0.472763	0.726715	1.15355	0.784344	0.573444	0.451734	0.880291		GATAD2B
G7MDS6-T120	G7MDS6	T	120	14.7016	13.6522	0.0905744	9.48147	2.41359	10.8261	17.9971	22.2326	28.6728	16.4284	1.73269	0.357466	2.50413	1.64553	0.630484	1.59338	0.472763	0.726715	1.537	0.912161	0.572468	0.340025	1		GATAD2B
A0A5F7ZSQ5-S1742	A0A5F7ZSQ5	S	1742	1.59658	2.74147	4.03193	2.78999	2.25423	2.10952	2.65592	2.88636	1.98097	2.3774	0.852117	0.490332	0.209941	0.131758	0.114451	0.15205	0.120965	2.86924	6.38313	3.12445	20.5488	0.176355	0.999537		GBF1
A0A5F7ZSQ5-S1298	A0A5F7ZSQ5	S	1298	0.817565	2.16221	1.8529	1.61089	1.42204	1.62175	1.49765	0.492131	0.598419	1.1264	0.699239	0.309519	10.8687	15.8984	12.9156	13.2275	16.8411	18.2066	4.85976	13.3025	1.00566	0.987469	0.993399		GBF1
A0A5F7ZSQ5-S1318	A0A5F7ZSQ5	S	1318	7.44681	4.49786	2.42212	4.78893	6.22828	15.2187	16.9955	9.03357	9.69766	11.4348	2.38775	0.0610535	2.74987	2.58568	2.4827	2.60608	4.39752	5.6645	7.76496	5.94233	2.28017	0.0276093	0.979906		GBF1
F7DLV0-S16	F7DLV0	S	16	11.4954	11.8847	26.0481	16.4761	9.95929	11.7307	9.42167	24.0598	13.102	13.6547	0.828759	0.593086	5.84967	6.91262	4.93447	5.89892	2.86182	1.80588	4.86574	3.17781	0.538711	0.0627931	1		GCFC1
F7A8T3-S210	F7A8T3	S	210	1.66137	3.89271	2.81722	2.79043	3.26301	0.680754	2.3063	1.25212	2.0481	1.91006	0.684501	0.288802	0.908367	1.94104	0.754178	1.20119	0.482908	0.226993	0.166431	0.29211	0.243183	0.0775596	0.986904		GCFC2
F7A8T3-S213	F7A8T3	S	213	1.62943	3.72773	2.91645	2.75787	3.67919	0.885667	2.65745	1.23289	2.7166	2.23436	0.810176	0.546665	1.88104	1.00475	1.64642	1.51074	0.482908	0.154762	4.78366	1.80711	1.19618	0.854355	1		GCFC2
A0A1D5R6S9-S159	A0A1D5R6S9	S	159	4.35971	8.47134	8.47279	7.10128	10.6814	10.7417	13.0237	6.42688	6.96481	9.56771	1.34732	0.251341	1.7318	2.98743	1.5138	2.07768	0.199192	1.90069	0.230567	0.776817	0.373887	0.147536	0.999967		GGA3
F6U494-S2	F6U494	S	2	0.0477072	0.415505	0.466658	0.309957	0.379064	0.35122	0.883636	0.350256	0.574599	0.507755	1.63815	0.282653	0.482759	0.407305	0.406563	0.432209	0.867751	0.31176	1.54671	0.90874	2.10255	0.253938	1		GID8
A0A5F7ZWV9-S607	A0A5F7ZWV9	S	607	0.504267	0.249218	0.849822	0.534435	0.569058	0.506024	0.31161	0.111532	0.193588	0.338362	0.633121	0.299969	0.211764	0.332278	0.851877	0.465306	0.800948	1.17306	0.333487	0.769163	1.65303	0.385732	0.99993		GIGYF1
A0A5F7ZWV9-S508	A0A5F7ZWV9	S	508	1.72418	1.99873	1.70421	1.80904	3.28398	2.3039	3.66756	4.22842	7.56485	4.20974	2.32706	0.0915173	0.27089	0.229201	0.236181	0.245424	0.592625	0.324114	0.547513	0.488084	1.98874	0.0446282	1		GIGYF1
F6RUT4-S335	F6RUT4	S	335	2.83182	5.00821	10.683	6.17436	3.27658	4.4364	6.94645	4.89726	2.63505	4.43835	0.718836	0.413628	1.58726	0.0592802	3.15764	1.60139	0.651447	0.277826	0.176716	0.368663	0.230214	0.245262	0.945435		GIGYF2
F6RUT4-S337	F6RUT4	S	337	1.58735	1.32692	4.85818	2.59082	0.206385	2.08238	3.31212	2.06702	0.127624	1.55911	0.601782	0.409352	0.0733249	0.089002	3.15764	1.10666	0.242477	1.04506	3.87996	1.7225	1.55649	0.7036	0.911485		GIGYF2
F6RUT4-S340	F6RUT4	S	340	1.58735	1.32692	0.0537405	0.989337	1.36557	1.26124	0.127587	0.196712	1.0603	0.802283	0.81093	0.718852	3.92582	6.38267	0.0948887	3.46779	0.244711	1.17527	1.73246	1.05081	0.30302	0.268015	0.993929		GIGYF2
F6RUT4-S160	F6RUT4	S	160	0.139218	1.67326	2.92482	1.5791	3.43553	5.0584	4.21596	3.07663	1.28033	3.41337	2.1616	0.124867	4.32325	0.162913	7.5382	4.00812	4.81328	6.82871	0.487464	4.04315	1.00874	0.990744	1		GIGYF2
F6RUT4-S236	F6RUT4	S	236	7.39976	14.5681	12.4152	11.461	14.1801	11.4749	5.70157	11.3225	10.3854	10.6129	0.925997	0.736654	62.9106	75.687	76.0691	71.5556	55.4236	41.0023	38.9753	45.1337	0.630751	0.0172964	1		GIGYF2
F6RUT4-T382	F6RUT4	T	382	2.00923	4.61608	8.28066	4.96866	7.67504	5.25767	2.24979	0.868902	3.10166	3.83061	0.770955	0.603287	1.30362	4.68465	10.0247	5.33765	3.64383	2.72162	0.163419	2.17629	0.407724	0.313422	0.953128		GIGYF2
G7NM00-S232	G7NM00	S	232	0.950998	0.589839	0.680162	0.740333	0.948492	0.638016	0.852549	0.554311	0.444811	0.687636	0.928819	0.733294	1.88159	0.741637	1.20782	1.27701	0.295488	1.24343	2.60079	1.3799	1.08057	0.897013	1		GIPC1
A0A1D5QJ24-S539	A0A1D5QJ24	S	539	19.5421	23.1232	13.2713	18.6455	34.0612	13.3654	9.05949	9.50835	16.8659	16.5721	0.888795	0.759812	0.256001	0.328111	3.61185	1.39865	0.216205	2.21815	3.90894	2.11443	1.51176	0.665767	0.998905		GIT1
A0A1D5QJ24-S543	A0A1D5QJ24	S	543	19.7819	3.89207	0.61158	8.09519	7.15378	1.31405	14.1698	14.0446	1.32328	7.60109	0.938965	0.934503	3.17888	2.88142	0.362996	2.1411	1.84745	0.228888	0.471803	0.849381	0.396704	0.276318	0.989362		GIT1
A0A1D5QJ24-S335	A0A1D5QJ24	S	335	22.827	54.7127	51.9879	43.1759	56.3753	4.89618	39.3877	36.5502	21.9861	31.8391	0.737428	0.441409	1.67655	4.30909	1.58687	2.52417	0.137407	2.05471	0.327084	0.839733	0.332677	0.194279	0.999988		GIT1
F7FIG3-S73	F7FIG3	S	73	0.300131	0.643838	0.0551412	0.333037	0.264901	0.675473	1.23058	0.347337	1.04661	0.71298	2.14084	0.225466	0.170499	0.741615	0.302373	0.404829	1.33479	1.38885	0.0574804	0.92704	2.28996	0.327057	1		GLCE
F6UEL7-T102	F6UEL7	T	102	0.283118	0.329633	0.725777	0.446176	0.953961	0.696463	0.779133	0.390822	0.627178	0.689511	1.54538	0.180058	0.0540412	0.118252	0.177404	0.116566	0.357226	0.0815192	0.300355	0.246367	2.11355	0.228089	0.881771		GLE1
A0A1D5QKI6-S52	A0A1D5QKI6	S	52	3.18447	9.0567	8.29965	6.84694	0.0804854	6.27233	9.93499	5.34981	8.07655	5.94283	0.867955	0.739382	1.4992	1.11224	0.121852	0.911099	3.71269	4.38128	0.13557	2.74318	3.01085	0.255111	0.999199		GLIPR2
F7G0G7-S624	F7G0G7	S	624	0.0345888	1.94138	2.46084	1.47894	2.40125	2.17713	1.88378	1.82502	2.51703	2.16084	1.46108	0.275715	2.83977	1.48794	3.74684	2.69152	4.15193	3.08689	0.159275	2.46603	0.916224	0.876555	0.995662		GLTSCR1L
A0A5F7ZYD9-S28	A0A5F7ZYD9	S	28	0.809583	1.97754	2.02862	1.60525	2.30708	1.17172	1.81533	1.74984	1.64291	1.73737	1.08231	0.738873	5.62782	10.1691	6.58183	7.4596	6.07053	5.8768	12.2205	8.05593	1.07994	0.823192	0.999984	GMP reductase	GMPR2
A0A1D5RIJ5-S318	A0A1D5RIJ5	S	318	0.444966	0.964955	1.23938	0.8831	2.26184	1.43349	1.90338	0.995001	1.50823	1.62039	1.83489	0.0694502	0.216629	0.153182	0.595806	0.321872	2.07568	0.106725	2.65744	1.61328	5.01219	0.174881	0.983447		GMPS
F6PUU7-S352	F6PUU7	S	352	0.35469	0.682334	0.870301	0.635775	1.49826	0.470022	0.18579	0.180218	1.42996	0.75285	1.18415	0.784195	2.61002	1.46781	0.101785	1.39321	10.765	5.55666	13.4	9.90721	7.11108	0.0243552	0.9995		GNAS
F6XHP0-S2	F6XHP0	S	2	1.64309	0.218297	0.081106	0.647499	2.3227	0.0684962	1.77459	1.50705	1.83378	1.50132	2.31865	0.221559	1.41781	2.147	1.39584	1.65355	3.83079	1.95443	0.342598	2.04261	1.23529	0.726748	0.994302	Guanine nucleotide-binding protein subunit gamma	GNG5
Q5TM59-S51	Q5TM59	S	51	18.1684	27.618	22.3932	22.7265	20.8171	14.7909	19.6188	13.3169	10.6378	15.8363	0.696821	0.0778586	6.63357	1.43248	7.22041	5.09549	4.71155	6.39993	11.8214	7.6443	1.50021	0.418006	0.999006	Guanine nucleotide-binding protein-like 1	GNL1
F7H487-S138	F7H487	S	138	0.601448	0.584243	0.381694	0.522462	0.483972	0.267663	0.297843	0.393408	0.241277	0.336833	0.644703	0.057009	1.67049	0.245544	1.85062	1.25555	0.904846	0.82043	0.235387	0.653554	0.520531	0.334882	0.99945		GOLGA2
F7GA16-S473	F7GA16	S	473	2.1266	1.8636	0.944548	1.64491	1.74367	0.731475	0.542898	1.23182	0.645013	0.978975	0.595153	0.145307	1.41148	1.80689	1.42104	1.54647	0.984697	1.23901	3.54899	1.92423	1.24428	0.671171	0.999997		GOLGA3
F6U7A4-S116	F6U7A4	S	116	18.6453	10.4109	6.25536	11.7705	14.2983	15.1906	17.2283	19.8428	19.0638	17.1248	1.45489	0.126325	10.8387	7.16684	8.48155	8.82905	4.96525	3.88467	7.83639	5.5621	0.629978	0.109916	1		GOLGA5
F7FS54-S2183	F7FS54	S	2183	2.53256	1.34436	0.82459	1.56717	7.07154	1.64486	1.47219	3.11324	1.90837	3.04204	1.9411	0.346659	4.3845	7.9557	2.75268	5.03096	6.70997	2.82806	0.287711	3.27525	0.651019	0.508014	1		GOLGB1
F7FS54-S301	F7FS54	S	301	0.0515948	1.06368	0.424198	0.513156	0.932104	0.444374	0.375011	0.362039	0.348174	0.49234	0.959435	0.939218	0.324843	0.969237	0.357599	0.55056	0.96657	0.287913	1.76623	1.0069	1.82887	0.391866	1		GOLGB1
F7FS54-S3092	F7FS54	S	3092	1.65956	3.30446	0.731763	1.8986	0.956881	1.78104	1.31699	2.46678	0.67901	1.44014	0.758529	0.532479	2.99126	6.86367	2.56859	4.14117	0.0589613	0.152157	3.4641	1.22507	0.295828	0.174204	1		GOLGB1
F7FS54-S2978	F7FS54	S	2978	8.04814	6.91139	6.69842	7.21932	12.1008	10.1008	10.9615	11.126	17.32	12.3218	1.70679	0.0265507	2.26833	0.0625415	0.145386	0.82542	2.10884	1.97223	3.2126	2.43122	2.94544	0.122374	0.999604		GOLGB1
A0A1D5QX09-S283	A0A1D5QX09	S	283	9.7706	26.0463	12.9527	16.2565	11.0357	5.29007	13.2483	8.10382	7.24113	8.98381	0.552628	0.126091	4.59737	7.25581	5.35454	5.73591	6.12147	7.57891	11.949	8.54978	1.49057	0.216871	1		GOLIM4
A0A1D5QX09-S513	A0A1D5QX09	S	513	1.27723	0.768292	0.998927	1.01482	0.246623	0.694715	2.18516	1.52584	0.243846	0.979237	0.964941	0.947669	0.880193	2.24912	2.33661	1.82198	1.26389	1.06042	1.02676	1.11702	0.613082	0.21378	1		GOLIM4
F6TYT5-S203	F6TYT5	S	203	0.0792358	27.6683	1.91212	9.88654	28.3861	41.5596	73.2471	42.3659	30.6867	43.2491	4.37454	0.0370904	1.33111	8.80345	3.32942	4.48799	12.1749	6.50939	15.9493	11.5445	2.57232	0.11681	0.99376		GORASP1
F6TYT5-T178	F6TYT5	T	178	44.8885	126.326	47.1346	72.783	24.1791	171.833	270.155	168.859	207.413	168.488	2.31493	0.146153	6.91892	25.1741	7.08134	13.0581	33.2852	22.1757	62.2569	39.2393	3.00497	0.122328	1		GORASP1
F7H2B5-S731	F7H2B5	S	731	4.98593	9.08227	7.497	7.1884	13.9181	3.68665	3.63831	6.46258	7.23715	6.98856	0.9722	0.942345	3.05325	10.1282	4.46953	5.88366	6.50735	4.7298	3.96672	5.06796	0.861361	0.739531	1		GP1BA
A0A1D5QEH3-S676	A0A1D5QEH3	S	676	0.932537	1.24004	0.328678	0.833753	0.388522	1.93715	3.40033	1.74334	1.04577	1.70302	2.0426	0.26121	1.79516	3.02414	1.31224	2.04385	0.0594275	1.5581	10.5092	4.04223	1.97775	0.577683	0.959455		GPAM
A0A1D5QEH3-S683	A0A1D5QEH3	S	683	0.53032	0.797447	0.687082	0.671616	0.388522	1.04071	1.68194	0.860583	0.515573	0.897467	1.33628	0.493155	1.17997	0.680809	0.827112	0.895962	2.85413	2.77397	7.61874	4.41561	4.92835	0.0938944	1		GPAM
F7HNE9-S6	F7HNE9	S	6	18.0001	20.8817	12.1546	17.0121	18.9267	17.0231	11.178	11.5675	21.8717	16.1134	0.947172	0.797642	1.74045	0.123011	0.0865573	0.650005	1.73035	0.176213	2.408	1.43819	2.21258	0.409581	1		GPATCH1
F7HNE9-S8	F7HNE9	S	8	22.1872	24.2231	12.1546	19.5216	18.9267	17.0231	11.178	13.6946	21.8717	16.5388	0.847205	0.45185	2.99309	1.79591	0.110477	1.63316	1.73035	0.11898	2.408	1.41911	0.868936	0.852155	1		GPATCH1
A0A5F7ZNG8-S629	A0A5F7ZNG8	S	629	12.27	34.3724	40.2152	28.9525	28.493	16.1332	16.4197	20.9425	29.5762	22.3129	0.770671	0.398409	2.44268	3.44361	3.40049	3.0956	4.52103	11.3597	13.672	9.85092	3.18224	0.0710768	0.99316		GPATCH8
A0A5F7ZNG8-S923	A0A5F7ZNG8	S	923	3.76607	12.3844	8.52643	8.22563	9.55873	4.96073	6.52991	7.08907	12.3804	8.10378	0.985186	0.962906	1.57767	1.38673	1.39298	1.45246	2.93339	5.98266	0.23098	3.04901	2.0992	0.391285	0.999997		GPATCH8
A0A1D5QA07-S305	A0A1D5QA07	S	305	0.120076	0.0906001	0.0724704	0.0943822	0.143364	0.102162	0.0165974	0.145499	0.184844	0.118493	1.25546	0.563997	4.15618	0.375353	1.36363	1.96506	0.80045	2.4194	3.34798	2.18928	1.1141	0.876585	0.999021		GPHN
A0A1D5QA07-S188	A0A1D5QA07	S	188	13.5777	10.5466	10.0714	11.3986	11.9217	11.1323	15.1144	14.12	10.4316	12.544	1.10049	0.455181	15.2629	9.163	17.3453	13.9237	8.48898	8.98172	10.5613	9.34401	0.671086	0.144931	1		GPHN
A0A1D5QA07-S194	A0A1D5QA07	S	194	21.6922	18.6188	17.187	19.166	21.3147	22.7309	32.1779	28.2888	19.2445	24.7514	1.29142	0.144141	10.2358	6.85635	4.61647	7.23621	2.5993	4.79401	9.68138	5.69156	0.786539	0.591909	0.999869		GPHN
A0A1D5RD11-S22	A0A1D5RD11	S	22	0.174065	0.735884	0.452937	0.454295	0.891041	0.655571	0.769975	0.602576	0.120719	0.607976	1.33829	0.49509	1.55766	1.88065	1.11012	1.51614	3.34332	7.1542	0.209761	3.56909	2.35406	0.367009	1	Glucose-6-phosphate isomerase	GPI
A0A1D5RD11-T109	A0A1D5RD11	T	109	0.465925	1.5026	0.937135	0.968554	1.66753	1.2907	2.24075	1.47893	0.979065	1.5314	1.58112	0.165024	0.493545	1.61397	0.554006	0.887172	2.44904	6.20321	4.99776	4.55	5.12866	0.0347017	1	Glucose-6-phosphate isomerase	GPI
A0A1D5R4K8-S338	A0A1D5R4K8	S	338	10.0756	10.742	14.5286	11.7821	21.5841	13.6002	29.5194	23.9176	10.6745	19.8591	1.68554	0.136062	3.3062	5.88978	3.98976	4.39525	5.23644	2.47221	17.8712	8.52661	1.93996	0.438159	0.960518		GPN1
F6ZED1-S355	F6ZED1	S	355	3.32799	3.47501	1.70164	2.83488	5.72554	4.67454	8.54555	3.23303	2.42023	4.91978	1.73544	0.210529	2.37034	3.53533	1.5556	2.48709	3.77601	4.42874	1.97868	3.39448	1.36484	0.384899	0.999515		GPR34
F6ZED1-T356	F6ZED1	T	356	1.83521	1.17863	0.801054	1.27163	3.55047	3.33164	4.90188	2.25654	1.83361	3.17483	2.49666	0.0443449	0.39508	0.73011	0.0898538	0.405015	1.28942	2.30342	1.97868	1.85717	4.58545	0.0144798	0.958998		GPR34
F6RAD9-S512	F6RAD9	S	512	0.074146	0.181973	0.146767	0.134295	0.751074	0.362736	0.132191	0.0994078	0.752573	0.419597	3.12443	0.188041	0.120562	0.297779	0.111098	0.176479	0.214213	0.0690021	0.35732	0.213512	1.20984	0.737421	0.997913		GPRASP2
F6RAD9-S328	F6RAD9	S	328	0.87882	0.976585	0.234831	0.696745	0.817922	0.613774	0.618489	0.283493	0.780371	0.62281	0.893884	0.738529	0.156876	0.489439	1.34195	0.662754	1.11359	0.0578362	0.270545	0.480659	0.725245	0.722597	0.999978		GPRASP2
F6RAD9-S330	F6RAD9	S	330	0.532211	0.565188	0.234831	0.444077	0.817922	0.42545	0.422714	0.444562	0.354059	0.492941	1.11004	0.728474	0.449801	0.751221	1.56705	0.92269	1.52916	0.151074	0.208957	0.62973	0.682493	0.628671	0.999903		GPRASP2
F7C3D6-S383	F7C3D6	S	383	8.3865	4.34903	5.56664	6.10072	3.97261	1.3429	2.23447	4.30949	3.45539	3.06297	0.502067	0.0379178	1.09027	0.367565	0.160219	0.539352	0.773401	0.734498	0.27833	0.595409	1.10393	0.870886	1		GPRC5C
A0A5F8A642-S35	A0A5F8A642	S	35	0.615637	1.40588	1.36575	1.12909	1.30954	1.64351	2.82024	1.21102	1.62966	1.72279	1.52583	0.213503	3.74079	4.19073	4.92617	4.2859	5.94091	5.66636	0.151491	3.91959	0.914531	0.857773	1		GPSM3
A0A5F8A642-S39	A0A5F8A642	S	39	3.71024	6.41441	8.84033	6.32166	5.64884	5.86965	7.57847	3.62886	4.08294	5.36175	0.848155	0.527546	2.41744	3.71282	2.95888	3.02971	5.29179	5.45255	0.352856	3.69907	1.22093	0.716271	1		GPSM3
F7GVP7-S147	F7GVP7	S	147	0.063256	0.42124	0.260074	0.24819	1.53077	1.02453	1.80767	1.16223	0.157113	1.13646	4.579	0.0590726	0.902787	0.915854	0.411373	0.743338	0.769474	0.792034	2.42016	1.32722	1.78549	0.36445	0.999969	Glutathione peroxidase	GPX1
F7AN37-T262	F7AN37	T	262	2.48975	2.82942	6.65658	3.99192	6.25152	16.242	5.52669	7.52528	3.3982	7.78873	1.95112	0.268298	1.00228	1.51253	2.7448	1.7532	2.40721	5.74977	2.13725	3.43141	1.95722	0.257419	1		GRAP2
A0A5F8ADP6-S616	A0A5F8ADP6	S	616	3.8743	7.08408	6.88862	5.949	0.478317	8.17892	28.7016	6.08777	0.654312	8.82018	1.48263	0.694531	4.15536	21.1898	8.21744	11.1875	8.13412	0.168511	14.995	7.76586	0.694153	0.635905	0.998033		GRIPAP1
G7NNP9-S25	G7NNP9	S	25	0.0952628	0.10112	0.167838	0.121407	0.109526	2.75891	6.58198	3.84182	0.083704	2.67519	22.0348	0.168476	1.46279	3.47152	0.0798251	1.67138	2.42101	2.62914	3.19372	2.74796	1.64413	0.347089	0.970892		GRWD1
F7GXN2-S782	F7GXN2	S	782	6.71762	0.0396237	7.0386	4.59861	4.09475	8.94371	5.23051	5.00405	5.72395	5.79939	1.26112	0.57014	35.8522	23.875	20.2992	26.6755	28.5613	26.2216	93.2517	49.3448	1.84982	0.369949	0.999807		GTF2I
F7GXN2-S371	F7GXN2	S	371	0.510882	0.630956	0.473377	0.538405	0.941706	0.163241	0.383081	0.624674	0.108143	0.444169	0.824972	0.667226	5.79543	6.77573	3.78191	5.45103	0.125559	2.97568	15.5032	6.20147	1.13767	0.883446	0.965582		GTF2I
F7HDU1-S1755	F7HDU1	S	1755	9.96154	15.5909	16.9434	14.1653	0.118143	17.6894	18.1762	14.9755	14.689	13.1297	0.926888	0.833004	0.23242	0.0636823	9.02623	3.10744	17.1712	0.568206	0.97126	6.23689	2.00708	0.641214	0.933539		GTF3C1
F7HDU1-S566	F7HDU1	S	566	0.198751	0.170022	0.1278	0.165524	0.114326	0.285573	0.0820894	0.363218	0.13836	0.196713	1.18843	0.687841	0.0784197	0.138224	0.0741939	0.0969458	0.254523	0.224246	0.217427	0.232065	2.39376	0.00461354	1		GTF3C1
A0A5F8AHQ0-S859	A0A5F8AHQ0	S	859	0.84274	3.3815	3.66321	2.62915	2.33483	3.4215	3.36725	1.521	1.67283	2.46348	0.936988	0.851567	0.0899007	0.0924549	0.0914968	0.0912841	0.685667	0.8666	0.786593	0.77962	8.54059	0.000193257	0.788665		GTF3C2
A0A5F8AHQ0-S165	A0A5F8AHQ0	S	165	0.52366	0.246832	0.790315	0.520269	0.51245	0.473701	0.361672	0.362296	0.602463	0.462517	0.888995	0.672435	2.63827	0.273733	7.25262	3.38821	3.60584	2.6937	0.616548	2.30536	0.680408	0.652942	0.999724		GTF3C2
A0A5F8AHQ0-S867	A0A5F8AHQ0	S	867	1.81069	2.4727	1.59265	1.95868	2.53532	2.86013	3.28257	2.51049	2.29972	2.69765	1.37728	0.048571	0.474477	1.50532	0.843503	0.941101	2.14626	1.84811	2.64024	2.21154	2.34994	0.0287145	0.999075		GTF3C2
A0A5F7ZUR0-S47	A0A5F7ZUR0	S	47	11.4248	0.249506	0.152946	3.94243	73.0985	54.4923	63.3144	36.045	64.7566	58.3414	14.7983	0.00084542	109.082	141.521	74.3871	108.33	244.406	0.196961	361.986	202.196	1.86649	0.434986	1		GUCY1A3
F6ZV30-S653	F6ZV30	S	653	4.64721	3.24262	8.2518	5.38054	7.08901	5.765	6.63007	13.293	11.9944	8.9543	1.6642	0.174148	0.0488305	4.6484	0.0617319	1.58632	0.173612	20.3819	3.77917	8.11156	5.11344	0.366145	0.848036	Glycogen [starch] synthase, muscle	GYS1
F6ZV30-S645	F6ZV30	S	645	1.33578	8.67602	11.3918	7.13454	3.67035	2.93947	3.00278	2.94066	3.03701	3.11805	0.437036	0.117868	0.333785	0.739888	2.84787	1.30718	5.81968	8.8092	9.84592	8.15827	6.24112	0.00884809	0.999629	Glycogen [starch] synthase, muscle	GYS1
A0A5F8AF62-S265	A0A5F8AF62	S	265	0.0243833	0.304554	0.428682	0.25254	0.164357	0.0460526	0.182243	0.145446	0.141893	0.135998	0.538522	0.255997	0.225894	0.279954	0.379344	0.295064	0.576661	0.478296	0.356424	0.47046	1.59444	0.0876429	0.999883		GZF1
F6Z1X9-S31	F6Z1X9	S	31	8.57916	18.422	25.3819	17.461	26.336	47.4203	28.0998	16.4744	9.17171	25.5004	1.46042	0.421801	1.34363	1.31617	1.2091	1.28964	2.40792	7.75783	4.51739	4.89438	3.79516	0.0814848	0.999251		H1FX
A0A5F8AGX3-S288	A0A5F8AGX3	S	288	3.27406	4.32143	4.06958	3.88836	1.73195	4.493	8.73636	11.4677	10.5168	7.38917	1.90033	0.207842	0.400708	1.1476	0.49067	0.679661	1.15945	1.26775	3.86425	2.09715	3.08558	0.19623	0.966133		HACE1
F7H197-S635	F7H197	S	635	1.7439	0.855041	5.35369	2.65088	11.6894	6.18639	14.9643	12.5809	5.07766	10.0997	3.80995	0.0345423	2.64963	3.0692	2.3714	2.69674	7.86193	1.01442	19.3231	9.39982	3.48562	0.278081	0.999968	Histidine ammonia-lyase	HAL
P02026-T12	P02026	T	12	0.463065	0.432688	0.737416	0.54439	0.697304	0.122762	0.342698	0.0834626	0.470139	0.343273	0.630565	0.273933	0.182844	0.387189	0.121218	0.230417	0.109481	0.171536	0.229631	0.170216	0.73873	0.529471	0.992907	Hemoglobin subunit beta	HBB
F7HK65-S135	F7HK65	S	135	1.2432	1.06673	0.907323	1.07242	1.1077	0.658211	0.905979	1.20604	2.44327	1.26424	1.17887	0.662803	2.59566	2.48082	5.01013	3.3622	6.30218	2.17872	3.09256	3.85782	1.14741	0.757328	0.842938		HBP1
A0A1K0FU77-S167	A0A1K0FU77	S	167	0.122902	7.54276	6.70529	4.79031	11.3719	5.10425	8.27372	8.82983	11.421	9.00015	1.87882	0.11876	3.27606	6.28421	3.01006	4.19011	2.74998	1.15807	3.76608	2.55804	0.610496	0.276226	0.999858		HBZ
F7BMQ3-S4	F7BMQ3	S	4	6.99534	32.0314	17.2395	18.7554	12.9293	14.7505	11.3871	23.3655	0.873925	12.6613	0.675072	0.427233	69.2912	129.925	42.4614	80.5591	147.324	73.2439	224.57	148.379	1.84187	0.252558	1		HBZ
F7BMQ3-S9	F7BMQ3	S	9	0.326754	1.42118	3.50852	1.75215	3.00557	0.486794	1.09247	2.20617	0.799698	1.51814	0.866445	0.809182	0.384123	0.667749	0.559875	0.537249	1.38361	0.21508	0.0901463	0.562946	1.04783	0.954162	1		HBZ
A0A1K0FU77-Y60	A0A1K0FU77	Y	60	0.171676	0.647273	0.938423	0.58579	1.02326	0.404203	0.436818	0.345794	0.387906	0.519595	0.886999	0.787607	1.42754	2.01388	1.28118	1.5742	1.36248	0.48481	2.18736	1.34488	0.854328	0.693003	1		HBZ
A0A1D5Q7U6-S275	A0A1D5Q7U6	S	275	2.69553	1.93089	7.27021	3.96555	9.34057	26.1942	67.9301	5.54251	10.8435	23.9702	6.04461	0.24256	1.63959	1.49858	2.3948	1.84432	2.71555	2.56353	2.99626	2.75845	1.49564	0.0403447	1		HCLS1
H9Z897-S421	H9Z897	S	421	13.7252	14.7628	2.9938	10.4939	13.0987	25.1551	16.4687	15.3143	18.1041	17.6282	1.67985	0.115277	0.931845	2.12676	0.160514	1.07304	2.52261	3.76195	3.52375	3.26943	3.04689	0.032924	1	Histone deacetylase	HDAC1
H9Z897-S423	H9Z897	S	423	12.6619	13.082	0.702304	8.81538	8.98361	20.8825	14.5373	13.9202	15.8909	14.8429	1.68375	0.173775	0.353255	8.37323	4.10199	4.27616	0.240901	15.3786	14.3216	9.98038	2.33396	0.3505	1	Histone deacetylase	HDAC1
H9Z897-S393	H9Z897	S	393	24.8876	28.2289	23.5925	25.5697	31.6226	71.5912	40.3234	56.0301	36.8579	47.285	1.84926	0.0686622	5.56303	3.47312	3.55474	4.19696	4.93309	2.30609	15.1642	7.46779	1.77933	0.457481	1	Histone deacetylase	HDAC1
F7EW26-S422	F7EW26	S	422	19.4263	45.2546	67.8875	44.1894	43.2176	40.1403	29.0554	29.0178	59.8369	40.2536	0.910932	0.767444	2.4844	4.0392	2.00064	2.84142	4.78383	4.59683	3.97607	4.45224	1.56691	0.0716262	1	Histone deacetylase	HDAC2
F7EW26-S424	F7EW26	S	424	17.7349	41.7089	61.9647	40.4695	37.4684	36.957	23.7506	23.1523	55.9532	35.4563	0.876123	0.697163	1.44197	1.86156	0.963175	1.42223	1.97309	2.37589	3.97607	2.77502	1.95117	0.111459	1	Histone deacetylase	HDAC2
F7EW26-S394	F7EW26	S	394	12.0311	14.5809	17.7684	14.7935	25.3388	37.0267	17.2574	27.3162	25.041	26.396	1.7843	0.0384015	1.94563	9.06156	3.36234	4.78984	5.22222	5.78187	6.83227	5.94545	1.24126	0.630955	1	Histone deacetylase	HDAC2
A0A5F8ABE8-S213	A0A5F8ABE8	S	213	0.979865	0.213611	0.187303	0.460259	0.43964	1.33544	1.12146	0.867193	0.140483	0.780844	1.69653	0.392543	0.153472	0.277564	0.28196	0.237665	0.0924183	0.144168	0.557666	0.264751	1.11397	0.868192	0.991477		HDAC3
F6VW34-S565	F6VW34	S	565	0.419275	0.466691	0.689174	0.525046	0.523472	0.589079	0.951814	0.686007	0.496594	0.649393	1.23683	0.360014	0.582109	0.634139	0.609834	0.608694	0.537461	0.484601	0.89555	0.639204	1.05012	0.825908	1		HDAC4
F6VW34-S467	F6VW34	S	467	16.6698	22.7552	13.3775	17.6008	20.774	0.112988	0.106404	24.0023	21.696	13.3383	0.757824	0.590803	3.50464	0.0811833	3.93236	2.50606	3.67485	3.30966	2.69951	3.22801	1.28808	0.594935	0.999669		HDAC4
H9Z9W9-S360	H9Z9W9	S	360	3.15588	3.41948	2.16551	2.91362	4.71737	2.43153	3.17123	2.80211	3.24421	3.27329	1.12344	0.563768	0.680261	0.716513	0.646752	0.681175	1.47537	1.2767	0.330989	1.02769	1.5087	0.382608	0.798485	Histone deacetylase	HDAC7
A0A1D5RA63-S148	A0A1D5RA63	S	148	4.88892	7.91317	13.8131	8.87172	3.84513	2.02468	2.82131	6.9245	3.51672	3.82647	0.431311	0.0629112	6.34394	255	167.756	143.033	157.327	76.5255	239.716	157.856	1.10363	0.872616	1		HDGF
A0A1D5RA63-S182	A0A1D5RA63	S	182	5.05905	3.7319	8.82359	5.87151	7.12685	2.6116	5.83649	5.47626	9.76877	6.16399	1.04981	0.883362	10.0636	6.24475	9.40987	8.57275	2.70715	0.149835	9.76066	4.20588	0.490611	0.232504	0.99962		HDGF
A0A1D5RA63-S185	A0A1D5RA63	S	185	6.1333	2.34827	7.06499	5.18219	2.29597	2.06099	3.00324	2.91283	4.30655	2.91592	0.562681	0.102069	21.0113	8.46288	7.19966	12.2246	6.23003	7.33311	12.6359	8.73303	0.714381	0.509882	0.997658		HDGF
A0A1D5RA63-S189	A0A1D5RA63	S	189	3.07932	2.24	10.4098	5.24304	5.20963	5.94666	3.30615	4.77732	9.87502	5.82296	1.11061	0.816881	10.5665	8.91506	10.6968	10.0595	5.3332	0.135611	8.91847	4.79576	0.476741	0.114249	0.999959		HDGF
A0A1D5RA63-S115	A0A1D5RA63	S	115	287.055	588.962	21.3772	299.131	888.553	330.793	471.933	609.881	468.382	553.908	1.85172	0.193256	373.146	507.919	431.113	437.393	426.263	192.884	39.1473	219.432	0.501681	0.141249	1		HDGF
A0A1D5RA63-S116	A0A1D5RA63	S	116	324.528	670.758	189.699	394.995	1066.68	395.707	563.97	680.063	553.299	651.944	1.65051	0.211107	481.677	582.46	569.395	544.51	423.973	233.669	232.592	296.744	0.544975	0.0251865	1		HDGF
A0A1D5RA63-T183	A0A1D5RA63	T	183	5.36844	2.94657	8.50187	5.60563	4.85843	1.31588	3.98472	1.99533	7.49739	3.93035	0.701143	0.406744	21.2814	9.17352	26.6915	19.0488	9.59953	4.64081	15.8981	10.0461	0.52739	0.215123	0.999995		HDGF
I0FH21-S240	I0FH21	S	240	0.866685	0.799801	2.74931	1.47193	2.58919	1.45366	4.325	2.55254	1.20314	2.4247	1.64729	0.316089	7.05162	5.02213	13.0036	8.35912	8.74297	9.43482	0.317735	6.16517	0.737538	0.593209	1		HDGFRP2
I0FH21-S652	I0FH21	S	652	2.70277	6.34102	11.0228	6.68886	6.80135	3.01551	3.3475	5.17194	4.11593	4.49044	0.671332	0.309945	0.422852	0.558215	0.965537	0.648868	0.412063	0.222839	0.253963	0.296288	0.456623	0.11162	1		HDGFRP2
I0FH21-S366	I0FH21	S	366	2.34487	8.52206	15.6904	8.85246	13.0111	1.60537	11.5195	10.4091	7.51844	8.81271	0.99551	0.992181	3.9165	2.40214	6.94557	4.4214	1.73775	1.86405	1.37339	1.6584	0.375084	0.108918	0.999978		HDGFRP2
I0FH21-S369	I0FH21	S	369	3.02276	9.37586	19.1866	10.5284	17.0705	3.47296	17.0813	12.1315	9.1311	11.7775	1.11864	0.805454	12.7122	6.19844	27.0529	15.3212	0.187053	10.8618	30.4562	13.835	0.903	0.897141	0.999996		HDGFRP2
I0FH21-S370	I0FH21	S	370	4.28279	9.36099	33.9909	15.8782	14.4283	8.81376	17.043	7.98645	10.4025	11.7348	0.739048	0.580002	3.19711	0.913898	4.79548	2.96883	1.56814	3.83325	12.009	5.80346	1.9548	0.446994	1		HDGFRP2
I0FH21-S625	I0FH21	S	625	1.05018	0.966153	1.45458	1.15697	5.43355	2.97517	3.35301	3.29912	2.7118	3.55453	3.07228	0.0105376	61.7877	63.67	66.398	63.9519	34.7479	21.9186	69.0987	41.9217	0.65552	0.194423	1		HDGFRP2
I0FH21-S454	I0FH21	S	454	0.696032	0.0669082	0.213672	0.325537	0.122853	0.21149	0.149915	0.342028	0.239528	0.213163	0.654803	0.476193	0.812549	0.154611	0.106941	0.358034	0.757337	0.164683	1.13893	0.686983	1.91877	0.416729	0.999999		HDGFRP2
F7H872-S71	F7H872	S	71	0.0861952	0.0633717	0.26242	0.137329	0.476816	0.296445	0.131543	0.24565	0.192428	0.268576	1.95572	0.198927	0.674892	0.905333	0.632044	0.737423	1.73832	0.651416	0.107623	0.832453	1.12887	0.854746	1		HEBP2
A0A5F8AKA2-S2257	A0A5F8AKA2	S	2257	0.0245869	0.0784739	0.181852	0.0949708	2.30152	1.47713	0.904785	0.0570405	1.78322	1.30474	13.7383	0.0570683	1.34601	3.13965	0.0789573	1.52154	0.0985111	2.75315	6.91417	3.25528	2.13946	0.469663	1		HECTD1
A0A5F8AKA2-S1772	A0A5F8AKA2	S	1772	0.955432	1.16921	0.925539	1.01673	2.13147	2.61417	3.63785	2.04796	2.62577	2.61144	2.56848	0.00580929	0.496403	1.09622	0.628916	0.740514	0.993519	0.876791	1.05363	0.974646	1.31617	0.28355	1		HECTD1
A0A5F8AKA2-S357	A0A5F8AKA2	S	357	1.61966	1.96513	0.112655	1.23248	2.63998	0.0728478	3.86098	3.81701	7.64674	3.60751	2.92703	0.207435	7.72874	9.74967	13.9584	10.4789	45.3554	35.7745	0.380499	27.1701	2.59283	0.293061	0.98802		HECTD1
A0A5F8AKA2-S1571	A0A5F8AKA2	S	1571	0.320004	0.235597	0.385041	0.313547	0.0646691	0.0645718	0.0568803	0.170129	0.0354031	0.0783307	0.249821	0.00186702	0.976896	0.165786	1.72322	0.955302	0.0904661	0.0919819	0.261544	0.147997	0.154922	0.149514	0.999944		HECTD1
A0A5F8AKA2-S632	A0A5F8AKA2	S	632	2.99398	6.55725	3.04572	4.19898	5.71176	1.96894	4.88273	4.21315	5.53863	4.46304	1.06289	0.839422	6.62534	12.328	14.647	11.2001	29.5487	15.2728	0.213395	15.0116	1.34031	0.6872	0.998704		HECTD1
F7GZQ1-S1614	F7GZQ1	S	1614	0.439093	1.0086	2.87333	1.44034	0.144101	0.330731	0.0737849	0.461548	0.806163	0.363266	0.252208	0.104847	1.19487	1.30805	3.39892	1.96728	0.147143	0.371443	0.255604	0.258063	0.131178	0.0763531	1		HELZ
F7GZQ1-S1620	F7GZQ1	S	1620	0.587512	1.07495	0.315321	0.659262	0.0565466	0.371941	0.088629	0.539125	0.475178	0.306284	0.464586	0.142751	0.504645	0.45385	2.36188	1.10679	0.434331	0.277652	0.238251	0.316745	0.286183	0.278482	0.999486		HELZ
A0A1D5QME2-S2382	A0A1D5QME2	S	2382	0.424614	0.204598	0.19429	0.274501	0.116661	0.579116	0.530127	0.630936	0.519518	0.475271	1.7314	0.185115	0.596114	0.167215	0.684171	0.4825	0.978266	1.37302	0.221779	0.85769	1.7776	0.372082	1		HERC1
A0A1D5QME2-S1396	A0A1D5QME2	S	1396	4.08832	5.47769	5.31744	4.96115	11.618	5.79838	7.64049	6.98062	9.68141	8.34379	1.68182	0.053878	6.4322	5.64116	7.00769	6.36035	9.83616	5.05319	18.7509	11.2134	1.76302	0.295214	0.978248		HERC1
A0A1D5QME2-S1489	A0A1D5QME2	S	1489	0.520881	0.489138	0.347247	0.452422	0.366623	0.408494	0.611398	0.347639	0.43465	0.433761	0.958753	0.808729	0.715982	1.09725	1.2829	1.03204	2.42557	2.32692	0.341265	1.69792	1.6452	0.394813	0.999995		HERC1
A0A1D5QME2-T2661	A0A1D5QME2	T	2661	0.0656242	0.189233	0.0867169	0.113858	0.451895	0.518677	0.548856	0.265494	0.201876	0.397359	3.48995	0.0261283	0.825275	0.760575	1.13259	0.906147	1.50013	1.28834	2.14809	1.64552	1.81595	0.0592175	0.999968		HERC1
F6YS14-S29	F6YS14	S	29	4.23067	8.59556	6.65465	6.49363	4.64273	3.44961	4.62653	5.54629	4.03007	4.45905	0.68668	0.0964841	6.96451	10.8193	4.01932	7.2677	3.77203	1.08276	17.0589	7.30456	1.00507	0.9948	1		HEXIM2
F6YS14-T32	F6YS14	T	32	3.10076	6.3653	3.77242	4.41283	1.14159	1.83238	1.2205	3.50891	2.47609	2.0359	0.461358	0.0437862	5.12627	9.43998	3.25949	5.94191	3.21739	1.08276	9.52169	4.60728	0.775387	0.691326	0.999999		HEXIM2
A0A5F7Z9N2-Y361	A0A5F7Z9N2	Y	361	0.755034	1.10031	1.36747	1.07427	1.47986	1.0442	1.67092	1.64729	1.96672	1.5618	1.45382	0.0881809	0.774576	0.772046	0.62961	0.725411	3.57838	1.58486	0.202422	1.78855	2.46557	0.339453	0.998511		HIPK2
A0A5F8ABA4-S392	A0A5F8ABA4	S	392	1.10049	0.923388	5.45271	2.4922	3.47809	2.70622	3.06848	1.7022	1.84356	2.55971	1.02709	0.956051	5.05597	3.47747	5.04463	4.52602	3.39283	2.1537	3.65015	3.06556	0.677319	0.104823	1		HIRIP3
A0A5F8ABA4-S545	A0A5F8ABA4	S	545	1.34356	1.5026	2.96076	1.93564	0.128129	1.32236	1.39027	0.429649	1.00002	0.854086	0.441242	0.074217	0.35156	0.540009	0.0795213	0.323697	0.160632	0.189964	1.3422	0.564266	1.74319	0.590087	1		HIRIP3
A0A5F8ABA4-S549	A0A5F8ABA4	S	549	2.45102	2.89918	8.22316	4.52445	1.81675	6.78822	7.6581	1.74379	5.67306	4.73598	1.04675	0.924628	5.96978	12.0147	7.13381	8.37276	4.10683	4.44363	19.9776	9.50934	1.13575	0.847812	1		HIRIP3
A0A5F8ABA4-S473	A0A5F8ABA4	S	473	6.48233	5.34845	14.1692	8.66667	15.6867	0.182822	7.91262	14.8191	8.64559	9.44937	1.09031	0.859772	1.92923	3.63311	1.35948	2.30727	2.18453	1.37128	0.17431	1.24337	0.538893	0.301947	1		HIRIP3
A0A5F8ABA4-S574	A0A5F8ABA4	S	574	0.156916	0.277795	2.58571	1.00681	0.926243	0.172619	1.32747	0.266114	1.06982	0.752452	0.747364	0.709883	0.878696	1.10095	0.5613	0.846981	0.841386	0.255705	2.04918	1.04876	1.23823	0.732644	0.999542		HIRIP3
A0A5F8ABA4-S577	A0A5F8ABA4	S	577	0.156509	0.285435	1.22629	0.556078	0.42099	0.965581	0.168592	0.178312	1.13082	0.572858	1.03018	0.964719	1.3288	1.99616	0.0894452	1.13813	0.317369	0.22908	0.297904	0.281451	0.247292	0.200327	0.990345		HIRIP3
A0A5F8ABA4-S583	A0A5F8ABA4	S	583	0.0463174	0.0995651	2.63163	0.925837	0.212677	0.0444421	1.13917	0.582217	0.631587	0.522018	0.563833	0.570101	7.51982	7.45034	6.9047	7.29162	8.949	0.163726	8.75598	5.95624	0.81686	0.669441	0.998873		HIRIP3
A0A5F8ABA4-S442	A0A5F8ABA4	S	442	0.0652744	0.191602	0.812253	0.356377	0.799066	0.184268	0.176112	0.0683938	0.766829	0.398934	1.11942	0.87993	0.309817	0.340862	0.340894	0.330524	0.173362	0.082853	0.632741	0.296319	0.896511	0.850821	0.918825		HIRIP3
A0A5F8ABA4-S603	A0A5F8ABA4	S	603	0.091616	0.0607128	0.424884	0.192404	4.88167	5.13835	0.187842	5.81325	5.74367	4.35296	22.624	0.0256463	4.20007	4.88764	6.527	5.20491	5.30972	0.421272	8.83583	4.85561	0.932891	0.897081	0.999751		HIRIP3
A0A5F8ABA4-S607	A0A5F8ABA4	S	607	0.354835	0.0741716	2.06102	0.830009	6.80443	8.99823	2.60017	9.09513	10.4777	7.59514	9.15067	0.0117945	0.97989	0.197062	0.894249	0.690401	1.49601	0.659792	2.37304	1.50961	2.18657	0.212804	0.999999		HIRIP3
A0A5F8ABA4-S533	A0A5F8ABA4	S	533	2.18805	2.41728	2.4116	2.33898	1.11768	3.099	4.87278	2.7528	1.59653	2.68776	1.14912	0.704377	1.3684	2.75219	0.8634	1.66133	1.0797	0.7675	0.189478	0.678893	0.408644	0.189312	1		HIRIP3
A0A5F8ABA4-S335	A0A5F8ABA4	S	335	3.22782	4.05149	2.97653	3.41861	5.99942	9.02415	4.94276	6.54289	1.96788	5.69542	1.666	0.191934	36.8287	32.8866	34.5876	34.7676	37.9451	15.8707	30.9667	28.2608	0.812849	0.380894	1		HIRIP3
A0A5F8ABA4-S741	A0A5F8ABA4	S	741	3.48817	1.8071	3.73798	3.01109	2.20468	5.35865	3.18486	4.6843	2.45885	3.57827	1.18836	0.56745	0.846167	0.738607	0.607014	0.730596	0.696153	0.118929	0.312323	0.375802	0.514377	0.124828	1		HIRIP3
A0A5F8ABA4-T602	A0A5F8ABA4	T	602	0.198718	0.0568769	0.424884	0.226826	0.185729	0.112842	0.351687	0.315513	0.259842	0.245123	1.08066	0.857008	0.758447	0.2913	1.11577	0.721839	0.194632	0.173834	0.151111	0.173192	0.239932	0.0833754	0.904538		HIRIP3
A0A5F8ABA4-T332	A0A5F8ABA4	T	332	4.21673	4.23198	3.7544	4.0677	7.10526	9.41706	5.12117	5.8438	1.68907	5.83527	1.43454	0.337003	18.8485	14.048	20.9906	17.9624	19.8974	10.2583	34.4409	21.5322	1.19874	0.651392	1		HIRIP3
F7HAN9-S2	F7HAN9	S	2	346.889	703.797	511.167	520.618	512.903	238.422	319.895	372.793	519.783	392.759	0.75441	0.268861	0.829018	0.690953	0.680643	0.733538	1.3107	1.30253	1.71055	1.44126	1.96481	0.00774822	0.995139		HIST1H1E
F7HAN9-T18	F7HAN9	T	18	35.4518	43.1651	72.2258	50.2809	95.7662	283.152	117.523	36.5578	37.2043	114.041	2.26807	0.33481	1.06836	1.65216	0.159062	0.959861	2.43965	16.7234	0.211404	6.45814	6.72821	0.349231	0.999998		HIST1H1E
A0A5F7ZHK9-S58	A0A5F7ZHK9	S	58	0.334709	0.412221	1.50682	0.751251	0.832398	0.414924	0.218669	0.590536	0.377265	0.486758	0.647931	0.425778	0.0641219	0.16214	0.115063	0.113775	0.131538	0.13326	0.142355	0.135718	1.19286	0.484306	0.999987		HIST1H1E
F7HAN9-S36	F7HAN9	S	36	138.709	153.438	177.566	156.571	143.327	22.4632	38.7874	78.3792	60.543	68.6999	0.438778	0.0234324	21.7183	99.1618	17.5235	46.1345	27.0601	36.2037	158.985	74.0828	1.6058	0.606932	1		HIST1H1E
F7FU49-S1012	F7FU49	S	1012	2.03891	1.10823	2.25165	1.7996	2.39426	5.89886	2.7821	4.84659	1.77908	3.54018	1.96721	0.156519	0.192174	0.430813	0.0643832	0.229123	0.60748	0.267102	0.692577	0.522386	2.27993	0.156951	0.792164		HIVEP3
A0A5F7ZN06-S170	A0A5F7ZN06	S	170	2.02371	2.11931	1.06132	1.73478	4.17309	0.796817	0.508273	1.36577	1.15729	1.60025	0.92245	0.887776	3.26721	1.29227	1.57363	2.04437	1.72011	0.679882	0.413545	0.937845	0.458745	0.206352	0.994561		HMBOX1
A0A5F7ZN06-S148	A0A5F7ZN06	S	148	8.95109	3.18784	0.0693102	4.06941	15.4835	7.9035	2.49573	8.65786	7.25439	8.359	2.0541	0.249326	0.379353	0.1913	0.678002	0.416218	0.358762	0.128209	0.256413	0.247795	0.595348	0.342734	0.999949		HMBOX1
A0A5F7ZN06-T253	A0A5F7ZN06	T	253	11.0918	0.0448448	2.189	4.44188	6.78038	3.51722	0.106833	2.07035	4.0919	3.31333	0.74593	0.708428	2.11229	0.135785	3.87882	2.0423	2.16077	0.340481	0.152857	0.884703	0.43319	0.409035	0.999908		HMBOX1
G7MYE9-S105	G7MYE9	S	105	1.02846	1.66288	0.136076	0.942471	2.03987	2.69277	1.57214	0.909967	3.43467	2.12988	2.25989	0.125286	1.65987	0.921755	2.93698	1.83954	2.22138	2.15754	5.13089	3.16994	1.72323	0.309412	1		HMG20A
H9FTR0-S102	H9FTR0	S	102	1238.13	1231.16	900.618	1123.3	3139.02	1772.73	1576.12	1127.14	3549.87	2232.97	1.98786	0.129721	4.92701	5.71927	3.8663	4.83753	3.173	4.92046	0.549997	2.88115	0.595584	0.228936	0.99998		HMGA1
H9FTR0-S103	H9FTR0	S	103	908.013	852.131	6.36254	588.836	1953.14	1349.26	1175.12	699.801	2678.31	1571.13	2.66819	0.0987212	5.90568	6.85212	4.38471	5.71417	5.86934	7.95512	0.256996	4.69382	0.821435	0.6936	0.999976		HMGA1
F7HQ90-S495	F7HQ90	S	495	0.085226	0.126461	0.172925	0.128204	0.758436	1.33972	1.06188	0.992808	0.977457	1.02606	8.00336	0.000384416	1.65375	2.15272	1.35325	1.71991	0.150603	2.23793	1.82137	1.4033	0.815917	0.665303	0.999997		HMGCS1
A0A1D5RBW8-S102	A0A1D5RBW8	S	102	0.919868	0.664744	0.745537	0.776716	0.154745	0.436819	0.412668	1.29988	0.567753	0.574373	0.739489	0.471796	0.121147	0.0970163	0.0813562	0.09984	0.127608	0.0532761	0.334632	0.171839	1.72114	0.444524	0.814211		HMGXB4
A0A1D5R8G2-S554	A0A1D5R8G2	S	554	7.24311	5.19138	9.51671	7.31707	12.4734	18.4131	18.968	11.5415	4.9724	13.2737	1.81407	0.143163	0.159775	0.520796	0.3546	0.345057	0.791116	0.467094	0.661144	0.639785	1.85414	0.103967	0.999901		HMHA1
A0A1D5R8G2-S886	A0A1D5R8G2	S	886	4.69029	3.86778	4.38927	4.31578	4.23827	8.26425	6.04599	3.76634	6.09524	5.68202	1.31657	0.251955	0.370002	0.715014	1.37802	0.821012	0.151082	0.647775	0.218534	0.33913	0.413063	0.222768	0.98952		HMHA1
H9EQP6-S87	H9EQP6	S	87	0.512565	0.601576	41.8179	14.3107	29.1263	3.15512	104.087	0.587481	0.0498798	27.4011	1.91473	0.66108	5.19718	15.0544	4.05976	8.10378	3.90009	0.178369	5.52936	3.2026	0.395199	0.270178	0.787603		HN1
F7F9C9-S75	F7F9C9	S	75	1.6354	2.46179	2.62208	2.23976	2.4251	1.01574	2.34504	2.53636	3.43914	2.35228	1.05024	0.84823	0.163796	0.142421	0.234799	0.180339	0.0911556	0.125001	0.359591	0.191916	1.0642	0.902679	0.999944		HNF1B
F7F9C9-S80	F7F9C9	S	80	2.66567	2.07394	2.62208	2.4539	2.06362	1.30048	2.34504	2.99208	3.15056	2.37036	0.965955	0.863873	0.163796	0.0808256	0.234799	0.159807	0.182958	0.112485	0.223244	0.172896	1.0819	0.823657	0.999958		HNF1B
F7HRD5-S95	F7HRD5	S	95	0.132715	0.112357	0.623208	0.289427	0.811979	1.34082	2.64014	0.123985	0.35981	1.05535	3.64634	0.255163	0.696519	1.15675	2.92188	1.59172	0.284164	1.00248	0.705179	0.663942	0.417124	0.261093	1	Heterogeneous nuclear ribonucleoprotein A1;Heterogeneous nuclear ribonucleoprotein A1, N-terminally processed	HNRNPA1
F7HRD5-S4	F7HRD5	S	4	6.24126	28.3873	22.2741	18.9675	13.2951	0.687392	0.503802	2.44984	12.1958	5.82638	0.307177	0.0761221	4.53013	5.48289	5.26178	5.0916	12.2165	7.5553	7.46316	9.07831	1.783	0.0668573	0.999978	Heterogeneous nuclear ribonucleoprotein A1;Heterogeneous nuclear ribonucleoprotein A1, N-terminally processed	HNRNPA1
F7HRD5-S6	F7HRD5	S	6	145.83	327.033	290.304	254.389	407.624	254.815	370.232	347.549	278.722	331.788	1.30425	0.212114	199.925	271.148	236.932	236.002	376.335	316.053	0.277994	230.889	0.978334	0.967625	1	Heterogeneous nuclear ribonucleoprotein A1;Heterogeneous nuclear ribonucleoprotein A1, N-terminally processed	HNRNPA1
F6QE39-S90	F6QE39	S	90	0.47159	0.804059	1.21052	0.828724	0.953838	0.100994	1.47707	0.0532377	0.148761	0.54678	0.659786	0.518907	1.19895	2.59986	7.44874	3.74918	0.10179	1.55624	1.61743	1.09182	0.291215	0.246088	1		HNRNPA2B1
F7APH2-S83	F7APH2	S	83	0.312085	0.703262	0.112818	0.376055	0.206993	0.0635025	0.1201	0.136826	18.8002	3.86553	10.2792	0.509732	2.39389	361.458	2.84293	122.232	0.0827016	162.034	5.60883	55.9085	0.457397	0.638951	0.992941		HNRNPD
F7APH2-S87	F7APH2	S	87	0.312085	0.615624	0.149679	0.359129	0.204809	1.00061	0.571	0.933396	0.549653	0.651893	1.8152	0.225918	2.39389	2.88862	2.84293	2.70848	2.36282	3.54348	5.60883	3.83837	1.41717	0.305166	0.999965		HNRNPD
F6UEF5-S104	F6UEF5	S	104	0.159667	0.155054	0.28885	0.20119	0.375959	0.226698	0.218853	0.248342	0.243531	0.262677	1.30561	0.265071	0.374603	0.740562	0.915077	0.676747	0.598374	0.199613	0.168339	0.322108	0.475965	0.168113	0.999999		HNRNPF
F6ZI22-S701	F6ZI22	S	701	1.49468	2.63854	1.81943	1.98422	1.3927	1.67041	2.34581	2.20663	1.29956	1.78302	0.8986	0.611752	1.28511	1.18454	0.889668	1.11977	0.337192	2.42161	1.91847	1.55909	1.39233	0.529606	1		HNRNPM
F6ZI22-S633	F6ZI22	S	633	0.572237	1.82957	0.266371	0.889393	0.731849	0.793907	0.103638	2.64602	0.221237	0.899329	1.01117	0.989177	5.49226	1.72341	1.16365	2.79311	6.38399	1.50622	6.39491	4.76171	1.70481	0.40579	1		HNRNPM
F6ZI22-S467	F6ZI22	S	467	0.173955	0.19692	0.438948	0.269941	0.423869	0.135867	0.109384	0.192238	0.277495	0.227771	0.843779	0.681605	0.231474	0.0895921	0.18736	0.169475	0.286424	0.117558	0.209312	0.204431	1.20626	0.615793	0.755678		HNRNPM
F6ZI22-S468	F6ZI22	S	468	0.41485	0.19692	0.143936	0.251902	0.114909	0.135867	0.109384	0.463045	0.277495	0.22014	0.873912	0.780804	0.253073	0.0744714	0.20335	0.176965	0.286424	0.185063	0.209312	0.226933	1.28236	0.461205	0.840025		HNRNPM
F7GWA9-S252	F7GWA9	S	252	900.529	1546.9	1058.95	1168.79	2045.2	1899.5	1643.5	2597.16	2821.86	2201.44	1.88352	0.0193692	7.35581	288.348	270.565	188.756	828.964	598.3	1205.09	877.45	4.64859	0.0257195	1		HNRNPU
F7GWA9-S4	F7GWA9	S	4	61.1511	175.896	158.868	131.971	144.462	115.592	128.957	108.601	101.843	119.891	0.908461	0.681313	22.5983	23.7412	28.7507	25.03	34.0322	16.0394	40.316	30.1292	1.20372	0.534717	0.999995		HNRNPU
I0FIH1-S185	I0FIH1	S	185	3.17361	9.00342	14.0791	8.75205	10.7182	8.6019	9.24678	10.1252	0.244791	7.78737	0.889777	0.788698	7.74644	14.2539	14.8524	12.2842	59.2497	26.8032	53.8145	46.6225	3.79531	0.0288964	1		HNRNPUL2
I0FIH1-S161	I0FIH1	S	161	68.4467	61.1441	36.8242	55.4716	62.0176	47.7564	96.2795	101.072	31.9465	67.8143	1.2225	0.54595	31.671	37.358	39.8411	36.2901	58.1	59.3089	0.215055	39.208	1.08041	0.889131	1		HNRNPUL2
I0FIH1-S226	I0FIH1	S	226	104.258	107.164	56.7521	89.3912	299.447	130.134	21.236	177.571	303.834	186.444	2.08571	0.227648	12.3237	18.006	15.1566	15.1621	34.3808	0.2735	43.1694	25.9412	1.71093	0.459513	0.982249		HNRNPUL2
I0FIH1-S228	I0FIH1	S	228	25.0179	317.757	14.8494	119.208	857.463	14.6833	70.2701	13.6025	0.610088	191.326	1.60497	0.768486	144.979	6.56622	164.242	105.262	8.61263	249.269	7.84031	88.5738	0.841458	0.868344	0.99956		HNRNPUL2
I0FIH1-T165	I0FIH1	T	165	12.8664	15.6081	3.6881	10.7209	21.4731	14.6075	3.23326	15.7061	13.0718	13.6183	1.27027	0.563714	15.7066	29.4569	20.5311	21.8982	39.6511	24.6372	0.212393	21.5002	0.981828	0.975497	1		HNRNPUL2
F6QIA8-S241	F6QIA8	S	241	0.153215	0.317147	0.253615	0.241326	0.283696	0.398738	1.62023	1.38361	0.472774	0.83181	3.44684	0.163516	0.173841	0.104361	0.130816	0.136339	0.422151	0.102115	0.317595	0.280621	2.05825	0.208694	0.998616		HNRPDL
F7G3L4-S104	F7G3L4	S	104	4.73164	9.32333	8.84537	7.63345	16.7475	15.5989	14.5035	10.6238	12.4539	13.9855	1.83214	0.0127061	4.42043	7.12956	5.28125	5.61041	13.835	5.57562	5.35509	8.25523	1.47141	0.413768	0.999998		HNRPH1
A0A1D5QJT5-S463	A0A1D5QJT5	S	463	8.66965	13.5089	13.2724	11.817	14.6756	17.693	22.4902	15.5321	9.51781	15.9818	1.35244	0.21954	5.79047	0.158379	4.98443	3.64443	10.9746	21.4196	0.115217	10.8365	2.97343	0.323789	0.999347		HOGA1
F7FF19-S220	F7FF19	S	220	15.5025	14.414	23.2546	17.7237	21.2284	3.20817	4.98595	9.34424	8.74405	9.50216	0.536128	0.128322	2.37061	3.61584	3.60942	3.19863	3.75566	0.747969	4.35901	2.95422	0.923589	0.847432	1		HOMER3
F7FF19-S123	F7FF19	S	123	4.81444	1.21586	4.74522	3.59184	2.75554	3.72492	3.49635	2.10377	3.71281	3.15868	0.879404	0.669441	9.6172	18.7551	3.7346	10.7023	14.0086	6.06513	0.0949139	6.72287	0.628171	0.539875	1		HOMER3
F7FSX8-S474	F7FSX8	S	474	12.4854	24.16	26.9053	21.1835	21.3415	17.0109	18.6525	16.2461	13.797	17.4096	0.821845	0.339443	4.34537	6.39697	4.4847	5.07568	10.597	16.1941	18.8239	15.205	2.99565	0.0157554	0.999084		HP1BP3
I0FRB8-S175	I0FRB8	S	175	0.0837483	5.285	5.06855	3.4791	9.6233	1.25378	1.26888	2.78698	2.21784	3.43016	0.985932	0.984645	2.02219	1.39279	2.16054	1.85851	5.13898	1.8345	0.161052	2.37818	1.27962	0.743445	0.999999		HPCA
A0A5F8AJK7-S424	A0A5F8AJK7	S	424	0.0657359	0.911769	0.120225	0.36591	0.381593	0.0679746	0.455425	0.0978687	0.660942	0.332761	0.909406	0.898541	0.644677	0.985328	0.668511	0.766172	1.21231	1.21889	0.283594	0.904932	1.18111	0.695312	0.999998		HPS5
A0A5F7ZFR3-S257	A0A5F7ZFR3	S	257	1.04167	1.23544	0.405081	0.894065	0.24214	0.488958	0.998201	0.822361	0.162506	0.542833	0.607152	0.260864	1.85478	35.3213	2.62277	13.2663	0.402598	3.05862	0.159951	1.20706	0.0909869	0.33718	1		HRG
A0A1D5Q735-S134	A0A1D5Q735	S	134	0.909642	2.05468	3.09056	2.0183	3.63539	1.82603	2.74244	2.65524	1.40954	2.45373	1.21574	0.552298	0.364191	0.207072	0.499903	0.357055	0.185651	0.122157	0.228414	0.17874	0.500596	0.118817	1		HSF1
A0A1D5Q735-S138	A0A1D5Q735	S	138	0.623592	1.6724	2.16057	1.48552	2.75081	1.29278	1.5298	1.51994	0.669628	1.55259	1.04515	0.908449	1.08877	0.207072	1.87331	1.05639	0.174553	0.116636	0.220734	0.170641	0.161533	0.140114	1		HSF1
A0A1D5Q735-S194	A0A1D5Q735	S	194	6.28243	1.94577	31.0773	13.1018	13.5751	7.77611	27.9956	2.06279	21.1573	14.5134	1.10774	0.881161	14.0468	13.7816	22.961	16.9298	5.73573	2.65752	0.284424	2.89256	0.170856	0.014574	0.999977		HSF1
F7HNZ6-S276	F7HNZ6	S	276	10.6303	14.8976	6.24775	10.5919	18.4126	11.6756	17.458	14.9404	15.9421	15.6858	1.48092	0.0778284	0.643567	0.926569	0.971478	0.847205	0.0905687	0.91191	1.41803	0.806835	0.952349	0.9245	0.999998		HSPA12B
F7HNZ6-S434	F7HNZ6	S	434	30.0421	13.7817	13.4505	19.0914	71.1266	19.973	31.2223	71.9963	98.9309	58.6498	3.07205	0.0919394	1.25659	0.602175	0.79655	0.885106	2.39455	3.29128	0.12904	1.93829	2.1899	0.334547	0.953408		HSPA12B
F7HNZ6-S25	F7HNZ6	S	25	34.0546	48.5371	61.3929	47.9949	86.7909	53.4165	46.0723	28.7229	87.7704	60.5546	1.26169	0.476366	2.42723	7.26588	2.16004	3.95105	7.98059	14.1025	18.5817	13.5549	3.43072	0.0513562	0.999999		HSPA12B
F7HNZ6-S29	F7HNZ6	S	29	3.21895	2.04463	1.84367	2.36908	2.50776	2.29571	3.3547	0.188295	4.18323	2.50594	1.05777	0.889631	0.268025	3.27242	0.378334	1.30626	0.72508	2.31273	2.81395	1.95059	1.49326	0.61051	1		HSPA12B
F7HNZ6-S46	F7HNZ6	S	46	143.27	181.384	12.0376	112.231	117.426	209.021	187.245	65.2141	177.742	151.33	1.34838	0.475264	1.78291	8.01128	1.10625	3.63348	5.28525	1.12987	0.320344	2.24516	0.617908	0.63205	0.914054		HSPA12B
F7HNZ6-T42	F7HNZ6	T	42	22.646	32.0303	10.0776	21.5846	15.712	37.0242	21.6035	7.95952	25.9577	21.6514	1.00309	0.993615	0.76532	7.20309	0.764771	2.91106	1.6696	4.30462	0.299457	2.09122	0.718371	0.754406	0.999523		HSPA12B
A0A1D5QUV8-S76	A0A1D5QUV8	S	76	0.442324	0.907885	0.121127	0.490445	1.4073	0.628908	1.62987	0.74309	1.52205	1.18624	2.41871	0.0751205	0.336037	0.187296	0.282897	0.268743	0.845341	0.619914	1.78076	1.082	4.02616	0.0855929	1		HSPA4
F7C3R1-T648	F7C3R1	T	648	0.390887	0.533186	0.0940498	0.339374	0.114677	0.823369	0.96062	0.462107	0.0406088	0.480277	1.41518	0.61095	0.749056	0.672587	1.36256	0.928067	1.13643	0.167661	2.15931	1.15447	1.24395	0.731461	1		HSPA5
F6RLH5-S511	F6RLH5	S	511	0.13397	1.11572	0.81441	0.688033	0.0906985	0.633517	0.704829	0.0680995	0.393675	0.378164	0.549631	0.304421	2.45874	5.80218	2.40991	3.55694	2.30021	1.7419	0.08331	1.37514	0.386608	0.169928	1		HSPA8
F6RLH5-S329	F6RLH5	S	329	0.132565	0.0193539	0.14381	0.0985765	0.178817	0.230109	0.0887128	0.170159	0.105556	0.154671	1.56904	0.25877	0.239501	0.092379	0.0866908	0.139524	0.209503	0.374764	0.0943942	0.22622	1.62137	0.415364	1		HSPA8
F6XTF7-S199	F6XTF7	S	199	2.21574	2.00878	2.49861	2.24104	1.91018	1.07136	1.14269	1.6718	0.89065	1.33734	0.596748	0.017436	1.75052	2.38979	2.83062	2.32364	1.84134	4.32928	3.17988	3.11683	1.34136	0.369062	0.99998		HSPB1
F6XTF7-S15	F6XTF7	S	15	268.721	151.533	70.4697	163.575	205.017	150.244	139.748	399.549	139.462	206.804	1.26428	0.601546	22.8868	70.9125	24.7561	39.5185	0.268908	0.295172	67.5617	22.7086	0.574633	0.572443	1		HSPB1
F6XTF7-S65	F6XTF7	S	65	13.9623	6.25157	4.68965	8.30116	16.6796	10.2271	10.7102	22.9405	7.11747	13.535	1.63049	0.268967	4.77805	10.3461	5.3257	6.8166	6.39566	11.0534	0.413896	5.95432	0.873503	0.820164	1		HSPB1
F6XTF7-S82	F6XTF7	S	82	517.207	572.068	436.674	508.65	1009.01	589.312	363.433	658.721	317.724	587.639	1.15529	0.653569	344.068	638.839	301.399	428.102	417	964.386	610.995	664.127	1.55133	0.286694	1		HSPB1
F6XTF7-S98	F6XTF7	S	98	2.39745	2.5323	1.76375	2.23117	4.02731	1.61857	2.64091	4.93538	2.39338	3.12311	1.39976	0.3156	0.193276	0.340782	0.257868	0.263975	0.15742	0.268567	0.189509	0.205166	0.777216	0.337141	1		HSPB1
A0A5F8AK24-S6	A0A5F8AK24	S	6	13.3967	6.92498	2.18396	7.50187	4.39537	20.3031	4.76221	7.40942	1.77593	7.7292	1.0303	0.964942	0.757903	12.9559	0.646445	4.78674	0.438287	13.8466	0.138411	4.80776	1.00439	0.997412	1		HSPB6
A0A5F8ARH1-S736	A0A5F8ARH1	S	736	4.73843	21.7152	20.2079	15.5538	43.5404	48.9202	45.6757	23.1311	38.2735	39.9082	2.56581	0.0150885	67.3007	58.9104	79.061	68.424	119.427	62.6359	0.168026	60.7437	0.887754	0.836743	1		HSPH1
F7HDT6-S624	F7HDT6	S	624	29.6412	23.3896	11.2341	21.4216	28.6739	32.5096	34.6879	38.3153	20.1064	30.8586	1.44053	0.15031	4.11426	17.8413	3.89106	8.61555	1.11789	1.66652	6.65015	3.14485	0.365021	0.330009	1		HTATSF1
F7HDT6-S494	F7HDT6	S	494	0.742636	0.0780843	1.03058	0.617102	0.622417	1.52187	1.50179	1.43065	0.666346	1.14862	1.86131	0.173146	0.697064	0.472205	0.923952	0.69774	0.0547022	0.238452	0.239367	0.177507	0.254403	0.0225729	1		HTATSF1
F7HDT6-S498	F7HDT6	S	498	0.742636	0.0212238	1.03058	0.598148	0.622417	1.52187	1.50179	1.43065	0.666346	1.14862	1.92029	0.168873	0.697064	0.472205	0.923952	0.69774	0.183498	0.224143	0.161091	0.189577	0.271702	0.0181742	1		HTATSF1
F7HDT6-S452	F7HDT6	S	452	0.145856	12.7182	0.273145	4.37907	3.35102	3.72541	0.131428	6.95566	9.81899	4.7965	1.09533	0.915263	2.14529	0.149378	3.49562	1.9301	1.17696	1.78064	3.30984	2.08914	1.0824	0.897643	1		HTATSF1
F7HDT6-S453	F7HDT6	S	453	107.154	119.147	160.445	128.915	147.858	142.505	134.699	160.419	95.4583	136.188	1.05642	0.71259	60.2953	57.6387	63.8557	60.5966	48.3093	25.4259	3.73878	25.8247	0.426173	0.0554512	1		HTATSF1
F7HDT6-S713	F7HDT6	S	713	26.302	17.7543	5.50109	16.5191	5.81128	9.39322	33.815	34.0394	0.225784	16.6569	1.00834	0.990015	1.22719	0.741523	0.986651	0.985123	0.298973	0.15336	0.429245	0.293859	0.298297	0.0127813	0.999733		HTATSF1
F7HDT6-S702	F7HDT6	S	702	28.9706	15.2122	8.2562	17.4797	3.5042	5.56513	28.3387	29.8119	1.45356	13.7347	0.785752	0.707182	0.349634	1.27878	0.402219	0.676876	0.0914944	0.228877	0.195058	0.17181	0.253827	0.172137	1		HTATSF1
F7HDT6-S676	F7HDT6	S	676	36.421	26.5705	18.6288	27.2068	13.8285	13.676	22.481	30.3927	7.57563	17.5908	0.646559	0.189993	1.88846	7.77318	2.28687	3.98284	0.222108	0.137447	3.45942	1.27299	0.31962	0.283817	1		HTATSF1
F7HDT6-S642	F7HDT6	S	642	100.131	69.2851	45.8162	71.7442	50.5583	116.906	135.843	157.091	123.446	116.769	1.62758	0.140264	5.80653	19.5808	4.15059	9.84596	2.15252	2.8875	10.1735	5.07118	0.515052	0.435856	1		HTATSF1
F7HDT6-S616	F7HDT6	S	616	28.4476	14.2739	1.32027	14.6806	22.6348	30.8837	33.8287	38.1444	16.4669	28.3917	1.93397	0.126973	2.37701	13.0885	3.86365	6.44306	0.188761	1.00878	3.99046	1.72933	0.268402	0.254253	1		HTATSF1
F7GXP8-S289	F7GXP8	S	289	1.45812	3.38332	4.15605	2.99916	3.23834	4.72063	8.37893	4.6601	3.58749	4.9171	1.63949	0.20554	0.401109	0.911702	0.87428	0.729031	0.421824	0.405463	1.2331	0.686794	0.942065	0.900998	1		HYI
F6PZ57-S1047	F6PZ57	S	1047	0.206914	0.167989	0.368714	0.247872	0.146541	1.40623	0.767816	0.255632	0.289562	0.573156	2.3123	0.34189	0.232999	0.26121	0.212697	0.235635	0.101602	0.939073	0.764678	0.601784	2.55388	0.225118	0.959858		IARS
F6PZ57-S1002	F6PZ57	S	1002	0.654296	0.811474	0.288309	0.584693	1.77044	0.963955	0.754125	1.44956	1.09791	1.2072	2.06467	0.0578804	0.226003	0.219903	0.0570981	0.167668	0.232653	0.182957	1.10428	0.506631	3.02163	0.327651	0.999918		IARS
F6QN07-S1836	F6QN07	S	1836	1.28972	1.64501	2.12195	1.68556	2.04986	2.36441	1.70951	1.63308	3.23327	2.19803	1.30403	0.272849	0.76185	1.09384	0.11159	0.655761	0.0813499	1.02473	1.99439	1.03349	1.57601	0.577077	0.994425		ICE1
F6QN07-S905	F6QN07	S	905	0.987648	2.23101	1.53107	1.58324	1.91701	0.970838	0.804861	1.09327	2.23955	1.40511	0.887487	0.711994	0.506366	0.550107	0.639523	0.565332	0.178983	0.141408	0.295096	0.205163	0.362906	0.00402537	0.999997		ICE1
A0A5F8A7H7-S132	A0A5F8A7H7	S	132	0.0642514	0.0861825	0.061197	0.0705436	0.0997409	0.111098	0.142566	0.0837486	0.108674	0.109166	1.54749	0.0334816	0.125907	0.0549639	0.092496	0.0911223	0.104368	0.203416	0.0933265	0.133703	1.46729	0.353024	0.999033		IFFO1
F7GG25-S106	F7GG25	S	106	11.9669	12.8477	12.9323	12.5823	12.3661	22.6527	45.8778	18.7916	22.3574	24.4091	1.93996	0.169429	3.46225	7.2398	3.85392	4.85199	1.82412	4.05032	2.93119	2.93521	0.60495	0.231681	0.999995		IFI16
Q0GBW6-S301	Q0GBW6	S	301	0.698557	0.104168	0.0864654	0.296397	0.0995959	3.33091	5.64139	3.07164	0.331514	2.49501	8.41781	0.163612	0.493756	0.772092	0.970476	0.745441	2.30733	2.65171	0.482703	1.81391	2.43334	0.194881	1		IFIH1
H9FTY1-S202	H9FTY1	S	202	0.238663	0.0265834	0.06371	0.109652	0.514671	0.503762	1.47206	0.772493	0.966185	0.845835	7.71382	0.0231152	0.122604	0.0978904	0.0499366	0.0901436	0.15431	0.0543614	0.0657367	0.0914695	1.01471	0.97392	1		IFIT1
F6UMD0-S392	F6UMD0	S	392	0.121189	0.219624	0.135719	0.158844	1.15804	0.436452	0.616299	1.18478	0.626216	0.804357	5.06382	0.0202758	0.431046	0.0710097	0.586165	0.36274	0.76051	0.248121	0.486623	0.498418	1.37404	0.558045	0.99986		IFIT5
I0FH47-S148	I0FH47	S	148	0.0856213	0.831963	0.18421	0.367265	0.410339	0.260316	0.0815188	0.303398	0.202495	0.251613	0.685101	0.5564	1.05046	3.67668	2.79412	2.50709	1.90152	1.0135	0.131553	1.01553	0.405062	0.182308	1		IGFBP3
F6YKJ0-S116	F6YKJ0	S	116	0.970997	2.47313	0.633089	1.35907	0.638188	0.555045	0.488763	0.831421	0.659401	0.634564	0.466909	0.135384	0.61932	2.93288	0.211889	1.2547	0.412205	3.52731	0.870849	1.60346	1.27796	0.800068	1		IGFBP5
A0A1D5R2U5-S384	A0A1D5R2U5	S	384	0.392516	0.626302	0.688058	0.568959	0.612362	0.254351	0.124232	0.240673	0.0571041	0.257744	0.453011	0.0736997	0.497581	0.186487	0.129758	0.271275	0.274413	0.290916	0.348259	0.304529	1.12258	0.789478	1		IK
F7GMH1-S387	F7GMH1	S	387	4.08307	5.07979	8.2135	5.79212	7.04172	4.58824	2.23126	2.84748	4.95002	4.33174	0.747868	0.353162	0.496471	0.498736	0.0556662	0.350291	0.280333	0.141734	0.135689	0.185919	0.530754	0.347897	1		IKBKG
P59822-S557	P59822	S	557	3.10248	3.10193	2.58883	2.93108	3.37939	4.30205	4.83511	4.52624	8.17899	5.04436	1.72099	0.103347	0.960632	1.82885	0.868554	1.21934	1.56032	1.34313	2.70138	1.86828	1.5322	0.280593	0.999933	Interleukin-1 receptor accessory protein	IL1RAP
F7FX97-S606	F7FX97	S	606	3.91548	5.08054	6.00112	4.99904	4.44307	3.30499	5.04797	2.12873	4.67006	3.91897	0.783943	0.244371	3.16227	8.97876	3.0933	5.07811	5.40819	4.89789	10.3446	6.88356	1.35554	0.527397	0.999997		IL6ST
F7FX97-T609	F7FX97	T	609	2.69617	6.18299	4.68782	4.52233	3.45794	2.58446	4.09268	2.07988	4.104	3.26379	0.721706	0.218031	2.72435	5.05987	2.49071	3.42498	2.49116	4.32393	7.19989	4.67166	1.364	0.478651	1		IL6ST
H9YY70-S13	H9YY70	S	13	0.699869	2.6715	4.2865	2.55262	6.76022	6.28358	0.338517	9.19813	6.24708	5.76551	2.25866	0.17528	1.94569	1.19335	1.57048	1.56984	3.09801	2.21885	3.38014	2.899	1.84668	0.0320096	1		ILKAP
F6W574-S372	F6W574	S	372	5.53559	4.13687	13.1726	7.61503	13.2114	0.0535653	13.2234	10.23	9.95226	9.33412	1.22575	0.669071	5.57889	1.93886	8.47654	5.33143	0.165692	0.0964831	0.228674	0.163616	0.030689	0.0523439	0.951809		INF2
A0A5F8ARG8-S245	A0A5F8ARG8	S	245	0.259545	0.717353	0.62751	0.534803	0.688298	1.01048	1.63278	0.818686	1.18169	1.06639	1.99398	0.0704886	1.65348	3.00253	2.11473	2.25691	8.28352	7.1834	8.65277	8.0399	3.56234	0.000618726	1		INPP5D
A0A5F8ARG8-S296	A0A5F8ARG8	S	296	1.44545	0.148067	0.0575805	0.550368	1.08171	5.51268	3.68089	3.94165	2.51554	3.34649	6.08047	0.0362057	0.465787	0.15865	0.146856	0.257098	1.19073	4.07138	0.133102	1.7984	6.99502	0.262014	0.999998		INPP5D
F6R657-S577	F6R657	S	577	1.63486	1.20441	0.225217	1.0215	0.148656	1.75622	3.3403	2.90496	1.55038	1.9401	1.89928	0.298506	0.258926	0.124187	0.0780585	0.153724	2.04011	0.132697	4.84648	2.33976	15.2206	0.185812	0.769737		INTS4
A0A5F8ACK6-S614	A0A5F8ACK6	S	614	1.77711	6.45421	2.49603	3.57579	3.34814	1.68251	3.05806	1.70114	2.10429	2.37883	0.66526	0.341466	1.07054	1.39325	1.14912	1.2043	4.28412	1.38419	2.37435	2.68089	2.22609	0.159836	0.999993		INVS
F7B954-S71	F7B954	S	71	1.65151	1.3144	0.185083	1.05033	0.656344	0.773443	0.281733	0.196569	0.355385	0.452695	0.431002	0.144518	4.89115	2.7435	12.8139	6.8162	6.90433	5.94892	0.161955	4.3384	0.636484	0.541477	0.920456		IQSEC1
F7B954-S162	F7B954	S	162	0.345387	0.24069	0.849693	0.47859	0.234491	0.363763	0.087064	0.446347	0.152552	0.256843	0.536667	0.223063	1.23781	2.48402	2.92553	2.21579	1.12778	1.53914	1.55518	1.40737	0.635155	0.197975	1		IQSEC1
F7B954-S907	F7B954	S	907	1.2432	1.26936	0.146462	0.886341	0.195476	0.193674	0.152077	0.102225	0.0926044	0.147211	0.166089	0.0346629	0.584654	0.154809	0.34312	0.360861	0.170179	0.629325	0.167932	0.322479	0.893637	0.855396	0.928793		IQSEC1
F7B954-S399	F7B954	S	399	0.263554	0.311787	0.21249	0.26261	0.265087	0.365805	0.325408	0.406552	0.237315	0.320034	1.21866	0.2637	3.62394	0.124391	6.17242	3.30692	5.09188	4.04102	6.25168	5.12819	1.55075	0.384252	1		IQSEC1
H9Z8K7-S360	H9Z8K7	S	360	0.805728	2.71611	3.44115	2.321	1.05206	0.675534	0.95866	0.980829	0.938703	0.921158	0.39688	0.0524396	1.16697	0.762428	0.76971	0.899702	1.14423	0.883387	0.147986	0.725201	0.806046	0.621702	1		IRF2BP2
H9Z8K7-S175	H9Z8K7	S	175	23.8451	34.596	33.9008	30.7806	38.2826	10.0003	8.46117	22.2069	21.4789	20.086	0.652553	0.208089	4.72946	3.39101	3.88119	4.00055	0.0850957	2.55271	1.66885	1.43555	0.358839	0.035369	1		IRF2BP2
H9Z8K7-S15	H9Z8K7	S	15	0.137632	0.0749333	0.0898509	0.100805	0.198395	0.105133	0.0935266	0.0547051	0.0540072	0.101153	1.00345	0.992949	0.0934976	0.203001	0.193151	0.163216	0.122815	0.131057	0.42772	0.227197	1.392	0.579401	0.978425	Interferon regulatory factor 2-binding protein-like	IRF2BP2
Q2MJS2-S545	Q2MJS2	S	545	16.8309	58.4907	47.1722	40.8312	43.6535	17.0622	29.0477	16.544	36.2065	28.5028	0.698063	0.325416	90.721	86.9183	106.617	94.7521	82.6303	34.9788	169.607	95.7388	1.01041	0.981443	1	Interferon regulatory factor 2-binding protein-like	IRF2BPL
Q2MJS2-S332	Q2MJS2	S	332	5.90344	5.37038	4.43465	5.23616	5.54109	3.95291	2.94137	3.2654	2.99375	3.7389	0.714055	0.0824411	23.8048	14.6575	27.8116	22.0913	51.7754	16.1022	39.9271	35.9349	1.62665	0.283651	0.999999	Interferon regulatory factor 2-binding protein-like	IRF2BPL
F7HIN3-S164	F7HIN3	S	164	0.275318	0.335336	0.172922	0.261192	0.227857	0.297052	2.019	0.562645	0.297585	0.680829	2.60662	0.39086	0.244785	0.185443	0.291565	0.240598	0.113657	0.46771	0.110564	0.230644	0.958627	0.939115	0.999968		IRF8
A0A5F7ZUJ1-S605	A0A5F7ZUJ1	S	605	0.322049	0.274575	0.110848	0.235824	0.313922	0.12484	0.528457	0.25353	0.580484	0.360247	1.52761	0.350921	0.0891747	0.690141	2.5917	1.12367	3.19377	0.118483	2.37285	1.89504	1.68646	0.551912	0.999614		IRS2
A0A5F7ZUJ1-S591	A0A5F7ZUJ1	S	591	1.28401	0.032947	0.520512	0.612491	1.9414	0.923112	3.1112	1.28526	3.88901	2.23	3.64086	0.086313	0.335683	0.302243	0.372022	0.336649	0.693891	0.179367	1.3307	0.734654	2.18225	0.298769	0.999942		IRS2
A0A5F7ZUJ1-S557	A0A5F7ZUJ1	S	557	0.741089	0.575588	1.01807	0.778247	1.14945	0.141426	1.02348	0.894932	1.65559	0.972975	1.25021	0.587167	5.57923	3.48112	5.15048	4.73695	5.22279	1.61278	0.0760964	2.30389	0.486365	0.215293	1		IRS2
A0A5F7ZUJ1-S574	A0A5F7ZUJ1	S	574	0.121116	0.62994	0.780134	0.510397	0.177771	0.0808336	2.34519	0.117641	2.73948	1.09218	2.13987	0.498193	1.05944	1.40755	1.39734	1.28811	2.9442	1.19876	4.13818	2.76038	2.14297	0.162498	0.999992		IRS2
F6Y990-S21	F6Y990	S	21	6.80766	10.4776	13.1791	10.1548	5.501	4.56403	7.74462	7.22686	0.362562	5.07981	0.50024	0.061256	58.411	54.567	68.9432	60.6404	139.073	55.7504	155.918	116.914	1.92798	0.146235	1		ITFG3
F6Z0X3-S1021	F6Z0X3	S	1021	11.071	11.5124	15.6282	12.7372	20.2507	19.5928	17.7275	19.9971	13.3697	18.1876	1.42791	0.0351865	0.542291	0.688071	0.0975772	0.442647	2.16105	2.77688	2.39847	2.44547	5.52465	0.00136508	0.99999		ITGA4
F6T4B4-S1027	F6T4B4	S	1027	0.867961	1.00469	1.6966	1.18975	2.15368	0.627099	0.39642	1.22931	1.29478	1.14026	0.958402	0.915864	0.89884	0.571984	0.983717	0.81818	0.437703	0.69647	1.75101	0.961728	1.17545	0.750173	1		ITGA9
H9Z8N7-S539	H9Z8N7	S	539	4.32107	4.08615	4.24991	4.21905	4.77556	2.93152	3.40416	2.87789	2.78473	3.35477	0.79515	0.132857	0.916806	1.09056	0.413878	0.807082	0.595969	0.618495	0.183424	0.465963	0.577342	0.239911	1		ITPKB
H9Z8N7-S275	H9Z8N7	S	275	0.95878	0.0576897	2.7064	1.24096	2.78885	1.1858	1.52194	1.6659	1.78587	1.78967	1.44217	0.445264	0.465562	0.994396	0.435759	0.631906	0.557125	0.64532	0.919185	0.70721	1.11917	0.739991	1		ITPKB
A0A5F7ZV14-S1595	A0A5F7ZV14	S	1595	0.261092	0.209299	0.97022	0.480204	0.3239	0.585595	0.245944	0.348501	0.772066	0.455201	0.947934	0.913762	1.44959	4.90479	2.11445	2.82294	6.43834	9.60338	11.9987	9.3468	3.31101	0.027644	1		ITPR2
F7AQM3-S1060	F7AQM3	S	1060	0.149197	0.130995	0.129044	0.136412	0.122883	0.243605	0.794937	0.108843	0.138701	0.281794	2.06575	0.43546	0.714553	0.73648	1.04005	0.83036	1.63331	0.673926	0.264865	0.857368	1.03253	0.951689	0.999997		ITSN1
F7AQM3-S896	F7AQM3	S	896	2.29374	0.048604	5.82486	2.7224	4.0635	3.58079	2.72284	1.47285	2.74959	2.91791	1.07182	0.890546	1.21522	0.138602	1.17489	0.842904	0.23498	0.253286	2.94839	1.14555	1.35906	0.770131	0.837293		ITSN1
F7AQM3-S898	F7AQM3	S	898	23.1067	53.0041	29.4102	35.1736	23.0769	17.7994	13.4269	32.7069	14.252	20.2524	0.575784	0.117093	21.3529	22.9761	18.5363	20.9551	27.8015	12.2447	40.804	26.9501	1.28609	0.512795	0.998702		ITSN1
F7AQM3-S314	F7AQM3	S	314	0.985114	1.44354	1.29752	1.24206	0.986902	1.01146	0.0706205	0.0625283	0.537901	0.533882	0.429836	0.0533198	1.27959	1.12911	1.45668	1.28846	1.77958	1.80902	3.44278	2.3438	1.81906	0.131377	0.971751		ITSN1
A0A1D5Q404-S844	A0A1D5Q404	S	844	10.4031	9.35339	3.93999	7.89884	5.01881	13.2823	6.39408	2.75915	7.93913	7.0787	0.896169	0.777566	1.4564	2.24478	0.658984	1.45339	2.75083	1.60545	6.62435	3.66021	2.5184	0.236483	0.999989		ITSN2
A0A1D5Q404-S849	A0A1D5Q404	S	849	40.1584	69.1311	38.3518	49.2137	72.8579	90.1449	69.8535	28.8772	111.424	74.6315	1.51648	0.241778	9.509	10.7843	13.0659	11.1197	9.54091	10.6175	33.6724	17.9436	1.61367	0.438505	0.999895		ITSN2
A0A1D5QAM6-S398	A0A1D5QAM6	S	398	10.1027	3.67658	14.8515	9.54361	10.5496	14.6319	22.6158	6.71592	5.29231	11.9611	1.25331	0.63139	3.13981	5.70097	4.25001	4.3636	0.132143	0.135395	0.18568	0.151073	0.0346211	0.00474377	0.998753		IWS1
A0A1D5QAM6-S400	A0A1D5QAM6	S	400	9.69277	10.5543	12.8068	11.018	15.384	20.4522	17.9573	14.5245	15.714	16.8064	1.52536	0.0106384	5.09803	5.95005	5.20545	5.41784	3.9257	2.5968	0.118257	2.21358	0.408573	0.0491805	0.999982		IWS1
A0A1D5QAM6-S362	A0A1D5QAM6	S	362	0.364436	1.48195	2.65137	1.49925	0.243338	2.91123	5.96666	3.56503	7.09079	3.95541	2.63825	0.192607	17.0458	0.781846	1.89192	6.5732	0.268022	0.16562	0.482474	0.305372	0.0464571	0.298246	0.984538		IWS1
A0A1D5QAM6-S363	A0A1D5QAM6	S	363	3.59522	2.51785	6.10421	4.07243	3.91977	4.49227	1.93202	3.94467	5.28519	3.91478	0.96129	0.887852	1.3846	3.87944	4.7876	3.35055	0.919515	0.123092	11.8074	4.28334	1.2784	0.822898	0.998096		IWS1
A0A1D5QAM6-S365	A0A1D5QAM6	S	365	3.81947	2.9072	6.6495	4.45872	4.39537	4.59838	3.34949	4.2859	6.31918	4.58966	1.02937	0.904336	9.29668	2.76923	3.41395	5.15995	0.105643	0.142499	18.6242	6.29077	1.21915	0.870475	0.999941		IWS1
A0A1D5QAM6-S157	A0A1D5QAM6	S	157	0.333333	0.647454	1.25343	0.74474	0.848868	0.736267	2.00507	0.691104	0.811881	1.01864	1.36778	0.503724	0.697812	0.634642	0.794117	0.708857	0.24287	0.11484	0.171843	0.176518	0.249017	0.00085438	0.999997		IWS1
A0A1D5QAM6-S196	A0A1D5QAM6	S	196	0.27018	0.159851	0.629495	0.353175	0.526206	0.146497	0.688658	0.474344	0.0483981	0.376821	1.06695	0.90554	1.63816	1.8492	0.814444	1.43394	1.41391	0.162086	0.287473	0.621155	0.433181	0.184866	1		IWS1
A0A1D5QAM6-S263	A0A1D5QAM6	S	263	18.1856	28.1989	63.5299	36.6381	28.6493	24.259	33.7445	15.4096	22.8497	24.9824	0.681869	0.323567	6.65405	10.619	6.30634	7.85981	1.67571	2.45465	0.448935	1.52643	0.194207	0.013496	1		IWS1
A0A1D5QAM6-S250	A0A1D5QAM6	S	250	11.5569	9.38495	14.5426	11.8282	20.0177	17.1038	18.5652	17.1581	20.3219	18.6333	1.57534	0.00302891	12.7721	0.115731	12.7438	8.54389	2.55021	0.151882	8.12734	3.60981	0.422502	0.36485	0.999978		IWS1
A0A1D5QAM6-S287	A0A1D5QAM6	S	287	15.9368	7.29496	41.4457	21.5592	22.7294	13.5623	20.0139	18.9232	10.5097	17.1477	0.795379	0.603696	3.75766	3.44007	2.64725	3.28166	0.515477	0.101577	2.15239	0.923149	0.281306	0.0290541	1		IWS1
A0A1D5QAM6-S289	A0A1D5QAM6	S	289	14.0681	13.3591	32.7036	20.0436	17.5716	14.4094	22.6173	15.4837	11.6072	16.3379	0.815116	0.505666	5.11947	6.78979	3.95276	5.28734	1.70858	0.937177	2.15239	1.59938	0.302493	0.0146907	1		IWS1
A0A1D5QAM6-S313	A0A1D5QAM6	S	313	0.909099	1.12824	0.832293	0.956543	2.27603	1.96172	2.33279	2.93687	3.44842	2.59117	2.70889	0.0039686	10.0071	10.1701	11.5385	10.5719	3.29152	1.45527	6.96728	3.90469	0.369346	0.0169416	1		IWS1
A0A1D5QAM6-S315	A0A1D5QAM6	S	315	0.890358	1.21608	4.48485	2.1971	3.69584	5.57576	5.34384	2.09878	3.3556	4.01397	1.82694	0.182095	11.4873	9.22464	7.78227	9.49807	3.0845	3.35084	12.0634	6.16624	0.64921	0.348533	0.999767		IWS1
A0A1D5QAM6-S172	A0A1D5QAM6	S	172	0.189336	0.130828	1.85891	0.726357	0.12833	1.43104	2.48991	0.224157	0.539061	0.9625	1.32511	0.755407	0.510143	0.239579	0.755109	0.50161	0.167859	0.129575	0.19184	0.163091	0.325135	0.086962	0.998178		IWS1
A0A1D5QAM6-S438	A0A1D5QAM6	S	438	7.6249	11.4835	32.8688	17.3257	26.2106	19.0525	21.4136	13.3689	20.7098	20.1511	1.16307	0.672645	19.0445	18.4234	20.8353	19.4344	2.57554	4.53925	18.4282	8.51433	0.438106	0.0962294	1		IWS1
A0A1D5QAM6-S440	A0A1D5QAM6	S	440	8.20017	11.9093	36.0818	18.7304	30.0023	21.8177	20.4703	13.5825	23.6669	21.9079	1.16964	0.678328	47.5552	27.0016	34.1581	36.2383	26.3202	13.1184	37.9899	25.8095	0.712216	0.328334	1		IWS1
A0A1D5QAM6-S426	A0A1D5QAM6	S	426	0.0609025	0.12638	0.674841	0.287375	0.18529	0.13297	0.229006	0.086208	0.253626	0.17742	0.617382	0.485364	9.15785	3.4706	9.75629	7.46158	4.42285	3.85291	5.10546	4.46041	0.597783	0.214369	0.999818		IWS1
A0A1D5QAM6-T261	A0A1D5QAM6	T	261	9.08556	9.90836	35.0273	18.0071	9.54866	9.43136	9.62305	1.62808	6.70159	7.38655	0.410203	0.15594	1.74099	2.86518	1.30115	1.96911	0.113534	0.919251	0.231192	0.421325	0.213968	0.0430255	1		IWS1
F7F8B5-S459	F7F8B5	S	459	1.26818	3.02832	3.08445	2.46031	3.80133	1.40672	1.97168	1.59647	1.93572	2.14238	0.870777	0.673346	4.35612	2.50335	4.50882	3.78943	3.78939	1.55171	0.0973324	1.81281	0.478386	0.189636	0.999883		JMJD1C
F7F8B5-S761	F7F8B5	S	761	0.721714	0.0526119	0.644042	0.472789	0.785537	0.183572	0.596115	1.11546	0.104843	0.557105	1.17834	0.784452	3.57379	1.86464	2.13535	2.52459	1.79708	1.06321	0.0964354	0.985576	0.39039	0.100613	0.991355		JMJD1C
F7F8B5-S470	F7F8B5	S	470	1.03108	0.0831717	1.78446	0.966238	1.29149	0.697893	0.910819	1.07356	1.61967	1.11869	1.15778	0.727245	1.29838	0.0948799	0.76198	0.718412	0.142031	0.306755	0.190711	0.213166	0.296718	0.22399	0.999853		JMJD1C
F7F8B5-S435	F7F8B5	S	435	0.330392	1.00799	0.952304	0.763561	0.663377	0.571549	0.520632	0.567062	0.564239	0.577372	0.756156	0.293191	1.82667	1.18157	0.129247	1.04583	1.0595	0.626266	0.398853	0.694872	0.664422	0.544981	0.999994		JMJD1C
F7GA58-S486	F7GA58	S	486	40.9294	32.867	31.1663	34.9876	35.3608	27.5793	12.5937	37.2052	18.8002	26.3078	0.751919	0.241163	0.950424	48.9702	0.0775557	16.6661	0.107964	137.721	0.128934	45.986	2.75926	0.579071	1		JPH3
F7GA58-S469	F7GA58	S	469	16.3287	35.0539	49.9517	33.7781	21.0515	21.2309	18.6678	0.139543	35.7888	19.3757	0.573618	0.21491	0.443404	22.7989	1.06732	8.10319	0.448332	32.4149	0.628459	11.1639	1.37772	0.824375	1		JPH3
F7GA58-T490	F7GA58	T	490	53.7776	48.5949	59.8256	54.066	66.0642	41.2369	28.939	56.0119	30.9503	44.6405	0.825665	0.376685	1.66681	62.0358	0.983359	21.562	0.66808	153.623	0.226161	51.5059	2.38873	0.614596	1		JPH3
A0A5F8A4R3-S170	A0A5F8A4R3	S	170	10.6059	6.59983	4.34496	7.18355	7.84529	3.81477	1.96786	5.10629	4.27622	4.60209	0.640642	0.212593	1.139	1.54615	1.75572	1.48029	0.561521	0.797978	0.354864	0.571455	0.386043	0.0148686	1		JUN
F7A6Z1-S246	F7A6Z1	S	246	7.28935	11.2738	6.34344	8.3022	10.8046	3.81061	0.0463507	13.4964	3.96874	6.42535	0.773933	0.609325	0.591398	0.0691196	0.767992	0.47617	0.152464	0.111184	0.495385	0.253011	0.531347	0.409679	0.998123		JUN
F6U5C5-S234	F6U5C5	S	234	0.601919	2.4222	1.34086	1.455	0.49855	1.52994	1.21702	0.801413	0.857531	0.980892	0.674155	0.336086	0.233768	0.448532	0.0943427	0.258881	0.119335	0.107254	0.127362	0.117984	0.455745	0.243828	0.999845		JUNB
F6U5C5-T230	F6U5C5	T	230	0.491172	2.2324	1.16547	1.29635	0.49855	1.65989	1.39254	0.643807	1.05475	1.04991	0.809898	0.619869	0.233768	0.448532	0.0749995	0.252433	0.138405	0.205124	0.159748	0.167759	0.664569	0.484401	0.804889		JUNB
A0A5F7ZES7-S182	A0A5F7ZES7	S	182	7.28655	8.76632	10.0815	8.71147	26.7349	12.069	16.7168	13.3741	13.2431	16.4276	1.88574	0.0780271	1.08619	0.928056	0.972981	0.995742	2.05192	1.98642	4.88949	2.97595	2.98867	0.107623	1		JUP
A0A5F7ZES7-S665	A0A5F7ZES7	S	665	1.53993	0.660358	0.395951	0.865413	0.0957202	0.557185	2.45653	0.0546686	0.292231	0.691266	0.79877	0.798098	0.298037	0.245482	0.532956	0.358825	0.318737	0.469839	1.51975	0.769441	2.14433	0.34947	1		JUP
F7BKU4-S84	F7BKU4	S	84	1.82263	0.133299	0.128721	0.694884	0.192407	1.35354	0.57953	0.655953	0.137992	0.583884	0.84026	0.832979	0.163053	0.745434	1.04527	0.651253	0.496027	0.574628	0.593063	0.554572	0.851547	0.72955	0.997739		KANK1
F7BKU4-S723	F7BKU4	S	723	0.59229	1.10245	0.472945	0.722562	0.718195	0.902097	0.412607	0.621452	0.907259	0.712322	0.985829	0.958232	3.52942	0.0674945	13.408	5.66831	2.42329	0.157467	2.4742	1.68498	0.297264	0.383053	0.998572		KANK1
F7BKU4-S167	F7BKU4	S	167	0.549432	0.547106	0.102133	0.399557	0.928361	1.4896	1.23324	1.49796	0.523579	1.13455	2.83952	0.0342561	1.11042	0.496792	1.75937	1.12219	0.794118	0.892716	1.62969	1.10551	0.985134	0.972195	0.999999		KANK1
F7E663-S356	F7E663	S	356	2.29727	0.960846	0.69354	1.31722	0.762322	0.592282	0.307644	0.639376	1.41617	0.743558	0.564491	0.237693	1.01426	0.182713	0.622281	0.606417	0.357653	0.823291	0.993007	0.72465	1.19497	0.719057	1		KANK2
F7E663-S19	F7E663	S	19	68.8403	50.3849	24.0785	47.7679	60.1916	15.7261	26.233	84.1631	25.5101	42.3648	0.886888	0.792262	8.26023	14.4208	4.13206	8.9377	9.82876	6.43889	17.0196	11.0958	1.24146	0.643659	1		KANK2
F7E663-S540	F7E663	S	540	7.12122	2.58023	2.31044	4.00396	1.37742	1.73838	1.44641	2.59671	2.20093	1.87197	0.467529	0.121053	1.78271	2.17056	1.21333	1.7222	1.17385	1.64523	2.81675	1.87861	1.09082	0.794552	1		KANK2
F7E663-S406	F7E663	S	406	39.5439	26.0077	7.06703	24.2062	0.144233	22.9889	27.3846	32.5995	0.552769	16.734	0.691309	0.538023	15.6889	0.244032	4.78903	6.90731	7.79448	3.16006	0.400366	3.78497	0.547966	0.570948	1		KANK2
F7E663-S323	F7E663	S	323	6.72322	8.83833	13.5063	9.68927	7.25104	4.80009	4.5789	6.80789	6.21343	5.93027	0.612045	0.0602659	2.28194	5.86336	3.05014	3.73181	3.15678	2.60901	3.53441	3.10007	0.830713	0.60323	1		KANK2
F7E663-S428	F7E663	S	428	8.20062	9.91029	17.2342	11.7817	19.3776	7.26401	7.74478	7.92867	9.27763	10.3185	0.875811	0.703327	1.02991	1.50029	0.816161	1.11545	0.750863	0.188964	0.197028	0.378951	0.339728	0.0551209	0.838928		KANK2
F6R937-S552	F6R937	S	552	1.17072	5.58693	5.0649	3.94085	3.77398	2.005	8.38628	1.76663	0.0962524	3.20563	0.813436	0.744006	2.18476	7.80005	1.64678	3.8772	0.309333	1.67141	0.393004	0.791248	0.204077	0.200644	0.920708		KANK4
F6R937-S467	F6R937	S	467	3.43686	3.30885	4.14822	3.63131	2.54066	2.28348	5.66942	2.76808	2.75837	3.204	0.882327	0.633799	1.23938	3.97608	0.682017	1.96582	0.273555	0.385532	0.476346	0.378478	0.192529	0.194504	1		KANK4
F6ZH68-S137	F6ZH68	S	137	3.0814	4.0517	0.173364	2.43549	3.54039	3.13397	3.66756	4.95686	4.8562	4.031	1.65511	0.155557	0.0724012	0.34053	0.115963	0.176298	0.176667	0.450017	0.203319	0.276668	1.56932	0.451036	0.999994		KDM1A
F6ZH68-S69	F6ZH68	S	69	35.7314	49.7494	55.3489	46.9432	60.2513	34.1257	51.8825	79.9961	51.1744	55.486	1.18198	0.459603	1.44217	1.39794	0.0713397	0.970484	1.85998	0.999133	3.02019	1.95977	2.01937	0.251343	0.999996		KDM1A
F6ZH68-S166	F6ZH68	S	166	2.77282	1.81245	0.181444	1.5889	1.12126	3.49228	2.02574	4.35699	0.0766456	2.21458	1.39378	0.612676	0.38741	0.146219	0.233382	0.255671	0.982392	0.261067	1.65344	0.965633	3.77686	0.15695	1		KDM1A
A0A1D5QK19-S530	A0A1D5QK19	S	530	4.58187	6.95162	2.2185	4.584	5.23348	2.53409	1.58945	3.28597	2.03998	2.93659	0.640618	0.256088	0.732655	0.841577	0.499603	0.691278	0.769232	0.118532	1.79781	0.895192	1.29498	0.703808	0.999558		KDM2A
A0A1D5QK19-S28	A0A1D5QK19	S	28	0.88948	1.52304	0.876759	1.09643	1.34425	2.88543	2.25852	1.51918	2.70517	2.14251	1.95409	0.0550728	0.16987	0.959848	0.301006	0.476908	0.297495	0.466082	1.25782	0.673797	1.41285	0.635068	1		KDM2A
A0A1D5QK19-S690	A0A1D5QK19	S	690	4.97606	5.6629	2.37481	4.33792	3.90455	3.58213	5.4956	6.18926	10.0854	5.85138	1.34889	0.411705	1.59897	0.634242	1.61779	1.28367	1.53898	3.06746	5.65108	3.41917	2.6636	0.16097	0.98055		KDM2A
A0A1D5QK19-T685	A0A1D5QK19	T	685	3.6573	3.76731	1.81439	3.07967	2.86123	4.54264	5.54997	3.90973	9.4404	5.26079	1.70823	0.216489	0.816224	0.0854199	0.816591	0.572745	0.157061	2.2021	4.23598	2.19838	3.83832	0.247778	1		KDM2A
F7GHH4-S414	F7GHH4	S	414	2.3751	5.38076	1.05572	2.93719	6.12054	2.49791	1.7824	2.82964	0.128206	2.67174	0.909623	0.874188	0.950628	0.135495	0.108259	0.398127	0.846166	0.391631	0.257078	0.498292	1.25159	0.775865	0.903876		KDM2B
F7GHH4-S764	F7GHH4	S	764	1.38998	1.94791	0.678671	1.33885	2.20879	1.74742	1.55545	1.57197	1.47175	1.71108	1.27802	0.290293	7.42591	4.62713	4.60015	5.55106	4.07026	3.26895	12.6862	6.67515	1.2025	0.739767	1		KDM2B
F7GHH4-S1000	F7GHH4	S	1000	2.27275	5.86383	3.15482	3.7638	5.86474	4.41538	5.69147	4.46846	3.07166	4.70234	1.24936	0.400904	0.450706	0.447732	0.373317	0.423918	1.42443	2.4187	0.0597504	1.30096	3.0689	0.269169	0.993449		KDM2B
F7GHH4-T462	F7GHH4	T	462	0.490828	0.654997	0.850884	0.66557	0.442046	0.477246	0.0814777	0.314152	0.0633273	0.27565	0.414156	0.0310102	0.31392	0.306305	0.300097	0.306774	0.51276	0.286447	0.767558	0.522255	1.70241	0.196083	0.947656		KDM2B
F7CUH4-S301	F7CUH4	S	301	0.514212	0.818375	1.52753	0.953371	1.36453	1.90268	2.23172	2.43593	2.35757	2.05848	2.15916	0.017679	2.45786	1.60562	1.51959	1.86102	2.43055	2.9509	3.37603	2.91916	1.56858	0.0594468	0.999665		KDM5C
H9EMX6-S137	H9EMX6	S	137	0.0598892	0.183631	0.291881	0.178467	0.117518	0.25193	0.507829	0.41295	0.52212	0.36247	2.03102	0.160183	0.0864269	0.115928	0.207709	0.136688	0.216803	0.218953	0.499533	0.311763	2.28084	0.157221	0.99994		KHDRBS1
H9EMX6-S20	H9EMX6	S	20	0.24769	0.139615	0.13119	0.172832	0.166667	0.117735	0.119023	0.816583	0.078236	0.259649	1.50232	0.661466	0.640954	0.192571	1.36936	0.734295	0.293652	0.223054	0.143119	0.219942	0.299528	0.210948	0.999598		KHDRBS1
F6YMB3-S359	F6YMB3	S	359	1.74997	2.22395	2.63206	2.20199	2.19912	1.09684	1.12119	1.18744	2.81622	1.68416	0.764837	0.342861	0.999013	0.731654	1.02051	0.917058	1.28087	0.111731	1.57038	0.98766	1.07699	0.884314	1		KHNYN
A0A1D5RGG1-S444	A0A1D5RGG1	S	444	2.45944	4.87265	21.0919	9.47465	4.79345	1.55867	2.02605	0.673634	9.90701	3.79176	0.400201	0.283198	0.272347	7.68272	0.456537	2.80387	1.07669	12.5251	19.4933	11.0317	3.93445	0.235422	0.999823		KIAA0195
A0A1D5RGG1-S445	A0A1D5RGG1	S	445	17.5096	14.3541	7.31945	13.0611	13.3627	6.97282	6.06513	9.13173	9.38786	8.98406	0.68785	0.191547	2.11943	7.68272	4.78116	4.8611	12.3194	10.5688	15.5471	12.8118	2.63556	0.0214903	0.999834		KIAA0195
F7H480-S388	F7H480	S	388	1.65205	0.933927	2.04257	1.54285	3.22579	2.48947	3.48257	3.59755	2.72589	3.10425	2.01203	0.00568535	1.03365	0.302556	1.20889	0.848366	0.740931	0.148628	2.17147	1.02034	1.20271	0.807705	0.831344		KIAA0226
F7H480-S410	F7H480	S	410	2.77662	3.63988	4.92201	3.7795	0.197373	2.56747	0.107976	0.0707394	2.89844	1.1684	0.309141	0.0357697	4.2307	0.147017	1.85313	2.07695	4.32951	7.54204	6.57648	6.14934	2.96076	0.0551899	0.999956		KIAA0226
A0A5F7ZQB4-S814	A0A5F7ZQB4	S	814	0.654912	1.07356	1.1365	0.954991	0.602081	1.10045	1.32701	0.434156	0.622719	0.817282	0.8558	0.602863	0.944095	2.43359	2.138	1.83856	1.77176	1.702	3.2356	2.23645	1.21642	0.587878	0.99999		KIAA0232
A0A5F7ZRV4-S669	A0A5F7ZRV4	S	669	3.3594	7.21129	4.98895	5.18655	8.29211	1.43801	1.91104	2.42337	4.35147	3.6832	0.710145	0.449873	1.04522	0.732271	1.53448	1.10399	1.59916	1.22017	0.357049	1.05879	0.95906	0.92232	1		KIAA0355
H9G2J3-S662	H9G2J3	S	662	5.95312	11.5231	4.93842	7.47155	10.9506	9.67243	6.83374	7.40685	16.4462	10.262	1.37347	0.346849	2.93899	2.35216	2.63808	2.64308	5.2114	3.09143	0.136293	2.81304	1.0643	0.914185	0.985022		KIAA0528
F7GVL5-S827	F7GVL5	S	827	0.304285	0.315307	0.660874	0.426822	0.610141	0.187591	0.396435	0.254483	0.1733	0.32439	0.760012	0.487184	0.329552	0.197534	0.357564	0.294883	0.0524267	0.129308	0.0924083	0.091381	0.309889	0.0197544	0.999825		KIAA0753
F7FHN8-S50	F7FHN8	S	50	13.5071	6.8717	18.1417	12.8402	8.34886	12.3312	16.4396	7.70557	7.45529	10.4561	0.814328	0.500526	6.67216	6.0118	4.71517	5.79971	1.60215	3.87304	2.64734	2.70751	0.466836	0.0239152	1		KIAA1143
A0A1D5QEK5-S1435	A0A1D5QEK5	S	1435	0.0899091	0.0923806	0.204236	0.128842	0.232363	0.0328751	0.0258517	0.0897246	0.124232	0.101009	0.783978	0.643517	4.78614	0.756802	7.49669	4.34655	0.118009	0.513753	0.142312	0.258024	0.0593631	0.105587	0.999999		KIAA1217
A0A1D5QEK5-S273	A0A1D5QEK5	S	273	0.939776	0.19685	0.160045	0.432224	0.410956	0.228678	0.121161	0.110436	0.110008	0.196248	0.454042	0.284957	0.515533	0.194511	0.128877	0.27964	0.269961	0.427367	0.32547	0.340933	1.21918	0.65715	0.999858		KIAA1217
A0A1D5QEK5-S281	A0A1D5QEK5	S	281	19.9647	21.9506	34.7397	25.5517	102.912	29.5169	20.6433	28.797	47.4913	45.872	1.79526	0.352771	3.50743	2.29384	2.86633	2.8892	5.30802	4.20388	9.33321	6.2817	2.1742	0.100947	0.999993		KIAA1217
A0A1D5QEK5-S394	A0A1D5QEK5	S	394	1.24311	1.90575	3.1427	2.09719	3.60393	0.662184	0.572455	1.26597	1.83245	1.5874	0.756918	0.567043	0.433659	0.258566	0.685173	0.459133	0.769716	1.11312	0.437809	0.773549	1.68481	0.245021	1		KIAA1217
A0A1D5QEK5-S1678	A0A1D5QEK5	S	1678	8.89163	0.12272	17.1172	8.71053	9.60665	4.98139	1.47689	3.28763	4.19632	4.70978	0.540699	0.357374	0.908163	1.19941	0.318441	0.808671	0.562717	0.379431	1.08317	0.675106	0.834834	0.709696	0.992614		KIAA1217
A0A1D5QEK5-S1345	A0A1D5QEK5	S	1345	1.84761	0.384627	0.213065	0.8151	1.6007	1.35574	0.127105	0.336099	0.641433	0.812215	0.996461	0.995896	0.881554	0.157873	2.18681	1.07541	0.907734	0.0898381	0.230048	0.409207	0.380512	0.360115	0.820335		KIAA1217
A0A1D5QEK5-S693	A0A1D5QEK5	S	693	0.157513	0.0613736	0.154898	0.124595	0.1231	0.050864	0.765488	1.79673	1.10262	0.767761	6.16205	0.187736	0.0156208	0.0236634	0.0616262	0.0336368	0.131645	0.0866062	0.210434	0.142895	4.24817	0.0482647	0.870648		KIAA1217
A0A1D5QEK5-T390	A0A1D5QEK5	T	390	2.52866	4.71709	5.76339	4.33638	8.02891	1.79583	0.913851	2.14159	5.10633	3.5973	0.829564	0.708397	5.21079	4.28679	7.15507	5.55088	11.846	12.0877	0.437809	8.12382	1.46352	0.548934	1		KIAA1217
A0A5F7ZDS9-S173	A0A5F7ZDS9	S	173	1.23859	1.04744	0.577015	0.954345	1.01939	1.18877	1.28505	1.68375	0.0767015	1.05073	1.101	0.810037	0.850114	1.53014	1.0958	1.15869	0.522051	0.532331	0.223851	0.426077	0.367725	0.0303778	1		KIAA1429
A0A5F7ZDS9-S1528	A0A5F7ZDS9	S	1528	16.8617	0.0693035	0.27217	5.73438	32.6836	31.3287	35.2652	26.1592	34.5389	31.9951	5.57952	0.00124791	11.6867	0.0520625	12.5212	8.08665	0.154965	0.109622	0.233836	0.166141	0.0205451	0.120447	0.952922		KIAA1429
A0A5F7ZDS9-T184	A0A5F7ZDS9	T	184	7.03715	3.13477	0.146477	3.43947	2.46438	4.38701	8.02778	4.74072	2.18436	4.36085	1.26789	0.664004	0.862227	0.0762706	0.630641	0.523046	0.950847	0.0606496	2.25954	1.09034	2.0846	0.45095	1		KIAA1429
F7F6K7-S719	F7F6K7	S	719	1.41776	2.49357	2.64686	2.18606	0.137658	0.314998	0.0640254	0.448812	1.46341	0.485781	0.222217	0.00835974	5.80972	3.07698	0.0845485	2.99042	1.4997	1.92524	2.61294	2.01263	0.673026	0.592795	1		KIAA1462
F7F6K7-S1041	F7F6K7	S	1041	41.5121	23.3158	16.2483	27.0254	20.9693	3.12798	13.6938	9.53346	13.1446	12.0938	0.447499	0.0682436	1.16452	1.33161	1.28104	1.25905	1.25351	2.1444	0.119865	1.17259	0.931326	0.890192	1		KIAA1462
F7F6K7-S1120	F7F6K7	S	1120	21.5094	22.3325	19.3776	21.0732	13.7316	10.1673	6.6973	10.2847	10.5874	10.2937	0.488473	0.000555908	2.03811	4.51071	0.0909564	2.21326	0.927199	0.199721	1.46279	0.863237	0.39003	0.367558	0.999502		KIAA1462
F6SSR1-S506	F6SSR1	S	506	0.943577	0.918712	0.269696	0.710662	0.120725	0.585241	0.583557	0.871397	0.758557	0.583895	0.821622	0.608557	0.343707	0.152294	0.157972	0.217991	0.18789	0.455635	0.255179	0.299568	1.37422	0.468967	1		KIAA1598
F7HHI3-S618	F7HHI3	S	618	0.750971	0.0564977	0.0770994	0.294856	1.37092	1.21177	2.35944	1.14725	2.19016	1.65591	5.61599	0.0117019	2.76539	1.38181	0.611294	1.58617	1.81786	0.916575	4.10957	2.28134	1.43827	0.575053	0.999943		KIAA1804
F6RJW4-S635	F6RJW4	S	635	27.9743	35.988	9.14993	24.3707	14.2775	19.4302	29.648	36.5018	23.2658	24.6247	1.01042	0.975038	0.710878	1.14463	1.61679	1.15743	0.936106	0.842648	7.05011	2.94296	2.54266	0.437091	0.99961		KIAA1967
F6RJW4-S526	F6RJW4	S	526	4.12027	9.95308	9.3603	7.81122	9.57724	4.74105	8.20359	9.78015	6.42394	7.74519	0.991548	0.972894	1.8575	2.44262	2.55441	2.28484	5.4735	3.42494	6.26889	5.05577	2.21274	0.0338748	1		KIAA1967
A0A1D5R6P1-S1397	A0A1D5R6P1	S	1397	0.0846618	0.0743438	0.208588	0.122531	0.80104	0.767074	0.0786445	0.646999	1.21084	0.70092	5.72035	0.0562835	0.446187	1.15104	0.186385	0.594536	0.500167	0.107733	0.361591	0.323164	0.543556	0.431109	0.989187		KIDINS220
F7HHY1-S1317	F7HHY1	S	1317	1.40157	1.10256	0.185859	0.896661	0.331976	0.398152	0.871201	1.43675	0.105548	0.628725	0.701185	0.541566	4.06172	1.08532	8.48943	4.54549	0.172009	0.119855	0.732271	0.341378	0.0751026	0.123466	0.999857	Kinesin-like protein	KIF13B
A0A5F7ZWX6-S1421	A0A5F7ZWX6	S	1421	0.225365	0.182155	0.184604	0.197375	0.457381	0.172126	0.0441579	0.333921	0.0696358	0.215444	1.09155	0.870152	0.936405	0.206333	0.67239	0.605043	0.711179	0.0810408	1.45198	0.748067	1.23639	0.766521	0.793609	Kinesin-like protein	KIF1B
A0A5F7ZWX6-S1303	A0A5F7ZWX6	S	1303	7.08067	17.2172	11.2878	11.8619	32.9406	19.8067	30.2024	22.4399	33.1714	27.7122	2.33624	0.00998674	1.34179	2.63623	1.42512	1.80105	2.20488	1.80984	0.134129	1.38295	0.767858	0.611581	1	Kinesin-like protein	KIF1B
A0A5F7ZWX6-S1270	A0A5F7ZWX6	S	1270	0.27368	0.481541	0.156545	0.303922	0.939403	1.17185	1.6285	0.906942	1.30688	1.19072	3.91783	0.00338453	3.86682	3.6115	5.13882	4.20571	11.6742	8.18882	14.4202	11.4277	2.71719	0.0179217	0.999995	Kinesin-like protein	KIF1B
A0A1D5QC81-T1057	A0A1D5QC81	T	1057	1.39125	1.68684	1.41253	1.49687	2.38932	1.53006	0.308088	0.937344	0.458685	1.1247	0.751367	0.495665	1.7069	1.00868	2.91078	1.87545	2.49458	2.78816	0.944334	2.07569	1.10677	0.81409	0.818942	Kinesin-like protein	KIF1C
F6TKP6-S899	F6TKP6	S	899	13.2637	51.626	40.2474	35.0457	35.1551	24.6624	26.5607	25.0626	25.8068	27.4495	0.78325	0.416488	25.6212	34.2612	17.6939	25.8587	19.832	22.3572	0.245394	14.1448	0.547004	0.238792	0.987413	Kinesin-like protein	KIF5B
F6R5J8-S460	F6R5J8	S	460	0.472902	0.753869	0.800817	0.675863	1.00783	1.64192	1.94902	1.21937	0.838254	1.33128	1.96975	0.0598005	1.00888	1.49903	1.38797	1.29863	3.41702	1.55741	1.82812	2.26752	1.74609	0.180915	0.999984		KLC1
F6R5J8-S162	F6R5J8	S	162	0.133796	0.745845	0.952669	0.61077	1.44795	1.16452	1.48868	1.57257	1.39336	1.41342	2.31415	0.00727027	0.49854	0.929634	0.839996	0.756057	0.672605	0.613411	1.39742	0.894479	1.18308	0.651719	0.999183		KLC1
F6R5J8-S513	F6R5J8	S	513	8.46043	10.2605	11.9057	10.2089	15.4572	9.81644	7.57387	8.21303	6.89171	9.59045	0.939424	0.786563	9.41373	10.0667	9.33329	9.60456	3.61565	3.17123	10.8341	5.87368	0.611551	0.209056	1		KLC1
F6R5J8-S516	F6R5J8	S	516	1.49034	1.22046	8.492	3.73427	10.5979	0.106174	5.30418	7.47158	5.17347	5.73067	1.53462	0.513081	0.82194	1.05402	1.42325	1.09974	0.151662	0.774526	4.1279	1.6847	1.5319	0.663459	1		KLC1
F7G101-S590	F7G101	S	590	4.13764	4.77251	4.81151	4.57389	8.68957	5.79239	5.26543	13.7446	2.85369	7.26914	1.58927	0.321194	0.639763	0.163962	1.47464	0.759457	0.167332	0.405184	0.614641	0.395719	0.521055	0.41913	0.999999		KLC4
F7G101-S18	F7G101	S	18	0.338093	0.384809	0.392669	0.371857	0.609278	0.365523	0.25942	0.411816	0.502577	0.429723	1.15561	0.498792	2.71986	0.332111	2.00623	1.68607	0.109348	0.0696857	0.195153	0.124729	0.0739763	0.0923	1		KLC4
F7G101-S519	F7G101	S	519	8.29293	9.60097	7.52349	8.47246	7.65961	7.24971	15.7245	11.7781	8.22689	10.1277	1.19537	0.479468	60.0075	59.3976	50.9809	56.7953	34.6369	24.5151	272.924	110.692	1.94897	0.543249	0.995478		KLC4
F7G101-S460	F7G101	S	460	0.452613	0.952693	1.1395	0.84827	0.860198	1.4841	1.84106	0.654713	2.06203	1.38042	1.62733	0.224433	1.34268	1.55484	1.71334	1.53696	2.17969	2.24188	0.546709	1.6561	1.07752	0.843373	0.999789		KLC4
H9YV78-S162	H9YV78	S	162	2.16253	2.07063	3.73777	2.65697	2.59865	2.8424	3.07659	1.7748	2.27088	2.51266	0.945687	0.781868	4.15237	4.48978	6.04259	4.89491	7.19872	2.49641	7.38482	5.69332	1.16311	0.663422	1		KLF13
F7E8X0-S92	F7E8X0	S	92	1.29026	2.37898	1.50897	1.72607	2.61571	0.747233	0.206204	1.71914	1.16438	1.29053	0.747673	0.497267	0.410609	0.0773818	0.821458	0.436483	0.106018	0.403474	0.989529	0.499673	1.14477	0.860449	0.942503		KLF3
F7E8X0-S250	F7E8X0	S	250	10.7905	17.3884	31.5364	19.9051	25.5876	14.9302	12.9116	10.3979	12.9661	15.3587	0.771594	0.455678	2.0362	3.67062	2.8327	2.84651	3.3695	2.7051	0.248286	2.10763	0.740426	0.52418	0.999999		KLF3
F6XHI0-S122	F6XHI0	S	122	0.773603	1.90714	0.712464	1.13107	1.58643	0.739323	0.846132	1.93604	2.69472	1.56053	1.37969	0.471638	0.392303	1.23086	0.365158	0.662773	1.1448	0.633315	1.39071	1.05627	1.59372	0.337267	0.998048		KLF9
F7EKH5-S2637	F7EKH5	S	2637	0.255102	0.213011	0.300428	0.25618	0.121953	0.205806	0.292269	0.572779	0.306204	0.299802	1.17028	0.686133	0.381367	0.261176	0.146079	0.262874	0.167331	0.154825	0.130371	0.150842	0.57382	0.178722	0.99999		KMT2C
F7EKH5-T3861	F7EKH5	T	3861	0.393421	0.901776	0.363543	0.552913	0.734069	0.149432	0.124133	0.191516	0.236321	0.287094	0.51924	0.227509	0.585164	0.103656	1.75257	0.813796	0.468793	0.114123	0.29983	0.294249	0.361575	0.357558	0.992878		KMT2C
F6SEE6-S1878	F6SEE6	S	1878	3.64155	1.63303	4.16227	3.14562	0.154902	2.97272	0.999502	2.95397	5.75975	2.56817	0.816428	0.696266	0.522869	0.0938891	0.371599	0.329453	0.127214	0.206366	0.428894	0.254158	0.771455	0.651944	0.999969		KMT2D
F6SEE6-S4779	F6SEE6	S	4779	20.3556	28.0459	33.0684	27.1566	71.3857	25.7871	0.0757351	33.681	75.8624	41.3584	1.52296	0.489051	1.51519	3.55397	2.41005	2.49307	3.1804	2.77385	5.37023	3.77483	1.51413	0.268816	1		KMT2D
F6SEE6-S1854	F6SEE6	S	1854	0.640261	0.625296	0.152607	0.472721	0.406103	0.069247	0.248501	0.264481	0.128441	0.223355	0.472487	0.126428	0.409943	0.254612	0.452371	0.372308	0.20361	0.378475	0.101894	0.227993	0.612377	0.225036	1		KMT2D
F6SEE6-S1688	F6SEE6	S	1688	2.67825	6.43806	1.39	3.5021	2.82216	3.4034	3.61963	3.85316	2.11142	3.16196	0.902873	0.783246	1.22461	1.54592	0.0595964	0.943375	1.33092	1.64698	0.200714	1.05954	1.12314	0.862628	1		KMT2D
F6SEE6-S3150	F6SEE6	S	3150	2.97996	1.9692	1.17995	2.04303	0.636091	0.500303	0.838797	1.31661	1.5534	0.96904	0.474314	0.0605113	1.04005	1.09261	1.01299	1.04855	0.583974	0.736987	1.36195	0.894303	0.852896	0.553998	1		KMT2D
F6SEE6-S654	F6SEE6	S	654	4.53319	6.29662	5.09473	5.30818	4.77083	1.58116	4.19406	4.36818	1.5344	3.28973	0.619747	0.0962159	2.90313	3.50445	3.55917	3.32225	1.46527	1.2653	4.31881	2.3498	0.70729	0.389453	1		KMT2D
F6SEE6-S663	F6SEE6	S	663	0.729189	0.0738293	2.23492	1.01264	0.284387	0.86464	2.49451	3.31274	1.0429	1.59983	1.57986	0.530764	2.3404	0.119062	3.72558	2.06168	1.8476	0.311125	1.67575	1.27816	0.619958	0.535556	0.997205		KMT2D
F6SEE6-S1623	F6SEE6	S	1623	0.469309	1.05374	0.226116	0.583054	0.646639	0.335291	0.471106	0.612468	0.253792	0.463859	0.795568	0.584161	0.169771	0.376554	0.300469	0.282265	0.554791	0.746456	0.21082	0.504022	1.78564	0.257136	0.999884		KMT2D
F6SEE6-S4423	F6SEE6	S	4423	2.27411	1.8882	0.961144	1.70782	1.39691	0.939835	0.443694	1.93725	1.43443	1.23042	0.720466	0.320102	0.0515084	0.0692714	0.0875497	0.0694432	0.061956	0.0439535	0.149134	0.0850146	1.22423	0.671663	1		KMT2D
F6SEE6-T1885	F6SEE6	T	1885	2.79119	1.10962	2.17119	2.024	1.36309	1.95207	2.9184	3.81399	2.10048	2.4296	1.2004	0.56805	1.04924	0.317045	0.925599	0.76396	0.237624	0.366644	0.859798	0.488022	0.638806	0.40285	0.998133		KMT2D
F6SEE6-T1213	F6SEE6	T	1213	1.76236	2.32356	3.05849	2.38147	2.9443	1.644	2.18593	2.28467	2.27884	2.26755	0.952163	0.779276	0.681888	0.720458	0.598361	0.666902	0.773984	0.201839	0.999663	0.658496	0.987394	0.973753	0.998152		KMT2D
F6SEE6-T2248	F6SEE6	T	2248	3.11072	0.0771225	0.111139	1.09966	0.0859767	4.39386	4.42791	5.22382	0.193788	2.86507	2.60541	0.330395	0.507516	0.698947	0.0986094	0.435024	1.01281	1.06952	1.84418	1.30884	3.00866	0.053029	0.757192		KMT2D
F6SEE6-T4723	F6SEE6	T	4723	1.05624	1.40385	1.0619	1.174	0.645755	0.439679	0.933254	1.31956	0.71483	0.810616	0.690475	0.144258	0.734765	1.0552	0.974341	0.921436	1.30564	0.5314	1.43889	1.09198	1.18508	0.598732	0.999014		KMT2D
F6SGB4-S296	F6SGB4	S	296	88.5507	68.1243	147.088	101.254	150.854	225.512	252.023	22.6955	131.043	156.426	1.54488	0.366027	124.734	247.144	104.792	158.89	236.424	178.774	273.728	229.642	1.44529	0.248098	1		KNG1
A0A1D5Q927-S200	A0A1D5Q927	S	200	0.413076	0.90796	0.15573	0.492255	0.964037	0.369325	0.600051	0.794153	0.930978	0.731709	1.48644	0.315756	4.30855	0.221512	0.141136	1.55707	7.82749	0.108906	12.5886	6.84168	4.39395	0.24564	1	Importin subunit alpha	KPNA1
A0A5F8A5V2-S60	A0A5F8A5V2	S	60	7.99982	19.4138	9.92651	12.4467	13.6457	5.78053	9.44709	19.6235	4.68647	10.6367	0.854576	0.699632	2.56395	0.380075	2.29496	1.74633	3.0199	3.19415	5.54918	3.92107	2.24532	0.111106	1	Importin subunit alpha	KPNA3
F7EGK1-S41	F7EGK1	S	41	1.45876	1.39796	0.213106	1.02328	0.167584	0.105674	0.0866361	0.117204	0.604038	0.216227	0.211309	0.0469047	0.327748	0.48459	0.784096	0.532145	0.379109	0.355535	0.657105	0.463917	0.871786	0.700811	1	Importin subunit alpha	KPNA4
F6X3H2-S177	F6X3H2	S	177	0.709045	0.136776	0.263868	0.369896	0.232723	0.302749	0.248011	0.441356	0.739263	0.39282	1.06197	0.901907	0.66546	0.22394	0.102054	0.330484	0.781426	0.128874	1.45991	0.79007	2.39064	0.335977	0.999959		KRI1
F6X3H2-S182	F6X3H2	S	182	0.709045	0.0435811	0.123925	0.292183	0.232723	0.302749	0.248011	0.441356	0.739263	0.39282	1.34443	0.629383	0.66546	0.20542	0.0769861	0.315955	0.781426	0.0815222	1.45991	0.774286	2.45062	0.352651	0.999967		KRI1
F6X3H2-S637	F6X3H2	S	637	21.2144	40.1896	15.6872	25.6971	43.4808	28.9191	36.1871	42.6987	50.1616	40.2895	1.56786	0.0905001	1.85988	2.39344	0.81745	1.69026	1.26614	1.83659	0.215526	1.10609	0.654389	0.428021	1		KRI1
F6X3H2-S648	F6X3H2	S	648	1.8049	4.34261	0.738897	2.29547	2.3007	2.55646	2.35699	2.70969	1.72952	2.33067	1.01534	0.966813	0.759468	1.0803	0.395512	0.745095	2.05534	0.978334	0.836331	1.29	1.73132	0.276409	1		KRI1
F6UM19-T151	F6UM19	T	151	2.34686	6.59972	3.14399	4.03019	6.66235	3.81697	3.61442	2.69336	3.35676	4.02877	0.999648	0.999177	0.733268	0.71283	0.606542	0.684213	3.47536	2.22094	3.99813	3.23148	4.72291	0.00854032	0.979113		KRIT1
F7BYV3-S5	F7BYV3	S	5	0.135795	0.314815	0.0631702	0.17126	0.0542323	0.0959877	0.639745	0.11922	0.0830165	0.19844	1.15871	0.868688	0.159039	0.34172	0.278989	0.259916	1.36718	0.926707	1.96391	1.41927	5.46048	0.0191434	1		KRTCAP3
A0A5F7ZRH9-S1240	A0A5F7ZRH9	S	1240	1.66463	2.01274	1.74916	1.80885	0.989493	1.50769	0.901492	1.27603	1.06998	1.14894	0.635177	0.00698615	1.59808	2.08547	1.8857	1.85642	0.908332	0.950403	0.352615	0.737117	0.397064	0.00942399	0.999254		KTN1
A0A5F7ZRH9-T153	A0A5F7ZRH9	T	153	1.44365	2.44756	2.13923	2.01014	3.04073	1.06722	2.17245	1.71369	1.21108	1.84103	0.915872	0.757886	1.17438	0.808538	1.16773	1.05022	0.825677	0.705986	1.17457	0.902078	0.858942	0.468964	1		KTN1
F6TQJ2-S54	F6TQJ2	S	54	0.073113	0.112533	0.110315	0.0986535	0.162423	0.268397	0.0839777	0.153124	0.209286	0.175442	1.77836	0.116931	3.44816	3.30284	2.27699	3.00933	2.42841	2.17418	3.1782	2.5936	0.861852	0.431832	0.99929		LAP3
F7DKZ1-S340	F7DKZ1	S	340	0.795267	0.847669	1.5094	1.05078	1.26509	1.96429	1.68087	1.02788	0.947405	1.37711	1.31056	0.331362	8.52496	2.23345	9.49218	6.7502	4.01662	4.54088	4.44839	4.3353	0.642247	0.349487	1		LARP1B
A0A5F7ZUA3-S627	A0A5F7ZUA3	S	627	0.114238	0.0791007	0.0944692	0.095936	0.141101	0.201441	0.283632	0.0389437	0.135182	0.16006	1.6684	0.282844	0.0840606	0.909873	1.36013	0.784686	0.186459	1.16631	0.128059	0.493609	0.629053	0.593838	0.887472		LARP4B
A0A5F7ZUA3-S564	A0A5F7ZUA3	S	564	8.11493	16.4993	12.9141	12.5094	15.0556	15.4266	16.4856	7.89524	14.6018	13.893	1.1106	0.627253	2.62023	3.32914	2.28916	2.74618	1.92671	3.35701	4.38856	3.22409	1.17403	0.571726	0.999136		LARP4B
H9FVM6-S337	H9FVM6	S	337	3.31569	16.6577	19.5557	13.1763	14.9871	18.5231	18.0966	1.60736	18.7704	14.3969	1.09264	0.837157	4.18102	1.67915	2.23841	2.69953	0.125494	0.449353	2.21129	0.928714	0.344028	0.150477	0.999998		LARP7
H9FVM6-S298	H9FVM6	S	298	1.86073	4.39226	7.66349	4.63883	0.0860929	0.0494455	0.241671	0.835823	4.10085	1.06278	0.229104	0.0670286	5.19569	4.97032	3.62853	4.59818	0.532082	5.18848	9.22494	4.98184	1.08344	0.888069	0.993616		LARP7
H9FVM6-S299	H9FVM6	S	299	0.374264	13.6769	19.0901	11.0471	0.237525	16.94	13.2019	0.211648	0.110741	6.14037	0.555837	0.471232	18.5927	21.6918	0.105851	13.4635	14.8178	0.106935	40.2524	18.3924	1.3661	0.733972	0.886335		LARP7
H9FVM6-S300	H9FVM6	S	300	1.24945	0.666702	2.00577	1.30731	21.506	0.107931	0.241671	0.835823	10.7512	6.68852	5.11626	0.37576	0.97152	1.06777	0.506617	0.848636	0.37302	12.1749	1.44516	4.66437	5.49632	0.368951	0.999737		LARP7
H9FVM6-S258	H9FVM6	S	258	7.6668	13.6993	19.7348	13.7003	21.362	13.8275	10.9632	10.0503	9.3194	13.1045	0.956511	0.883129	4.30072	7.16181	3.51458	4.99237	5.10825	2.41382	0.295347	2.6058	0.521957	0.251027	0.86848		LARP7
H9FVM6-S261	H9FVM6	S	261	22.0814	28.2738	32.6435	27.6662	38.0544	30.2969	26.3126	31.4001	26.2627	30.4653	1.10117	0.472045	5.98258	7.68478	6.36696	6.67811	6.31612	5.78955	7.22064	6.4421	0.96466	0.740055	0.998784		LARP7
H9FVM6-T338	H9FVM6	T	338	7.95566	5.26103	9.78662	7.66777	7.31253	9.18271	8.07342	8.32283	6.55158	7.88861	1.0288	0.851589	0.267957	5.83614	0.0862976	2.06347	2.80021	3.42855	2.21129	2.81335	1.36341	0.71596	0.999991		LARP7
F6ZUJ1-S563	F6ZUJ1	S	563	0.19334	0.110404	0.165828	0.156524	0.0856127	0.179204	0.207904	0.169781	0.125856	0.153672	0.981775	0.935424	0.335942	0.310488	0.194474	0.280301	0.0888771	0.219132	0.114097	0.140702	0.501967	0.0773025	0.975047		LAS1L
F7CPT5-S146	F7CPT5	S	146	2.12045	2.51636	4.4576	3.03147	2.09364	0.273055	1.6798	1.03906	1.89262	1.39564	0.460382	0.0550488	3.80966	5.29259	1.8177	3.63998	3.83264	6.19368	14.1548	8.06038	2.2144	0.249126	1		LASP1
F7BTU2-S341	F7BTU2	S	341	0.137053	1.24657	0.844769	0.742797	0.141168	1.83544	0.090196	0.0448031	2.77943	0.978207	1.31692	0.774982	2.14237	4.74961	2.90227	3.26475	13.376	48.2705	28.2367	29.9611	9.17715	0.0580113	1		LASS2
F7BTU2-S348	F7BTU2	S	348	0.137053	1.24657	0.844769	0.742797	0.0984173	1.83544	0.0888741	0.0773047	0.938189	0.607645	0.81805	0.804111	0.676797	4.02982	0.328497	1.67837	5.35326	37.7521	22.8553	21.9869	13.1001	0.0977579	1		LASS2
F7BTU2-T346	F7BTU2	T	346	0.137053	1.24657	0.844769	0.742797	0.173812	1.83544	0.0707694	0.0706497	2.77943	0.98602	1.32744	0.766704	0.676797	0.837391	0.328497	0.614229	5.35326	26.21	20.6713	17.4115	28.3469	0.0545358	1		LASS2
A0A5F8AEZ3-S530	A0A5F8AEZ3	S	530	0.164563	0.54058	1.08715	0.597432	0.289847	0.520584	0.400861	0.2185	1.08896	0.503751	0.843194	0.753175	0.651196	0.544195	0.51424	0.569877	1.20144	0.791976	1.32607	1.10649	1.94164	0.0322451	0.974039		LATS1
F6ZPB5-S291	F6ZPB5	S	291	8.04362	2.95374	6.02794	5.6751	7.69334	5.07185	6.76958	4.34383	4.985	5.77272	1.0172	0.94533	1.19494	2.74991	3.37423	2.43969	2.10684	1.27682	2.62565	2.00311	0.82105	0.59536	1		LAYN
F7EBC6-S99	F7EBC6	S	99	3.43975	1.65325	1.3104	2.13447	1.90591	1.63887	1.69909	1.1288	0.769762	1.42849	0.669247	0.251548	3.73807	1.35894	2.30963	2.46888	1.7766	2.80596	0.208083	1.59688	0.646803	0.442423	0.999985		LBR
F7EBC6-S86	F7EBC6	S	86	2.8901	26.4453	7.48573	12.2737	21.434	13.2469	0.103958	14.7556	84.6409	26.8363	2.18648	0.504128	39.9748	102.475	29.0141	57.1545	120.233	70.0053	202.88	131.039	2.29272	0.175874	0.999789		LBR
F7A8Z5-S257	F7A8Z5	S	257	1.04538	2.66561	3.9681	2.5597	5.39181	22.3263	16.0078	4.55044	5.38249	10.7318	4.19259	0.141257	0.844193	1.92182	1.44866	1.40489	2.75297	4.09371	3.44129	3.42932	2.44098	0.0151899	1		LCP1
F7A8Z5-S5	F7A8Z5	S	5	4.43871	2.04441	13.5631	6.68208	10.2132	101.07	23.7475	12.8356	10.8435	31.742	4.75032	0.326878	9.67913	8.8891	8.88666	9.15163	2.00795	13.1754	16.8168	10.6667	1.16555	0.751328	0.998669		LCP1
H9EU16-S610	H9EU16	S	610	0.105896	0.198084	0.185595	0.163192	0.118984	0.115838	0.534476	0.100303	0.275042	0.228928	1.40282	0.579677	3.02487	1.83068	2.08424	2.31326	1.5505	0.717095	1.68951	1.31904	0.570205	0.103653	0.999858		LEO1
H9EU16-S614	H9EU16	S	614	0.330076	0.0714805	0.381598	0.261051	0.210063	1.35549	2.15515	0.459612	3.50495	1.53705	5.88793	0.16341	3.39617	2.47487	1.80954	2.56019	2.0653	0.179344	3.02973	1.75812	0.686715	0.448304	1		LEO1
H9EU16-S630	H9EU16	S	630	22.3899	17.9394	31.1706	23.8333	22.4457	28.2566	27.7138	23.4896	20.2887	24.4389	1.02541	0.868444	14.3829	23.9173	18.1763	18.8255	14.6755	8.43207	34.6092	19.2389	1.02196	0.962957	0.999984		LEO1
H9EU16-S197	H9EU16	S	197	5.29922	2.81059	3.8606	3.99014	3.00084	3.25401	5.90862	5.56595	2.27569	4.00102	1.00273	0.99246	1.47647	2.00908	0.0813526	1.18897	0.271112	0.289193	1.32287	0.627724	0.527957	0.450406	0.999609		LEO1
H9EU16-S277	H9EU16	S	277	1.50762	1.92993	3.26382	2.23379	1.55068	2.35378	2.54688	2.33655	3.1068	2.37894	1.06498	0.785551	0.0905036	1.65902	1.65394	1.13449	1.29013	0.249155	0.163419	0.567568	0.500286	0.422634	0.999926		LEO1
H9EU16-S279	H9EU16	S	279	1.50762	1.92993	3.26382	2.23379	1.55068	2.35378	2.54688	2.33655	3.1068	2.37894	1.06498	0.785551	3.46599	5.47419	6.97928	5.30649	3.67058	1.05974	0.0877493	1.60602	0.302653	0.0663191	1		LEO1
H9EU16-S658	H9EU16	S	658	3.99747	4.03201	2.57488	3.53479	0.263769	2.00133	2.03998	0.248869	1.5989	1.23057	0.348132	0.0116731	0.491585	0.701428	0.721326	0.638113	0.170169	0.116018	0.340942	0.209043	0.327596	0.0127267	1		LEO1
F7E0D3-S927	F7E0D3	S	927	0.224678	0.354092	0.259612	0.27946	0.575494	0.138019	0.043596	0.162264	0.122792	0.208433	0.74584	0.59996	0.238484	0.959517	0.106215	0.434739	0.163929	0.152501	0.204712	0.173714	0.399583	0.381402	1		LIFR
F7DY21-S4	F7DY21	S	4	0.599231	0.81524	0.104315	0.506262	0.0968607	0.156711	2.9746	1.50138	1.77543	1.301	2.56981	0.321607	0.503386	0.138712	0.476169	0.372756	1.88758	2.21105	3.61518	2.57127	6.89801	0.0154962	0.998299	DNA ligase	LIG4
F6TL46-S320	F6TL46	S	320	0.112973	3.50465	2.00856	1.87539	3.01997	2.69106	3.06281	0.10327	1.75372	2.12616	1.13372	0.816275	6.77845	5.83992	0.0810383	4.23314	0.181029	5.29748	6.47102	3.98318	0.940951	0.934284	0.99999		LIMA1
F6TL46-S441	F6TL46	S	441	23.9003	46.2314	41.8297	37.3205	23.2723	14.3618	18.6908	17.323	18.5947	18.4485	0.494326	0.0123361	50.4944	106.484	114.891	90.6232	58.5867	47.3387	78.1563	61.3606	0.677095	0.256526	0.999988		LIMA1
F6TL46-S83	F6TL46	S	83	2.41066	2.86376	2.00513	2.42652	3.11722	1.4264	1.74825	1.37117	0.60422	1.65345	0.68141	0.229221	0.530437	0.76316	0.412325	0.568641	0.224315	0.214754	0.102598	0.180556	0.317522	0.0244296	1		LIMA1
F6TL46-S650	F6TL46	S	650	1.8486	0.0479957	0.0783685	0.658323	0.445186	1.63251	1.54044	0.680426	1.5142	1.16255	1.76593	0.391784	2.7232	3.85909	4.53452	3.7056	1.39803	1.99654	3.49121	2.29526	0.619403	0.159197	1		LIMA1
F6TL46-S313	F6TL46	S	313	1.27759	2.35212	7.2509	3.62687	3.16061	3.90303	2.63004	1.25556	1.44342	2.47853	0.68338	0.473383	3.28885	7.31311	3.25126	4.61774	3.70672	10.4529	4.57068	6.24344	1.35206	0.552737	1		LIMA1
F6TL46-S560	F6TL46	S	560	0.464812	0.97008	1.74723	1.06071	1.64193	1.38667	1.1288	0.703355	1.23526	1.2192	1.14942	0.659394	1.83803	3.58714	0.930036	2.1184	1.16022	0.887505	2.53964	1.52912	0.721828	0.56173	0.999999		LIMA1
A0A1D5REI0-S192	A0A1D5REI0	S	192	6.38795	11.1251	12.9827	10.1653	5.92828	3.60047	4.5717	3.2412	7.25754	4.91984	0.483985	0.0238679	0.116383	1.13595	0.284379	0.512238	0.371463	0.544429	0.197076	0.370989	0.724252	0.69167	0.998923		LIMCH1
A0A1D5REI0-S169	A0A1D5REI0	S	169	8.48957	7.11179	19.5846	11.7287	9.22625	7.1678	6.52991	7.72297	13.4531	8.82	0.752004	0.415252	0.658369	1.91668	1.1313	1.23545	0.972531	0.833586	1.23093	1.01235	0.819417	0.593315	1		LIMCH1
A0A1D5REI0-S231	A0A1D5REI0	S	231	307.154	527.591	449.333	428.026	411.408	170.794	207.26	255.617	280.528	265.121	0.619406	0.0654025	14.1305	24.4639	26.8332	21.8092	17.4885	8.15835	24.2352	16.6274	0.762401	0.441892	0.996672		LIMCH1
A0A1D5REI0-S226	A0A1D5REI0	S	226	43.2261	50.0072	74.4625	55.8986	65.2006	31.4362	24.2008	33.6144	64.8511	43.8606	0.784646	0.410247	2.45731	3.96384	1.85857	2.75991	0.714252	0.573391	1.68641	0.99135	0.359197	0.0693014	0.982687		LIMCH1
A0A1D5REI0-S1152	A0A1D5REI0	S	1152	65.8785	69.099	37.2801	57.4192	46.3225	22.8629	37.0769	43.107	72.098	44.2935	0.771405	0.351889	0.298452	0.408255	0.16213	0.289612	0.336082	0.666504	0.252562	0.418382	1.44463	0.424831	1		LIMCH1
A0A1D5REI0-S217	A0A1D5REI0	S	217	20.9294	73.491	69.4462	54.6222	59.4329	35.2907	36.6328	31.6406	73.2152	47.2424	0.864894	0.668886	1.98026	2.41277	3.01528	2.46944	1.79025	2.31284	0.0527758	1.38529	0.560974	0.219881	0.999993		LIMCH1
A0A1D5REI0-S811	A0A1D5REI0	S	811	38.7865	5.50487	4.7346	16.342	12.1541	3.9957	1.33562	2.6439	4.97704	5.02127	0.307262	0.234864	0.51586	0.357307	0.57424	0.482469	0.214811	0.262053	0.694263	0.390376	0.809121	0.608085	0.999321		LIMCH1
A0A1D5REI0-S1035	A0A1D5REI0	S	1035	1.10239	0.95264	1.78961	1.28155	1.62042	0.545131	0.478824	0.816765	1.00809	0.893846	0.697475	0.287046	0.515342	0.805485	0.151557	0.490795	0.146985	0.628022	0.253471	0.342826	0.698513	0.569179	1		LIMCH1
F7CPN4-S303	F7CPN4	S	303	74.9559	52.9281	71.4738	66.4526	34.0982	34.3348	34.2545	38.9975	2.39951	28.8169	0.433646	0.0102002	0.402341	0.983441	0.202426	0.529403	0.0999645	0.359804	0.226321	0.228696	0.43199	0.288595	0.976554		LIMCH1
A0A1D5REI0-T215	A0A1D5REI0	T	215	2.71626	29.5096	26.1586	19.4615	18.6945	17.9962	21.2253	17.1188	26.624	20.3318	1.04472	0.898894	0.431556	0.715643	0.0341946	0.393798	0.631583	0.773805	0.220925	0.542105	1.37661	0.596096	0.991519		LIMCH1
F7G8E9-S384	F7G8E9	S	384	27.5915	43.7332	24.115	31.8132	57.097	26.5108	32.8349	50.6001	55.3316	44.4749	1.398	0.226223	24.9726	19.4104	19.3565	21.2465	34.3694	34.8008	40.4731	36.5478	1.72018	0.00483919	0.999581		LIMD1
A0A1D5RCS0-S16	A0A1D5RCS0	S	16	5.69775	1.84295	3.17252	3.57107	4.18995	2.5028	1.72452	5.33756	0.063749	2.76371	0.773917	0.605946	0.350907	3.00276	0.315585	1.22308	0.146799	4.14257	0.343474	1.54428	1.26261	0.848428	1		LMCD1
F6W890-S615	F6W890	S	615	0.354427	0.781495	8.0763	3.07074	0.62583	4.02663	0.118638	0.567137	2.32906	1.53346	0.499378	0.486079	1.35493	0.0390952	0.104118	0.499381	0.122483	1.0056	2.34592	1.158	2.31888	0.443466	0.846086		LMNA
F6W890-S407	F6W890	S	407	0.0476246	7.33883	4.78008	4.05551	0.192522	0.0412027	1.00472	1.16436	0.160235	0.512608	0.126398	0.0675852	3.25135	1.97775	1.20238	2.14382	3.50937	0.0858657	2.50467	2.0333	0.948446	0.929795	0.999879		LMNA
F6W890-S22	F6W890	S	22	53.9831	155.182	112.792	107.319	77.398	25.1209	31.8241	17.1218	11.9908	32.6911	0.304617	0.0304577	47.6083	0.176488	27.2147	24.9998	0.21398	57.2592	0.240039	19.2377	0.769515	0.818028	0.779529		LMNA
F6W890-S301	F6W890	S	301	3.31551	2.99472	3.20031	3.17018	4.44616	3.20328	2.16832	5.2034	5.73572	4.15137	1.30951	0.304348	0.10921	0.143636	0.16622	0.139689	0.118751	0.209182	0.400112	0.242682	1.7373	0.290215	0.977452		LMNA
F6W890-S66	F6W890	S	66	0.143984	1.39208	0.412	0.649355	0.798635	0.0960377	0.198472	0.0679221	0.40052	0.312317	0.480966	0.346866	0.267338	0.680192	0.404438	0.450656	0.794772	0.856701	0.344477	0.665317	1.47633	0.347766	0.999999		LMNA
F6W890-S428	F6W890	S	428	9.20049	0.263294	11.114	6.85925	9.08766	5.90583	7.55703	10.1695	9.6108	8.46616	1.23427	0.566642	10.7224	17.1083	5.84268	11.2244	13.1951	13.2603	14.5941	13.6832	1.21905	0.496831	0.973742		LMNA
F6W890-S94	F6W890	S	94	0.700267	1.6495	1.27424	1.20801	1.52109	0.645167	0.546191	0.721415	0.94225	0.875222	0.724518	0.320682	0.798938	0.876788	0.707791	0.794506	1.39226	1.24867	1.56137	1.40077	1.76307	0.00412356	1		LMNA
F6W890-S107	F6W890	S	107	0.952627	1.05948	0.183216	0.731775	5.37804	2.11735	1.28591	1.49314	4.40335	2.93556	4.01156	0.0960707	0.298037	0.212884	0.363232	0.291384	0.161368	0.830573	0.275267	0.422403	1.44964	0.568711	1		LMNA
F6W890-S390	F6W890	S	390	709.361	1155.73	786.518	883.871	1245.02	555.205	601.368	795.015	648.909	769.103	0.870153	0.578303	199.047	361.538	152.289	237.625	449.741	503.9	553.235	502.292	2.1138	0.0195109	0.999998		LMNA
F6W890-S392	F6W890	S	392	299.326	890.905	461.251	550.494	618.921	286.588	293.325	421.542	291.866	382.448	0.694737	0.319457	79.574	164.313	81.0793	108.322	259.688	297.056	247.943	268.229	2.47622	0.0072377	0.999781		LMNA
F6W890-S212	F6W890	S	212	1.5888	5.08503	2.14813	2.94065	4.09578	1.58275	1.91165	1.89459	2.13164	2.32328	0.790057	0.5577	0.379904	0.65788	0.2385	0.425428	1.24969	1.05996	1.34413	1.21793	2.86283	0.00598877	0.999982		LMNA
F6W890-S51	F6W890	S	51	0.449446	0.846172	1.22747	0.84103	0.902206	0.430327	0.706177	0.547626	0.488786	0.615025	0.731276	0.300663	0.0797169	0.119239	0.368686	0.189214	0.833873	0.532016	1.12223	0.829374	4.38326	0.0294252	0.999981		LMNA
F6W890-S532	F6W890	S	532	0.0756702	9.09415	0.0971367	3.08899	12.028	4.75119	4.08916	2.65373	5.44978	5.79438	1.87582	0.413957	1.73262	2.09348	1.6009	1.809	3.27104	3.67726	3.61911	3.52247	1.94719	0.000912962	0.999248		LMNA
F6W890-T19	F6W890	T	19	3.93104	9.14144	3.28323	5.45191	5.06919	1.48581	1.14217	3.10371	1.58585	2.47735	0.4544	0.124801	4.03539	61.7602	3.22814	23.0079	60.2856	5.72615	0.134627	22.0488	0.958313	0.973627	0.998898		LMNA
F6R7X5-S37	F6R7X5	S	37	8.56749	16.7668	18.3499	14.5614	13.1569	4.7177	4.31611	7.631	4.92184	6.94871	0.477202	0.0509752	3.62925	5.42262	2.13993	3.7306	5.75437	4.20004	6.19559	5.38333	1.44302	0.215917	0.996176		LMNB2
F6R7X5-T34	F6R7X5	T	34	5.39749	7.77793	7.12689	6.76744	5.76255	0.124894	2.28976	4.64028	2.63621	3.09074	0.456708	0.0397632	2.98785	2.96342	3.0588	3.00336	4.7622	5.45208	6.03179	5.41536	1.8031	0.00280402	1		LMNB2
F6R7X5-S407	F6R7X5	S	407	9.66382	17.9095	15.1551	14.2428	24.907	19.7053	13.1741	16.1583	9.04441	16.5978	1.16535	0.580468	7.12443	11.8008	6.73399	8.55309	14.785	20.582	16.0679	17.145	2.00454	0.0230407	0.996411		LMNB2
F6TZ47-S520	F6TZ47	S	520	0.887851	7.02662	2.41032	3.4416	1.98209	3.65548	1.30134	1.43006	1.80212	2.03422	0.591068	0.372705	0.187703	0.652871	0.267752	0.369442	0.464681	6.91968	0.649626	2.678	7.24876	0.338673	0.999297		LMOD1
F6TZ47-S119	F6TZ47	S	119	232.668	143.423	191.791	189.294	388.851	231.356	103.088	281.36	78.0835	216.548	1.14397	0.741765	0.0665361	17.2375	1.69638	6.33348	1.69549	16.2429	0.184483	6.04097	0.953816	0.970734	1		LMOD1
F6TZ47-S135	F6TZ47	S	135	9.39505	27.6565	13.7948	16.9488	12.8746	18.4816	3.78946	64.1856	8.74372	21.615	1.27531	0.767688	15.1104	31.0568	14.438	20.2017	12.5894	66.5189	8.53758	29.2153	1.44618	0.667336	0.997021		LMOD1
F7GUN2-S37	F7GUN2	S	37	0.285209	1.07495	0.808198	0.722787	1.3688	1.20368	1.57383	0.982568	0.446353	1.11505	1.5427	0.250519	0.448168	0.677904	0.264267	0.463446	1.06702	1.13405	0.323989	0.841688	1.81615	0.256291	1		LOC100424180
F6VBF8-S231	F6VBF8	S	231	0.31157	0.506353	0.451178	0.423033	0.831616	0.466452	0.158328	0.402136	0.258401	0.423387	1.00083	0.998307	0.469278	0.246778	0.669234	0.461763	0.496183	1.03322	1.10286	0.877421	1.90015	0.141332	0.999304		LOC100424797
F7FBM0-S2074	F7FBM0	S	2074	0.0974917	0.170835	0.105335	0.124554	0.141015	12.5831	1.07497	0.88495	0.101871	2.95717	23.7421	0.412747	0.209616	5.27521	0.0406413	1.84182	0.105863	159.859	0.120102	53.3615	28.9721	0.38829	0.999999		LOC100428470
F7F5D8-S1259	F7F5D8	S	1259	627.085	276.886	250.193	384.721	415.87	265.683	589.453	97.7592	163.323	306.418	0.796467	0.61561	0.390929	1.09023	0.339799	0.606986	1.20924	0.547802	3.36051	1.70585	2.81036	0.281223	1		LOC100428661
H9ZG30-S56	H9ZG30	S	56	2.8634	5.22102	4.58398	4.2228	3.68721	5.85363	3.74429	3.31107	3.9079	4.10082	0.971114	0.882232	4.54497	5.98664	5.68565	5.40575	6.67298	5.43603	9.204	7.10433	1.31422	0.227499	1	RNA-binding protein 8A	LOC100428826
F7G443-S482	F7G443	S	482	3.58454	8.43047	8.16523	6.72675	13.3891	3.85352	5.65012	5.57956	8.66979	7.42841	1.10431	0.789787	0.128156	0.127455	1.37408	0.543232	2.48077	0.277805	2.67427	1.81095	3.33366	0.220403	1		LOC100430318
F7G443-S1126	F7G443	S	1126	1.19841	0.108098	0.0737793	0.460095	5.49503	0.650314	0.0952208	0.693252	0.071098	1.40098	3.04499	0.52717	0.367308	2.03127	1.68257	1.36038	0.338956	1.70933	2.86537	1.63789	1.20399	0.770454	0.87909		LOC100430318
F7G443-S1132	F7G443	S	1132	10.7353	9.25859	11.9314	10.6418	23.6095	10.3592	5.72623	13.5444	24.1807	15.484	1.45502	0.361513	5.99544	13.793	6.37584	8.72142	4.25652	4.25215	11.4417	6.65011	0.762503	0.584809	1		LOC100430318
F7G443-S1419	F7G443	S	1419	1.58825	1.36191	1.90879	1.61965	2.31592	0.544764	0.445792	1.13027	1.88898	1.26514	0.781121	0.507825	2.10596	10.1434	0.712021	4.32046	2.19236	2.54876	9.79207	4.8444	1.12127	0.898144	1		LOC100430318
F7G443-S375	F7G443	S	375	2.10805	3.65925	3.6011	3.1228	3.75918	2.64607	3.21473	2.97393	1.48415	2.81561	0.90163	0.641569	0.54287	0.801722	0.546742	0.630445	0.118516	1.06831	0.168131	0.451654	0.716405	0.606503	1		LOC100430318
F7G443-S395	F7G443	S	395	1.47197	0.702684	2.76305	1.6459	2.84375	1.98752	2.76955	1.79477	2.23292	2.3257	1.41303	0.238705	0.175185	0.148463	0.0436521	0.122434	0.450139	0.157475	0.889155	0.498923	4.07505	0.156843	1		LOC100430318
F7G443-S1635	F7G443	S	1635	15.1323	6.19658	16.9327	12.7539	16.3802	6.9826	6.70725	6.80516	4.22434	8.21992	0.644503	0.267012	1.17779	1.40846	3.2436	1.94328	0.86869	0.223967	2.02917	1.04061	0.53549	0.3432	0.9902		LOC100430318
F7G443-S1637	F7G443	S	1637	12.6483	4.01447	15.2377	10.6335	10.8634	6.9826	6.70725	5.75789	4.22434	6.9071	0.64956	0.243216	1.17779	0.707364	3.2436	1.70958	2.86153	0.0961721	1.13414	1.36395	0.797825	0.773273	0.96424		LOC100430318
F7G443-S1633	F7G443	S	1633	17.7883	4.42478	16.8061	13.0064	31.3532	4.56868	3.15179	7.85108	2.18253	9.82145	0.755124	0.702149	1.17779	2.21024	1.511	1.63301	2.86153	0.223967	2.02917	1.70489	1.04402	0.935599	0.982927		LOC100430318
F7G443-S801	F7G443	S	801	0.425773	0.281711	0.347129	0.351538	0.575206	0.185048	0.0757831	0.193333	0.127386	0.231351	0.658112	0.36233	0.305305	0.349222	0.0461792	0.233569	0.491943	0.421714	0.105449	0.339702	1.4544	0.523189	0.999994		LOC100430318
F7G443-T1233	F7G443	T	1233	6.79879	11.8815	13.1286	10.603	13.3808	4.34741	11.1578	6.46439	18.3013	10.7304	1.01201	0.972938	0.369669	1.13918	2.27041	1.25975	0.0577173	0.159518	0.93276	0.383332	0.304292	0.228681	1		LOC100430318
H9ES99-S50	H9ES99	S	50	0.918149	8.9649	0.607095	3.49671	5.91245	0.0876255	4.90907	0.257357	5.00655	3.23461	0.925043	0.923352	3.31369	2.8096	6.23054	4.11794	0.125947	1.92652	0.141122	0.731195	0.177563	0.0502965	0.99993		LOC221710
H9ES99-S58	H9ES99	S	58	11.2556	13.0927	21.1348	15.161	7.11307	4.62393	6.60924	4.82088	7.75564	6.18455	0.407925	0.009046	30.2256	36.9223	40.2705	35.8062	30.4708	19.3396	0.241974	16.6841	0.465956	0.109136	0.999991		LOC221710
H9ES99-S60	H9ES99	S	60	6.87878	11.3038	13.148	10.4435	7.11307	7.11952	6.60924	7.96013	7.75564	7.31152	0.700102	0.066139	23.0372	27.9302	20.0029	23.6568	23.2497	13.5441	0.0727711	12.2889	0.519465	0.184887	0.987387		LOC221710
F6Q6T7-S529	F6Q6T7	S	529	0.861273	0.539403	0.591143	0.66394	1.03825	5.10119	4.65226	1.17688	0.959903	2.5857	3.89447	0.176181	0.340263	0.157525	0.279941	0.259243	0.134905	0.915133	1.06681	0.705616	2.72183	0.203133	0.923817		LOC693561
F6WV23-S211	F6WV23	S	211	4.36089	3.36481	3.7868	3.8375	4.84897	2.38715	3.19528	3.99776	3.85006	3.65584	0.952663	0.768109	0.30395	0.353499	0.252378	0.303276	0.161629	0.11509	0.441268	0.239329	0.789145	0.578727	1		LOC694075
F6WV23-S290	F6WV23	S	290	21.552	14.0053	27.1413	20.8995	24.5636	19.4632	36.8717	21.7411	20.8573	24.6994	1.18181	0.47961	7.05366	7.09376	5.87768	6.67503	4.29138	3.51347	1.2115	3.00545	0.450252	0.0218863	0.992548		LOC694075
F6WV23-S313	F6WV23	S	313	3.66336	3.2852	4.68847	3.87901	6.37715	0.178157	6.9777	4.04163	4.32976	4.38088	1.12938	0.767343	0.350077	0.169266	0.28858	0.269308	0.167966	0.118536	0.273813	0.186772	0.693526	0.304345	0.983702		LOC694075
F6WV23-S321	F6WV23	S	321	3.66336	3.2852	4.13513	3.69457	6.37715	0.101418	6.9777	4.04163	4.32976	4.36553	1.18161	0.69313	0.350077	0.119522	0.28858	0.252726	0.215919	0.246706	0.301133	0.254586	1.00736	0.980972	0.975009		LOC694075
A0A1D5Q2T8-S1550	A0A1D5Q2T8	S	1550	3.27469	5.5007	11.9368	6.90406	7.14268	2.45866	11.7635	5.27282	5.59482	6.4465	0.933725	0.874874	3.89166	0.122791	3.1741	2.39619	1.52774	0.106751	2.9871	1.54053	0.642909	0.580184	1		LOC696973
A0A1D5Q2T8-S172	A0A1D5Q2T8	S	172	3.6011	5.8083	3.76008	4.38983	4.1077	2.54558	1.82099	3.40999	2.97485	2.97183	0.67698	0.100636	0.250631	0.248848	0.244362	0.247947	0.408378	0.0857793	0.648298	0.380819	1.53589	0.460679	0.999999		LOC696973
A0A1D5Q2T8-S1373	A0A1D5Q2T8	S	1373	18.5494	42.0716	68.912	43.1777	50.9654	28.6392	24.8532	30.1522	36.2479	34.1716	0.791418	0.490169	16.9451	19.7717	17.3517	18.0229	28.4972	18.4567	0.148872	15.7009	0.871167	0.794627	1		LOC696973
A0A1D5Q2T8-S325	A0A1D5Q2T8	S	325	17.3712	31.4847	22.7246	23.8602	41.1984	19.5207	22.3371	31.7464	51.2307	33.2067	1.39172	0.309553	1.67151	2.19926	3.26873	2.37983	6.89693	4.96397	7.67203	6.51098	2.7359	0.0114105	1		LOC696973
A0A1D5QXX8-S574	A0A1D5QXX8	S	574	10.0538	2.21774	6.31211	6.19457	9.80343	1.09732	15.0032	11.7238	1.32202	7.78994	1.25754	0.710478	0.338133	1.12307	0.795262	0.752157	0.820654	2.45185	1.77216	1.68156	2.23565	0.151373	0.991868		LOC697160
A0A1D5QXX8-T552	A0A1D5QXX8	T	552	1.47749	1.43509	2.02991	1.6475	1.99239	2.60414	4.11335	1.49302	0.698619	2.1803	1.3234	0.519899	0.289224	0.50243	0.347235	0.37963	0.88383	1.77203	1.02354	1.22647	3.23069	0.0402427	0.935079		LOC697160
A0A5F7ZEE4-S117	A0A5F7ZEE4	S	117	0.146309	0.787604	0.319698	0.41787	0.19275	0.0393258	0.171931	0.14521	0.408527	0.191549	0.458392	0.210274	0.353384	0.140157	0.44502	0.312854	1.49131	0.992049	2.17595	1.5531	4.96432	0.0250043	0.997548		LOC698283
F7E8G6-S133	F7E8G6	S	133	4.31211	5.47406	7.43306	5.73974	6.52006	6.1815	11.0476	3.21291	5.09622	6.41165	1.11706	0.728885	25.7157	6.74634	29.2417	20.5679	1.22466	5.61448	1.93156	2.92357	0.142142	0.0682623	1		LOC698413
F7E8G6-S143	F7E8G6	S	143	0.126702	0.130921	0.0625077	0.10671	0.143827	0.0939493	0.283126	0.0730817	0.109379	0.140673	1.31827	0.541422	0.180816	0.0955515	0.0630161	0.113128	0.123346	0.12095	0.143495	0.129264	1.14264	0.675897	1		LOC698413
F7E8G6-S149	F7E8G6	S	149	0.0771515	0.0639815	0.0769303	0.0726878	0.0637797	0.0939493	0.439483	0.0697217	0.206998	0.174786	2.40462	0.322886	0.0860934	0.137222	0.0630161	0.0954439	0.164562	0.184635	0.315514	0.22157	2.32147	0.0729153	1		LOC698413
F7E8G6-S79	F7E8G6	S	79	3.58744	2.08036	2.77227	2.81336	3.79495	3.15316	4.52699	0.109012	1.87157	2.69114	0.956557	0.914101	4.79826	1.86236	2.85188	3.17083	3.03029	2.44441	0.285277	1.91999	0.605517	0.356155	1		LOC698413
A0A5F7ZFJ6-S143	A0A5F7ZFJ6	S	143	4.78177	10.6613	13.2842	9.57575	6.78963	6.38077	12.1205	7.4495	23.3702	11.2221	1.17193	0.735594	6.33645	5.42971	5.93401	5.90006	2.42727	1.82938	6.91511	3.72392	0.631167	0.251844	1		LOC701147
A0A5F7ZFJ6-S145	A0A5F7ZFJ6	S	145	1.4726	7.13009	6.56089	5.05453	28.1558	4.82467	5.86758	2.89664	16.079	11.5647	2.288	0.351792	2.36585	1.61625	2.10342	2.02851	0.104488	0.657174	1.03586	0.599175	0.295377	0.0148167	1		LOC701147
A0A5F7ZFJ6-S24	A0A5F7ZFJ6	S	24	0.75117	5.92364	15.699	7.45794	8.98587	7.00314	5.33741	7.16167	5.85357	6.86833	0.920942	0.864458	4.60138	0.78777	9.43349	4.94088	0.910779	1.469	5.5331	2.63762	0.533837	0.470778	0.999712		LOC701147
A0A5F7ZFJ6-S25	A0A5F7ZFJ6	S	25	11.0122	24.7099	37.4764	24.3995	24.2305	4.51843	14.5272	19.9729	23.2956	17.3089	0.709397	0.373684	9.64851	8.90672	0.13246	6.22923	0.910779	0.758601	9.22625	3.63188	0.583038	0.564716	0.946966		LOC701147
A0A5F7ZFJ6-S32	A0A5F7ZFJ6	S	32	3.95765	1.36373	17.9089	7.74344	3.82724	10.2266	3.11993	2.18681	3.85818	4.64375	0.599701	0.489116	5.31253	6.64593	7.28555	6.41467	0.283192	0.104094	1.71277	0.700019	0.109128	0.00178152	1		LOC701147
A0A5F7ZFJ6-S257	A0A5F7ZFJ6	S	257	2.90512	4.12948	6.20119	4.41193	4.16713	7.14873	3.61917	6.10774	2.1096	4.63047	1.04953	0.880037	0.38038	0.185321	0.145847	0.237183	0.189908	0.27571	0.476066	0.313894	1.32343	0.529469	1		LOC701147
F7HI90-S96	F7HI90	S	96	0.75117	5.92364	15.699	7.45794	8.98587	7.00314	5.33741	7.16167	5.85357	6.86833	0.920942	0.864458	4.60138	0.78777	9.43349	4.94088	0.910779	1.469	5.5331	2.63762	0.533837	0.470778	0.999712		LOC701147
F7HI90-S97	F7HI90	S	97	11.0122	24.7099	37.4764	24.3995	24.2305	4.51843	14.5272	19.9729	23.2956	17.3089	0.709397	0.373684	9.64851	8.90672	0.0614057	6.20554	0.910779	0.758601	9.22625	3.63188	0.585263	0.569669	0.946966		LOC701147
F7HI90-S104	F7HI90	S	104	3.95765	1.36373	17.9089	7.74344	3.82724	10.2266	3.11993	2.18681	3.85818	4.64375	0.599701	0.489116	5.31253	6.64593	7.28555	6.41467	0.336836	0.168735	1.71277	0.739447	0.115274	0.00171535	1		LOC701147
F7HI90-S215	F7HI90	S	215	42.1175	43.8691	106.713	64.2333	42.0723	37.2345	61.0035	62.0635	43.2827	49.1313	0.764888	0.407929	49.4233	65.0618	48.727	54.404	38.3734	28.0305	0.184178	22.196	0.407985	0.0627423	0.978272		LOC701147
F6TXN0-S144	F6TXN0	S	144	0.116438	0.0966201	3.8989	1.37065	0.207433	0.839078	0.810022	0.0597572	0.771171	0.537492	0.392143	0.414041	0.761509	0.167017	0.39917	0.442566	0.0822671	0.161807	0.545389	0.263155	0.594612	0.468814	0.887382		LOC701559
F6TXN0-S28	F6TXN0	S	28	1.21578	1.86541	7.01746	3.36622	2.95108	0.953258	3.31136	1.52402	4.0846	2.56486	0.761942	0.622875	2.83365	3.57078	4.78309	3.72917	0.0823396	1.15015	0.235158	0.489216	0.131186	0.00794434	1		LOC701559
F6TXN0-S108	F6TXN0	S	108	32.8935	45.0107	61.3468	46.417	73.5324	40.4166	68.5978	57.0465	53.8862	58.6959	1.26453	0.257914	12.8477	10.4263	10.1342	11.1361	4.45088	1.95688	6.57442	4.32739	0.388592	0.0127567	1		LOC701559
F6VAK2-S1529	F6VAK2	S	1529	0.229103	0.441258	0.143343	0.271235	0.718792	0.168642	0.240369	0.272557	0.349765	0.350025	1.29049	0.604521	1.18507	0.614057	1.40185	1.06699	0.322323	0.502609	0.251037	0.358656	0.336137	0.0453545	0.997534		LOC701688
F6UWV3-S156	F6UWV3	S	156	0.262956	0.528393	0.133124	0.308158	0.473814	0.144839	0.0547323	0.390383	0.391454	0.291044	0.944465	0.904806	0.984042	0.535526	1.68643	1.06867	1.16389	0.676613	0.151838	0.664115	0.621442	0.414222	0.999999		LOC701759
F6UWV3-S60	F6UWV3	S	60	0.211303	0.660989	0.587174	0.486488	0.927601	0.0895278	0.136835	0.576908	0.598816	0.465938	0.957757	0.932513	0.38724	0.591334	0.116181	0.364918	0.089812	0.137565	0.744166	0.323848	0.887452	0.87824	0.902904		LOC701759
F7DZQ9-S62	F7DZQ9	S	62	0.294991	0.0794775	0.129953	0.168141	0.0811202	0.287639	0.175433	0.148223	1.19798	0.378079	2.24859	0.483141	7.93494	0.0767973	17.3754	8.46237	0.0815714	0.115781	0.23639	0.144581	0.0170852	0.171591	1		LOC701977
F7GPE6-S14	F7GPE6	S	14	1.28039	1.35634	2.22805	1.6216	1.26001	0.850582	0.193612	0.212429	0.542326	0.611791	0.377277	0.0275966	1.37181	0.830049	1.47336	1.22507	0.886946	0.681661	0.167408	0.578672	0.472358	0.09178	1		LOC702025
F7GPE6-S112	F7GPE6	S	112	0.317189	0.241696	1.26438	0.607754	1.00845	0.701781	1.24376	0.598038	0.36533	0.783472	1.28913	0.598997	2.23526	1.17391	3.63268	2.34728	3.57724	1.11884	1.04134	1.91247	0.81476	0.711722	0.993621		LOC702025
F7GPE6-S116	F7GPE6	S	116	0.343812	0.475539	0.72538	0.51491	0.339913	0.77145	1.636	0.516347	0.301679	0.713078	1.38486	0.577936	1.58093	1.1555	9.39412	4.04352	0.864479	0.642819	0.206335	0.571211	0.141266	0.265579	1		LOC702025
F7GPE6-S358	F7GPE6	S	358	3.3384	4.89897	4.31492	4.1841	2.29104	2.64681	1.55468	0.145124	3.49368	2.02627	0.484277	0.0394209	15.5323	9.605	12.6107	12.5827	8.13384	4.67885	0.25724	4.35664	0.346241	0.0447396	1		LOC702025
F7EBK3-S4492	F7EBK3	S	4492	0.918872	2.11695	1.17169	1.4025	1.74844	0.776132	2.31273	1.52871	0.84674	1.44255	1.02855	0.934472	1.09075	1.3745	1.1716	1.21228	1.46413	0.093457	0.386597	0.648062	0.534581	0.255185	1		LOC703619
F7EBK3-S4708	F7EBK3	S	4708	1.50645	1.57397	3.97003	2.35015	2.15183	1.52945	0.439085	1.38351	1.92693	1.48616	0.63237	0.269845	0.801592	1.4231	0.110233	0.778308	0.196889	0.248945	0.215469	0.220434	0.283223	0.215478	0.879597		LOC703619
F7HJV5-S80	F7HJV5	S	80	0.0919506	0.199498	0.16966	0.153703	0.382518	0.33424	0.364	0.0771808	0.194633	0.270514	1.75998	0.201558	0.28659	0.172859	0.286011	0.248487	0.964962	0.975042	0.164778	0.701594	2.82347	0.169937	0.998397		LOC703813
A0A5F7ZTS1-S246	A0A5F7ZTS1	S	246	3.36817	32.637	19.5771	18.5274	15.2565	9.12867	5.71873	5.23531	63.0178	19.6714	1.06175	0.944967	0.190891	0.948332	0.685467	0.60823	1.35681	0.15026	1.77162	1.09289	1.79684	0.415885	0.781395		LOC703843
A0A5F7ZTS1-S310	A0A5F7ZTS1	S	310	5.32682	1.75318	1.32488	2.80163	2.99015	2.21625	2.26219	1.84468	3.52285	2.56722	0.916333	0.824269	0.071583	1.5577	0.344072	0.657785	0.34357	0.0623649	1.34755	0.584495	0.888581	0.908772	0.910648		LOC703843
A0A5F7ZTS1-S413	A0A5F7ZTS1	S	413	8.64757	6.95719	7.6194	7.74139	17.3094	6.60363	4.50846	7.41562	19.1831	11.0041	1.42146	0.448879	0.904284	4.83995	0.137493	1.96058	0.288135	0.604384	0.322265	0.404928	0.206535	0.346702	0.988543		LOC703843
A0A5F7ZTS1-S432	A0A5F7ZTS1	S	432	0.150787	0.894554	0.918265	0.654535	0.114723	0.121763	0.0535021	0.136649	1.52466	0.390259	0.596238	0.55326	0.0962244	0.575907	0.991948	0.554693	0.133873	0.12643	0.377519	0.212607	0.383288	0.276352	1		LOC703843
A0A5F7ZTS1-S737	A0A5F7ZTS1	S	737	0.370191	6.17015	8.12371	4.88802	5.97598	2.90255	4.56252	2.56237	2.59941	3.72057	0.761161	0.565972	0.059206	2.25976	0.102522	0.807162	0.316958	0.424517	0.261477	0.334318	0.414189	0.55141	1		LOC703843
F6YWI5-S277	F6YWI5	S	277	38.9277	72.8908	80.0528	63.9571	98.2255	66.2355	60.6192	69.0136	49.8318	68.7851	1.07549	0.745232	5.34152	9.30755	5.79945	6.81617	5.33192	12.5088	10.5159	9.4522	1.38673	0.347522	1		LOC703934
F6YWI5-S280	F6YWI5	S	280	9.0081	6.02635	5.77508	6.93651	7.76181	7.54568	1.9043	5.31638	3.34151	5.17394	0.745899	0.342159	1.08224	0.78299	1.98876	1.28466	0.143041	2.64089	1.89716	1.56036	1.21461	0.754871	0.997819		LOC703934
F7DV33-T130	F7DV33	T	130	0.840405	2.20126	2.54323	1.86163	3.28686	1.90561	1.60844	1.25337	0.103939	1.63164	0.876458	0.779137	0.0688909	0.123264	0.274537	0.155564	0.579592	0.63121	0.128373	0.446391	2.8695	0.164491	1	40S ribosomal protein S8	LOC703957
F6Z2X1-S1074	F6Z2X1	S	1074	0.638487	0.243814	0.129041	0.337114	0.122621	0.0204234	0.19338	0.170961	0.0625213	0.113981	0.338109	0.113963	0.801184	0.224455	1.40493	0.81019	0.761363	0.728879	0.434597	0.641613	0.791929	0.660782	0.999487		LOC703990
F6Z2X1-S334	F6Z2X1	S	334	0.143202	0.150915	0.743177	0.345765	0.227262	0.143495	0.280722	0.436258	0.175372	0.252622	0.730618	0.582919	1.32322	1.82439	0.0429523	1.06352	0.174138	1.9043	2.85864	1.64569	1.5474	0.57233	1		LOC703990
F6VS26-S294	F6VS26	S	294	0.33755	0.245944	0.0857723	0.223089	0.323895	5.90412	1.21067	1.04405	1.65435	2.02742	9.08794	0.222039	0.336834	0.198367	0.238156	0.257786	0.538442	1.74237	2.5144	1.5984	6.20051	0.08062	0.999897		LOC704478
F7HC88-S31	F7HC88	S	31	1.41912	0.922618	1.91587	1.4192	4.25719	2.04791	2.34872	2.73783	1.71377	2.62108	1.84687	0.103309	0.833237	1.48988	0.403822	0.908981	1.3545	1.57927	4.22158	2.38512	2.62395	0.20391	0.999922		LOC704497
F7HC88-S10	F7HC88	S	10	0.999774	0.880998	0.414907	0.765226	0.978389	0.773907	1.06797	1.07619	0.0782702	0.794946	1.03884	0.919405	1.47872	2.55103	0.947286	1.65901	2.96939	0.172107	0.538148	1.22655	0.739324	0.686681	0.943967		LOC704497
A0A5K1TZG0-S2	A0A5K1TZG0	S	2	51.0267	22.187	34.9049	36.0395	29.8336	37.6709	48.7171	31.2594	0.158965	29.528	0.819322	0.617145	1.23584	3.81574	1.01564	2.02241	5.85497	4.97862	14.6372	8.49028	4.19811	0.114339	0.999695		LOC705045
F6YUZ0-S5	F6YUZ0	S	5	52.0637	28.8248	41.8823	40.9236	29.4985	33.2749	27.014	9.17605	51.8988	30.1724	0.737287	0.338807	10.4502	14.1921	21.1087	15.2503	11.3871	4.0601	17.9138	11.1203	0.729186	0.461456	1		LOC705065
F6YUZ0-S17	F6YUZ0	S	17	63.7564	38.8062	43.5987	48.7204	35.8892	39.0132	36.5271	13.1737	59.2203	36.7647	0.754605	0.327767	27.0734	24.9088	51.8212	34.6011	27.1398	18.2775	33.3564	26.2579	0.758874	0.437263	1		LOC705065
F6YUZ0-S908	F6YUZ0	S	908	0.64826	0.216544	0.29068	0.385161	0.126295	0.203043	0.129924	0.115436	0.474001	0.20974	0.54455	0.234955	0.367103	0.165811	0.0446271	0.192514	0.376693	0.246788	0.263533	0.295671	1.53585	0.371204	0.952658		LOC705065
F6YUZ0-S1049	F6YUZ0	S	1049	6.62024	3.26092	10.2722	6.71777	7.47188	4.67491	3.29773	2.77897	6.26432	4.89756	0.729045	0.372699	7.40277	0.162936	3.25205	3.60592	0.821921	2.13777	0.0866819	1.01546	0.281608	0.30075	0.999994		LOC705065
F6YUZ0-S192	F6YUZ0	S	192	3.05362	4.27649	4.07784	3.80265	6.95269	2.24546	2.0772	1.11569	1.96572	2.87135	0.755092	0.534141	1.36554	0.4525	1.19615	1.00473	1.33122	1.0734	0.643175	1.01593	1.01115	0.975645	1		LOC705065
H9Z0C1-T12	H9Z0C1	T	12	1.25334	1.63024	2.55557	1.81305	1.9804	2.03703	2.2674	1.31864	1.98578	1.91785	1.0578	0.776579	0.499309	0.807417	0.605483	0.637403	1.44692	1.36581	1.65677	1.48983	2.33735	0.00243341	1		LOC705126
F7HAP8-S48	F7HAP8	S	48	9.2213	14.1829	13.6361	12.3468	18.046	9.28466	10.6422	7.96225	5.07766	10.2025	0.826334	0.515982	0.671564	0.84447	0.510453	0.675496	1.39024	1.41386	2.39323	1.73244	2.5647	0.0372822	1	Histone H4	LOC705352
F7HAP8-T81	F7HAP8	T	81	2.19836	3.22315	2.84189	2.75447	3.87659	1.56735	3.22499	1.25782	3.39687	2.66472	0.967418	0.906507	0.284188	0.17984	0.204187	0.222739	0.458335	0.250606	1.11769	0.608877	2.73359	0.216351	0.992186	Histone H4	LOC705352
F6WIQ0-S7	F6WIQ0	S	7	4.91489	11.0202	19.3411	11.7587	16.5342	9.55459	16.8056	18.7856	3.8416	13.1043	1.11443	0.789352	39.7924	22.9258	34.9418	32.5534	34.516	20.7181	0.177361	18.4705	0.567391	0.275734	1		LOC705771
F7HNW3-S657	F7HNW3	S	657	0.545007	0.568826	0.076416	0.39675	0.132184	0.0814762	0.455103	3.05954	0.241973	0.794055	2.0014	0.623865	0.773555	0.285878	0.184032	0.414488	0.49385	0.262614	0.575	0.443821	1.07077	0.892924	0.999078		LOC706349
F7HNW3-S804	F7HNW3	S	804	3.03642	0.0672419	0.991954	1.36521	2.96157	2.83311	4.26282	3.69858	1.20832	2.99288	2.19226	0.134038	0.051441	0.118178	1.09509	0.421568	1.06559	0.792243	1.93661	1.26481	3.00026	0.155458	0.840898		LOC706349
F7BGN5-S96	F7BGN5	S	96	0.923488	1.89366	2.1949	1.67068	1.73263	1.33373	1.37107	0.796119	1.18353	1.28342	0.768198	0.305076	4.71326	6.73364	4.18316	5.21002	8.10111	4.42153	20.2057	10.9094	2.09393	0.303455	1		LOC706686
F6TX76-S449	F6TX76	S	449	1.30166	0.726714	1.94934	1.32591	1.3393	0.699054	0.0796176	0.482224	0.701039	0.660246	0.497959	0.126169	0.531825	0.45106	1.00934	0.664075	0.194592	0.249678	0.375085	0.273119	0.411277	0.0984532	0.785732		LOC706849
[truncated: 3,121 more rows]
