# Supplementary material for: Proteomic and phosphoproteomic profiling of COVID-19-associated lung and liver injury: a report based on rhesus macaques
Source: Signal Transduct Target Ther. 2022 Jan 28;7:27. doi: 10.1038/s41392-022-00882-7 (PMC8795284; doi:10.1038/s41392-022-00882-7)
Supplement: Supplementary file 14 — Table S13 [file 41392_2022_882_MOESM14_ESM.xlsx]

## Sheet: ttest
Phosphosites	C1_lung	C2_lung	C3_lung	C_average	V1_lung	V2_lung	V3_lung	V4_lung	V5_lung	V_average	ratio V_to_C	t test	Amino acid	Localization prob	Proteins	Positions within proteins	Protein names	Gene names	Sequence window
F6UM19-S32	0.0803432	0.0827946	0.142611	0.101916	0.511196	0.525681	0.640372	0.382049	0.0797221	0.427804	4.19761	0.0450079	S	0.995258	F6UM19	32		KRIT1	PKNTASLNSREYRAKSYEILLHEVPIEGQKK
A0A1D5Q0N7-S440	21.4859	36.3314	28.3943	28.7372	51.2718	56.4239	48.5027	41.3661	70.1686	53.5466	1.86332	0.0132472	S	1	A0A1D5Q0N7	440		ARHGEF6	LFPNVLLMLSASPRMSGFIYQGKLPTTGMTI
F7AC39-S249	0.0758877	2.05854	4.26118	2.13187	8.654	8.92171	7.73988	3.0544	14.6543	8.60486	4.0363	0.0482041	S	1	F7AC39	249		XAF1	SPRGDRTAYDILRRCSQCGILLPLPILNQHQ
A0A5F7ZUP7-S1169	0.0549744	0.454996	0.112277	0.207416	0.573129	0.965556	0.804493	0.441159	0.634935	0.683855	3.29702	0.0203848	S	1	A0A5F7ZUP7	1169			KGQEVCVKIEPIPGESPKMFGRHFEATDILV
A0A5F7ZUP7-S135	1.27967	1.26337	2.83438	1.79247	3.14231	7.9156	9.56087	4.21315	4.99229	5.96484	3.32772	0.0440558	S	0.98669	A0A5F7ZUP7	135		EIF5B	DSKSKKTAKPKVEMYSGSDDDDDFNKLPKKA
A0A1D5Q178-S273	0.145925	0.461854	0.546419	0.384733	0.0736889	0.071339	0.0519664	0.0759326	0.0895218	0.0724897	0.188416	0.0129206	S	0.998204	A0A1D5Q178	273		TLE2	GKVPICVPARRDLVDSPASLASSLGSPLPRA
F6T213-S1388	0.113471	0.278755	1.0047	0.465642	0.0562035	5.21806	5.11612	4.17821	4.529	3.81952	8.2027	0.041275	S	1	F6T213	1388		TRIP12	IERYLVVRVREDDEDSDDDGSDEEIDESLAA
F6T213-S1393	0.198358	0.0870656	1.0047	0.430041	0.239312	5.21806	5.11612	4.17821	4.529	3.85614	8.96691	0.0337093	S	1	F6T213	1393		TRIP12	VVRVREDDEDSDDDGSDEEIDESLAAQFLNS
F7G3L4-S104	4.73164	9.32333	8.84537	7.63345	16.7475	15.5989	14.5035	10.6238	12.4539	13.9855	1.83214	0.0127061	S	0.999461	F7G3L4	104		HNRPH1	NNVEMDWVLKHTGPNSPDTANDGFVRLRGLP
F7BHE9-S298	0.492294	0.816588	0.7357	0.681527	1.57403	0.863259	1.40624	1.22513	1.82118	1.37797	2.02188	0.0220906	S	0.891603	F7BHE9	298	Transketolase	TKT	HASDRIIALDGDTKNSTFSEIFKKEHPDRFI
F7BHE9-S248	2.05755	4.35759	5.36475	3.92663	7.00882	4.78909	10.2113	13.5283	10.2985	9.16721	2.33463	0.0489719	S	1	F7BHE9	248	Transketolase	TKT	SKKKILATPPQEDAPSVDIANIRMPSLPSYK
A0A1D5Q1I4-S79	1.46618	0.151622	2.88062	1.49947	6.47976	2.68531	7.96897	4.8481	10.7285	6.54213	4.36295	0.0385244	S	1	A0A1D5Q1I4	79			MTEEEVEMLVAGHEDSNGCINYEELVRMVLN
F7HCR3-S83	0.0648526	0.0458926	0.132943	0.0812294	0.482286	0.402699	0.38841	0.406704	0.283893	0.392798	4.83567	0.000539035	S	1	F7HCR3	83		HSD17B12	EELAKRGMKVVLISRSQDKLDQVSSEIKEKF
H9Z5A5-S351	0.421845	0.923121	1.03131	0.792093	1.99893	1.33031	1.19485	2.00849	1.82814	1.67214	2.11104	0.0164205	S	1	H9Z5A5	351	S-(hydroxymethyl)glutathione dehydrogenase	ADH5	MSKKIKVDEFVTHNLSFDEINKAFELMHSGK
A0A1D5Q225-S263	0.0960795	0.0915803	0.0738646	0.0871748	0.212707	2.16087	2.14274	1.29776	1.90456	1.54373	17.7084	0.0248953	S	0.99999	A0A1D5Q225	263		PARP12	VPQGTSERKDSSGSVSPNTLSQEEGDQICLY
H9ZFW1-S543	1.70436	1.18676	1.50854	1.46655	1.23001	0.587001	0.727555	0.659916	0.197136	0.680323	0.463893	0.0188467	S	0.995268	H9ZFW1	543		TBC1D5	QLNKGQSSKNISSSPSVESLPGGREFTGSPP
F6QIP2-S366	7.07642	5.1106	6.7468	6.31128	16.3397	11.3023	17.7842	17.0764	14.0148	15.3035	2.42479	0.00153907	S	1	F6QIP2	366		MGEA5	EDSTVSIQIKLENEGSDEDIETDVLYSPQMA
A0A1D5Q257-S396	0.278702	1.83663	1.40201	1.17245	0.707462	0.0548801	0.0970211	0.0532775	0.135624	0.209653	0.178816	0.0436419	S	1	A0A1D5Q257	396			HSSGAQTPDSLSREGSPAPLEPEPGAAQPKL
F7HAV4-S184	0.264196	0.44848	0.195428	0.302701	0.494623	0.401012	0.726192	0.507952	0.8024	0.586436	1.93734	0.048969	S	0.999986	F7HAV4	184		TMPO	AENTRQNGSNDSDRYSDNEEDSKIELKLEKR
A0A1D5Q2E6-S1116	3.99566	1.74227	1.69005	2.47599	8.44714	3.43629	6.58443	6.37818	4.02775	5.77476	2.3323	0.0487864	S	1	A0A1D5Q2E6	1116			NATEEVWIPGEGHPESPEPKEQRGLAEGASG
F6ZJK0-S167	1.2204	0.854891	0.789543	0.954944	0.552505	0.501012	0.325347	0.397976	0.491389	0.453646	0.47505	0.00419057	S	0.999986	F6ZJK0	167			SSTPEVKPLKSLLGDSAPTLHLNKGTPSQSP
F6ZJK0-S253	0.899208	0.877189	0.452615	0.743004	0.527276	0.298116	0.319803	0.375742	0.183593	0.340906	0.458821	0.0212107	S	0.99932	F6ZJK0	253			VNANFAHFDNFPKSSSADFGTFNTSQSHQTA
F7HIW4-S269	0.324411	0.188066	0.0455815	0.186019	0.568585	0.923576	0.914846	0.379418	0.61032	0.679349	3.65203	0.0177089	S	1	F7HIW4	269		SPATS2L	SERKYDEELGKAARFSCDIEQLKAQIMLCGE
F6YZH9-S540	0.118914	24.0808	20.1264	14.7754	40.2813	28.6624	26.6541	37.2747	47.052	35.9849	2.43547	0.0283334	S	1	F6YZH9	540		PHLDB2	ALLSPDTRYRCHRKDSLPDADLASCGSLTQS
F6YZH9-S936	0.417257	0.433962	0.798854	0.550024	0.363354	0.0894869	0.185652	0.172595	0.385801	0.239378	0.435213	0.0402387	S	0.990839	F6YZH9	936		PHLDB2	YLSDTLPRKKTSTSISPHFSSATMGRSITPK
A0A1D5Q2R6-S333	0.453147	0.364491	0.0643003	0.29398	0.819875	0.563554	0.649837	0.41835	0.869333	0.66419	2.25931	0.0382093	S	0.999923	A0A1D5Q2R6	333			GVFMRVSEVKPTYRNSITVPYKVWAKFGHTF
A0A1D5RDQ5-S841	9.72988	5.26489	9.92383	8.3062	4.64643	1.49486	1.2935	2.61017	1.29865	2.26872	0.273136	0.00507985	S	0.999998	A0A1D5RDQ5	841		SPECC1L	QVPNPAAAAIPRTPLSPSPMKTPPAAAVSPM
F7G3Y4-S1426	0.0795517	0.0697511	0.0432917	0.0641981	1.87527	2.13226	1.84274	1.30567	0.97986	1.62716	25.3459	0.00142127	S	1	F7G3Y4	1426		CEP152	GDGSCKHLHSLPRNVSPEFVPCEGEGGFGLH
A0A5F8AQA8-S876	0.104522	0.108616	0.0930764	0.102071	0.164753	0.289766	0.221012	0.312109	0.212104	0.239949	2.3508	0.00869556	S	0.798609	A0A5F8AQA8	876		LRRK2	SSKLQSHMRHSDSISSLASEREYITSLDLSA
A0A5F8AQA8-S835	0.533768	9.83486	11.4701	7.27959	28.1188	29.0658	49.8534	22.523	58.3169	37.5756	5.16177	0.019751	S	0.999526	A0A5F8AQA8	835		LRRK2	AVLQRCSPNLQRHSSSLGPIFDHEDLLRRKR
F7B6T8-S608	0.233627	0.0870679	0.0694707	0.130055	0.27687	0.571415	0.285025	0.22278	0.451193	0.361456	2.77925	0.0499976	S	1	F7B6T8	608		WDR70	AYSKTQPKTMFAQVESDDEEAKNEPEWKKRK
F7HSV9-S236	0.228075	4.41515	7.84168	4.16164	14.0148	9.62415	9.15015	7.63947	9.36415	9.95854	2.39294	0.0357873	S	0.999169	F7HSV9	236	Malate dehydrogenase	MDH1	TVQQRGAAVIKARKLSSAMSAAKAICDHVRD
F7GJI3-S424	0.262097	0.423326	0.559925	0.415116	0.815845	0.734617	1.07724	0.587405	1.44526	0.932072	2.24533	0.0496757	S	1	F7GJI3	424		ZNF641	RKHHLDRHLLTHQGQSPRNSWDKGTSVF___
F6Z2N4-S587	0.599412	0.0763245	0.102102	0.25928	0.646886	1.04416	0.784447	0.674239	1.15101	0.860148	3.31745	0.0168737	S	0.999797	F6Z2N4	587		FAM178A	TTGKPPALSKGLRSQSSDYTEHVHPGTYTNT
A0A1D5Q486-S943	0.345785	0.589315	0.423414	0.452838	0.233812	0.239497	0.0959077	0.158952	0.0684863	0.159331	0.35185	0.00574891	S	0.999216	A0A1D5Q486	943		ZC3H13	ESSRMRAQDIIGHHQSEDRETSDRAHDENKK
A0A1D5Q486-S1366	0.551179	0.522145	0.187861	0.420395	0.199662	0.138756	0.158345	0.118763	0.069713	0.137048	0.325998	0.0197054	S	0.999807	A0A1D5Q486	1366		ZC3H13	KRRDLDRERERLISDSVERDRDRDRDRTFES
A0A1D5Q486-S1240	1.02991	1.19586	0.891564	1.03911	0.0853327	0.388738	0.284811	0.724849	0.520297	0.400806	0.38572	0.00669219	S	0.999684	A0A1D5Q486	1240		ZC3H13	KRVLHSGSRDREKTKSLEITGERKSRIDQLK
F6PZF5-S981	9.37152	4.3241	10.7782	8.15794	2.89207	2.19082	1.02446	2.64783	3.35079	2.4212	0.29679	0.00939033	S	1	F6PZF5	981		TNS1	KQPAEPPAPLRRRAASDGQYENQSPEATSPR
F6PZF5-S1351	3.2518	1.68128	1.11494	2.01601	0.05326	0.582331	1.42646	0.117492	0.710587	0.578026	0.286718	0.0455582	S	0.911704	F6PZF5	1351		TNS1	YQVSGLHNNVATTPGSPSLGRHPGTHQGNLA
F6PZF5-S1274	17.8272	25.1785	19.0482	20.6847	6.80587	5.25865	7.00143	6.48451	15.8285	8.2758	0.400093	0.00651862	S	0.999998	F6PZF5	1274		TNS1	SPQARHRTVGTNTPPSPGFGRRAINPSMAAP
A0A1D5RFS6-S931	59.6444	31.2258	46.7484	45.8728	78.1465	54.5095	92.9211	60.2394	81.8164	73.5266	1.60283	0.0484127	S	1	A0A1D5RFS6	931		PLXNC1	VGVTRHKSKELSRKQSQQLELLESELRKEIR
A0A5F8AIS9-S614	0.390326	0.202515	0.238415	0.277086	0.168678	0.125582	0.20017	0.1521	0.0522404	0.139754	0.504372	0.0429155	S	0.777523	A0A5F8AIS9	614		PTPRM	MDTHNLNGRSVSSPSSFTMKTNTLSTSVPNS
A0A5F7ZEW2-S1027	0.843138	0.34748	0.494786	0.561801	1.88888	1.94546	1.58715	0.98585	0.866283	1.45473	2.5894	0.0310852	S	0.975649	A0A5F7ZEW2	1027		RAPGEF2	DVAQTGGHKKRVRRSSFLNAKKLYEDAQMAR
A0A5F8AB25-S1788	11.2022	17.6848	19.354	16.0803	9.5501	9.29725	9.43146	9.4049	8.63316	9.26337	0.576069	0.00975923	S	0.999929	A0A5F8AB25	1788		WNK1	AFLSRDVDDGSGSPHSPHQLSSKSLPIQNLS
G7NCH3-S284	0.353486	0.644512	0.8122	0.603399	1.59061	1.03498	1.22251	0.827216	1.14313	1.16369	1.92855	0.0277949	S	1	G7NCH3	284		EHD1	KLFEAEEQDLFKDIQSLPRNAALRKLNDLIK
A0A5F7ZI04-S38	0.725841	1.12995	0.0732919	0.643027	2.35828	2.29045	2.838	1.98277	2.7471	2.44332	3.79972	0.00108467	S	1	A0A5F7ZI04	38		PPIP5K2	HFFHHADEDDEEEDDSPPERQIVVGICSMAK
A0A1D5Q5B4-S16	2.02199	5.62973	3.04401	3.56524	0.879012	0.383225	0.700572	0.0964589	0.867444	0.585342	0.16418	0.0103237	S	0.823792	A0A1D5Q5B4	16			MGLLPKLGAPQGSDASSSRAGRCARSVFGNI
A0A1D5QG96-S450	0.214171	0.274307	0.341916	0.276798	0.18046	0.080271	0.0868462	0.0906124	0.0638886	0.100416	0.362776	0.00372204	S	0.761293	A0A1D5QG96	450		AKAP1	APPKTYVSCLNSPLSSPIKDSKPKISAHHIS
F7GPC5-S314	0.477119	0.817926	0.922481	0.739175	0.439804	0.289411	0.411167	0.534134	0.0843392	0.351771	0.475897	0.0346988	S	0.99843	F7GPC5	314		BCAS1	KAETKKDPEDTGAEKSPTTSADLKSDKANFT
F6QP55-S273	1.29931	0.241363	0.198767	0.579812	1.90601	1.99962	2.39052	1.39538	1.14194	1.7667	3.04701	0.0242084	S	0.983993	F6QP55	273		STXBP3	MKEISSTKKATEGKTSLSALTQLMKKMPHFR
A0A1D5Q7E7-S156	0.0889592	0.31979	0.0784887	0.162413	0.516069	0.719005	0.792364	0.271015	0.48088	0.555867	3.42256	0.0275885	S	1	A0A1D5Q7E7	156	Eukaryotic translation initiation factor 3 subunit H	EIF3H	RLTPKLMEVCKEKDFSPEALKKANITFEYMF
F7EWB6-S374	50.5018	62.4633	49.602	54.189	0.151525	0.104699	0.0698531	0.101934	0.145882	0.114779	0.00211812	1.97922e-06	S	0.941232	F7EWB6	374			ETRGQWAQKLVMEFQSKMEKWHEETGLKPPW
A0A1D5Q6M1-S2875	1.25868	0.664017	0.639096	0.85393	0.116424	0.128337	0.205714	0.171823	0.148305	0.15412	0.180484	0.00338239	S	0.97042	A0A1D5Q6M1	2875		DCHS1	AAPGPMSQAAPLASGSLQKVGREPPSPPPSE
F7GCT2-S745	11.7714	6.99378	8.32025	9.02848	22.6246	13.0659	17.3723	11.8609	17.2736	16.4395	1.82084	0.0352545	S	1	F7GCT2	745		MAP1S	ARRSASPHDVDLCLVSPCEFEHRKAVPMAPA
A0A1D5Q735-S122	0.410968	0.443826	0.175318	0.343371	0.135162	0.136107	0.0947187	0.0470899	0.111459	0.104907	0.305522	0.0108339	S	0.798302	A0A1D5Q735	122		HSF1	KTPANVAPLVSRPLSSSPLVRVKEEPPSPPQ
A0A1D5Q735-S123	0.148463	0.124977	0.12671	0.133383	0.857854	0.490119	0.784462	0.458568	0.282915	0.574784	4.30926	0.0215232	S	0.996384	A0A1D5Q735	123		HSF1	TPANVAPLVSRPLSSSPLVRVKEEPPSPPQS
F7BIB4-S892	15.8708	19.8161	14.6209	16.7692	26.2209	32.413	36.4367	22.4187	23.158	28.1295	1.67744	0.0245048	S	1	F7BIB4	892		PWP2	VSKQRGTKRSLEPLGSEEEEEASEDDSLHLL
F7BIB4-S899	15.8708	19.8161	14.6209	16.7692	31.4169	32.413	36.4367	22.4187	23.158	29.1687	1.73941	0.0176947	S	1	F7BIB4	899		PWP2	KRSLEPLGSEEEEEASEDDSLHLLGGGGRDS
F7H449-S585	0.596552	0.548593	0.405832	0.516992	0.187048	0.12231	0.106194	0.0832649	0.111774	0.122118	0.236209	0.00017143	S	0.918572	F7H449	585		NEDD4L	GLALPPPPASPGSRTSPQELSEELSRRLQIT
A0A1D5QPQ0-S503	12.0936	7.83014	5.25135	8.39169	6.52396	0.940997	2.14948	4.73149	3.19481	3.50815	0.418051	0.0466731	S	1	A0A1D5QPQ0	503		ABLIM3	WTYHGSPKVPRARRFSSGGEEDDFDRSMHKL
A0A1D5QPQ0-S388	1.21904	1.36929	1.98399	1.52411	1.21792	0.388017	0.654691	0.617066	1.0061	0.776758	0.509648	0.0287373	S	0.999999	A0A1D5QPQ0	388		ABLIM3	SPGYIDSPTYSRQGMSPTFSRSPHHYYRSGP
F7F970-S1081	0.0787635	0.0910636	0.0875164	0.0857812	0.445541	0.2949	0.211977	0.115187	0.305442	0.274609	3.20128	0.0414523	S	0.831812	F7F970	1081		TRPS1	SPIEKYMRPAKHPNYSPPGSPIEKYQYPLFG
F7EW03-S1177	0.796236	0.259243	0.64947	0.568316	0.0560794	0.159388	0.199802	0.433475	0.21023	0.211795	0.372671	0.0470613	S	1	F7EW03	1177		ZNF638	HIFNSDLEKKEAEIISPKTALLPSDSVFIEE
A0A5F7ZWX6-S1303	7.08067	17.2172	11.2878	11.8619	32.9406	19.8067	30.2024	22.4399	33.1714	27.7122	2.33624	0.00998674	S	1	A0A5F7ZWX6	1303	Kinesin-like protein	KIF1B	VRGEENLAGWRPRGDSLILEHQWELEKLELL
A0A5F7ZWX6-S1270	0.27368	0.481541	0.156545	0.303922	0.939403	1.17185	1.6285	0.906942	1.30688	1.19072	3.91783	0.00338453	S	0.999999	A0A5F7ZWX6	1270	Kinesin-like protein	KIF1B	TGIYELSLCKMSDTGSPGMQRRRRKILDTSV
A0A1D5Q924-S941	6.47835	9.15246	10.5121	8.71432	10.5811	13.8703	17.2697	15.6335	12.3211	13.9351	1.59911	0.0270862	S	1	A0A1D5Q924	941			RSSEPVQHEESIRKPSPEPRAQMRRAASSDQ
A0A1D5Q951-S576	6.75788	5.45555	9.18126	7.13156	13.5928	9.58857	10.5849	10.9805	9.94232	10.9378	1.53372	0.0215534	S	1	A0A1D5Q951	576		MDM1	AAGIKTVDPLPLREDSEDNIPRFTEATLPVS
A0A1D5QNA4-S78	0.744799	2.10283	1.3178	1.38848	0.14249	0.596292	0.15216	0.0578439	0.0640621	0.20257	0.145893	0.00961857	S	0.99969	A0A1D5QNA4	78		ATF2	SKIEEPSVVETTHQDSPLPHPESTTSDEKEV
A0A1D5R388-S205	0.516565	0.797479	0.420228	0.578091	1.40111	1.07776	0.841645	1.23855	1.62769	1.23735	2.14041	0.015595	S	0.999718	A0A1D5R388	205		MON2	IIEQPILVQGNSNRRSVSTLKPCAKDAYMLF
A0A1D5Q9L9-S178	56.2382	46.7686	55.0753	52.694	133.926	87.9567	88.4325	59.6329	113.382	96.6658	1.83447	0.0410672	S	0.960294	A0A1D5Q9L9	178		PPIL4	DDPFDDPPDLLIPDRSPEPTREQLDSGRIGA
A0A1D5QIF8-S24	0.15165	0.0559333	0.0657688	0.0911175	1.10357	1.08952	0.985168	1.28935	0.950786	1.08368	11.8932	1.93111e-05	S	1	A0A1D5QIF8	24		YWHAE	AGMDVELTVEERNLLSVAYKNVIGARRASWR
A0A1D5Q9M6-S564	2.74187	0.0866031	0.11439	0.980953	6.61793	5.04716	7.10143	8.70051	11.6233	7.81806	7.96986	0.00556613	S	1	A0A1D5Q9M6	564		SASH1	NNKVGTFKFIYVDVLSEDEEKPKRPTRRRRK
A0A1D5Q9M6-S357	0.383268	0.131168	0.0959906	0.203475	0.997019	0.515828	0.361396	0.892376	0.752408	0.703805	3.45892	0.0259121	S	0.957533	A0A1D5Q9M6	357		SASH1	EMKKSLGSLSHGRTCSFGGFDLTNRSLHVGS
F6TX43-S600	0.733017	0.287628	0.605347	0.541997	1.08342	1.3165	1.85484	1.15586	2.18734	1.51959	2.80369	0.0177956	S	1	F6TX43	600		LARP1	MDGRKNTFTAWSDEESDYEIDDRDVNKILIV
F7GQI4-S585	0.916791	0.902471	0.772389	0.863884	0.818765	0.770949	0.575992	0.523077	0.596347	0.657026	0.760549	0.049574	S	1	F7GQI4	585		MAP4K4	PVRTTSRSPVLSRRDSPLQGSGQQNSQAGQR
A0A1D5QAC1-S440	0.286919	0.492861	0.540358	0.440046	0.14792	0.131655	0.0803369	0.156663	0.216352	0.146585	0.333114	0.0037107	S	0.999229	A0A1D5QAC1	440		ZMYND8	AEKKATSSHFSASEESMDFLDKSTASPASTK
A0A1D5QAC1-S407	0.334021	0.653104	0.483147	0.49009	0.288898	0.22249	0.12113	0.221162	0.116299	0.193996	0.395836	0.0103463	S	0.999534	A0A1D5QAC1	407		ZMYND8	SGGTGRRISLSDMPRSPMSTNSSVHTGSDVE
A0A1D5QAD4-S375	0.0689145	0.299774	0.0680216	0.14557	1.17891	0.578737	0.801002	0.5971	0.841552	0.799461	5.49193	0.00560873	S	1	A0A1D5QAD4	375		ALDH1A1	KEEIFGPVQQIMKFKSLDDVIKRANNTFYGL
A0A1D5QAM6-S400	9.69277	10.5543	12.8068	11.018	15.384	20.4522	17.9573	14.5245	15.714	16.8064	1.52536	0.0106384	S	1	A0A1D5QAM6	400		IWS1	EEEKVAKRKAAVLSDSEDGEKASAKKSRVVS
A0A1D5QAM6-S250	11.5569	9.38495	14.5426	11.8282	20.0177	17.1038	18.5652	17.1581	20.3219	18.6333	1.57534	0.00302891	S	0.999998	A0A1D5QAM6	250		IWS1	SDSENEELPKPRISDSESEDPPRHQATDSEN
A0A1D5QAM6-S313	0.909099	1.12824	0.832293	0.956543	2.27603	1.96172	2.33279	2.93687	3.44842	2.59117	2.70889	0.0039686	S	0.999997	A0A1D5QAM6	313		IWS1	RVSDSESEGPRKGPASDSETEDASRHKQKPE
F6VQD4-S160	0.70081	1.93753	1.61828	1.41887	2.62229	3.4067	4.17568	2.03813	2.4199	2.93254	2.06681	0.0395609	S	1	F6VQD4	160		FGFR1OP	GEGALDLSDVHPPPKSPEGKTSAQTTPSKKA
F7FU91-S90	1.07081	2.13322	1.60423	1.60275	5.04781	3.69961	5.27171	4.14463	4.04979	4.44271	2.77192	0.000860281	S	1	F7FU91	90		MAP2K4	RLRTHSIESSGKLKISPEQHWDFTAEDLKDL
A0A1D5QB11-S546	0.760925	1.48302	0.96757	1.07051	0.738531	0.130839	0.0655024	0.144471	0.539956	0.32386	0.30253	0.0197758	S	1	A0A1D5QB11	546		ZNF521	HIRQVHCDLSGSRFGSPVLGTPKEPVVEVYS
A0A1D5QMJ3-S699	3.21913	1.40321	2.43671	2.35301	0.0965191	0.142091	0.88722	2.02588	0.0391948	0.638181	0.271218	0.0356783	S	0.804007	A0A1D5QMJ3	699		PHC3	CVQPELQNNTKHADNSSDTEMEDMIAEETLE
A0A1D5QMJ3-S700	3.21913	1.40321	2.43671	2.35301	0.857234	0.0922945	0.88722	2.02588	0.11994	0.796513	0.338508	0.0425071	S	0.804007	A0A1D5QMJ3	700		PHC3	VQPELQNNTKHADNSSDTEMEDMIAEETLEE
A0A1D5QBG3-S73	14.3007	24.6329	16.2097	18.3811	44.1531	21.1881	32.7001	47.1425	45.595	38.1558	2.07582	0.030049	S	1	A0A1D5QBG3	73		SNX12	LPIFKLKESCVRRRYSDFEWLKNELERDSKI
A0A1D5QBR0-S1210	19.5629	27.726	30.0453	25.7781	18.1702	13.3068	9.07143	7.24259	6.06939	10.7721	0.417877	0.00721383	S	0.992405	A0A1D5QBR0	1210		PDS5B	KPKGSQRGRKRGHTASESDEQQWPEEKRLKE
A0A1D5QBR0-S1336	2.08135	2.8536	3.29396	2.74297	2.10927	1.49547	1.04034	1.53174	1.44944	1.52525	0.556058	0.0123225	S	0.999978	A0A1D5QBR0	1336		PDS5B	QSTPQKGRGRPSKTPSPSQPKKNVRVGRSKQ
A0A1D5QBR0-S1119	2.78295	6.60422	5.48532	4.9575	0.952316	4.16354	0.58273	2.6141	0.467735	1.75609	0.354228	0.0443423	S	0.951399	A0A1D5QBR0	1119		PDS5B	RMETVSNASSSSNPSSPGRIKGRLDSSEMDH
F7F5J3-S674	0.552527	0.262453	0.323582	0.37952	0.270153	0.0798112	0.182124	0.114733	0.101594	0.149683	0.394401	0.0273953	S	0.851199	F7F5J3	674		AFAP1L1	EQSLPVNCVSELRKRSPSIVASNQGRVLQKA
F6VUH1-S718	1.89313	6.30389	5.27828	4.49177	0.194229	1.45806	1.52951	2.71302	0.0619881	1.19136	0.265232	0.0304144	S	0.983957	F6VUH1	718		SMEK1	LTSQSSTTNLPGSPGSPGSPGSPGSPGSVPK
A0A1D5QCJ8-S93	1.06484	1.02974	0.949236	1.0146	2.75225	2.04779	3.32208	2.58204	2.60422	2.66167	2.62336	0.000935246	S	0.996193	A0A1D5QCJ8	93		CAPN1	SKTYGIKWKRPTELLSNPQFIVDGATRTDIC
F7HGB6-S837	0.211619	0.217514	0.254774	0.227969	0.100988	0.0840198	0.187151	0.0801161	0.194467	0.129349	0.567395	0.0311771	S	0.982668	F7HGB6	837		LOC694823	KKEMQELKLNSSNSASPHRWPTESYGPDSVP
F7HGB6-S796	0.123922	0.959113	0.410005	0.49768	1.32443	1.52273	0.929196	0.875239	2.06816	1.34395	2.70043	0.0477346	S	1	F7HGB6	796		LOC694823	SPTKYSLSPSKSYKYSPKTPPRWAEDQNSLL
A0A1D5QCN3-S788	0.797946	1.97722	1.69477	1.48998	0.189294	0.0703518	0.184257	0.632433	0.105381	0.236344	0.158622	0.00520047	S	0.982652	A0A1D5QCN3	788			RGDSSRSSASELRRDSLTSPEDELGTEVGDE
H9EM77-S109	0.882476	0.460185	1.11311	0.818592	0.293772	0.661035	0.282651	0.0746363	0.158131	0.294045	0.359209	0.034989	S	0.989715	H9EM77	109		ENSA	GDHIPTPQDLPQRKSSLVTSKLAGGQVE___
H9EM77-S67	0.0601481	0.0863839	0.105492	0.0840079	0.713631	0.337553	0.645564	0.533015	0.15868	0.477688	5.68623	0.0278424	S	1	H9EM77	67		ENSA	DFLMKRLQKGQKYFDSGDYNMAKAKMKNKQL
A0A1D5QCW5-S193	0.663364	0.167076	0.0578897	0.29611	1.95559	6.2018	4.09835	3.89128	5.35464	4.30033	14.5228	0.00623621	S	0.999939	A0A1D5QCW5	193		EGK_12362	SYLTPDLWKETVFTKSPYQEFTDHLVKTHTR
A0A1D5QI20-S197	0.104973	0.0430085	0.0636491	0.0705434	0.376444	0.724372	0.585732	0.149832	0.514578	0.470192	6.66528	0.0225532	S	0.998001	A0A1D5QI20	197		KDM4B	WKTTFAWHTEDMDLYSINYLHFGEPKTWYVV
A0A5F8AHM6-S1770	0.578607	0.23854	0.385363	0.400837	0.107463	0.185799	0.0648069	0.110191	0.214096	0.136471	0.340465	0.0169293	S	0.792664	A0A5F8AHM6	1770		NCKAP5	TASQRPADSTIVHSTSDPIMTARGLRPLQSR
A0A1D5QUW5-S50	1.26836	3.03281	3.06964	2.45694	1.14916	1.49877	0.534629	1.20226	0.919823	1.06093	0.431809	0.0279147	S	0.999783	A0A1D5QUW5	50	Histone acetyltransferase	MYST2	TSRRSARVTRSSARLSQSSQDSSPVRNLQSF
A0A1D5QKZ7-S271	0.0482468	0.0643649	0.0563919	0.0563345	0.296301	0.153754	0.398196	0.233958	0.198694	0.25618	4.54748	0.0124708	S	0.999999	A0A1D5QKZ7	271		FAM13A	SSWQRENSDSDEARLSPQAGRLIRQLLDEDS
A0A1D5QKZ7-S449	0.521768	0.356125	0.203581	0.360491	0.172266	0.126795	0.0881467	0.119506	0.112193	0.123781	0.343369	0.0144422	S	0.933943	A0A1D5QKZ7	449		FAM13A	LVDKAIKPSVEATLESIQRKLQEKRAESSRP
F6V2Q4-S2494	0.541613	0.808093	1.41059	0.9201	1.73103	1.64229	2.34198	1.22737	1.58017	1.70457	1.85259	0.0424935	S	1	F6V2Q4	2494			QPSQANTKKLLGTRKSFDHLISDTKAPKRQE
F7HLM5-S214	13.2709	13.7475	10.6499	12.5561	22.6163	14.6784	24.2421	20.2134	32.2681	22.8037	1.81615	0.0387273	S	1	F7HLM5	214	Phosphatase and actin regulator	PHACTR1	DPGAPVKLPCLPVKLSPPLPPKKVMICMPVG
A0A1D5QDQ5-S1617	1.3841	2.0045	1.22844	1.53901	0.0945572	0.0700371	0.0580363	0.139973	0.049835	0.0824877	0.0535977	0.000160446	S	0.980163	A0A1D5QDQ5	1617		CHD1	SDWQMDHRASSSGPRSPLDQRSPYGSRSPFE
A0A1D5QQQ6-S91	0.0636941	0.0832455	0.0663041	0.0710812	0.204908	0.222909	0.0832579	0.152675	0.159872	0.164724	2.31741	0.0286693	S	1	A0A1D5QQQ6	91		ACTN1	RLAKPERGKMRVHKISNVNKALDFIASKGVK
F6RXL4-S375	1.72454	0.937875	1.40126	1.35456	3.61524	1.97603	3.37996	2.80665	5.19816	3.39521	2.50651	0.0311348	S	0.999992	F6RXL4	375		BAIAP2	KAIFSHAAGDNSTLLSFKEGDLITLLVPEAR
F6RXL4-S472	0.490476	0.536621	0.928928	0.652008	0.117747	0.231993	0.186767	0.465253	0.0940451	0.219161	0.336132	0.0182311	S	0.999245	F6RXL4	472		BAIAP2	AFPAQTTSGFKQRPYSVAVPAFSQGLDDYGA
A0A1D5R808-S30	25.2884	7.32984	16.7471	16.4551	10.7254	5.96194	4.75501	4.3762	6.39278	6.44227	0.391505	0.0494266	S	1	A0A1D5R808	30		SH3BP5L	QGELRPEVAEDEVPRSPVAEEPGGGGSSSSE
A0A1D5QEK5-S686	0.145966	0.158574	0.197026	0.167189	0.15412	0.0556175	0.0933728	0.094713	0.0519871	0.089962	0.538087	0.0286983	S	1	A0A1D5QEK5	686		KIAA1217	VEAVRFLKEEPHKLDSLLKRVRSMTDILTLL
A0A5F8ABE1-S244	6.00317	7.69383	10.3779	8.02498	27.833	19.3556	24.9451	20.46	19.208	22.3603	2.78634	0.00116089	S	1	A0A5F8ABE1	244		ERLIN2	FQHAIEVGSTNVRIGSIIFGERDYSKKPTPD
A0A1D5QF42-S1966	12.2356	5.54146	6.10067	7.95926	6.32143	2.61979	2.49374	3.13048	0.174804	2.94805	0.370392	0.0496847	S	1	A0A1D5QF42	1966		MYO18A	MVTKYQKRKNKLEGDSDVDSELEDRVDGVKS
A0A1D5QF42-S145	1.05841	0.910709	1.51948	1.16287	0.609237	0.0818864	0.0456058	0.955206	0.044705	0.347328	0.298682	0.0275176	S	0.999499	A0A1D5QF42	145		MYO18A	QNSQMIVKRFSFSQRSRDESASETSTPSEHS
A0A1D5QF42-S149	0.818361	0.912796	1.38388	1.03835	0.0782939	0.355976	0.105938	0.156673	0.0761287	0.154602	0.148893	0.000907399	S	0.78948	A0A1D5QF42	149		MYO18A	MIVKRFSFSQRSRDESASETSTPSEHSAAPS
A0A1D5QF42-S83	0.623347	0.519855	0.288485	0.477229	0.210762	0.232028	0.380906	0.11358	0.155044	0.218464	0.457776	0.0338016	S	0.98211	A0A1D5QF42	83		MYO18A	IKVASGSDLHLTDIDSDSNRGSIILDSGHLS
A0A1D5QF51-S556	0.457138	0.369606	0.136858	0.3212	0.136757	0.115969	0.0692167	0.151124	0.123083	0.11923	0.371201	0.0312829	S	0.990592	A0A1D5QF51	556			LSPLRAASDPLLSSVSPAVSKASSRRSSFSM
A0A5F7ZIM8-S981	0.048887	0.109685	0.084362	0.0809781	0.159469	0.367039	0.188929	0.15068	0.230619	0.219347	2.70872	0.04328	S	0.999926	A0A5F7ZIM8	981		PHKA1	EFGVERSVRPTDSNVSPAISIHEIGAVGATK
A0A1D5QFJ1-S671	2.0552	5.39799	0.174473	2.54255	5.75288	7.27196	8.13911	4.94173	6.08779	6.43869	2.53237	0.0276223	S	0.999986	A0A1D5QFJ1	671		VCPIP1	TEKLKQEQKGQPRTVSPSTIRDGPSSAPATP
A0A1D5QVS6-S65	0.0901036	0.277164	0.12837	0.165213	0.25273	0.254208	0.470632	0.474616	0.552371	0.400911	2.42664	0.0435923	S	0.858081	A0A1D5QVS6	65		LOC722263	LEDGRTLSDYNIQKESTLHLVLRLRGGMQIF
A0A1D5QFP2-S294	3.21379	5.82381	2.3158	3.78447	2.35375	2.18532	1.42211	1.08491	1.46626	1.70247	0.449857	0.0466509	S	1	A0A1D5QFP2	294			KRRAPAPPPPQPPPPSPLIPNRTEDKEENRK
A0A1D5RE26-S234	4.97706	5.00479	6.65261	5.54482	10.6187	12.1872	18.2559	16.8012	13.1322	14.199	2.56077	0.0044577	S	0.998717	A0A1D5RE26	234		SAFB	DILGETCKSEPVKEESSELEQPFAQDTSSVG
A0A5F7ZWE8-S253	0.0847405	0.25397	0.123986	0.154232	1.47665	1.48544	1.37052	1.14149	0.820401	1.2589	8.16237	0.000673689	S	0.965995	A0A5F7ZWE8	253		SH3GL1	GGFPCTTAPKIAASSSFRSSDKPIRTPSRSM
F7AFL1-S108	1.37614	6.92049	6.51551	4.93738	14.4196	9.6074	22.0798	18.4301	13.1123	15.5298	3.14536	0.0154469	S	1	F7AFL1	108	Ubiquitin carboxyl-terminal hydrolase	USP14	ELKDALKRYAGALRASGEMASAQYITAALRD
F7AFL1-S457	1.17497	1.65239	1.61453	1.48063	5.54212	6.6716	4.59161	4.22494	5.88987	5.38403	3.63631	0.000628693	S	1	F7AFL1	457	Ubiquitin carboxyl-terminal hydrolase	USP14	VLLYGPRRVEIMEEESE______________
A0A5K1UN35-S339	0.662287	0.735488	0.0947942	0.497523	0.0504345	0.149993	0.20337	0.107472	0.0715128	0.116556	0.234274	0.0464858	S	0.912979	A0A5K1UN35	339		SPRYD3	IMGCGIMFPRDYILDSEGDSDDSCDTVILSP
A0A5K1UN35-S343	0.662287	0.735488	0.177045	0.52494	0.111922	0.054156	0.0437823	0.0795978	0.136063	0.0851041	0.162122	0.0148147	S	0.807722	A0A5K1UN35	343		SPRYD3	GIMFPRDYILDSEGDSDDSCDTVILSPTARA
A0A1D5QVV7-S191	0.38572	0.189828	0.123101	0.232883	1.64261	2.10048	2.44458	2.00062	1.38898	1.91545	8.22496	0.000538277	S	1	A0A1D5QVV7	191		ERC1	ESKLSSSMNSIKTFWSPELKKERALRKDEAS
A0A1D5QGW6-S400	1.84227	2.63116	2.51427	2.32923	1.00051	1.07118	0.376557	1.0174	1.42799	0.978728	0.420193	0.00340191	S	1	A0A1D5QGW6	400		ABLIM1	TSGYDDKQERQSLGESPRTLSPTPSAEGYQD
A0A1D5QH18-S974	0.907923	1.19949	0.153048	0.753488	5.57029	4.36856	3.09022	3.21397	6.00507	4.44962	5.90537	0.00416939	S	0.967842	A0A1D5QH18	974			PSSQWPRPKPDGEDTSGEEDADDCPGDRENR
F6TYT5-S203	0.0792358	27.6683	1.91212	9.88654	28.3861	41.5596	73.2471	42.3659	30.6867	43.2491	4.37454	0.0370904	S	0.999676	F6TYT5	203		GORASP1	APLHDALPPGPTLEDSPSLETGSRQSDYMEA
A0A1D5QH68-S327	5.69105	8.0743	9.29497	7.68677	9.11418	13.3618	16.2145	14.1294	15.6862	13.7012	1.78244	0.0172705	S	1	A0A1D5QH68	327			CVDSITALKAVERADSPSEHGPRKSYSLGSI
H9FQ52-S195	0.387412	0.319533	0.252913	0.319953	0.111662	0.180084	0.0615729	0.134723	0.189743	0.135557	0.423678	0.00470727	S	0.999996	H9FQ52	195		CRIP2	GILFGPKGVNTGAVGSYIYDRDPEGKVQP__
A0A1D5QHY2-S175	1.79186	1.18451	1.42122	1.46586	0.507742	0.801621	1.01077	0.780313	1.0401	0.828109	0.564929	0.0126678	S	1	A0A1D5QHY2	175		TJP1	SASRERSLSPRSDRRSVASSQPAKPTKVTLV
A0A1D5QI02-S448	0.408914	0.843711	0.592259	0.614961	0.144524	0.180122	0.0497133	0.0972818	0.0797076	0.11027	0.179312	0.00202186	S	0.936139	A0A1D5QI02	448			RWHQPPPSPLPLRESSPKKEETVAIPSWRDH
A0A1D5QI32-S129	0.588625	1.17167	1.42551	1.06194	0.865935	0.043111	0.176423	0.418108	0.44627	0.389969	0.367225	0.0419138	S	1	A0A1D5QI32	129		FAM131B	EWQGWGKTPAVQPQHSHEAVRRDTDAYSDLS
A0A1D5QI68-S1761	0.337351	0.602239	0.821039	0.586877	0.14125	0.353604	0.251304	0.192128	0.341594	0.255976	0.436167	0.0291089	S	1	A0A1D5QI68	1761		LOC706392	ELAPGQETGTNSRGRSPSPIGVGSEMCREEG
F7H3U6-S337	0.254179	0.21557	0.138827	0.202859	0.402355	0.405266	0.423051	0.343601	0.496378	0.41413	2.04147	0.00211476	S	1	F7H3U6	337		LUC7L2	KRRSSKERFRDQDLASCDRDRSSRDRSPRDR
A0A1D5QIB8-S406	27.3218	61.1762	62.9238	50.4739	70.9251	72.09	107.411	102.48	90.5502	88.6913	1.75717	0.0269917	S	1	A0A1D5QIB8	406			QEDPEQLPEPEAHEVSESEGEDRPVAEEEIL
A0A1D5QIH8-S191	3.7925	3.27729	3.01633	3.36204	5.21415	5.00413	7.90174	8.99772	10.2798	7.47951	2.2247	0.0255678	S	1	A0A1D5QIH8	191		EHBP1L1	SVKPSDVGNLDDFAESDEDEAHGPGAPEARA
A0A1D5QIH8-S704	25.2803	32.7686	95.6692	51.2394	0.151584	0.111742	0.0661983	7.10495	4.66045	2.41898	0.0472095	0.0248354	S	0.81432	A0A1D5QIH8	704		EHBP1L1	AESEMLGTQETEVEASRVPETEAKRTEAKIL
A0A1D5QII8-S479	0.313895	0.0821465	0.0912422	0.162428	0.997862	0.883674	1.67735	1.00458	0.664556	1.0456	6.43733	0.00900889	S	0.988295	A0A1D5QII8	479		MYO9B	TGAALTPTEERRISFSTSDVSKLLPSPAKAQ
A0A1D5QIJ6-S3098	1.23533	1.59986	1.28304	1.37274	1.04672	0.667893	0.702563	1.0253	0.884003	0.865295	0.63034	0.00918821	S	0.999986	A0A1D5QIJ6	3098		SRCAP	GGGPGLAKRGRLQPPSPLGPEGSVEESEAEA
A0A1D5QIJ6-S3114	1.23533	1.59986	1.28304	1.37274	1.04672	0.667893	0.702563	1.0253	0.884003	0.865295	0.63034	0.00918821	S	0.999999	A0A1D5QIJ6	3114		SRCAP	PLGPEGSVEESEAEASGEEEEGDGTPRRRPG
F6ZFY9-S899	0.055143	0.286066	0.0345249	0.125245	0.676105	0.512417	0.163475	0.558894	0.547796	0.491737	3.92622	0.0300057	S	0.978316	F6ZFY9	899		SLTM	GRAGAGMITQHSSNASPINRIVQISGNSMPR
H9YY65-S67	1.0766	0.689438	2.69213	1.48606	0.497954	0.434741	0.347445	0.0924549	0.0998795	0.294495	0.198172	0.0417632	S	0.999706	H9YY65	67		C18H18orf25	ISSMPCLLMELRRDSSESQLASTESDKPTTG
A0A1D5QIX4-S1014	1.34836	2.87992	0.821007	1.68309	0.0294041	0.105511	0.100887	0.284186	0.0476773	0.113533	0.0674549	0.013632	S	1	A0A1D5QIX4	1014		PER1	AGAGGPGSSAGPPPPSEEAAEPEARLVEVTE
A0A1D5QIX4-S27	0.336428	0.603673	0.698743	0.546281	0.184935	0.0506572	0.273233	0.0826551	0.0752871	0.133354	0.244112	0.00530743	S	1	A0A1D5QIX4	27		PER1	GDPRPGESFCPGGVPSPGPPQHRPCPGPSLA
A0A1D5QIZ4-S274	26.7472	23.6346	26.7336	25.7051	21.14	12.2542	19.3891	23.4759	12.6506	17.782	0.691767	0.0441711	S	0.990981	A0A1D5QIZ4	274			DSCERRFLGGPARPPSPSPSPSPVPAPPPGP
A0A1D5QJ24-S322	1.74906	3.06619	2.03109	2.28211	0.132599	0.811401	1.46629	0.697411	1.97036	1.01561	0.445032	0.049597	S	0.99927	A0A1D5QJ24	322		GIT1	LSSPTDNLELSLRSQSDLDDQHDYDSVASDE
A0A1D5QJ24-S332	9.85657	10.8223	8.00131	9.56006	8.27422	4.17736	4.35164	4.46317	5.40337	5.33395	0.557941	0.0118754	S	0.999983	A0A1D5QJ24	332		GIT1	SLRSQSDLDDQHDYDSVASDEDTDQEPLRST
F7AIB6-S232	2.07004	2.42884	2.17495	2.22461	3.1201	3.03763	4.05041	3.41014	4.00073	3.52381	1.58401	0.0046156	S	1	F7AIB6	232		MAP3K3	ADSPSFRKSRMSRAQSFPDNRQEYSDRETQL
A0A1D5QJ68-S211	0.930456	0.44908	0.497136	0.625557	0.103996	0.238862	0.209358	0.278108	0.512473	0.26856	0.429313	0.0473002	S	0.999928	A0A1D5QJ68	211		LOC719596	LGLLGALMAEDGVRGSPPVPSGPPMEEDGLR
A0A5F8AT46-S342	2.12226	2.07608	1.4947	1.89768	2.92785	2.2281	3.36833	3.94755	4.60359	3.41508	1.79961	0.0362241	S	0.975705	A0A5F8AT46	342		DNMBP	CLENSLGVEEQRHETSDHEAEEPDRIISEAP
A0A1D5QJA8-S729	0.12593	0.100221	0.0361338	0.0874283	0.135039	0.802318	1.4107	0.921901	1.24323	0.902638	10.3243	0.0326459	S	0.879958	A0A1D5QJA8	729		RALGAPB	SHSRTNSGISSTSGGSTEPTTPDSERPAQAL
F7FQM7-S191	0.0326244	0.157771	0.0950595	0.0951517	0.633397	0.742991	1.0078	0.408534	0.930299	0.744605	7.82544	0.0042126	S	1	F7FQM7	191	Apolipoprotein A-I	APOA1	ARAHVDALRTHLAPYSDELRQRLAARLEALK
F7GLI4-S200	2.96892	2.36528	3.11063	2.81494	1.87136	2.40549	1.27088	2.42882	1.5525	1.90581	0.677034	0.0401571	S	0.999444	F7GLI4	200		BUD13	HDSPDPSPPRRARRDSSDISTTRRVHNNSPD
A0A1D5QJR4-S6	5.0509	6.91525	2.7771	4.91442	8.54502	7.65069	10.9448	8.68372	7.30146	8.62514	1.75507	0.0225921	S	1	A0A1D5QJR4	6			__________MASAVSPANSPAVLLQPRWKR
A0A1D5QJR4-S10	1.71956	2.94572	0.0826219	1.58263	3.07898	3.05866	3.73755	3.6647	2.65014	3.23801	2.04596	0.0469909	S	1	A0A1D5QJR4	10			______MASAVSPANSPAVLLQPRWKRVVGW
A0A1D5QK38-S301	0.191394	0.0523081	0.135432	0.126378	0.760615	0.851291	1.34724	0.89649	0.396575	0.850442	6.72934	0.0123378	S	0.994041	A0A1D5QK38	301		RAF1	ESASPSALSSSPNNLSPTGWSQPKTPVPAQR
F7H131-S74	0.405828	0.577128	0.665969	0.549642	0.984743	1.32542	1.243	0.900135	0.623349	1.01533	1.84725	0.0386883	S	1	F7H131	74	Adenylate kinase 2, mitochondrial	AK2	IRRITGRLIHPKSGRSYHEEFNPPKEPMKDD
A0A5F7ZZ56-S4	3.70056	4.77208	7.67154	5.38139	8.38011	7.78809	13.305	16.479	10.9218	11.3748	2.11373	0.0412302	S	0.980549	A0A5F7ZZ56	4		MME	____________MGRSESQMDITDINTPKPK
A0A5F8ARQ2-S56	0.170173	0.0506621	0.207253	0.142696	0.397446	0.350646	0.309711	0.449886	0.379337	0.377405	2.64482	0.00234538	S	1	A0A5F8ARQ2	56			TENDHINLKVAGQDGSVVQFKIKRHTPLSKL
A0A1D5QLA7-S189	440.08	283.487	669.842	464.47	715.584	885.483	1168.48	924.169	742.943	887.332	1.91042	0.0205105	S	0.999472	A0A1D5QLA7	189		LSP1	RTPSPLILEGTIEHSSPPLSPTTKLIDRTES
A0A5F7ZD54-S310	6.1019	5.20583	5.45883	5.58885	0.208813	1.38703	0.119598	0.101529	4.83267	1.32993	0.237961	0.0132756	S	0.878099	A0A5F7ZD54	310			NLPPLPSLPPPPLPSSPPPSSVNRRLWTGRQ
A0A1D5QLL7-S1664	0.0774342	0.768752	0.891596	0.579261	0.138933	0.0936223	0.0342157	0.159327	0.044577	0.0941349	0.162509	0.041739	S	0.999334	A0A1D5QLL7	1664		MYH10	AQMKDYQRELEEARASRDEIFAQSKESEKKL
F6Z5L0-S754	44.0758	31.7864	16.3556	30.7393	55.0038	38.8641	52.2577	58.9538	48.2985	50.6756	1.64856	0.036351	S	0.999995	F6Z5L0	754		ESYT2	HISAKEPTPSIASDISLPIATQELRQRLRQL
A0A1D5REI0-S204	1.9362	1.15349	1.05774	1.38247	0.631958	0.38611	0.132307	0.606024	0.84984	0.521248	0.37704	0.0161981	S	0.999984	A0A1D5REI0	204		LIMCH1	DSLSPPRHGRDDSFDSLDSFGSRSRQTPSPD
A0A1D5REI0-S192	6.38795	11.1251	12.9827	10.1653	5.92828	3.60047	4.5717	3.2412	7.25754	4.91984	0.483985	0.0238679	S	1	A0A1D5REI0	192		LIMCH1	SGYIDCWDSERSDSLSPPRHGRDDSFDSLDS
A0A1D5REI0-S303	72.613	51.1713	71.4738	65.086	31.8837	34.1881	34.2545	38.9975	0.209766	27.9067	0.428766	0.0129839	S	0.987422	A0A1D5REI0	303		LIMCH1	KAEREEYRKSWSTATSPLGGERPFSFPETIE
A0A1D5REI0-S813	0.87891	0.89833	0.362502	0.713248	0.574651	0.2366	0.144399	0.175589	0.253096	0.276867	0.388178	0.0376591	S	0.999983	A0A1D5REI0	813		LIMCH1	WQDDLARWKSRRRSVSQDLIKKEEERKKMEK
F7GCN1-S2190	0.0837701	0.165354	0.269256	0.172793	0.429132	0.617221	0.390064	0.550137	0.294402	0.456191	2.6401	0.0165517	S	1	F7GCN1	2190		FLNA	DYEVSVKFNEEHIPDSPFVVPVASPSGDARR
F7GCN1-S2198	44.4568	64.3646	33.2357	47.3524	126.939	110.081	146.404	158.785	124.41	133.324	2.81557	0.000638851	S	0.979161	F7GCN1	2198		FLNA	NEEHIPDSPFVVPVASPSGDARRLTVSSLQE
F7GCN1-S509	0.0856186	0.339862	0.486118	0.303866	0.895914	0.820741	0.573174	1.01359	0.470537	0.754791	2.48396	0.0302606	S	1	F7GCN1	509		FLNA	GPSQAKIECDDKGDGSCDVRYWPQEAGEYAV
F7GCN1-S2051	33.7505	68.3725	42.7512	48.2914	144.174	90.0361	71.0036	116.014	92.0204	102.65	2.12563	0.0256388	S	0.999433	F7GCN1	2051		FLNA	KIPEISIQDMTAQVTSPSGKSHEAEIVEGEN
F7GCN1-S845	1.63477	2.25818	1.42261	1.77185	8.05729	5.44337	4.1181	8.30922	7.47103	6.6798	3.76995	0.00430072	S	0.999854	F7GCN1	845		FLNA	YGGDPIPKSPFSVAVSPSLDLSKIKVSGLGE
A0A1D5QM62-S133	1.19424	3.25931	0.20218	1.55191	10.4618	8.14909	6.93926	5.35041	9.53472	8.08706	5.21103	0.00320084	S	0.996406	A0A1D5QM62	133			IQEAKAPSPSINRQTSIETDRVSKEFIEFLK
F7CUH4-S301	0.514212	0.818375	1.52753	0.953371	1.36453	1.90268	2.23172	2.43593	2.35757	2.05848	2.15916	0.017679	S	0.999999	F7CUH4	301		KDM5C	TSPKTFLESKEELSHSPEPCTKMTMRLRRNH
A0A5F8AJ32-S3850	0.0760574	0.165599	0.089266	0.110308	0.823844	0.635583	0.43861	0.377845	0.373983	0.529973	4.8045	0.0122028	S	0.977803	A0A5F8AJ32	3850		MYCBP2	DAEPTPEQEEKALLSSPEGEEKATSDADLKE
A0A5F8AJ32-S2707	2.15493	3.55172	1.69703	2.46789	1.12341	1.41845	0.428074	0.811879	1.38595	1.03355	0.4188	0.0238523	S	0.999982	A0A5F8AJ32	2707		MYCBP2	SDAAKLRSDSHSRSLSPNHNTLQTLKSDGRM
A0A1D5QPS6-S52	0.26083	0.301376	0.343718	0.301975	0.298439	0.191661	0.177644	0.18536	0.180742	0.20677	0.684725	0.0358673	S	0.911261	A0A1D5QPS6	52		VGLL4	VASALSSHRTGPPPISPSKRKFSMEPGDEDL
A0A1D5QN32-S2645	7.4412	4.60913	1.99279	4.68104	0.171695	0.102178	0.0972458	3.99217	0.0743451	0.887526	0.1896	0.0495841	S	0.993004	A0A1D5QN32	2645		DST	SERECTNILEGDESDSLTDYDIVGGKESFTA
A0A1D5QN45-S122	0.122824	0.104839	0.190697	0.139453	0.279275	0.235695	0.343862	0.250021	0.202357	0.262242	1.8805	0.016229	S	1	A0A1D5QN45	122		HS1BP3	ELAGSPELLEFLGTRSPGAAGLTSRDSSVLD
F7C3Q4-S97	0.0385355	0.107346	0.0786955	0.0748589	0.570395	0.701964	0.506497	0.148305	0.329178	0.451268	6.02825	0.027237	S	0.985988	F7C3Q4	97		KCNAB2	EVVLGNIIKKKGWRRSSLVITTKIFWGGKAE
A0A1D5QNI6-S399	0.0674024	1.16761	0.175192	0.470068	0.107949	4.77894	4.65011	4.06159	4.48093	3.61591	7.6923	0.0404089	S	0.998304	A0A1D5QNI6	399		MAD1L1	AILGSYDSELTSAEYSPQLTRRMREAEDMVQ
A0A1D5R405-S1829	2.68603	2.67043	1.30171	2.21939	0.721156	1.59742	0.866056	1.45619	1.10421	1.14901	0.517713	0.0376056	S	1	A0A1D5R405	1829			LPDGRFHLPPRIHRASDPGLPAEEPKEKSSR
F6W233-S657	4.51446	5.75684	3.84237	4.70455	5.84253	7.32709	7.97096	7.60741	5.82837	6.91527	1.46991	0.0230477	S	1	F6W233	657		MCCC1	TPLVEFEEEESDKRESE______________
F7HPC8-S1156	0.351142	0.194758	0.275511	0.273804	0.591039	0.444802	0.673527	0.32474	0.790101	0.564842	2.06294	0.0439942	S	1	F7HPC8	1156		LOC710830	VNEQLQARIKSLEKDSWRKASRSAAESALKH
F7GZ13-S1972	0.0562783	0.13449	0.0971936	0.0959872	0.281702	0.162884	0.148603	0.218439	0.157535	0.193833	2.01936	0.0396659	S	0.991416	F7GZ13	1972		FLNC	LNVGTSTDVSLKITESDLSQLTASIRAPSGN
A0A1D5QPN8-S735	0.148391	0.102699	0.0893803	0.11349	0.297021	0.172883	0.276634	0.295079	0.211457	0.250615	2.20825	0.0084967	S	0.987062	A0A1D5QPN8	735		DENND3	VEISTFRNIEEVRSASTAFLLRRIPALKIKV
A0A1D5QPT8-S204	0.893751	1.7994	1.32778	1.34031	0.177609	0.167762	0.174335	0.587269	0.100607	0.241516	0.180194	0.00268802	S	0.96774	A0A1D5QPT8	204		GPM6A	EDIKSKEEQELHDIHSTRSKERLNAYT____
A0A1D5QPY7-S404	0.952355	1.18719	0.472891	0.870812	0.339749	0.216784	0.40351	0.702947	0.132197	0.359037	0.412302	0.044195	S	1	A0A1D5QPY7	404			VVEHLVSHHSPQRTESPGIPVRISLI_____
F7FFE3-S13	0.0863169	1.7841	0.126087	0.665501	3.81552	3.56942	2.69466	3.22516	2.6382	3.18859	4.79126	0.00266876	S	0.999861	F7FFE3	13		COPE	___MAPPAPGPASGGSGEVDELFDVKNAFYI
A0A1D5QQF5-S606	0.283182	0.305795	0.269943	0.286307	0.23038	0.163898	0.163248	0.175272	0.0552123	0.157602	0.550466	0.0158374	S	0.991959	A0A1D5QQF5	606		LOC717608	SKPVDENHQQDGDEDSLVSRFYTNPIAKPIP
F7HT44-S430	0.0988927	0.335421	0.227182	0.220499	0.179376	2.27994	2.00813	2.78834	1.92395	1.83595	8.32634	0.0337874	S	0.987068	F7HT44	430		MTA3	GLKMPTQSEEEKLSPSPTTEDPRVRSHVSRQ
A0A1D5QQK5-S230	1.89657	2.0411	3.70848	2.54871	1.72901	1.29987	1.24663	1.11755	1.13977	1.30656	0.512636	0.0327227	S	1	A0A1D5QQK5	230			RGSIVDTEEEKEEEESDEDFANHSDNDQNRH
A0A1D5QQM9-S258	10.3452	7.86951	5.47417	7.8963	21.7836	29.3091	53.7263	27.4312	32.3957	32.9292	4.1702	0.0146149	S	1	A0A1D5QQM9	258		YTHDC1	GSDEKKKERKRARGISPIVFDRSGSSASESY
F7A5B2-S926	3.70083	8.52163	7.00717	6.40988	2.34738	0.563273	1.719	2.02301	1.08918	1.54837	0.24156	0.00496803	S	1	F7A5B2	926		DOCK9	RSYVKYAYKAEPYVASEYKTVHEELTKSMTT
A0A1D5QR61-S1380	0.275882	0.320849	0.233308	0.276679	0.0905492	0.102705	0.105886	0.0890765	0.0693616	0.0915158	0.330765	9.91686e-05	S	0.775513	A0A1D5QR61	1380			HNIELVDSRLLLPGSSPSSPEDEVKDREGDV
F6ZDX2-S322	2.32677	1.74066	2.06488	2.04411	1.68924	0.813076	0.883192	1.18504	1.00685	1.11548	0.545705	0.00872655	S	0.995857	F6ZDX2	322		CD44	ASKSQEMVHLVNKEPSETPDQFMTADETRNL
A0A5F7ZVR2-S572	13.0356	9.36323	9.26504	10.5546	7.29155	6.71512	6.05058	7.32925	9.26437	7.33017	0.694499	0.0314597	S	1	A0A5F7ZVR2	572		INADL	PFTLVCCRRLFDDEASVDEPRCTETSLPEME
F6ZL95-S87	0.0851937	0.115794	0.124994	0.108661	0.582444	0.590987	0.533771	0.374169	0.608082	0.537891	4.95019	0.000303146	S	1	F6ZL95	87	Peptidyl-prolyl cis-trans isomerase	TRIM5	RHVANIVEKLREVKLSPEEGQKVDHCARHGE
A0A1D5QRX2-S938	0.413167	0.0352428	0.31392	0.25411	1.02352	2.4704	2.39941	0.982493	1.13819	1.6028	6.30752	0.0266373	S	0.999935	A0A1D5QRX2	938			NAPERVVERRRRPRDSPTLSNSGIRATSRTA
A0A1D5QSB7-S368	0.138645	0.101671	0.0771644	0.105827	0.0962759	1.75463	3.45454	2.25321	3.01928	2.11559	19.9911	0.0418931	S	0.927924	A0A1D5QSB7	368		TBC1D23	DEEEYDTDEIDSSSMSDDDRKEVVNIQTWIN
G7NEE5-S102	36.687	18.2904	56.6308	37.2027	64.6248	90.4151	61.1551	67.7854	83.4872	73.4935	1.97549	0.0170202	S	1	G7NEE5	102		CLNS1A	EEESKEPVADEEEEDSDDDVEPITEFRFVPS
I2CY73-S67	0.401231	0.529399	0.0784774	0.336369	0.559867	1.03086	1.00936	1.23853	0.6991	0.907545	2.69806	0.023966	S	1	I2CY73	67		HARS2	KPNFIIKIPKGTRDLSPQHMVVREKILDLVI
A0A1D5R4Y9-S68	1.82797	2.06164	0.134176	1.34126	3.9175	3.90328	2.79757	3.18901	1.92511	3.1465	2.34592	0.0351482	S	1	A0A1D5R4Y9	68			DCENEEDNSYNRGGLSPANDTGAKKKKKKQK
A0A1D5QU15-S516	13.7505	23.2987	22.4682	19.8391	16.4187	10.3744	12.3534	7.34559	6.86005	10.6704	0.537847	0.0296762	S	1	A0A1D5QU15	516		THOC1	DEDEEDNDALLKENESPDVRRDKPVTGEQIE
A0A1D5QUC0-S910	2.06534	1.0248	0.656475	1.24887	5.07783	3.26551	3.57476	3.35736	2.20226	3.49554	2.79897	0.0171114	S	1	A0A1D5QUC0	910		ITPR3	MLQAYEDPGGKNVRRSIQGVGHMMSTMVLSR
A0A1D5QUG5-S113	0.204923	0.170257	0.34243	0.239203	0.156611	0.12374	0.0698321	0.121382	0.138305	0.121974	0.509917	0.0342721	S	1	A0A1D5QUG5	113			RQAIENCERRQTEPVSPVLKRIKRCLRSEAP
A0A5K1V4R1-S160	7.53115	5.03849	0.253014	4.27422	8.68382	11.478	9.57327	16.4155	10.7411	11.3783	2.66209	0.0244392	S	1	A0A5K1V4R1	160		MIER1	RRCKYFDTNSEVEEESEEDEDYIPSEDWKKE
A0A5F7ZUE4-S80	0.45607	0.79183	0.876674	0.708191	0.151279	0.182309	0.0987839	0.476976	0.162963	0.214462	0.302831	0.00886347	S	0.999996	A0A5F7ZUE4	80		CCDC9	NVAVESEKNLGPSRRSPGTHRPPGASKGGRT
A0A5F7ZHY5-S166	1.63169	1.78025	1.23766	1.54987	0.0618325	0.763553	0.268854	0.615584	1.21694	0.585353	0.37768	0.016479	S	0.999999	A0A5F7ZHY5	166			GSRGALGEKEDRGEYSPGTALPSLRGCYHEG
A0A1D5QV70-S293	0.578173	0.848632	0.299286	0.575364	1.47941	0.944982	1.33169	1.02291	1.268	1.2094	2.10197	0.0112215	S	1	A0A1D5QV70	293	Aldehyde dehydrogenase	ALDH3A2	DYERIINLRHFKRILSLLEGQKIALGGETDE
A0A1D5RJI5-S2	0.592942	0.122135	0.186041	0.300372	1.35108	1.44119	1.85331	1.32966	0.793781	1.3538	4.50708	0.00557528	S	1	A0A1D5RJI5	2		UGP2	______________MSQDGASQFQEVIRQEL
A0A1D5R7L3-S904	1.47849	1.79362	2.08752	1.78654	1.27658	1.28826	0.145822	1.23967	0.529961	0.896058	0.50156	0.0395608	S	1	A0A1D5R7L3	904			EKTPQVRAALAPAKESPRKGAAPAPPGKTGP
A0A1D5R7L3-S1109	2.19737	9.22307	7.23084	6.21709	2.01945	2.29302	1.20264	1.94375	2.42901	1.97758	0.318087	0.0341812	S	0.959833	A0A1D5R7L3	1109		TCOF1	RSRGADSAVGTLPATSPQSTPVQAKGTNKLR
A0A1D5QWE9-S108	23.8415	41.3858	24.8466	30.0246	67.1334	33.4925	78.9776	69.6005	49.5234	59.7455	1.98988	0.042571	S	1	A0A1D5QWE9	108		PRKAB2	SGSFNNWSTKIPLIKSHNDFVAILDLPEGEH
G7MTV5-S627	4.72748	9.79837	8.25577	7.59387	4.87241	2.27004	3.06695	3.41801	4.5716	3.6398	0.479307	0.0207807	S	1	G7MTV5	627		EGK_16792	PSTSVSAYDQVKAPASPGAGNPPGTPKGKRE
A0A1D5QWJ5-S720	1.9762	2.27209	1.61206	1.95345	1.02655	1.22493	0.665181	1.3198	0.584611	0.964214	0.493595	0.00625709	S	1	A0A1D5QWJ5	720		LOC702808	MPMVTQSDLRSVRLRSVSKSEPEDDIESPDC
A0A1D5QWJ5-S722	2.25773	1.35784	1.61206	1.74254	1.02655	0.758895	0.665181	1.53461	0.584611	0.913969	0.524503	0.0333766	S	1	A0A1D5QWJ5	722		LOC702808	MVTQSDLRSVRLRSVSKSEPEDDIESPDCAE
A0A1D5QWJ5-S724	3.74055	3.0771	3.24343	3.3537	2.38871	2.29326	1.36289	1.3198	1.14708	1.70235	0.507603	0.00487354	S	1	A0A1D5QWJ5	724		LOC702808	TQSDLRSVRLRSVSKSEPEDDIESPDCAEES
A0A5F7ZNG8-S902	0.519216	1.43948	1.89603	1.28491	0.0667836	0.129061	0.510142	0.32784	0.4286	0.292485	0.227631	0.0202338	S	1	A0A5F7ZNG8	902		GPATCH8	PSQRSGSRKGSWGHESPEERHSGRRDFIRSK
A0A5F7ZNG8-S542	0.873517	0.879307	1.36629	1.0397	1.34692	1.57676	1.54197	1.47325	1.96622	1.58103	1.52065	0.0252943	S	0.992224	A0A5F7ZNG8	542		GPATCH8	ACSSLNKQEPGGSHGSETEDTGRSLPSKKER
A0A1D5QWQ6-S180	0.163163	0.0516762	0.128914	0.114585	1.68655	1.77884	2.72728	2.20708	0.826949	1.84534	16.1046	0.00619196	S	0.972925	A0A1D5QWQ6	180		DCK	CNVQSTQDEFEELTTSQKNGGNVLQMMYEKP
A0A1D5QWY0-S419	0.728619	0.642971	0.643463	0.671684	0.123571	0.0542296	0.127395	0.136329	0.0962263	0.10755	0.16012	1.14046e-06	S	0.921688	A0A1D5QWY0	419		TCF4	TDSIMANRGSGAAGSSQTGDALGKALASIYS
F7GH53-S2290	0.0615143	2.84172	3.35844	2.08722	3.78508	6.054	5.75686	5.68559	5.10683	5.27767	2.52856	0.0134049	S	0.990082	F7GH53	2290		AKAP13	EKEEGDDGQDLRRTESDSGLKKQVVQSIVHL
A0A1D5QXA1-S503	0.834306	0.688015	0.741332	0.754551	0.885921	0.986864	1.15482	1.15713	0.833214	1.00359	1.33005	0.0388468	S	1	A0A1D5QXA1	503		AMFR	EGETSAQTERVPLDLSPRLEETLDFGEVEVE
A0A1D5QXB9-S1316	5.6145	3.18795	3.33076	4.0444	0.121525	0.104539	0.0609597	0.0427668	0.177052	0.101368	0.0250639	0.000473281	S	0.961393	A0A1D5QXB9	1316			VFDKRTVLEGGTASSSPVDHSALSNQSLTVR
F7HLC5-S840	6.14171	6.15057	6.53997	6.27742	5.84541	3.16245	4.41489	4.7991	3.50644	4.34566	0.692268	0.0240357	S	0.990888	F7HLC5	840			GTQVNNNNNIFERRTSLGEVSKGDTMENLDV
A0A1D5QY78-S229	0.546681	0.484088	0.452809	0.494526	0.215635	0.172444	0.387476	0.131093	0.319299	0.24519	0.495808	0.00940689	S	0.886352	A0A1D5QY78	229		APBB2	PQSSPEDGQVATVSSSPETKKDHPKTGAKTD
A0A5F7ZC85-S2033	2.50604	2.8154	0.321713	1.88105	5.84665	4.2968	2.47092	3.63929	5.11263	4.27326	2.27174	0.048255	S	1	A0A5F7ZC85	2033		TRRAP	GEGVNSVSSSIKRGLSVDSAQEVKRFRTATG
F7D6W0-S1121	0.220544	0.26256	0.201661	0.228255	0.189069	0.158019	0.161804	0.154995	0.0897038	0.150718	0.660307	0.0228828	S	0.999989	F7D6W0	1121	Receptor protein-tyrosine kinase	ERBB2	QPEYVNQPDVRPQPPSPQEGPLSPARPTGAT
A0A5F8AF10-S718	2.4493	2.71857	4.0714	3.07976	10.9202	7.2859	11.5546	8.93026	10.5112	9.84042	3.19519	0.000818404	S	0.992985	A0A5F8AF10	718	Ubiquitin carboxyl-terminal hydrolase	USP8	PAERDREPSKLKRSYSSPDITQAIQEEEKRK
A0A5F7ZRH9-S1240	1.66463	2.01274	1.74916	1.80885	0.989493	1.50769	0.901492	1.27603	1.06998	1.14894	0.635177	0.00698615	S	0.99856	A0A5F7ZRH9	1240		KTN1	VKAAGDITVIENSDVSPETESSEKETMSVSL
A0A5F7ZRH9-S75	0.0659222	0.201013	0.103521	0.123485	0.190649	0.424557	0.355608	0.496003	0.221353	0.337634	2.73421	0.0420503	S	0.977584	A0A5F7ZRH9	75		KTN1	KKNKKKEIQNGNLHESDSESVPRDFKLSDAL
F7HTB8-S142	8.74531	13.9903	17.2996	13.3451	7.17681	7.18064	5.54981	4.32492	6.24575	6.09559	0.456767	0.00999967	S	1	F7HTB8	142		ACIN1	ERRSSRVRQARAAKLSEGSQPGEEEEDQETP
F7HTB8-S145	11.6275	16.3217	16.2032	14.7175	7.1032	8.18601	7.46514	6.54834	5.76655	7.01385	0.476566	0.000851415	S	1	F7HTB8	145		ACIN1	SSRVRQARAAKLSEGSQPGEEEEDQETPSRN
F7HTB8-S739	5.12375	2.74703	0.832969	2.90125	0.214459	0.751255	0.0481717	0.679246	0.0884765	0.356321	0.122817	0.0336284	S	0.976932	F7HTB8	739		ACIN1	KISVVSATKGVPAGNSDTEGGQPGRKRRWGA
A0A1D5QZ97-S1592	0.582064	0.544923	0.687532	0.60484	0.36284	0.357736	0.243631	0.152386	0.440667	0.311452	0.514933	0.00761026	S	1	A0A1D5QZ97	1592		ANK1	VTAEDSSLECSKAEDSDATGHEWKLEGALSE
F6SAI3-S268	1.36926	0.864339	1.55671	1.26344	0.907573	0.78969	0.901064	0.843582	0.900777	0.868537	0.687441	0.0427015	S	0.999475	F6SAI3	268	Nuclear factor 1	NFIX	YYNINQVTLGRRSITSPPSTSTTKRPKSIDD
A0A1D5R0F4-S339	12.5334	18.0528	18.5086	16.3649	33.6089	29.3531	35.8349	24.6754	32.7504	31.2445	1.90924	0.00234068	S	1	A0A1D5R0F4	339			SSGRLHKTEDGGWEWSDDEFDEESEEGKAAI
F6VIA6-S706	0.547532	0.679049	0.571522	0.599368	0.259239	0.115325	0.118046	0.0863385	0.193916	0.154573	0.257893	0.0001328	S	1	F6VIA6	706		EPS8L2	QQSGSELEELMNKFHSMNQRRGEDS______
A0A1D5R0R7-S37	0.993892	0.777354	1.10936	0.960202	1.71686	2.86233	2.14535	1.90563	2.64466	2.25497	2.34843	0.00487419	S	0.999998	A0A1D5R0R7	37	Histone H2B	EGK_14596	AQKKDGKKRKRSRKESYSVYVYKVLKQVHPD
F7D688-S315	12.0737	5.67927	8.10633	8.61975	5.15925	3.13947	2.70676	3.71174	6.59003	4.26145	0.494382	0.0393978	S	0.999007	F7D688	315		STARD8	HVPGDHKPGTFPRSLSIESLCPEDGHRLADW
F6XZK9-S127	1.41034	1.29814	1.71709	1.47519	3.13655	3.13849	4.16175	4.09245	3.53296	3.61244	2.4488	0.000462732	S	1	F6XZK9	127		DENND6A	TQFCFRFRQSSGRRVSLHCLLDQFDKDLPVY
A0A1D5R1G3-S585	0.405783	0.434432	0.132016	0.324077	0.649785	0.660167	0.555839	0.68817	0.881798	0.687152	2.12033	0.0110607	S	0.999967	A0A1D5R1G3	585		TOPORS	SPRNLSSSVRGDRVYSPYNHRHRKRGRSRSS
A0A1D5R1K8-S418	1.21062	0.65182	0.990678	0.95104	0.083151	0.0679608	0.684446	0.643671	0.105792	0.317004	0.333324	0.0296472	S	1	A0A1D5R1K8	418	Histone-lysine N-methyltransferase	LOC712416	PEPPEPGGGGGGGGPSPEREEVRTSPRPASP
A0A1D5R1T5-S338	0.601819	0.046545	0.261342	0.303235	2.48802	2.58519	4.07813	2.88363	3.7133	3.14966	10.3868	0.000636197	S	1	A0A1D5R1T5	338		TADA3	IAQGLLESEDRPAEDSEDEVLAELRKRQAEL
A0A5F7ZSQ5-S1475	0.094793	0.0708269	0.166455	0.110692	2.77898	7.69445	10.5258	2.86064	4.48375	5.66873	51.2118	0.0324834	S	1	A0A5F7ZSQ5	1475			RRPRTSSQHASRGGQSDDDEDEGVPASYHTV
F6YTC8-S791	1.86571	1.31365	1.02649	1.40195	4.32464	5.3287	1.90216	4.22812	6.33377	4.42348	3.15523	0.0233006	S	0.999377	F6YTC8	791		FILIP1L	HFSKSLRPSLNGRRISDTQVFSKEVQTEAVD
F7G5C8-S873	0.191086	0.0673289	0.132267	0.130227	0.650957	0.405682	0.382438	0.21977	0.439639	0.419697	3.2228	0.0232829	S	0.999716	F7G5C8	873		SYNE2	ESYMTRAQQLLGQRESPGQLISKYKEALIIY
F7G5C8-S6424	0.434415	0.279526	0.515266	0.409736	0.203231	0.0948331	0.126425	0.161627	0.34955	0.187133	0.456717	0.0288348	S	0.969048	F7G5C8	6424		SYNE2	SGKSISDGHSWHVPDSPSCPEHHYKQMEGDR
A0A1D5R2B3-S907	0.39991	1.14514	0.600412	0.715154	0.44792	0.0638291	0.0471624	0.0838243	0.0793458	0.144416	0.201937	0.0247224	S	0.952262	A0A1D5R2B3	907		MAP3K6	ALLGDPFLQPGKRSRSPSSPQHVPRPSDAPS
A0A1D5R2B7-S102	3.86435	4.71174	3.18615	3.92074	3.41332	2.7435	1.09503	1.96462	1.28736	2.10077	0.535808	0.0341388	S	1	A0A1D5R2B7	102			RRGQGREESREPAPASPAPSGVEIRSATGKE
A0A1D5R2B7-S653	0.589458	0.396878	0.247645	0.411327	0.0865719	0.139859	0.0531473	0.0736761	0.0406977	0.0787904	0.191552	0.00463578	S	0.97902	A0A1D5R2B7	653		DPYSL3	TRPNPPVRNLHQSGFSLSGTQVDEGVRSASK
A0A1D5R2S0-S707	0.0667238	0.340472	0.143352	0.183516	10.3218	0.0831661	5.51367	8.25447	8.28142	6.49091	35.3698	0.0373048	S	0.806949	A0A1D5R2S0	707		SRRM1	KKPPAPPSPVQSQSPSTNWSPAVPVKKAKSP
A0A1D5R2S0-S151	0.286204	0.263202	0.06532	0.204909	0.597495	1.33862	0.788919	1.42681	1.06005	1.04238	5.08705	0.00829004	S	1	A0A1D5R2S0	151		SRRM1	KTPELPEPSVKVKEPSVQEATSTSDILKVPK
A0A1D5R342-S1098	11.9976	22.4962	10.1572	14.8837	9.83036	3.06367	5.11505	7.64099	8.03013	6.73604	0.452579	0.0447635	S	0.999993	A0A1D5R342	1098		MPRIP	LKEQLKAATEALGEKSPDSATVSGYDIMKSK
A0A1D5R342-S486	52.3225	28.7318	32.7326	37.929	19.1491	7.42868	9.88216	16.9327	5.81428	11.8414	0.3122	0.00643044	S	0.983317	A0A1D5R342	486		MPRIP	EAPPAPLPDASASPLSPHRRAKSLDRRSTEP
A0A1D5R342-S740	11.68	8.60894	9.39131	9.89342	9.17443	0.828112	2.96557	2.85142	1.58919	3.48174	0.351925	0.0216942	S	1	A0A1D5R342	740		MPRIP	GPGTEDVALRMEVDRSPGLPVSDLKTHNVHV
F7FI45-S37	3.22085	4.15024	6.03845	4.46985	12.2053	10.6816	17.9282	9.67125	9.18978	11.9352	2.67016	0.0145566	S	1	F7FI45	37	Pyruvate kinase	PKM	MADTFLEHMCRLDIDSPPITARNTGIICTIG
A0A5F8AGJ3-S392	1.4622	1.1261	1.13253	1.24027	3.07548	1.75696	1.93585	3.33119	2.94568	2.60903	2.10359	0.0194686	S	1	A0A5F8AGJ3	392		ARHGAP23	SPSSPTFTFTLGRHYSQDCSSIKAGRRSSYL
A0A1D5R4K8-S314	0.0758852	0.595285	0.80366	0.49161	3.35287	1.85451	1.96495	1.97097	1.53064	2.13479	4.34244	0.0105422	S	0.999929	A0A1D5R4K8	314		GPN1	MGSVALDAGTAKDSVSPVLHPSDLILTRGTL
A0A5F8AQ15-S121	0.301344	0.148431	0.225766	0.22518	0.0621744	0.114231	0.108605	0.0847502	0.187954	0.111543	0.49535	0.0380743	S	0.999233	A0A5F8AQ15	121			SLKGKVKRERSVSVDSGEQREAGTPSLDSEA
F7B7D7-S1519	0.06468	2.36389	2.33061	1.58639	0.502498	0.0860251	0.0406121	0.0704465	0.103361	0.160589	0.101229	0.0457332	S	1	F7B7D7	1519		MYH9	TEMEDLMSSKDDVGKSVHELEKSKRALEQQV
F7B7D7-S1195	0.514945	0.693279	0.573796	0.594007	0.150857	0.171061	0.0494601	0.120501	0.380083	0.174392	0.293587	0.00235069	S	1	F7B7D7	1195		MYH9	AKTHEAQIQEMRQKHSQAVEELAEQLEQTKR
A0A1D5R675-S68	1.11135	2.69803	2.37963	2.06301	1.46906	0.336098	0.450417	0.488909	0.145689	0.578036	0.280191	0.0193827	S	1	A0A1D5R675	68			ELKRIARELAEAQDDSILK____________
A0A1D5R6C9-S2203	1.58382	0.98936	2.13965	1.57094	0.0395899	0.51529	0.34743	0.936497	0.419632	0.451688	0.287526	0.0112583	S	1	A0A1D5R6C9	2203		CIC	PGQGLENRGEPPTPPSPAPAPAVAPGGSSES
A0A1D5R6C9-S2318	1.63929	0.987444	0.794123	1.14029	0.500627	0.440437	0.446343	0.432568	0.265743	0.417144	0.365824	0.00978104	S	0.890948	A0A1D5R6C9	2318		CIC	RKNSTDLDSAPEDPTSPKRKMRRRSSCSSEP
A0A1D5R6C9-S809	0.744374	0.461309	0.251597	0.48576	0.350441	0.180476	0.169174	0.15213	0.0574699	0.181938	0.374543	0.047048	S	1	A0A1D5R6C9	809			DPGPSVRRVPAVQRDSPVIVRNPDVPLPSKF
A0A5F8ANS9-S1201	3.9286	5.42987	4.41587	4.59145	1.32052	3.19216	1.24598	3.72914	1.19291	2.13614	0.465244	0.0218062	S	1	A0A5F8ANS9	1201		SPEN	EDSERTGCSPSVRHGSFHEDEDPIGSPRLMS
A0A5F8ANS9-S1211	3.31659	4.06507	2.37094	3.25087	1.74661	1.97199	0.720404	1.22392	1.96605	1.5258	0.46935	0.0117471	S	1	A0A5F8ANS9	1211		SPEN	SVRHGSFHEDEDPIGSPRLMSVKGSPKVDEK
A0A5F8ANS9-S658	1.48138	2.64849	2.48294	2.20427	1.27623	1.01139	1.22375	1.67724	1.33175	1.30407	0.591611	0.0248162	S	1	A0A5F8ANS9	658		SPEN	ESDRDRDHERRPIERSQSPVHLRRPQSPGAS
A0A5F8ANS9-S1155	3.06276	2.87767	4.04222	3.32755	2.25238	1.9605	2.55209	1.61946	2.72174	2.22123	0.667529	0.0253685	S	0.999787	A0A5F8ANS9	1155		SPEN	LVHEVGKPPQDVTDDSPPSKKKRMDHVDFDI
A0A5F8ANS9-S190	0.152491	0.376828	0.638581	0.3893	0.729587	0.636891	0.61515	0.726573	0.663296	0.674299	1.73208	0.037544	S	1	A0A5F8ANS9	190		SPEN	ERTLQHGLYYASRSRSPNRFDAHDPRYEPRA
A0A5F8ANS9-S780	0.138109	1.11978	1.21996	0.825952	0.113401	0.202879	0.15897	0.0618183	0.19576	0.146566	0.177451	0.037058	S	1	A0A5F8ANS9	780		SPEN	SSQSSETDQENEREQSPEKPRSSNKLSREKA
A0A1D5R6F0-S425	4.01249	5.26885	6.4461	5.24248	2.49542	1.40427	1.52046	2.03541	3.85503	2.26212	0.431498	0.00888493	S	1	A0A1D5R6F0	425			PTSSIRPKETRAQRPSPAPDLAQPAAPAQAS
A0A1D5R6K0-S19	0.364481	0.21697	0.438948	0.340133	0.630128	0.479924	0.48616	0.459581	0.737257	0.55861	1.64233	0.0445987	S	0.999663	A0A1D5R6K0	19	Annexin	EGK_15751	IWVGHRGTIRDYPDFSPSVDAEAIRKAIRGI
A0A5F8AC08-S150	0.649156	0.389592	0.120414	0.386387	1.04156	1.52346	0.871033	0.684751	0.909861	1.00613	2.60395	0.0299549	S	1	A0A5F8AC08	150		CNP	RLDCAQLKEKNQWQLSADDLKKLKPGLEKDF
I0FKU8-S99	1.00421	0.120825	0.182653	0.435895	2.56246	1.39205	1.73493	1.83666	2.3768	1.98058	4.5437	0.00474897	S	0.999182	I0FKU8	99		RYBP	VEKQDKEKPEKDKEISPSVTKKNTNKKTKPK
H9ESB7-S535	1.38899	2.31992	0.0896261	1.26618	4.33122	3.89056	4.07997	3.39441	4.5043	4.04009	3.19078	0.00209416	S	0.751002	H9ESB7	535		FCHSD2	VPEKYLQFPTSNSLLSMLQSLATLDSRSHTS
F7E5A9-S1474	5.66164	5.88534	8.19516	6.58071	3.81839	5.51219	3.38272	4.70124	3.98631	4.28017	0.650411	0.0248503	S	1	F7E5A9	1474	DNA topoisomerase 2	TOP2B	PKGKGRGAKKRKASGSENEGDYNPGRKTSKT
F7E5A9-S1423	0.323135	0.0716192	0.303928	0.232894	0.0279523	0.0857226	0.107543	0.0785382	0.0610777	0.0721668	0.30987	0.0402679	S	0.83384	F7E5A9	1423	DNA topoisomerase 2	TOP2B	KVPSKTVAAKKGKPSSDTAPKPKRAPKQKKV
F7C9Y3-S219	0.641428	0.50998	0.602783	0.58473	1.09757	1.16586	0.933759	1.03611	0.773774	1.00141	1.71261	0.00479961	S	1	F7C9Y3	219		DBT	ILNYLEKQTGAILPPSPKAEIMPPPPKPKDM
F7HPA7-S195	15.4536	55.5056	50.7746	40.5779	0.120224	0.106231	0.10209	14.4685	0.0680301	2.97302	0.073267	0.00936034	S	0.942405	F7HPA7	195		SCEL	RRREPGVHPPIPPKPSSPVSSPNQLRQDNRQ
F7HPA7-S196	24.3374	87.4813	92.2631	68.0273	25.97	27.0108	3.87645	17.6905	22.9177	19.4931	0.286548	0.0286717	S	0.999909	F7HPA7	196		SCEL	RREPGVHPPIPPKPSSPVSSPNQLRQDNRQI
F7HPA7-S200	0.241906	7.522	9.1038	5.62257	0.126799	1.76808	0.0498084	0.143393	0.040678	0.425752	0.075722	0.0438334	S	0.763495	F7HPA7	200		SCEL	GVHPPIPPKPSSPVSSPNQLRQDNRQIHPPK
F7HPA7-S312	1.06357	1.39732	1.58653	1.34914	0.727099	0.698908	0.922197	0.428923	0.0466529	0.564756	0.418604	0.0145193	S	0.999991	F7HPA7	312		SCEL	STRTDKHGKGTQSLGSPIKVNQRTNKNEKGR
A0A1D5R964-S212	35.7857	22.4203	19.8281	26.0114	38.7864	42.0095	55.9974	32.9429	60.8381	46.1148	1.77287	0.0441267	S	1	A0A1D5R964	212		FAM134C	LRRRALHPERAMDNHSDSEEELAAFCPQLDD
A0A1D5R964-S214	34.8889	27.5773	20.7207	27.729	35.2107	39.8139	53.3496	37.5061	59.0926	44.9946	1.62266	0.0481493	S	1	A0A1D5R964	214		FAM134C	RRALHPERAMDNHSDSEEELAAFCPQLDDST
A0A1D5R8P2-S976	0.339912	0.574079	0.302759	0.405583	0.23519	0.119779	0.123925	0.2631	0.206246	0.189648	0.467593	0.025568	S	0.795002	A0A1D5R8P2	976			SIHEALRRIKEASPESEDEEEALPCTDWEN_
A0A1D5R8R3-S943	0.320094	0.197594	0.379001	0.298896	0.13561	0.097827	0.0958384	0.0738497	0.145559	0.109737	0.36714	0.00452233	S	0.999998	A0A1D5R8R3	943		SHANK2	MREKGMYFRRELDRYSLDSEDLYSRNAGPQA
A0A1D5R905-S479	0.144184	0.211584	0.117088	0.157618	0.0656879	0.0896132	0.0717585	0.10735	0.0733381	0.0815496	0.517386	0.0158651	S	0.998582	A0A1D5R905	479		MORC3	PSFSSPKESVPRRHLSEGTNSYATRLLNNHQ
A0A5F8AEG0-S19	81.9673	76.8452	79.3061	79.3729	148.578	149.571	186.709	151.176	155.351	158.277	1.9941	0.000181517	S	1	A0A5F8AEG0	19			SLRAGKRRQTAGKSKSPPKVPIVIQDDSLPA
G7NQK9-S539	1.61676	3.73714	2.09857	2.48416	0.922583	0.433005	0.411948	0.903327	0.324587	0.59909	0.241164	0.00924124	S	0.920827	G7NQK9	539		ZFP90	PYECNECGEAFSRRSSLTQHERTHTGEKPYE
A0A1D5R993-S499	1.67902	0.81554	0.595563	1.03004	0.239076	0.14054	0.0914516	0.0845785	0.234625	0.158054	0.153445	0.0120631	S	0.999999	A0A1D5R993	499			GDAAVGSRPQAGPALSSARVCKSEQ______
A0A1D5R993-S500	1.67902	0.81554	0.595563	1.03004	0.239076	0.13286	0.0981909	0.0797333	0.172055	0.144383	0.140172	0.0110523	S	0.999999	A0A1D5R993	500			DAAVGSRPQAGPALSSARVCKSEQ_______
A0A1D5R9C1-S582	5.2461	4.26804	1.85826	3.7908	1.54052	0.715876	1.51036	1.96039	1.47702	1.44083	0.380087	0.0239341	S	0.99999	A0A1D5R9C1	582			PLQSPPATGRPPGVGSPGAPGKYLSSVLASA
F7GU74-S150	0.937967	1.1568	0.59169	0.895487	0.14662	0.421856	0.223355	0.106514	0.0823849	0.196146	0.219038	0.00296046	S	0.997984	F7GU74	150		EPB41L2	KKQQEIKVEVKEEKPSVSKVETQPTELVSKE
F7GU74-S708	8.27338	6.97816	13.2048	9.48545	7.23357	1.94522	0.0752924	0.155615	2.76832	2.4356	0.256772	0.0193812	S	1	F7GU74	708		EPB41L2	KDERVITEEMNGKEISPGSGPGEIRKVEPVT
F7GU74-S711	4.79553	3.88993	5.04806	4.57784	3.79845	2.5583	3.46542	3.55807	2.17789	3.11163	0.679715	0.0245067	S	0.999995	F7GU74	711		EPB41L2	RVITEEMNGKEISPGSGPGEIRKVEPVTQKD
F7GU74-S7	0.578861	0.253127	0.255085	0.362358	0.104855	0.22731	0.0897546	0.144298	0.187737	0.150791	0.416139	0.0493165	S	0.991827	F7GU74	7		EPB41L2	_________MTTEVGSASEVKKDSGQLGTDA
A0A1D5R9J2-S448	199.24	207.705	314.71	240.551	132.496	111.916	96.0069	105.307	149.586	119.063	0.494957	0.00679623	S	1	A0A1D5R9J2	448		PML	RSSPEQPRPSTSKAVSPPHLDGPPNPRSPVI
A0A1D5R9J2-S410	0.261979	0.108769	0.062387	0.144378	0.258693	0.741829	0.560755	0.794032	0.433009	0.557663	3.86252	0.0246713	S	1	A0A1D5R9J2	410		PML	DLDVSNTTTAQKRKNSQTQCPRKVIKMESEE
A0A1D5R9J2-S18	1628.16	251.357	237.835	705.785	3588.51	1743.75	2005.38	2685.49	2991.76	2602.98	3.68806	0.0144791	S	0.999575	A0A1D5R9J2	18			PPETPSEGRQPSPSHSPTEQAPSPEEEFQFL
F6PQC7-S64	0.687118	1.21704	1.32595	1.0767	0.18314	0.09006	0.183375	0.983097	0.0555154	0.299038	0.277734	0.028772	S	0.995737	F6PQC7	64		BECN1	TAQAKPGETQEEETNSGEEPFIETPRQDGVS
I0FU32-S139	0.107687	0.125294	0.168945	0.133975	0.50806	0.38968	0.630127	0.28679	0.27723	0.418377	3.12279	0.0203465	S	0.967181	I0FU32	139	Sex comb on midleg-like protein 1	SCML1	KKNEVHESFSYPESYSPTLPVSRRENNSPSN
A0A1D5RAK5-S572	2.58495	0.0455798	1.65648	1.429	4.17083	2.41844	3.3109	4.06023	4.00371	3.59282	2.51422	0.0211218	S	1	A0A1D5RAK5	572		RHOC	EPVRSEEGRDMANRISAFGYLECSAKTKEGV
A0A1D5RB27-S337	0.0795593	0.169626	0.14172	0.130302	0.201581	0.399068	0.454797	0.208774	0.342638	0.321372	2.46637	0.0347071	S	0.999985	A0A1D5RB27	337		PPP1R7	LLESWSDLDELKGARSLETVYLERNPLQKDP
A0A1D5RBW3-S408	2.47654	2.54952	3.26425	2.76344	8.93879	4.71391	7.98689	5.4814	6.24476	6.67315	2.4148	0.0102987	S	1	A0A1D5RBW3	408		KIAA0930	LRSRSLSGTGRSLVGSWLKLNRADGNFLLYA
H9EQB3-S315	0.361187	0.260227	0.274384	0.2986	0.108974	0.167609	0.191288	0.0721322	0.256709	0.159342	0.533633	0.0288337	S	0.849026	H9EQB3	315		PCYT1B	QSPVSSPTRSRSPSRSPSPTFSWLPLKTSPP
A0A1D5RCE7-S1557	0.361006	0.477005	0.636457	0.491489	0.0544475	0.0919649	0.180014	0.0391859	0.1784	0.108802	0.221373	0.00164517	S	0.868146	A0A1D5RCE7	1557			HEADSQYGTWTEQRQSGESLATESPDSSATS
A0A1D5RCE7-S988	0.117441	0.798603	0.530993	0.482346	0.140025	0.0866749	0.097027	0.0418382	0.0934464	0.0918023	0.190325	0.0369506	S	0.942204	A0A1D5RCE7	988			PEDSPHVVHRRTDYVSPTASALRKPQLFHYM
A0A1D5RDK7-S415	0.213185	0.231724	0.266092	0.237	0.456275	0.432027	0.437201	0.468294	0.541116	0.466982	1.97039	0.000195367	S	0.999994	A0A1D5RDK7	415		MTMR14	ITSEEFSALKTQRRKSLPARDGGFTLEDICM
F6RGU3-S118	4.94403	4.24386	5.53231	4.90673	4.15047	0.0913744	0.780282	1.49132	2.53046	1.80878	0.368633	0.0200454	S	0.970785	F6RGU3	118		MEAF6	LAGVQDQLIEKREPGSGTESDTSPDFHNQEN
A0A1D5REJ7-S405	2.59961	3.17136	1.56411	2.44503	3.69708	5.11476	3.3547	3.58106	4.94455	4.13843	1.69259	0.0302642	S	1	A0A1D5REJ7	405		TLN1	QLIAGYIDIILKKKKSKDHFGLEGDEESTML
A0A1D5REJ7-S1895	0.0706112	2.54193	1.56282	1.39179	18.4251	9.0497	5.40877	17.0447	18.4571	13.6771	9.82699	0.0150636	S	0.757746	A0A1D5REJ7	1895		TLN1	AIAVTVQEMVTKSNSSPEELGPLANQLTSDY
A0A1D5REN6-S112	1.54798	1.51897	2.55814	1.87503	1.40119	0.086035	1.05094	0.875693	0.864195	0.855611	0.456317	0.0365822	S	0.995603	A0A1D5REN6	112			VSDVYQLKVDSSTNSSPSPQQSESLSPAHTS
A0A5F8AGC0-S261	21.0407	39.1528	32.2627	30.8187	14.557	8.13601	4.59452	7.65036	21.9977	11.3871	0.369487	0.013922	S	1	A0A5F8AGC0	261		CGNL1	GEEAPSTSGRPLTAHSPHAHPETKKTRPDVL
A0A5F8AGC0-S283	5.01624	3.45607	4.47874	4.31702	2.53614	2.52712	1.17609	1.78115	0.835369	1.77117	0.410277	0.00421986	S	1	A0A5F8AGC0	283		CGNL1	TKKTRPDVLPFRRQDSAGPVLDGARSRRSSS
A0A1D5REQ9-S120	0.158726	0.298819	0.613039	0.356861	1.03985	0.601696	1.06307	1.67044	0.757646	1.02654	2.87658	0.0436125	S	1	A0A1D5REQ9	120		LOC705771	HYLTRVEVTEFEDIKSGYRIDFYFDENPYFE
A0A5F7ZV14-S1159	0.325732	0.413109	0.178733	0.305858	0.106334	0.0902952	0.10319	0.140951	0.0925389	0.106662	0.34873	0.00820897	S	0.999658	A0A5F7ZV14	1159		ITPR2	QVKGGEEPIEESNILSPVQDGTKKPQIDSNK
A0A1D5RFI2-S550	0.717506	2.92175	1.50328	1.71418	0.479232	0.085744	0.233682	0.0507845	0.832518	0.336392	0.196241	0.0353163	S	0.999994	A0A1D5RFI2	550		ABLIM2	SSWLMLKGDADTRTNSPDLDTQSLSHSSGTD
A0A1D5RFI2-S367	1.4117	0.632165	2.77656	1.60681	0.148588	0.0595212	0.0765963	0.139505	0.0729189	0.0994258	0.0618778	0.0166362	S	0.911422	A0A1D5RFI2	367		ABLIM2	QDDRSYKQCRTSSPSSTGSVSLGRYTPTSRS
F7CF36-S258	4.27202	3.31506	2.79308	3.46005	0.233298	0.109217	0.102572	3.48471	0.0524623	0.796452	0.230185	0.0311397	S	1	F7CF36	258		AQP4	AQQTKGSYMEVEDNRSQVETDDLILKPGVVH
F7CF36-S2	0.130257	10.2575	0.052905	3.48021	15.7535	10.2675	13.9154	12.5358	26.9174	15.8779	4.56235	0.0355992	S	1	F7CF36	2		AQP4	______________MSDRPTARRWGKCGPLC
A0A1D5RGA0-S312	3.12094	0.0927804	4.00307	2.4056	4.55226	4.82613	5.13603	6.05707	7.02597	5.51949	2.29444	0.0256122	S	0.826992	A0A1D5RGA0	312		C2CD2L	CGDTELLGQATLPVGSPSRPLSRRQVCPLTP
A0A1D5RGG1-S798	2.25863	1.40717	2.00727	1.89102	0.674131	1.02732	1.17413	1.32682	0.495599	0.939599	0.496873	0.0138838	S	0.828231	A0A1D5RGG1	798		KIAA0195	ELPSTIPIKQSARRSSWSSDEGIGEVLEKED
A0A1D5RGJ0-S628	4.93688	12.4946	6.79411	8.07519	2.48206	0.693993	0.910819	2.44107	2.56311	1.81821	0.22516	0.0117359	S	1	A0A1D5RGJ0	628		RBM25	HRPKIGLSLKLGASNSPGQPNSVKRKKLPVD
A0A1D5RGN2-S466	1.1042	1.59162	0.206675	0.967499	0.136128	0.122947	0.0159282	0.0619129	0.0901437	0.0854119	0.0882811	0.0251564	S	1	A0A1D5RGN2	466			DADTAIINAEGGQNNSEEKKEYFI_______
H9YVZ4-S149	407.285	632.711	438.369	492.788	737.812	734.568	1147.54	687.02	838.403	829.069	1.6824	0.0334988	S	1	H9YVZ4	149		G3BP1	QDEVFGGFVTEPQEESEEEVEEPEERQQTPE
F7EGK1-S41	1.45876	1.39796	0.213106	1.02328	0.167584	0.105674	0.0866361	0.117204	0.604038	0.216227	0.211309	0.0469047	S	1	F7EGK1	41	Importin subunit alpha	KPNA4	LLKRRNVPHEDICEDSDIDGDYRVQNTSLEA
A0A1D5RGX5-S7	0.136785	0.469184	0.887755	0.497908	0.11094	0.0867418	0.0668067	0.0591873	0.115315	0.0877982	0.176334	0.0421547	S	1	A0A1D5RGX5	7	Histone H2B	HIST2H2BF	_________MPDPAKSAPAPKKGSKKAVTKA
A0A1D5RHE4-S2034	10.8981	16.601	11.6257	13.0416	4.0452	2.65891	4.40585	6.22723	9.2826	5.32396	0.408229	0.00851413	S	0.999997	A0A1D5RHE4	2034		NCOR2	GYHGSSYSPEGVEPVSPVSSPSLTHDKGLPK
A0A1D5RHE4-S994	0.154581	0.152807	0.1548	0.154063	0.0640326	0.0878159	0.0729194	0.0669989	0.0585136	0.0700561	0.454725	1.57314e-05	S	0.887988	A0A1D5RHE4	994		NCOR2	DAPQQPGSSPRGKSRSPAPAADKEAEKPVFF
A0A1D5RHG1-S812	3.05724	2.87039	1.99901	2.64221	6.46886	2.89301	5.51092	4.56768	5.85274	5.05864	1.91455	0.0312602	S	1	A0A1D5RHG1	812		MED13L	TQLTEFKMEVEDGLGSPKPEEIKDFSYVHKV
A0A5F8AEF7-S1438	0.739867	1.08704	0.905113	0.910675	2.53819	2.49289	3.38134	1.5399	2.2311	2.43669	2.67569	0.00894988	S	1	A0A5F8AEF7	1438		CUL9	PSTRPFSKNSKGRDRSPAPLPVLPSSSLRNI
A0A1D5RHX9-S1058	1.07977	0.961927	0.883754	0.97515	0.338803	0.243186	0.475578	0.109879	0.362197	0.305929	0.313725	0.000340144	S	0.999845	A0A1D5RHX9	1058			ESSTVKTETISFGSVSPGGVKLEISTKEVPV
A0A1D5RIX1-S1616	0.151335	0.0778668	0.0874882	0.105564	0.485555	0.81546	0.150323	0.386617	0.795173	0.526625	4.98871	0.0471446	S	0.999082	A0A1D5RIX1	1616			SPEVKDKPRAAPRAQSASDSSPEPKAPAPRA
A0A1D5RIX1-S1122	7.41948	14.9586	9.94604	10.7747	7.55701	5.28469	5.4662	5.45569	4.00139	5.55299	0.515373	0.0266113	S	0.999999	A0A1D5RIX1	1122			ELASRSPIRQDRGELSASPTLKSGMSPELSR
A0A1D5RIX1-S1824	9.3127	3.96097	5.89298	6.38888	0.239417	2.63409	3.96726	0.0756918	3.44958	2.07321	0.324503	0.0335808	S	0.99911	A0A1D5RIX1	1824			RVTRRRRGGSGYHSRSPARQESSRTSSRRRR
A0A1D5RIX1-S992	0.127361	18.362	19.0836	12.5243	0.15993	0.214821	0.0725245	0.0429404	0.129849	0.124013	0.00990175	0.0338389	S	0.99377	A0A1D5RIX1	992			TKVKPETPPRQSHSGSISPHPKVKAQTPPGP
A0A1D5RIX1-S952	5.25985	3.49662	8.61118	5.78922	2.54375	2.84852	1.4049	1.81987	4.08775	2.54096	0.438912	0.0416267	S	1	A0A1D5RIX1	952			SPSRVTSRTTPRRSRSVSPCSNVESRLLPRY
A0A1D5RIX1-S1600	0.034945	0.0760733	0.246827	0.119282	0.876524	0.818626	0.555333	0.154284	0.832021	0.647358	5.42713	0.0301102	S	0.999808	A0A1D5RIX1	1600			VDSKSRPSPRRSRSGSSPEVKDKPRAAPRAQ
A0A1D5RIX1-S1601	0.121778	0.0918993	0.0962427	0.103307	0.876524	0.818626	0.555333	0.0734556	0.832021	0.631192	6.10989	0.0390241	S	0.999994	A0A1D5RIX1	1601			DSKSRPSPRRSRSGSSPEVKDKPRAAPRAQS
A0A1D5RIX1-S1444	2.71979	4.69205	3.60464	3.67216	7.78052	6.30974	6.97693	4.679	6.77485	6.50421	1.77122	0.0123878	S	0.999992	A0A1D5RIX1	1444			DGLPRTPSRRSRSGSSPGLRDGSGTPSRHSL
A0A1D5RIX1-S2690	0.23674	0.468221	1.00481	0.569922	0.082851	0.215006	0.102376	0.0566905	0.0942984	0.110244	0.193437	0.035439	S	0.996217	A0A1D5RIX1	2690			SRSPRKPIDSLRDSRSLSYSPVERRRPSPQP
A0A1D5RIX1-S2044	13.9559	18.2251	18.2018	16.7943	23.9035	27.0243	35.9237	29.1827	29.8314	29.1731	1.73709	0.00474424	S	1	A0A1D5RIX1	2044			RSRSRTPLLPRKRSRSRSPLAIRRRSRSRTP
A0A1D5RIX1-S2046	16.2554	21.2904	18.2018	18.5825	27.8001	30.0658	40.5868	32.2607	34.0583	32.9543	1.7734	0.00352691	S	1	A0A1D5RIX1	2046			RSRTPLLPRKRSRSRSPLAIRRRSRSRTPRA
A0A1D5RIX1-S1102	2.82087	4.0639	4.04426	3.64301	1.15123	1.01114	2.97981	2.23809	1.13852	1.70376	0.467679	0.017706	S	0.832534	A0A1D5RIX1	1102			QSKSQTSPKGGQSRSSSPVTELASRSPIRQD
A0A1D5RIX1-S1103	117.298	95.3924	101.424	104.705	49.9147	40.6831	97.6899	72.863	66.7589	65.5819	0.626352	0.031439	S	0.999998	A0A1D5RIX1	1103			SKSQTSPKGGQSRSSSPVTELASRSPIRQDR
F6SGB4-S239	1.39641	0.0805089	0.0857584	0.520892	2.47548	3.74069	4.80034	1.64094	2.65378	3.06225	5.87886	0.0189547	S	0.999587	F6SGB4	239		KNG1	PSKICVGCPRDIPTNSPELEETLTHTITKLN
A0A1D5RJK7-S50	0.0788439	0.118768	0.0775981	0.0917367	0.478955	0.655363	1.0191	0.622239	0.739147	0.702961	7.66282	0.00221189	S	1	A0A1D5RJK7	50		CASP6	RRGTCTDRDNLTRRFSDLGFEVKCFNDLKAE
A0A1D5RJL3-S36	3.01	2.40541	2.46449	2.62663	3.91833	5.95669	3.62989	3.80446	4.53745	4.36936	1.66349	0.0245368	S	0.999572	A0A1D5RJL3	36			PKKDIIKFLQEHGSDSFLAEHKLLGNIKNVA
A0A1D5RK63-S81	5.21596	2.02751	1.03745	2.76031	0.364343	0.0996885	0.157511	0.194292	0.0803475	0.179236	0.0649335	0.0313266	S	0.811606	A0A1D5RK63	81			YGPKGYGYGQGAGTLSTDKGESLGIKHEEAP
F7B371-S179	0.0730173	25.2631	17.4316	14.2559	30.9399	29.3213	61.0878	44.5137	54.8293	44.1384	3.09615	0.0244949	S	0.999527	F7B371	179		PDPK1	TAKVLSPESKQARANSFVGTAQYVSPELLTE
F7CD97-S348	0.511235	1.57418	0.69177	0.925728	2.56492	3.99423	5.95518	2.90073	3.7317	3.82935	4.13658	0.0125498	S	1	F7CD97	348	ATP-dependent 6-phosphofructokinase	PFKP	MDERRFQDAVRLRGRSFAGNLNTYKRLAIKL
A0A1I7Q485-S63	5.32899	2.61361	3.71438	3.88566	2.6702	2.18299	2.09803	1.87932	1.8061	2.12733	0.547481	0.0280649	S	1	A0A1I7Q485	63	Vesicle-associated membrane protein 2	VAMP1	MRVNVDKVLERDQKLSELDDRADALQAGASQ
A0A1K0FU77-S88	0.875191	0.853789	1.3385	1.02249	0.135158	0.0507716	0.729577	0.0446283	0.785725	0.349172	0.34149	0.0367921	S	0.999823	A0A1K0FU77	88			PTTKTYFPHFDLSHGSAQVKGHGKKVADALT
F7ETQ3-S2628	0.395783	0.113712	0.566051	0.358515	0.517385	0.892305	0.986378	0.774611	0.903811	0.814898	2.27298	0.0200967	S	0.999998	F7ETQ3	2628			SVANDELHVMMQRRMSQENPSQATETELAQR
H9G2F8-S690	10.3615	8.55116	6.13693	8.34987	6.14973	3.31257	1.81395	3.5803	5.25518	4.02235	0.481726	0.0186578	S	1	H9G2F8	690		BCLAF1	FKEENQKGDKKLRCDSADLRHDIDRRRKERS
A0A5K1U075-S614	0.589014	0.355087	0.0986823	0.347594	0.696687	0.800276	0.974586	0.611379	1.03693	0.823972	2.3705	0.0187467	S	1	A0A5K1U075	614		PRRC2B	VAQSSSSEEEAREAGSPAQEFKYQKSLPPRF
A0A5K1U075-S1691	1.63929	2.80224	0.18301	1.54151	0.110824	0.0769152	0.072345	0.131463	0.100765	0.0984626	0.0638739	0.0402817	S	0.811244	A0A5K1U075	1691		PRRC2B	SAESRESSATSSQRSSPYGTLKPEEMSGPGL
F7GJ95-S1157	0.427899	0.641934	0.91171	0.660514	1.47011	0.917354	1.24587	1.08311	1.67001	1.27729	1.93378	0.024174	S	1	F7GJ95	1157		EIF4G1	REATLPPVSPLKAALSEEELEKKSKAIIEEY
F7GKG6-S186	0.0882387	0.638456	1.15989	0.628861	2.20426	1.90194	2.89221	1.09955	1.42456	1.9045	3.0285	0.035751	S	0.999994	F7GKG6	186		NAA10	VVLGAIENKVESKGNSPPSSGEACREEKGLA
F7B954-S907	1.2432	1.26936	0.146462	0.886341	0.195476	0.193674	0.152077	0.102225	0.0926044	0.147211	0.166089	0.0346629	S	0.973328	F7B954	907		IQSEC1	SYASGEGLKRSALSSSLRDLSEAGKRGRRSS
A0A5F8AKT1-S324	4.36496	2.27552	2.674	3.10483	4.49983	4.39582	6.37861	5.70147	5.1602	5.22719	1.68357	0.020829	S	1	A0A5F8AKT1	324	Autophagy-related protein 13	ATG13	SEDTETVSNSSEGRASPHDVLETIFVRKVGA
F6WGL3-S109	1.50545	3.36021	4.45106	3.10557	4.00859	7.50827	8.80573	6.27321	5.36226	6.39161	2.05811	0.0418209	S	1	F6WGL3	109		DNAJC9	DRDWEAYWRLLFKKISLEDIQAFEKTYKGSE
F7C3D6-S383	8.3865	4.34903	5.56664	6.10072	3.97261	1.3429	2.23447	4.30949	3.45539	3.06297	0.502067	0.0379178	S	1	F7C3D6	383		GPRC5C	SVYQPTEMALMHKVPSEGAYDVILPRATANS
F7GZ92-S676	0.413149	0.464444	0.41259	0.430061	0.15568	0.0389395	0.401305	0.166484	0.0758438	0.16765	0.389829	0.0215829	S	0.999975	F7GZ92	676			LVGRGSSPRGSLSPRSPVSSLQIRYDQPGNS
A0A5F7Z9A6-S21	1.40138	1.50581	2.28759	1.7316	2.79275	3.80071	4.90815	5.52874	4.67934	4.34194	2.50748	0.00786004	S	1	A0A5F7Z9A6	21		RICTOR	RGRSLKNLRVRGRNDSGEENVPLDLTREPSD
A0A5F8AR97-S1179	3.76562	2.58483	4.76785	3.7061	8.3723	8.02477	7.18689	5.22866	10.4983	7.86217	2.12141	0.0148686	S	0.999115	A0A5F8AR97	1179		AHCTF1	LRSTPLASPSPSPGRSPQRLKETRISFVEED
A0A5F7Z9N4-S488	1.76743	1.23384	2.72882	1.91003	2.79173	4.36709	5.01933	3.78646	2.60008	3.71294	1.94391	0.0402121	S	1	A0A5F7Z9N4	488		DBR1	SGNGEDLTKVSLKRLSDEHEPEQRKKIKRRN
A0A5F8AAV2-S1256	0.499805	1.04962	1.2014	0.916942	0.501285	0.13785	0.116919	0.439072	0.273782	0.293781	0.320393	0.0157002	S	0.999789	A0A5F8AAV2	1256		CEP350	VSVSSDKGRSQKTPTSPLSPSSQKSLQFDLP
A0A5F8AAV2-S1259	0.320655	0.588951	0.814399	0.574668	0.202807	0.169636	0.140853	0.133433	0.0897446	0.147295	0.256312	0.00723295	S	0.998371	A0A5F8AAV2	1259		CEP350	SSDKGRSQKTPTSPLSPSSQKSLQFDLPGTS
F7E351-S781	0.0885254	0.0914501	0.0573487	0.0791081	0.248638	0.170146	0.222314	0.0866783	0.148527	0.175261	2.21546	0.0477547	S	0.998517	F7E351	781		NUP214	AGVEEAREQNERNRDSGYLHLLYKRPLDPKS
A0A5F7ZA46-S159	4.78467	6.03748	9.30334	6.7085	11.1988	13.0048	13.0771	10.7444	11.4252	11.8901	1.77239	0.00452768	S	0.999998	A0A5F7ZA46	159		PRCC	PVKIAAPELHKGDSDSEEDEPTKKKTILQGS
A0A5F8A902-S184	6.05973	8.4799	6.50672	7.01545	0.176616	3.42321	4.37385	4.05161	4.59945	3.32494	0.473946	0.0225652	S	0.997572	A0A5F8A902	184			MQKIEEVDSRIGPPSSPSATDKEENPAVLAE
A0A5F7ZA84-S50	0.694367	1.8254	0.951553	1.15711	1.57658	3.13543	3.51427	2.43396	2.50311	2.63267	2.27522	0.0271931	S	0.997957	A0A5F7ZA84	50		RBCK1	AEQRVPLSVQLKPEVSPTQDIRLWVSVEDAQ
A0A5F7ZAD0-S715	0.0601819	0.0601879	0.107888	0.0760858	0.0951153	1.6671	0.929058	1.59481	1.95113	1.24744	16.3952	0.0387851	S	0.999838	A0A5F7ZAD0	715			DPTHELPPYTPPPMLSPVRQGSGLFSNVISG
A0A5F7ZAK6-S614	1.09977	0.441365	0.505578	0.682238	0.146782	0.359876	0.222697	0.106048	0.318189	0.230718	0.338179	0.034752	S	0.999998	A0A5F7ZAK6	614		NUP153	PAKILKEGSVLDILKSPGFASPKIDSVAAQP
A0A5F7ZAK6-S516	0.294394	0.123432	0.372286	0.263371	0.0695283	0.109381	0.13257	0.113204	0.0924166	0.10342	0.392679	0.0279933	S	0.797917	A0A5F7ZAK6	516		NUP153	PISSSQSLTNKVQMTSPSSTGSPMFKFSSPI
A0A5F7ZAM9-S183	1.92806	3.30532	0.121427	1.78493	6.00456	5.07552	6.28244	3.76801	6.8259	5.59129	3.13249	0.00823089	S	0.999957	A0A5F7ZAM9	183		TRAPPC8	GCYLLKINSRTSNRASDEQIPDPWSQYLQKN
F6SBK9-S7	0.0881148	0.174758	0.0791652	0.114013	2.77178	2.07236	1.70063	1.18717	1.56482	1.85935	16.3083	0.00280534	S	1	F6SBK9	7		WDR33	_________MATEIGSPPRFFHMPRFQHQAP
F6SBK9-S1210	3.44781	10.0347	3.91596	5.79949	0.989678	0.865948	0.899134	1.00167	1.92942	1.13717	0.196081	0.0251134	S	0.999382	F6SBK9	1210		WDR33	FRDAPRPDHPPHDGHSPASRERSSSLQGMDM
F7HMU7-S320	1.64807	1.29932	2.85788	1.93509	1.15424	1.1298	0.889379	0.83006	0.751231	0.950941	0.49142	0.0345137	S	0.999996	F7HMU7	320		SSBP3	NGSLGSGDIDGLPKNSPNNISGISNPPGTPR
F6WF23-S109	11.2004	13.9272	10.0466	11.7247	4.81052	5.26219	3.5086	3.50014	9.06397	5.22908	0.445988	0.00663844	S	1	F6WF23	109		LOC710213	KERKSLPAPVAQRPDSPGGGLQAPGQKRTPR
A0A5F7ZB73-S333	1.97439	3.2087	3.88099	3.02136	2.20468	1.4874	1.94029	1.91199	1.51082	1.81103	0.59941	0.035189	S	0.999999	A0A5F7ZB73	333		GAB1	IPPPRPPKPHPAHDRSPVETCSIPRTASDTD
F7AMV6-S667	0.592589	0.893173	1.00577	0.830511	1.2106	2.31551	2.11319	1.5334	1.6572	1.76598	2.12638	0.0158196	S	0.970745	F7AMV6	667		DENND4B	PGALPVPGPSRSAPSSPAPRRTKQEMKVAQR
A0A5F7ZBE5-S166	0.058986	2.46243	2.37599	1.63247	2.02548	4.45291	3.58747	4.85778	5.60079	4.10489	2.51453	0.0481903	S	0.914909	A0A5F7ZBE5	166		GPCPD1	KLTLEGLEEDDDDRVSPTVLHKMSNSLEISL
A0A5F7ZBE9-S344	2.45337	0.828154	1.44321	1.57491	0.18332	0.526562	0.0998485	0.0952889	0.678695	0.316743	0.201118	0.0164138	S	0.997622	A0A5F7ZBE9	344			RPVSIPADLQGSRKGSLSSVTPSPTPENEDL
F7B3Z0-S288	17.3341	2.75848	0.144243	6.74559	17.5759	12.9412	23.5745	32.3681	23.9586	22.0837	3.27379	0.0398462	S	0.999996	F7B3Z0	288		CLINT1	TIDLGAAAHYTGDKASPDQNASTHTPQSSVK
F6YCQ3-S612	0.846188	0.731497	0.190245	0.58931	1.75422	3.62186	3.05347	2.5778	1.90008	2.58149	4.38052	0.00659782	S	1	F6YCQ3	612		GTF3C4	LWKPTHEDSKILLVDSPGMGNADDEQQEEGT
A0A5F8AAL0-S1100	2.47102	8.69357	14.667	8.61053	0.805729	0.519361	0.346205	2.04025	0.0555338	0.753415	0.0874993	0.0237556	S	0.982155	A0A5F8AAL0	1100			DPEIQSVKDETFGEYSDSDEKPLKGSLRSLN
A0A5F8ANQ4-S799	18.9385	44.8951	39.2765	34.3701	60.6769	63.7478	73.192	40.5614	67.5761	61.1508	1.77919	0.0290051	S	1	A0A5F8ANQ4	799		SEC31A	DRLCRAQGEPVAGHESPKIPYEKQQLPKGRP
A0A5F7ZBZ4-S489	0.130027	0.902632	0.215245	0.415968	0.948327	2.41967	3.03785	2.14734	1.5296	2.01655	4.84787	0.0205714	S	1	A0A5F7ZBZ4	489		ERCC6	LRLQDKEKRLKLEDDSEESDAEFDEGFKVPG
A0A5F7ZBZ4-S492	0.0932688	0.902632	0.180235	0.392045	0.948327	2.41967	3.03785	2.14734	1.5296	2.01655	5.14368	0.0198626	S	1	A0A5F7ZBZ4	492		ERCC6	QDKEKRLKLEDDSEESDAEFDEGFKVPGFLF
A0A5F7ZC04-S603	1.37442	2.04591	0.91716	1.44583	4.84095	4.34765	5.20234	5.05819	4.93792	4.87741	3.37344	3.12892e-05	S	1	A0A5F7ZC04	603	Transcription elongation factor SPT5	SUPT5H	PRDVTNFTVGGFAPMSPRISSPMHPSAGGQR
A0A5F7ZC24-S396	1.02457	1.19521	0.302952	0.840911	2.0813	2.10512	3.06878	1.66045	3.3077	2.44467	2.90717	0.0138023	S	1	A0A5F7ZC24	396		ZNF687	ILNSKNLLPAYRPNLSPPAEAGLALPPTGYR
A0A5F7ZZW8-S1543	0.154319	0.0662459	0.101422	0.107329	0.315609	0.398042	0.560954	0.418668	0.925359	0.523726	4.87963	0.0284181	S	0.971009	A0A5F7ZZW8	1543		SHROOM3	GTQGLEKKVNSDPQKSSEDIRTEALAKEIVH
A0A5F7ZZW8-S88	2.07493	1.20367	2.49056	1.92305	1.37374	0.0787945	0.0692694	0.912614	0.941189	0.675121	0.351068	0.0302894	S	0.999998	A0A5F7ZZW8	88		SHROOM3	STSDLSNYDHAYLRRSPDQCSSQGSMESLEP
A0A5F8ATA8-S974	0.669943	0.672897	0.9207	0.754513	0.609607	0.473909	0.192559	0.0897564	0.32288	0.337742	0.447629	0.0239133	S	0.999968	A0A5F8ATA8	974		RBM33	DTKPGVKRTVTHRTNSGGGDGPHISSKVRVI
A0A5F7ZCW2-S434	0.1406	0.373265	0.25691	0.256925	0.0635618	0.120139	0.0522846	0.110756	0.105255	0.0903991	0.35185	0.0189622	S	1	A0A5F7ZCW2	434		SORBS2	AQSHPAAKTQTYRPLSKSHSDNSTNAFKDAS
A0A5F7ZCZ7-S1433	0.27349	0.345008	0.120747	0.246415	0.0815303	0.133361	0.0479381	0.148073	0.100533	0.102287	0.415101	0.0368548	S	1	A0A5F7ZCZ7	1433		CHD3	GEKMDTEVDAPSPAPSLGERLEPRKIPLEDE
A0A5F7ZTR5-S1482	1.55622	0.160978	0.300319	0.672505	9.58896	5.65229	0.221102	7.1662	8.62255	6.25022	9.29394	0.0458314	S	0.975788	A0A5F7ZTR5	1482		DENND4A	RDLRRPGRYFLKSSPSTENIHFPSSISSQMR
A0A5F8AS27-S334	0.322519	0.307208	0.343278	0.324335	0.214242	0.179974	0.0628118	0.179461	0.121832	0.151664	0.467617	0.0031921	S	0.999075	A0A5F8AS27	334		ATF7IP	KNGVDEKLEQIQSKDSLDEKNKADNNIDANE
A0A5F8AFW8-S1169	6.43618	9.08463	10.7214	8.74742	5.40579	4.59166	4.25241	3.57077	6.41284	4.84669	0.554072	0.0132003	S	0.983737	A0A5F8AFW8	1169			VEPAENVSEALRAAPSPTRGEEGSVHSREAK
A0A5F8AFW8-S1212	0.108695	0.0565255	2.60106	0.922092	4.37625	2.46392	5.02806	2.84491	3.15553	3.57373	3.87568	0.0247391	S	0.864359	A0A5F8AFW8	1212			HPGTSVLEGGAAGSVSPSRVEANVLMVQPDV
A0A5F7ZEW0-S283	1.35505	0.808393	0.665465	0.94297	0.635001	0.234889	0.0520371	0.615039	0.0242515	0.312243	0.331128	0.0359414	S	1	A0A5F7ZEW0	283			EEDPVRGDTFRMPSRSPLPAPPRGTLRLPSG
A0A5F7ZDS9-S1528	16.8617	0.0693035	0.27217	5.73438	32.6836	31.3287	35.2652	26.1592	34.5389	31.9951	5.57952	0.00124791	S	0.965839	A0A5F7ZDS9	1528		KIAA1429	DLHSELERSFLSEPSSPGRTKTTKGFKLGKH
A0A5F7ZE90-S270	3.90417	4.62764	1.57022	3.36734	2.08932	2.19607	1.12872	0.0932415	0.737456	1.24896	0.370905	0.0489112	S	1	A0A5F7ZE90	270		GAS2L1	FSPQRLSPTPSPRPASPVPGSERRGSRPEMT
A0A5F8A264-S1248	0.72546	0.63607	0.76725	0.709594	0.35448	0.637673	0.302453	0.141512	0.103078	0.307839	0.433825	0.021253	S	0.999911	A0A5F8A264	1248		PRRC2C	SGPLRQREESETRSESSDFEVVPKRRRQRGS
A0A5F8A264-S1276	1.19289	1.90939	0.133902	1.07873	3.7491	1.83361	3.28165	1.87327	3.1857	2.78466	2.58144	0.0381251	S	0.990288	A0A5F8A264	1276		PRRC2C	RGSETDTDSEIHESASDKDSLSKGKLPKREE
A0A5F7ZEH2-S154	0.12051	0.137015	0.16938	0.142302	0.419304	0.237309	0.332468	0.476113	0.544166	0.401872	2.82408	0.0116665	S	1	A0A5F7ZEH2	154			ADLESADLLGDHRKVSPPLMAPPCIWTFAKV
A0A5F7ZFG7-S357	65.3427	112.62	115.517	97.8266	58.3616	27.66	28.2973	49.2116	60.601	44.8263	0.458222	0.0131073	S	1	A0A5F7ZFG7	357		SORBS3	YPSSTRDPSASDGGISPARREEKKRKAARLK
A0A5F7ZFG7-S176	0.322637	0.491877	0.24072	0.351745	0.191536	0.079112	0.210247	0.168977	0.106613	0.151297	0.430133	0.0197019	S	0.94578	A0A5F7ZFG7	176		SORBS3	LGAQQRPAHRPGPAASSSGRSWDHSEELPRS
A0A5F7ZFG7-S535	297.905	342.922	615.72	418.849	248.782	140.305	143.024	149.683	223.79	181.117	0.432415	0.0233591	S	1	A0A5F7ZFG7	535		SORBS3	AARSAHHPSSPSAPRSPADPTDWGGQTSPRR
A0A5F7ZFG8-S119	0.300928	0.272221	0.246252	0.273134	0.0842955	0.0834109	0.157906	0.288363	0.0969691	0.142189	0.520584	0.0493401	S	0.952878	A0A5F7ZFG8	119		BAG1	ATRSEEATQSEEATRSEEMNRSQEVTPDEEA
H9YX45-S113	0.712176	0.27205	0.140704	0.374976	1.55179	10.0017	3.66404	4.41537	5.14098	4.95476	13.2135	0.0496041	S	1	H9YX45	113		NUCKS1	KAASKQREMLMEDVGSEEEQEEEDEAPFQEK
A0A5F7ZFR9-S307	0.261328	0.0681621	0.208538	0.179342	0.53696	0.35177	0.581766	0.49623	0.969036	0.587153	3.27392	0.0295717	S	0.807179	A0A5F7ZFR9	307		WDR20	RDRANSTQSRLSKRNSTDSRPVSVTYRFGSV
A0A5F7ZG23-S408	2.05013	1.33291	1.0028	1.46195	0.0789364	1.17711	0.167234	0.0832545	0.157016	0.33271	0.22758	0.0205183	S	0.995809	A0A5F7ZG23	408		CALCRL	RRNWNQYKIQFGNSFSNSEALRSASYTVSTI
A0A5F7ZGK1-S122	0.861364	0.61005	0.525103	0.665506	0.0715668	0.0830597	0.0755909	0.404359	0.0726984	0.141455	0.212553	0.00379149	S	0.869912	A0A5F7ZGK1	122		NCKIPSD	RGPSASSVAVMTPSTSDHHLDAAVARQPNGV
A0A5F7ZGN6-S374	0.530863	0.699891	0.693561	0.641438	0.431847	0.235622	0.21723	0.330185	0.0756549	0.258108	0.402389	0.00506619	S	1	A0A5F7ZGN6	374		LOC722623	KTKSPKTTQSPAMVGSPIRSPKTVSKEKKSP
A0A5F7ZGY9-S1445	3.24963	2.52042	1.89388	2.55464	0.23021	1.72896	0.143718	1.16923	0.116974	0.677819	0.265328	0.011444	S	0.999926	A0A5F7ZGY9	1445	Mediator of DNA damage checkpoint protein 1	MDC1	TSQATRGRTNRSSVKSPETVLRTAPELQPST
A0A5F7ZH08-S501	0.320194	0.204987	0.248763	0.257981	0.1034	0.0594045	0.101626	0.218273	0.195859	0.135713	0.526056	0.0416553	S	0.968551	A0A5F7ZH08	501		CALD1	KSPAPKPSDLRPGDVSSKRNLWEKQSVDKVT
A0A5F7ZRH4-S947	0.345469	1.95112	1.88626	1.39428	0.118456	0.10279	0.280416	0.118446	0.303751	0.184772	0.132521	0.0205911	S	0.784104	A0A5F7ZRH4	947			VGKHGKVFLTVPSLSSTAEEKFIKKGEFSGD
A0A5F7ZH82-S269	2.05484	3.66867	2.18074	2.63475	6.7191	4.83616	7.82655	5.39246	6.65352	6.28556	2.38564	0.00384669	S	1	A0A5F7ZH82	269		MCRS1	QTVQPLPKGDQVLNFSDAEDLIDDSKLKDMR
A0A5F7ZHE3-S539	0.481987	0.813828	1.09745	0.797755	0.937697	2.78165	2.67644	1.92151	1.73913	2.01128	2.52118	0.0409402	S	1	A0A5F7ZHE3	539			HETPMDIDSDDSKAASPPLKGPVSSEASELD
A0A5F7ZHE3-S9	11.4076	16.234	16.1196	14.5871	43.2422	45.6366	54.5931	43.951	54.6023	48.405	3.31836	8.29968e-05	S	0.999999	A0A5F7ZHE3	9			_______MASDLRPPSPLLVRVSGSGLRVQR
A0A5F8AH15-S823	2.45763	2.13835	0.243544	1.61317	3.09749	4.39435	3.66496	3.78661	5.41348	4.07138	2.52383	0.0149337	S	0.960918	A0A5F8AH15	823		RASA3	SFQNYIRQQSETSTHSI______________
A0A5F7ZHK9-S36	138.709	153.438	177.566	156.571	143.327	22.4632	38.7874	78.3792	60.543	68.6999	0.438778	0.0234324	S	1	A0A5F7ZHK9	36			KKKTAKKSGGPPRKASGPPVSELITKAVAAS
A0A5F7ZHL1-S622	1.12764	0.500714	0.501609	0.709988	0.180783	0.116248	0.121211	0.414085	0.12324	0.191113	0.269178	0.0226443	S	0.999998	A0A5F7ZHL1	622		RPRD2	TSSSVDTMSLLSKIISPGSSTPSSTRSPPPG
A0A5F7ZHL1-S349	4.32388	4.91342	5.09183	4.77637	4.41038	2.13483	3.64229	1.41293	1.97451	2.71499	0.56842	0.0363572	S	0.999687	A0A5F7ZHL1	349		RPRD2	TGVSPASRPSPGTPTSPSNLTSGLKTPAPAT
F7HUI6-S574	0.165576	0.133773	0.336734	0.212028	0.559373	0.401318	0.608856	0.608611	0.613983	0.558428	2.63375	0.00276384	S	0.990106	F7HUI6	574		PAPSS2	MDFYDPARHNEFDFISGTRMRKLAREGENPP
F7HUE7-S1989	0.286005	0.231928	0.126867	0.214933	0.134503	0.113525	0.0541272	0.103912	0.0777069	0.0967549	0.450163	0.0228864	S	0.999961	F7HUE7	1989		TNRC18	LRGPKEPGFEAGPEASDDDLWTRRRSERIFL
A0A5F7ZKY9-S828	6.18325	7.55966	11.0378	8.26024	5.37886	1.81331	1.64657	3.39714	5.11081	3.46934	0.420004	0.0181756	S	1	A0A5F7ZKY9	828		ATG9A	GQSASRHPEPVPEEGSEDELPPQVHKVQSTA
A0A5F7ZHY3-S398	0.590833	0.116815	0.145078	0.284242	0.653959	0.58815	0.980544	1.13052	0.578544	0.786344	2.76646	0.0369787	S	0.996735	A0A5F7ZHY3	398		LOC712588	SEAAAKATSSHPNSASLKAKVLETFLAKSRP
A0A5F7ZI77-S264	0.879417	0.914625	1.14755	0.980531	0.0913973	0.109057	0.119078	0.185476	1.04519	0.310039	0.316195	0.0382992	S	0.999824	A0A5F7ZI77	264		APBA1	SPEKEAEFAPYPRMDSYEQEEDIDQIVAEVK
A0A5F8ANE4-S345	1.23895	1.45018	1.98013	1.55642	0.643719	0.0969587	0.181318	1.06084	0.105708	0.417709	0.268378	0.00901134	S	0.981612	A0A5F8ANE4	345			EGKGETKDSSPSSSPSPRGFRKKHLFSSTEN
A0A5F7ZXH3-S1016	0.101895	0.88884	0.104964	0.365233	2.28775	1.39327	1.04696	0.983097	1.05782	1.35378	3.70661	0.0397028	S	0.997254	A0A5F7ZXH3	1016		PHKA2	NRLRSEMKQRSSTPSSPTGTSSSDSGGHHIG
A0A5F7ZIG4-S1010	0.234701	1.62511	0.125405	0.661738	1.93126	1.7341	2.28807	2.29829	2.30503	2.11135	3.19061	0.0094529	S	0.994653	A0A5F7ZIG4	1010			NIDRLGLFSGRFQAPSPSTLLRQGT______
A0A5F7ZIS1-S119	95.0183	94.8927	86.1365	92.0158	56.3917	49.6183	42.1642	91.3672	59.1274	59.7338	0.649168	0.0303853	S	1	A0A5F7ZIS1	119		RALY	AASAIYRLFDYRGRLSPVPVPRAVPVKRPRV
A0A5F7ZIZ3-S1839	3.43215	3.41584	2.04504	2.96434	1.24673	0.496293	0.341396	0.337929	0.033813	0.491231	0.165713	0.00122351	S	0.933891	A0A5F7ZIZ3	1839		NUMA1	TRSAPASQASLRATSSTQSLARLSSPDYGNS
A0A5F7ZIZ3-S271	4.1409	9.91114	7.23535	7.0958	0.0529264	2.85426	2.58501	3.88614	3.5381	2.58329	0.364059	0.0245742	S	1	A0A5F7ZIZ3	271		NUMA1	QRIDRLALLNEKQAASPLEPRELEELRDKNE
A0A5F7ZJA2-S185	0.233817	0.238823	0.465993	0.312878	0.126243	0.178263	0.10794	0.0672308	0.0482304	0.105582	0.337453	0.0173771	S	0.999927	A0A5F7ZJA2	185		CHD6	RSCTDSAARTKSRKASKEQGPTPVEKKKKGK
F6TLA3-S180	3.06502	4.52653	6.14562	4.57906	0.123576	1.48899	0.0700803	2.53984	2.14325	1.27315	0.278037	0.0125268	S	0.999077	F6TLA3	180	Receptor-type tyrosine-protein phosphatase	PTPRA	MLRFKKYKQAGSHSNSFRLSNGRTEDVEPQS
F7ELX5-S17	0.327904	0.313531	0.365452	0.335629	0.168893	0.0767453	0.0635411	0.123264	0.206683	0.127825	0.380853	0.00152589	S	0.999903	F7ELX5	17		CD2AP	SQVLEIKRETEFKDDSLPIKRERHGNVASLV
A0A5F8ARA1-S592	2.44315	3.68343	2.5884	2.90499	2.19481	1.32285	1.57076	1.8533	1.47771	1.68389	0.579653	0.0133389	S	1	A0A5F8ARA1	592		PHC1	LPGKPQTLPVKRKADSEEERDDVSTLGSMLP
A0A5F8ART9-S1499	0.477752	0.114193	0.762283	0.45141	2.12716	1.12365	1.9628	0.780419	1.31081	1.46097	3.23646	0.0328925	S	0.999994	A0A5F8ART9	1499		LRBA	KSAAKSPVDIVTGGISPVRDLDRLLQDMDIN
A0A5F7ZNT2-S75	0.316311	0.864959	1.42315	0.868139	0.108318	0.135162	0.115345	0.539367	0.133625	0.206364	0.237708	0.0429009	S	0.946569	A0A5F7ZNT2	75		SUPT6H	DDDDEDEGEEDEGSDSGDSEDDVGHKKRKRT
A0A5F7ZNT2-S78	0.0524432	0.146953	0.111831	0.103742	1.82232	1.13425	1.919	0.092397	0.994049	1.1924	11.4939	0.0483308	S	0.969947	A0A5F7ZNT2	78		SUPT6H	DEDEGEEDEGSDSGDSEDDVGHKKRKRTSFD
F6S843-S1734	0.262567	0.484847	0.569248	0.438887	0.0524785	0.121541	0.143373	0.0669491	0.315603	0.139989	0.318963	0.0171771	S	0.971055	F6S843	1734		UTP20	EHVDEEEKENTCKSLSDHEQPGTPDPADSGG
A0A5F7ZLX9-S68	1.45686	0.695205	0.388184	0.846749	6.32307	5.92698	4.47921	2.52562	6.02596	5.05617	5.97127	0.00494373	S	0.857772	A0A5F7ZLX9	68		NEIL2	FLRFDPDEEMEAPGSSPPPEPPQKEAQKEGA
A0A5F7ZM40-S1715	3.78064	2.35918	3.25127	3.13036	6.70039	10.1954	10.2558	10.3079	7.14018	8.91994	2.84949	0.00220838	S	1	A0A5F7ZM40	1715			QPINTVSPLHRVLHYSQG_____________
A0A5F8AQ41-S406	3.92154	3.22443	3.27573	3.4739	2.68665	2.05965	0.124228	1.64941	1.92097	1.68818	0.485961	0.023456	S	0.8992	A0A5F8AQ41	406		SCAF11	LRSSVAAPEKSSSNDSVDEETAESDTSPVLE
F7H480-S388	1.65205	0.933927	2.04257	1.54285	3.22579	2.48947	3.48257	3.59755	2.72589	3.10425	2.01203	0.00568535	S	0.821592	F7H480	388		KIAA0226	EGGEESQLSSVLRRSSFSEGQTLTVASGAKK
F7H480-S410	2.77662	3.63988	4.92201	3.7795	0.197373	2.56747	0.107976	0.0707394	2.89844	1.1684	0.309141	0.0357697	S	0.999999	F7H480	410		KIAA0226	LTVASGAKKSHIRSHSDTSIASRGAPESCND
A0A5F7ZMN2-S810	2.37835	4.03223	5.22582	3.8788	5.34349	7.81242	8.84218	9.64993	8.17899	7.9654	2.05357	0.0116088	S	0.984044	A0A5F7ZMN2	810		FASN	YQWEDPDPRLFNHPESPTPNPEEPLFLTQAE
F6Q9M3-S35	2.17384	1.8621	2.8479	2.29461	6.32739	3.65988	6.4852	11.5196	6.70291	6.93899	3.02403	0.0347917	S	1	F6Q9M3	35		MS4A1	PIAMQPGPKPLLRRMSSLVGPTQSFFMRESK
F6Q9M3-S36	1.88616	1.3021	2.11702	1.76843	4.90737	2.89045	5.35563	9.83491	4.82106	5.56188	3.1451	0.0491688	S	1	F6Q9M3	36		MS4A1	IAMQPGPKPLLRRMSSLVGPTQSFFMRESKA
F7G756-S615	0.100186	0.101063	0.0954619	0.0989035	0.0720386	0.0761073	0.0560939	0.0686979	0.0749689	0.0695813	0.703528	0.00105949	S	0.990519	F7G756	615	Delta-like protein	DLL4	LGRGTMPGKFPHSDKSLGEKAPLRLHSEKPE
I0FH21-S625	1.05018	0.966153	1.45458	1.15697	5.43355	2.97517	3.35301	3.29912	2.7118	3.55453	3.07228	0.0105376	S	1	I0FH21	625		HDGFRP2	KGESVEDKEHEEGRDSEEGPRCGSSEDLHDS
F6ZRJ0-S401	1.26682	1.72547	0.14367	1.04532	4.59503	3.00781	2.51304	4.1348	3.05243	3.46062	3.31059	0.00807066	S	0.999961	F6ZRJ0	401		SOS1	GMEKICSKSLAKRRLSESACRFYSQQMKGKQ
H9FZ59-S1838	1.24773	1.28584	1.81707	1.45021	0.098626	0.0536814	0.928384	0.064269	0.0938765	0.247767	0.170849	0.00386098	S	0.822362	H9FZ59	1838		TPR	PSSSLPKRTREEEEDSTIEASDQVSDDTVEM
A0A5F7ZP81-S1684	1.38129	1.25652	2.50086	1.71289	0.686118	0.335059	0.54417	0.55664	1.37354	0.699105	0.408143	0.0349699	S	1	A0A5F7ZP81	1684	Non-specific serine/threonine protein kinase	CDC42BPB	TPSNSSNPSGPPSPNSPHRSQLPLEGLEQPA
A0A5F8A7I3-S181	0.557332	0.88501	0.711123	0.717822	0.402011	0.348934	0.407017	0.0680182	0.10791	0.266778	0.37165	0.00956796	S	1	A0A5F8A7I3	181		CENPC	EDKVMLKKIEIDNKVSDEEYKTSEGQERKPS
A0A5F8A4X3-S1896	1.07715	1.10534	0.790819	0.991102	1.45876	1.17122	1.23993	1.47812	1.4415	1.3579	1.3701	0.0168852	S	0.99999	A0A5F8A4X3	1896		DMXL1	MPKVIKKTRPFCRASSFLDTSKDSSPSSPLK
A0A5F8A4X3-S1908	1.09081	0.463427	0.929014	0.827751	1.76187	2.24864	1.99481	2.21918	0.945068	1.83391	2.21554	0.0273157	S	0.994197	A0A5F8A4X3	1908		DMXL1	RASSFLDTSKDSSPSSPLKLDAREDKSSAID
A0A5F8A4X3-S574	0.339378	0.171156	0.129171	0.213235	0.0705451	0.109587	0.0810374	0.0956583	0.080141	0.0873937	0.409846	0.0388743	S	0.993562	A0A5F8A4X3	574		DMXL1	IQQGKQKPSGLTRSTSMLISSGHNKSSNSLK
A0A5F7ZQ08-S1186	0.0848752	1.50057	1.12159	0.902345	0.165558	0.0514464	0.0879272	0.0433547	0.0664396	0.0829451	0.0919218	0.0385475	S	1	A0A5F7ZQ08	1186		PLXND1	ERYWQKTLLQMEEMESQIREEIRKGFAELQT
A0A5F7ZQ40-S327	0.739731	1.2026	0.943229	0.961852	0.0852833	0.128688	0.480142	0.081762	0.576671	0.270509	0.281238	0.00708564	S	1	A0A5F7ZQ40	327		CWC25	EVYQRRHAPGYTRKLSAEELERKRQEMMENA
F7G8E9-S316	2.30406	1.77083	1.83617	1.97035	0.464931	0.390963	0.16285	1.01303	0.17281	0.440917	0.223776	0.000703682	S	0.999521	F7G8E9	316		LIMD1	LALSCPRQGGLPRSNSGLGGEVSGVMSKPNV
A0A5F7ZRE9-S407	0.410488	0.445966	0.568529	0.474994	0.580264	1.11108	1.6772	1.6417	1.25802	1.25365	2.6393	0.0277475	S	1	A0A5F7ZRE9	407			LAKYNQLLRIEEELGSKAKFAGRNFRNPLAK
A0A5K1UUN6-S235	0.0865938	0.103346	0.16232	0.11742	2.21146	1.63422	1.5077	1.80868	0.919375	1.61629	13.765	0.00179111	S	1	A0A5K1UUN6	235		DLG4	TDYPTAMTPTSPRRYSPVAKDLLGEEDIPRE
A0A5F7ZSH8-S326	3.39034	1.34211	0.143723	1.62539	1.72868	7.28321	8.40466	9.52348	11.4418	7.67636	4.72277	0.0384711	S	0.999981	A0A5F7ZSH8	326			HISAENMSLETLRNSSPEDLFDEI_______
A0A5F7ZSM2-S230	0.35345	0.0815258	0.12206	0.185679	0.709251	0.721805	0.37856	0.428257	0.991712	0.645917	3.47868	0.0287853	S	0.841219	A0A5F7ZSM2	230		TSEN54	KALDNSLQPKSLAASSPPPCSQPSQCPEEKP
F7EJJ7-S309	0.556536	1.29461	1.16965	1.00693	0.655995	0.555865	0.312376	0.399428	0.243777	0.433488	0.430504	0.025994	S	0.963707	F7EJJ7	309		PJA2	CSEQNTNDREKNHGSSPEQVVRPKVRKLISS
F7F0B5-S606	7.73576	5.99019	3.04594	5.59063	4.55966	0.895386	0.656314	1.3597	2.14176	1.92256	0.34389	0.0369697	S	1	F7F0B5	606		AMOTL2	AATAAAQRDTTLIRHSPQPSPSSSFNEGLLT
A0A5F7ZUR0-S47	11.4248	0.249506	0.152946	3.94243	73.0985	54.4923	63.3144	36.045	64.7566	58.3414	14.7983	0.00084542	S	1	A0A5F7ZUR0	47		GUCY1A3	TVPICQDIPEKNIQESLPQRKTSRSRVYLHT
A0A5F8ATC1-S507	0.38182	0.314462	0.0744681	0.256916	0.128092	0.0645297	0.0407834	0.0519758	0.0773126	0.0725386	0.282343	0.0409498	S	0.926882	A0A5F8ATC1	507		MAP3K1	RSKWRSHDFYSHELSSPVDSPSSLRAAQQQT
A0A5F7ZVL8-S1436	0.683164	0.444115	0.253905	0.460395	0.1077	0.222175	0.0915664	0.159453	0.196986	0.155576	0.337919	0.0197165	S	1	A0A5F7ZVL8	1436		LOC707785	KQTQQIDYSRGSIYHSVEGPLTGHGESLQDS
A0A5F8ASG0-S1034	0.586245	0.517234	0.139318	0.414265	1.0702	1.14315	0.641108	0.814738	0.847735	0.903385	2.18069	0.0212311	S	1	A0A5F8ASG0	1034		SUCO	MNLKRRTSFPLMRSKSLQLTGKEVDPNDLYI
A0A5F7ZVZ9-S552	0.279625	0.139167	0.221261	0.213351	0.0887689	0.128679	0.134625	0.171763	0.10629	0.126025	0.590693	0.0475742	S	0.986783	A0A5F7ZVZ9	552		ARHGEF17	RPTLKDLTATLRRAKSFTCSEKPMARRLPRT
A0A5F7ZVZ9-S1906	0.105594	0.246618	0.201886	0.184699	0.0528469	0.113298	0.052577	0.0369047	0.0459996	0.0603252	0.326613	0.0125519	S	0.972747	A0A5F7ZVZ9	1906		ARHGEF17	MPTSPSTVSCPRAPLSPTGLGQGHTGHVRFL
A0A5F7ZYZ5-S263	0.375196	0.527109	0.600648	0.500984	0.50548	0.109281	0.233723	0.226819	0.121358	0.239332	0.477724	0.0497775	S	1	A0A5F7ZYZ5	263		SPARCL1	NASNINKHIQETEWPSQEGKTGLEAISNHKE
A0A5F7ZYZ5-S43	2.11873	1.57215	4.41652	2.70246	1.03066	0.0351343	0.342958	0.510962	0.455685	0.475079	0.175795	0.0160958	S	1	A0A5F7ZYZ5	43		SPARCL1	EDHSHRKAEKSSVLKSKEESHEQSAEQGKSS
A0A5F7ZYZ5-S47	1.96389	1.23523	3.49908	2.23273	0.537701	0.143778	0.342958	0.510962	0.289479	0.364976	0.163466	0.00940742	S	0.999999	A0A5F7ZYZ5	47		SPARCL1	HRKAEKSSVLKSKEESHEQSAEQGKSSSQEL
A0A5F7ZYZ5-S51	1.27705	1.04516	3.09925	1.80715	0.149849	0.0705228	0.229236	0.274993	0.199644	0.184849	0.102287	0.0144308	S	1	A0A5F7ZYZ5	51		SPARCL1	EKSSVLKSKEESHEQSAEQGKSSSQELGLKD
A0A5F7ZYZ5-S57	1.90498	0.203713	0.906046	1.00491	0.138216	0.0984307	0.0282079	0.128029	0.114807	0.101538	0.101042	0.0465535	S	0.89369	A0A5F7ZYZ5	57		SPARCL1	KSKEESHEQSAEQGKSSSQELGLKDQEDRDG
A0A5F8ARG8-S296	1.44545	0.148067	0.0575805	0.550368	1.08171	5.51268	3.68089	3.94165	2.51554	3.34649	6.08047	0.0362057	S	0.999987	A0A5F8ARG8	296		INPP5D	VKALLHEGPESPHRRSLIPPVTFEVKAESLG
F6R8Z2-S544	0.748781	0.45475	0.297328	0.500286	0.130189	0.0593862	0.0358718	0.0833233	0.1063	0.083014	0.165933	0.00562876	S	0.986728	F6R8Z2	544		CEP170	ERRRRTLPQLPNEEKSLESHRAKVITQRSEI
F7H5Q2-S844	0.329008	0.267064	0.493574	0.363215	0.10097	0.0759445	0.0742407	0.147328	0.123246	0.104346	0.287284	0.00269773	S	0.999992	F7H5Q2	844		CASKIN2	SSVSGPSPEPPPLDGSPGPKEGATGPRRRTL
F6YWE9-S178	1.01941	0.174888	0.602096	0.598799	1.88068	1.43092	3.10646	1.30719	2.69423	2.08389	3.48012	0.0255198	S	1	F6YWE9	178		PEX5	EPEGTATDRWYDEYHSEEDLQHTASDFVAKV
A0A5F7ZXK5-S195	0.854541	0.964195	1.41982	1.07952	0.498735	0.761181	0.881707	0.358484	0.519849	0.603991	0.559501	0.037608	S	1	A0A5F7ZXK5	195		PHF3	KKNEALMECKAKPVGSPLFKFSDKEEHEQND
A0A5F7ZXX7-S799	0.513868	0.759497	0.857664	0.710343	0.0682541	0.340426	0.215775	0.138169	0.303618	0.213248	0.300205	0.00259349	S	0.996822	A0A5F7ZXX7	799		NCKAP5L	TKVVPRPGAPPVTKESPKPDKGKGPPWADCG
H9G108-S230	3.76499	3.71917	2.64343	3.37586	5.85816	15.9865	18.7459	10.6273	9.0328	12.0501	3.5695	0.0325743	S	1	H9G108	230		UBL7	SSYRDMPGGFLFEGLSDDEDDFHPNTRSTPS
F7G9Y6-S117	13.4926	4.35513	26.0127	14.6201	35.4677	46.2137	38.7047	93.0159	50.7699	52.8344	3.61381	0.0397899	S	0.999973	F7G9Y6	117		PGM1	IIRKIKAIGGIILTASHNPGGPNGDFGIKFN
F6RK87-S873	2.55545	3.09401	1.91759	2.52235	1.5324	1.29474	1.20967	1.06474	0.173784	1.05507	0.418287	0.0102183	S	1	F6RK87	873		SCAF1	LGSIGVKFSRDRESRSPFLKPDERAPTEMAK
F7E488-S805	0.334175	0.45016	0.203506	0.32928	0.12377	0.126882	0.239879	0.234396	0.0812083	0.161227	0.489635	0.0467533	S	1	F7E488	805		RAI1	CLGFQEEDPPGEKVASLPGDFKQEEAGGVKE
H9EMT3-S319	0.401674	0.449582	0.233318	0.361525	0.205402	0.282162	0.206112	0.101556	0.154178	0.189882	0.525225	0.0333918	S	0.999945	H9EMT3	319	Protein kinase C	PRKCA	KFEKAKLGPAGNKVISPSEDRKQPSNNLDRV
A0A5F8A057-S2689	1.24203	0.491053	0.576811	0.769963	0.254991	0.184962	0.136478	0.179522	0.0755822	0.166307	0.215994	0.0145663	S	1	A0A5F8A057	2689		PLEC	RDALDGPATETEPEHSFDGLRQKVPAQRLQE
A0A5F8A057-S4289	9.12719	4.08497	5.94769	6.38662	4.10503	1.79852	3.56236	4.4612	2.21684	3.22879	0.505556	0.0488132	S	0.906269	A0A5F8A057	4289		PLEC	TEFADMLSGNASGFRSRSSSVGSSSSYPISP
A0A5F8A057-S4291	9.12719	4.08497	5.94769	6.38662	4.10503	1.79852	3.56236	4.4612	2.21684	3.22879	0.505556	0.0488132	S	0.76332	A0A5F8A057	4291		PLEC	FADMLSGNASGFRSRSSSVGSSSSYPISPAV
A0A5F8A057-S4292	9.12719	6.9513	8.06836	8.04895	4.10503	1.79852	5.37998	6.28637	2.21684	3.95735	0.49166	0.016865	S	0.763593	A0A5F8A057	4292		PLEC	ADMLSGNASGFRSRSSSVGSSSSYPISPAVS
A0A5F8A057-S910	12.2022	12.777	7.94735	10.9755	23.2969	16.6979	23.8593	20.4358	19.7036	20.7987	1.89501	0.00308875	S	1	A0A5F8A057	910		PLEC	AWQSLRRDVQLIRSWSLATFRTLKPEEQRQA
F6RKW0-S573	0.651075	0.616106	1.04162	0.769601	1.5251	2.05598	1.445	0.922914	1.22853	1.4355	1.86526	0.0477265	S	1	F6RKW0	573		MSN	QIRQGNTKQRIDEFESM______________
A0A5F8A0D0-S383	0.203846	0.610585	0.405842	0.406758	0.672732	0.668309	0.713574	1.04027	0.816224	0.782222	1.92307	0.0250502	S	0.999999	A0A5F8A0D0	383		GLUD1	VTVSYFEWLKNLNHVSYGRLTFKYERDSNYH
A0A5F8A0E7-S937	0.0645335	0.833899	0.786335	0.561589	0.971645	1.09183	1.25001	1.02672	1.36142	1.14032	2.03053	0.0306554	S	0.999122	A0A5F8A0E7	937		SIN3A	EWEREVLGIKRDKSDSPAIQLRLKEPMDVDV
A0A5F8A0I2-S833	3.11244	3.28413	4.92694	3.77451	6.47647	8.36547	4.63602	7.1361	7.48695	6.8202	1.80691	0.0172788	S	0.999999	A0A5F8A0I2	833		ARHGEF2	GMALPTLPRGLFRSESLESPRGERLLQDAIR
G7N162-S740	0.425284	0.721547	0.0687532	0.405195	1.09348	1.11252	1.17621	0.42561	1.07008	0.975581	2.40768	0.0481947	S	0.949322	G7N162	740		C9H10orf118	SSSGSLNARSSAEDRSPENTGSSVAVDNFPQ
F6TL46-S441	23.9003	46.2314	41.8297	37.3205	23.2723	14.3618	18.6908	17.323	18.5947	18.4485	0.494326	0.0123361	S	0.9999	F6TL46	441		LIMA1	LERPAQLANARETSHSPGVEDAPIAKVGVLA
A0A5F8A1F5-S287	0.312123	0.0565133	0.186162	0.184933	0.321587	0.438579	0.300018	0.34233	0.327222	0.345947	1.87066	0.042599	S	1	A0A5F8A1F5	287		FAM53C	GVKRRHEEDPRRLRPSLDFDKMNQKPYSGGL
A0A5F8A1F5-S110	0.96611	0.0859072	0.0689793	0.373666	0.677606	1.51931	1.14264	1.38746	1.16841	1.17908	3.15545	0.0316511	S	0.999719	A0A5F8A1F5	110		FAM53C	PVPPAPPSKRHCRSLSVPVDLSRWQPVWRPA
A0A5F8A1M6-S345	1.96226	6.14886	7.72904	5.28005	1.52635	1.48398	0.8614	3.29928	1.51988	1.73818	0.329197	0.0414992	S	1	A0A5F8A1M6	345			LEGTGSEASSTRRGGSLGQTVRGGPAAQEPG
A0A5F8A1Q5-S351	0.220062	0.459073	0.447842	0.375659	0.273855	0.143555	0.153715	0.135068	0.0954151	0.160322	0.426775	0.0212398	S	0.990411	A0A5F8A1Q5	351		POM121	ASFVPKPGSLKRGLNSQSSDDHLNKRSRSSS
F7HPQ2-S835	0.179476	0.378903	0.43823	0.332203	0.702692	1.00501	1.08471	0.763539	0.778564	0.866902	2.60956	0.00350145	S	0.999998	F7HPQ2	835		UBA1	SVDDSRLEELKATLPSPDKLPGFKMYPIDFE
A0A5F8A202-S837	13.0428	15.2999	14.2004	14.181	7.16941	5.02002	12.3526	4.62092	4.1466	6.66191	0.469776	0.0110185	S	1	A0A5F8A202	837		SUGP2	GEFEDEPPPREAELESPEVIPEEEEEDDEDG
A0A5F8A218-S159	0.122407	0.0949299	0.0669916	0.0947761	0.218967	0.753345	1.1645	0.506001	0.569975	0.642557	6.77973	0.0392761	S	1	A0A5F8A218	159		ENOX2	ERHRRRMEEERLRPPSPPPVVHYSDHECSIV
A0A5F8A218-S308	0.0924483	0.0914564	0.0952235	0.0930427	0.200539	0.233825	0.295806	0.167633	0.16548	0.212657	2.28558	0.0101105	S	1	A0A5F8A218	308		ENOX2	NDELMGIRREEEMEMSDDEIEETTETKETEE
A0A5F8A363-S689	0.0684308	0.0884903	0.0952219	0.0840477	0.166895	0.12951	0.121702	0.244424	0.181256	0.168758	2.00788	0.0296736	S	1	A0A5F8A363	689		NEK9	HGSDICTSWPRPIFGSLHHVPDLSCRGWHTI
A0A5F8A496-S633	1.49876	1.83439	0.111325	1.14816	3.54636	3.4023	3.8959	3.04336	4.12687	3.60296	3.13804	0.00177708	S	1	A0A5F8A496	633		ACSL4	AMKLERFEIPIKVRLSPEPWTPETGLVTDAF
A0A5F8A4T1-S194	1.00846	0.828325	0.783932	0.873573	1.4307	2.49412	1.83156	2.20844	1.51491	1.89594	2.17033	0.00984714	S	1	A0A5F8A4T1	194		DENND5A	EDGEDTPVTKLQRFNSYDISRDTLYVSKCIC
A0A5F8A4Z8-S352	0.280132	0.332779	0.097797	0.236903	0.108916	0.0425955	0.0701903	0.0874837	0.134488	0.0887346	0.374561	0.0384436	S	0.82824	A0A5F8A4Z8	352		DCLK1	SPGSLRKQRDLYRPLSSDDLDSVGDSV____
A0A5F8A541-S2	47.406	96.8014	74.7157	72.9744	128.803	111.7	114.082	83.6261	104.137	108.47	1.48641	0.048199	S	1	A0A5F8A541	2	Small ubiquitin-related modifier	SUMO1	______________MSDQEAKPSTEDLGDKK
A0A5F8AUV0-S2759	0.805909	0.255316	1.30139	0.787537	1.52514	1.5105	1.40897	1.13949	1.48827	1.41448	1.79607	0.0402376	S	0.972633	A0A5F8AUV0	2759		UBR4	PRNKRRHVTLPSSPRSNTPMGDKDDDDDDDA
A0A5F8A5C7-S396	0.1289	2.65727	2.06091	1.61569	0.18499	0.213312	0.146836	0.0934265	0.270129	0.181739	0.112483	0.0425265	S	0.769109	A0A5F8A5C7	396			KMAGEMVEGLRYIPRSCGSNSYVLVPV____
F7HJQ6-S174	1.01217	0.151123	0.647346	0.603547	1.57169	0.774409	1.57765	1.18925	1.64611	1.35182	2.2398	0.0397163	S	0.996816	F7HJQ6	174		PARD3	NFSSEEPSRKNPTRWSTTAGFLKQNTAGSPK
A1E2I5-S676	1.1404	2.19955	3.16641	2.16879	9.54002	18.5329	8.62212	11.962	28.5683	15.4451	7.12152	0.0368395	S	0.996886	A1E2I5	676	Interferon-induced GTP-binding protein Mx2	MX2	LQKAMMQILQEKNRYSWLLQEQSETATKRRM
A0A5F8A639-S283	0.384299	0.480279	0.133496	0.332691	0.0942714	0.107612	0.0934764	0.116721	0.0665683	0.0957298	0.287744	0.0210089	S	0.855831	A0A5F8A639	283		EGK_00648	IRHQKTHLGEQAGKDSS______________
A0A5F8A6D9-S585	9.71087	4.1909	4.21945	6.04041	11.0419	15.6319	16.9741	18.5133	15.8847	15.6092	2.58413	0.00421584	S	1	A0A5F8A6D9	585		FAM129A	GVPGSETLSNEVFQESEEEKQPEVPSSLAKG
A0A5F8A6D9-S542	0.0872972	2.15312	0.174266	0.804894	2.45821	5.52246	2.67904	5.38793	2.91601	3.79273	4.71209	0.0278339	S	0.998779	A0A5F8A6D9	542		FAM129A	KKHNLFEDNMALPSESVSSLTDLKPLIGSNQ
A0A5F8A6I5-S505	0.513714	0.493685	0.607664	0.538354	0.201852	0.180055	0.372377	0.311112	0.495583	0.312196	0.579907	0.0318729	S	0.984913	A0A5F8A6I5	505		PPP2R3A	SKVEEGDQRDFTNSSSQEEIDKLLMDLESFS
A0A5F8A7A1-S34	0.990634	0.848279	1.31823	1.05238	0.502601	0.0320399	0.0598511	0.299657	0.109922	0.200814	0.190819	0.00157186	S	1	A0A5F8A7A1	34			DSGLDGLGGPGVQLGSPDKKKRKANTQGPSF
A0A5F8A7H7-S132	0.0642514	0.0861825	0.061197	0.0705436	0.0997409	0.111098	0.142566	0.0837486	0.108674	0.109166	1.54749	0.0334816	S	0.998889	A0A5F8A7H7	132		IFFO1	RGLGRRDQAVQTGFVSPIRPLGLPLGARPAA
A0A5F8A7P1-S178	0.503579	0.707659	0.402238	0.537825	0.0848337	0.0586905	0.0919185	0.241132	0.0622063	0.107756	0.200355	0.00166924	S	1	A0A5F8A7P1	178			QRTKLSRSGKEKERGSPLPGDHAVRGALRAS
F7HJG6-S737	0.792353	1.47939	0.902302	1.05801	0.838834	0.301869	0.0888445	0.569981	0.305939	0.421093	0.398004	0.0336379	S	1	F7HJG6	737		AGAP1	PSISSTTSPKLDPPPSPHANRKKHRRKKSTS
A0A5F8A8J0-S7	8.0381	1.06248	7.57735	5.55931	0.116938	2.64717	1.69159	0.355762	1.28784	1.21986	0.219427	0.0483222	S	1	A0A5F8A8J0	7	Reticulon	RTN4	_________MEDLDQSPLVSSSDSPPRPQPA
A0A5F8A8J0-S181	4.95498	12.1757	14.667	10.5992	47.1367	26.0964	36.9865	31.5952	54.4597	39.2549	3.70356	0.00722587	S	0.99996	A0A5F8A8J0	181	Reticulon	RTN4	PAAPPSTPAAPKRRGSSGSVDETLFALPAAS
A0A5F8AGA8-S237	0.234804	0.706921	0.273756	0.40516	1.23546	1.87823	2.70615	1.9867	2.74926	2.11116	5.21068	0.00485416	S	0.977272	A0A5F8AGA8	237		XRCC6	SIAEDEDLRVHFEESSKLEDLLRKVRAKETR
A0A5F8A9L4-S274	0.0651743	0.132443	0.0826573	0.0934249	3.43758	3.71184	4.95119	3.85725	3.74447	3.94046	42.1779	3.34479e-05	S	0.995021	A0A5F8A9L4	274		PPA2	CTQEEARSLVESVLSSPNKESNEEEQVWHFL
F6QDW4-S462	4.09629	5.85688	5.94158	5.29825	8.05708	13.5048	10.0809	8.54502	14.0616	10.8499	2.04783	0.0179138	S	1	F6QDW4	462	Transaldolase	LOC720828	NYYKKFGYKTIVMGASFRNTGEIKALAGCDF
A0A5F8AAB7-S103	0.0294649	0.0732954	0.510964	0.204575	0.721671	0.540461	0.526068	0.591429	1.02539	0.681005	3.32888	0.0290823	S	1	A0A5F8AAB7	103	Sulfotransferase	SULT1C2	IPSLGSGLEQAQAMPSPRILKTHLPFHLLPP
A0A5F8AAI9-S373	0.955341	0.999085	1.08608	1.0135	2.9883	1.62028	1.42911	2.45468	2.53311	2.2051	2.17572	0.0230053	S	1	A0A5F8AAI9	373	ATP-dependent 6-phosphofructokinase	PFKM	MEEKKFDEALKLRGRSFMNNWEVYKLLAHVR
A0A5F8AQ94-S366	1.19497	1.0429	1.95396	1.39727	0.922193	0.289032	0.874463	0.375848	0.582622	0.608832	0.435728	0.0255388	S	0.885353	A0A5F8AQ94	366		BCL6	KNACILQASGSPPAKSPTDPKACNWKKYKFI
A0A5F8AK93-S1234	1.96009	2.92571	2.63753	2.50778	2.43826	0.922305	1.1618	0.937026	0.575312	1.20694	0.481279	0.0343843	S	1	A0A5F8AK93	1234		LTBP2	DAQEGHCRPRGAGGQSIPEAPTGDHAPAPTR
A0A5F8ABA4-S603	0.091616	0.0607128	0.424884	0.192404	4.88167	5.13835	0.187842	5.81325	5.74367	4.35296	22.624	0.0256463	S	0.969577	A0A5F8ABA4	603		HIRIP3	PTAKGSRKTATLRSTSGEESDLEREVSDIEA
A0A5F8ABA4-S607	0.354835	0.0741716	2.06102	0.830009	6.80443	8.99823	2.60017	9.09513	10.4777	7.59514	9.15067	0.0117945	S	1	A0A5F8ABA4	607		HIRIP3	GSRKTATLRSTSGEESDLEREVSDIEAGGGP
F7HKQ8-S63	0.144365	0.0916877	0.293617	0.176556	0.466058	0.433408	0.461826	0.187869	0.411858	0.392204	2.22141	0.0394643	S	0.978368	F7HKQ8	63	Transmembrane channel-like protein	TMC6	QEGLELQQREQEATGSGQQTLRRPEGTQSTA
A0A5F8ABI3-S868	2.87263	2.15729	0.32957	1.7865	0.278456	0.330255	0.0782961	0.521943	0.403057	0.322401	0.180466	0.0402723	S	0.999737	A0A5F8ABI3	868		CEP170B	SPEPDGPAPPFLRQESFTKEPASGPPAPGKP
A0A5F8ABI3-S972	0.681661	0.955924	1.87618	1.17126	0.798367	0.270438	0.116015	0.572961	0.274495	0.406455	0.347025	0.0489088	S	0.999987	A0A5F8ABI3	972		CEP170B	DTASTVSLRSGKSGPSPTTPQPLRAQKEMSP
A0A5F8ABQ1-S305	4.33718	8.0162	6.83069	6.39469	4.74349	3.18812	4.3593	3.48607	4.75509	4.10641	0.64216	0.0444182	S	0.999927	A0A5F8ABQ1	305		ESAM	PPHGPPRPGALTPTPSLSSQALPSPRLPTTD
F7AAW6-S388	0.921044	1.64897	1.73178	1.43393	0.934263	0.82898	0.548044	0.79928	0.221419	0.666397	0.464734	0.023347	S	0.999994	F7AAW6	388		PRAM1	KKPPQPELGGLPRTSSEPEFNSLPRKLLQPD
F7AAW6-S352	2.52776	4.79037	4.64341	3.98718	3.22826	2.83764	1.93309	1.63761	1.1398	2.15528	0.540553	0.0482341	S	0.999966	F7AAW6	352		PRAM1	KKPPQPELGDLTRTSSEPEVSVLPKRPRPAE
A0A5F8AC93-S119	0.1173	1.11989	1.2986	0.845262	0.131427	0.0325893	0.0946107	0.131907	0.0795555	0.0940179	0.111229	0.0317219	S	0.999974	A0A5F8AC93	119		SNX2	TPTTLIAPRIESKSMSAPVIFDRSREEIEEE
F7EW22-S9	0.103715	0.0425901	0.15202	0.0994419	0.640039	0.728834	1.0457	0.458765	0.530756	0.68082	6.84641	0.00564843	S	1	F7EW22	9		LOC710674	_______MGHQQLYWSHPRKFGQGSRSCRVC
H9EPL6-S108	52.1451	65.6838	46.9844	54.9378	113.812	60.9104	153.493	113.786	103.972	109.194	1.9876	0.0356747	S	1	H9EPL6	108		PRKAB1	LSGSFNNWSKLPLTRSHNNFVAILDLPEGEH
A0A5F8ACS0-S113	0.885517	0.961542	1.13929	0.995449	0.443526	0.236233	0.46371	0.969848	0.460359	0.514735	0.517088	0.0307572	S	1	A0A5F8ACS0	113			SEPRKGSLLPPDGDGSPVLPDKRNGIFPAAA
A0A5F8ADA6-S251	0.117966	1.01746	0.273303	0.469575	2.49769	1.61613	2.555	2.71257	3.45075	2.56642	5.46542	0.00309329	S	1	A0A5F8ADA6	251		TRIM21	LERSESWNLKGLDIASPELRSVCHVPGLKKM
F7GNF6-S377	0.763332	0.793232	1.0454	0.867321	0.251085	0.288323	0.223463	0.261486	0.0894332	0.222758	0.256834	0.000198567	S	0.999999	F7GNF6	377		THRAP3	QKQTNTDKEKIKEKGSFSDTGLGDGKMKSDS
A0A5F8ADM6-S107	0.0541231	7.45556	5.1784	4.22936	11.8033	12.7689	18.0308	6.308	18.9643	13.5751	3.20972	0.0353163	S	0.981427	A0A5F8ADM6	107			YLDTTTLIEPAPRYPSPPMGSVSAPNLPTAE
A0A5F8ALE5-S199	0.257681	0.218081	0.0714632	0.182408	0.554294	0.488041	0.385623	0.696837	0.56961	0.538881	2.95426	0.00422399	S	1	A0A5F8ALE5	199			LDNQAVTEEELSRALSEGEEITAAPEREGTG
A0A5F8AFX3-S11	10.052	2.77121	1.9177	4.91365	17.3707	16.6038	13.2756	20.7821	23.5028	18.307	3.72575	0.00435705	S	0.999999	A0A5F8AFX3	11			_____MAAASVTPPGSLELLQPGFSKTLLGT
A0A5F8AEI1-S241	16.0952	6.68478	6.29152	9.6905	0.160546	2.69302	5.10234	3.76453	3.87707	3.1195	0.321913	0.0442561	S	1	A0A5F8AEI1	241		PRPF4B	PSKRSKSQDQARKSKSPILRRRSQEKIGKAR
A0A5F8AEI1-S142	8.05031	3.49149	3.29107	4.94429	8.87525	9.4195	8.25979	13.3187	8.04936	9.58452	1.9385	0.0352864	S	0.999932	A0A5F8AEI1	142		PRPF4B	GKVQSGMGLILQGYESGSEEEGEIHEKARNG
A0A5F8AEI1-S144	10.9597	3.49149	3.29107	5.91408	15.0492	18.726	20.8057	21.1799	16.7581	18.5038	3.12877	0.00199593	S	0.999999	A0A5F8AEI1	144		PRPF4B	VQSGMGLILQGYESGSEEEGEIHEKARNGNR
F7GZP5-S884	1.03851	0.641655	0.108829	0.59633	0.960479	1.40183	1.64044	1.15867	1.76913	1.38611	2.3244	0.0301856	S	0.999992	F7GZP5	884		ARHGAP32	SQCQTPGSTASSEPVSPLQEKLSPFFTLDLS
A0A5F8ASH2-S60	1.03986	0.406892	0.417278	0.621344	0.299447	0.0222514	0.117785	0.294353	0.0647494	0.159717	0.257051	0.0358206	S	0.997693	A0A5F8ASH2	60		VAPB	ISTTASKTETPIVSKSLSSSLDDTEVKKVME
F6RP85-S134	1.75603	1.69498	3.16255	2.20452	3.84307	4.49826	3.64919	3.69223	3.15288	3.76713	1.70882	0.0137311	S	1	F6RP85	134	Eukaryotic translation initiation factor 3 subunit B	EIF3B	SRAQAASEDAGGNEGSAAEAEPRALENGDAD
A0A5F8AHQ0-S867	1.81069	2.4727	1.59265	1.95868	2.53532	2.86013	3.28257	2.51049	2.29972	2.69765	1.37728	0.048571	S	0.997677	A0A5F8AHQ0	867		GTF3C2	NAMFQPSSPTRRPGFSPTSHRLLPTP_____
F7HNL3-S125	1.29876	1.42514	2.18975	1.63789	1.1925	0.581659	0.49884	0.791975	0.409538	0.694903	0.424268	0.0141183	S	1	F7HNL3	125		STARD13	SMKLDVNFQRKKGDDSDEEDLCISNKWTFQR
A0A5F8AI81-S969	2.25773	1.95636	1.16579	1.79329	4.34294	3.85817	3.6838	5.06167	1.82234	3.75378	2.09324	0.0411463	S	1	A0A5F8AI81	969			PTESPAWGSSIVKVPSGIFDINSRKSSTGSI
F6SXA7-S205	0.0528918	0.167342	0.2057	0.141978	0.147822	0.582649	0.535992	0.539367	0.420826	0.445331	3.13662	0.0336361	S	0.999831	F6SXA7	205		ITFG2	CAYAILLCTWKKDTGSPPASEGPTDGSRETP
A0A5F8AJA9-S164	30.6448	69.3269	90.0704	63.3473	23.5951	12.0879	42.4352	24.2927	32.2183	26.9259	0.425051	0.0445039	S	0.986578	A0A5F8AJA9	164		TRAPPC12	PGGEGDPGPEPASTPSPTGEVHGDCAPEDAP
A0A5F8AJH5-S606	0.369531	0.590064	0.590532	0.516709	0.247814	0.266313	0.119469	0.14977	0.327488	0.222171	0.429973	0.00738211	S	0.999139	A0A5F8AJH5	606		NCOA3	LTCSSDDRGHSSLTNSPLDSSCKESSVSVTS
A0A5F8AJH5-S214	0.18248	0.208593	0.545926	0.312333	1.42656	0.98629	0.585778	0.536191	0.933631	0.89369	2.86134	0.0453113	S	1	A0A5F8AJH5	214		NCOA3	MLMKTPHDILEDINASPEMRQRYETMQCFAL
A0A5F8AJZ9-S492	3.67486	3.25557	2.33983	3.09009	12.1058	11.1293	10.5831	12.6228	7.45545	10.7793	3.48834	0.000811003	S	1	A0A5F8AJZ9	492	Phosphatase and actin regulator	PHACTR4	PLPMTPPLEGSHRAHSLLFETSDGFSEDSST
A0A5F8AJZ9-S186	3.47441	1.371	4.08363	2.97635	10.5609	6.7194	8.35519	3.34919	7.60944	7.31883	2.459	0.0416965	S	0.986222	A0A5F8AJZ9	186	Phosphatase and actin regulator	PHACTR4	ENVPKQPLLPPKRPLSSSHEANEGQAKDATS
H9ZD06-S249	2.27266	5.04523	4.6271	3.98166	8.32583	5.14043	7.83283	5.53585	7.00194	6.76738	1.69964	0.0370525	S	0.99989	H9ZD06	249	Triosephosphate isomerase	TPI1	VSEAVAQSTRIIYGGSVTGATCKELASQPDV
A0A5F8AK43-S475	7.61812	5.51354	9.11464	7.41543	4.96124	3.31636	4.63648	3.04593	5.63527	4.31906	0.582442	0.0218414	S	0.999659	A0A5F8AK43	475			TTPPRSPEASPKHSHSPTSSPKPLKKQNPSS
F7HIM2-S1290	8.56079	7.79248	11.1118	9.15503	5.44013	5.04447	0.0889729	2.3482	5.15755	3.61586	0.394959	0.0124916	S	1	F7HIM2	1290		PHIP	RKDHQPRRRLRNRAQSYDIQAWKKQCEELLN
A0A5F8AKA2-S1772	0.955432	1.16921	0.925539	1.01673	2.13147	2.61417	3.63785	2.04796	2.62577	2.61144	2.56848	0.00580929	S	1	A0A5F8AKA2	1772		HECTD1	RRRTWDDDYVLKRQFSALVPAFDPRPGRTNV
A0A5F8AKA2-S1571	0.320004	0.235597	0.385041	0.313547	0.0646691	0.0645718	0.0568803	0.170129	0.0354031	0.0783307	0.249821	0.00186702	S	0.999942	A0A5F8AKA2	1571		HECTD1	ARTNATNNMNLSRSSSDNNTNTLGRNVMSTA
F6QJH2-S495	0.204796	0.185086	0.260065	0.216649	0.118989	0.113496	0.0877426	0.068198	0.148715	0.107428	0.495863	0.00439979	S	0.928697	F6QJH2	495		SORBS1	HAVKRESDGAPGDLTSLENERQIYKSVLEGG
A0A5F8ALX7-S10	2.18958	2.12519	2.12174	2.1455	0.859314	1.06274	1.08809	0.966505	0.0747568	0.810283	0.377665	0.00181445	S	0.999999	A0A5F8ALX7	10		RNF11	______LKSPTSDDISLLHESQSDRASFGEG
A0A5F8AMM8-S429	0.995249	2.25979	1.12631	1.46045	0.754488	0.57749	0.474383	0.808824	0.646787	0.652394	0.446708	0.0375916	S	0.830043	A0A5F8AMM8	429			ELRALEEGDGSVSGSSPRSDISQPASQDGMR
F6REN0-S96	4.73933	3.88436	4.90796	4.51055	8.581	6.64482	7.03083	7.49578	8.21462	7.59341	1.68348	0.00116192	S	1	F6REN0	96		COQ9	PRYTDQGGEEEEGYESEEQLQDRILTAALEF
A0A5F8AN73-S225	2.92439	3.34266	3.9961	3.42105	2.81064	2.56942	1.8432	2.83085	1.45517	2.30186	0.672851	0.0419067	S	0.998064	A0A5F8AN73	225		LOC717494	KQAVEMKNDKSEEEQSSSSVKKDETNVKMES
F7BKU4-S167	0.549432	0.547106	0.102133	0.399557	0.928361	1.4896	1.23324	1.49796	0.523579	1.13455	2.83952	0.0342561	S	0.982557	F7BKU4	167		KANK1	AASQNNVCGVRKRSYSAGNASQLEQLSRARG
A0A5F8AP93-S50	1.21958	0.949826	0.762112	0.977173	0.832645	0.425389	0.077669	0.199381	0.0658104	0.320179	0.327658	0.0221374	S	1	A0A5F8AP93	50		SVIL	LEEDTPRYMRASDPASPHIGRSNEEEETSDS
A0A5F8AP93-S224	1.15316	0.816749	0.252993	0.740967	0.135733	0.265634	0.203682	0.212752	0.03979	0.171518	0.231479	0.0285595	S	0.999992	A0A5F8AP93	224		SVIL	AAESSSTFSLSGRDSSFTEVPRSPKHMHSSS
A0A5F8AP93-S664	9.42401	8.36863	2.00438	6.59901	2.94697	0.121017	1.56586	2.0162	0.94215	1.51844	0.230101	0.030791	S	1	A0A5F8AP93	664		SVIL	LSVAAKRLLFREMEKSFDEQNVPKRRSRNAA
A0A5F8APD0-S1011	0.726492	0.909821	0.565439	0.733918	0.392957	0.401746	0.609499	0.174457	0.303353	0.376402	0.512867	0.0242936	S	0.86218	A0A5F8APD0	1011		PCDH7	YKSSSPLPTVQLHPQSPTAGKKHQAVQDLPP
F6PXX8-S189	3.00774	2.7603	2.3334	2.70048	4.34705	6.93333	10.8595	9.3205	9.63765	8.21961	3.04376	0.0119619	S	0.999132	F6PXX8	189		SLK	FGVSAKNTRTIQRRDSFIGTPYWMAPEVVMC
A0A5F8APR8-S116	2.20298	2.16146	0.114969	1.49314	0.145056	0.0759933	0.0848939	0.0766903	0.10009	0.0965446	0.064659	0.032286	S	0.999923	A0A5F8APR8	116		PWWP2A	ESAAAAPQGGPELPPSPASPPEQPPAPEERE
A0A5F8APR8-S119	2.20298	2.16146	0.0993291	1.48792	0.0362963	0.147015	0.0341408	0.0578878	0.14154	0.083376	0.0560351	0.0326982	S	0.999946	A0A5F8APR8	119		PWWP2A	AAAPQGGPELPPSPASPPEQPPAPEEREEPP
F7C085-S830	0.572517	0.103153	0.172414	0.282695	1.13822	0.572026	0.738811	1.46215	0.624625	0.907165	3.20899	0.0474646	S	0.99851	F7C085	830		KIAA0182	KQKALSAAVADSLTNSPRDSPAVSLSEPATQ
F6TY46-S782	3.99068	2.75784	3.78776	3.51209	5.2779	10.3477	8.49777	4.84175	9.81302	7.75564	2.20827	0.0337863	S	0.999778	F6TY46	782		CD97	TTSGTGHNQTRALRASESGI___________
F6TY46-S769	0.515515	0.451797	0.789811	0.585708	0.984085	2.4039	2.29512	1.24126	1.67515	1.7199	2.93645	0.0248152	S	0.957777	F6TY46	769		CD97	LVASGSKYSEFTSTTSGTGHNQTRALRASES
A0A5F8ARH1-S736	4.73843	21.7152	20.2079	15.5538	43.5404	48.9202	45.6757	23.1311	38.2735	39.9082	2.56581	0.0150885	S	1	A0A5F8ARH1	736		HSPH1	NTCEPVVTQPKPKIESPKLERTPNGPNIDKK
A0A5F8ARK5-S26	0.0446152	0.112661	0.186375	0.11455	0.922337	0.922549	0.997726	1.22599	0.775647	0.968851	8.45787	0.000163697	S	1	A0A5F8ARK5	26			GGHGAASPSEKGAHPSGGADDVAKKPPPAPQ
A0A5F8ARZ4-S263	2.68449	4.65139	5.96636	4.43408	7.78854	8.26743	8.12702	8.49103	4.70653	7.47611	1.68606	0.04022	S	1	A0A5F8ARZ4	263			EEKESEDKPEIEDVGSDEEEEEKKDGDKKKK
A0A5F8AS86-S244	1.12375	1.53459	1.19722	1.28519	0.813378	0.0686142	0.0521689	0.523652	0.068934	0.305349	0.237591	0.00496316	S	0.959225	A0A5F8AS86	244		EPS15L1	SPPPKDSLRSTPSHGSVSSLNSTGSLSPKHS
F7DJ15-S90	0.0513513	0.990002	1.39697	0.812774	0.0739639	0.0447177	0.0497921	0.187278	0.0969532	0.090541	0.111397	0.0487979	S	0.983358	F7DJ15	90		BCL11B	GGSLGACYDKALDKDSPPPSSRSELRKVSEP
A0A5F8ASZ1-S191	2.55464	1.99134	3.14871	2.5649	4.12374	4.37785	3.64796	3.05273	3.90376	3.82121	1.48981	0.0178405	S	0.985262	A0A5F8ASZ1	191		MAGED2	KARKVKHLDGEEDGSSDQSQASGTTGGRRVS
F7HNU4-S1160	4.37636	1.66823	3.00067	3.01509	1.26206	1.43826	0.14839	0.093612	2.01545	0.991554	0.328864	0.0374749	S	0.94748	F7HNU4	1160		EGK_20261	QQHLRLQTATMETSRSPSPQFAPQKLTDKPP
A0A5F8ATG0-S464	3.86191	4.26943	1.70207	3.2778	9.99136	9.17024	11.9555	9.60939	10.995	10.3443	3.15587	0.000209454	S	0.999996	A0A5F8ATG0	464		NKTR	CRRHKQTKKRRILILSDIESSKSSTRRMKSS
A0A5F8ATG0-S1149	1.50011	3.41552	4.13738	3.01767	0.0670397	1.03092	1.57138	0.115794	0.989806	0.754988	0.250189	0.017087	S	1	A0A5F8ATG0	1149		NKTR	ICTPERSSPAKVEEASPLGNARLDTPDINIV
F7DKC1-S45	0.596724	0.816791	0.0586826	0.490733	1.65713	1.03952	1.26457	0.996272	0.735583	1.13861	2.32023	0.0492382	S	1	F7DKC1	45		C3H7orf61	PPTPQPPTGPLPRLPSGEPSPDPGGKGTPRN
A0A5F8ATW1-S869	7.38953	6.43036	5.66609	6.49532	10.6354	8.52415	14.3555	13.8705	14.2454	12.3262	1.8977	0.0109365	S	0.981347	A0A5F8ATW1	869		FAM83H	DRLPSRFLSAQGRATSPEGLDSPLPLEGPGA
A0A5K1TW41-S16	1.68943	2.04923	1.51197	1.75021	1.60856	1.38239	1.17301	1.40869	1.11162	1.33685	0.763826	0.0467697	S	0.9888	A0A5K1TW41	16			MERLQKQPLTSPGSVSPSRDSSVPGSPSSIV
A0A5K1TWN5-S475	5.66698	2.80823	4.24444	4.23989	3.30784	1.83862	0.887771	2.16261	1.25101	1.88957	0.445665	0.0287215	S	0.997007	A0A5K1TWN5	475		REPS1	PSKIHMQEMELKRTGSDHTNPTSPLLVKPSD
A0A5K1TWN5-S170	12.1207	16.1013	21.1605	16.4609	12.6661	3.30793	9.82228	5.99778	9.79247	8.31731	0.505278	0.0309939	S	0.994721	A0A5K1TWN5	170		REPS1	ADVQEPASPVVSPQQSPPTSPHTWRKHSRHP
A0A5K1TXE9-S1061	0.116108	0.0766281	0.130746	0.107828	1.64606	1.14898	0.520617	0.767305	1.50893	1.11838	10.3719	0.0121414	S	0.999939	A0A5K1TXE9	1061		SPTAN1	QEQIDNQTRITKEAGSVSLRMKQVEELYHSL
A0A5K1TXE9-S1831	0.135146	1.07731	0.856591	0.689681	0.22063	0.164086	0.128219	0.0917299	0.0777061	0.136474	0.19788	0.0392303	S	0.999999	A0A5K1TXE9	1831		SPTAN1	HEPAIQGVLDTGKKLSDDNTIGKEEIQQRLA
F6ZTT6-S209	1.89991	2.56889	1.35899	1.9426	5.78126	4.84667	6.61965	4.19666	8.98987	6.08682	3.13334	0.0109444	S	0.999958	F6ZTT6	209		TGM2	PKFLKNAGRDCSRRSSPVYVGRVVSGMVNCN
A0A5K1U8M2-S3	1.33704	1.09122	1.40963	1.2793	2.18473	1.6929	2.20216	3.36568	2.6256	2.41421	1.88714	0.0244	S	1	A0A5K1U8M2	3		DSTN	_____________MASGVQVADEVCRIFYDM
H9FVQ8-S704	2.53373	2.04784	1.1615	1.91435	1.31269	1.05954	0.980436	1.36149	0.826883	1.10821	0.578893	0.0466809	S	0.999819	H9FVQ8	704		ARID4B	VSKSPERLRKDIEVLSEDTDYEEDEVTKKRK
A0A5K1UQZ5-S632	1.23958	1.38095	1.62536	1.4153	1.13812	1.30904	0.908767	0.847273	1.14177	1.06899	0.755312	0.0475662	S	0.996344	A0A5K1UQZ5	632			RKLLLKGSQKGICPKSPSAIPEQNHSLNEQA
A0A5K1V654-S312	7.05099	4.2904	2.15081	4.4974	0.0961254	2.93128	1.46704	1.40971	0.0781505	1.19646	0.266034	0.0388178	S	1	A0A5K1V654	312			KKEKDAESVECPDADSLNIPDVDEEGYSIKP
F6YA32-S209	2.06371	2.26311	0.084114	1.47031	0.103492	0.0767925	0.0526959	0.0494172	0.0817548	0.0728304	0.0495341	0.0332701	S	1	F6YA32	209		SYBU	PREKDLLSMLCRNQLSPVNIHPSYAPSSPSS
F6YA32-S94	1.69513	1.18687	3.24644	2.04281	0.429564	0.207762	0.455471	0.323711	0.363623	0.356026	0.174282	0.010112	S	0.998606	F6YA32	94		SYBU	SQSVSPVKTPSDAGNSPIGFCPGSDEDFTRK
F7GRI9-S90	19.9801	39.568	28.4179	29.322	58.3986	42.2186	44.2714	63.1495	59.4507	53.4978	1.82449	0.0139259	S	0.999505	F7GRI9	90		STRIP1	PGGKAREFNRNQRKDSEGYSESPDLEFEYAD
F6VW84-S579	0.154188	17.6869	16.7514	11.5308	0.835749	0.0930068	0.159404	0.177139	0.351517	0.323363	0.0280433	0.0359409	S	1	F6VW84	579		HIP1R	LVRETEAALNREQQRSSREQGELQGQLAEKE
F6VW84-S580	0.0682455	17.6869	16.7514	11.5022	0.835749	0.0930068	0.159404	0.177153	0.0849325	0.270049	0.023478	0.0363174	S	1	F6VW84	580		HIP1R	VRETEAALNREQQRSSREQGELQGQLAEKES
F7HTY4-S310	0.0307642	0.956566	0.0827457	0.356692	1.38184	1.27615	0.79238	1.17824	0.949046	1.11553	3.12744	0.0275781	S	0.999844	F7HTY4	310		DCAF15	LPSFCPEAAPARSSGSPEPSPAIAKAKEFVA
H9FUQ9-S32	0.562237	2.26867	2.24736	1.69276	5.05891	10.7694	11.2682	9.05444	13.101	9.85039	5.81915	0.00464166	S	0.996138	H9FUQ9	32	Interferon-induced GTP-binding protein Mx1	MX1	SQPLLLNGDADVAQKSPGSVAENNLCSQYEE
H9FUQ9-S35	0.101731	0.123838	0.13601	0.120526	0.324066	4.35071	3.79467	3.56351	4.53314	3.31322	27.4896	0.0206347	S	0.987055	H9FUQ9	35	Interferon-induced GTP-binding protein Mx1	MX1	LLLNGDADVAQKSPGSVAENNLCSQYEEKVR
H9FUQ9-S4	0.30043	0.627693	0.255064	0.394395	2.06835	10.14	5.76697	10.707	6.59401	7.05528	17.8888	0.0193229	S	1	H9FUQ9	4	Interferon-induced GTP-binding protein Mx1	MX1	____________MVLSEVDIVKADPAAASQP
F6PL92-S525	3.29822	3.70258	1.80033	2.93371	2.0089	0.349423	0.224381	1.2879	1.40142	1.05441	0.35941	0.0226082	S	1	F6PL92	525		SYNPO	GEKAPAPQLPSIPDRSPRPQRHIMSHSPMVE
F6PL92-S854	1.99276	1.54775	0.750547	1.43035	0.14212	0.203837	0.140485	0.119226	0.401515	0.201437	0.14083	0.0041891	S	1	F6PL92	854		SYNPO	SLDLVPNLPKGALPPSPALPRPSRSSPGLYT
F6PL92-S962	3.67929	1.77608	2.94735	2.8009	0.135826	0.0925892	0.0647562	0.166213	0.0876972	0.109416	0.0390647	0.00056438	S	0.7913	F6PL92	962		SYNPO	VSPGPWEPSRGSSMSSPPPLPPPPPMSPSWS
F6PL92-S1042	2.38831	3.97317	2.52306	2.96151	0.255886	0.0692623	0.571842	0.125223	0.838883	0.372219	0.125686	0.000818146	S	1	F6PL92	1042		SYNPO	FSPPRAPPPPPPRMRSPQPARPGSAAMLGAA
F6PL92-S1028	8.26478	7.48915	2.80102	6.18499	3.88687	1.18618	1.6896	1.55034	1.10942	1.88448	0.304686	0.0232226	S	1	F6PL92	1028		SYNPO	SASPRSAGAENLRPFSPPRAPPPPPPRMRSP
F6PL92-S1078	3.33116	1.81866	1.44407	2.19796	1.4588	0.402198	0.119179	0.970226	0.231149	0.636311	0.289501	0.0274685	S	1	F6PL92	1078		SYNPO	RSPLPAGPSSCTSPRSPLPAPPRPFLYRRSP
F6PL92-S980	0.792018	0.807633	0.855583	0.818411	0.238095	0.429019	0.131631	0.119847	0.304741	0.244667	0.298953	0.000319939	S	0.999998	F6PL92	980		SYNPO	PLPPPPPMSPSWSERSVSPLRPETEARPPSR
F6PLH9-S135	0.747613	1.21276	0.916581	0.958985	0.286298	0.0735922	0.118386	0.105921	0.0638248	0.129604	0.135148	0.000326685	S	0.953786	F6PLH9	135		RPA1	EGHGQPQAAPPASAGSPAASSKPQQQHGSSG
F6PTY4-S406	0.394353	0.973471	1.19851	0.855444	0.0739956	0.147017	0.137667	0.422509	0.191318	0.194501	0.227369	0.0138662	S	0.999996	F6PTY4	406		PKP4	ASQHSQLGQDLRSAVSPDLHITPIYEGRTYY
F6PTY4-S336	0.390218	1.52208	0.98983	0.967374	0.201814	0.0853841	0.229733	0.114679	0.0860986	0.143542	0.148383	0.0144568	S	0.792837	F6PTY4	336		PKP4	AQTRVASPSQGQVGSSSPKRSGMTAVPQHLG
F6QEK6-S561	1.00593	1.16847	0.171819	0.78207	0.179359	0.163182	0.0729254	0.0713246	0.111622	0.119683	0.153033	0.0268898	S	0.847175	F6QEK6	561			KTVLQIDCGLQLANDSVNRLSRILMELEGPN
F6QHH2-S47	0.4298	0.829363	0.53789	0.599018	0.12018	0.109172	0.0793328	0.156055	0.576738	0.208295	0.347728	0.041801	S	1	F6QHH2	47		CTNND1	EERRHVSAQLERVRVSPQDANPLMANGTLTR
F6QJD8-S11	0.0672712	2.1651	1.71408	1.31548	0.113934	0.154649	0.0983199	0.135434	0.0879164	0.118051	0.0897393	0.0423192	S	1	F6QJD8	11	Protein S100	S100A8	_____MLTDLEKALNSIIDVYHKYSLIKGNY
F6QLC1-S8305	6.51219	4.17367	4.75659	5.14748	4.34952	3.24069	3.13892	2.63029	3.13415	3.29871	0.64084	0.0273156	S	1	F6QLC1	8305			DLSRDLESAVSRALPSEDEESQDDKDFYLRG
F6QLC1-S8310	3.91774	3.40193	3.62513	3.64827	3.09296	2.04583	2.36541	1.67225	2.77379	2.39005	0.655119	0.0120041	S	1	F6QLC1	8310			LESAVSRALPSEDEESQDDKDFYLRGAVGLS
F7GWA9-S252	900.529	1546.9	1058.95	1168.79	2045.2	1899.5	1643.5	2597.16	2821.86	2201.44	1.88352	0.0193692	S	1	F7GWA9	252		HNRNPU	GYFEYIEENKYSRAKSPQPPVEEEDEHFDDT
F6R2V4-S385	43.5691	55.5783	61.174	53.4405	2.21146	23.7774	0.127858	31.0129	0.0937176	11.4447	0.214157	0.00471937	S	0.755084	F6R2V4	385		BAG3	SVPCPSPSPGPSAVPSSPKNVAAEERAAPST
F6R5J8-S162	0.133796	0.745845	0.952669	0.61077	1.44795	1.16452	1.48868	1.57257	1.39336	1.41342	2.31415	0.00727027	S	0.999853	F6R5J8	162		KLC1	HLEFMNQLKKYDDDISPSEDKDTDSTKEPLD
F6R8Y2-S2	13.4093	16.3795	0.443411	10.0774	22.7541	45.2308	41.8242	21.5293	41.1792	34.5035	3.42385	0.0190463	S	0.999807	F6R8Y2	2		TRA2B	______________MSDSGEQNYGERESRSA
F6R8Y2-S85	1.11036	1.76313	0.0895727	0.987686	3.66315	6.06757	3.22422	2.90708	8.70162	4.91273	4.97397	0.0404102	S	0.979944	F6R8Y2	85		TRA2B	RSRSRSRSHRRSRSRSYSRDYRRRHSHSHSP
F6RIS3-S165	3.43052	3.08952	7.09964	4.53989	3.5626	0.0675148	0.0459664	1.35848	1.11621	1.23015	0.270965	0.0401963	S	0.988071	F6RIS3	165		MARCKSL1	ESQEPQAKGAEASAASEEEAGPQATEPSTPS
F6RJC0-S474	0.099362	0.439429	0.297792	0.278861	0.159776	0.0652325	0.0350684	0.0898558	0.0348378	0.0769542	0.275959	0.0419299	S	0.971752	F6RJC0	474	Phosphoinositide phospholipase C		LMGRILVKNKKRHRPSTGGPDSAGRKRPLEQ
F6RJH8-S2032	16.735	13.1729	11.7823	13.8967	1.32184	3.90756	3.46343	13.7655	2.9049	5.07265	0.365024	0.030958	S	1	F6RJH8	2032		MYO18A	SSSPTSYWKSLAPDRSDDEHDPLDNTSRPRY
F6RKR8-S110	0.495833	0.394642	1.02438	0.638286	1.9926	1.45244	1.75239	0.969666	0.924216	1.41826	2.22198	0.0480895	S	0.982138	F6RKR8	110		ARMCX3	RARATRARRAVQKRASPNSDDTILSPQELQK
F6RS08-S1287	0.0784902	0.129287	0.404719	0.204165	0.743569	1.9072	3.13402	1.7683	2.86943	2.0845	10.2099	0.0169301	S	1	F6RS08	1287			AQWKHAVKFGDTEADSPNAEEAAMQDHLTFK
F6RVC6-S130	0.254119	0.428237	0.706241	0.462866	0.215273	0.166552	0.109033	0.247843	0.184024	0.184545	0.398701	0.03316	S	0.999991	F6RVC6	130		LRRN4CL	WLLLWDGSEAAQKGPSLNATVRRAELKGLKP
F7EBY3-S967	1.19922	1.15734	1.1748	1.17712	1.22446	0.142221	0.233034	0.54153	0.282899	0.484828	0.411877	0.0384609	S	0.987897	F7EBY3	967		BICC1	TTTYEGSSMSLSRSNSREHLGSGSESDNWRD
F6S2X3-S4155	1.09262	0.674738	0.422803	0.730054	0.173583	0.210429	0.0837613	0.0763187	0.218966	0.152612	0.209042	0.00805973	S	1	F6S2X3	4155		LOC719658	GPEVDVNLPKADFDVSGPKVDIDVPDVNIEG
F6S2X3-S1544	0.68853	0.417988	0.477375	0.527964	0.347007	0.142383	0.10653	0.174243	0.302309	0.214494	0.406267	0.0110473	S	1	F6S2X3	1544		LOC719658	GPEVDVNLPKADIGVSGPKVDIDVPDVNLET
F6S2X3-S784	11.223	6.47123	5.05149	7.58191	4.39701	1.82713	0.0836981	0.0706172	0.131692	1.30203	0.171728	0.0120095	S	1	F6S2X3	784		LOC719658	GPEVDVNLPKADVDISGPKVDVSVPDVSIEG
F6S2X3-S5687	287.625	241.461	180.023	236.369	182.615	125.904	28.0599	131.631	100.537	113.749	0.481235	0.0234183	S	1	F6S2X3	5687		LOC719658	SGSKGDLKSSKASLGSLEGEAEAEASSPKGK
F6S2X3-S5698	60.7158	43.8659	76.7261	60.4359	45.4712	39.6416	32.2407	11.8077	31.1343	32.0591	0.530464	0.0328127	S	0.971326	F6S2X3	5698		LOC719658	ASLGSLEGEAEAEASSPKGKFSLFKSKKPRH
F6S2X3-S94	7.85132	10.8801	9.90324	9.54487	3.38227	1.0345	2.7112	4.3222	4.74332	3.2387	0.339313	0.00116845	S	1	F6S2X3	94		LOC719658	GHHTVGLKLHRKGDRSPEPGQTWTREVFSSR
F6S2X3-S2535	4.35003	1.29921	1.77813	2.47579	0.995661	0.381587	0.663635	0.711856	0.458735	0.642295	0.25943	0.0409303	S	1	F6S2X3	2535		LOC719658	DLHLKGPKVKGDVDVSLPKVEGDLKGPEVDI
F6S2X3-S5149	1.2832	0.604411	0.447005	0.778205	0.0533218	0.0796768	0.142768	0.0760026	0.123411	0.0950362	0.122122	0.0110771	S	1	F6S2X3	5149		LOC719658	VNVNLKGPKIKGDVPSMGLEGPDIDLQGPEA
F6S2X3-S5674	18.8824	18.9548	7.95121	15.2628	10.5788	5.66329	6.45686	4.34716	1.12612	5.63445	0.369162	0.0287145	S	0.99279	F6S2X3	5674		LOC719658	GKGGVTGSPEASISGSKGDLKSSKASLGSLE
F6S2X3-S5776	286.82	203.232	305.473	265.175	130.806	129.388	129.787	146.767	132.913	133.932	0.50507	0.00135998	S	1	F6S2X3	5776		LOC719658	GGLGSKSKGHYEVTGSDDETGKLQGSGVSLA
F6S2X3-S513	1.51323	0.538012	1.4299	1.16038	0.81052	0.186634	0.0711866	0.0276747	0.0743684	0.234077	0.201723	0.0215	S	0.998273	F6S2X3	513		LOC719658	QKPKISMQDVDLSLGSPKLKGDIKVSAPGVQ
F6S2X3-S217	64.3862	17.964	25.4023	35.9175	7.91829	8.5321	9.69456	7.87906	8.24313	8.45343	0.235357	0.0401151	S	0.99773	F6S2X3	217		LOC719658	SGKTVIRLPSGSGAASPTPGSAVDIRAGAIS
F6S2X3-S791	1.51025	1.09411	0.197606	0.933987	0.096494	0.0731028	0.0895673	0.140621	0.116197	0.103196	0.11049	0.0261872	S	0.999997	F6S2X3	791		LOC719658	LPKADVDISGPKVDVSVPDVSIEGPEGKLKG
F6S2X3-S1485	0.22808	0.276747	0.321211	0.275346	0.245163	0.129987	0.0383727	0.0774853	0.10928	0.120058	0.436025	0.0218018	S	1	F6S2X3	1485		LOC719658	DYDVTVPKVEGEIKASDVDIKGPKVDINAPD
F6S2X3-S258	0.281128	0.456173	0.492523	0.409941	0.236966	0.131941	0.0926623	0.217002	0.270119	0.189738	0.462842	0.0148578	S	1	F6S2X3	258		LOC719658	HSKLQVTMPGIKVGGSGVNVSAKGLDLGGRG
F6S2X3-S263	1.31894	0.7545	0.37824	0.817228	0.452347	0.232713	0.0486738	0.308858	0.279186	0.264355	0.323478	0.0441399	S	1	F6S2X3	263		LOC719658	VTMPGIKVGGSGVNVSAKGLDLGGRGGVQVP
F6SA43-S293	2.26451	2.27199	1.81246	2.11632	1.96157	1.22219	0.995031	0.0682766	0.0651819	0.86245	0.407524	0.0445889	S	0.998861	F6SA43	293	Nuclear factor 1	NFIX	MESPVDDVFYPGTGRSPAAGSSQSSGWPNDV
F6SDH6-S682	0.478847	0.63484	0.226802	0.44683	0.102584	0.109823	0.0756545	0.0638715	0.233586	0.117104	0.262077	0.0137479	S	1	F6SDH6	682	Ribosomal protein S6 kinase	RPS6KA4	RRKQKLRSATASRRGSPAPAAPGRAPTAAKG
F6SEE6-S2329	0.614678	0.41328	0.280488	0.436149	0.119659	0.0998705	0.12461	0.386179	0.0735789	0.160779	0.368634	0.0381767	S	0.778506	F6SEE6	2329		KMT2D	ASSPSYGPPNLGFVDSPSSGPHLGGLELKTP
F6SFZ4-S192	6.78186	6.23702	7.10007	6.70632	8.88718	10.7667	23.4994	19.7173	23.0204	17.1782	2.5615	0.0439015	S	1	F6SFZ4	192	Phosphoglycerate kinase	PGK1	FLMKKELNYFAKALESPERPFLAILGGAKVA
F6SNY4-S893	0.0736254	0.908644	0.517282	0.499851	1.0249	1.3874	1.43193	0.965416	2.33321	1.42857	2.85799	0.0462286	S	1	F6SNY4	893		PRKDC	EMMKSYVAWDREKRLSFAVPFREMKPVIFLD
F6STB9-S65	0.0545919	0.0627257	0.147667	0.0883282	0.08968	0.246343	0.266669	0.237437	0.220939	0.212214	2.40256	0.0396382	S	1	F6STB9	65		TRIM35	EVQVSPTCPVCKDRASPADLRTNHTLNNLVE
F6SUG4-S356	0.126366	0.0851989	0.268629	0.160065	2.34224	2.09754	3.17751	0.110727	1.9276	1.93112	12.0646	0.0388033	S	1	F6SUG4	356		SAC3D1	VVMAEEEDEGADRPGSPA_____________
F6SWL5-S547	0.442804	0.0565017	0.124083	0.207796	0.506878	0.561134	0.59564	0.405131	0.322001	0.478157	2.30109	0.0494043	S	1	F6SWL5	547		CDC16	YDFDVHTMKTLKNIISPPWDFREFEVEKQTA
F6SXK2-S237	0.4376	0.125962	0.109347	0.224303	0.428269	0.572075	0.805626	0.345113	0.58786	0.547789	2.44218	0.0482303	S	1	F6SXK2	237		FAM26E	KEQLENTFLDYANKLSERNLKCFFENKRPDP
F6T3U2-S264	3.75648	3.50176	4.77021	4.00948	1.27056	2.73837	0.0399179	0.631662	1.20456	1.17701	0.293557	0.00523316	S	1	F6T3U2	264		TAF7	TEEDLERQLQDKLNESDEQHQENEGTNQLVM
F6T3U2-S213	0.553622	0.699977	0.866139	0.706579	0.680875	0.135144	0.368517	0.194522	0.284457	0.332703	0.470865	0.0404272	S	1	F6T3U2	213		TAF7	DISSPGMSGHRQGHDSLEHDELREIFNDLSS
F6T4X7-S522	1.4888	2.92592	1.83037	2.0817	4.11593	4.95877	5.3152	4.83389	4.17146	4.67905	2.24771	0.00108997	S	1	F6T4X7	522	T-complex protein 1 subunit alpha	TCP1	DLIKLHPESKDDKHGSYEDAVHSGALND___
F6T5C3-S66	0.0565453	0.0860191	0.106889	0.0831513	0.20042	0.183202	0.2855	0.195146	0.325664	0.237986	2.86209	0.00772261	S	1	F6T5C3	66		APRT	KATHGGRIDYIAGLDSRGFLFGPSLAQELGL
F6T8A2-S313	13.7958	15.3684	14.2229	14.4623	29.3196	41.1966	27.3356	22.9889	19.0456	27.9772	1.93449	0.0358197	S	1	F6T8A2	313		SF3A1	YEKFGESEEVEMEVESDEDDDKQEKAEEPPS
F6T8Q8-S449	0.0834201	0.345746	0.190862	0.206676	0.367837	0.39479	0.779516	0.697684	0.480366	0.544038	2.63232	0.033976	S	0.98005	F6T8Q8	449		ATRIP	LQDLAAAKRSGAPGDSPTHSSRVSSGVETNP
F6TAV6-S205	0.0527053	0.0707745	0.095055	0.0728449	0.23334	0.364301	0.11761	0.300297	0.354722	0.274054	3.76216	0.0168559	S	0.989136	F6TAV6	205		WDR11	PSKPPSGPGKKVYISSPHSSPAHNKLATATG
F6TFP7-S474	0.963214	0.104002	0.705072	0.590763	1.51294	2.17456	3.41948	1.5632	2.52084	2.2382	3.78867	0.0169639	S	0.996394	F6TFP7	474		TBC1D24	APLSHSASSDPADRLSPFLAARHFNLPSKTE
F6TQ14-S50	0.768128	0.120734	0.0615124	0.316792	2.84128	1.60195	1.15589	2.47737	3.19067	2.25343	7.11329	0.0110274	S	0.981013	F6TQ14	50		CA2	THTAKYDPSLKPLSVSYDQATSLRILNNGHS
F6TV85-S253	0.0709702	3.89742	3.09046	2.35295	0.19728	0.139231	0.0966872	0.0353241	0.0671062	0.107126	0.0455283	0.0386359	S	0.795064	F6TV85	253		SNTB2	EGAAPQSPSFSGSEDSGSPKHQNSTKDRKII
F6TV85-S411	0.0272449	0.0588255	0.0490903	0.0450536	0.0609528	0.080868	0.132095	0.147565	0.186253	0.121547	2.69783	0.0487214	S	0.878775	F6TV85	411		SNTB2	CHSYPLVATRLVHSGSGCRSPSLGSDLTFAT
F6U3H9-S280	0.384381	0.35605	0.2696	0.336677	0.320975	0.145928	0.10628	0.138846	0.159679	0.174342	0.517832	0.0277972	S	0.9988	F6U3H9	280		MYRIP	PQSGSTKVANEGTSASPGGHRTPAALWRSQS
F6U8S5-S380	2.83761	4.4266	2.41386	3.22602	6.11807	7.0524	6.69148	4.10439	6.53003	6.09927	1.89065	0.0131695	S	0.997254	F6U8S5	380		VEPH1	RQLENAKAGSGRRKISTEIEFPEKLEETKLI
F6U8Y3-S323	0.530148	0.562716	0.400017	0.497627	0.391874	0.0903879	0.23115	0.369026	0.198346	0.256157	0.514757	0.0269569	S	1	F6U8Y3	323		CCDC102A	LSILKEAHQDELGRMSEDLEDELGARSSMDR
F6UAX5-S466	1.41523	1.08544	1.27639	1.25902	3.96171	2.48874	3.39421	4.00366	1.36878	3.04342	2.41729	0.0374281	S	0.999934	F6UAX5	466		EPB41L1	DGDKREEDGESGGRRSEAEEGEVRTPTKIKE
F6UAX5-S585	0.246333	0.0683654	0.113625	0.142774	0.401949	0.528518	0.305531	0.830378	0.414196	0.496114	3.47482	0.0320143	S	1	F6UAX5	585		EPB41L1	PEPGAAAGLEVFTQKSLAASPEGSEHWVFIE
F6UBK1-S650	0.115572	0.0452508	0.124098	0.0949735	0.267185	0.375597	0.508993	0.282102	0.153183	0.317412	3.34211	0.0340926	S	0.853103	F6UBK1	650		DLG3	AQESSIQEQGVTSNTSDSESSSKGQEDAILS
F6UBU8-S214	2.44079	2.90153	2.56587	2.63606	1.74604	0.915936	0.124923	1.57893	0.134219	0.900008	0.341421	0.0100969	S	0.950709	F6UBU8	214		ZMYM3	LGDGINSSQTKPGGSSPPAHPSLPGDGLTAK
F6ULB8-S45	0.26683	0.613559	0.240621	0.37367	1.03082	0.596867	0.803406	0.731322	0.66807	0.766097	2.0502	0.0252476	S	1	F6ULB8	45	Fructose-bisphosphate aldolase	ALDOC	ILAADESVGSMAKRLSQIGVENTEENRRLYR
F6ULZ1-S676	10.7416	0.133272	17.7394	9.53811	29.7843	19.1649	31.1809	22.644	20.486	24.652	2.58458	0.0227309	S	1	F6ULZ1	676		ANKIB1	QEFLASVARGVAPADSPEAPRRSFAGGTWDW
F6UMD0-S392	0.121189	0.219624	0.135719	0.158844	1.15804	0.436452	0.616299	1.18478	0.626216	0.804357	5.06382	0.0202758	S	0.999998	F6UMD0	392		IFIT5	QIHYHYGRFQEFHRKSENTAIHHYLEALKVK
F6UYW0-S667	0.976155	0.532159	0.673586	0.7273	0.632389	0.429264	0.204672	0.361434	0.233354	0.372223	0.511787	0.0445814	S	0.995266	F6UYW0	667		SEMA6A	VVQRKEKELTHSRRGSMSSVTKLSGLFGDTQ
F6UZ60-S440	1.22899	1.34875	0.184755	0.920832	0.206626	0.0835043	0.0507603	0.121482	0.0302999	0.0985344	0.107006	0.0236813	S	0.968666	F6UZ60	440		FGA	TWNPGSSGHGSAGHWSSESSVSSSTGHWHSG
F7DUW2-S229	4.57301	3.19159	1.24453	3.00304	1.01001	0.351049	0.778459	0.991447	0.441877	0.714569	0.237949	0.0200117	S	1	F7DUW2	229		SAP130	IPPAVVATVSATRAQSPVITTTAAHATDSAL
F6VIP3-S182	0.518221	1.7153	3.18003	1.80452	0.181256	0.0866414	0.176076	0.0899053	0.975053	0.301786	0.167239	0.0477813	S	0.999999	F6VIP3	182		GATA2	GSHLFGFPPTPPKEVSPDPSTTGAASPGSSS
F7HNH7-S107	0.173162	0.184744	0.0846582	0.147522	0.0609668	0.0344203	0.0257475	0.0588267	0.0887749	0.0537473	0.364335	0.0141407	S	1	F7HNH7	107		GSTM1	EEKILVDILENQLMDSRMEMVRLCFDPNFEK
F6VLW8-S301	22.4705	28.0887	16.0112	22.1901	51.5021	35.6526	37.8288	57.768	51.2656	46.8034	2.1092	0.00766836	S	0.990976	F6VLW8	301		BRD2	TTPTPTAILAPGSPASPPGSLEPKAARLPPM
F6VTL8-S24	23.1121	23.9481	24.7822	23.9475	97.697	51.5254	68.1307	78.9555	79.8488	75.2315	3.14152	0.00230102	S	1	F6VTL8	24		ARHGDIA	EQLAQIAAENEEDEHSVNYKPPAQKSIQEIQ
F6VVE4-S967	2.21537	5.05251	5.40573	4.22454	2.35971	2.05402	1.35701	1.33698	1.41004	1.70355	0.403252	0.0187577	S	1	F6VVE4	967		TRIM24	FPKPEFRNESEDNKFSDDSDDDFVQPRKKRL
F7FGX1-S2020	1.11968	1.12931	1.48601	1.245	0.130518	0.0881234	0.434184	1.13313	0.0596583	0.369122	0.296484	0.021522	S	0.995599	F7FGX1	2020		MAP1A	EEAAGRNTSAEKELSSPVSPKSLQSDTPTFS
F7FGX1-S2107	3.15551	3.50015	3.38182	3.34583	1.63212	1.80097	1.73784	0.166037	0.0983815	1.08707	0.324903	0.00514357	S	0.994702	F7FGX1	2107		MAP1A	PSPKESGRSHWDDSTSDSELEKGARERSEKE
F7FGX1-S1819	1.06846	1.09357	1.53718	1.23307	0.721054	0.542784	0.539361	0.832465	0.768204	0.680774	0.552096	0.00681069	S	0.999999	F7FGX1	1819		MAP1A	PEMVGQRVPSAPGQESPIPDPKLMPPMKNEP
F6VY86-S709	1.06945	0.918359	1.19025	1.05935	0.953015	0.232114	0.458028	0.740639	0.0485443	0.486468	0.459213	0.0446583	S	1	F6VY86	709		PARD3B	TPARQPESINLKASKSMDLVPDESKVHSLAG
F6VY86-S362	0.577304	0.411226	0.794113	0.594214	0.147832	0.0838284	0.110563	0.0360757	0.0750095	0.0906618	0.152574	0.00101072	S	0.814801	F6VY86	362		PARD3B	QQNKSPRVPRLGGKPSSPSLSPLMGFGSKKN
F6VY86-S141	32.0891	34.1488	39.5533	35.2637	24.2901	12.6417	18.5974	14.9436	20.3683	18.1682	0.51521	0.0016794	S	0.847419	F6VY86	141		PARD3B	PSALKLGTPLLVRRSSDPVPGPPADTQPGAS
F6W0W9-S14	0.516203	0.99548	0.992051	0.834578	1.34501	1.07963	1.10736	1.6662	1.58264	1.35617	1.62497	0.0383584	S	1	F6W0W9	14		GMDS	__MAHAPARCSSARGSGDGEMGKPRNVALIT
F6W3H8-S15	2.09819	0.782104	4.02023	2.30017	0.0524708	0.114473	0.101675	0.0640737	0.158693	0.0982772	0.042726	0.0184914	S	0.751552	F6W3H8	15		C14H11orf58	_MSAARESHPHGVKRSASPDDDLGSSNWEAA
F6W742-S541	0.150091	0.0504439	0.1055	0.102012	0.157226	0.870838	0.79973	0.614404	0.491952	0.58683	5.75257	0.029138	S	0.819784	F6W742	541		MCOLN1	AEESELQAYIAQCQDSPTSGKFRRGSGSACS
F6W890-S22	53.9831	155.182	112.792	107.319	77.398	25.1209	31.8241	17.1218	11.9908	32.6911	0.304617	0.0304577	S	0.935204	F6W890	22		LMNA	RRATRSGAQASSTPLSPTRITRLQEKEDLQE
F6W890-S631	2.76739	2.99408	1.70518	2.48888	1.2347	0.0824965	0.0654143	0.998994	0.0965463	0.49563	0.199138	0.00434964	S	0.999914	F6W890	631		LMNA	ASSVTVTRSYRSVGGSGGGSFGDNLVTRSYL
F6W890-S635	1.17054	0.501164	0.770308	0.814002	0.286472	0.232884	0.168592	0.366001	0.0421936	0.219229	0.269322	0.00981184	S	0.999966	F6W890	635		LMNA	TVTRSYRSVGGSGGGSFGDNLVTRSYLLGNS
F6W8H1-S72	6.11113	2.58376	2.17162	3.62217	19.5404	7.22893	7.65519	21.4613	12.6037	13.6979	3.78168	0.0467886	S	1	F6W8H1	72		SNX3	LPIFKLKESTVRRRYSDFEWLRSELERESKV
F7FXN6-S332	0.0599841	0.159427	0.231094	0.150168	6.34878	7.81389	14.1147	8.82121	14.0848	10.2367	68.1679	0.00349046	S	0.970617	F7FXN6	332		TFEB	QELEMQARVHGLPTTSPSGMNMAELAQQVVK
F6WDG6-S22	6.98964	8.53779	5.35069	6.95937	11.5843	16.1637	9.21492	15.0619	16.0614	13.6173	1.95668	0.0144961	S	1	F6WDG6	22		DSP	SHPRINTLGRMTRAESGPDLRYEMTSGGGGT
F6WDG6-S53	0.051083	0.206859	0.11687	0.124937	0.436946	0.58282	0.269788	0.291872	0.442358	0.404757	3.23968	0.0149557	S	0.999375	F6WDG6	53		DSP	SRIYYSRRGVITDQNSDGYCQTGTMSRHQNQ
G7MU68-S295	0.855337	0.190258	0.0574835	0.367693	1.45152	0.885557	0.802502	1.00851	0.738036	0.977226	2.65772	0.0487531	S	0.999834	G7MU68	295		SGTB	NPELIEQLRNHIRSRSFSSSAEEHS______
F6WEW6-S33	0.105624	0.161516	0.0993832	0.122174	0.35735	0.157774	0.213172	0.214794	0.277048	0.244027	1.99737	0.0429992	S	1	F6WEW6	33	Sulfotransferase	SULT1A2	VPLIKYFAEALGPLQSFRARPDDLLISTYPK
F6WFE7-S339	8.04842	18.1759	9.77053	11.9983	4.88557	3.10842	2.27567	0.142917	4.04946	2.89241	0.241069	0.0113832	S	0.915475	F6WFE7	339		DBN1	SHRRMAPTPIPTRSPSDSSTASTPVAEQIER
F6WHT9-S76	4.7339	3.61817	5.90006	4.75071	10.827	9.10031	13.194	11.2891	10.8495	11.052	2.32638	0.000727128	S	0.999999	F6WHT9	76		NAGK	GVDPLVPLRSLGLSLSGGDQEDAGRILIEEL
F6WIS5-S293	1.49812	0.919269	0.819441	1.07894	0.381406	0.142937	0.522822	0.0770445	0.155991	0.25604	0.237306	0.00504242	S	0.999685	F6WIS5	293		C15orf39	PCPPACRHPEKQGRYSPALPLQPLGGHKGTG
F6WLT7-S226	10.0538	4.37086	12.0462	8.82364	4.52882	0.205385	5.48105	0.0606279	0.126537	2.08048	0.235785	0.0272262	S	0.930517	F6WLT7	226		NUMB	VVGSSVAPGNTAPSPSSPTSPTSDATTSLEM
F6WNQ8-S571	16.0717	13.3666	13.09	14.1761	24.7815	36.3714	28.2575	31.5165	19.9871	28.1828	1.98805	0.0102423	S	0.999736	F6WNQ8	571		SAMHD1	ITPQKKEWNYRTSVQSPTRLREASKSRLQLF
F7H3R5-S182	2.76693	2.04773	1.42626	2.08031	3.35986	2.6671	3.33693	2.89528	3.04282	3.0604	1.47113	0.0258872	S	0.999247	F7H3R5	182		EPN2	TFGRGSSQPNLSTSHSEQEYGKAGGSPASYH
F6WTX8-S798	0.291353	0.288676	0.111445	0.230491	0.108747	0.0910838	0.0636237	0.0603401	0.0740029	0.0795596	0.345174	0.0155098	S	0.999997	F6WTX8	798		TRIL	PCDRFMDSAGGGAGGSLRQEDHLLQRFAD__
F6WW74-S351	5.61911	9.72594	11.7158	9.02028	6.51204	2.87896	1.16915	6.49752	1.45126	3.70178	0.410384	0.040854	S	1	F6WW74	351		TBX3	AVSTVGTSNLKDLCPSEGESDAEAESKEEHG
F6WXZ2-S432	0.369486	0.222812	0.260567	0.284288	0.171166	0.139629	0.0757897	0.178787	0.0680985	0.126694	0.445654	0.0124406	S	0.996248	F6WXZ2	432			SSRSAPASPTHPGLMSPRSSGLQTPECLSRE
F7ADF9-S1183	1.38256	1.73938	2.17763	1.76652	0.201081	0.346318	1.25545	0.177451	1.52958	0.701975	0.397377	0.0435014	S	1	F7ADF9	1183		NEO1	PDPNPIMTDTPIPRNSQDITPVDNSMDSNIH
F6X5U1-S496	3.51278	0.0886121	4.29637	2.63259	0.114923	0.106544	0.0900658	0.0371161	0.123903	0.0945103	0.0359001	0.0360804	S	0.948769	F6X5U1	496		CLCC1	LKSEAVGSPDQGSTYSPTSGVAGPCGQDPVS
F6XAZ4-S306	0.704864	2.13354	1.12352	1.32064	0.148826	0.631512	0.528595	0.663894	0.0772572	0.410017	0.310468	0.0409374	S	0.941867	F6XAZ4	306		DNM2	ESLPALRSKLQSQLLSLEKEVEEYKNFRPDD
F6XEP1-S441	1.52853	5.38996	3.28699	3.40183	0.429174	1.49914	1.47617	0.296244	0.502876	0.840719	0.247138	0.0280328	S	1	F6XEP1	441		DACH1	RVETSVIKERVPDSPSPAPSLEEGRRPGSHP
F6XTF7-S199	2.21574	2.00878	2.49861	2.24104	1.91018	1.07136	1.14269	1.6718	0.89065	1.33734	0.596748	0.017436	S	0.999997	F6XTF7	199		HSPB1	TFESRAQLGGPEAAKSDETAAK_________
F6XYS7-S477	0.743025	0.612928	0.661142	0.672365	0.309728	0.18351	0.159649	0.239705	0.0614613	0.190811	0.283791	0.000234987	S	0.99775	F6XYS7	477			VHNDRFPQGPPSQMGSPMGSRTGSETPQAPM
F6XZK0-S164	2.58866	4.4556	2.4469	3.16372	4.48029	5.73163	6.85166	6.0675	6.42212	5.91064	1.86826	0.00857995	S	1	F6XZK0	164		CDK7	GVLKLADFGLAKSFGSPNRAYTHQVVTRWYR
F6Y384-S833	7.12538	7.95586	4.20142	6.42755	5.29023	2.87944	3.21656	4.22509	1.4166	3.40559	0.529842	0.0457269	S	1	F6Y384	833	Microtubule-associated protein	MAP2	RLASVSADAEVARRKSVPSETVVEDSRTGLP
F7FAF9-S133	0.141705	0.0864759	0.707357	0.311846	2.4395	4.71562	6.4584	3.69359	2.22613	3.90665	12.5275	0.0141311	S	0.995703	F7FAF9	133		BCL2L14	RTLEYQGSHSQQWSRSLSSVEQCLEHEAVDP
F6Y9B8-S197	0.0495245	0.0743106	0.155717	0.0931841	0.19001	0.206942	0.187888	0.21918	0.150969	0.190998	2.04968	0.0129748	S	0.999977	F6Y9B8	197		PKP2	ESRRAALLVPPRYARSEIVGVSRAGTTSRQR
F6YFQ2-S612	0.373938	0.299483	0.12493	0.266117	0.519256	0.547796	0.72679	0.315105	0.53732	0.529254	1.9888	0.0424124	S	1	F6YFQ2	612		DUSP16	VRRRQKPSDRADSRRSWHEESPFEKQFKRRS
F6YGG7-S183	0.0479229	0.217512	0.137	0.134145	0.690642	0.98151	0.593573	0.442021	0.439888	0.629527	4.69289	0.0115296	S	0.923649	F6YGG7	183		SPAG9	HNYMEHLERTKLHQLSGSDQLESTAHSRIRK
F6YGY4-S607	1.07624	1.04239	0.101449	0.740025	0.134323	0.0736453	0.0623066	0.0396308	0.078374	0.0776559	0.104937	0.0300364	S	0.812093	F6YGY4	607		TAF6	LPPTGEGKGGPVSHPSPVPPPASSPSPLSSS
F6YH55-S364	0.754165	0.789326	0.25203	0.598507	0.0466885	0.10792	0.112993	0.199021	0.112762	0.115877	0.19361	0.0102104	S	0.986972	F6YH55	364		TJP3	PELPRESSYDIYRVPSSQSMEDRGYSPDTRV
F6YH55-S328	9.4041	18.9334	9.34486	12.5608	1.50634	2.62786	6.79944	4.00064	8.27943	4.64274	0.369622	0.0331859	S	0.999985	F6YH55	328		TJP3	PPRHAQQSPEASQTDSPVESPRLRRESSVDS
F6YIU4-S367	0.758663	0.710462	0.170767	0.546631	0.154088	0.0642063	0.10916	0.103023	0.0685187	0.0997992	0.182571	0.018431	S	0.813474	F6YIU4	367		HAUS8	GACRESRGAPKNTRLSEDDNPGAPSAPTQAT
F6YLW2-S240	2.76929	0.114812	0.225915	1.03667	5.472	7.23345	8.77802	5.07619	9.54798	7.22153	6.96607	0.00354876	S	0.99999	F6YLW2	240		MAP3K2	LDGESYPKSRMPRAQSYPDNHQEFSDYDNPI
F6YRM9-S117	0.0707797	0.0962648	0.0662909	0.0777785	0.139812	0.551244	0.817234	0.525694	0.840856	0.574968	7.39238	0.0260288	S	0.842698	F6YRM9	117		SRSF5	PPVRTENRLIVENLSSRVSWQDLKDFMRQAG
F6YU59-S120	5.26881	2.31874	2.08913	3.22556	5.80511	8.06878	5.7002	7.31005	9.14353	7.20553	2.23389	0.0137408	S	0.999999	F6YU59	120		TNS2	SLNHSKQRSTLPRSFSLDPLMERRWDLDLTY
F6YU59-S996	1.38872	1.32018	1.2869	1.33193	1.23369	0.212403	0.407063	0.707243	0.862404	0.68456	0.51396	0.034814	S	1	F6YU59	996		TNS2	SSPSDWPQERSPGGLSDGASPRSPVPTTLPG
F6YU59-S1000	12.2546	8.24548	7.64332	9.38115	8.80431	2.17798	3.72422	4.39162	4.73819	4.76726	0.508175	0.0434265	S	1	F6YU59	1000		TNS2	DWPQERSPGGLSDGASPRSPVPTTLPGLRHA
F6YUZ0-S1063	0.133544	0.497975	0.549337	0.393619	0.141138	0.0460952	0.0718346	0.0759923	0.11533	0.090078	0.228846	0.0213599	S	0.834554	F6YUZ0	1063		LOC705065	PSVDSLVSKFTPPAESGSPSKETLPPPAAPP
F6YVP3-S2702	12.4863	18.6713	10.0278	13.7285	2.79399	8.99725	2.55178	0.211466	2.31332	3.37356	0.245735	0.00894223	S	0.999944	F6YVP3	2702		FBN1	VSGMGMGRGNPEPPVSGEMDDNSLSPEACYE
F6Z0X3-S1021	11.071	11.5124	15.6282	12.7372	20.2507	19.5928	17.7275	19.9971	13.3697	18.1876	1.42791	0.0351865	S	0.999993	F6Z0X3	1021		ITGA4	KRQYKSILQEENRRDSWSYINSKSNDD____
F6Z971-S480	2.08398	1.37838	3.07748	2.17995	1.19501	0.587307	0.977067	0.53849	0.923204	0.844216	0.387265	0.014977	S	0.999998	F6Z971	480	Non-specific serine/threonine protein kinase	CDC42BPG	RDKASLSQLDGPTPGSPGQDSDLRQELDQLH
F6Z9H7-S104	0.519669	1.26701	1.78178	1.18948	0.317274	0.244473	0.320906	0.505562	0.64019	0.405681	0.341057	0.033128	S	1	F6Z9H7	104		PAK4	FENMSVTRSNSLRRDSPPPPARARQENGMPE
F6ZEY1-S605	5.59975	6.84838	8.41368	6.95394	6.05186	4.61171	3.98104	3.30729	5.01649	4.59368	0.660587	0.0334686	S	0.999981	F6ZEY1	605		ATRX	TPLRRQTETNPVTSNSDEECNETVKEKQKLP
F6ZJY2-S269	0.353351	0.285841	0.0959957	0.245062	0.130906	0.120495	0.0413102	0.0745481	0.0282254	0.079097	0.322763	0.0379041	S	0.941019	F6ZJY2	269		RRP15	DDFMMGASMKDWDKESDGPDDSRPESASDSD
F6ZPC8-S74	1.99584	2.52695	1.48655	2.00311	0.272022	0.558065	0.697555	1.19763	0.39026	0.623107	0.31107	0.00410974	S	0.999945	F6ZPC8	74			PVAQPLRRQAFLRSVSMPAETAHISSPHHEL
F6ZPV5-S62	1.63685	1.43316	2.09267	1.72089	0.707339	1.02163	0.635227	1.06102	0.764906	0.838025	0.486971	0.00289463	S	1	F6ZPV5	62		C14H11orf52	ETTGHTYERVLQQQGSQERSPGLMWEDSNLH
F6ZWD4-S140	8.52106	0.140428	6.89914	5.18688	11.5613	12.5024	18.2727	12.0126	10.9672	13.0632	2.51852	0.0223341	S	0.999323	F6ZWD4	140		RPRD1A	EQIKVDENENCSSLGSPSEPPQTLDLVRALQ
H9ZC13-S337	0.612434	0.456066	0.472966	0.513822	0.352641	0.132603	0.108039	0.198428	0.402228	0.238788	0.464729	0.0191901	S	0.997952	H9ZC13	337		BACH2	APAGAACLERSRSVASPSCLRSLFSITKSVE
F6ZXR6-S1008	0.080001	0.0997918	0.162013	0.113935	0.160229	0.404998	0.339252	0.34652	0.267666	0.303733	2.66584	0.0179665	S	0.999461	F6ZXR6	1008			EYDVAYGERHLFRVPSYQALLRGVFHQTVSR
H9EN05-S261	0.174181	0.249464	0.246127	0.223257	0.0977759	0.0656876	0.179959	0.112424	0.0812492	0.107419	0.481144	0.0108996	S	0.999896	H9EN05	261		CALU	DGKMDKEETKDWILPSDYDHAEAEARHLVYE
F7E4S8-S115	0.0412592	0.268252	0.299325	0.202945	0.223688	0.518408	0.532194	0.493961	0.577285	0.469107	2.31149	0.0411215	S	0.996578	F7E4S8	115		PARG	FSNANIDRSPQNDDHSDTDSEENRDNQQFLT
F7A0Z6-S126	0.121062	0.0848449	0.0931282	0.0996785	0.371641	0.560302	0.583619	0.15399	0.285501	0.391011	3.92272	0.0371373	S	0.958412	F7A0Z6	126		POLD3	CSKFSAIQCAAAVPRSPAESSSSSKKFEQSH
F7GKK5-S157	3.06954	1.18954	1.28068	1.84659	2.87644	6.20351	8.46392	5.02159	3.91288	5.29567	2.86781	0.0448302	S	0.999877	F7GKK5	157		CLK3	AAGAWETMHHCKRYRSPEPDPYLSYRWKRRR
F7AE32-S162	1.16094	1.61409	0.490152	1.08839	0.568647	0.367687	0.255071	0.261456	0.492798	0.389132	0.357528	0.0324467	S	0.999993	F7AE32	162		ZNF397	AVPWKDLTCLRASQESPNIHLQPLKTQLKSW
F7AF44-S12	0.237501	2.34752	0.396863	0.993962	8.27689	1.60207	10.0672	5.32743	5.94457	6.24362	6.28155	0.0377819	S	0.981463	F7AF44	12		SUB1	____MPKSKELVSSSSSGSDSDSEVDKKLKR
F7AFL8-S13	2.87996	1.76452	0.293913	1.64613	3.34505	4.5419	5.93374	4.44456	3.76602	4.40625	2.67673	0.0138467	S	1	F7AFL8	13		CRABP2	___MPNFSGNWKIIRSENFEDLLKVLGVNVM
F7AG45-S1713	0.675227	0.658817	0.446147	0.593397	1.0439	0.916547	1.38996	0.900544	1.16795	1.08378	1.8264	0.00997774	S	0.999993	F7AG45	1713		SIPA1L1	QALAQMKPFSSSKDSSPTLASKVDQLEGMLK
F7AMK8-S1590	2.02561	3.17575	3.05645	2.7526	2.39117	1.13349	0.98621	0.0906205	0.25789	0.971877	0.353075	0.0259458	S	0.999059	F7AMK8	1590		RBBP6	NTAKPKPQLSHSSRLSSDLTRETDEAAFEPD
F7AME3-S659	1.08185	1.71252	2.32235	1.70557	0.185754	0.552637	0.797678	0.0696342	0.113548	0.34385	0.201604	0.00557088	S	0.820485	F7AME3	659		L3MBTL2	RVKEEHLDAASPHKASSPELPVPVENIKEET
F7ASZ1-S16	24.6505	15.0078	16.3534	18.6706	32.8501	29.5964	43.0601	58.497	50.1285	42.8264	2.29379	0.0178436	S	1	F7ASZ1	16		PLEKHF2	MVDRLANSEANTRRISIVENCFGAAGQPLTI
F7AU70-S620	0.222361	0.316965	0.302824	0.280717	0.200541	0.23116	0.175913	0.202724	0.156768	0.193421	0.689026	0.018813	S	0.996269	F7AU70	620	Non-specific protein-tyrosine kinase	ABL2	SLAPGFVRGAQASSGSPALPRKQRDKSPSSL
F7AYC6-S570	2.73001	0.150589	7.72979	3.5368	11.3791	6.72306	9.00941	8.16856	7.94378	8.64478	2.44424	0.037901	S	1	F7AYC6	570	Leucine zipper putative tumor suppressor 2	LZTS2	SDEAKVQRAAAGVGGSLRAQVERLRVELQRE
F7AYC6-S271	0.0974467	0.205222	0.305141	0.202603	0.0396233	0.113042	0.0504976	0.0603843	0.0969083	0.072091	0.355824	0.033747	S	0.919426	F7AYC6	271	Leucine zipper putative tumor suppressor 2	LZTS2	ALPGPARGVPTGPSHSDSGRSSSSKSTGSLG
F7AYC6-S102	0.428035	1.0489	0.673339	0.716758	0.558407	0.163581	0.304842	0.266114	0.303917	0.319372	0.445578	0.0454264	S	0.98985	F7AYC6	102	Leucine zipper putative tumor suppressor 2	LZTS2	SFTYINEDFRTESPPSPSSDVEDAREQRAHN
F7B7E4-S237	0.623746	1.0688	1.48483	1.05913	0.264168	0.0638382	0.11076	0.499089	0.0587904	0.199329	0.188201	0.00684383	S	0.990794	F7B7E4	237		ZNF503	FTPRTGSPSSSASACSPGGMLPSAGGAPEGK
F7B7L5-S1107	0.0986843	3.0969	1.73554	1.64371	2.82894	12.9278	14.3699	6.11515	8.47984	8.94433	5.44156	0.046112	S	1	F7B7L5	1107		FMNL1	RRRPPGPPLQVTSDLSL______________
F7BC93-S2053	0.451075	0.392716	0.384269	0.409353	0.0725013	0.114242	0.0449608	0.246724	0.159866	0.127659	0.311854	0.00131372	S	0.962624	F7BC93	2053		SDK1	YKNCSTGKGISTMEESVTRDNGGFAALELSS
F7BDG9-S100	3.09	2.83402	1.79787	2.57396	0.166794	1.02058	1.50819	1.70825	0.778249	1.03641	0.402653	0.0162852	S	1	F7BDG9	100		MTFR1L	HTWKPSPLIVMQRNASVPNLRGSEERLLALK
F7GNP4-S198	2.19076	1.67219	1.95449	1.93915	1.18763	0.981033	0.72143	0.832435	1.04282	0.953068	0.491489	0.000684396	S	1	F7GNP4	198		TMCC2	SKPREFASLIRNKFGSADNIAHLKDPLEDGP
F7H144-S953	0.390806	0.411729	0.326843	0.376459	0.112743	0.112342	0.10449	0.252063	0.273633	0.171054	0.454376	0.00860952	S	1	F7H144	953		CSPP1	IIRSFIHESSMSRAQSPPVPARKNQLRAEEE
F7BIT9-S708	15.4907	18.6081	13.9482	16.0157	33.6315	26.0903	36.9942	26.2136	19.266	28.4391	1.7757	0.0272279	S	0.91217	F7BIT9	708		TRAPPC10	GIICRNVHMLLRRQESSSSLEMPSGVALEEG
F7BLC4-S1010	0.118016	0.635963	0.670647	0.474875	0.111592	0.135198	0.0195024	0.0122879	0.0596959	0.0676552	0.142469	0.0231785	S	0.786275	F7BLC4	1010		PSD4	AGGTQEPKLSLKKSHSSPSLHQDEAPTTAKV
F7BLE8-S27	170.038	170.022	278.01	206.023	13.9179	71.123	53.2531	30.547	124.903	58.7489	0.285157	0.00699982	S	0.999908	F7BLE8	27		SDPR	QHPGSDMRQEKPSSPSPMPSSTPSPSLNLGN
F7BLE8-S37	11.2818	9.74531	16.0616	12.3629	0.595563	2.80927	1.33269	4.77535	2.62179	2.42693	0.196307	0.00105721	S	0.999936	F7BLE8	37		SDPR	KPSSPSPMPSSTPSPSLNLGNTDEAIRDNSQ
F7BLE8-S241	0.582408	0.612061	0.156468	0.450312	0.0774583	0.0755129	0.0599669	0.0537694	0.0586294	0.0650674	0.144494	0.01167	S	1	F7BLE8	241		SDPR	SRAEKIKRSSLKKVDSLKKAFSRQNIEKKMN
F7BLI4-S1267	0.0588218	0.0545384	0.0942464	0.0692022	1.37834	0.69705	0.769623	0.70688	0.574798	0.825339	11.9265	0.00716438	S	0.999923	F7BLI4	1267		ZNF318	NTGIKLQLKEEVKKESPTSSSFGKFSWKKPE
F7BLI4-S173	0.0820475	0.114334	0.167775	0.121386	6.7485	5.3463	2.82606	0.123077	6.6739	4.34357	35.7832	0.0471432	S	1	F7BLI4	173		ZNF318	CVSTPERRRLSDRLGSPVDNLEDVDRDDLTD
F7BTV8-S1270	4.14479	3.73992	6.39289	4.7592	12.7917	7.7925	11.3819	9.05641	6.9721	9.59892	2.01692	0.0218762	S	0.999696	F7BTV8	1270			YVGPTRQQFTVSSGESPPLSAGNIYQKRPVL
F7BWL3-S19	0.711153	0.0877766	0.0487856	0.282572	1.71125	1.07515	0.71777	1.20126	0.629001	1.06689	3.77563	0.0406277	S	1	F7BWL3	19		EXOC8	AMSDSGASRLRRQLESGGFEARLYVKQLSQQ
F7C0F7-S844	7.14465	3.103	4.89068	5.04611	2.65273	1.52187	0.964877	2.41611	1.26791	1.7647	0.349715	0.0141593	S	1	F7C0F7	844		PALM2-AKAP2	GSVNSDKPLTNPRPPSVGGPPEDSGASATKG
F7C0F7-S583	2.5455	3.63347	2.33104	2.83667	1.39841	0.662649	1.47828	1.46434	2.39619	1.47997	0.52173	0.0279144	S	0.996313	F7C0F7	583		PALM2-AKAP2	RTASQQAPPHIELSNSSPDPMAEAERTNGHS
F7C0F7-S1189	53.3361	49.8061	18.1385	40.4269	86.8361	66.0155	52.6482	81.8459	113.59	80.1872	1.98351	0.0472971	S	1	F7C0F7	1189		PALM2-AKAP2	MVGPFKLRSRKQRTLSMIEEEIRAAQEREEE
F7C0F7-S1247	587.964	451.155	643.666	560.929	346.143	141.136	277.996	374.245	344.71	296.846	0.529205	0.00919135	S	0.997144	F7C0F7	1247		PALM2-AKAP2	YKTAPGKIEKVKPPPSPTTEGPSLQPDLAPE
F7C981-S437	1.91204	1.43798	1.69349	1.68117	4.07768	3.19546	4.54919	2.65237	2.42835	3.38061	2.01087	0.0217937	S	1	F7C981	437		TRIM3	GDLPPSPDDVKRRVKSPGGPGSHVRQKAVRR
F7H1S7-S383	2.99253	2.25562	2.7742	2.67412	0.0839506	1.34205	1.72651	1.17923	0.0485726	0.87606	0.327607	0.00987499	S	0.795372	F7H1S7	383		SIGIRR	APPHTSGVSLGEGRSSEVDVSDLGSRNYSAR
F7CCK9-S406	1.27587	1.36565	1.29484	1.31212	3.05533	2.2336	3.50125	1.85799	2.22132	2.5739	1.96163	0.0207834	S	0.99999	F7CCK9	406	Oxysterol-binding protein	OSBPL3	EENSRDENRALVHQLSNESRLSITDSLSEFF
F7CEH1-S56	0.198715	0.344056	0.0713583	0.20471	0.421463	0.373091	0.430447	0.579555	0.479189	0.456749	2.2312	0.0144646	S	0.988398	F7CEH1	56		DNAL1	DASLSMLANCEKLSLSTNCIEKIANLNGLKN
F7CFQ2-S486	0.122775	0.425798	0.339588	0.296053	0.0876212	0.0769381	0.0580741	0.0879651	0.192615	0.100643	0.339948	0.0366528	S	0.897948	F7CFQ2	486		KIAA1328	PQRGTMTGVRKDASTSPMPTGSLKDFVTTAS
F7CJT4-S566	7.82272	7.75674	4.78008	6.78652	7.59772	11.8296	11.8185	10.6834	11.3065	10.6472	1.56887	0.0237978	S	1	F7CJT4	566		PPP6R3	EACCKERIQQFDDGGSDEEDIWEEKHIAFTP
I0FUX2-S244	0.492304	0.852045	0.747822	0.69739	1.05671	1.15246	1.26088	0.928662	1.01928	1.0836	1.55379	0.0121519	S	1	I0FUX2	244	X-ray repair cross-complementing protein 5	XRCC5	ESLRKLCVFKKIERHSIHWPCRLTIGSNLSI
F7CPN4-S303	74.9559	52.9281	71.4738	66.4526	34.0982	34.3348	34.2545	38.9975	2.39951	28.8169	0.433646	0.0102002	S	0.998354	F7CPN4	303		LIMCH1	KAEREEYRKSWSTATSPLGGERPFRYGPRTP
F7CUY7-S118	4.12208	8.40661	7.26774	6.59881	9.30705	10.4004	16.7965	14.5122	10.6539	12.334	1.86913	0.0349125	S	1	F7CUY7	118		PGAM4	TAAKHGEAQVKIWRRSYDVPPPPMEPDHPFY
F7CX13-S460	0.213483	1.62554	0.823732	0.887584	0.259598	0.0960595	0.130968	0.157337	0.0909228	0.146977	0.165592	0.0492948	S	0.881774	F7CX13	460		ZNF592	ARKGDESMTKASDSSSPCCSSGPQVPKGAAP
F7CX13-S331	1.09371	1.86103	2.75886	1.90453	1.03687	0.75381	0.971677	0.88324	1.07923	0.944965	0.496167	0.0371945	S	0.999999	F7CX13	331		ZNF592	KEGSKGSPKMPKSPKSPRSPLEATRKSIKPS
F7CYK2-S604	24.3256	28.3937	25.3422	26.0205	17.0485	20.0891	15.1292	21.9574	25.046	19.854	0.763015	0.0490106	S	0.999316	F7CYK2	604		714812	KDKSRKRSYSPDGKESPSDKKSKTDGSQKTE
F7D0F3-S322	0.111507	0.229018	0.229305	0.189943	0.107557	2.05145	2.60354	3.09463	1.55378	1.88219	9.90923	0.048531	S	0.974625	F7D0F3	322		TOM1L1	SEPSAPSQDLLDLSPSPRMPRDTLGELNTMN
F7D1Y9-S435	3.93629	4.82001	4.97243	4.57624	6.33993	8.61486	7.43926	7.82642	6.41797	7.32769	1.60125	0.00444105	S	1	F7D1Y9	435		RIC8A	AARGLMAGGRPEGQYSEDEDTDTDEYKEAKA
F7D2I4-S96	0.192303	0.0436203	0.0986265	0.111517	1.67874	1.46918	1.78302	1.43314	1.28698	1.53021	13.7218	2.52654e-05	S	0.999951	F7D2I4	96		WDR44	SLDSKGKELPDQATASPVVARTDLSNIPGLL
F7D5M6-S401	0.102366	0.137921	0.14954	0.129943	0.216396	0.377797	0.357614	0.157106	0.350031	0.291789	2.24552	0.0351513	S	0.999982	F7D5M6	401		UBE2O	VKRLLKKQVVRIMSCSPDTQCSRDHSMEDPD
F7D5M6-S431	0.149638	1.44504	1.73028	1.10832	3.387	4.19912	11.997	12.2115	13.6462	9.08817	8.19995	0.0346357	S	0.996731	F7D5M6	431		UBE2O	DKKGETKAKSEAESASPEETPDGSASPVEMQ
F7D8H6-S31	1.47668	2.52706	1.6819	1.89521	1.46376	0.945997	0.748918	0.947523	1.35717	1.09267	0.576545	0.0352159	S	0.999999	F7D8H6	31		NR2C2	QQVAEVTRTQTSRPESPGMTSPSPRIQIIST
F7DGS7-S685	5.91286	5.47234	4.04233	5.14251	14.8654	8.2277	9.2552	8.65045	12.0372	10.6072	2.06265	0.0192917	S	1	F7DGS7	685		CDK12	PLPPELPGGDLSPPDSPEPKAITPPQQPYKK
F7DGS7-S383	3.83793	2.88858	3.08885	3.27179	4.52224	6.46267	4.91152	7.42364	7.34207	6.13243	1.87434	0.0139657	S	0.99715	F7DGS7	383		CDK12	SHSKKKRSSSRSRHSSISPVRLPLNSSLGAE
F7DGS7-S385	3.83793	2.88858	4.06475	3.59709	4.52224	7.43149	6.16712	8.81728	8.26319	7.04026	1.95721	0.017638	S	1	F7DGS7	385		CDK12	SKKKRSSSRSRHSSISPVRLPLNSSLGAELS
F7DGS7-S1083	1.06882	1.59312	1.98099	1.54764	0.734398	0.496329	1.31823	0.752467	0.968572	0.854	0.551807	0.0406265	S	0.99994	F7DGS7	1083		CDK12	KETTSGTNAEPVKNSSPAPPQPAPGKVEPGA
F7DIG6-S1318	4.3836	0.0604311	0.305752	1.58326	7.77188	7.24568	12.5232	9.76442	9.65622	9.39228	5.93224	0.00282102	S	0.999698	F7DIG6	1318		CDK5RAP2	RIEEDNLTYQHLLPESPEPSASHVLSDYETS
F7DJM1-S175	0.244695	0.13579	0.161302	0.180596	0.263648	0.283336	0.409008	0.31633	0.224171	0.299298	1.65728	0.0484645	S	0.938281	F7DJM1	175		SEC22B	GEALSALDSKANNLSSLSKKYRQDAKYLNMR
I2CVM0-S156	0.358445	0.191249	0.254614	0.268103	0.125731	0.2377	0.166581	0.0977488	0.0940244	0.144357	0.538439	0.049242	S	0.865737	I2CVM0	156		BCL7C	PRLGQERDPGGITAGSTDEPPMLTKEEPVPE
I2CVM0-S114	16.8237	22.6803	29.7524	23.0854	6.01135	16.6368	8.74356	11.4653	10.367	10.6448	0.461104	0.0134907	S	0.999979	I2CVM0	114		BCL7C	QSFHSEGSLQKGTEPSPGGTPQPSRPVSPAG
F7DVJ6-S124	3.1347	5.98955	5.45947	4.86124	3.06973	2.83495	0.108567	2.59807	3.35262	2.39278	0.492217	0.0499838	S	0.75908	F7DVJ6	124		ARHGEF15	SPEPAPRSPVPPPKPSGSPRTPLLPMAGVLA
F7DWC1-S1260	2.13592	2.13664	3.24043	2.50433	1.3438	1.61356	0.0710506	0.22555	0.122334	0.675259	0.269636	0.0123043	S	0.933804	F7DWC1	1260		MAGI3	KNDPKRRPRDRSLSPSKGENKSCQVSTKAGS
F7DWC1-S953	0.673834	1.16429	1.28208	1.04007	0.246941	0.154547	0.277965	0.358499	0.560162	0.319623	0.30731	0.00457391	S	1	F7DWC1	953		MAGI3	EEHHGPPSGTNSARQSPALQHRPVGQSQANH
F7DX53-S385	0.504031	0.69436	0.906915	0.701769	0.0772452	0.109815	0.0699797	0.115253	0.137728	0.102004	0.145353	0.000449008	S	0.999094	F7DX53	385		LOC719949	SGGGGQPLARTPQPSSPMDQMGKMRPQPYGG
F7DXS3-S380	0.244948	0.0941481	0.117084	0.15206	1.93099	0.634067	0.867281	0.743301	0.989574	1.03304	6.79365	0.0300496	S	0.996359	F7DXS3	380		GCOM1	QLLEHETEMSGELTDSDKERYQQLEEASASL
F7E046-S216	2.19076	1.67219	1.95449	1.93915	1.18763	0.981033	0.72143	0.832435	1.04282	0.953068	0.491489	0.000684396	S	1	F7E046	216		TMCC3	NKSREFANLIRNKFGSADNIAHLKNSLEEFR
F7E0V9-S353	78.544	106.602	124.131	103.092	79.2034	37.9582	69.5013	29.517	52.3479	53.7056	0.520946	0.0201992	S	1	F7E0V9	353		TNKS1BP1	APSAALPEEGSRHTPSPGLPAEGAPEAPRPS
F7E0V9-S838	45.5617	36.3379	55.5001	45.7999	21.3867	21.8092	22.1227	39.179	28.812	26.6619	0.582139	0.019977	S	1	F7E0V9	838		TNKS1BP1	QDRVVGKPAQLGTQRSQEADVQDWEFRKRDS
F7E0V9-S603	60.0145	46.7589	51.5641	52.7792	46.7974	33.4362	36.1595	38.1399	34.3715	37.7809	0.71583	0.0125685	S	1	F7E0V9	603		TNKS1BP1	AEERYESQEPLAGQESPLPLATREAALPILE
F7E206-S781	9.05479	5.28393	6.13832	6.82568	2.36136	1.43153	0.0811087	3.71038	1.76184	1.86924	0.273855	0.00501604	S	0.980669	F7E206	781		SYNPO2	KSSSSQPVTPVSPVWSPGVAPTQPPAFPTSN
F7E520-S293	3.34338	2.73002	2.97449	3.01596	0.38373	0.828296	1.16074	0.477505	0.101292	0.590313	0.19573	0.000124441	S	0.769738	F7E520	293		WASF2	VDNQRGSGLAGPKRSSVVSPSHPPPAPPLGS
F7E520-S308	1.34881	0.778905	1.17662	1.10145	0.671375	0.579324	0.487829	0.584501	0.766414	0.617889	0.56098	0.012899	S	1	F7E520	308		WASF2	SVVSPSHPPPAPPLGSPAGPKPGFAPPPAPP
F7E663-S98	0.145414	0.303613	0.270966	0.239998	0.142941	0.090626	0.107415	0.0872017	0.0593758	0.0975119	0.406303	0.011504	S	0.999966	F7E663	98		KANK2	STESLCSNASGDSRHSAYSYCGRGFYPQYGA
F7E6Z1-S922	0.109932	29.5449	12.4195	14.0248	32.9344	43.5303	56.1138	50.6273	24.5587	41.5529	2.96282	0.0317486	S	0.947819	F7E6Z1	922		FAT2	SVTDLIITLEDVNDNSPQCITERNRLKVPED
F7ECN3-S473	0.222198	0.149789	0.258464	0.210151	0.108936	0.0918568	0.112849	0.169494	0.0667822	0.109984	0.523356	0.0215549	S	1	F7ECN3	473		SREBF2	GSPLLDDAKVKDEPDSPPVALGMVDRSRILL
F7EDD7-S288	1.70436	0.125439	1.52195	1.11725	0.128392	0.0648599	0.0849972	0.123144	0.158911	0.112061	0.100301	0.0330754	S	0.901114	F7EDD7	288		PAG1	EKEAGEAEESATDRTSETNKRFSSLSYKSRE
F7H249-S338	0.127107	0.0952576	0.0565628	0.0929759	0.332922	0.393494	0.219435	0.239796	0.525668	0.342263	3.6812	0.0165305	S	0.998417	F7H249	338	Receptor protein serine/threonine kinase	BMPR2	GNRLVRPGEEDNAAISEVGTIRYMAPEVLEG
F7GHH4-S920	1.01769	0.79902	0.54319	0.786634	0.661156	0.311807	0.0632478	0.080548	0.135959	0.250544	0.318501	0.024401	S	1	F7GHH4	920		KDM2B	RRKRRLPNKELSRELSKELNHEIQRTESSLA
G7MZ52-S314	3.3327	0.067613	0.12756	1.17596	5.18455	7.51634	3.17231	3.82261	4.45623	4.83041	4.10764	0.0283784	S	0.999168	G7MZ52	314		PLEKHA2	ALKCHPRETSFSRSISLTRPGISSLSSGPNS
F7ENG9-S568	0.361712	0.696082	1.08147	0.713087	0.318076	0.352394	0.196586	0.261501	0.229094	0.27153	0.380781	0.0303255	S	1	F7ENG9	568		CRY1	GRSSMGTGLSGGKRPSQEEDTQSIGPKVQRQ
F7EQC5-S525	0.573965	1.24122	0.807104	0.874096	0.532026	0.30314	0.129006	0.427047	0.275208	0.333285	0.381291	0.0188722	S	0.979466	F7EQC5	525		CDK13	NHVKDVKKIKIEHAPSPSSGGTLKNDKAKTK
F7EQC5-S367	1.42917	0.109226	1.11987	0.886088	0.326906	0.150802	0.127211	0.0875633	0.0802263	0.154542	0.174409	0.0490135	S	0.999607	F7EQC5	367		CDK13	SRRLPRSPSPYSRRRSPSYSRHSSYERGGDV
F7EQC5-S315	1.14049	1.27235	2.66295	1.69193	0.883371	0.651096	1.04189	0.59099	0.361153	0.7057	0.417097	0.0443655	S	1	F7EQC5	315		CDK13	YREDKTEPKAYRRRRSLSPLGGRDDSPVSHR
F7ES71-S197	3.68454	3.27354	2.69696	3.21835	7.66558	5.33774	5.11612	4.27183	7.46341	5.97094	1.85528	0.0246942	S	0.998679	F7ES71	197		PRKD2	FSIPNNCSGARKRRLSSTSLASGHSVRLGTS
F7ES71-S198	3.68454	0.146193	2.69696	2.1759	5.60648	5.72576	4.26297	3.87328	7.46341	5.38638	2.47547	0.0307995	S	0.972542	F7ES71	198		PRKD2	SIPNNCSGARKRRLSSTSLASGHSVRLGTSE
F7ESH8-S42	0.0711619	0.102259	0.0424142	0.0719449	0.238377	0.133337	0.117993	0.201469	0.202258	0.178687	2.48366	0.0175664	S	0.874514	F7ESH8	42		IQCE	ETKAKRKAFHKPPPTSPKSPYLSKPRKVASW
F7EV54-S9	0.131953	5.56372	5.93128	3.87565	0.222875	0.0819366	0.111268	0.184329	0.162745	0.152631	0.039382	0.0347211	S	0.830884	F7EV54	9		NEUROG3	_______MTPHPSGASTVQVTGETERSFPRA
F7EV70-S392	0.117047	0.0890162	0.227844	0.144636	0.182661	0.91673	0.833743	0.816568	1.45941	0.841823	5.8203	0.0427855	S	0.999756	F7EV70	392		RIPK4	SSVDSAFSSRGSLSLSFEREPSTSDLGTTDV
F7EVL6-S108	3.63006	4.11097	3.09228	3.6111	5.95707	6.61854	6.42088	4.10197	6.19884	5.85946	1.62262	0.0127196	S	0.999984	F7EVL6	108		RNPC3	HTLVVEFAKEQDQVHSPCPTSGSEKKKRSDD
F7EW26-S394	12.0311	14.5809	17.7684	14.7935	25.3388	37.0267	17.2574	27.3162	25.041	26.396	1.7843	0.0384015	S	1	F7EW26	394	Histone deacetylase	HDAC2	GVQMQAIPEDAVHEDSGDEDGEDPDKRISIR
F7EW81-S9	14.565	8.71326	4.82128	9.36649	4.02566	3.3979	2.84091	4.93492	3.9699	3.83386	0.409316	0.0401227	S	0.981556	F7EW81	9			_______MAEFPSKVSTRTSSPAQGAGASVS
F7F0Z0-S614	0.577657	0.112593	0.0560558	0.248769	1.5456	1.1224	1.86204	1.62718	0.425484	1.31654	5.29222	0.0245607	S	0.999999	F7F0Z0	614		MAP1B	KPSVTEKEVPSKEEPSPVKAEVAEKQATDVK
F7F0Z0-S1433	0.174164	0.294957	0.157037	0.208719	0.107923	0.0788428	0.114576	0.077911	0.124312	0.100713	0.482527	0.0194423	S	0.999918	F7F0Z0	1433		MAP1B	DKASGRGAESPFEEKSEKQSSPDQVSPVSEM
F7F2G6-S2007	0.610714	0.147835	0.379205	0.379252	0.151932	0.148101	0.140379	0.139398	0.0525766	0.126477	0.333491	0.0458822	S	0.999206	F7F2G6	2007			KGQLQQELRRSSAPFSPPSGPPEK_______
F7F6H6-S146	0.820723	0.062356	0.11919	0.33409	0.695454	1.88165	1.73554	0.856575	1.2059	1.27503	3.81641	0.0396666	S	0.868377	F7F6H6	146		CARHSP1	LAPGTKHETWSGHVVSS______________
F7F6H6-S52	79.4281	99.181	113.961	97.5234	203.076	316.172	345.638	224.429	194.782	256.819	2.63341	0.00899659	S	1	F7F6H6	52		CARHSP1	NVVPSPLPTRRTRTFSATVRASQGPVYKGVC
F7F6K7-S719	1.41776	2.49357	2.64686	2.18606	0.137658	0.314998	0.0640254	0.448812	1.46341	0.485781	0.222217	0.00835973	S	1	F7F6K7	719		KIAA1462	LLPGAKPGGPSCAALSPKRSDPAASEAQAHT
F7F6K7-S1337	5.93005	6.12393	8.54585	6.86661	2.31263	2.02554	1.68501	3.6762	2.37448	2.41477	0.351668	0.00111029	S	1	F7F6K7	1337		KIAA1462	ISREEKEHPAAQKEKSVDQDFWCPDSYDPSR
F7F6K7-S1301	3.50409	1.71391	1.09262	2.10354	1.09397	0.46078	0.370906	0.441098	0.192461	0.511843	0.243324	0.0306622	S	0.998584	F7F6K7	1301		KIAA1462	KATTRGQAGLPGGLVSPGSGDQAQRVGHSLS
F7F6K7-S770	0.285851	0.0613427	0.300152	0.215782	0.0977541	0.0569914	0.0500271	0.0766936	0.0490754	0.0661083	0.306366	0.0413162	S	0.99869	F7F6K7	770		KIAA1462	SLSPSSNSAFSRTSLSVDQAPMPKAGRSQPC
F7F6K7-S1120	21.5094	22.3325	19.3776	21.0732	13.7316	10.1673	6.6973	10.2847	10.5874	10.2937	0.488473	0.000555908	S	0.999996	F7F6K7	1120		KIAA1462	QNQPAEPDASAYTPESPQEELPSRPAPADVP
F7F6S6-S235	4.2789	40.7085	48.1538	31.0471	89.4125	63.5167	66.8397	60.3605	83.2933	72.6845	2.34111	0.0159205	S	0.752979	F7F6S6	235		C10orf54	QAASNRRAQELVRMDSNTQGIENPGFEASSP
F7GNP7-S98	1.15072	2.15504	2.02412	1.77663	1.36658	0.914298	0.830083	0.850343	1.19143	1.03055	0.580059	0.0327907	S	0.999824	F7GNP7	98		DYNC1I2	SSKSVSTPSEAGSQDSGDGAVGSRRGPIKLG
F7F8N7-S1455	0.0521568	0.0809421	0.117008	0.0833689	1.6277	3.09534	1.2343	2.24172	2.07429	2.05467	24.6455	0.0033127	S	0.79356	F7F8N7	1455		ANK2	CNLNITLPIYTKESESDQEQEEEIDMTSEKN
F7F8N7-S3740	0.184181	0.284086	0.359949	0.276072	0.0870659	0.0551389	0.0778341	0.074516	0.0990674	0.0787244	0.285159	0.00214171	S	0.882127	F7F8N7	3740		ANK2	QQDFSGKMQDLPEESSLEYRQEYFVTTPGTE
F7FG14-S223	0.134157	0.19142	0.145453	0.15701	0.414677	0.563774	0.84751	0.59046	0.277081	0.538701	3.431	0.0245789	S	1	F7FG14	223	40S ribosomal protein S4	RPS4Y2	VHVKDANGNSFATRLSNIFVIGKGNKPWISL
F7FGB3-S484	1.83232	1.4123	0.996685	1.41377	0.161261	0.832611	0.0733355	1.03771	0.0983808	0.440661	0.311693	0.024233	S	0.995995	F7FGB3	484		MEF2A	SPIVLGRPPNTEDRESPSVKRMRMDAWVT__
F7FKM0-S248	3.00837	2.10304	2.59258	2.568	1.2771	0.903246	0.0523414	1.82865	0.315851	0.875436	0.340902	0.0112214	S	1	F7FKM0	248		AKAP12	KQSTEKPEETLKREQSHAEISPPAESSQAMV
F7FKM0-S566	0.208099	0.483339	0.312032	0.33449	0.121709	0.112116	0.053881	0.271948	0.0826668	0.128464	0.38406	0.0372346	S	0.834707	F7FKM0	566		AKAP12	PTDSPDSHEEQKGESSASSPEEPEEITCLEK
F7FKS0-S3624	1.76662	1.53245	1.30536	1.53481	1.00113	0.340793	0.21697	0.578799	0.0797335	0.443485	0.288951	0.00364475	S	0.999966	F7FKS0	3624		DMD	TTVSSPSTSLQRSDSSQPMLLRVVGSQTSDS
F7FKS0-S1442	0.13194	0.159276	0.175584	0.1556	4.74451	4.83347	2.13616	1.64669	1.94119	3.0604	19.6684	0.0220045	S	1	F7FKS0	1442		DMD	MKKHNQGKEAAQRVLSQIDVAQKKLQDVSMK
F7FQ31-S1788	2.45193	1.95497	2.66939	2.35876	0.980651	1.06018	1.49284	1.08227	0.453828	1.01395	0.429868	0.0024929	S	0.999993	F7FQ31	1788		CHD2	LHPAVSDPRSPPSQKSPHDSKSPLDHRSPLE
F7FS44-S2306	2.35926	3.79385	5.06962	3.74091	1.72391	1.40024	2.74413	0.207085	1.53318	1.52171	0.406775	0.0302614	S	0.993346	F7FS44	2306		SPTBN1	SAISSDKHEVSASTQSTPASSRAQTLPTSVV
F7FS44-S1252	0.509416	0.696147	0.535509	0.580357	0.389694	0.142102	0.0813292	0.330109	0.294485	0.247544	0.426537	0.0094653	S	1	F7FS44	1252		SPTBN1	VDSIDDRHRKNRETASELLMRLKDNRDLQKF
F7FS54-S2978	8.04814	6.91139	6.69842	7.21932	12.1008	10.1008	10.9615	11.126	17.32	12.3218	1.70679	0.0265507	S	0.999943	F7FS54	2978		GOLGB1	SSQAQPLKVQYQRQASPETSASPDGSQNLIY
F7FSM6-S1113	3.12167	2.25936	0.147343	1.84279	6.06563	3.39387	3.67966	5.63099	7.15626	5.18528	2.81382	0.0275875	S	1	F7FSM6	1113	Histone acetyltransferase	KAT6A	SSSKRKSKDEEEDEESDDADDTPILKPVSLL
F7FSM6-S1001	5.79376	11.5659	7.76197	8.37388	4.8391	3.47052	4.55639	6.00534	5.85324	4.94492	0.590517	0.0478024	S	0.99999	F7FSM6	1001	Histone acetyltransferase	KAT6A	ESSEEEEEPESPRSSSPPILTKPTLKRKKPF
F7FW64-S336	2.12389	1.27364	2.01886	1.80546	0.111179	0.864542	0.809654	0.188704	0.0660116	0.408018	0.225991	0.00381695	S	0.868002	F7FW64	336		SIRT6	HNGSEPASPKRERPTSPAPNRPPKRVKAEAV
F7FYL7-S258	0.985928	0.893366	0.863242	0.914179	2.40536	1.82419	1.16549	2.38268	1.59253	1.87405	2.04999	0.0232561	S	1	F7FYL7	258		TPM1	DRKYEEVARKLVIIESDLERAEERAELSEGK
F7FYX0-S530	0.963576	0.235433	0.156293	0.451767	1.19034	1.11042	0.761461	1.26216	1.18873	1.10262	2.44069	0.0261022	S	1	F7FYX0	530		ANKRD26	DVQTSKAAERDLEVASEEEQEREESENNQPQ
F7FZ57-S142	0.111013	0.0638257	0.107688	0.0941755	6.59655	2.32994	4.34276	6.2543	0.411742	3.98706	42.3365	0.0474775	S	0.999207	F7FZ57	142		MLL	RRFRAVFGESGGGGGSGEDEQFLGFGSDEEV
F7FZR9-S408	0.26882	0.319159	0.325373	0.304451	0.20314	0.147676	0.253524	0.186328	0.139275	0.185989	0.610899	0.00806954	S	0.999554	F7FZR9	408	Fibroblast growth factor receptor	FGFR3	VTLCRLRSTPKKGLGSPTVHKISRFPLKRQV
F7G010-S1153	0.163658	21.7141	16.3813	12.753	36.7898	38.0279	109.244	56.0664	59.5236	59.9304	4.69931	0.0408559	S	0.999873	F7G010	1153		NUP160	IVQPASGAVYDRPGASPKRNHDGECTAAPTN
H9FVQ5-S652	2.08868	3.40236	2.95496	2.81534	2.15779	1.08365	1.26352	1.96235	1.90008	1.67348	0.594415	0.0283269	S	1	H9FVQ5	652		UIMC1	DADIKSSETGAFRVPSPGMEEAGCSREMQSS
F7G0P4-S142	0.247401	0.604722	0.777334	0.543152	0.310818	0.326881	0.109985	0.101174	0.074605	0.184692	0.340038	0.0383745	S	0.75874	F7G0P4	142		NGDN	PLRFKPHPSNMMSKLSSEDEEEDEVEDGQSE
F7G3J3-S534	0.0874459	0.110285	0.0426917	0.0801409	1.42576	0.86464	1.17571	0.488138	0.584893	0.907827	11.3279	0.0126329	S	0.999656	F7G3J3	534		ANAPC2	YRSLLADRLLHQLSFSPEREIRNVELLKLRF
F7G3N0-S58	0.030203	0.0682276	0.0838574	0.0607627	0.223097	0.158373	0.131981	0.189516	0.070636	0.154721	2.54631	0.0422035	S	0.969617	F7G3N0	58		CHCHD3	GSKSQRYSGAYGASVSDEELKRRVAEELALE
F7G4E1-S378	4.1837	0.108531	6.0879	3.46005	5.8265	9.26266	17.4902	8.66875	14.1567	11.081	3.20255	0.0475792	S	0.999978	F7G4E1	378		DOK3	PELARAQPCPLPRATSLPSLDAPGELREMPP
F7G501-S34	0.386806	1.41241	1.39987	1.06636	0.458763	0.20171	0.147052	0.482088	0.606193	0.379161	0.355566	0.0462109	S	0.999999	F7G501	34		ATN1	EAPGPREELRSRGRASPGGVSTSSSDGKAEK
F7G6G9-S739	20.8235	21.2455	18.0463	20.0384	24.506	30.7296	28.916	32.6555	27.8374	28.9289	1.44367	0.00410715	S	1	F7G6G9	739		CDK11B	TWPAKSEQQRVKRGTSPRPPEGGLGYSQLGD
F7G9W9-S751	0.0853936	1.13476	1.52195	0.914035	2.19933	2.77871	2.59971	3.25889	2.32558	2.63245	2.88003	0.00512556	S	1	F7G9W9	751		TRIM28	TLDLTLIRARLQEKLSPPYSSPQEFAQDVGR
F7GCX1-S543	0.391837	0.332169	0.264375	0.329461	0.174394	0.105527	0.151005	0.250157	0.243051	0.184827	0.560998	0.019177	S	0.973484	F7GCX1	543		PRICKLE2	KYTEDMTPTEQTPRGSMESLALSNATGLSAD
F7GEY0-S12	0.0845123	0.0394473	0.05986	0.0612732	0.563629	0.865374	0.521796	0.0497859	0.734091	0.546935	8.92618	0.0393987	S	0.99998	F7GEY0	12		FRA10AC1	____MHGHGGYDSDFSDDEHCGESSKRKTRT
F7GK28-S1111	0.310592	1.18045	0.240709	0.57725	1.23901	2.11906	2.08562	1.05098	1.43036	1.58501	2.74579	0.0333753	S	0.976909	F7GK28	1111	Protein PRRC2A	PRRC2A	EEIPKRRRQRGSETGSETHESDLAPSDKEAP
F7GK28-S1121	0.335704	0.822162	0.198745	0.452204	0.103073	0.0958043	0.0778177	0.0762382	0.0463651	0.0798598	0.176601	0.0363738	S	0.999999	F7GK28	1121	Protein PRRC2A	PRRC2A	GSETGSETHESDLAPSDKEAPPPKEGTLTQV
F7GNE4-S552	79.4552	28.6023	28.3717	45.4764	104.735	126.161	109.593	71.954	80.4257	98.5738	2.16758	0.0262288	S	1	F7GNE4	552		CTNNB1	VQLLVRAHQDTQRRTSMGGTQQQFVEGVRME
F7GPE6-S14	1.28039	1.35634	2.22805	1.6216	1.26001	0.850582	0.193612	0.212429	0.542326	0.611791	0.377277	0.0275966	S	1	F7GPE6	14		LOC702025	__MEVKPPPGRPQPDSGRRRRRRGEEGHDPK
F7GPE6-S358	3.3384	4.89897	4.31492	4.1841	2.29104	2.64681	1.55468	0.145124	3.49368	2.02627	0.484277	0.0394209	S	0.999986	F7GPE6	358		LOC702025	YGPMKGGSFGGRSSGSPYGGGYGSGGGSGGY
F7GUY0-S110	0.467427	0.13006	0.175419	0.257635	1.27062	0.948808	1.05013	0.865166	1.21025	1.06899	4.14925	0.000718334	S	1	F7GUY0	110		PQLC1	CTEVRVANELNARRRSFAAADSKDEEVKVAP
F7GV61-S137	0.40724	0.538204	1.54469	0.830045	0.140942	0.108446	0.133136	0.230693	0.0488467	0.132413	0.159525	0.0390914	S	1	F7GV61	137		TPM1	QLEEDIAAKEKLLRVSEDERDRVLEELHKAE
F7GVZ7-S84	0.123515	5.1289	0.909994	2.05414	4.69249	3.86049	7.7803	9.76079	7.13803	6.64642	3.23563	0.0451556	S	0.985875	F7GVZ7	84		NOL9	VSRAAAAGRPKTATPSPIPSPTPASEPESEF
F7GVZ7-S88	0.930275	5.1289	4.88832	3.64917	7.32116	8.6777	11.9012	12.3008	9.89541	10.0192	2.74563	0.00736413	S	0.997341	F7GVZ7	88		NOL9	AAAGRPKTATPSPIPSPTPASEPESEFESAS
F7GW66-S289	0.375223	0.418886	0.194398	0.329502	0.139748	0.0824668	0.294642	0.142943	0.0467368	0.141307	0.428851	0.0471514	S	1	F7GW66	289		VIM	SIAAKNLQEAEEWYKSKYADLSDAANRNHEA
F7GXC7-S145	2.52532	2.81882	3.3181	2.88741	5.36611	4.64728	3.63249	5.28991	4.13118	4.6134	1.59776	0.0109467	S	0.986222	F7GXC7	145		TBC1D22A	PPSPPSGDLRLVKSVSESHTSCPAESASDAA
F7GXG9-S1200	16.2056	14.7511	7.9142	12.957	8.38073	8.24799	7.19378	3.6098	5.40304	6.56707	0.506837	0.0284685	S	1	F7GXG9	1200		LMO7	NKEPVSLPGIMRRGESLDNLDSPRSNSWRQP
F7GXW0-S1585	0.949821	1.38577	0.910584	1.08206	1.01045	0.456709	0.655579	0.542271	0.478029	0.628607	0.580937	0.0413154	S	0.999997	F7GXW0	1585			VELPTASDPQHHRSTSESSASFPRSPGQPSS
F7GYQ8-S79	0.15319	0.438894	0.5936	0.395228	0.545843	0.883613	1.04462	0.70874	0.752308	0.787024	1.99132	0.0366957	S	0.776862	F7GYQ8	79		RPAP1	DLPPALVPSPPKRARSSPCHPLPEDEDPEEK
F7GYW8-S1106	0.386019	16.7283	15.5724	10.8956	0.333262	0.215627	0.0486381	0.106001	0.152449	0.171195	0.0157124	0.031637	S	0.968865	F7GYW8	1106		PALLD	MVQAVNQRGRSPRSPSGHPHVRRPRSRSRDS
F7GYX1-S741	21.4407	26.4432	16.5111	21.465	0.102725	11.9595	19.5897	0.192389	0.213505	6.41156	0.298699	0.0394518	S	1	F7GYX1	741		SCARF2	RPPGLPEEATALAAPSPPRARARGRGPSLLE
F7GYX1-S652	18.6453	18.2037	7.55557	14.8015	5.89846	4.04814	7.814	10.4815	5.33707	6.71584	0.453726	0.0375084	S	0.999995	F7GYX1	652		SCARF2	PARARGEIGGLSLSPSPERRKPPPPDPATKP
F7GYX1-S717	0.639256	0.986717	1.29259	0.972854	0.18754	0.364643	0.774784	0.684071	0.299475	0.462103	0.474997	0.0469508	S	0.999981	F7GYX1	717		SCARF2	KRTPSDKSAQPVEHGSPGTRDPTPRPPGLPE
F7GYX1-S618	0.917153	0.911876	1.74702	1.19202	0.697983	0.525657	0.131491	0.568257	0.0500273	0.394683	0.331106	0.0236995	S	0.987325	F7GYX1	618		SCARF2	AMPLPASSDSERSASSVEGPGGALYARVARR
F7GZV2-S587	0.276639	0.517961	0.290733	0.361778	0.169235	0.106934	0.0840867	0.0670332	0.123584	0.110174	0.304536	0.0065465	S	0.992446	F7GZV2	587		PDE4D	EDNREWYQSTIPQSPSPAPDDPEEGRQGQTE
F7H049-S1176	9.32537	3.24155	1.51755	4.69482	11.0361	9.29848	8.03819	9.12281	11.5941	9.81794	2.09123	0.038288	S	1	F7H049	1176		ARHGAP31	QDLDMVAHALTGRRNSAPVSVSAVRTSFMVK
F7H049-S624	2.16533	5.19299	5.77047	4.37626	0.881068	0.726389	0.609484	2.52819	1.65443	1.27991	0.292467	0.0171226	S	1	F7H049	624		ARHGAP31	EGQEAGQMESGALQESPRARAEVVLLHEMDE
F7H0C6-S164	2.29121	1.64854	2.7727	2.23748	1.98879	1.11436	1.2333	1.04245	1.34925	1.34563	0.601404	0.0345604	S	0.974557	F7H0C6	164	Annexin	ANXA2	EMYKTDLEKDIISDTSGDFRKLMVALAKGRR
F7H0C6-S127	8.26252	10.7998	8.10891	9.05708	20.665	12.3141	18.115	15.7802	15.7735	16.5296	1.82504	0.00877786	S	1	F7H0C6	127	Annexin	ANXA2	SELKASMKGLGTDEDSLIEIICSRTNQELQE
F7H0C6-S26	4.78702	2.2891	2.25594	3.11069	0.0872453	2.96905	0.0707467	0.17071	0.124303	0.684412	0.220019	0.0476427	S	0.9999	F7H0C6	26	Annexin	ANXA2	LSLEGDHSTPPSAYGSVKAYTNFDAERDALN
F7H197-S635	1.7439	0.855041	5.35369	2.65088	11.6894	6.18639	14.9643	12.5809	5.07766	10.0997	3.80995	0.0345423	S	0.999984	F7H197	635	Histidine ammonia-lyase	HAL	IEKYRMEHIPESRPLSPTAFSLKFLHKKSTK
F7H1D5-S1760	0.0901629	0.21987	0.0805008	0.130178	0.162624	0.384264	0.287812	0.306211	0.251521	0.278487	2.13928	0.0439917	S	1	F7H1D5	1760		NOTCH2	GPQPKKVKAEDEALLSEEDDPIDRRPWTQQH
F7H7F8-S1221	0.701389	0.487319	0.525811	0.571506	0.925544	1.58141	1.97444	0.946283	1.71079	1.42769	2.49812	0.0238227	S	1	F7H7F8	1221		AKNA	VTFRGQYTGHEYHVQSPKAVPKGNGTVSCPH
F7H5J4-S227	1.17732	1.25459	1.3901	1.27401	0.880472	0.610106	0.508763	0.838666	0.673175	0.702237	0.551203	0.00147575	S	0.99996	F7H5J4	227		STON2	EHTSTHTHRLDPSPPSPQPRRSQNPAEGPEG
F7H6I9-S1334	0.765042	0.50508	0.52875	0.599624	0.807929	0.997842	0.956164	1.35081	1.24618	1.07179	1.78743	0.0175568	S	1	F7H6I9	1334		LPHN2	LSPSRRSENEDIYYKSMPNLGAGHQLQMCYQ
F7H6Y7-S120	0.0876992	0.232792	0.0630595	0.12785	0.245286	1.33141	1.35122	0.968396	1.17148	1.01356	7.9277	0.0180469	S	0.761915	F7H6Y7	120		CRTC1	VYLSPPADTSWRRTNSDSALHQSTMTPTQPE
F7H9E1-S287	0.229539	0.400238	0.344061	0.324612	0.206633	0.124912	0.120621	0.0767515	0.0888638	0.123556	0.380627	0.00551375	S	0.865213	F7H9E1	287		MARCO	PPGAQGSKGDSGRPGSPGLAGFPGAKGDPGQ
F7HA54-S2064	1.63513	1.16055	2.47425	1.75664	1.1397	1.08265	0.589606	0.888958	0.188757	0.777933	0.442852	0.0366824	S	0.964082	F7HA54	2064		TACC2	SDGKNQEGKVNTRRKSTDSVPISKSTLSRSL
F7HAN9-S36	138.709	153.438	177.566	156.571	143.327	22.4632	38.7874	78.3792	60.543	68.6999	0.438778	0.0234324	S	1	F7HAN9	36		HIST1H1E	KKAKKAGATAGKRKASGPPVSELITKAVAAS
F7HBF2-S900	7.15588	10.0797	9.09554	8.77702	4.43115	1.83727	1.6847	6.72379	4.16864	3.76911	0.429429	0.0114355	S	1	F7HBF2	900		PHF2	EDNPIFKSRSKKRKGSDDAPYSPTARVGPSV
F7HBF2-S906	2.4512	1.01924	2.53723	2.00256	0.368166	0.305658	0.289742	0.406023	0.766862	0.42729	0.213372	0.00589224	S	0.985968	F7HBF2	906		PHF2	KSRSKKRKGSDDAPYSPTARVGPSVPRQDRP
F7HC44-S205	0.108448	0.109592	0.111161	0.109734	0.19401	0.17517	0.228991	0.154036	0.221452	0.194732	1.77459	0.00390313	S	0.997674	F7HC44	205		LOC714421	TKLRFLQTEDSWVPASPDTGLDPLTVRRHVP
F7HDD4-S81	0.206859	0.239802	0.145441	0.197368	0.17843	0.0650987	0.0709881	0.0794919	0.111119	0.101026	0.511865	0.0312434	S	1	F7HDD4	81		ARMCX1	SGAKLQGDSKVKPEVSLGLEDCPGVKEKAHS
F7HE23-S545	7.89086	13.6415	6.10421	9.21221	12.3575	18.2138	20.1793	18.5542	21.154	18.0918	1.96389	0.0149489	S	1	F7HE23	545		CTNNBL1	RHIIKEYAENIGDGRSPEFRENEQKRILGLL
F7HE98-S42	2.79915	20.7351	14.961	12.8317	21.8514	31.9448	22.3983	30.3776	32.1338	27.7412	2.16192	0.0234977	S	0.89538	F7HE98	42	Eukaryotic translation initiation factor 3 subunit G	EIF3G	TSELLKGIPLATGDTSPEPELLPGAPLPPPK
F7HEI8-S159	0.303036	0.114902	0.418909	0.278949	0.609709	0.405389	0.556528	0.449599	0.508943	0.506034	1.81407	0.0309349	S	0.998917	F7HEI8	159		ZNF276	QCHSLLRSFLQRVNVSPTGRRKPCAKVGAQL
F7HEW4-S312	0.0455789	0.0425423	0.0635803	0.0505672	0.235805	0.123982	0.0899436	0.106308	0.215346	0.154277	3.05093	0.0410302	S	0.995361	F7HEW4	312		AGER	TYRCVATHPSHGPQESRAVSISIIEPGEEGP
F7HG08-S1044	11.2447	10.1809	10.9155	10.7804	18.7916	15.8752	16.4672	12.1985	14.141	15.4947	1.43731	0.0198969	S	0.999997	F7HG08	1044		MLLT4	GLSQERAAELMTRTSSVVTLEVAKQGAIYHG
F7HHI3-S618	0.750971	0.0564977	0.0770994	0.294856	1.37092	1.21177	2.35944	1.14725	2.19016	1.65591	5.61599	0.0117019	S	0.999713	F7HHI3	618		KIAA1804	QMKERADCKERIRPLSDGNSPWSTILIKNQK
F7HHM5-S304	0.100483	0.192983	0.0988823	0.130783	0.113506	1.44021	1.34528	0.822512	1.09117	0.962535	7.3598	0.0398113	S	1	F7HHM5	304		TMEM185B	LREYGNISYDLHHEDSEDAEETSVPEAPKIA
F7HIY4-S139	0.141025	0.0624361	0.210585	0.138016	0.262661	0.197798	0.330998	0.262	0.41703	0.294097	2.1309	0.0375576	S	0.987953	F7HIY4	139		VWA9	GSLRHSLATQNQRSESNRFPLPFPFPSKLYI
F7HJA9-S814	0.320972	0.637632	0.572412	0.510339	0.219645	0.365377	0.16266	0.211784	0.133414	0.218576	0.428296	0.0163902	S	1	F7HJA9	814		TP53BP1	IEPCAENRLDTKEEKSVEYEGVLKSGTAEAE
F7HJA9-S227	0.306384	1.07645	0.771391	0.718076	0.0811869	0.230035	0.491658	0.085585	0.0706521	0.191823	0.267135	0.0360187	S	1	F7HJA9	227		TP53BP1	PSDVDANAAIKHEEQSNEDIPIAERSSKDIP
F7HJG1-S577	1.8096	2.02002	1.99719	1.94227	3.90229	3.46477	5.34721	3.07542	6.18757	4.39545	2.26305	0.0208262	S	0.955025	F7HJG1	577		ARHGEF16	IEPSELPLPGGGNRSSSVPHAFQVTLLRNSE
F7HJY4-S165	4.76006	2.71183	2.45333	3.30841	4.54486	4.20401	5.90847	5.41228	6.2426	5.26244	1.59063	0.0392796	S	0.999421	F7HJY4	165		CASS4	FPKQAIITLPRPARASLPTLPSQVYDVPTQH
F7HN99-S2	41.8986	63.6145	62.0484	55.8538	136.42	94.2623	167.122	133.565	106.073	127.489	2.28254	0.00683114	S	1	F7HN99	2			______________MSGEDEQQEQTIAEDLV
F7HPP8-S2023	103.027	150.324	136.865	130.072	82.3906	17.3801	69.025	65.1567	9.49046	48.6886	0.37432	0.010425	S	0.999994	F7HPP8	2023		LOC719560	ASDEETEEAEPGSGPSPEPEGSPPAHPQ___
F7HPP8-S2029	105.615	128.776	82.4172	105.603	68.0752	51.1537	63.3849	71.4215	74.3291	65.6729	0.621886	0.0117299	S	0.999998	F7HPP8	2029		LOC719560	EEAEPGSGPSPEPEGSPPAHPQ_________
F7HPQ5-S60	7.20746	7.74401	5.737	6.89616	4.22984	4.5452	5.15073	6.20439	5.11993	5.05002	0.732295	0.0259319	S	0.994655	F7HPQ5	60		RBM10	PREYGSQEGKHDYDDSSEEQSAEDSYEASPG
F7HPU3-S883	0.348337	0.235694	0.168651	0.250894	0.0661385	0.0398783	0.0279332	0.196243	0.0950239	0.0850435	0.338962	0.024321	S	0.836684	F7HPU3	883		LOC715209	FSLKDSGRGDSEAGDSDYDLGRDSPIDRLLG
F7HPU3-S891	3.33514	6.1173	3.18658	4.21301	2.19275	2.20916	1.88485	2.98059	1.38351	2.13017	0.505618	0.0365987	S	1	F7HPU3	891		LOC715209	GDSEAGDSDYDLGRDSPIDRLLGEGFSDLFL
F7HQ90-S495	0.085226	0.126461	0.172925	0.128204	0.758436	1.33972	1.06188	0.992808	0.977457	1.02606	8.00336	0.000384416	S	0.993483	F7HQ90	495		HMGCS1	GVGLVHSNTATEHIPSPAKKVPRLPATAAEP
F7HRN7-S305	39.4634	48.4216	33.3838	40.4229	81.7737	147.09	121.457	83.3599	73.2135	101.379	2.50795	0.0188516	S	1	F7HRN7	305			AAAAAAPAKVEAKEESEESDEDMGFGLFD__
F7HRN7-S308	48.5254	57.1821	50.5192	52.0756	76.6619	140.574	122.978	80.5391	80.8683	100.324	1.92651	0.0340143	S	1	F7HRN7	308			AAAPAKVEAKEESEESDEDMGFGLFD_____
F7HRU2-S544	0.310837	0.414254	0.488124	0.404405	1.70666	3.4226	3.16174	2.43351	1.71675	2.48825	6.15287	0.00469032	S	1	F7HRU2	544		EIF2B5	SEQSMDSEEPDSRGGSPQMDDIKVFQNEVLG
F7HSG8-S307	0.34412	0.815486	0.582464	0.58069	0.296979	0.0771846	0.0962948	0.13454	0.180096	0.157019	0.270401	0.00924637	S	0.971531	F7HSG8	307		FAM73B	STPTPSDGLRNPETASEPLSEPESQRKEFAE
F7HTJ5-S433	1.22031	0.130886	0.62102	0.657404	1.16896	2.41429	1.86939	2.5893	3.84508	2.3774	3.61635	0.0348603	S	1	F7HTJ5	433		SRSF11	KQVTRDYDEEEQGYDSEKEKKEEKKPIETGS
F7HTR4-S110	0.239799	0.6128	0.889375	0.580658	0.114463	0.0986294	0.268654	0.325798	0.154992	0.192508	0.331533	0.0411355	S	1	F7HTR4	110		ODF2	VSVMRLSDLSTEDDDSGHCKMNRYDKKIDSL
F7HU87-S122	1036.79	989.595	1182.52	1069.63	2288.36	1450.72	1389.93	2182.88	2206.57	1903.69	1.77976	0.0207398	S	1	F7HU87	122		PGM5	IIRKIKAAGGIILTASHCPGGPGGEFGVKFN
I0FW10-S61	0.399575	0.0874414	0.133693	0.206903	1.61458	0.820386	1.1777	0.936013	0.962522	1.10224	5.32733	0.00424168	S	1	I0FW10	61		PEA15	FSFLESHNKLDKDNLSYIEHIFEISRRPDLL
I0FW10-S43	0.877381	0.0611161	0.117968	0.352155	2.8859	2.44412	1.81946	1.88022	2.8449	2.37492	6.74396	0.00135108	S	0.999939	I0FW10	43		PEA15	KEDIPSEKSEEITTGSAWFSFLESHNKLDKD
G7MFF0-S343	0.676359	1.11668	0.876223	0.889754	2.14381	2.73531	2.22008	1.25745	2.62113	2.19556	2.4676	0.0109194	S	1	G7MFF0	343		EGK_02001	PSPRNLIPHGHRKCHSLGYNFIHKMNTAEFK
G7MJ18-S481	5.18954	4.72639	3.23389	4.38327	11.1655	11.2365	8.88491	9.88104	12.947	10.823	2.46916	0.000708656	S	0.999993	G7MJ18	481	Phosphoinositide phospholipase C	PLCD1	LLPPGGEGGPEATVVSDEDEAAEMEDEAVRS
G7MJR9-S330	2.19755	0.0634563	0.316351	0.859118	5.37783	2.76062	2.91733	2.75462	5.92485	3.94705	4.5943	0.0265772	S	1	G7MJR9	330		EGK_12103	MKVAKKYGSWRRQRQSVEEFRFDSEGPTEPT
G7MMA3-S909	0.155524	0.083361	0.0896555	0.109513	0.126643	0.95283	0.889792	1.21061	0.881798	0.812335	7.41768	0.0274748	S	0.999995	G7MMA3	909		SND1	RYGDFRADDADEFGYSR______________
G7MMC6-S5	0.413601	0.557474	0.0720373	0.347704	0.730594	1.58715	1.1156	1.00158	1.10129	1.10724	3.18444	0.0117122	S	0.995382	G7MMC6	5		UBE2H	___________MSSPSPGKRRMDTDVVKLIE
G7MUR4-S378	1.88797	1.36501	5.27388	2.84229	0.110065	0.170861	0.124882	0.493386	0.0709595	0.194031	0.0682658	0.0259194	S	0.88098	G7MUR4	378		EGK_16589	TASLNKLESTARPSESSEEFLEEEPEQRGIE
G7MUR4-S379	1.88797	1.36501	5.27388	2.84229	0.250288	0.22012	0.0719984	0.493386	0.0768433	0.222527	0.0782916	0.0270138	S	0.939491	G7MUR4	379		EGK_16589	ASLNKLESTARPSESSEEFLEEEPEQRGIEF
G7MX15-S38	0.448649	0.250395	0.792697	0.497247	1.47178	1.18469	1.19859	1.35072	0.560013	1.15316	2.31908	0.0338635	S	1	G7MX15	38		C15orf63	TSGPERPPEKPRKHDSGAADLERVTDYAEEK
G7MX16-S132	1.8201	1.50025	1.2942	1.53818	3.50174	1.99363	3.0426	1.82486	2.77412	2.62739	1.70811	0.0468629	S	0.823401	G7MX16	132			DSEVEGDAWRMEREDSSEEEEEEIDDEEIER
G7MXU9-S114	17.1096	23.0687	18.6631	19.6138	36.0311	48.0205	28.8701	30.9312	40.788	36.9282	1.88276	0.011227	S	1	G7MXU9	114			RPLFLAPDFDRWLDESDAEMELRAKEEERLN
G7N1K0-S146	0.346446	0.0638017	0.134224	0.181491	0.402957	0.83244	1.02397	0.972343	0.864874	0.819318	4.51438	0.00701457	S	0.999795	G7N1K0	146	ATP synthase subunit gamma	ATP5C1	VGIGDKIRGILYRTHSDQFLVAFKEVGRKPP
G7N1N6-S459	3.0795	2.60741	1.7586	2.48184	0.871322	0.848479	1.59955	0.906322	1.38837	1.12281	0.452411	0.00815741	S	0.987495	G7N1N6	459		VIM	IKTVETRDGQVINETSQHHDDLE________
G7N1N6-S299	0.0828066	0.342793	0.15208	0.19256	0.69494	0.464838	0.722088	0.550726	0.240863	0.534691	2.77675	0.0383897	S	1	G7N1N6	299		VIM	LQEAEEWYKSKFADLSEAANRNNDALRQAKQ
G7N6F2-S145	1.43469	3.06501	0.0633127	1.521	5.18126	5.47344	6.70051	4.97546	10.5576	6.57765	4.32455	0.016017	S	1	G7N6F2	145		ARHGDIB	YRTGVKVDKATFMVGSYGPRPEEYEFLTPVE
G7NCL1-S425	4.02878	6.12286	5.49552	5.21572	4.14595	1.6253	2.17306	3.58545	2.67831	2.84161	0.544817	0.0206084	S	1	G7NCL1	425		PVRL1	QHHPPMAQNLQYPDDSDDEKKAGPLGGSSYE
G7NI51-S502	20.6316	24.7527	17.3886	20.9243	32.7267	33.3947	50.9606	50.2189	37.9519	41.0506	1.96186	0.0110465	S	0.999994	G7NI51	502		NUP88	YECLVRPLLSTVHPASPPLLCTREDVEVAES
G7NIL2-S127	6.45735	23.4784	18.7253	16.2204	0.134925	8.3964	0.0863153	7.88753	0.033171	3.30767	0.203921	0.0295051	S	1	G7NIL2	127		PTRF	EKVRKVSVNVKTVRGSLERQAGQIKKLEVNE
G7NJP8-S428	16.7241	17.0214	23.2256	18.9904	10.9637	16.0378	9.24448	11.9715	8.3701	11.3175	0.595961	0.0175025	S	1	G7NJP8	428		CHAMP1	VPPVSPELRKPGPPLSPEIRSPAGSPELRKP
G7NJP8-S508	0.900647	0.394877	1.12867	0.808064	0.267905	0.508787	0.313785	0.40324	0.371198	0.372983	0.461576	0.0408793	S	0.999968	G7NJP8	508		CHAMP1	VFPETRKPGSSGPSESPKAASDIWKPVLSID
G7NJP8-S383	0.563567	0.535433	0.111985	0.403662	0.0810639	0.0827403	0.100336	0.197017	0.133581	0.118948	0.294672	0.0419846	S	0.999128	G7NJP8	383		CHAMP1	SASWKSSSVSPSSWKSPPASPESWKSGPPEL
G7NJP8-S387	2.10271	1.72761	2.13129	1.9872	1.08611	0.914359	0.896546	0.647392	1.17776	0.944434	0.475258	0.000510097	S	0.999873	G7NJP8	387		CHAMP1	KSSSVSPSSWKSPPASPESWKSGPPELRKTA
G7NLC4-S133	0.459853	1.02126	0.244375	0.575164	4.29564	5.03689	2.42054	2.69926	1.27367	3.1452	5.46835	0.0309968	S	0.954034	G7NLC4	133		RAD23A	AREDKSPSEESAPTTSPESVSGSVPSSGSSG
G7NQG9-S39	21.4379	13.3345	13.1158	15.9627	42.9976	43.0865	64.4477	69.5717	51.8822	54.3971	3.40776	0.00223491	S	1	G7NQG9	39	Eukaryotic translation initiation factor 3 subunit C	EIF3C	TKPVGGNYGKQPLLLSEDEEDTKRVVRSAKD
H9EMZ8-S156	0.0866667	3.28306	4.67774	2.68249	8.90774	12.0238	16.1471	9.05928	12.2919	11.686	4.35639	0.00433562	S	0.965553	H9EMZ8	156	Chloride intracellular channel protein	CLIC1	DNYLTSPLPEEVDETSAEDEGVSQRKFLDGN
H9EQ33-S81	0.572517	0.495204	0.339609	0.46911	0.137491	0.167725	0.0505727	0.0653283	0.380182	0.16026	0.341625	0.0162662	S	0.946475	H9EQ33	81			IAEKSSLAETLDSTGSLDPQRSDMIYTIEDV
H9EQP8-S100	0.151387	0.230665	0.302759	0.22827	0.941172	0.566085	0.568764	0.358575	0.71914	0.630747	2.76316	0.0229277	S	1	H9EQP8	100		HMGB2	KKGKKKDPNAPKRPPSAFFLFCSEHRPKIKS
H9ES99-S58	11.2556	13.0927	21.1348	15.161	7.11307	4.62393	6.60924	4.82088	7.75564	6.18455	0.407925	0.009046	S	0.999976	H9ES99	58		LOC221710	ELVGDTGSQEGDHEPSGSETEEDTSSSPHRI
H9ETH7-S328	0.936971	0.541981	0.336198	0.60505	0.982337	1.29327	1.48105	2.14567	1.4933	1.47912	2.44463	0.0219565	S	0.996897	H9ETH7	328	Mitogen-activated protein kinase kinase kinase kinase	MAP4K2	TIHSRGQHGPAERTPSEIQFHQVKFGAPRRK
H9EU16-S658	3.99747	4.03201	2.57488	3.53479	0.263769	2.00133	2.03998	0.248869	1.5989	1.23057	0.348132	0.0116731	S	1	H9EU16	658		LEO1	EDDDKANKKHKKYVISDEEEEEDD_______
H9EV43-S165	2.01575	1.27214	3.22337	2.17042	4.02628	3.51428	6.42961	3.7845	4.88505	4.52794	2.08621	0.0278959	S	0.999991	H9EV43	165		PGM2	TVLRLKLCAGIMITASHNPKQDNGYKVYWDN
H9EV65-S11	10.281	5.95328	3.89161	6.70862	2.60255	3.40365	2.47429	1.91667	1.61538	2.40251	0.358123	0.0239935	S	1	H9EV65	11		VAMP3	_____MSTGPTAAPGSNRRLQQTQNQVDEVV
H9FPR3-S105	0.103289	0.0746187	0.145871	0.107926	0.61814	0.144294	0.547156	0.406628	0.47783	0.438809	4.06583	0.0236397	S	1	H9FPR3	105		CLTA	PTDSYAAISQVDRLQSEPESIRKWREEQMER
H9FTY1-S202	0.238663	0.0265834	0.06371	0.109652	0.514671	0.503762	1.47206	0.772493	0.966185	0.845835	7.71382	0.0231152	S	1	H9FTY1	202		IFIT1	RLDGFKLATKGYRQFSLLPLRQAVSLNPDNG
H9FVA0-S516	4.19121	4.03918	7.63528	5.28856	0.0951171	0.0734799	2.99665	0.345436	1.56905	1.01595	0.192103	0.0096293	S	0.882663	H9FVA0	516		DYNC1LI1	RITRKPVTVSPTTPTSPTEGEAS________
H9FVQ3-S659	0.240976	0.294508	0.162942	0.232809	1.10332	1.0909	0.799639	0.784034	0.833828	0.922345	3.96182	0.000453334	S	1	H9FVQ3	659		CPSF3	ANLNLETRTVECEEGSEDDESLREMVELAAQ
H9FW53-S163	7.36437	4.81787	5.16403	5.78209	7.68963	11.7917	9.26225	7.87271	10.3852	9.40031	1.62576	0.022376	S	1	H9FW53	163		MPHOSPH8	SPKKKKKKLRQREEKSPDDLKKKKAKAGKLK
H9FWL6-S332	0.759776	1.16836	1.16514	1.03109	0.688853	0.609495	0.0857119	0.680728	0.505379	0.514033	0.498533	0.0278837	S	0.921934	H9FWL6	332	Macoilin	TMEM57	ASSKNYKNASGVVNSSPRSHSATNGSIPSSS
H9FXB7-S75	1.90163	2.43836	3.06739	2.46913	0.109702	0.152273	0.0628226	0.0698269	0.150225	0.10897	0.0441329	7.55891e-05	S	0.999471	H9FXB7	75		WRNIP1	RAKGPSPPGAKRRRLSESSALKQPATPTAAE
H9FXR9-S39	8.50577	6.2291	7.52532	7.42006	8.23371	19.0818	13.6502	13.1366	13.065	13.4335	1.81042	0.0426059	S	1	H9FXR9	39		CWC22	QKNSSPEDRYAEQERSPRDRDYFDYSRSDYE
H9FZF2-S374	7.05615	9.48424	13.842	10.1275	6.65289	3.73946	2.59451	5.59106	3.68032	4.45165	0.439561	0.0174951	S	0.99842	H9FZF2	374		WHSC2	SSREASRPPEEPSTPSPTLPAQFKQRAPMYN
H9FZV6-S18	0.235931	0.13755	0.255385	0.209622	0.110714	0.0954484	0.128907	0.0890334	0.083595	0.101539	0.484393	0.00947396	S	0.896239	H9FZV6	18		ZNF768	REASPWGLEPQDVQSSDEMRSPEGSLRGNMS
H9FZX6-S1374	1.1594	0.830947	0.151	0.713784	1.13873	1.39828	1.58041	2.04978	2.01528	1.6365	2.29271	0.0278835	S	1	H9FZX6	1374		SGK269	KICKSKAKESQQYYHSLAVRQSLAVHFNIQQ
H9G185-S189	2.79589	2.24213	1.18435	2.07412	2.72552	4.45706	3.76404	5.36433	3.2525	3.91269	1.88643	0.0404893	S	0.999983	H9G185	189		SRSF9	EGETSYIRVYPERSTSYGYSRSRSGSRGRDS
H9H310-S98	1.84155	2.48351	1.56776	1.96427	0.0933768	0.814689	1.04477	1.04451	0.854829	0.770434	0.392224	0.0080794	S	0.999999	H9H310	98		TRA2A	RSRSYTPEYRRRRSRSHSPMSNRRRHTGSRA
H9H310-S100	2.12479	3.30286	2.7314	2.71968	0.263936	1.06655	1.04477	1.25125	1.33506	0.992314	0.364864	0.0028046	S	0.999997	H9H310	100		TRA2A	RSYTPEYRRRRSRSHSPMSNRRRHTGSRANP
H9H310-S96	1.60509	2.16371	1.56776	1.77885	0.216525	0.814689	0.520632	0.69962	0.854829	0.621259	0.349247	0.00148822	S	1	H9H310	96		TRA2A	RSRSRSYTPEYRRRRSRSHSPMSNRRRHTGS
H9H3Z5-S565	1.38546	0.154347	0.705641	0.748482	1.37549	2.65952	2.62268	2.37648	2.19596	2.24603	3.00078	0.0101829	S	1	H9H3Z5	565		NCL	NARSQPSKTLFVKGLSEDTTEETLKESFDGS
H9Z2N4-S600	117.379	58.8662	61.631	79.2922	48.831	1.305	27.5576	27.8366	21.7176	25.4496	0.320959	0.0203789	S	0.966838	H9Z2N4	600		BCAM	KGAPPPGEPELSHSGSERPEQTGLLMGGASG
H9Z6D2-S342	3.46518	5.40301	3.24794	4.03871	1.53192	1.75036	1.06718	0.0492348	0.192491	0.918236	0.227359	0.00371214	S	0.851384	H9Z6D2	342			GLPAPWISLRGDDTGSLLPTPGEAQDADSKD
H9Z8K7-S406	1.08918	0.136598	0.856924	0.694234	0.159951	0.153366	0.0344207	0.145145	0.0814553	0.114868	0.165459	0.0340332	S	0.809399	H9Z8K7	406		IRF2BP2	MTPTSSFVSPPPPTASPHSNRTTPPEAAQNG
H9ZAH2-S162	0.184354	0.107083	0.147462	0.146299	0.446384	0.347895	0.324091	0.624901	0.464321	0.441518	3.01791	0.00671014	S	1	H9ZAH2	162			FFEKQGLVKLTDFGFSNKFQPGKKLTTSCGS
H9ZCT1-S268	5.73431	5.35316	6.95074	6.01273	12.2248	13.1833	14.8226	7.27329	13.7695	12.2547	2.03813	0.0129618	S	0.999997	H9ZCT1	268			MSWIPQETLNQINKASPRRLPRKRAQKRSVG
H9ZCX6-S123	0.249292	2.9133	2.58314	1.91524	0.075321	0.0608232	0.111646	0.161543	0.0572804	0.0933228	0.0487263	0.0248643	S	0.863298	H9ZCX6	123		TFAP4	QQNTQLKRFIQELSGSSPKRRRAEDKDEGIG
H9ZDD0-S259	4.59536	5.96783	2.26463	4.27594	2.48268	2.616	0.137289	1.25113	1.39646	1.57671	0.36874	0.0348822	S	0.996462	H9ZDD0	259			PVSLANTQPRGPPASSPAPAPKFSPVTPKFT
I0FJ08-S600	0.897	1.14578	1.33196	1.12491	0.799457	0.976131	0.653374	0.828033	0.712692	0.793938	0.705776	0.0307267	S	0.965563	I0FJ08	600		L3MBTL3	SFPRNKRTDANESSSSPEIRDQHADDVKEDF
I0FJU1-S207	0.352455	0.368964	0.260502	0.327307	0.816688	0.496916	0.520127	0.485657	0.473636	0.558605	1.70667	0.0424484	S	1	I0FJU1	207		GNAI2	FKDLHFKMFDVGGQRSERKKWIHCFEGVTAI
I0FMW5-S37	18.6553	37.748	32.8227	29.742	0.0909835	0.0662883	0.0966944	23.4956	13.1509	7.38009	0.248137	0.0258217	S	0.999718	I0FMW5	37		TACO1	PGVGAASPRDPRPSHSEPRGCGAAPGRTLHL
I0FUJ6-S57	1.91258	1.93057	0.601302	1.48149	0.753542	0.232708	0.367767	0.236741	0.479587	0.414069	0.279496	0.0215703	S	0.826214	I0FUJ6	57		ZFP36L2	AAPSSGFAPGFLRRHSASNLHALAHPAPSPG
I0FUJ9-S257	6.8444	5.93038	4.59438	5.78972	3.75321	0.926522	2.04198	3.45038	3.28134	2.69069	0.464735	0.0108188	S	1	I0FUJ9	257			KKMMKDLEGLHRAEQSLHDLQERLHKAQEEH
I0FUJ9-S519	1.82544	1.18986	1.30257	1.43929	0.985586	0.573823	1.03227	0.69118	0.396907	0.735954	0.511332	0.0172308	S	0.999211	I0FUJ9	519			TEPQHGLGSQRDLTHSDSESSLHMSDRQRVA
I0FUJ9-S521	1.66789	0.571843	0.445632	0.895121	0.129534	0.0782956	0.0715556	0.0615221	0.221469	0.112475	0.125654	0.0339666	S	0.98329	I0FUJ9	521			PQHGLGSQRDLTHSDSESSLHMSDRQRVAPK
I0FUJ9-S620	2.9091	1.74836	4.22846	2.96197	0.685892	1.06019	1.1154	1.40977	1.30992	1.11623	0.376854	0.0152	S	0.863298	I0FUJ9	620			GGSPHLDSSRSHSPSSPDPDTPSPVGDSRAL
I0FVT7-S54	0.0718095	0.0531676	0.139635	0.0882039	1.05825	1.30525	0.714217	0.976276	0.0964893	0.830097	9.41112	0.0359942	S	0.896232	I0FVT7	54			PSPRRSLSQPLSLRPSPPAPAGGEVSGKGPA
I2CU23-S34	0.201918	0.271493	0.191214	0.221542	0.152401	0.192321	0.0687028	0.0453091	0.0566061	0.103068	0.46523	0.0332786	S	0.871825	I2CU23	34		MXRA7	ALLLAWLLVRRGATASPEPACTPPEPAPPAE
I2CX16-S25	8.7597	13.3644	18.5751	13.5664	10.3827	5.63371	4.03158	2.93521	9.17718	6.43207	0.474117	0.0451448	S	1	I2CX16	25		MECP2	SGGGGGGEEERLEEKSEDQDLQGLKDKPLKF
I2CXI3-S586	1.00403	1.78228	0.443722	1.07668	0.321592	0.0755662	0.167965	0.0923909	0.148371	0.161177	0.149699	0.0194624	S	0.999106	I2CXI3	586		SMARCC2	VPETAKGKPELQTSASQQMLNFPDKGKEKPT
P02026-S44	0.160047	1.81502	4.71475	2.22994	6.95742	7.67049	6.59484	3.41362	8.06528	6.54033	2.93296	0.0259577	S	0.999993	P02026	44	Hemoglobin subunit beta	HBB	GRLLLVYPWTQRFFESFGDLSSPDAVMGNPK
P02026-S50	15.0111	27.5249	29.7578	24.0979	45.8619	39.5719	64.8994	31.7888	65.0649	49.4374	2.05152	0.0381993	S	0.971337	P02026	50	Hemoglobin subunit beta	HBB	YPWTQRFFESFGDLSSPDAVMGNPKVKAHGK
Q15JD4-S403	10.7724	11.2481	18.6728	13.5644	7.42459	9.08222	7.3947	9.0611	5.85274	7.76307	0.572311	0.0291421	S	1	Q15JD4	403		PML	SCITQGTDAAVAKKASPEAASTPRDPTDVDL
Q15JD4-S30	2.73345	2.59949	0.105206	1.81272	0.156377	0.0928123	0.0871989	0.0685968	0.0996989	0.100937	0.0556826	0.0336786	S	0.993315	Q15JD4	30		PML	PARPHAPTMPPPETPSEGRQPSPSHSPTEQA
Q15JD4-S40	1628.16	251.357	237.835	705.785	3588.51	1743.75	2005.38	2685.49	2991.76	2602.98	3.68806	0.0144791	S	0.999575	Q15JD4	40		PML	PPETPSEGRQPSPSHSPTEQAPSPEEEFQFL
Q2WGM1-S347	1.26583	1.21436	1.94065	1.47361	0.823309	0.461428	0.227858	1.29837	0.405129	0.643218	0.43649	0.0348748	S	1	Q2WGM1	347		nk-1	EGLEMKSTRYLQTQGSVYKVSRLETTISTVV
Q3YAJ5-S66	0.953079	1.90832	1.38892	1.41677	0.867477	0.114897	0.0932152	0.0915428	0.147238	0.262874	0.185544	0.00677903	S	1	Q3YAJ5	66	Cytochrome c oxidase subunit NDUFA4	NDUFA4	EPWNKLGPNDQYKFYSVNVDYDKLKKERPDF
Q5TM65-S163	1.5516	0.94514	1.70732	1.40136	2.10392	2.68703	2.91671	1.86737	1.8719	2.28939	1.63369	0.0379991	S	1	Q5TM65	163		DHX16	KKKTGGSKQQTEKPESEDEWERTERERLQDL
Q8SQ27-S424	1.96444	2.65545	3.86361	2.82783	6.88565	5.51537	6.45977	7.01828	6.76673	6.52916	2.30889	0.000483542	S	1	Q8SQ27	424	RNA-binding protein 12	RBM12	PRSKSPSGQKRSRSRSPHEAGFCVYLKGLPF
Q8SQ27-S422	1.89467	2.65545	3.86361	2.80457	6.88565	5.51537	6.53864	6.58161	6.73457	6.45117	2.30023	0.000457439	S	1	Q8SQ27	422	RNA-binding protein 12	RBM12	TLPRSKSPSGQKRSRSRSPHEAGFCVYLKGL
Q8SQ27-S420	1.42654	1.28134	2.53873	1.74887	3.59961	3.488	4.27002	4.83676	4.83731	4.20634	2.40518	0.00225993	S	1	Q8SQ27	420	RNA-binding protein 12	RBM12	PQTLPRSKSPSGQKRSRSRSPHEAGFCVYLK
V5NST6-S347	0.944392	1.28444	1.01228	1.08037	3.47274	2.46343	1.00472	3.88659	2.75473	2.71644	2.51436	0.0495382	S	0.957543	V5NST6	347		Mamu-A4	RKSSDRKGGSYSQAASSDSAQGSDVSLTACK
F7HAV4-T160	107.76	106.087	106.395	106.747	87.0541	38.2699	34.8027	64.5501	71.435	59.2224	0.55479	0.011725	T	0.987444	F7HAV4	160		TMPO	KLLKLREQGTESRSSTPLPTISSSAENTRQN
A0A5F8AFY6-T144	0.576671	1.18344	1.19904	0.986386	0.633089	0.40391	0.496941	0.293279	0.611779	0.487799	0.494532	0.0274629	T	1	A0A5F8AFY6	144			RKTEVVMNSQQTPVGTPKDKRVSNTPVRTVD
F7GQX9-T1160	0.0955672	0.142268	0.100477	0.112771	0.118657	0.218177	0.175744	0.181201	0.233735	0.185503	1.64495	0.0446458	T	0.999997	F7GQX9	1160		CYFIP1	ITILDKYLKSGDGEGTPVEHVRCFQPPIHQS
A0A1D5Q866-T718	0.198344	0.154702	0.115724	0.156257	0.564	0.709837	0.410876	0.299133	0.46132	0.489033	3.12968	0.0125669	T	0.999992	A0A1D5Q866	718		ARHGEF1	RQDERLLLKSHSRTLTPTPDGKTMLRPVLRL
A0A1D5QME2-T2661	0.0656242	0.189233	0.0867169	0.113858	0.451895	0.518677	0.548856	0.265494	0.201876	0.397359	3.48995	0.0261283	T	0.998978	A0A1D5QME2	2661		HERC1	SSYPTTTVLPTRRAQTPPISSLPTSPSDEVG
A0A1D5QAK4-T44	1.12176	0.965479	0.114059	0.733766	0.157947	0.0465734	0.0892645	0.122021	0.047483	0.092658	0.126277	0.0319243	T	0.998428	A0A1D5QAK4	44			RALSYDDTLEDPAPMTPPPSDMGSVPWKPVI
A0A1D5QAM6-T17	0.0527362	0.0377495	0.0903127	0.0602661	0.13707	0.298079	0.518779	0.475236	0.16715	0.319263	5.29755	0.0475987	T	0.99444	A0A1D5QAM6	17			DSEYYSGDQSDDGGATPVQDERDSGSDGEDD
A0A1D5QBR0-T1254	0.447057	0.331869	0.33829	0.372405	0.239652	0.233691	0.147359	0.176663	0.0744219	0.174357	0.468193	0.00671648	T	0.830978	A0A1D5QBR0	1254		PDS5B	KKGKRGRPPKPLGGSTPKEEPTLKTSKKGSK
A0A1D5QBR0-T1334	1.84444	2.8536	2.73311	2.47705	1.44503	0.825044	1.04034	0.927588	1.44944	1.13749	0.459211	0.0036596	T	0.997512	A0A1D5QBR0	1334		PDS5B	STQSTPQKGRGRPSKTPSPSQPKKNVRVGRS
F6SBP5-T262	0.347559	1.22913	0.838172	0.804953	0.13742	0.0907714	0.314013	0.0377489	0.143704	0.144731	0.179801	0.0151526	T	0.985517	F6SBP5	262		MTSS1	VILDLKGSDYSWSYQTPPSSPSTTMSRKSSV
F7HGB6-T2411	1.33641	0.695526	1.00985	1.01393	2.33072	2.60304	1.88761	2.45287	2.79716	2.41428	2.38112	0.00123375	T	0.999992	F7HGB6	2411		LOC694823	IFDEAKTAQEKDSLITPHVSRSGTPRESPCG
A0A1D5QFJ7-T645	2.62214	2.95706	3.03274	2.87065	0.951206	1.76845	2.30553	1.72958	1.45663	1.64228	0.572093	0.00727329	T	1	A0A1D5QFJ7	645		ADAM10	PSSNPKLPPPKPLPGTLKRRRPPQPIQQPQR
A0A1D5QHY2-T354	0.161577	0.205928	0.303017	0.223507	0.11584	0.152057	0.137487	0.137294	0.109358	0.130407	0.583459	0.0277505	T	0.962775	A0A1D5QHY2	354		TJP1	RSRDEERISKPGAVSTPVKHADDHTPKTVEE
A0A1D5QID7-T991	6.9091	10.262	5.33632	7.50246	12.0075	8.03577	15.2629	16.3625	17.504	13.8345	1.844	0.0458179	T	0.976523	A0A1D5QID7	991			HMIRFLKAIGSGESETPPSTPTTQEPSSSGG
A0A1D5QJ24-T427	0.32975	0.168185	0.587131	0.361689	0.0552163	0.110723	0.0416893	0.145856	0.0737786	0.0854527	0.236261	0.0245746	T	0.999475	A0A1D5QJ24	427		GIT1	QAENLQLRQPPGPVPTPPLPSERAEHTPMAP
F7GLI4-T124	3.32184	3.35272	4.44891	3.70782	2.8458	1.48129	0.772165	2.72739	1.57856	1.88104	0.507317	0.0216063	T	1	F7GLI4	124		BUD13	RHDTPDSSPKRARHDTPDPSPLRGARHDSDT
A0A5F7ZTB3-T477	0.124378	1.01031	2.23824	1.12431	4.24156	3.1847	1.79037	4.60338	3.85718	3.53544	3.14454	0.0233567	T	1	A0A5F7ZTB3	477	Phosphoinositide phospholipase C	PLCL1	GKKLPSDPDVLEGEVTDEDEEAEMSRRMSVD
A0A5F8AIH3-T92	11.3941	9.31979	4.10445	8.27276	1.05967	1.32187	2.87292	0.0789824	0.934907	1.25367	0.151542	0.00608788	T	0.864998	A0A5F8AIH3	92		ZC3H18	SQEQDSEVNELSRGPTSPPCEEEGDDGEEDR
F6TIK4-T203	1.39197	2.14006	2.01789	1.84998	3.28316	2.77443	3.08272	2.08411	3.9452	3.03393	1.63998	0.0362672	T	0.951606	F6TIK4	203		LOC720706	YLMKILTERGYSFTTTAEREIVRDIKEKLCY
F7HTB8-T583	6.40288	9.69084	7.31184	7.80185	5.78517	2.05353	2.88854	5.22094	3.60573	3.91078	0.501263	0.0162826	T	1	F7HTB8	583		ACIN1	SYTETKDPSSGQEVATPPVPQLQVREPKERT
A0A1D5R2B7-T623	3.2575	4.12584	1.59415	2.9925	5.34267	6.18945	5.04476	5.047	4.18588	5.16195	1.72496	0.0201269	T	0.948119	A0A1D5R2B7	623		DPYSL3	VPRGMYDGPVFDLTTTPKGGTPAGSARGSPT
A0A1D5R6C9-T2200	0.586535	0.555965	1.12985	0.75745	0.127548	0.080794	0.34743	0.574624	0.0856887	0.243217	0.3211	0.0333505	T	1	A0A1D5R6C9	2200		CIC	WRVPGQGLENRGEPPTPPSPAPAPAVAPGGS
A0A1D5R6U4-T234	0.536066	0.675091	0.168235	0.459797	0.0804366	0.0867445	0.0538178	0.08747	0.0706686	0.0758275	0.164915	0.0133479	T	0.987123	A0A1D5R6U4	234			HRYQVFYVGVRMRSLTASEGPQQKI______
A0A1D5REJ7-T1280	10.8493	12.8744	11.7448	11.8228	22.8446	12.8263	18.654	20.8033	17.7858	18.5828	1.57178	0.0254932	T	1	A0A1D5REJ7	1280		TLN1	GLNQAATELVQASRGTPQDLARASGRFGQDF
A0A1D5RGA0-T355	1.19723	1.34811	1.15388	1.23307	0.792055	0.560913	0.669056	0.308525	0.661125	0.598335	0.485239	0.00158879	T	0.999838	A0A1D5RGA0	355		C2CD2L	AVELQYEEGSPRNLGTPTSSTPRPSITPTKK
A0A1D5RHE4-T1360	0.061423	0.0441784	0.142237	0.0826128	0.155474	0.512906	0.609453	0.731852	0.861029	0.574143	6.9498	0.0226259	T	1	A0A1D5RHE4	1360		NCOR2	EDYLRREAKLLKREGTPPPPPPPRDLTEAYK
A0A1D5RIC5-T430	13.5623	17.1498	20.3517	17.0213	28.6698	29.913	31.1258	28.7138	37.4563	31.1758	1.83158	0.00161812	T	1	A0A1D5RIC5	430		NRBP1	EEVTSPVVPPSVKTPTPEPAEVETRKVVLMQ
A0A1D5RIX1-T1453	0.789322	1.42728	1.90311	1.37324	0.610018	0.384961	0.3974	0.50647	0.0437916	0.388528	0.282929	0.0103596	T	0.998181	A0A1D5RIX1	1453			RSRSGSSPGLRDGSGTPSRHSLSGSSPGMKD
A0A1D5RIX1-T866	8.33899	8.00486	11.6107	9.31817	8.19937	4.2754	2.23784	3.00494	3.49384	4.24228	0.455269	0.0204911	T	0.999358	A0A1D5RIX1	866			RQGSITSPQANEQSVTPQRRSCFESSPDPEL
A0A1D5RJI8-T394	4.26922	4.44468	2.18224	3.63205	0.188094	0.0512437	1.14983	3.09236	0.104483	0.917202	0.25253	0.0275255	T	0.840422	A0A1D5RJI8	394		MECP2	PLPPPPPEPESSEDPTSPPEPQDLSSSVCKE
A0A5F7Z859-T384	0.461816	0.357205	0.419799	0.41294	1.62108	0.859115	1.36085	0.550605	1.30843	1.14002	2.76073	0.0297955	T	0.999978	A0A5F7Z859	384		FBXL20	THLPNIKVHAYFAPVTPPPSVGGSRQRFCRC
A0A5F7ZEE4-T119	0.0804688	0.0754357	0.122011	0.0926386	0.208215	0.326489	0.465226	0.194662	0.386381	0.316195	3.41321	0.0186495	T	0.952404	A0A5F7ZEE4	119		LOC698283	ESCKCNGWKNPNPSPTPPRADLQQIIVSLTE
A0A5F8AVR9-T1008	0.666377	0.671089	1.29903	0.878831	0.140627	0.116538	0.195932	0.0945874	0.598966	0.22933	0.260949	0.0168399	T	0.898239	A0A5F8AVR9	1008		MED1	TEGKSPSHSSSNRPFTPPTSTGGSKSPGSSG
A0A5F7ZTR5-T1483	0.208117	5.75224	5.54465	3.835	0.0512492	0.124772	0.0279098	0.210423	0.0695074	0.0967723	0.025234	0.0303689	T	0.818699	A0A5F7ZTR5	1483		DENND4A	DLRRPGRYFLKSSPSTENIHFPSSISSQMRQ
F6TDP6-T195	2.00217	1.09325	1.508	1.53447	0.163234	1.1936	1.07128	0.456814	0.167447	0.610474	0.397839	0.0389497	T	0.999978	F6TDP6	195		AP1AR	EEGMNRMLPVRERSKTEEDILRAALKYSNKK
A0A5F7ZGK1-T181	0.835166	1.96406	1.63706	1.47876	0.72385	0.703492	0.488151	0.523637	0.119794	0.511785	0.34609	0.0145259	T	1	A0A5F7ZGK1	181		NCKIPSD	PSSQIPPQPRRAAPATPPPPVKRREREALMA
A0A5F7ZHL1-T596	3.51577	3.95048	5.07885	4.1817	1.74238	0.882537	0.105888	1.75967	1.78156	1.25441	0.299976	0.00196578	T	0.998884	A0A5F7ZHL1	596		RPRD2	IDNIDGTPVRDERSGTPTQDEMMDKPTSSSV
F7HUE7-T2095	1.86625	2.49699	2.1447	2.16931	1.608	0.981168	1.43039	1.51873	1.45567	1.39879	0.644809	0.00788174	T	1	F7HUE7	2095		TNRC18	EDEHLPRGGAVERPLTPAPRSCIIDKDELKD
A0A5F7ZHU7-T474	0.0958735	0.422663	0.249592	0.256043	0.0940601	0.0711258	0.0892369	0.0940437	0.0595986	0.081613	0.318747	0.0460314	T	0.999567	A0A5F7ZHU7	474	Catalase	CAT	LLDKYNAEKPKNAIHTFVQSESHLAAREKAN
A0A5F8A1D2-T179	0.890729	1.32286	0.709642	0.974409	0.194462	0.0772323	0.204466	0.31025	0.0477404	0.16683	0.171212	0.0015298	T	0.876253	A0A5F8A1D2	179		MISP	APDHRDPRTPGPPRSTPLEENAVDREQIDFL
A0A5F7ZIZ3-T1986	0.230343	0.268829	0.271595	0.256922	0.25164	0.151539	0.117244	0.126214	0.0280301	0.134934	0.525192	0.046501	T	0.999298	A0A5F7ZIZ3	1986		NUMA1	QQRKRVSLEPHQGPGTPESKKATSCFPRPMT
A0A5F7ZKS5-T843	1.06728	1.99188	1.30364	1.45427	0.253761	0.217835	0.673987	1.25936	0.100818	0.501152	0.344608	0.0340376	T	0.999997	A0A5F7ZKS5	843	Phosphoinositide phospholipase C	PLCB4	KNDKKGKANTTKANVTPQSSSELRPTTTAAL
A0A5F8A8A8-T12	21.6759	23.7095	25.6136	23.6664	16.8585	11.7983	0.156984	3.31712	13.3529	9.09678	0.384376	0.014519	T	0.965997	A0A5F8A8A8	12			____MSSDASQGVITTPPPPSIPHKERYFDR
A0A5F7ZM40-T101	2.11773	2.24845	2.66682	2.34433	5.33342	4.73726	3.80692	4.00275	2.41675	4.05942	1.73159	0.0423666	T	1	A0A5F7ZM40	101			LLDVKNYDPNKPLDITPPPDQKASGPEVKAE
F6QG13-T371	0.534039	0.907425	0.797191	0.746218	0.22822	0.723956	0.312269	0.140308	0.271412	0.335233	0.449242	0.0400728	T	0.995617	F6QG13	371		DGCR8	KKMKDNEEREQSSDLTPSGDVSPVKPLSRSA
A0A5F7ZSF0-T1250	3.82689	4.39472	3.92722	4.04961	2.27006	2.14155	1.42696	1.28108	2.06501	1.83693	0.453608	0.000302076	T	1	A0A5F7ZSF0	1250		RSF1	EEEGKPSRKRLHRIETDEEESCDNAHGDANQ
H9G0X4-T605	1.65377	2.45516	1.41735	1.84209	5.02683	3.86599	3.35822	3.98158	2.28315	3.70315	2.0103	0.0267795	T	1	H9G0X4	605			VLTLPRSLLLEPPRGTPDRSQADPDFASEVM
A0A5F7ZXB1-T373	0.9605	1.426	1.59093	1.32581	0.758456	0.439863	0.593557	0.576742	0.344196	0.542563	0.409232	0.00336837	T	1	A0A5F7ZXB1	373		PRPF40A	NTGEETSKQETVADFTPKKEEEESQPAKKTY
A0A5F8A0E7-T266	1.53893	1.70578	2.26431	1.83634	0.857936	0.612515	0.430218	1.43253	0.919176	0.850475	0.463135	0.0120074	T	0.999988	A0A5F8A0E7	266		SIN3A	SKPSQLQAHTPASQQTPPLPPYASPRSPPVQ
A0A5F8A1E5-T1662	0.06486	3.72698	5.38438	3.05874	7.41431	7.34152	6.70618	6.26474	6.97873	6.94109	2.26927	0.016725	T	0.993982	A0A5F8A1E5	1662		LOC712454	LEASALRDNLGEVPLTPTEEASLPLAVTKEA
F6R7X5-T34	5.39749	7.77793	7.12689	6.76744	5.76255	0.124894	2.28976	4.64028	2.63621	3.09074	0.456708	0.0397632	T	0.999995	F6R7X5	34		LMNB2	ATMATPLPGRAGGPATPLSPTRLSRLQEKEE
F6R7X5-T519	1.5726	1.59483	0.06943	1.07895	3.62717	1.97639	2.80936	2.89634	2.1943	2.70071	2.50309	0.0230362	T	1	F6R7X5	519		LMNB2	IKRQILEGEEIAYKFTPKYVLRAGQMVTVWA
A0A5F8A4T1-T974	0.0989193	3.43414	0.268093	1.26705	7.15605	10.5741	10.6227	7.17346	12.6299	9.63126	7.60133	0.00219036	T	0.999223	A0A5F8A4T1	974		DENND5A	ELLTSQPEVDERPCRTPPLQQSPSVIRRLVT
F6YS14-T32	3.10076	6.3653	3.77242	4.41283	1.14159	1.83238	1.2205	3.50891	2.47609	2.0359	0.461358	0.0437862	T	0.999998	F6YS14	32		HEXIM2	ALEEAKTSGAPGSPQTPPGPHDSGGSLPLTP
F6WP17-T704	0.761341	1.1491	0.912075	0.940839	0.861308	0.477173	0.281043	0.156226	0.307	0.41655	0.442743	0.0285133	T	0.759358	F6WP17	704	Ubiquitin carboxyl-terminal hydrolase	USP42	SLSSTKKAPPPPDPGTPTTKEGAWEALAAAP
A0A5F8AFX3-T7	13.9749	18.0411	7.17548	13.0638	29.1304	24.9045	23.5499	32.0005	17.9333	25.5037	1.95224	0.0201927	T	0.999536	A0A5F8AFX3	7			_________MAAASVTPPGSLELLQPGFSKT
F7GW54-T27	0.0702292	0.12704	0.209009	0.135426	1.21909	0.0340001	1.58684	1.39567	1.79797	1.20672	8.91052	0.040848	T	0.991017	F7GW54	27		SLC38A1	MWIKFISDRESRRSLTNSHLEKKKCDDYIPG
F6QJH2-T1176	1.97159	2.98809	1.74037	2.23335	4.24753	3.07089	4.32668	3.86027	5.85241	4.27156	1.91263	0.022255	T	1	F6QJH2	1176		SORBS1	IELLPPAEKAQPKKLTPVQVLEYGEAIAKFN
A0A5F8AMZ3-T94	1.10547	1.43605	1.80216	1.44789	2.82771	3.68812	2.84244	2.10816	3.34947	2.96318	2.04654	0.00780863	T	1	A0A5F8AMZ3	94	Nucleoside diphosphate kinase	707717	EGLNVVKTGRVMLGETNPADSKPGTIRGDFC
A0A5F8AND9-T444	0.0688153	1.26497	2.91613	1.41664	3.84657	3.17125	4.10309	3.53992	2.15303	3.36277	2.37377	0.0417766	T	0.811686	A0A5F8AND9	444		SPHK2	LSPDPLLSSPPGSPKTALHSPVTEGAPVIPP
A0A5F8AQW5-T274	0.0802372	0.0643711	0.126348	0.0903186	0.280982	0.371465	0.371932	0.392667	0.0640716	0.296224	3.27976	0.0471268	T	1	A0A5F8AQW5	274		NCOA5	QHQIHRSCTVNIMFGTPQEHRNMPQADAMVL
A0A5F8ATG0-T1158	0.258224	0.504641	0.376438	0.379767	0.0976477	0.0868638	0.224198	0.233111	0.282484	0.184861	0.486774	0.0381784	T	1	A0A5F8ATG0	1158		NKTR	AKVEEASPLGNARLDTPDINIVLKQDMATEH
F7FZ40-T41	35.3993	28.9383	75.2564	46.5313	0.142561	20.0256	28.4275	5.30307	3.63722	11.5072	0.2473	0.0340304	T	0.999768	F7FZ40	41		SNX1	EGAAGGSEPEAGDSDTEGEDIFTGAAVVSKH
F6R8Y2-T201	16.9712	15.7782	8.83164	13.8603	27.4649	52.3004	31.9819	36.6259	36.0838	36.8914	2.66165	0.00786699	T	0.999929	F6R8Y2	201		TRA2B	GRRIRVDFSITKRPHTPTPGIYMGRPTYGSS
F6RIS3-T148	1.48391	1.51491	2.30261	1.76714	0.805379	0.264631	0.725503	0.703008	0.0757307	0.51485	0.291346	0.00386973	T	1	F6RIS3	148		MARCKSL1	ACSDEGTAQEGKAAATPESQEPQAKGAEASA
F6RIS3-T85	0.757522	1.98985	1.5212	1.42286	0.0687307	0.458762	0.673681	0.606055	0.0406164	0.369569	0.259737	0.0159046	T	1	F6RIS3	85		MARCKSL1	PSQGAEAKGEVPPKETPKKKKKFSFKKPFKL
F6S2X3-T492	1.40971	2.13643	2.66049	2.06887	1.61423	0.933136	1.47995	1.26877	0.952311	1.24968	0.604039	0.0436802	T	1	F6S2X3	492		LOC719658	ATGGLEGKMKGTKVKTPEMIIQKPKISMQDV
F6UJ43-T114	2.7654	0.214293	1.77588	1.58519	0.228498	0.228129	0.0830305	0.101506	0.107728	0.149778	0.0944862	0.038616	T	1	F6UJ43	114		NOL3	GYRDRSYDPPCPGHWTPEAPGSGTTCPGLPR
F6V5Q1-T524	4.93914	4.11204	3.30619	4.11913	5.31429	6.79776	9.41707	6.42673	9.01672	7.39452	1.79517	0.0249336	T	1	F6V5Q1	524		RBM15	FGHRAPDPLRGARDRTPPLLYRDRDRDLYPD
F6XZK0-T170	1.00321	2.34517	1.80205	1.71681	0.581889	0.212737	0.053468	1.3612	0.478642	0.537587	0.313131	0.0294367	T	1	F6XZK0	170		CDK7	DFGLAKSFGSPNRAYTHQVVTRWYRAPELLF
F6ZED1-T356	1.83521	1.17863	0.801054	1.27163	3.55047	3.33164	4.90188	2.25654	1.83361	3.17483	2.49666	0.0443449	T	0.973714	F6ZED1	356		GPR34	LLFRRFQGEPSRSESTSEFKPGYSLHDTSVA
F6ZS61-T683	0.100374	0.457468	0.537912	0.365251	0.0941844	0.14438	0.114735	0.127372	0.134925	0.123119	0.337081	0.0498747	T	0.988933	F6ZS61	683		CHD4	KLKKVKLRKLERPPETPTVDPTVKYERQPEY
F7H1Z8-T200	0.0981038	0.0760065	0.155634	0.109915	0.418293	0.330463	0.170638	0.430783	0.495201	0.369076	3.35783	0.0149736	T	0.98912	F7H1Z8	200		TOX2	SIAHSSPSPPGSKSATPSPSSSTQEEESEAH
F7B7M4-T1120	0.730827	2.78726	2.38006	1.96605	0.139462	0.308213	0.203887	1.23203	0.0445767	0.385634	0.196146	0.0267594	T	0.752569	F7B7M4	1120		RREB1	GGCVPKAATTATPAATTSPKESSEPPAPASS
F7BLE8-T33	147.477	151.587	89.1274	129.397	70.0162	31.6795	29.1442	65.1506	52.7358	49.7453	0.384438	0.0050578	T	0.999998	F7BLE8	33		SDPR	MRQEKPSSPSPMPSSTPSPSLNLGNTDEAIR
F7CT78-T623	7.60427	9.18124	7.25766	8.01439	28.0961	19.0696	23.4213	34.7639	19.1351	24.8972	3.10656	0.00548723	T	1	F7CT78	623	Ubiquitin carboxyl-terminal hydrolase	USP5	QPGEEELPDIAPPLVTPDEPKAPMLDESVII
F7D1Y9-T440	3.53649	4.05523	2.71477	3.4355	4.71593	4.06843	4.23771	5.34663	5.09175	4.69209	1.36577	0.0269825	T	0.9996	F7D1Y9	440		RIC8A	MAGGRPEGQYSEDEDTDTDEYKEAKASCLAH
F7D4Z2-T155	1.17922	1.99776	1.16901	1.44866	1.04614	0.427222	0.53103	0.989117	0.289463	0.656595	0.453242	0.03229	T	0.955102	F7D4Z2	155		BCL9	PHSMTPSNATAPRSSTPSHGQTTAPEPTPAQ
F7DF35-T509	0.0821639	0.168417	0.238779	0.16312	0.309584	0.659886	0.554139	0.286261	0.343715	0.430717	2.6405	0.0430554	T	0.99988	F7DF35	509		DPYSL2	YDGPVCEVSVTPKTVTPASSAKTSPAKQQAP
F7DGS7-T514	0.748328	0.681767	0.711144	0.713746	1.78278	2.02077	2.00813	1.40207	1.04373	1.6515	2.31384	0.00984389	T	1	F7DGS7	514		CDK12	GTRDSKPIALKEEIVTPKETETSEKETPPPL
F7DGS7-T893	1.36555	2.71258	1.74165	1.93993	2.68933	3.92394	4.03495	2.88545	3.71264	3.44926	1.77804	0.0185482	T	0.99974	F7DGS7	893		CDK12	FGLARLYNSEESRPYTNKVITLWYRPPELLL
F7E6Z1-T927	0.0742903	29.5449	12.4195	14.0129	32.9344	43.5303	56.1138	50.6273	24.5587	41.5529	2.96533	0.0317509	T	0.947836	F7E6Z1	927		FAT2	IITLEDVNDNSPQCITERNRLKVPEDLPPGT
F7GHH4-T462	0.490828	0.654997	0.850884	0.66557	0.442046	0.477246	0.0814777	0.314152	0.0633273	0.27565	0.414156	0.0310102	T	0.992412	F7GHH4	462		KDM2B	EESVKSTTLPVDYPKTPTGSPATEVSAKWTH
F7EV54-T10	0.0662589	5.56372	5.93128	3.85375	0.116048	0.0332868	0.0470315	0.147792	0.0620931	0.0812502	0.0210834	0.0345095	T	0.844729	F7EV54	10		NEUROG3	______MTPHPSGASTVQVTGETERSFPRAL
F7EXI8-T75	3.21913	1.81877	2.1772	2.40503	0.735056	0.790411	1.53523	0.592442	1.30705	0.992039	0.412484	0.0111676	T	1	F7EXI8	75		MEPCE	SPAAGVGRESPGAAATPPGGPQAQQHRGGGP
F7F2A5-T604	8.96077	5.12398	3.79516	5.95997	16.575	9.34713	17.7092	23.2234	17.4029	16.8515	2.82745	0.01371	T	0.949258	F7F2A5	604		EGK_19717	EAMTQEVSDVFSDTTTPIKLLAVAATAPPDA
F7FGB3-T479	0.0685182	0.908249	1.17973	0.718833	0.112516	0.100803	0.0532993	0.0889027	0.0782775	0.0867597	0.120695	0.0415602	T	0.808561	F7FGB3	479		MEF2A	RGDFHSPIVLGRPPNTEDRESPSVKRMRMDA
F7FS44-T2307	3.0681	13.1397	8.85331	8.35372	1.87901	1.54339	3.25225	1.20503	2.02506	1.98095	0.237134	0.0265657	T	0.999929	F7FS44	2307		SPTBN1	AISSDKHEVSASTQSTPASSRAQTLPTSVVT
F7G476-T67	1.40799	0.362598	0.95872	0.909769	1.57704	2.48849	3.07093	3.54325	1.80262	2.49646	2.74406	0.0263395	T	0.896937	F7G476	67		CCNL1	LTIDHSLIPEERLSPTPSMQDGLDLPSETDL
F7GGR8-T1031	9.47107	17.4344	19.9923	15.6326	0.0802981	0.0464654	0.0319927	6.41811	0.113201	1.33801	0.0855913	0.00248768	T	1	F7GGR8	1031		EVPL	EVAAQKVVQLESKRKTMQPHLLTKEVTQVER
F7GRR9-T514	10.9877	16.9219	10.2719	12.7272	17.204	37.1073	53.4047	30.1704	27.2058	33.0184	2.59432	0.0475752	T	1	F7GRR9	514	Pyrroline-5-carboxylate reductase	PYCRL	VSPMRQVEPPAKKPATPAEDDEDDDIDLFGS
F7H568-T31	5.45785	6.52879	11.8628	7.9498	19.9953	15.0146	18.6112	18.7463	9.92027	16.4575	2.07018	0.0241491	T	1	F7H568	31		MTPN	DEVKDYVAKGEDVNRTLEGGRKPLHYAADCG
F7H8A7-T15	0.992715	0.765681	0.699225	0.819207	0.0904969	0.798161	0.0602155	0.23969	0.0876647	0.255246	0.311577	0.0285783	T	0.992015	F7H8A7	15	Non-specific protein-tyrosine kinase	LOC715723	_MGCMKSKFLQAGGNTFSKTETSANPHCPVY
F7HAU0-T160	107.76	106.087	106.395	106.747	87.0541	38.2699	34.8027	64.5501	71.435	59.2224	0.55479	0.011725	T	0.987444	F7HAU0	160		TMPO	KLLKLREQGTESRSSTPLPTISSSAENTRQN
H9EPK1-T49	5.45079	4.96788	7.6548	6.02449	4.69003	2.87896	2.58088	3.84545	3.01961	3.40298	0.564858	0.0161883	T	1	H9EPK1	49		SUDS3	EDDERSCRGRESDEDTEDASETDLAKHDEED
H9H310-T202	19.5783	20.1103	13.2434	17.644	32.0482	54.5816	51.2362	52.9884	33.5245	44.8758	2.5434	0.00717019	T	0.999933	H9H310	202		TRA2A	GRRIRVDYSITKRAHTPTPGIYMGRPTHSGG
H9Z9W9-T358	1.9791	3.4641	2.27718	2.57346	0.083131	0.110391	1.45271	0.0887516	0.126343	0.372265	0.144655	0.00411439	T	0.837996	H9Z9W9	358	Histone deacetylase	HDAC7	TERLSGSGLHWPLSRTRSEPLPPSATAPPPP
H9YV53-T370	2.25166	3.98301	4.60608	3.61358	2.93957	1.31161	1.07232	1.84044	2.27038	1.88686	0.522159	0.0445035	T	1	H9YV53	370			GHKFPRKSQLLEHMYTHKGKSYRYNRFQRFG
I0FT16-T85	1.4803	1.31815	0.0851847	0.961209	2.50776	2.13556	1.99894	1.66197	2.08639	2.07813	2.16199	0.0231874	T	0.949861	I0FT16	85		FAM176B	SSTLEPEDDDEDEEDTVTRLGPDDTLPGPEL
I0FUG9-T122	1.09823	1.32296	0.113587	0.844927	2.15348	1.61283	3.27292	2.53953	3.56611	2.62897	3.11148	0.0174359	T	1	I0FUG9	122			HGEEQVRLWRRSYNITPPPIEESHPYYHEIY
I2CWE4-T196	16.0608	16.4373	9.33917	13.9457	10.7481	8.45227	0.313035	2.93173	8.7729	6.2436	0.447706	0.0486181	T	0.999987	I2CWE4	196			LASRSPSGGAAGPLLTPSQSLDGSRRSGYIT
I2CWU4-T184	2.07402	5.05507	3.84033	3.65648	16.5577	9.88123	20.5331	12.8516	19.8296	15.9307	4.35683	0.00454388	T	0.988351	I2CWU4	184			GIVEGLMTTVHAITATQKTVDGPSGKLWRDG
A0A1D5QI20-Y196	0.049886	0.0638025	0.137656	0.0837816	0.494801	0.724372	0.585732	0.0696348	0.514578	0.477824	5.7032	0.0370563	Y	0.997993	A0A1D5QI20	196		KDM4B	MWKTTFAWHTEDMDLYSINYLHFGEPKTWYV
A0A1D5QD17-Y29	1.20519	0.71839	1.41843	1.114	2.97987	2.20414	2.82131	2.7469	2.29972	2.61039	2.34325	0.00103444	Y	1	A0A1D5QD17	29		DBI	KRLKTKPADDEMLFIYGRYKQATVGDINTER
A0A1D5QNZ3-Y406	1.46383	0.963104	0.190068	0.872332	0.132827	0.243828	0.189511	0.236302	0.0604206	0.172578	0.197835	0.0434919	Y	0.98432	A0A1D5QNZ3	406		SSH2	HCKMGVSRSASTVIAYAMKEFGWPLEKAYNY
A0A5F7ZUR5-Y340	0.115816	0.247345	0.185261	0.182807	0.435918	0.269069	0.33962	0.388387	0.237929	0.334185	1.82807	0.0357904	Y	1	A0A5F7ZUR5	340		AFAP1L2	WKSRWCSVRDNHLHFYQDRNRSKVAQQPLSL
F6TLA3-Y789	7.5364	4.74736	1.74112	4.67496	14.5712	10.8932	14.4145	14.8256	6.43886	12.2287	2.61578	0.0225831	Y	0.998716	F6TLA3	789	Receptor-type tyrosine-protein phosphatase	PTPRA	FCYKVVQEYIDAFSDYANFK___________
A0A5F8AHR4-Y624	0.970906	0.67768	0.0709637	0.573183	0.155104	0.0978817	0.073109	0.0269101	0.080773	0.0867555	0.151357	0.0472728	Y	0.850636	A0A5F8AHR4	624			VHCLHKVLFTEQPETYYKWDNWPPESDRNFF
A0A5F8AHR4-Y625	0.970906	0.67768	0.225586	0.624724	0.105149	0.113716	0.143188	0.102483	0.0927975	0.111467	0.178425	0.0178303	Y	0.850636	A0A5F8AHR4	625			HCLHKVLFTEQPETYYKWDNWPPESDRNFFL
F6PT02-Y382	0.579983	0.745941	1.11612	0.814014	1.35017	2.25133	1.78562	1.66499	1.1968	1.64978	2.02673	0.0215497	Y	0.99995	F6PT02	382			IDFGSSCYEHQRVYTYIQSRFYRAPEVILGA
F7AZZ5-Y228	3.55034	3.11006	0.204996	2.28846	0.214386	0.0953049	0.0428051	0.126568	0.0469313	0.105199	0.0459693	0.0293961	Y	0.999986	F7AZZ5	228		ARHGAP27	REESAEQVDDPPEPVYANIERQPRATSPSAA
F7CUY7-Y92	0.350654	0.659865	1.26738	0.759299	1.90085	1.31564	2.01181	1.63882	1.14779	1.60298	2.11113	0.0289642	Y	1	F7CUY7	92		PGAM4	MWLPVVRTWRLNERHYGGLTGLNKAETAAKH
G7MDS6-Y75	1.47894	1.65977	1.77394	1.63755	0.0843064	0.0654832	0.129053	0.123417	0.0403721	0.0885263	0.0540602	4.1625e-07	Y	0.992195	G7MDS6	75		GATAD2B	PHELPTKQDGSGVKGYEEKLNGNLRPHGDNR
H9YV53-Y369	2.25166	3.98301	4.60608	3.61358	2.93957	1.31161	1.07232	1.84044	2.27038	1.88686	0.522159	0.0445035	Y	1	H9YV53	369			CGHKFPRKSQLLEHMYTHKGKSYRYNRFQRF
