# Supplementary material for: Proteomic and phosphoproteomic profiling of COVID-19-associated lung and liver injury: a report based on rhesus macaques
Source: Signal Transduct Target Ther. 2022 Jan 28;7:27. doi: 10.1038/s41392-022-00882-7 (PMC8795284; doi:10.1038/s41392-022-00882-7)
Supplement: Supplementary file 15 — Table S14 [file 41392_2022_882_MOESM15_ESM.xlsx]

## Sheet: ttest
Phosphosites	C1_liver	C2_liver	C3_liver	C_average	V1_liver	V2_liver	V3_liver	V_average	ratio V_to_C	t test	Amino acid	Localization prob	Proteins	Positions within proteins	Protein names	Gene names	Sequence window
F6PSY1-S159	0.434265	0.36649	0.411652	0.404136	0.197466	0.109421	0.322524	0.209803	0.519141	0.0402695	S	0.869346	F6PSY1	159	Nuclear factor 1	NFIB	AAGSRTWHERDQDMSSPTTMKKPEKPLFSSA
A0A5F8ACR8-S1112	0.682841	0.849308	0.922091	0.81808	0.247684	0.121476	0.29286	0.220673	0.269745	0.00239945	S	0.999985	A0A5F8ACR8	1112		NEK1	ASMEQLLREQPSEEYSEEEESVLKNSDVEPT
A0A5F8ACR8-S823	5.34009	4.24048	8.41069	5.99709	1.62705	2.22106	2.74626	2.19812	0.366532	0.0420905	S	1	A0A5F8ACR8	823		NEK1	LQTELLENTTIRSDISPEGEKYKPLITEEKK
A0A1D5QM78-S279	0.381993	0.411377	0.489418	0.427596	1.44279	1.06183	1.74448	1.41637	3.3124	0.00780766	S	1	A0A1D5QM78	279		CCNY	DKYKDLRRSARKRSASADNLTLPRWSPAIIS
A0A5F7ZZM7-S488	7.74303	10.7945	8.58533	9.04094	20.5235	16.6431	20.8265	19.331	2.13816	0.00318604	S	1	A0A5F7ZZM7	488		ARHGEF6	LFPNVLLMLSASPRMSGFIYQGKLPTTGMTI
H9Z0R8-S45	1.31362	2.0889	1.84841	1.75031	6.90775	4.74411	9.05834	6.9034	3.9441	0.0152309	S	0.997586	H9Z0R8	45		UGP2	LSVKKELEKILTTASSHEFEHTKKDLDGFRK
F7HTT3-S586	2.56715	3.29415	1.78742	2.54957	6.66871	8.01561	11.2945	8.65961	3.39649	0.0132581	S	1	F7HTT3	586		ACSL1	VETLRPWAQKRGFDGSFEELCRNKDVKKAIL
F7G3L4-S63	0.299078	0.451288	0.226082	0.325483	0.740604	0.524583	0.972756	0.745981	2.29192	0.0444887	S	1	F7G3L4	63			TREGRPSGEAFVELESEDEVKLALKKDRETM
E0V8I5-S99	0.714349	0.625676	1.122	0.820674	2.38018	5.17266	5.14865	4.23383	5.15896	0.022092	S	1	E0V8I5	99		CYP2C18	KEALIDHGEKFSGRGSFPVAEKVNKGLGILF
A0A5K1UU98-S137	0.149866	0.0663861	0.100507	0.105586	1.44265	0.655278	1.67489	1.2576	11.9107	0.0204323	S	0.99931	A0A5K1UU98	137		STK25	SDLHPMRVLFLIPKNSPPTLEGQHSKPFKEF
H9Z5A5-S351	0.864201	0.916517	0.665677	0.815465	2.22338	1.53181	3.32853	2.36124	2.89558	0.0431011	S	1	H9Z5A5	351	S-(hydroxymethyl)glutathione dehydrogenase	ADH5	MSKKIKVDEFVTHNLSFDEINKAFELMHSGK
A0A1D5Q1S1-S2132	0.542706	0.610238	0.0885509	0.413832	1.0972	0.945983	1.58364	1.20894	2.92134	0.0346151	S	0.999996	A0A1D5Q1S1	2132		TLN2	ELTLFQSKDVPEKTSSPEESIRMTKGITMAT
F6VBI6-S366	1.13873	1.15023	0.988369	1.09244	0.705985	0.201015	0.285662	0.397554	0.363913	0.0134639	S	0.994426	F6VBI6	366		MAPK8IP3	ELDMCPETRLDRTGSSPTQGIVNKAFGINTD
H9ZFW1-S556	3.44088	1.28289	2.52521	2.41633	0.0947286	0.172145	0.270086	0.178987	0.0740738	0.0234568	S	0.985832	H9ZFW1	556		TBC1D5	SPSVESLPGGREFTGSPPSSATKKDSFFSNI
H9ZFW1-S541	1.58672	0.79621	1.23101	1.20464	0.257218	0.57486	0.169066	0.333714	0.277023	0.028467	S	0.95542	H9ZFW1	541		TBC1D5	PVQLNKGQSSKNISSSPSVESLPGGREFTGS
H9YVJ3-S337	0.40705	0.649303	0.627578	0.56131	2.40052	2.09135	4.09499	2.86229	5.0993	0.0214571	S	0.999843	H9YVJ3	337			SQRRPSTAVDEEDEDSPSECHTPEKVKKPKK
A0A1D5Q2T8-S325	1.67151	2.19926	3.26873	2.37983	6.89693	4.96397	7.67203	6.51098	2.7359	0.0114105	S	1	A0A1D5Q2T8	325		LOC696973	QPSPILQLQQKQSRISPIQKPQGLDPVEILQ
F7GVY4-S757	1.95794	3.08475	1.63984	2.22751	0.777428	1.08454	0.651077	0.837682	0.376062	0.03832	S	0.999571	F7GVY4	757		PDXDC1	ITLEASSTEGHPGAPSPQHASRSEAFQKGAP
A0A5F7ZV61-S168	0.380442	0.574408	0.0636442	0.339498	1.4044	1.05382	1.8676	1.44194	4.24727	0.0167469	S	1	A0A5F7ZV61	168		SYN2	VISKMNQLLSRTPALSPQRPLTTQQPQSGTL
A0A5F7ZSY6-S207	0.217289	0.0753064	0.0935054	0.1287	12.3589	3.83093	6.4396	7.54315	58.6102	0.0424564	S	0.936735	A0A5F7ZSY6	207		PCCA	ETRDGFRLSSQEAASSFGDDRLLIEKFIDNP
A0A1D5QAC1-S643	11.4927	13.2097	12.129	12.2772	8.79519	5.99615	0.134421	4.97525	0.405245	0.0484197	S	1	A0A1D5QAC1	643		ZMYND8	PASEKTDPGAVKDKASPEPEKDFSEKAKPSP
A0A1D5RJ54-S420	0.104151	0.190581	0.10249	0.132407	0.411693	0.220186	0.453291	0.361724	2.7319	0.0415219	S	1	A0A1D5RJ54	420			IETLLSEKETNAREESLGEELSPPGEMKPLL
F7HMZ4-S360	0.301392	0.301328	0.353613	0.318777	0.149299	0.150333	0.13631	0.145314	0.455847	0.000647389	S	0.854019	F7HMZ4	360		GPRC5B	LRTAGFPNGSLGKRPSGSLGKRPSAPFRSNV
F7B1J1-S14	0.104436	0.200168	0.10042	0.135008	0.30236	0.255783	0.421036	0.326393	2.41758	0.0315864	S	0.999599	F7B1J1	14		CARS	__MNSGKGRRVQPQWSPPAGTQPCRLHLYNS
A0A1D5Q486-S853	3.2261	6.1997	3.52045	4.31542	0.648089	0.119964	0.171129	0.313061	0.0725447	0.0140803	S	1	A0A1D5Q486	853		ZC3H13	PKRRREHSPDSDAYNSGDDKNEKHRLLSQVV
A0A1D5Q486-S198	10.395	9.87661	8.65977	9.64381	4.65591	6.84709	0.130225	3.87774	0.402097	0.0477421	S	1	A0A1D5Q486	198		ZC3H13	ENMEKREEIIIKKEVSPEVVRSKLSPSPSLR
A0A1D5Q486-S381	3.18194	2.32449	2.23412	2.58018	0.185944	0.739756	0.198356	0.374685	0.145217	0.00334218	S	0.997471	A0A1D5Q486	381		ZC3H13	PLRRSASPYPSHSLSSPQRKQSPPRHRSPMR
F6PZF5-S989	4.41383	5.35229	6.08754	5.28455	2.07013	1.74877	0.620812	1.4799	0.280043	0.00434645	S	0.999985	F6PZF5	989		TNS1	PLRRRAASDGQYENQSPEATSPRSPGVRSPV
F6PZF5-S697	0.89149	0.658292	0.620434	0.723405	0.383691	0.232087	0.351177	0.322318	0.445557	0.0141713	S	0.955909	F6PZF5	697		TNS1	TSHYAHDPSSMFRSQSFSEAEPQLPPAPVRG
A0A1D5Q520-S1143	0.765184	0.574306	0.672469	0.670653	0.0691898	0.296475	0.207915	0.191193	0.285085	0.00509293	S	0.999994	A0A1D5Q520	1143			SLSKYSRHYSPEDEPSPEAQPIAAYKIVSQT
A0A1D5R703-S214	3.96393	1.24927	3.08041	2.76454	0.309968	0.127253	0.18483	0.20735	0.0750036	0.0331661	S	0.994562	A0A1D5R703	214		TNIP1	LMSNGNKEGASGQPGSPKMEGAGKKAVAGQQ
A0A1D5Q573-S423	2.04614	1.27089	2.21766	1.84489	0.165314	0.541393	0.638575	0.448427	0.243064	0.0126823	S	0.974204	A0A1D5Q573	423		BCOR	GHARKTVVQDRKDGSSPPLLEKQTVTKDVTD
A0A1D5Q573-S1121	1.85654	1.23017	1.47164	1.51945	0.163165	0.116514	0.182403	0.154027	0.10137	0.00173982	S	0.935193	A0A1D5Q573	1121		BCOR	MPRSPTLRVDRKRKVSGDSSHTETTAEEVPE
A0A5F8AFV1-S1235	1.21562	1.25362	1.83874	1.43599	0.232052	0.15194	0.209247	0.197746	0.137707	0.00365957	S	0.999999	A0A5F8AFV1	1235		TNRC6B	HKNGAIVAPGKTRGGSPYNQFDIIPGDTLGG
A0A1D5QG96-S479	2.39824	2.0897	1.78385	2.0906	1.16051	0.145651	0.198615	0.501591	0.239927	0.013229	S	0.995211	A0A1D5QG96	479		AKAP1	ISLTPCLPPTTPGEESPDRAGILVEDATCVT
F7H9R3-S1116	11.4131	13.9451	9.3884	11.5822	4.6249	5.19081	0.0498126	3.28851	0.283928	0.0166778	S	1	F7H9R3	1116		EGK_02772	EKPKADAPSDPKAVHSPIRSQPVALPEARTP
F7H9R3-S1205	0.953622	1.14119	0.610092	0.901634	0.0984462	0.0735341	0.316252	0.162744	0.180499	0.0130827	S	1	F7H9R3	1205		EGK_02772	PLPVQSQSDTKDRLGSPLAVDEALRRSDLVE
F7H9R3-S1038	8.01592	6.43894	4.84973	6.43486	0.146585	0.107191	0.23865	0.164142	0.0255082	0.00237142	S	1	F7H9R3	1038		EGK_02772	EPELRVSEDEEKLPASPKHQERGPSQATSPI
F6WLT7-S572	1.12716	0.519298	0.707977	0.784811	0.344676	0.0732933	0.288978	0.235649	0.300263	0.0499875	S	0.999066	F6WLT7	572		NUMB	QWAALENKSKQRTNPSPTNPFSSDLQKTFEI
A0A1D5Q6H4-S604	0.406029	0.223311	0.33617	0.321837	0.727897	0.64895	0.771185	0.716011	2.22476	0.00355551	S	1	A0A1D5Q6H4	604			TPAERVTVKPPDQRRSVDISLGDSPRKARGH
F6WH98-S70	0.446439	0.740608	0.536743	0.574597	1.72751	1.64326	1.0489	1.47322	2.56392	0.0175861	S	0.993875	F6WH98	70		CRELD2	GGNTAWEEKTLSKYESSEIRLLEILEGLCES
F7GCT2-S321	0.440757	0.395412	0.135205	0.323791	1.74757	2.79654	1.42197	1.98869	6.1419	0.0173526	S	1	F7GCT2	321		MAP1S	RRKLAERSEVAAGGGSWDDRLRRLISPNLGV
A0A1D5Q724-S394	8.57464	10.1251	7.18033	8.62669	5.29364	4.59858	0.169627	3.35395	0.388788	0.0439774	S	1	A0A1D5Q724	394			HGSEAPASRHTARELSPQHKRERLRNREFAV
A0A1D5Q735-S194	14.0468	13.7816	22.961	16.9298	5.73573	2.65752	0.284424	2.89256	0.170856	0.014574	S	0.999977	A0A1D5Q735	194		HSF1	LTDARGHTDTEGRPPSPPPTSTPEKCLSVAC
A0A5F7ZGE7-S194	0.0940148	1.28735	0.176566	0.519311	4.67441	4.18096	6.83826	5.23121	10.0734	0.00641595	S	0.915335	A0A5F7ZGE7	194			NIPEEQPVAPTPTRVSDGESKKDK_______
H9Z5Y2-S297	0.0722224	0.106276	0.168301	0.1156	0.582751	1.19469	1.26225	1.01323	8.76498	0.0146287	S	1	H9Z5Y2	297			TKKSDGKIDVSIEAASGGKAEVITCDVLLVC
A0A1D5Q7U6-S275	1.63959	1.49858	2.3948	1.84432	2.71555	2.56353	2.99626	2.75845	1.49564	0.0403447	S	1	A0A1D5Q7U6	275		HCLS1	QVARRQQERKAVTKMSPEAPQPVIAMEEPTV
G7NBN6-S693	0.390956	0.52417	0.763698	0.559608	0.0919988	0.172626	0.243307	0.16931	0.302552	0.0293204	S	0.906566	G7NBN6	693		PPFIA1	MSSIPPYPASSLASSSPPGSGRSTPRRIPHS
F7EW03-S1177	0.412032	0.545281	0.376252	0.444521	0.259724	0.0901521	0.127146	0.159007	0.357705	0.0171931	S	1	F7EW03	1177		ZNF638	HIFNSDLEKKEAEIISPKTALLPSDSVFIEE
F7EW03-S1246	2.69713	2.0849	3.37272	2.71825	0.158487	0.136828	0.133363	0.142893	0.0525678	0.00228472	S	1	F7EW03	1246		ZNF638	EISPSTCIVTLVPGISPGDEKTVDKKSISEK
A0A5F7ZWR4-S692	2.53591	2.31476	4.46452	3.10507	0.0753359	1.01692	0.185457	0.425904	0.137164	0.0227968	S	0.998905	A0A5F7ZWR4	692		PHLDB1	ESMERSDEENLKEECSSTESTQQEHEDTPST
A0A5F7ZWR4-S520	0.0677756	0.190632	0.130921	0.129776	1.97025	2.17232	2.01776	2.05344	15.823	1.07657e-05	S	0.999825	A0A5F7ZWR4	520		PHLDB1	FSLTLGARGRRTRSPSPTLGESLAPRKGSFS
A0A1D5Q8F9-S106	21.6625	24.2512	13.1396	19.6845	9.47816	7.39849	0.297731	5.72479	0.290828	0.0327964	S	1	A0A1D5Q8F9	106	Zinc finger Ran-binding domain-containing protein 2	ZRANB2	AVGPASILKEVEDKESEGEEEDEDEDLSKYK
F7GVL5-S827	0.329552	0.197534	0.357564	0.294883	0.0524267	0.129308	0.0924083	0.091381	0.309889	0.0197544	S	0.999825	F7GVL5	827		KIAA0753	ENNDQKISAVSEKPPSPHLIRITKTVERKDP
A0A5F7ZWX6-S1270	3.86682	3.6115	5.13882	4.20571	11.6742	8.18882	14.4202	11.4277	2.71719	0.0179217	S	0.999995	A0A5F7ZWX6	1270	Kinesin-like protein	KIF1B	TGIYELSLCKMSDTGSPGMQRRRRKILDTSV
A0A1D5RHP8-S3592	3.69676	7.35874	5.38274	5.47941	16.6775	8.25246	15.0828	13.3376	2.43413	0.0481046	S	0.99902	A0A1D5RHP8	3592		HUWE1	ASVRREESPMDVDQPSPSAQDTQSIASDGTP
A0A1D5Q924-S1134	13.3533	13.0519	11.9236	12.7763	0.179235	6.61769	0.181898	2.32627	0.182078	0.00882051	S	0.999911	A0A1D5Q924	1134		TJP2	KAPSRLYQDTRGSYSSDAEEEEYRQQLSEHS
F6YDJ2-S172	5.63211	10.0905	4.07336	6.59864	20.6544	30.207	19.3156	23.3923	3.54502	0.0123043	S	0.999988	F6YDJ2	172		SKIV2L	AVSASPCSTPLARASSLEDLVLKEASTAVSA
A0A1D5Q9M6-S980	0.487754	0.584781	0.481137	0.517891	0.273945	0.0872404	0.231277	0.197487	0.381331	0.00816658	S	0.932454	A0A1D5Q9M6	980		SASH1	TLPSPDAPCLPVKRGSPTSPTSPSDCPPALA
A0A1D5Q9M6-S763	1.08796	1.53666	0.878503	1.16771	2.06757	3.00651	3.32928	2.80112	2.39882	0.0184519	S	1	A0A1D5Q9M6	763		SASH1	SCDPPGVTGLNKNRRSLPVSICRSCETLEGP
G7N4M3-S335	0.273089	0.17469	0.155001	0.200927	1.57412	1.99061	3.37622	2.31365	11.5149	0.0179954	S	0.98638	G7N4M3	335		SLC35C2	HSRGDGGPKALKGLGSSPDLELLLRSSQREE
A0A5F7ZG04-S178	0.801048	1.25487	0.675633	0.910518	3.75239	4.96234	3.00224	3.90566	4.28949	0.00742257	S	1	A0A5F7ZG04	178		AAAS	AHIPLYFVNAQFPRFSPVLGRAQEPPAGGGG
A0A1D5QAD4-S375	1.70104	3.2189	1.28075	2.0669	4.62703	4.21563	7.40408	5.41558	2.62015	0.044877	S	1	A0A1D5QAD4	375		ALDH1A1	KEEIFGPVQQIMKFKSLDDVIKRANNTFYGL
F7FU95-S1032	0.128424	0.437622	0.51804	0.361362	1.9001	1.0139	2.54245	1.81881	5.03322	0.0336338	S	0.752116	F7FU95	1032		LRPPRC	EVPEWYEDEKHSLNSSLDSSSDSTTEPGFQK
A0A1D5QAH3-S346	0.05259	0.496358	0.0894897	0.212812	1.68126	0.777225	1.13762	1.1987	5.63267	0.0299325	S	0.818928	A0A1D5QAH3	346			FSRLVNALSEDTGHSSYPSHRSFTKMSSMNE
A0A1D5QAM6-S398	3.13981	5.70097	4.25001	4.3636	0.132143	0.135395	0.18568	0.151073	0.0346211	0.00474377	S	0.998753	A0A1D5QAM6	398		IWS1	EGEEEKVAKRKAAVLSDSEDGEKASAKKSRV
A0A1D5QAM6-S400	5.09803	5.95005	5.20545	5.41784	3.9257	2.5968	0.118257	2.21358	0.408573	0.0491805	S	0.999982	A0A1D5QAM6	400		IWS1	EEEKVAKRKAAVLSDSEDGEKASAKKSRVVS
A0A1D5QAM6-S157	0.697812	0.634642	0.794117	0.708857	0.24287	0.11484	0.171843	0.176518	0.249017	0.00085438	S	0.999997	A0A1D5QAM6	157		IWS1	HASDSENEDVGKHPASDSEIEELQKSPASDS
A0A1D5QAM6-S263	6.65405	10.619	6.30634	7.85981	1.67571	2.45465	0.448935	1.52643	0.194207	0.013496	S	1	A0A1D5QAM6	263		IWS1	SDSESEDPPRHQATDSENEELPKPRISDSES
A0A1D5QAM6-S252	0.990166	0.754846	0.901836	0.882283	0.340123	0.252254	0.354132	0.315503	0.357598	0.0016997	S	0.99488	A0A1D5QAM6	252		IWS1	SENEELPKPRISDSESEDPPRHQATDSENEE
A0A1D5QAM6-S313	10.0071	10.1701	11.5385	10.5719	3.29152	1.45527	6.96728	3.90469	0.369346	0.0169416	S	1	A0A1D5QAM6	313		IWS1	RVSDSESEGPRKGPASDSETEDASRHKQKPE
A0A1D5QAM6-S287	3.75766	3.44007	2.64725	3.28166	0.515477	0.101577	2.15239	0.923149	0.281306	0.0290541	S	1	A0A1D5QAM6	287		IWS1	RISDSESEDPPRNQASDSENEELPKPRVSDS
A0A1D5QAM6-S289	5.11947	6.78979	3.95276	5.28734	1.70858	0.937177	2.15239	1.59938	0.302493	0.0146907	S	1	A0A1D5QAM6	289		IWS1	SDSESEDPPRNQASDSENEELPKPRVSDSES
A0A1D5QAM6-S420	3.45299	2.26033	3.59009	3.10114	1.34599	0.112144	0.261726	0.573288	0.184864	0.0116533	S	0.9779	A0A1D5QAM6	420		IWS1	KASAKKSRVVSDADDSDSDAVSDKSGKREKT
F6UA48-S52	0.057357	0.217204	0.0820621	0.118874	0.431585	0.864192	0.699963	0.665247	5.59621	0.015711	S	1	F6UA48	52		HSD17B4	VVNDLGGDFKGVGKGSLAADKVVEEIRRRGG
A0A5F7ZQA8-S167	1.1831	1.57051	1.62388	1.45916	2.63928	2.55469	3.13276	2.77558	1.90217	0.00443624	S	0.999992	A0A5F7ZQA8	167			LVRVIRKFQEQECPPSPEPTRKEKDKKGCHC
A0A1D5QAS4-S278	4.87448	10.197	2.63322	5.90158	16.8297	18.2892	12.9957	16.0382	2.71761	0.0209141	S	0.999979	A0A1D5QAS4	278			LADKGKLSPHAFKTESGEDTDLISSPQEEGK
A0A1D5QAU6-S290	1.05325	0.718445	0.639738	0.803811	1.59518	2.15731	2.44278	2.06509	2.56912	0.0107058	S	0.999998	A0A1D5QAU6	290		KIAA0930	RKVPRNRIAEMKKSHSANDSEEFFREDDGGA
A0A1D5QB18-S192	0.0613645	0.0579875	0.0790824	0.0661448	0.469391	0.288192	0.294689	0.350757	5.30287	0.00886023	S	0.998818	A0A1D5QB18	192		HACL1	LQVNVSSIKHVERCMSPPISMAETSAVCTAA
F7H496-S9	10.8884	16.0344	13.5898	13.5042	131.487	48.68	132.463	104.21	7.71684	0.0310201	S	1	F7H496	9		DPM1	_______MASLEVRRSPPMSRRQLEVRSPRR
F7H013-S1250	1.52724	1.32235	0.90656	1.25205	2.92741	3.24777	3.16062	3.11194	2.48548	0.00083543	S	0.999646	F7H013	1250		TSC2	AEELVAGGIPIERAVSSEGGRPSVDLSFQPS
F7C6H4-S645	1.64259	1.55198	0.7297	1.30809	0.194533	0.229119	0.305496	0.243049	0.185805	0.0218745	S	0.999937	F7C6H4	645		CAST	QSDKDLDDALDKLSDSLGQRQPDPDENKPME
A0A1D5QBR0-S1311	2.3093	3.22393	2.01918	2.51747	3.76747	3.83546	5.41642	4.33979	1.72387	0.048545	S	0.983711	A0A1D5QBR0	1311		PDS5B	SKQHRVSRRAQQRAESPESSAIESTQSTPQK
A0A1D5RCE8-S1131	0.448277	0.17572	0.270415	0.298137	1.0665	0.576477	1.27771	0.973562	3.26548	0.0385827	S	0.999966	A0A1D5RCE8	1131		NOMO1	RLQGVRALGQAASDNSGPEDAKRQAKKQKTR
F6ZFN1-S165	0.596733	0.781835	0.646352	0.674973	0.110461	0.125844	0.447027	0.227777	0.337461	0.0219734	S	0.997371	F6ZFN1	165		YBX1	RRRGPPRNYQQNYQNSESGEKNEGSESAPEG
A0A5F7ZZU6-S86	5.7069	5.72041	6.00329	5.8102	0.210168	1.8573	0.530284	0.865917	0.149034	0.000650117	S	0.980552	A0A5F7ZZU6	86		ZFP91	VSRRRKAEYPRRRRSSPSARPPDVPGQQPQA
A0A1D5REM4-S368	0.155698	0.166475	0.41108	0.244417	0.616416	0.68913	0.456694	0.587413	2.40332	0.0336773	S	0.805228	A0A1D5REM4	368		PPFIBP2	PKGIKKFWGKIRRTQSGNFNTDTLGMAEFRR
F7FSN8-S55	3.15336	0.239794	0.103212	1.16545	6.08903	5.42149	4.08732	5.19928	4.46116	0.0251172	S	1	F7FSN8	55		NARS	EQMKSESREKKEAEDSLRREKNLEEAKKITI
F7GZD7-S2251	6.37354	5.76215	10.054	7.39658	1.45716	1.01612	3.19559	1.88962	0.255472	0.0212023	S	0.948554	F7GZD7	2251		LOC694823	DSVSSSSVHASPLASSPVRKNLFRFGESTTG
F7GZD7-S1832	0.607642	0.543817	0.250295	0.467252	0.0649646	0.117568	0.0709626	0.0844983	0.180841	0.026305	S	0.992374	F7GZD7	1832		LOC694823	APSAFTLGSEMKLHDSSGSQVGTGFKSNFSE
F7GZD7-S2583	0.502787	1.03912	1.53906	1.02699	0.139129	0.22048	0.15777	0.17246	0.167927	0.0465667	S	0.999457	F7GZD7	2583		LOC694823	SESKVEPNKCELSKNSDTEQSSDSKVKNLFA
F6UU74-S49	1.22141	0.163207	0.0904139	0.491677	3.6545	1.45469	2.47588	2.52835	5.14231	0.0499231	S	1	F6UU74	49		CDK14	FDPFEKPANQVKRVHSENNACINFKTSSTGK
H9EM77-S109	2.14135	1.44906	2.48527	2.02523	0.143188	0.113358	0.26293	0.173159	0.0855011	0.00385691	S	0.888703	H9EM77	109		ENSA	GDHIPTPQDLPQRKSSLVTSKLAGGQVE___
A0A1D5QCW5-S193	0.133367	0.105215	0.233114	0.157232	1.00975	1.69898	1.11619	1.27497	8.10888	0.00681826	S	0.999957	A0A1D5QCW5	193		EGK_12362	SYLTPDLWKETVFTKSPYQEFTDHLVKTHTR
A0A5F8AHM6-S612	1.03304	1.04409	1.33994	1.13902	0.758745	0.287203	0.31026	0.452069	0.396893	0.0200453	S	1	A0A5F8AHM6	612		NCKAP5	ENLDVLVGFGKSLCGSPDEEEKQVPIPSETR
A0A5F8AHM6-S908	1.59686	1.67046	1.31174	1.52635	0.920654	0.541369	0.213196	0.558406	0.365844	0.0139725	S	0.999985	A0A5F8AHM6	908		NCKAP5	DEHGGSGPEAGVKSPSPPPPPGRSVSLLARP
A0A1D5RJD5-S651	0.887747	0.75862	1.59833	1.08156	0.0734891	0.405912	0.194611	0.224671	0.207728	0.0370623	S	0.997838	A0A1D5RJD5	651			SLFSPTMPCEGKGSPSPEKPDVEKEVKPPPK
A0A1D5RA53-S92	6.53585	7.64292	9.57091	7.91656	3.37007	2.36263	3.98878	3.24049	0.409331	0.00965603	S	1	A0A1D5RA53	92		SSFA2	KIAIWLKDCRTPLGASLDEQSSSTLKGVLVR
A0A1D5RA53-S641	28.5631	35.0388	15.0657	26.2225	3.63131	2.37915	6.01477	4.00841	0.152861	0.0205596	S	1	A0A1D5RA53	641		SSFA2	EDLFPAETVELLREASADSDVDKSSECEFTQ
A0A1D5RA53-S767	0.0714388	0.0664266	0.491257	0.209708	0.880344	1.15186	1.1388	1.057	5.04036	0.00699818	S	0.990144	A0A1D5RA53	767		SSFA2	SSVNVRLSPGKETRCSPPSFTYKYTPEEEQE
A0A1D5RA53-S318	1.62312	1.12814	1.23473	1.32866	0.0869721	0.163519	0.629432	0.293308	0.220754	0.0102709	S	0.960932	A0A1D5RA53	318		SSFA2	NLCVDKTEKGECSSPSPSVEKGKILNVSVME
A0A1D5RA53-S737	0.131947	0.562263	0.698765	0.464325	1.07205	1.36418	1.73968	1.39197	2.99783	0.0228188	S	0.999292	A0A1D5RA53	737		SSFA2	KQRYLFAKAGYPLRRSQSLPTTLLSPVRVVS
A0A1D5RA53-S739	0.131947	0.152545	0.333787	0.206093	0.456883	0.486148	0.556526	0.499852	2.42537	0.0141432	S	0.999017	A0A1D5RA53	739		SSFA2	RYLFAKAGYPLRRSQSLPTTLLSPVRVVSSV
A0A1D5QQK5-S238	9.91391	6.88929	6.05382	7.61901	1.37732	1.20377	3.16978	1.91696	0.251602	0.0127839	S	1	A0A1D5QQK5	238			EEKEEEESDEDFANHSDNDQNRHTTQMSDEE
A0A1D5QE96-S373	1.041	0.924351	1.35254	1.10596	0.68339	0.612888	0.194684	0.496987	0.44937	0.037643	S	1	A0A1D5QE96	373		ADAR	EKVENGQEPVIKLENSQEARPEPVRLKPPVH
A0A1D5QEB4-S82	0.167574	0.155071	0.428129	0.250258	0.837956	0.992258	1.08269	0.970967	3.87986	0.00321704	S	1	A0A1D5QEB4	82		LOC723680	QNVNITLRILFRPVASQLPRIFTSIGEDYDE
A0A1D5QEG3-S937	0.266106	0.0466511	0.734853	0.349204	2.47138	1.3479	1.89473	1.90467	5.45432	0.015283	S	1	A0A1D5QEG3	937	Clustered mitochondria protein homolog	CLUH	SLESKSEDPPGPEAGSEEEGSSASGLAKVKE
A0A1D5QEK5-S1452	0.326857	0.289789	0.524031	0.380226	0.175222	0.0765778	0.100489	0.11743	0.308842	0.0286649	S	1	A0A1D5QEK5	1452		KIAA1217	HSECKGGDLTDDQFESPKKKFKFKFPKKQLA
A0A1D5QEK5-S693	0.0156208	0.0236634	0.0616262	0.0336368	0.131645	0.0866062	0.210434	0.142895	4.24817	0.0482647	S	0.870648	A0A1D5QEK5	693		KIAA1217	KEEPHKLDSLLKRVRSMTDILTLLRRHVTDG
A0A1D5QF42-S1636	0.836367	1.73256	1.75758	1.44217	2.5125	2.896	2.80273	2.73708	1.89789	0.0162158	S	0.999996	A0A1D5QF42	1636		MYO18A	VLREKRELEGKLATLSDQVNRRDFESEKRLR
A0A1D5QF42-S332	0.146254	0.73433	0.552124	0.477569	0.986561	1.00992	1.33637	1.11095	2.32626	0.0378089	S	0.999992	A0A1D5QF42	332		MYO18A	SRSWLRSGEGPRREPSDAKTEEQIAAEEAWN
F6UEA7-S86	0.873456	0.879041	0.656851	0.803116	0.641529	0.331699	0.257027	0.410085	0.510618	0.0470614	S	1	F6UEA7	86		DLC1	RLNTLNKCAVMKLEISPHRKRSDDSDEDEPC
A0A1D5QFJ1-S692	2.25179	1.47319	2.12039	1.94846	3.92499	4.69292	4.78141	4.46644	2.2923	0.00227089	S	0.999688	A0A1D5QFJ1	692		VCPIP1	DGPSSAPATPTKAPYSPTTSKEKKIRITTND
A0A1D5RE26-S383	5.87873	6.90827	4.97005	5.91902	3.30148	1.20528	0.27311	1.59329	0.269182	0.0149027	S	1	A0A1D5RE26	383			APKESSTSEGADQKMSSPEDDSDTKRLSKEE
F7FKU2-S1406	0.670537	0.978706	0.949433	0.866225	1.80463	1.28962	1.68878	1.59434	1.84056	0.016817	S	1	F7FKU2	1406		ARHGEF11	PQLQGGNGDPRRLSRSPPSLALRDVGMIFRT
F7FRR6-S35	1.48382	1.95853	1.84476	1.76237	2.25255	3.52266	2.85789	2.8777	1.63286	0.0472071	S	1	F7FRR6	35		SCRIB	RHCSLQAVPEEIYRYSRSLEELLLDANQLRE
A0A5F8A5Z6-S265	0.963898	0.950105	0.292832	0.735611	2.0966	1.71736	1.81389	1.87595	2.55019	0.0101793	S	0.753131	A0A5F8A5Z6	265			GCSGPADSECPPPPSSPVHKAELEKKLSSER
A0A1D5QGW6-S647	0.874069	0.671683	0.615124	0.720292	0.23641	0.370273	0.236347	0.28101	0.390134	0.00828025	S	1	A0A1D5QGW6	647		ABLIM1	LPDGHMPAMRMDRGVSMPNMLEPKIFPYEML
A0A1D5QGW6-S596	4.05805	3.60235	2.93812	3.53284	5.64794	4.75935	6.86948	5.75892	1.63011	0.0324796	S	0.999967	A0A1D5QGW6	596		ABLIM1	SPINSASYIPSSKTASLPGYGRNGLHRPVST
A0A5F8A1K7-S148	2.32992	2.13716	3.26228	2.57646	0.911391	0.782053	0.149921	0.614455	0.238488	0.00947334	S	1	A0A5F8A1K7	148		CASC3	EEKPDTKGTVTGERQSGDGQESTEPVENKVG
A0A1D5QH68-S327	6.31468	10.1139	5.30244	7.24367	44.1431	39.2806	32.2494	38.5577	5.32295	0.00112455	S	0.99999	A0A1D5QH68	327			CVDSITALKAVERADSPSEHGPRKSYSLGSI
F7F5Q7-S960	0.52306	0.569651	0.320803	0.471171	0.0793219	0.121057	0.233102	0.144494	0.306669	0.0214707	S	0.999881	F7F5Q7	960		TJP1	NVRLEEPTPAPSTTYSPQADSLRTPSTEAAH
A0A1D5QN39-S106	1.08551	1.69573	1.27273	1.35133	2.07042	2.35635	2.67091	2.36589	1.75079	0.0154311	S	1	A0A1D5QN39	106		ERO1L	ISQCGRRDCAVKPCQSDEVPDGIKSASYKYS
A0A1D5QIF8-S188	0.61949	1.17494	0.104993	0.63314	1.81217	2.91263	3.24533	2.65671	4.19608	0.0190382	S	0.99593	A0A1D5QIF8	188		YWHAE	AKAAFDDAIAELDTLSEESYKDSTLIMQLLR
F6ZFY9-S188	6.64541	3.16217	8.94177	6.24979	1.49003	2.20989	0.162209	1.28738	0.205987	0.0497317	S	1	F6ZFY9	188		SLTM	SEASKPKDGQDAIAQSPEKESKDYEMNANHK
F6ZFY9-S452	1.14812	0.717782	0.836274	0.900724	1.88872	2.98545	4.15108	3.00842	3.34	0.0339802	S	1	F6ZFY9	452		SLTM	ESIKKSEEKKRISSKSPGHMVILDQTKGDHC
A0A1D5QJ68-S168	0.909252	1.11404	0.921161	0.981484	1.49615	1.52786	1.64699	1.557	1.58637	0.00204454	S	1	A0A1D5QJ68	168		LOC719596	HRGRRRGLAHPKNHLSPQEGGATPQVPSPCC
A0A1D5QJJ7-S3	5.09259	0.103729	8.76713	4.65448	19.0892	16.0231	22.4252	19.1792	4.12058	0.00959846	S	0.999963	A0A1D5QJJ7	3			_____________MASAETLTVFLKLLAAGF
F7GLI4-S128	5.32703	8.37082	5.74942	6.48242	2.80675	3.86548	0.557362	2.40986	0.371754	0.0404192	S	0.999902	F7GLI4	128		BUD13	PDSSPKRARHDTPDPSPLRGARHDSDTSPPR
A0A1D5QJW0-S273	0.642717	1.37861	1.71678	1.24604	0.24132	0.104754	0.158854	0.168309	0.135076	0.0279722	S	1	A0A1D5QJW0	273		SLMAP	LRRVLQEKIEVVRKLSEVERSLSNTEDECTH
A0A1D5QK16-S427	4.90054	7.65642	1.38181	4.64626	16.4171	20.304	12.6627	16.4612	3.5429	0.0144324	S	0.999925	A0A1D5QK16	427		TGFB1I1	EGRPLCENHFHARRGSLCATCGLPVTGRCVS
A0A1D5QK29-S1182	0.343162	0.387235	0.178356	0.302918	0.802342	1.12462	1.48134	1.1361	3.75052	0.0155804	S	0.998765	A0A1D5QK29	1182		SEC24B	RARSFITWLRDSRPLSPILHIVKDESPAKAE
A0A1D5QK38-S581	30.8415	29.115	26.3057	28.754	115.252	96.1943	119.592	110.346	3.8376	0.000366062	S	0.999999	A0A1D5QK38	581		RAF1	IELLQHSLPKINRSASEPSLHRAAHTEDINA
A0A1D5QKA5-S578	2.04696	1.16819	1.42132	1.54549	0.20352	0.494163	0.312626	0.33677	0.217905	0.0116719	S	0.998295	A0A1D5QKA5	578		ZNF609	RSATPKVRLVEPHSPSPSSKFSTKGLCKKKL
A0A1D5QKA6-S1240	0.146779	0.0847495	0.167359	0.132963	0.470401	0.495361	0.447887	0.471216	3.54398	0.00028317	S	0.912306	A0A1D5QKA6	1240	Histone-lysine N-methyltransferase	NSD1	IPSLEGELMPHRTAASPKETVEEGVEHDSGM
F7GN77-S480	2.04246	1.76469	1.88255	1.89657	0.383787	0.17144	0.158179	0.237802	0.125386	0.000107651	S	0.983394	F7GN77	480		OTUD4	STLENITDDKYATVSSPSKSKKLECPSPAEQ
A0A5F8AHM4-S101	0.302943	0.132256	0.168401	0.2012	1.52475	1.05789	1.38216	1.3216	6.56858	0.0016144	S	0.999448	A0A5F8AHM4	101		DERL1	LMFRYPMDLGGRNFLSTPQFLYRWLPSRRGG
A0A1D5QLA7-S6	0.350471	0.983372	0.889597	0.741147	0.0953522	0.166727	0.231681	0.164587	0.22207	0.0456022	S	0.997391	A0A1D5QLA7	6			__________MAEASSDPGAEEREELLGPTA
A0A1D5QLA7-S189	107.918	131.468	85.7603	108.382	61.5903	74.1012	42.0101	59.2339	0.546528	0.0383992	S	0.998272	A0A1D5QLA7	189		LSP1	RTPSPLILEGTIEHSSPPLSPTTKLIDRTES
A0A1D5QLA7-S193	18.1279	26.702	36.6403	27.1567	7.59258	8.47348	1.82646	5.96417	0.219621	0.0209888	S	0.999157	A0A1D5QLA7	193		LSP1	PLILEGTIEHSSPPLSPTTKLIDRTESLNRS
A0A1D5QLA7-S111	6.57151	6.94681	9.52009	7.67947	2.63373	4.67582	4.08938	3.79964	0.494779	0.0248444	S	1	A0A1D5QLA7	111		LSP1	GVQGASDSREPPRCRSPEGEQEDKPGLHAGE
A0A1D5QLM0-S109	5.85137	0.149276	4.46974	3.49013	12.1627	8.12868	12.1623	10.8179	3.09957	0.0283152	S	0.921158	A0A1D5QLM0	109		YAP1	SFFKPPEPKSHSRQASTDAGTAGALTPQHVR
A0A1D5QLM8-S29	0.270053	0.386366	0.0806139	0.245678	0.902057	0.904675	1.10428	0.970338	3.94964	0.00288809	S	0.915259	A0A1D5QLM8	29		RAB17	PSQPRAFKLVLLGSGSVGKSSLALRYVKNDF
F7GCN8-S961	0.297023	0.573562	0.462542	0.444376	0.731412	1.17527	0.901234	0.935971	2.10626	0.0319975	S	0.982278	F7GCN8	961		FLNA	KVKAFGPGLQGGSAGSPARFTIDTKGAGTGG
F7GCN8-S2021	1.34608	1.72158	1.47193	1.5132	3.37974	2.81852	3.77487	3.32438	2.19693	0.00373049	S	1	F7GCN8	2021		FLNA	EGRVKESITRRRRAPSVANVGSHCDLSLKIP
A0A1D5R8W3-S129	0.209697	0.209645	0.0626762	0.160673	1.45673	0.825443	2.51159	1.59792	9.94519	0.0437751	S	0.999987	A0A1D5R8W3	129	Cytochrome P450 2E1	CYP2E1	IIFNNGPTWKDIRRFSLTTLRNYGMGKQGNE
A0A1D5QN32-S184	0.359863	0.085051	0.562373	0.335762	0.72168	0.897974	0.726496	0.78205	2.32918	0.0409125	S	0.999531	A0A1D5QN32	184			TFQEKTDVFSFRKAASLSSVPSSIERSLEKS
A0A1D5R405-S1829	0.159094	0.78498	0.608081	0.517385	3.28014	4.04299	3.34948	3.55754	6.876	0.000580906	S	1	A0A1D5R405	1829			LPDGRFHLPPRIHRASDPGLPAEEPKEKSSR
A0A5F7ZP00-S317	0.174249	0.174724	0.0832709	0.144081	1.15294	0.837984	1.50226	1.16439	8.08151	0.00628511	S	1	A0A5F7ZP00	317		SLC25A13	PFNLAEAQRQKASGDSARPVLLQVAESAYRF
A0A1D5QPA5-S99	1.28735	1.77579	1.26558	1.4429	0.786406	0.551269	0.368831	0.568835	0.394229	0.0131857	S	0.984114	A0A1D5QPA5	99		KHSRP	SISSQLGPIHPPPRTSMTEEYRVPDGMVGLI
A0A1D5QPQ0-S504	0.0727536	0.554224	0.74924	0.458739	2.30932	3.44169	3.39454	3.04852	6.64543	0.00354144	S	1	A0A1D5QPQ0	504		ABLIM3	TYHGSPKVPRARRFSSGGEEDDFDRSMHKLQ
F6SLF3-S841	0.611256	1.6652	1.38382	1.22009	0.222622	0.148626	0.403156	0.258135	0.21157	0.0411885	S	0.967634	F6SLF3	841		CLMN	ETKENDPMDSHQSQESPNPENIANPLEGNVT
F6SLF3-S687	0.615359	1.08543	0.817235	0.839341	0.297422	0.126875	0.160891	0.195063	0.2324	0.011515	S	0.987564	F6SLF3	687		CLMN	EEGEDDDLQGVGEELSSSPPSSRVSLETLGS
F6SLF3-S689	126.449	140.926	98.6007	121.992	32.0274	25.8063	2.87509	20.2363	0.165882	0.0026275	S	0.996668	F6SLF3	689		CLMN	GEDDDLQGVGEELSSSPPSSRVSLETLGSHS
A0A1D5QQM9-S258	6.46596	11.3026	4.39924	7.38925	25.458	27.35	53.6182	35.4754	4.80094	0.039353	S	1	A0A1D5QQM9	258		YTHDC1	GSDEKKKERKRARGISPIVFDRSGSSASESY
A0A1D5QQM9-S374	0.661098	1.50441	0.523995	0.896501	3.00539	10.0581	6.92203	6.66184	7.43094	0.0490789	S	1	A0A1D5QQM9	374		YTHDC1	FQGFARLSSESHHGGSPIHWVLPAGMSAKML
A0A1D5QQM9-S267	0.10519	0.0528324	0.084131	0.0807179	1.25551	1.12423	1.91436	1.43137	17.733	0.00527751	S	0.996419	A0A1D5QQM9	267		YTHDC1	KRARGISPIVFDRSGSSASESYAGSEKKHEK
H9Z0H8-S58	0.293137	0.140795	0.071742	0.168558	1.18182	1.22854	2.12977	1.51338	8.97839	0.0130061	S	1	H9Z0H8	58		TECR	WYPARQSLRLDPKGKSLKDEDILQKLPVGTT
A0A1D5QR61-S2493	0.402239	0.427273	0.495394	0.441635	0.079537	0.241126	0.332554	0.217739	0.493029	0.0472044	S	1	A0A1D5QR61	2493			SMDNFNWGVRRRSLDSLDKCDMQILEERQLS
A0A5F8AIH3-S34	5.65416	9.8184	5.13832	6.87029	1.88843	0.774573	0.26155	0.974852	0.141894	0.0193462	S	1	A0A5F8AIH3	34		ZC3H18	QPQGLSDDDILRDSGSDQDLDGAGVRASDLE
A0A5F8AIH3-S446	0.75239	1.15252	0.957735	0.954216	1.83152	4.00298	3.36761	3.06737	3.21454	0.0320677	S	0.997712	A0A5F8AIH3	446		ZC3H18	SSYSSRSSRHSSFSGSRSRSRSFSSSPSPSP
A0A5F8AIH3-S719	14.0794	21.1097	19.2284	18.1392	0.225847	8.38647	0.198451	2.93692	0.16191	0.0115279	S	1	A0A5F8AIH3	719		ZC3H18	PDRGSRDRKSGGRLGSPKPERQRGQNSKAPA
A0A5F8AIH3-S464	3.93344	0.890946	1.76917	2.19785	11.1503	12.7205	18.6103	14.1604	6.44282	0.00807533	S	0.992666	A0A5F8AIH3	464		ZC3H18	RSRSFSSSPSPSPTPSPHRPSIRTKGEPAPP
F6QG04-S209	4.46596	7.15678	5.56368	5.72881	14.3383	8.33784	14.0621	12.2461	2.13763	0.0364091	S	1	F6QG04	209		2021-09-02	IEEHNIKIYHLPDAESDEDEDFKEQTRLLKA
A0A1D5QS97-S110	0.0983669	0.0815148	0.0671055	0.0823291	0.819075	0.639504	0.963706	0.807428	9.80733	0.00153281	S	0.994973	A0A1D5QS97	110	Kynurenine 3-monooxygenase	KMO	SAVPYGTKSQYILSVSRENLNKDLLTAAEKN
F7HFV6-S728	6.91279	4.14316	7.75865	6.27153	0.40105	2.67788	2.32853	1.80249	0.287408	0.0264294	S	1	F7HFV6	728		EPS15	PCPPPPGKRSINKLDSPDPFKLNDPFQPFPG
F7HFV6-S746	17.3453	25.2336	32.7016	25.0935	4.19775	7.16758	8.99476	6.7867	0.270457	0.0169874	S	1	F7HFV6	746		EPS15	PFKLNDPFQPFPGNDSPKEKDPEMFCDPFTS
F7CGF2-S113	0.554561	0.918484	0.172236	0.548427	2.03684	2.25607	1.64774	1.98022	3.61072	0.00686351	S	1	F7CGF2	113		NQO1	QYAAESTLAYKEGRLSPDIVAEQKKLEAADL
A0A1D5RH79-S178	3.57576	4.13584	3.14955	3.62038	10.5156	8.5855	13.8427	10.9813	3.03318	0.00921716	S	1	A0A1D5RH79	178		2021-09-04	IEHFGIKIYQFPDCDSDEDEDFKLQDQALKE
F6PLU3-S411	0.60882	0.412875	0.507512	0.509735	0.204539	0.209886	0.2194	0.211275	0.41448	0.00625471	S	0.999992	F6PLU3	411	Hexokinase	GCK	SRSEDVMRITVGVDGSVYKLHPSFKERFHAS
A0A1D5QT77-S322	0.106647	0.102847	0.124747	0.111414	1.23868	0.91127	1.47468	1.20821	10.8443	0.00256989	S	0.97139	A0A1D5QT77	322			EKRVRFAEDEEKSENSSEDGDITDQRSLRES
A0A1D5QTI7-S136	2.27037	1.32258	1.66568	1.75288	6.03823	5.16626	10.0866	7.09702	4.04879	0.0256274	S	0.996933	A0A1D5QTI7	136		LOC723513	RRTYRAHGRINPYMSSPCHIEMILTEKEQIV
F7BSX3-S76	1.39971	2.01846	0.17093	1.19636	7.79192	8.91879	13.6937	10.1348	8.47133	0.00908614	S	1	F7BSX3	76	60S ribosomal protein L18a	LOC700872	KSSGEIVYCGQVFEKSPLRVKNFGIWLRYDS
A0A5F8ATT4-S329	1.03937	0.937056	1.80997	1.26213	3.36964	2.52165	3.28291	3.05807	2.42294	0.0095826	S	0.999979	A0A5F8ATT4	329		ACAP2	DESEKLDKKSSPSTGSLDSGSESKEKLLKGE
F7HE86-S653	0.149838	0.274042	0.175643	0.199841	0.461138	0.500724	0.667969	0.543277	2.71854	0.00964509	S	1	F7HE86	653		ATP1A1	NETVEDIAARLNIPVSQVNPRDAKACVVHGS
F6QGS4-S4	5.52288	2.56235	0.216878	2.76737	15.8422	12.4716	25.0467	17.7868	6.42734	0.0208393	S	0.999918	F6QGS4	4		RNPS1	____________MAPSPTKRKDRSDEKSKDR
A0A1D5QV21-S108	2.32427	0.123022	1.83538	1.42756	4.79166	5.60401	9.71429	6.70332	4.69565	0.0338027	S	0.999762	A0A1D5QV21	108		VIPAS39	SFSSYAQLPKPTSTYSLSSFFRGRTRPGSFQ
A0A1D5QV71-S701	0.958862	1.28404	0.4878	0.910233	9.5863	7.55216	8.09667	8.41171	9.24127	0.000322763	S	0.999754	A0A1D5QV71	701		MYO1C	KTLFATEDALEVRRQSLATKIQAAWRGFHWR
F7DKM9-S2	0.231992	0.831662	0.362438	0.475364	2.05832	1.93047	1.63095	1.87325	3.94066	0.00323978	S	1	F7DKM9	2		UGP2	______________MSQDGASQFQEVIRQEL
A0A1D5RA63-S116	481.677	582.46	569.395	544.51	423.973	233.669	232.592	296.744	0.544975	0.0251865	S	1	A0A1D5RA63	116		HDGF	ATEGDGDKKGNAEGSSDEEGKLVIDEPAKEK
A0A5F8AHL8-S53	0.347504	0.867033	0.89568	0.703406	1.74245	2.34821	2.11462	2.06842	2.94058	0.00552482	S	0.920834	A0A5F8AHL8	53		TAPBPL	DCFLAKDGGHRGALASSEDRARASLVLKQVP
F7DXX3-S827	2.19565	4.29743	2.42594	2.97301	0.936177	0.157489	0.16739	0.420352	0.14139	0.0232446	S	0.998297	F7DXX3	827		PPFIBP1	LRINNFEPNCLRRRPSDENTIAPSEVQKWTN
A0A1D5QWK7-S360	1.66756	1.46793	1.55817	1.56455	0.905571	0.721702	0.231033	0.619435	0.395918	0.0107178	S	1	A0A1D5QWK7	360			RLHRARAEEKSCAADSDPEPERLSDERAGAP
A0A1D5QWP9-S660	0.0601595	0.114178	0.164262	0.112867	0.767183	0.705078	0.323494	0.598585	5.30347	0.0267244	S	0.999915	A0A1D5QWP9	660		CAMK2D	RRDGKWQNVHFHRSGSPTVPIKPPCIPNGKE
A0A1D5QWS7-S276	1.67117	1.08821	2.61812	1.7925	0.245966	0.207573	0.246279	0.233273	0.130138	0.0249824	S	0.797993	A0A1D5QWS7	276		DBNL	IFKQKERAMSTTSVSSPQPGKLRSPFLQKQL
A0A5F7ZAX4-S215	0.836163	0.232835	0.958022	0.675673	6.40035	5.5847	8.23429	6.73978	9.97491	0.00174176	S	0.993113	A0A5F7ZAX4	215	DNA polymerase	POLA1	HTSTAIPSGKIASPVSRKDPPLTPVPLKRAE
F6UNV6-S661	1.03141	0.97603	1.00276	1.0034	2.0855	3.17391	3.19409	2.81783	2.80829	0.00776186	S	1	F6UNV6	661	Ribosomal protein S6 kinase	RPS6KA3	KGAMAATYSALNRNQSPVLEPVGRSTLAQRR
F7GH53-S2189	0.729252	1.57291	0.639251	0.980471	2.39142	2.22059	1.88313	2.16505	2.20817	0.0235866	S	0.877569	F7GH53	2189		AKAP13	FRDMAECSTPLPEDCSPTHSPRVLFRSNTED
A0A1D5QXL7-S393	1.05488	3.121	0.0953048	1.42373	4.35099	4.30485	6.71242	5.12275	3.59812	0.0364141	S	0.999275	A0A1D5QXL7	393		LRMP	SEPPGEEIVERTRKPSLSEKKTNPSKWDLSS
A0A5F7ZC85-S2059	0.589615	0.0473199	0.293254	0.310063	1.83052	1.52972	2.33601	1.89875	6.12376	0.00492884	S	0.999475	A0A5F7ZC85	2059		TRRAP	RTATGAISAVFGRSQSLPGADSLLAKPIDKQ
I0FG44-S99	1.0836	0.806983	0.519844	0.803476	0.185061	0.276894	0.193238	0.218398	0.271816	0.0240597	S	0.999977	I0FG44	99		NSFL1C	EDEEEEEGQRFYAGGSERSGQQIVGPPRKKS
A0A5F7ZRH9-S1240	1.59808	2.08547	1.8857	1.85642	0.908332	0.950403	0.352615	0.737117	0.397064	0.00942399	S	0.999254	A0A5F7ZRH9	1240		KTN1	VKAAGDITVIENSDVSPETESSEKETMSVSL
A0A5F8A0N6-S1033	2.33543	2.34496	2.75346	2.47795	0.300393	0.189833	0.609266	0.366497	0.147903	0.000346086	S	0.999981	A0A5F8A0N6	1033		MAP3K5	LGIPDENFEDHSAPPSPEEKDSGFFMLRKDS
F7HTB8-S311	15.9407	18.3891	13.1403	15.8234	11.4642	4.13338	3.88295	6.49351	0.410375	0.0327877	S	0.999998	F7HTB8	311		ACIN1	DLKKAPLVVQPEQTASEEETPPPLLTKEASS
F7HTB8-S326	47.7866	41.9599	38.3645	42.7037	21.1737	14.7365	0.252787	12.0543	0.282279	0.01059	S	0.969919	F7HTB8	326		ACIN1	SEEETPPPLLTKEASSPPPHIQLRSEEEIEP
F7HTB8-S379	4.32604	4.51723	4.55928	4.46752	1.27603	2.03424	0.371417	1.22723	0.2747	0.00262882	S	0.999995	F7HTB8	379		ACIN1	ELLVSQHTVQLVGGLSPLSSPADTKAESPAE
F7HTB8-S504	0.425887	0.51318	1.52675	0.821939	1.96242	2.39602	3.60583	2.65476	3.22987	0.0388965	S	0.953444	F7HTB8	504		ACIN1	SSRSRSRSPDSSGSRSHSPLRSTQRDVAQAR
F7HTB8-S506	0.695566	0.51318	2.20048	1.13641	3.30148	3.95028	3.60583	3.6192	3.18477	0.0118522	S	0.969302	F7HTB8	506		ACIN1	RSRSRSPDSSGSRSHSPLRSTQRDVAQARTH
A0A1D5R032-S737	0.732315	0.145026	0.0858562	0.321066	1.21224	1.16619	1.05679	1.14507	3.56648	0.0175788	S	0.999847	A0A1D5R032	737		ABL1	EEGGGSSSKRFLRSCSASCVPHGAKDTEWRS
A0A1D5R0N5-S66	1.73459	2.05917	1.54064	1.77813	0.284015	0.762184	0.407326	0.484508	0.272481	0.00342561	S	1	A0A1D5R0N5	66		LOC710137	NPTNAEVLKVLGNPKSDEMNVKVLDFEHFLP
I0FVV7-S37	0.418878	0.705648	0.343506	0.489344	1.24891	1.40804	1.87734	1.51143	3.08868	0.00946727	S	0.99997	I0FVV7	37	Histone H2B	HIST1H2BK	AQKKDGKKRKRSRKESYSVYVYKVLKQVHPD
H9EMX7-S766	1.48287	2.08158	1.9139	1.82612	3.09147	5.46872	4.68755	4.41591	2.4182	0.023017	S	0.93104	H9EMX7	766	Oxysterol-binding protein	OSBPL8	VAKGYSSPEPDIQDSSGSEAQSVKPSTRRKK
A0A1D5R0U6-S322	0.376692	0.108968	0.252607	0.246089	4.277	5.11391	10.189	6.52665	26.5215	0.0273448	S	0.99984	A0A1D5R0U6	322			ALLCVREYVNSTSEESHDEDEIRPVQQQDLH
A0A1D5R0X1-S372	0.834938	1.29227	1.6344	1.25387	0.213169	0.115021	0.174024	0.167404	0.13351	0.00961604	S	0.968679	A0A1D5R0X1	372			AKKAAESSSDSSDSDSSEDVEAPSKPAGTTK
F7ARU4-S95	0.112485	0.18818	0.219024	0.17323	0.5097	0.697494	1.16967	0.792288	4.57363	0.0357662	S	0.998536	F7ARU4	95		SAV1	QRTPHEIMRRESNRLSAPSYLARSLADVPRE
F7C1A7-S326	0.996087	1.17665	0.606556	0.926432	1.96826	5.45243	5.67184	4.36418	4.71074	0.0469675	S	1	F7C1A7	326		PRKACA	DTSNFDDYEEEEIRVSINEKCGKEFSEF___
A0A5F7ZRK1-S1204	0.615673	0.637615	0.360763	0.538017	1.29356	1.76703	1.80896	1.62318	3.01697	0.00444019	S	0.999895	A0A5F7ZRK1	1204		NISCH	LQHLMVVLSSLERTPSPEPVDKDFYSEFGNK
A0A5F7ZSQ5-S1318	2.74987	2.58568	2.4827	2.60608	4.39752	5.6645	7.76496	5.94233	2.28017	0.0276093	S	0.979906	A0A5F7ZSQ5	1318		GBF1	PSYHQNDVSLDRGYTSDSEVYTDHARPGKIH
A0A1D5R253-S449	0.0586436	0.0954547	0.110844	0.0883141	0.308763	0.350998	0.40675	0.355504	4.02544	0.00116921	S	0.995357	A0A1D5R253	449		ACADVL	LQGCMDKGKELSGLGSALKNPFGNAGLLLGE
A0A1D5R2S0-S369	6.87468	3.19385	0.0809077	3.38315	40.9274	26.9463	32.4533	33.4423	9.88498	0.00264468	S	1	A0A1D5R2S0	369		SRRM1	GKVTKHKGTEKRESPSPAPKPRKVELSESED
A0A1D5R2S0-S380	1.11348	0.913406	0.644254	0.89038	1.72295	2.04761	3.41268	2.39441	2.68921	0.0483152	S	0.988385	A0A1D5R2S0	380		SRRM1	RESPSPAPKPRKVELSESEDKGGKMAAADSV
A0A1D5R2S0-S583	34.3156	21.8645	23.9044	26.6948	57.6219	104.266	127.64	96.5095	3.61529	0.0289934	S	0.999995	A0A1D5R2S0	583		SRRM1	SPPPKQRSSPVTKRRSPSLSSKHRKGSSPSR
A0A1D5R2S0-S479	17.4746	25.7242	22.256	21.8183	62.6148	101.136	102.276	88.6754	4.06428	0.00725629	S	0.999999	A0A1D5R2S0	479		SRRM1	KRWQSPVTKSGRRRRSPSPPPTRRRRSPSPA
A0A1D5R2S0-S481	17.4746	25.7242	22.256	21.8183	62.6148	101.136	102.276	88.6754	4.06428	0.00725629	S	0.999965	A0A1D5R2S0	481		SRRM1	WQSPVTKSGRRRRSPSPPPTRRRRSPSPAPP
A0A5F8AQU5-S446	4.84773	3.6776	4.36839	4.29791	1.18965	1.83531	0.578852	1.20127	0.279501	0.00337792	S	0.999989	A0A5F8AQU5	446			EGKKGPSMLEKETPPSPPAKDTPPGVPEKSL
A0A5F8AQU5-S938	4.72925	2.17262	2.52027	3.14071	0.404237	0.15505	0.101093	0.220127	0.0700882	0.0222877	S	0.922603	A0A5F8AQU5	938			LPQGHPLPKSFSSPPSPSYKREEEEEEFNFE
A0A1D5R2X7-S404	0.104529	0.101211	0.0774623	0.0944008	0.315564	0.234483	0.411013	0.320354	3.39355	0.0119821	S	1	A0A1D5R2X7	404		LOC723754	VFPMLGSVLKDPKFFSNPQDFNPQHFLDEKG
A0A5F7Z6W8-S583	0.780292	1.05633	0.910139	0.915588	1.83237	1.30032	2.1696	1.76743	1.93038	0.0325607	S	0.991596	A0A5F7Z6W8	583	Ubiquitin carboxyl-terminal hydrolase	BAP1	GVLSPLALTEGGKGSSPSIRPIQGSQGSSSP
F6XCD6-S292	1.12321	1.04504	0.534724	0.90099	0.0778531	0.148956	0.160267	0.129025	0.143204	0.0143369	S	0.963363	F6XCD6	292		MPRIP	KQDLKAEEQQLPPPLSPPSPSTPNHRYSCPE
F6XCD6-S319	1.52411	0.807555	1.71921	1.35029	0.587731	0.0833259	0.125589	0.265549	0.19666	0.0277502	S	1	F6XCD6	319		MPRIP	SCPESPSRELGGPLPSPGPRLPHRMVCSISL
F6XCD6-S1074	13.0634	11.5275	10.8786	11.8232	19.1732	25.918	36.7857	27.2923	2.30838	0.0402838	S	0.999999	F6XCD6	1074		MPRIP	PDSATVSGYDIMKSKSNPDFLKKDRSCVTRQ
F6XCD6-S308	0.503563	0.416694	0.445958	0.455405	0.180195	0.118879	0.327038	0.208704	0.458283	0.0209837	S	0.867737	F6XCD6	308		MPRIP	PPSPSTPNHRYSCPESPSRELGGPLPSPGPR
F7HLN9-S960	0.599081	0.600037	0.612604	0.603907	0.267598	0.376043	0.117481	0.253708	0.42011	0.0095626	S	1	F7HLN9	960	Peptidyl-prolyl cis-trans isomerase	FKBP15	ALTTSEDDVHRRKGDSEAEALSEIKDGSLPP
F6WV23-S390	0.83419	0.765916	1.15585	0.918653	0.646751	0.400845	0.371676	0.473091	0.514983	0.0399591	S	0.986814	F6WV23	390		LOC694075	SGDSEDERSDRGSESSDTDDEELRHRIRQKQ
F6WV23-S290	7.05366	7.09376	5.87768	6.67503	4.29138	3.51347	1.2115	3.00545	0.450252	0.0218863	S	0.992548	F6WV23	290		LOC694075	EGGDGPRLPQRSKFDSDEEEEDTENVEAASS
H9FPB9-S129	7.6008	5.25096	4.42229	5.75802	0.291907	0.188251	0.140067	0.206742	0.035905	0.00432603	S	0.794759	H9FPB9	129		PSIP1	ETSVSKEDTDHEEKTSNEDVTKAVDITTPKA
A0A1D5R5G6-S139	0.0999081	0.114047	0.082926	0.0989603	0.389141	0.184817	0.2908	0.288253	2.91281	0.033798	S	0.991175	A0A1D5R5G6	139		VWA9	GSLRHSLATQNQRSESNRFPLPFPFPSKLYI
A0A5F7ZAK6-S192	101.351	75.8483	113.596	96.9315	54.7791	34.6298	67.0587	52.1559	0.538069	0.0373605	S	1	A0A5F7ZAK6	192		NUP153	DDDNISTTSGFSSRASDKDITVSKNTSLPPL
F7B708-S1429	1.67226	1.10048	2.70665	1.82646	0.197601	0.219691	0.22197	0.213087	0.116667	0.0264864	S	1	F7B708	1429		MYH9	TEMEDLMSSKDDVGKSVHELEKSKRALEQQV
A0A1D5R5T4-S325	0.717888	1.00613	0.664861	0.796293	3.2467	1.72015	4.3175	3.09479	3.88649	0.0391573	S	0.935934	A0A1D5R5T4	325			GIFIRQVTDAETKPKSPCT____________
A0A5F8ANS9-S995	0.722243	0.595416	0.744229	0.687296	0.158781	0.213684	0.520961	0.297809	0.433305	0.0330252	S	0.992646	A0A5F8ANS9	995		SPEN	RESKKIKLDRLNTVASPKDCQELASISVGSG
A0A5F8A4R3-S170	1.139	1.54615	1.75572	1.48029	0.561521	0.797978	0.354864	0.571455	0.386043	0.0148686	S	1	A0A5F8A4R3	170		JUN	DGLLASPDLGLLKLASPELERLIIQSNGLVT
I0FKU8-S99	1.46994	1.18226	1.5737	1.40863	0.165268	0.2502	0.258142	0.224537	0.1594	0.000607161	S	0.998782	I0FKU8	99		RYBP	VEKQDKEKPEKDKEISPSVTKKNTNKKTKPK
A0A5F7ZCW8-S776	0.496723	0.364626	0.655048	0.505466	0.206608	0.246231	0.185526	0.212788	0.420975	0.0270149	S	1	A0A5F7ZCW8	776		TNS3	GSSPEQPLGGRLRKLSLGQYDNDTGGQLPFS
F6V098-S288	0.545742	0.588944	0.572229	0.568971	1.06631	0.869078	1.5647	1.1667	2.05054	0.0449026	S	0.986388	F6V098	288	POU domain protein	POU2F3	PSLSEVFGRKRKKRTSIETNIRLTLEKRFQD
F7HG68-S328	0.460839	2.19011	0.0949985	0.915317	2.92869	4.73561	5.4813	4.38187	4.78727	0.0253282	S	0.992479	F7HG68	328		TMEM245	ESPPTLSTSPSPSSPSPTSPSPTLGRRRPEI
F7HG68-S17	2.5434	1.94275	2.4837	2.32328	11.4346	5.802	8.12958	8.4554	3.63942	0.0203477	S	1	F7HG68	17		TMEM245	MADGGGSPTAPSPRGSPGPAPRVPRAVGPSG
A0A1D5R905-S730	0.717752	1.27329	1.21068	1.06724	0.124643	0.229815	0.340621	0.231693	0.217096	0.0109712	S	0.986037	A0A1D5R905	730		MORC3	TDAVFLLESINGKSESPDHMVSQYQQALEEI
F7E5B3-S149	0.517888	0.372837	0.371521	0.420748	0.96425	1.24588	1.8084	1.33951	3.18363	0.0220888	S	0.999926	F7E5B3	149		TAF9	KKASTSAGRITVPRLSVGSVTSRPSTPTLGT
A0A1D5R9J2-S381	1.74501	1.45089	4.20349	2.46646	8.05629	4.58974	7.8807	6.84224	2.77411	0.0373191	S	1	A0A1D5R9J2	381			SCITQGTDAAVAKKASPEAASTPRDPTDVDL
A0A1D5R9J2-S14	63.879	98.5579	124.067	95.5013	287.377	194.571	317.259	266.402	2.78952	0.0138754	S	1	A0A1D5R9J2	14			__MPPPETPSEGRQPSPSHSPTEQAPSPEEE
A0A1D5R9J2-S16	1.15111	1.57909	0.126565	0.952254	6.09586	5.29643	8.9282	6.7735	7.11312	0.0079267	S	0.752461	A0A1D5R9J2	16			MPPPETPSEGRQPSPSHSPTEQAPSPEEEFQ
A0A1D5R9J2-S18	54.5633	91.4093	105.15	83.7074	256.216	170.398	298.934	241.849	2.88922	0.0177572	S	0.999986	A0A1D5R9J2	18			PPETPSEGRQPSPSHSPTEQAPSPEEEFQFL
A0A1D5RA34-S642	0.080334	0.104481	0.152041	0.112286	0.902555	0.660094	0.468683	0.677111	6.03026	0.0113581	S	1	A0A1D5RA34	642			DCITIRNATFTWSQESPACLHRINLTVPQGC
A0A1D5RA47-S114	1.70261	0.727194	1.45389	1.29456	0.106449	0.20386	0.142291	0.150867	0.116539	0.0176906	S	1	A0A1D5RA47	114		NOSTRIN	KPTYQVLNVQEKKRKSLDNEVEKTANLVISN
A0A1D5RAK5-S572	0.361183	0.497547	0.204094	0.354275	0.739892	0.838693	1.2945	0.957696	2.70326	0.0340377	S	1	A0A1D5RAK5	572		RHOC	EPVRSEEGRDMANRISAFGYLECSAKTKEGV
A0A1D5RB27-S337	0.166736	0.105363	0.184375	0.152158	0.356329	0.282969	0.527802	0.389034	2.55677	0.0361963	S	0.999972	A0A1D5RB27	337		PPP1R7	LLESWSDLDELKGARSLETVYLERNPLQKDP
F6RI67-S332	4.32733	2.37377	4.50374	3.73495	0.172171	0.12054	0.216746	0.169819	0.0454676	0.00643017	S	0.999992	F6RI67	332		SAMD4A	QELHQMILTPIKAYGSPSTTPEARPREPQAP
A0A1D5RCE7-S1758	0.425091	0.6848	0.361965	0.490619	0.101758	0.102444	0.168237	0.124146	0.25304	0.0223434	S	0.998861	A0A1D5RCE7	1758			KAQLHKRPEVDSPGESPSWAPQPKSPKSPFQ
A0A1D5RCM1-S14	0.400973	0.566849	0.378134	0.448652	1.58935	1.47353	2.09181	1.71823	3.82976	0.00308883	S	1	A0A1D5RCM1	14			__MAAAGAGRLRRAASALLLRSPRLPARELS
A0A1D5RE37-S81	0.123725	0.0846097	0.0541489	0.0874944	0.49614	0.334293	0.254748	0.361727	4.13429	0.0205669	S	0.952787	A0A1D5RE37	81		TMBIM1	NYGPGHGYDGEERAVSDSFGPGEWDDRKVRH
A0A5F7ZS60-S655	3.90432	3.4403	3.58623	3.64362	2.97607	3.07945	2.96073	3.00542	0.824845	0.0108619	S	1	A0A5F7ZS60	655		TNIK	SSERTRVRANSKSEGSPVLPHEPAKVKPEES
F7H520-S1046	15.7174	9.11862	16.3934	13.7431	7.83959	4.38814	0.216996	4.14824	0.301841	0.0400105	S	0.990945	F7H520	1046		PLEKHA6	ASRRGRMLSVQCATPSPPTSPASPTPPANPL
F7H520-S806	2.19504	3.93525	3.26765	3.13265	1.32436	0.660873	0.332891	0.77271	0.246664	0.0156605	S	0.996599	F7H520	806		PLEKHA6	QAALNKVGVVPPRTKSPTDDEVTPSAVVRRN
A0A1D5RDW4-S122	1.09286	2.16404	1.00956	1.42215	2.41248	3.45507	4.40426	3.42394	2.40758	0.0431162	S	0.99982	A0A1D5RDW4	122		FBL	KNLVPGESVYGEKRVSISEGDDKIEYRAWNP
A0A1D5REG6-S194	0.231202	0.403051	0.280543	0.304932	0.678254	0.616622	0.503721	0.599532	1.96612	0.0151348	S	1	A0A1D5REG6	194		DYNC1LI2	KDFQDYMEPEEGCQGSPQRRGPLTSGSDEEN
A0A5F8AGC0-S795	0.36892	0.655227	0.470558	0.498235	0.0888167	0.159944	0.113941	0.120901	0.242658	0.0119693	S	0.999926	A0A5F8AGC0	795		CGNL1	KLKEQYDAELQALRESVEEATKNVEVLASRS
A0A5F7ZV14-S1595	1.44959	4.90479	2.11445	2.82294	6.43834	9.60338	11.9987	9.3468	3.31101	0.027644	S	1	A0A5F7ZV14	1595		ITPR2	SARSGPRFKEALGGPSWDYRNIIEKLQDVVA
A0A1D5RFA5-S486	0.0855434	1.72341	0.0927969	0.633916	3.86266	2.59633	6.60041	4.35314	6.86705	0.0460015	S	1	A0A1D5RFA5	486		CCT8	DQIIMAKPAGGPKPPSGKKDWDDDQND____
A0A1D5RFW8-S89	0.325605	0.536715	0.0636322	0.308651	3.07952	1.17271	3.08265	2.44496	7.92144	0.0304087	S	0.999711	A0A1D5RFW8	89		NIPSNAP1	IQFHNVKPEYLDAYNSLTEAVLPKLHLDEDY
A0A5F7ZW68-S253	0.0669548	0.0550998	0.132899	0.0849844	0.419818	0.224316	0.436593	0.360242	4.23892	0.0189911	S	1	A0A5F7ZW68	253		MTCH2	CWCMLQKEGNMSRGNSLFFRKVPFGKTYCCD
A0A1D5RG21-S197	1.89908	2.05448	1.91039	1.95465	3.30035	4.51529	3.80441	3.87335	1.98161	0.00572862	S	1	A0A1D5RG21	197		ZC3HC1	PGLEGRPERLPLVPESPRRMMTRSQDATFSP
A0A1D5RGG1-S445	2.11943	7.68272	4.78116	4.8611	12.3194	10.5688	15.5471	12.8118	2.63556	0.0214903	S	0.999834	A0A1D5RGG1	445		KIAA0195	ETVLFFSGKVEPPHSSHEDLTDGLSTRSFCH
A0A1D5RGQ5-S416	2.70394	3.12581	1.94059	2.59011	1.47665	1.25274	0.178292	0.969229	0.374203	0.0377168	S	1	A0A1D5RGQ5	416		SH3BP2	VLPRPEKPQLPHLQRSPPDGQSFRSFSFEKP
F7GXT2-S728	0.542319	0.509257	1.06724	0.706273	0.122408	0.2195	0.240416	0.194108	0.274834	0.049915	S	1	F7GXT2	728		SYNRG	NLTAVSTKYDVFRQLSLEGSGLGVEDLKDNT
F7GXT2-S556	0.461329	0.644408	0.426225	0.510654	0.0694071	0.206471	0.351832	0.209237	0.409743	0.0466282	S	0.999947	F7GXT2	556		SYNRG	GTDDGFTDFKTADSVSPLEPPTKDKTFPPSF
F6Q4U6-S166	0.368914	0.754606	0.100413	0.407977	2.13672	1.03132	1.30806	1.49203	3.65715	0.0471595	S	1	F6Q4U6	166		COG5	ILNLSKRLQGQLQGGSREITKAAQSLNELDY
A0A5F8AEF7-S1438	0.0809759	0.192525	0.0723805	0.115294	0.311027	0.493244	0.531152	0.445141	3.86092	0.0134936	S	1	A0A5F8AEF7	1438		CUL9	PSTRPFSKNSKGRDRSPAPLPVLPSSSLRNI
A0A5F8AEF7-S586	0.0446135	0.0769674	0.0877147	0.0697652	1.37882	1.95304	1.47408	1.60198	22.9625	0.00100411	S	1	A0A5F8AEF7	586		CUL9	KALDPEEESKSEANFSEEETESPKAKAEAPK
F6XEE1-S65	0.286835	0.356907	0.428329	0.357357	0.671324	0.510635	0.802169	0.661376	1.85074	0.031515	S	0.998411	F6XEE1	65		RAB25	QIWDTAGLERYRAITSAYYRGAVGALLVFDL
A0A1D5RHX9-S420	0.342121	0.541656	0.149096	0.344291	0.757877	1.26996	1.20075	1.07619	3.12583	0.0203578	S	1	A0A1D5RHX9	420			KFRYSGRTQAQTRRASALIDRPAPYFERSSS
A0A1D5RIQ9-S89	2.16897	2.16907	4.14959	2.82921	1.02182	0.14328	0.242943	0.469348	0.165893	0.0300784	S	0.998812	A0A1D5RIQ9	89		ATF7	IKEEEPVEVDSSPPDSPSSSPCSPPLKEKEV
A0A5F7ZPV3-S475	0.439253	3.80019	0.766775	1.66874	6.82209	10.1344	11.1657	9.37406	5.61745	0.0103775	S	0.999895	A0A5F7ZPV3	475		NBAS	ETRAGEEDEGEEDSDSDHEISAKSRYFGYIK
A0A1D5RIX1-S1072	2.26153	2.8566	4.70873	3.27562	1.10672	0.607304	0.241653	0.651893	0.199014	0.0280201	S	0.989365	A0A1D5RIX1	1072			LKGQSQTSPDHRSDTSSPEVRQSHSESPSLQ
A0A1D5RIX1-S2702	6.22287	6.06727	3.7049	5.33168	10.9601	9.53591	14.4218	11.6393	2.18304	0.0192519	S	0.999998	A0A1D5RIX1	2702			DSRSLSYSPVERRRPSPQPSPRDQQSSSSER
A0A1D5RIX1-S1383	71.5982	26.79	42.5745	46.9876	13.4305	9.95934	3.50692	8.96558	0.190807	0.0473933	S	0.984562	A0A1D5RIX1	1383			SLDMKEQSTRSSRRSSSELSPDAVEKAGMSS
A0A1D5RIX1-S783	0.336092	0.120755	0.135597	0.197481	1.06072	3.5614	2.14454	2.25555	11.4216	0.0473641	S	0.990948	A0A1D5RIX1	783			KAKSRLSLRRSLSGSSPCPKQKSQTPPRRSR
A0A1D5RIX1-S2692	1.46871	1.10587	1.21834	1.26431	3.31884	4.05672	4.46653	3.94736	3.12215	0.00159905	S	0.999628	A0A1D5RIX1	2692			SPRKPIDSLRDSRSLSYSPVERRRPSPQPSP
A0A1D5RIX1-S2694	5.45966	3.73603	6.46845	5.22138	9.8013	9.64247	12.0107	10.4848	2.00805	0.00887747	S	0.999996	A0A1D5RIX1	2694			RKPIDSLRDSRSLSYSPVERRRPSPQPSPRD
A0A1D5RIX1-S1499	1.02623	1.08904	1.59217	1.23581	0.312576	0.352382	0.0899722	0.251643	0.203626	0.00748996	S	0.98922	A0A1D5RIX1	1499			PEPKALPQTPRPRSRSPSSPELNNKCLTPQR
A0A1D5RIX1-S1913	0.0651675	0.199245	0.305575	0.189996	2.61965	7.72084	5.83807	5.39285	28.384	0.0251309	S	1	A0A1D5RIX1	1913			RRSRSRTSVTRRRSRSRASPVSRRRSRSRTP
A0A1D5RIX1-S1423	0.0459737	0.117268	0.0650395	0.0760936	0.190275	0.128546	0.180566	0.166462	2.1876	0.03441	S	0.924397	A0A1D5RIX1	1423			DAVPRTPSRERSSSASSPEMKDGLPRTPSRR
A0A1D5RJ02-S580	1.96107	2.26856	2.1473	2.12565	0.144537	0.268712	0.209382	0.207544	0.097638	3.75574e-05	S	1	A0A1D5RJ02	580	Ubiquitin carboxyl-terminal hydrolase	USP10	NHSVTEEEQEEQGEGSEDEWEQVGPRNKTSV
A0A1D5RJ02-S249	1.53942	1.6254	1.35347	1.5061	0.11468	0.634141	1.12883	0.625885	0.415567	0.0441462	S	1	A0A1D5RJ02	249	Ubiquitin carboxyl-terminal hydrolase	USP10	GALSSDTRTAGQPEGSPGADFGQSCFPAEAG
A0A1D5RJT7-S413	1.64756	2.30653	0.119988	1.35802	3.6138	4.79832	6.64921	5.02044	3.69687	0.0287289	S	1	A0A1D5RJT7	413		PI4KB	SVPARIPENRIRSTRSVENLPECGITHEQRA
F7B371-S179	3.58862	3.11792	2.77451	3.16035	5.68493	6.15366	5.48541	5.77467	1.82723	0.00105718	S	0.999628	F7B371	179		PDPK1	TAKVLSPESKQARANSFVGTAQYVSPELLTE
A0A1D5RL23-S235	0.0695774	0.0756805	0.402008	0.182422	0.610098	0.575081	0.696298	0.627159	3.43796	0.018327	S	0.999916	A0A1D5RL23	235			GGTRSPRAGYLSDGDSPERPAGPPSPTSFRP
A0A1D5RL23-S244	0.0483677	0.241158	0.104165	0.13123	0.726859	0.575081	0.696298	0.666079	5.07565	0.00191225	S	0.807336	A0A1D5RL23	244			YLSDGDSPERPAGPPSPTSFRPYEVGPTARA
A0A1D5RL39-S339	1.70533	1.14156	1.89958	1.58216	1.02375	0.0677052	0.288052	0.459837	0.29064	0.0379525	S	0.999972	A0A1D5RL39	339		WBP11	GREVEEFSEDDDEDDSDDSEAEKQSQKQHKE
H9EV65-S44	0.711559	0.1093	0.620477	0.480445	1.02718	1.99887	2.24383	1.75663	3.65625	0.0374057	S	1	H9EV65	44	Vesicle-associated membrane protein 2	VAMP3	MRVNVDKVLERDQKLSELDDRADALQAGASQ
H9G2F8-S648	191.616	222.831	114.361	176.269	0.171899	111.415	0.311261	37.2993	0.211604	0.0473795	S	1	H9G2F8	648		BCLAF1	TSYQKATEEHSTRQKSPEIHRRIDISPSTLR
H9G2F8-S153	1.89976	3.06474	3.56311	2.84254	5.1165	8.88377	10.8609	8.28705	2.91537	0.0361714	S	0.999999	H9G2F8	153		BCLAF1	SPRSSSSRSSSPYSKSPVSKRRGSQEKQTKK
A0A5F8A8Z0-S619	1.84239	4.49939	2.35415	2.89864	7.79448	6.3114	9.72887	7.94492	2.74091	0.0169759	S	1	A0A5F8A8Z0	619		PRPF3	WDEQTSNTKGDDDEESDEEAVKKTNKCVLVW
F7FNN7-S204	0.112682	0.119828	0.0564965	0.0963353	0.236609	0.235658	0.207295	0.226521	2.35138	0.00423227	S	1	F7FNN7	204		COBLL1	LLKDYQSQEPLDLTKSLNDLGLRELYAMDVN
F6XQS6-S1023	0.94532	0.785906	1.21855	0.983259	0.297223	0.0976867	0.437098	0.277336	0.282058	0.0116268	S	1	F6XQS6	1023		FAM208B	MQTKTGTLQDLIQHGSPINNECHPSLERKDD
F6QII3-S913	0.472081	1.06265	0.559367	0.698032	1.38765	1.37884	1.53803	1.43484	2.05555	0.0182315	S	0.984623	F6QII3	913		SORBS1	LVKNPVDYMDLPFSASPSRSATASPQFSSHS
F6QII3-S433	0.864337	0.472902	0.810436	0.715892	0.198529	0.255623	0.122006	0.192052	0.26827	0.0151243	S	0.996729	F6QII3	433		SORBS1	PKSEDDDSDLYSPRYSFSEDTKSPLSVPRSK
F6QII3-S440	1.06251	1.0077	0.651369	0.907191	0.556556	0.55719	0.470774	0.528173	0.582208	0.0454494	S	0.99839	F6QII3	440		SORBS1	SDLYSPRYSFSEDTKSPLSVPRSKSEMSYID
A0A5F7ZKF2-S264	4.21301	4.49413	3.14247	3.94987	10.8868	11.292	9.69652	10.6251	2.68999	0.000453248	S	0.992124	A0A5F7ZKF2	264		AKR1C1	QRIRENMKVFEFQLTSEDMKAIDGLNRNLRY
A0A5F8A1M7-S23	0.0753016	0.162913	0.108609	0.115608	0.803936	0.973448	1.19811	0.991832	8.57928	0.00169908	S	0.999998	A0A5F8A1M7	23			REIVCLKSSLTKAGQSNPTFYLQKGFQTYVL
A0A5F7Z9A6-S1560	0.0751917	0.0811498	0.135318	0.09722	0.33022	0.208623	0.395905	0.311583	3.20493	0.0210262	S	0.950226	A0A5F7Z9A6	1560		RICTOR	CSDGVSQEGSASSTKSTELLLGVKTIPDDTP
A0A5F7ZEE4-S117	0.353384	0.140157	0.44502	0.312854	1.49131	0.992049	2.17595	1.5531	4.96432	0.0250043	S	0.997548	A0A5F7ZEE4	117		LOC698283	AEESCKCNGWKNPNPSPTPPRADLQQIIVSL
A0A5F7ZKI6-S288	21.7224	25.8454	14.365	20.6443	7.09471	4.78203	13.9233	8.60003	0.416582	0.0499465	S	1	A0A5F7ZKI6	288	Microtubule-associated protein	MAP4	APAKDVTLFKETERASPIKMDLAPSKDMGPP
A0A5F7Z9Q6-S1054	0.291306	0.455577	0.242486	0.32979	1.41062	0.590809	1.34007	1.11383	3.3774	0.0439979	S	0.999959	A0A5F7Z9Q6	1054			HALPRALPAAAAEDGSPVFGEGPPSLKSSPS
A0A5F7Z9R8-S830	0.0729525	0.138536	0.0942204	0.101903	0.259891	0.228248	0.210487	0.232875	2.28527	0.00558244	S	0.952247	A0A5F7Z9R8	830		SPECC1	RTETLKPDPHLRKSPSLESLSRPPSLGFGDT
A0A5F7ZA82-S23	1.42087	1.29284	1.48889	1.40087	1.00258	0.955545	1.20002	1.05272	0.751474	0.0210565	S	1	A0A5F7ZA82	23		OXR1	TGQKKTLDKKDGRRMSFQKPKGTIEYTVESR
F6TDC4-S243	3.71363	2.59529	2.46924	2.92606	11.3834	5.53595	13.351	10.0901	3.44836	0.039543	S	0.994621	F6TDC4	243		GFPT1	TGKDKKGSCNLSRVDSTTCLFPVEEKAVEYY
G7NEL5-S1296	0.118814	1.70271	1.35476	1.05876	3.48731	3.24324	6.59705	4.44253	4.19597	0.0457685	S	0.999975	G7NEL5	1296		ABCA1	CLRPFTEDDAVDPNDSDVDPESRETDLLSGM
A0A5F7ZAX8-S415	1.29355	1.11592	1.8527	1.42072	0.078639	0.171462	0.605142	0.285081	0.20066	0.0144934	S	1	A0A5F7ZAX8	415		TRAFD1	VTEGIPRLDSQPQENSPELPRRRVRHQAVGV
F6XVX6-S732	0.0607493	0.103705	0.100697	0.0883838	0.254751	0.193268	0.394316	0.280778	3.1768	0.0344987	S	0.994007	F6XVX6	732	Ubiquitin carboxyl-terminal hydrolase	USP47	RHANTIRLFVLLPEQSPGSYSKRTAYQKAGG
F7FI39-S136	1.40801	1.11611	1.41302	1.31238	2.73974	3.33258	5.58938	3.88723	2.96197	0.0420837	S	0.999592	F7FI39	136	Pyruvate kinase	PKLR	ESIANVREAVESFAASPLSYRPVAIALDTKG
A0A5F7ZB73-S397	0.978734	0.861304	0.888452	0.909496	0.0956753	0.554479	0.282888	0.311014	0.341963	0.0122345	S	0.999938	A0A5F7ZB73	397		GAB1	DCYDIPRTFPSDRSSSLEGFHNHFKVKNVLT
A0A5F8ARU1-S450	0.156463	0.282971	0.108983	0.182805	0.968192	1.23227	0.737846	0.979435	5.3578	0.00633345	S	1	A0A5F8ARU1	450			PDPEVYDPYRFDPENSKERSPLAFIPFSAGP
F6TVG1-S423	0.0633645	0.10997	0.0820887	0.0851412	0.187876	0.15384	0.286817	0.209511	2.46075	0.0418496	S	1	F6TVG1	423	Lysine--tRNA ligase	KARS	GQAYDIDFTPPFRRISMIEELEKALGMKLPE
A0A5F7ZCA4-S72	2.72449	3.30055	2.89568	2.97357	0.0743961	0.228609	0.304044	0.20235	0.0680494	0.000112483	S	0.905529	A0A5F7ZCA4	72		TOR1AIP2	ETVGPESADTGDKSESPDEANVGKHPKDKIE
A0A5F8AE38-S328	0.491245	1.04911	0.864904	0.801752	0.143116	0.0740512	0.10558	0.107582	0.134184	0.0137066	S	1	A0A5F8AE38	328		SSB	GKGKVQFQGKKTKFASDDEHDENGATGPVKR
A0A5F7ZCW2-S562	12.8204	11.4023	7.18892	10.4705	6.64793	3.36631	0.108454	3.37423	0.322259	0.0488163	S	0.999584	A0A5F7ZCW2	562		SORBS2	PRSGAPTPSSRAPALSPTRPPKKPLDYVQDH
A0A5F7ZCW2-S615	90.932	53.2758	60.3192	68.1757	146.442	113.578	160.789	140.27	2.05748	0.0164623	S	1	A0A5F7ZCW2	615		SORBS2	MSSASMASDFRKRRKSEPAVGPPRGLGDQSV
A0A5F7ZCW2-S654	0.339747	0.518955	0.161622	0.340108	2.33578	3.07863	4.49888	3.30443	9.71582	0.00994843	S	0.802936	A0A5F7ZCW2	654		SORBS2	DLPGSSATLTKSFTSSSPSSPSRAKGRESPR
A0A5F7ZTR5-S1560	0.502542	0.507176	0.643975	0.551231	1.12065	1.04198	1.45699	1.20654	2.18881	0.00841447	S	0.992868	A0A5F7ZTR5	1560		DENND4A	TAMSKCPIFPMARSISTSGPLDKEDTGRQKL
A0A5F7ZDA9-S14	0.208772	0.277884	0.0657166	0.184124	1.17804	0.464209	0.76092	0.801055	4.35062	0.046268	S	0.996067	A0A5F7ZDA9	14		TPMT	__MDGSRTSLDIEEYSDTEVQKNQVLTLEEW
A0A5F7ZDN7-S118	5.13675	11.0327	4.49751	6.88898	34.6725	42.632	43.2031	40.1692	5.83094	0.000646434	S	0.999991	A0A5F7ZDN7	118		NCOA5	RDMRDSRDPMYRREGSYDRYLRMDDYCRRKD
A0A5F7ZDN7-S143	0.0748605	0.102457	0.107145	0.0948209	0.61808	0.813485	1.09736	0.842976	8.89019	0.00583482	S	1	A0A5F7ZDN7	143		NCOA5	YCRRKDDSYFDRYRDSFDGRGPPGPESQSRA
A0A5F7ZSN1-S24	0.663963	0.648525	0.308199	0.540229	1.36216	1.76994	2.19278	1.77496	3.28557	0.00977428	S	0.974849	A0A5F7ZSN1	24			NIKGRQQAGPGPSKGSPEPPPVQLELEDKDT
A0A5F7ZDS9-S173	0.850114	1.53014	1.0958	1.15869	0.522051	0.532331	0.223851	0.426077	0.367725	0.0303778	S	1	A0A5F7ZDS9	173		KIAA1429	NPKHADGEKEDQFNGSPPRPQPRGPRTPPGP
A0A5F8AFT8-S361	0.0878968	0.094422	0.015556	0.0659583	0.194752	0.158039	0.2453	0.199364	3.02258	0.0202796	S	0.992549	A0A5F8AFT8	361		ZCCHC8	VKSSSKRSSSHSSPGSPKKQKKESNSAGSPA
A0A5F8AIJ7-S390	1.60666	1.01998	1.73861	1.45508	0.235873	0.18777	0.196808	0.206817	0.142134	0.00486746	S	1	A0A5F8AIJ7	390			PAADLEVQQATHREASPSTLNDKSGLHLGKP
F6QKB4-S656	3.37609	4.9614	3.8799	4.07247	8.41229	7.16036	12.4634	9.34534	2.29476	0.0341002	S	0.999695	F6QKB4	656		DAAM2	EKMFSAYQRHQKELGSTEDIYLASRKVKELS
A0A5F7ZE78-S1319	1.62666	1.14955	1.91311	1.56311	0.244093	0.945157	0.419858	0.536369	0.343143	0.0285741	S	0.999376	A0A5F7ZE78	1319		RALGAPA1	ERLRSGNTSTMTRRGSSPGSLEIPKDLPDIL
A0A5F7ZE78-S1320	0.811528	0.772789	0.981212	0.855176	0.139806	0.493616	0.345198	0.326207	0.38145	0.0119209	S	0.993431	A0A5F7ZE78	1320		RALGAPA1	RLRSGNTSTMTRRGSSPGSLEIPKDLPDILN
A0A5F8A264-S1276	5.24237	3.56609	8.10507	5.63784	2.13189	1.09607	0.356694	1.19488	0.21194	0.035346	S	0.995261	A0A5F8A264	1276		PRRC2C	RGSETDTDSEIHESASDKDSLSKGKLPKREE
A0A5F7ZEK3-S427	0.373017	0.774699	0.479555	0.542424	1.16015	1.31847	1.73267	1.40376	2.58794	0.0145339	S	0.99999	A0A5F7ZEK3	427		SRGAP2	CFQYSNSMESVKSTVSETFMSKPSIAKRRAN
A0A5F7ZEQ3-S166	4.83031	2.40179	3.37251	3.53487	0.0993028	0.185088	0.298092	0.194161	0.0549273	0.00918531	S	0.949365	A0A5F7ZEQ3	166		LRPAP1	RLEKLWHKAKTSGKFSSEELDKLWREFLHHK
A0A5F7ZFJ6-S145	2.36585	1.61625	2.10342	2.02851	0.104488	0.657174	1.03586	0.599175	0.295377	0.0148167	S	1	A0A5F7ZFJ6	145		LOC701147	AVPAASPDTVARRSPSEAADEVCALEEKEPQ
A0A5F7ZFJ6-S32	5.31253	6.64593	7.28555	6.41467	0.283192	0.104094	1.71277	0.700019	0.109128	0.00178152	S	1	A0A5F7ZFJ6	32		LOC701147	WKRSAGGSSPEGGEDSDREDGNYCPPVKRER
A0A5F7ZFJ9-S86	1.13315	0.766465	0.683813	0.861141	3.84459	1.69328	3.1393	2.89239	3.35879	0.0350385	S	1	A0A5F7ZFJ9	86			EELLQCRRRCRARSFSLPADPILQAAKFLQQ
A0A5F8ALV4-S110	11.2103	15.9658	6.82983	11.3353	24.6526	23.2541	38.3508	28.7525	2.53654	0.0338	S	0.999944	A0A5F8ALV4	110		EEPD1	KFEICVSSKGSSTQHSPSSLRRDLLAEQQPH
H9YX45-S181	2.62908	2.40054	1.17883	2.06948	0.061095	0.0766304	0.255796	0.131174	0.0633849	0.0130049	S	0.999537	H9YX45	181		NUCKS1	EKKMPKPRLKATVTPSPVKGKGKVGRPTASK
A0A5F7ZFU0-S1672	0.226466	0.236272	0.195956	0.219564	0.588542	0.754948	0.956432	0.766641	3.49164	0.00693237	S	0.843838	A0A5F7ZFU0	1672			RGAPKPSTLAQKEYLSQSCPSVSNVEYPDMP
A0A5F7ZFU0-S628	0.864677	0.175669	0.741939	0.594095	2.02375	1.0918	1.765	1.62685	2.73836	0.0417754	S	1	A0A5F7ZFU0	628			FFYKGKVHTSGFGYQSELELRVAEAARRQYN
A0A5F7ZFU1-S1556	48.0329	46.9048	47.4774	47.4717	13.4537	8.18254	0.272895	7.30303	0.15384	0.000473938	S	0.996078	A0A5F7ZFU1	1556		SON	IAKEMEHNTVCAASTSPVGEIGEEKILPTSE
A0A5F7ZFW5-S11	0.0578231	0.0917578	0.163405	0.104328	0.782152	0.974984	0.39655	0.717895	6.8811	0.023812	S	0.964962	A0A5F7ZFW5	11			_____MPCSEETPAISPSKRPRPAEEGGMQL
A0A5F7ZFZ7-S174	0.0737852	0.0973665	0.0952572	0.088803	9.06382	10.4598	10.6015	10.0417	113.079	3.48862e-05	S	0.99811	A0A5F7ZFZ7	174		MYOF	NAVRGPGPKGPVGTVSEAQLARRLTKAKNSR
A0A5F7ZG41-S228	0.563211	0.135906	0.227592	0.308903	1.6622	1.417	2.00841	1.69587	5.48998	0.00298119	S	1	A0A5F7ZG41	228		CYP2C8	IQLYNAFPFLRVLPGSHNVIFKNFALQRSFI
A0A5F7ZGN6-S320	1.08449	0.589058	1.24847	0.974005	0.486123	0.149105	0.151411	0.262213	0.269211	0.0352944	S	0.999954	A0A5F7ZGN6	320		LOC722623	LSPVHVQDSTDLAPPSPEPPMLAPVAKSQMP
A0A5F7ZGY9-S794	3.16915	5.97715	2.66085	3.93571	0.415592	0.942458	1.21825	0.858767	0.218198	0.043724	S	0.999932	A0A5F7ZGY9	794	Mediator of DNA damage checkpoint protein 1	MDC1	CLSPPRAIPGDQHPESPVHTEPMGIQGRGRQ
A0A5F7ZH08-S487	6.77668	5.72156	2.13427	4.8775	0.194504	0.182168	0.108693	0.161788	0.0331703	0.0284179	S	1	A0A5F7ZH08	487		CALD1	SRINEWLTKTPDGNKSPAPKPSDLRPGDVSS
F6Q8R6-S41	0.554398	0.590602	0.381419	0.508806	1.51166	1.32126	2.56152	1.79814	3.53404	0.0299998	S	0.99778	F6Q8R6	41	Uridine-cytidine kinase	UCKL1	AESLDRLLPPVGTGHSPRKRTTSQCKSEPPL
F7D1C5-S149	1.666	1.5561	1.76202	1.66137	1.07923	0.822861	0.144471	0.682188	0.410618	0.0264356	S	0.956722	F7D1C5	149		CBR1	RVVNISSMMSLRALKSCSPELQQKFRSETIT
A0A5F7ZHE3-S9	1.96155	1.92834	2.29524	2.06171	5.58974	6.04477	8.57068	6.73507	3.26673	0.00748651	S	0.999969	A0A5F7ZHE3	9			_______MASDLRPPSPLLVRVSGSGLRVQR
A0A5F7ZHF9-S112	25.6395	27.2635	11.6086	21.5039	86.8932	57.4604	84.009	76.1209	3.53987	0.00674166	S	0.999968	A0A5F7ZHF9	112		LOC709364	LGPASPRRAGALRRNSLTGEEGQLARVSNWP
F6SCU0-S302	0.142394	0.107987	0.070226	0.106869	0.593009	0.626847	0.830553	0.68347	6.39541	0.00170579	S	1	F6SCU0	302		MOSC2	KEPLDTLKSYRLCDPSERELYKLSPLFGIYY
A0A5F7ZI85-S116	0.0742675	0.257301	0.144788	0.158786	0.398062	0.951101	0.670886	0.67335	4.24063	0.0377635	S	0.939409	A0A5F7ZI85	116		ERGIC3	HNLFKQRLDKDGIPVSSEAERHELGKVEVTV
F7GPR3-S116	0.989894	1.0325	0.748953	0.923783	0.150913	0.069561	0.142072	0.120849	0.130819	0.000947947	S	0.976223	F7GPR3	116		KHK	INNSNGNRTIVLHDTSLPDVSATDFEKVDLT
A0A5F7ZIZ5-S629	0.423172	0.587846	0.24935	0.420123	1.49999	1.16363	1.9497	1.53777	3.6603	0.010736	S	1	A0A5F7ZIZ5	629		CEBPZ	KAKPGLRSQLDDHPESDDEEHFIDANDDEDM
A0A5F7ZJD7-S423	1.48824	2.39516	1.65988	1.84776	4.74627	4.17096	6.86088	5.25937	2.84635	0.0168249	S	1	A0A5F7ZJD7	423		RPS6KC1	EGGKLWSYISKFLNRSPEESFDIKEVKKSTL
A0A5F7ZJD7-S281	0.0578945	0.108767	0.121404	0.0960219	0.211638	0.219344	0.203387	0.211456	2.20216	0.00443219	S	0.88678	A0A5F7ZJD7	281		RPS6KC1	YRKGVDLLLEGVQGESSPTRREAVKRRTAEY
A0A5F7ZJD7-S449	0.40424	0.824366	0.659256	0.629287	1.29259	1.06292	1.21258	1.18936	1.89002	0.015937	S	0.985901	A0A5F7ZJD7	449		RPS6KC1	KKSTLAKVHLQQPTSSPQDSSSFESRGSDGG
A0A5F7ZYQ1-S285	1.24938	1.44666	0.70734	1.13446	1.99856	1.82822	2.2543	2.02703	1.78678	0.0243801	S	0.884583	A0A5F7ZYQ1	285		FOXP4	TLPNGQPTVLTSRRDSSSHEETPGSHPLYGH
F6TLA3-S178	0.850999	1.0505	0.955302	0.952267	0.21971	0.138485	0.338009	0.232068	0.2437	0.000913783	S	0.784904	F6TLA3	178	Receptor-type tyrosine-protein phosphatase	PTPRA	LYMLRFKKYKQAGSHSNSFRLSNGRTEDVEP
A0A5F7ZK79-S375	5.08231	4.35541	6.70765	5.38179	3.49457	2.18825	0.151396	1.94474	0.361355	0.0452642	S	1	A0A5F7ZK79	375		ZC3H14	LLAEVVQGQSRTPRISPPIKEEETKGDSVEK
A0A5F8AIG9-S588	2.62806	1.24481	2.89146	2.25478	0.331643	0.105913	0.418766	0.285441	0.126594	0.0192084	S	0.939663	A0A5F8AIG9	588	Protein-tyrosine-phosphatase	PTPN12	TPLSFTNPLHSDDSDSDERNSDGAVTQNKTN
F7ELX5-S408	1.78196	1.42013	0.807429	1.3365	2.73006	3.2002	2.15295	2.6944	2.01601	0.0308333	S	1	F7ELX5	408		CD2AP	SKPKLDSEQLPLRPKSVDLDSLIVRTSKETD
A0A5F7ZKW1-S274	0.88904	0.671718	1.52825	1.02967	0.0832284	0.146225	0.217127	0.14886	0.144571	0.0275736	S	1	A0A5F7ZKW1	274		CDC42EP1	NGVTAGLGPVAEVKASPVGGGPRGPAGPALG
A0A5F7ZKW1-S144	0.731907	0.516908	0.649458	0.632758	0.20443	0.130284	0.156497	0.163737	0.258768	0.0021047	S	0.998215	A0A5F7ZKW1	144		CDC42EP1	RLPRSEKPHDRDRDGSFPSEPGLRRSDSLLS
F7H1D7-S373	3.43475	7.21361	4.7939	5.14742	10.3272	13.1893	16.9261	13.4809	2.61896	0.0195075	S	0.993981	F7H1D7	373		RALGAPA2	DKSHSNSSTLSDRRLSNSSLCSIEEEHRMVY
F7H1D7-S379	0.189944	0.213954	0.171945	0.191948	1.10706	0.953102	1.62369	1.22795	6.39733	0.00698578	S	0.999228	F7H1D7	379		RALGAPA2	SSTLSDRRLSNSSLCSIEEEHRMVYEMVQRI
F7H1D7-S486	0.162959	0.230825	0.240203	0.211329	0.375908	0.532226	0.646933	0.518356	2.45284	0.0202296	S	0.99994	F7H1D7	486		RALGAPA2	ESSGHKRSSSWGRTYSFTSAMSRGCVTEEEN
H9YYR9-S166	1.93746	2.8048	1.69209	2.14478	8.6603	7.40675	8.10714	8.05806	3.75705	0.000282352	S	0.988289	H9YYR9	166		VAPA	NASKQDGPMPKPHSVSLNDTETRKLMEECKR
A0A5F8A4R1-S811	4.65133	4.57727	5.7346	4.98773	2.12932	0.101145	0.33723	0.8559	0.171601	0.00508493	S	0.999984	A0A5F8A4R1	811		GAK	DWQEEKEAETGAANASPKESESALMEDRDES
A0A5F8A4R1-S834	0.832012	0.634219	0.844362	0.770198	0.0791427	0.144543	0.215608	0.146431	0.190122	0.00136922	S	0.999962	A0A5F8A4R1	834		GAK	LMEDRDESEVSDEGGSPVSSEGQEPRADPEP
F6Q9M3-S35	0.0381303	0.102512	0.0528147	0.0644856	0.148377	0.270149	0.242951	0.220492	3.41924	0.0201454	S	0.999995	F6Q9M3	35		MS4A1	PIAMQPGPKPLLRRMSSLVGPTQSFFMRESK
A0A5F7ZN13-S880	6.32237	5.66129	6.20413	6.06259	3.86153	4.67256	4.48691	4.34033	0.71592	0.00568137	S	0.963867	A0A5F7ZN13	880		ARHGEF2	SDPDTGSEEEGSSRLSPPHSPRDFTRMQDIP
A0A5F7ZN13-S569	2.41641	3.99666	2.3729	2.92866	6.62246	7.80378	7.0043	7.14351	2.43918	0.00271355	S	1	A0A5F7ZN13	569		ARHGEF2	GMALPTLPRGLFRSESLESPRGERLLQDAIR
F6XTA5-S173	3.65225	3.4929	0.0603959	2.40185	14.0634	14.0059	29.7831	19.2841	8.02887	0.0348898	S	1	F6XTA5	173		EPHX1	YKIIPLLTDPKNHGLSDEHVFEVICPSIPGY
A0A5F8ARD8-S1022	45.7498	55.9839	21.1051	40.9463	112.051	210.089	158.998	160.379	3.91682	0.0166461	S	0.999999	A0A5F8ARD8	1022	Phospholipid-transporting ATPase	ATP11C	VRRRSARRNLSCRRASDSLSARPSVRPLLLR
F6ZRJ0-S1228	4.09323	4.05876	3.40472	3.85224	2.64056	1.2824	0.26622	1.3964	0.36249	0.0273987	S	1	F6ZRJ0	1228		SOS1	PPQTPSPHGTRRHLPSPPLTQEVDLHSIAGP
A0A5F7ZP43-S274	29.7465	41.0222	35.4801	35.4162	16.0799	21.8372	21.7053	19.8741	0.561158	0.0145536	S	1	A0A5F7ZP43	274		PALM3	LEAAASREGEDVPRGSPEGDGQGGSGGEEGS
A0A5F8A609-S428	0.0675205	0.168326	0.113945	0.116597	0.584401	0.234611	0.576458	0.465157	3.98943	0.0427679	S	1	A0A5F8A609	428			ATYSEALPGWMRNNLSLGDALAKWEECQRQL
A0A5F7ZPX0-S78	2.815	9.21698	4.51648	5.51615	17.8784	22.5689	21.8063	20.7512	3.76189	0.00317213	S	1	A0A5F7ZPX0	78		UQCRC1	QSSQPTCTGTKNRPGSALEKEVESMGAHLNA
A0A5F8A4X3-S1908	0.0591092	0.149713	0.0833194	0.0973807	1.17976	1.60975	1.8721	1.55387	15.9567	0.00202113	S	0.976544	A0A5F8A4X3	1908		DMXL1	RASSFLDTSKDSSPSSPLKLDAREDKSSAID
A0A5F8A4X3-S1830	0.148328	0.295392	0.105621	0.183114	0.355219	0.511671	0.669652	0.512181	2.79706	0.0375525	S	0.955949	A0A5F8A4X3	1830		DMXL1	NYLRTHPLLLRRHFGSSDTFSTHMSLTGKSG
F6VUB3-S1230	0.0679385	0.191954	0.0780374	0.112643	0.597107	0.246488	0.61982	0.487805	4.33054	0.042005	S	1	F6VUB3	1230		DYNC1H1	EGEWGAFNDIMRRKDSAIQQQVANLQMKIVQ
A0A5F7ZQ03-S356	0.87645	1.28575	0.560004	0.907402	0.113011	0.127405	0.247445	0.16262	0.179215	0.0254785	S	0.855647	A0A5F7ZQ03	356		RHBDF2	GLGVVGNWLNRSYRRSISSTVQRQLESFDSH
A0A5F7ZQ03-S61	0.286577	0.411811	0.122052	0.27348	0.889294	1.67804	1.17896	1.24877	4.5662	0.0164251	S	0.999994	A0A5F7ZQ03	61		RHBDF2	SMLPERKNPAYLKSVSLQEPRSRWQESSEKR
A0A5F8AK04-S172	1.97489	2.25816	1.40386	1.87897	2.84873	5.04144	5.02038	4.30352	2.29036	0.0344985	S	0.999992	A0A5F8AK04	172	Arginyl-tRNA--protein transferase 1	ATE1	NSKKEEPHELLQSQDSVGEKLGSGEPSHSVK
F7G8E9-S384	24.9726	19.4104	19.3565	21.2465	34.3694	34.8008	40.4731	36.5478	1.72018	0.00483919	S	0.999581	F7G8E9	384		LIMD1	GPKPGCTDLGTGPKLSPTSLVHPVMSTLPEL
A0A5F7ZQH0-S537	0.71884	1.69493	0.784955	1.06624	0.145749	0.176827	0.184791	0.169123	0.158615	0.0465531	S	0.999272	A0A5F7ZQH0	537		CEP164	WKEAEKPGEDSAASLSPQLSLQRRFTEPVAP
A0A5F7ZQH0-S490	0.683453	0.779353	0.803636	0.755481	0.610468	0.29188	0.428123	0.44349	0.58703	0.0347995	S	1	A0A5F7ZQH0	490		CEP164	MEGPDSAALPGLTRLSPPLPHEERAQSPPRS
F6SZ70-S138	0.786757	2.237	1.71864	1.5808	0.134538	0.166692	0.198857	0.166696	0.10545	0.029113	S	1	F6SZ70	138	Sulfotransferase	SULT1A2	VKVVYVARNPKDVAVSYYHFHRMEKTHPEPG
A0A5F7ZQK7-S2046	12.6837	13.4019	10.5114	12.199	18.9256	21.5254	29.5737	23.3416	1.9134	0.0284274	S	1	A0A5F7ZQK7	2046	Ubiquitin carboxyl-terminal hydrolase	USP24	WNAYMLFYQRVSDQNSPVLPKKSRVSVVRQE
A0A5F7ZRF0-S304	0.559481	0.86191	0.928175	0.783189	0.235866	0.355593	0.20313	0.264863	0.338186	0.0133843	S	1	A0A5F7ZRF0	304		NOL8	ETAKKRNSISDDDIDSEDELRMMIAKEENLQ
A0A5F7ZRJ4-S56	0.0618354	0.098818	0.06351	0.0747211	0.188687	0.12843	0.153211	0.156776	2.09815	0.0180986	S	0.938929	A0A5F7ZRJ4	56			FLPRDYLATYYSFDGSPSPEAEILKFNLECL
A0A5F7ZRN8-S978	11.9194	8.20603	12.9127	11.0127	1.02051	3.84628	4.91062	3.25914	0.295943	0.0136335	S	0.999891	A0A5F7ZRN8	978		LMO7	KRENSVTTEIQLPSQSPVEEQRPTSLSSLRS
A0A5F7ZRN8-S1099	26.6195	18.4006	32.8648	25.9616	8.32436	0.350424	6.91006	5.19495	0.200101	0.0128797	S	0.999672	A0A5F7ZRN8	1099		LMO7	QREVAATEEDATRQPSPTSPFSSLSQGQAAT
A0A5F7ZRX1-S447	0.298581	0.432705	0.328368	0.353218	0.658077	1.09386	1.09465	0.948863	2.68634	0.0168831	S	1	A0A5F7ZRX1	447		TAF6L	PQLTASAMVSPQGDESPRGSGGGGPTSASGP
F7DEQ8-S613	0.121515	0.18038	0.0893218	0.130406	0.240195	0.267032	0.41897	0.308732	2.36747	0.0445863	S	1	F7DEQ8	613	Phospholipid-transporting ATPase	ATP10D	VVSAPNQCRQKIRHPSLGGLPIKSLEEIKSL
A0A5F7ZSF0-S473	9.41305	8.96412	9.15507	9.17741	3.79679	3.26778	5.64267	4.23575	0.46154	0.00250382	S	0.999633	A0A5F7ZSF0	473		RSF1	EPIETKFYETKEESYSPSKDRNIIMEGNGTE
A0A5F7ZSF0-S622	2.645	2.69524	1.61472	2.31832	0.199732	0.147761	0.319867	0.222453	0.0959544	0.0041518	S	0.999997	A0A5F7ZSF0	622		RSF1	PEEVPKSTLESEKPGSPEAAETSPPSNMIDH
A0A5F7ZUQ9-S121	2.05887	2.04099	1.80696	1.96894	8.53452	6.14586	10.2319	8.30408	4.21754	0.00595327	S	1	A0A5F7ZUQ9	121		UTP18	LLRRLRGPRVQGHEDSGDSEVENEAKGNFPP
A0A5F7ZUQ9-S124	2.06506	2.52828	1.226	1.93978	7.22476	3.89281	8.33714	6.4849	3.34312	0.0306946	S	1	A0A5F7ZUQ9	124		UTP18	RLRGPRVQGHEDSGDSEVENEAKGNFPPQKK
A0A5F7ZT10-S1637	0.539215	2.25118	0.0947605	0.961719	4.02957	6.29104	4.85303	5.05788	5.25921	0.0117411	S	0.99999	A0A5F7ZT10	1637			HEAGASLHQGRMRTASELLLDRRLRIPELEE
A0A5F7ZTS6-S217	9.88533	8.154	8.23176	8.75703	3.09972	3.22928	1.68255	2.67052	0.304957	0.00126086	S	0.950836	A0A5F7ZTS6	217		LOC719658	SGKTVIRLPSGSGAASPTPGSAVDIRAGAIS
A0A5F7ZTS6-S4804	1.91351	1.63947	0.752031	1.435	0.426861	0.326921	0.0906363	0.281473	0.196148	0.03401	S	1	A0A5F7ZTS6	4804		LOC719658	KGPKVEAPSLDVHMDSPDINIEGPDVKIPKF
F6S5H4-S537	9.85947	5.45292	6.81537	7.37592	0.113246	3.56593	0.291817	1.32366	0.179458	0.0244498	S	1	F6S5H4	537		PCM1	NENRKDEETEESEYDSEHENSEPVTNIRNPQ
F6S5H4-S1784	0.473946	0.609837	1.11391	0.732565	0.139096	0.218551	0.205291	0.187646	0.256149	0.0499614	S	0.991855	F6S5H4	1784		PCM1	QTQTSEVYDGPKNIRSDISDQEEDEESEGCP
F6S5H4-S1795	1.10749	0.685647	2.02727	1.27347	0.0618021	0.10556	0.257653	0.141672	0.111249	0.0475419	S	1	F6S5H4	1795		PCM1	KNIRSDISDQEEDEESEGCPVSINLSKAETQ
F6S5H4-S872	1.02412	0.682948	1.72558	1.14422	0.161976	0.15847	0.312709	0.211052	0.18445	0.0399575	S	1	F6S5H4	872		PCM1	AETASPVAVSLRSDGSENLCTPQQSRTEKTM
F7EJ77-S536	0.851407	1.13745	0.794761	0.927872	2.80291	5.63809	4.0905	4.17717	4.50188	0.0170779	S	1	F7EJ77	536		UNC93B1	PQHKVRGYRYLEEDNSDESDAEGEHGDGAEE
A0A5F7ZW02-S328	0.10788	0.0785442	1.01729	0.401236	1.8318	1.24099	1.36004	1.47761	3.68265	0.0393749	S	0.993509	A0A5F7ZW02	328			ERLHNENAEMDSDSSSSGTETDLHGSLRV__
A0A5F7ZW02-S329	0.0578124	0.260601	1.50607	0.60816	2.95573	2.31354	3.44316	2.90414	4.77529	0.0147255	S	0.895944	A0A5F7ZW02	329			RLHNENAEMDSDSSSSGTETDLHGSLRV___
A0A5F7ZW42-S3	0.286134	0.0630558	0.0632254	0.137472	0.451875	0.498677	0.715707	0.55542	4.04024	0.0191907	S	1	A0A5F7ZW42	3			_____________MHSPAVLVTSRRLQNAHT
A0A5F8ARG8-S245	1.65348	3.00253	2.11473	2.25691	8.28352	7.1834	8.65277	8.0399	3.56234	0.000618726	S	1	A0A5F8ARG8	245		INPP5D	LPSLESLQRLFDQQLSPGLRPRPQVPGEANP
F6R8Z2-S728	1.62877	0.786249	1.8575	1.42417	0.149835	0.645728	0.280187	0.358583	0.251784	0.0408616	S	0.985394	F6R8Z2	728		CEP170	GGDKKESSKSLVRQGSFTIEKPSPNIPIELI
F6R8Z2-S246	0.55305	0.822673	0.580918	0.652214	1.41948	2.61913	1.72004	1.91955	2.94314	0.0267465	S	1	F6R8Z2	246		CEP170	NPPQMLWERTEEDSKSIKSDVPVYLKRLKGN
F6R8Z2-S249	0.989894	1.4239	1.03275	1.14885	2.2275	3.55663	3.42651	3.07021	2.67243	0.0124694	S	1	F6R8Z2	249		CEP170	QMLWERTEEDSKSIKSDVPVYLKRLKGNKHD
A0A5F7ZWV9-S376	0.0680583	0.074975	0.280643	0.141225	0.493551	0.509681	0.915052	0.639428	4.52772	0.0321536	S	0.898427	A0A5F7ZWV9	376		GIGYF1	KEPPVAEDDIRGIQLSPGVGSPAGPPGDLED
A0A5F7ZWV9-S508	0.27089	0.229201	0.236181	0.245424	0.592625	0.324114	0.547513	0.488084	1.98874	0.0446282	S	1	A0A5F7ZWV9	508		GIGYF1	EVIKMWGRVPFAPGPSPPPLLGNMDQERLKK
F6QN54-S582	1.45068	1.0218	0.982643	1.15171	2.31344	2.16604	2.93269	2.47072	2.14527	0.00907825	S	1	F6QN54	582		BICD2	TSPGGRTSPEGRGRRSPILLPKGLLAPEAGR
F7CX13-S691	0.155909	0.177008	0.104976	0.145964	2.76606	4.12931	1.95494	2.9501	20.2111	0.0115319	S	0.92298	F7CX13	691		ZNF592	APSSSPKHGLTSGSASPPPPALPLYPDPVRL
F7CX13-S334	2.7888	3.66399	3.32613	3.25964	1.77901	0.412152	1.8908	1.36066	0.417425	0.0244298	S	0.999999	F7CX13	334		ZNF592	SKGSPKMPKSPKSPRSPLEATRKSIKPSDSP
F7CX13-S573	0.298949	0.354517	0.209562	0.287676	1.78328	1.76389	2.78197	2.10972	7.33365	0.00577772	S	0.997712	F7CX13	573		ZNF592	VLHSSNPVPLYAPNLSPPADSRIHVPASGYC
H9H3Z7-S11	0.113259	0.458516	0.271846	0.281207	1.76621	2.128	1.78199	1.89207	6.72837	0.000478879	S	1	H9H3Z7	11			_____MPLAKDLLHPSPEEEKRKHKKKRLVQ
A0A5F7ZYV0-S538	3.73255	3.42383	3.47529	3.54389	0.237927	1.81531	0.211684	0.754972	0.213035	0.00662165	S	0.994392	A0A5F7ZYV0	538			QLRWLREHLPPPSSASPPRVLPESQEAQKLA
A0A5F7ZZS5-S385	1.2146	1.3156	0.854382	1.1282	0.133821	0.145394	0.400709	0.226641	0.200888	0.00543953	S	0.852208	A0A5F7ZZS5	385			ACDGVVHTPAEPTGESR______________
A0A5F8A057-S4520	0.719997	1.38444	0.394668	0.833037	3.4516	5.698	3.3147	4.15476	4.98749	0.0158263	S	1	A0A5F8A057	4520		PLEC	LRLLEAAAQSSKGYYSPYSVSGSGSTAGSRT
A0A5F8A057-S910	0.683113	1.1866	0.790323	0.886679	1.84788	3.91282	2.72102	2.82724	3.18857	0.0348007	S	0.999995	A0A5F8A057	910		PLEC	AWQSLRRDVQLIRSWSLATFRTLKPEEQRQA
A0A5F8A057-S21	1.59236	2.83293	3.19321	2.5395	6.48701	6.99878	6.36387	6.61655	2.60545	0.0014541	S	0.999982	A0A5F8A057	21			LRVPEPQGLGRKRTSSEDNLYLAVLRASEGK
A0A5F8A0E7-S277	2.03491	2.32128	2.2946	2.21693	0.276305	0.124535	0.240449	0.213763	0.096423	3.99177e-05	S	0.997175	A0A5F8A0E7	277		SIN3A	ASQQTPPLPPYASPRSPPVQPHTPVTISLGT
A0A5F8A138-S49	1.70118	2.3278	1.27216	1.76705	4.39283	5.3838	8.97289	6.24984	3.53688	0.034625	S	1	A0A5F8A138	49		ABCG8	LAQFKMPWTSASRRNSCELGIQNLSFKVRSG
F6TL46-S83	0.530437	0.76316	0.412325	0.568641	0.224315	0.214754	0.102598	0.180556	0.317522	0.0244296	S	1	F6TL46	83		LIMA1	EADQEEQIHPRSRFRSPPEALVQGRYPHIKD
A0A5F8A1Q5-S418	1.23917	1.67686	1.84032	1.58545	0.145291	0.802887	0.179645	0.375941	0.237119	0.0123083	S	1	A0A5F8A1Q5	418		POM121	SGPSSSPFSSPASSRSQTPERPAKKIREEEL
F7HPQ2-S835	0.130124	0.103985	0.0835259	0.105878	0.305277	0.270487	0.242712	0.272825	2.57678	0.00178163	S	0.999997	F7HPQ2	835		UBA1	SVDDSRLEELKATLPSPDKLPGFKMYPIDFE
F7HPQ2-S820	0.662942	0.0830402	0.325956	0.357313	0.74981	0.987198	1.04897	0.92866	2.59901	0.0404534	S	0.999734	F7HPQ2	820		UBA1	VKIHVSDQELQSANASVDDSRLEELKATLPS
A0A5F8A202-S522	0.287808	0.722608	0.428114	0.47951	1.21352	1.31253	1.32889	1.28498	2.67978	0.0037616	S	0.977014	A0A5F8A202	522		SUGP2	MIPPTKPEIQAKAPSSLSDAVPQRADHKVAD
A0A5F8A218-S159	0.230848	0.331553	0.319071	0.293824	0.656526	0.694388	1.19323	0.848048	2.88625	0.0344386	S	1	A0A5F8A218	159		ENOX2	ERHRRRMEEERLRPPSPPPVVHYSDHECSIV
F7D6L4-S694	2.38089	1.97066	0.994811	1.78212	4.20714	4.93547	3.67801	4.27354	2.39801	0.0105397	S	0.999856	F7D6L4	694		VPS13C	QLNSKDQGLQKTTNSSLEEIMDKAYDKFDVE
A0A5F8A2W0-S222	0.80132	0.0971455	0.419805	0.439423	0.958872	1.26414	1.41513	1.21271	2.75978	0.0337886	S	0.946743	A0A5F8A2W0	222		NUMBL	AAPTVAPGPAQPGHVSPTPATTSPGEKGEAG
A0A5F8A5Q5-S88	8.69917	7.1012	9.9023	8.56756	3.94263	4.64499	1.52838	3.372	0.393578	0.0139804	S	0.997372	A0A5F8A5Q5	88		LRRFIP1	AATLASLGGTSSRRGSGDTSISIDTEASIRE
G7MKG3-S246	0.205766	0.165586	0.11647	0.162607	4.08976	2.43441	5.29301	3.93906	24.2244	0.0103766	S	0.8542	G7MKG3	246		EGK_12243	VKVSVVEPGNFIAATSLYSPESIQAIAKKMW
G7MKG3-S228	0.0697309	0.120421	0.0571324	0.0824282	0.440222	0.357128	0.292339	0.36323	4.40662	0.00393324	S	1	G7MKG3	228		EGK_12243	FGVEAFSDCLRYEMHSLGVKVSVVEPGNFIA
A0A5F8A314-S416	0.664949	0.801985	0.144073	0.537002	1.72765	1.19144	2.30647	1.74185	3.24366	0.033631	S	0.995312	A0A5F8A314	416			EIQRFLRKHLIPDMTSPL_____________
F6R7X5-S407	7.12443	11.8008	6.73399	8.55309	14.785	20.582	16.0679	17.145	2.00454	0.0230407	S	0.996411	F6R7X5	407		LMNB2	RKLLEGEEERLKLSPSPSSRVTVSRASSSRS
A0A5F8AQQ8-S493	2.26799	1.91233	2.27463	2.15165	1.44905	0.427239	0.0662006	0.647497	0.30093	0.0251345	S	1	A0A5F8AQQ8	493		NCOA2	NPGQPTSMLSPRHRMSPGVAGSPRIPPSQFS
A0A5F8AQQ8-S565	0.44433	0.33272	0.386816	0.387955	0.132611	0.180386	0.295427	0.202808	0.522762	0.0332845	S	0.999998	A0A5F8AQQ8	565		NCOA2	SSLASPDLKMGNLQNSPVNMNPPPLSKMGSL
A0A5F8A3N5-S344	0.151619	0.0684869	0.102313	0.107473	0.574142	0.892437	0.875561	0.780713	7.26427	0.00316848	S	0.999194	A0A5F8A3N5	344		HADHA	VFKGLNDKVKKKALTSFERDSIFSNLTGQLD
A0A5F8A848-S254	2.12243	2.09108	1.4881	1.90053	2.887	2.59866	3.73111	3.07226	1.61652	0.0420843	S	1	A0A5F8A848	254			KVVIGMDVAASEFFRSGKYDLDFKSPDDPSR
F6TYC4-S229	10.1256	9.53673	6.46609	8.70946	4.09061	3.33909	0.660976	2.69689	0.309651	0.0174634	S	0.888184	F6TYC4	229		TOR1AIP1	VNFSEEGETEEDDQDSSQSSVTTVKARSRDS
A0A5F8AHR4-S1327	1.64796	2.11612	1.2348	1.66629	6.75137	7.42478	7.13126	7.10247	4.26243	7.09619e-05	S	0.81633	A0A5F8AHR4	1327			LPPRRDSTEAPKPKSSPEQPTGQGRIRAGTQ
A0A5F8A585-S177	1.01637	1.28655	0.817521	1.04015	0.396141	0.478796	0.276159	0.383699	0.368889	0.0114009	S	0.999806	A0A5F8A585	177		SQSTM1	KIALESEGRPEEQMESDNCSGGDDDWTHLSS
A0A5F8AEZ3-S530	0.651196	0.544195	0.51424	0.569877	1.20144	0.791976	1.32607	1.10649	1.94164	0.0322451	S	0.974039	A0A5F8AEZ3	530		LATS1	ENVDSGDKEKKQITTSPITVRKTKKDEERRE
A0A5F8A5U2-S660	0.0702848	0.168853	0.144395	0.127844	0.565221	0.834273	0.66638	0.688624	5.38643	0.00260181	S	0.983279	A0A5F8A5U2	660	Interferon-induced GTP-binding protein Mx2	MX2	LQKAMMQILQEKNRYSWLLQEQSETATKRRM
A0A5F8A639-S46	0.544074	0.344686	0.508643	0.465801	0.310605	0.160221	0.0922688	0.187698	0.402958	0.0354457	S	0.998976	A0A5F8A639	46		EGK_00648	SWIPPGEKEHGQESLSDELQETHPKKPWQKV
A0A5F8A647-S238	0.265201	0.496312	0.349755	0.370423	0.168098	0.0983327	0.15208	0.139503	0.376606	0.0309424	S	1	A0A5F8A647	238			AELEESHRHLLEAPESPLCIQREGHVSDRRC
A0A5F8AK44-S478	0.838273	1.60893	0.977633	1.14161	0.403327	0.15221	0.182952	0.246163	0.215627	0.0231123	S	0.998168	A0A5F8AK44	478		ILF3	LQDMGLPTGAEGRDSSKGEDSAEETEAKPAV
A0A5F8A7Z1-S422	0.993501	0.552165	0.576423	0.707363	0.130551	0.410351	0.0943202	0.211741	0.299338	0.0469411	S	1	A0A5F8A7Z1	422		AKAP11	ALPANVRKPTPRKPESPYGNLCDAPDSPRPV
A0A5F8A7Z1-S1229	1.43401	1.01681	1.41252	1.28778	0.167842	0.673635	0.207787	0.349755	0.271595	0.0113856	S	1	A0A5F8A7Z1	1229		AKAP11	ASHLDNKIIQEPKVKSPCLNVQSQRSVSPTF
A0A5F8A8A2-S307	0.1247	0.163101	0.0373596	0.108387	0.387675	0.409464	0.578441	0.458527	4.23047	0.0078023	S	0.989017	A0A5F8A8A2	307			DSDKNQLATANKIITSVLEKEASKMQQSGHP
H9ESN9-S77	1.45408	1.35082	1.66403	1.48964	0.335925	0.405672	1.17472	0.638772	0.428808	0.0401357	S	0.997914	H9ESN9	77		SAP30BP	EEEEDENSRQSEDDDSETEKPEADDPKDNTE
A0A5F8AIV3-S238	1.75896	2.71674	1.42791	1.96787	4.30845	6.59303	6.78534	5.89561	2.99594	0.0113245	S	1	A0A5F8AIV3	238		LOC721820	SLFPRHMEPELAGRDSPIRAEMPGNLQHYGR
A0A5F8A9U6-S18	6.92164	9.03366	7.21326	7.72285	15.764	23.5123	21.4398	20.2387	2.62062	0.00653064	S	0.999771	A0A5F8A9U6	18			QSRHRAEAPPLEREDSGTFSLGKMITAKPGK
A0A5F8AA33-S383	1.25435	1.41235	0.719178	1.12862	0.564524	0.464674	0.432644	0.487281	0.431747	0.0397696	S	1	A0A5F8AA33	383	Ubiquitin carboxyl-terminal hydrolase 16	USP16	NDKNLKKTMEDEDQDSEEEKDNDSYIKERSD
F7CL60-S293	1.46272	2.21058	1.5347	1.736	3.55547	3.09178	4.60677	3.75134	2.16091	0.0165277	S	0.997931	F7CL60	293		MBD1	MAARRRPGAQPLPPPSPSQSPEPTEPHPRAL
A0A5F8AAW7-S104	0.195937	0.30931	0.0805139	0.195254	0.632181	0.785799	1.20318	0.873719	4.47479	0.0206757	S	0.995524	A0A5F8AAW7	104		VDAC2	DQICQGLKLTFDTTFSPNTGKKSGKIKSSYK
F6SL85-S223	1.26503	1.25579	1.75951	1.42678	0.101961	0.737708	0.313658	0.384443	0.269448	0.0140837	S	0.808266	F6SL85	223		ARHGAP12	RIHQDSESGDELSSSSTEQIRATTPPNQGRP
A0A5F8ABY9-S1423	14.2196	10.5692	19.7781	14.8556	3.91232	4.29031	9.25075	5.81779	0.391622	0.0468618	S	1	A0A5F8ABY9	1423		DIDO1	VDDLPNRMCADLRRNSVDRPAEPVAGAATPS
A0A5F8ACS0-S113	0.128824	0.22386	0.0712427	0.141309	0.375571	0.321453	0.257763	0.318262	2.25225	0.0342389	S	1	A0A5F8ACS0	113			SEPRKGSLLPPDGDGSPVLPDKRNGIFPAAA
F7FFI7-S596	1.52084	1.48371	0.993165	1.33257	0.112481	0.513776	0.199342	0.2752	0.206518	0.00721132	S	0.954372	F7FFI7	596		ATXN2L	KEKEVDGLLTSEPMGSPVSSKTESVSDKEDK
A0A5F8ADA6-S251	0.0997108	0.20602	0.0874065	0.131046	0.401278	0.69355	0.788295	0.627708	4.78999	0.015381	S	1	A0A5F8ADA6	251		TRIM21	LERSESWNLKGLDIASPELRSVCHVPGLKKM
A0A5F8ADH6-S699	0.280547	0.174868	0.0896552	0.18169	0.536792	0.53646	1.0035	0.69225	3.81006	0.0365063	S	0.877184	A0A5F8ADH6	699		RHPN2	SFLSWGTNKNRQKSASTLCLPSVGVARPQVK
F6ULL5-S169	0.0789615	0.10658	0.013005	0.0661823	0.216411	0.333264	0.175455	0.24171	3.65219	0.0328514	S	0.985917	F6ULL5	169	Arginase	ARG1	KIPDVPGFSWVTPCISAKDIVYIGLRDVDPG
A0A5F8AEI1-S87	0.93484	0.276043	0.0821696	0.431017	1.55406	3.79347	3.37902	2.90885	6.7488	0.0279758	S	1	A0A5F8AEI1	87		PRPF4B	KHKHKKHKRKEVIDASDKEGMSPAKRTKLDD
A0A5F8AEI1-S277	12.8579	12.4401	9.73696	11.6783	2.6195	8.95938	0.378848	3.98591	0.341309	0.0489168	S	1	A0A5F8AEI1	277		PRPF4B	KVKIEDKSKSKDRKKSPIVNESRSRDRCKKS
A0A5F8AEI1-S328	5.99422	12.5167	9.03911	9.18335	5.19475	0.0888861	0.427618	1.90375	0.207305	0.0437777	S	0.999774	A0A5F8AEI1	328		PRPF4B	KSKRSETDKEKKPIKSPSKDASSGKENRSPS
A0A5F8AEI1-S569	0.649583	0.864232	0.625953	0.713256	0.192817	0.128727	0.10834	0.143295	0.200902	0.00204742	S	0.812318	A0A5F8AEI1	569		PRPF4B	YLAEDSNMSVPSEPSSPQSSTRTRSPSPDDI
F7GST0-S445	0.537174	0.532267	0.56611	0.545183	1.12061	0.816381	0.967371	0.968121	1.77577	0.00876712	S	0.979816	F7GST0	445		HSP90AB1	YEAFSKNLKLGIHEDSTNRRRLSELLRYHTS
A0A5F8AFD8-S297	8.84276	20.0382	14.2826	14.3879	0.0737424	5.32924	0.227595	1.87686	0.130447	0.0269277	S	0.999955	A0A5F8AFD8	297		SEC62	DEEGKVGPGNHGTEGSGGERHSDTDSDRRED
A0A5F8AGW7-S97	2.91286	2.04739	1.47758	2.14594	7.09599	21.4545	19.5269	16.0258	7.46795	0.0372342	S	0.999998	A0A5F8AGW7	97		RBM39	SRSRSRDRRFRGRYRSPYSGPKFNSAIRGKI
A0A5F8AH47-S239	1.43428	1.80392	0.676513	1.3049	3.2006	4.31299	6.58246	4.69869	3.60079	0.0318154	S	1	A0A5F8AH47	239		PRPSAP1	GEAQCTELDMDDGRHSPPMVKNATVHPGLEL
A0A5F8AHQ0-S859	0.0899007	0.0924549	0.0914968	0.0912841	0.685667	0.8666	0.786593	0.77962	8.54059	0.000193257	S	0.788665	A0A5F8AHQ0	859		GTF3C2	QLESRAHFNAMFQPSSPTRRPGFSPTSHRLL
A0A5F8AHQ0-S867	0.474477	1.50532	0.843503	0.941101	2.14626	1.84811	2.64024	2.21154	2.34994	0.0287145	S	0.999075	A0A5F8AHQ0	867		GTF3C2	NAMFQPSSPTRRPGFSPTSHRLLPTP_____
A0A5F8AHU2-S44	0.0946	0.189095	0.0716602	0.118452	0.736364	0.458311	0.772943	0.655872	5.53705	0.0070457	S	0.985172	A0A5F8AHU2	44		EARS2	LGTGPGVAVRVRFAPSPTGFLHLGGLRTALY
A0A5F8AHW3-S18	0.100321	1.10992	0.0639232	0.424722	2.37463	2.67753	1.65716	2.23644	5.26565	0.0166396	S	0.999992	A0A5F8AHW3	18			EKRHTADSEAQRLPDSFKDSPSKGLGPCGWI
A0A5F8AI81-S1646	0.059167	0.0547591	0.0523938	0.05544	0.199728	0.171875	0.372382	0.247995	4.47322	0.0373302	S	0.999802	A0A5F8AI81	1646			TQRPFHGISTVSLPNSLQEVVDPLGKRPNPP
A0A5F8AIA4-S359	0.169547	0.23773	0.130266	0.179181	0.52575	0.590611	0.549794	0.555385	3.09958	0.000508435	S	1	A0A5F8AIA4	359	Flotillin-1	FLOT1	KVTGEVLDILTRLPESVERLTGVSISQVNHK
F6PK02-S202	5.74113	6.12422	5.6495	5.83828	1.20083	2.58482	3.75636	2.514	0.430606	0.0115446	S	0.999348	F6PK02	202		AKT1S1	SVPVWGFKEKRTEARSSDEENGPPSSPDLDR
A0A5F8AII3-S751	0.145353	0.119335	0.100383	0.12169	0.184048	0.375345	0.30482	0.288071	2.36725	0.0440784	S	1	A0A5F8AII3	751		AGL	AQVAVGILRNHLTQFSPHFKSGSLAVDNSDP
A0A5F8AMM1-S1698	1.77726	1.95259	2.41649	2.04878	3.05704	3.67133	2.8635	3.19729	1.56058	0.0205946	S	1	A0A5F8AMM1	1698		BAZ2A	EGDGRRRRVLLRGRESPAAGPQYSEEGQSPS
A0A5F8AJA9-S164	17.5569	27.9153	14.5668	20.013	7.76389	4.15211	0.419125	4.11171	0.205452	0.0253016	S	0.981558	A0A5F8AJA9	164		TRAPPC12	PGGEGDPGPEPASTPSPTGEVHGDCAPEDAP
F6TBG0-S725	0.686583	0.796679	1.66704	1.0501	0.17086	0.133193	0.234126	0.179393	0.170834	0.0490491	S	0.97342	F6TBG0	725		GAPVD1	QEERLQELESCSGLGSTSDDTDVREVSSRPS
F6TBG0-S893	3.36534	3.12581	3.41731	3.30282	1.93112	1.33056	2.86182	2.04117	0.618007	0.0499963	S	0.999991	F6TBG0	893		GAPVD1	RSRSSDIVSSVRRPMSDPSWNRRPGNEEREL
F6TBG0-S996	0.708769	0.871917	0.667094	0.74926	0.286066	0.175659	0.131174	0.197633	0.263771	0.00207182	S	0.963022	F6TBG0	996		GAPVD1	AEDILDKYRNAIKRTSPSDGAMANYESTEVL
F7F2I1-S353	0.705366	0.396281	0.880578	0.660742	1.67543	1.46295	2.76028	1.96622	2.97578	0.0374823	S	0.998706	F7F2I1	353		ALS2	EEQVKQESMQGKKSSSLVDIREEETEGSSRR
F7F2I1-S1351	3.01888	2.82367	0.0676861	1.97008	22.4728	22.2455	56.2322	33.6502	17.0806	0.0490215	S	0.972496	F7F2I1	1351		ALS2	ERKSFCTGKSDSRSESPEPGYVVTSSGLLLP
F7HIM2-S1256	0.199508	1.15813	0.770712	0.709449	1.70232	3.17251	2.94764	2.60749	3.67538	0.0238919	S	1	F7HIM2	1256		PHIP	YNIIPLYNSMKKKVLSDSEEEEKDADVPGTS
F7HIM2-S1258	0.10686	1.15813	0.770712	0.678566	1.70232	3.17251	2.94764	2.60749	3.84265	0.0248353	S	1	F7HIM2	1258		PHIP	IIPLYNSMKKKVLSDSEEEEKDADVPGTSTR
F7HA37-S172	0.0442187	0.235216	0.125813	0.135082	2.82753	1.23785	4.56788	2.87775	21.3037	0.0465173	S	0.999834	F7HA37	172		GLYAT	GGKPKAINQEMFKLSSMDVNYAHLVNKFWYF
A0A5F8AKW5-S565	12.6782	8.19185	7.21755	9.36254	5.16032	2.9765	0.22712	2.78798	0.29778	0.040702	S	0.994578	A0A5F8AKW5	565			SSLSNASERDQHHLGSPSRLSVGEQPDVTHD
A0A5F8ALX7-S10	0.561802	0.604405	0.607415	0.591207	0.20005	0.285505	0.383218	0.289591	0.48983	0.00535894	S	0.999995	A0A5F8ALX7	10		RNF11	______LKSPTSDDISLLHESQSDRASFGEG
A0A5F8AMM8-S429	1.73949	1.10868	1.42862	1.4256	0.686805	0.671611	0.187762	0.515392	0.361527	0.0205579	S	0.8222	A0A5F8AMM8	429			ELRALEEGDGSVSGSSPRSDISQPASQDGMR
A0A5F8AN38-S227	0.0520777	0.117852	0.0871989	0.0857097	0.724767	0.656046	1.56625	0.982354	11.4614	0.0377415	S	0.788165	A0A5F8AN38	227		GLUD1	KGFIGPGIDVPAPDMSTGEREMSWIADTYAS
A0A5F8ANG9-S615	1.16724	1.99982	1.16666	1.44457	0.141383	0.286887	0.201549	0.20994	0.14533	0.0117219	S	0.999626	A0A5F8ANG9	615	Protein kinase C	PRKCB	QEVIRNIDQSEFEGFSFVNSEFLKPEVKS__
A0A5F8APW1-S711	2.02743	3.54791	3.123	2.89945	6.38484	5.81189	9.54357	7.24677	2.49936	0.0251149	S	0.999994	A0A5F8APW1	711			ADLLLEQQRLDADSDSGDDSDKRSCEESWKL
A0A5F8ARZ4-S454	1.02208	1.33424	1.52926	1.29519	2.45246	1.70828	2.42651	2.19575	1.69531	0.0342233	S	1	A0A5F8ARZ4	454			YEQFSKNIKLGIHEDSQNRKKLSELLRYYTS
A0A5F8ARZ4-S477	0.593692	0.727914	0.499574	0.60706	1.92002	1.3935	2.67315	1.99556	3.28725	0.021183	S	0.999842	A0A5F8ARZ4	477			ELLRYYTSASGDEMVSLKDYCTRMKENQKHI
A0A5F8ASS5-S807	0.991936	2.01068	0.771929	1.25818	5.91003	8.61377	8.96073	7.82818	6.22182	0.00317813	S	1	A0A5F8ASS5	807		MAOA	MGKKKICELYAKVLGSQEALHPVHYEEKNWC
A0A5F8ASZ1-S191	1.03705	0.888819	1.01349	0.979788	1.65252	2.65962	3.38968	2.56727	2.62023	0.0348734	S	0.897308	A0A5F8ASZ1	191		MAGED2	KARKVKHLDGEEDGSSDQSQASGTTGGRRVS
F7HNU4-S1416	0.414659	0.620644	0.773503	0.602935	0.151565	0.166208	0.272698	0.196824	0.326442	0.0214512	S	0.993751	F7HNU4	1416		EGK_20261	MKDMQEQQEREEDSGSDLDYDLSVKKQELIE
A0A5F8ATE1-S39	4.29685	4.94837	2.74065	3.99529	6.33732	9.4888	9.33152	8.38588	2.09894	0.0225785	S	1	A0A5F8ATE1	39		STARD3NL	NIHSINPTQLMARIESYEGREKKGISDVRRT
I0FIH1-S185	7.74644	14.2539	14.8524	12.2842	59.2497	26.8032	53.8145	46.6225	3.79531	0.0288964	S	1	I0FIH1	185		HNRNPUL2	VPGDKAAEEQGDDQDSEKSKPAGSDGERRGV
I0FIH1-S188	0.195801	0.16173	0.170305	0.175945	6.28112	7.20736	9.27506	7.58784	43.1262	0.00111189	S	1	I0FIH1	188		HNRNPUL2	DKAAEEQGDDQDSEKSKPAGSDGERRGVKRQ
I0FIH1-S193	0.998333	1.54421	0.801059	1.11453	5.58818	3.4446	4.72139	4.58472	4.11358	0.00629905	S	1	I0FIH1	193		HNRNPUL2	EQGDDQDSEKSKPAGSDGERRGVKRQRDEKD
A0A5K1TXE9-S1364	0.267202	0.252484	0.271696	0.263794	0.503098	0.454995	0.449532	0.469209	1.77869	0.00033489	S	0.984415	A0A5K1TXE9	1364		SPTAN1	RDLMSWINGIRGLVSSDELAKDVTGAEALLE
A0A5K1TXE9-S1550	0.976896	1.19003	1.43091	1.19928	1.99003	1.61952	2.18306	1.93087	1.61002	0.0256634	S	1	A0A5K1TXE9	1550		SPTAN1	RLKAQMIEKRSKLGESQTLQQFSRDVDEIEA
A0A5K1TXE9-S1217	67.8873	81.0768	86.9985	78.6542	175.724	139.955	244.035	186.571	2.37205	0.0254514	S	1	A0A5K1TXE9	1217		SPTAN1	VATFNSIKELNERWRSLQQLAEERSQLLGSA
A0A5K1UA47-S199	10.3045	8.03323	19.6328	12.6569	0.277701	0.147198	4.85172	1.75887	0.138966	0.0480764	S	1	A0A5K1UA47	199		PROX1	LRGNENEREMAPQSVSPRESYRENKRKQKLP
A0A5K1UA47-S179	6.74007	3.93982	8.11724	6.26571	1.99956	0.923089	0.563295	1.16198	0.185451	0.0172734	S	0.99955	A0A5K1UA47	179		PROX1	AKRARVENIIRGMSHSPSVALRGNENEREMA
F6VAK2-S1529	1.18507	0.614057	1.40185	1.06699	0.322323	0.502609	0.251037	0.358656	0.336137	0.0453545	S	0.997534	F6VAK2	1529		LOC701688	LSDEDDDHHQTLKRGSPTKDIEIQFQRLRIS
A0A5K1V206-S14	44.2975	27.5025	32.5906	34.7969	67.2463	86.9194	71.5333	75.233	2.16206	0.00650249	S	1	A0A5K1V206	14		EGK_06327	__MAAKQPPPLMKKHSQTDLVSRLKTRKILG
A0A5K1V654-S347	0.744973	0.765287	0.624908	0.711723	0.530856	0.113308	0.194094	0.279419	0.392596	0.0329473	S	1	A0A5K1V654	347			NDTKENHFYSSSDSDSEDEEPKKYRIEIKPM
F7GRI9-S90	3.12178	2.50483	1.6699	2.43217	4.75893	6.66434	8.96541	6.79623	2.7943	0.0274948	S	0.997765	F7GRI9	90		STRIP1	PGGKAREFNRNQRKDSEGYSESPDLEFEYAD
Q6GUQ5-S135	0.836299	0.533879	0.313581	0.561253	2.00226	2.56144	3.16361	2.57577	4.58932	0.00541762	S	0.999998	Q6GUQ5	135		CYP2D42	FLARYGPAWREQRRFSVSTLRNLGLGKKSLE
A0A5S7WIK2-S108	4.239	5.27978	5.3476	4.95546	0.04743	3.32513	0.137333	1.16997	0.236096	0.0290459	S	0.982408	A0A5S7WIK2	108	Superoxide dismutase [Cu-Zn]	SOD1	DGVAKVSFEDSVISLSGDHSIIGRTLVVHEK
F7GEX6-S645	1.27619	1.99936	0.956232	1.41059	3.32937	2.77536	3.23654	3.11376	2.20741	0.00848468	S	0.999918	F7GEX6	645			DAVTFALQHPRPVPDSPVSVTRL________
F6PL92-S1042	0.272714	0.410393	0.26169	0.314932	0.167012	0.10028	0.201186	0.156159	0.495851	0.0477482	S	1	F6PL92	1042		SYNPO	FSPPRAPPPPPPRMRSPQPARPGSAAMLGAA
F6PL92-S1028	0.820511	0.71657	0.513975	0.683685	0.195472	0.409104	0.154174	0.252917	0.369931	0.0228178	S	1	F6PL92	1028		SYNPO	SASPRSAGAENLRPFSPPRAPPPPPPRMRSP
F6RUT4-S236	62.9106	75.687	76.0691	71.5556	55.4236	41.0023	38.9753	45.1337	0.630751	0.0172964	S	1	F6RUT4	236		GIGYF2	RLAGSRRDGERWRPHSPDGPRSAGWREHMER
F6PUU7-S352	2.61002	1.46781	0.101785	1.39321	10.765	5.55666	13.4	9.90721	7.11108	0.0243552	S	0.9995	F6PUU7	352		GNAS	AKYFIRDEFLRISTASGDGRHYCYPHFTCAV
F6QCJ2-S587	0.880057	0.665142	1.05486	0.866687	0.0911536	0.379207	0.345194	0.271852	0.313668	0.0147492	S	0.999857	F6QCJ2	587		EIF4ENIF1	QTRAASADYLRPRIPSPIGFTPGPQQLLGDP
F6QE39-S247	0.974378	0.778519	1.018	0.923633	0.175836	0.220817	0.0920698	0.162908	0.176377	0.000777397	S	1	F6QE39	247		HNRNPA2B1	YNGYGGGPGGGNFGGSPGYGGGRGGYGGGGP
F6QE39-S200	0.489918	0.560262	0.704112	0.584764	0.159333	0.199806	0.170322	0.176487	0.301809	0.00313056	S	1	F6QE39	200		HNRNPA2B1	QSSRSGRGGNFGFGDSRGGGGNFGPGPGSNF
F6QHH2-S47	0.180258	0.119987	0.157936	0.152727	0.250095	0.235656	0.221846	0.235866	1.54436	0.0127712	S	0.999994	F6QHH2	47		CTNND1	EERRHVSAQLERVRVSPQDANPLMANGTLTR
F6QN07-S905	0.506366	0.550107	0.639523	0.565332	0.178983	0.141408	0.295096	0.205163	0.362906	0.00402537	S	0.999997	F6QN07	905		ICE1	DTTQNIREVAAVKSISPEVSASRRKLDFNCA
F6QNS3-S550	1.95849	1.23898	1.1449	1.44746	0.10552	0.0715844	0.138037	0.105047	0.0725737	0.00647253	S	0.982582	F6QNS3	550	Palmitoyltransferase	ZDHHC5	GHAPRTSSSSDDSKRSPLGKTPLGRPVAPRF
F6YC28-S301	0.377413	0.570497	0.454182	0.467364	1.5044	3.56907	3.67932	2.9176	6.24266	0.0259766	S	0.992794	F6YC28	301		LOC717601	LQSALSSSTSAEKFPSPHPSPAKLKAAAGH_
F6QV78-S24	0.283514	0.719269	0.114765	0.372516	0.774183	1.46655	1.46156	1.2341	3.31287	0.04198	S	0.877446	F6QV78	24		PAPOLA	GSQQTQPPQKHYGITSPISLAAPKETDCILT
F7GWA9-S252	7.35581	288.348	270.565	188.756	828.964	598.3	1205.09	877.45	4.64859	0.0257195	S	1	F7GWA9	252		HNRNPU	GYFEYIEENKYSRAKSPQPPVEEEDEHFDDT
F6R8Y2-S264	9.58114	27.8616	7.19536	14.8794	123.238	318.868	254.151	232.086	15.5978	0.0199343	S	0.999999	F6R8Y2	264		TRA2B	GWRAAQDRDQIYRRRSPSPYYSRGGYRSRSR
G7N2Q4-S153	6.95839	0.127954	0.0526302	2.37966	27.8882	21.0357	48.6257	32.5165	13.6644	0.0248374	S	0.997507	G7N2Q4	153		PSMF1	IITPIHEQWEKASVSSPHREFPPATAREVDP
F6RHR7-S648	0.757903	0.160156	0.249819	0.389292	1.532	1.19783	1.78377	1.50454	3.8648	0.0114406	S	0.829995	F6RHR7	648		TRMT1	VSADAVPDCPETSNQSPRGPGDAARPGID__
F6RJW4-S526	1.8575	2.44262	2.55441	2.28484	5.4735	3.42494	6.26889	5.05577	2.21274	0.0338748	S	1	F6RJW4	526		KIAA1967	YRVYKMLLSLPEKVVSPPEPEKEEAAKEEAT
F6RKR8-S110	0.168775	0.33782	0.15762	0.221405	0.893747	0.675007	1.42231	0.997021	4.50316	0.0277405	S	0.955733	F6RKR8	110		ARMCX3	RARATRARRAVQKRASPNSDDTILSPQELQK
F6RVU7-S93	0.0587947	1.61637	0.817808	0.83099	2.02887	3.0998	2.15071	2.42646	2.91997	0.0471227	S	0.999993	F6RVU7	93	Anion exchange protein		RRRKDKESDKEDGRESPSYDTPSQRVQFILG
F6RZR0-S79	9.34771	23.4644	7.76581	13.526	33.6779	38.2883	65.2001	45.7221	3.38032	0.0432157	S	1	F6RZR0	79		U2AF2	PLTRGAKEEHGGLIRSPRHEKKKKVRKYWDV
H9EVM1-S166	1.60291	1.27798	1.69767	1.52619	3.70586	4.31462	4.17951	4.06666	2.66459	0.000345123	S	0.999993	H9EVM1	166		BNIP3L	IPPKEFHFRHPKRSVSLSMRKSGAMKKGGIF
F6X1J2-S129	126.612	140.629	160.219	142.487	0.114749	36.0676	0.275699	12.1527	0.0852901	0.00107508	S	1	F6X1J2	129		SCLY	FHANQTSKGHAGGHHSPVEGAKPHFITSLVE
F7F8Q3-S80	0.531845	0.83953	0.727266	0.699547	0.439524	0.141283	0.168505	0.249771	0.357046	0.0264132	S	1	F7F8Q3	80		CCSAP	ESSGAGGPAPRCAPPSPPPPVEQAAQEEAER
F6SE57-S122	1.11021	0.73887	1.04749	0.965524	0.282655	0.530446	0.215117	0.342739	0.354977	0.0140888	S	1	F6SE57	122		BCR	PPPAEEPEARPDGEGSPGKPKPGAARRPGAA
F6SI55-S355	1.1311	0.778896	0.63364	0.84788	0.196919	0.42746	0.261282	0.295221	0.348187	0.0274517	S	0.857508	F6SI55	355		NDRG1	SRSHTSEGTRSRSHTSEGAHLDITPNSGAAG
F6SIE0-S529	0.103254	0.86844	1.15607	0.709254	3.11338	10.0354	8.70924	7.28601	10.2728	0.0373984	S	1	F6SIE0	529	ATP synthase subunit beta		EEAVAKADKLAEEHAS_______________
F6SIV5-S490	0.223732	0.342211	0.346935	0.304293	1.56886	1.00931	2.23897	1.60571	5.27686	0.022003	S	0.999666	F6SIV5	490		CHDH	QEALAPFRGKELQPGSHVQSDKEIDAFVRAK
F6SJ00-S408	28.6999	29.2876	30.7619	29.5831	0.113633	17.1515	4.26589	7.177	0.242604	0.012278	S	0.97317	F6SJ00	408		MIA3	GGEENRGTMDLESSSSEEEKDDDDALVPESR
F6SNY4-S893	0.189044	0.591585	0.221243	0.333957	1.62421	0.796105	1.88426	1.43486	4.29652	0.0354453	S	1	F6SNY4	893		PRKDC	EMMKSYVAWDREKRLSFAVPFREMKPVIFLD
H9YW07-S375	0.292783	0.622177	0.500719	0.471893	0.871252	1.21982	1.49138	1.19415	2.53055	0.0238606	S	1	H9YW07	375		PTK2B	GSLIVHPRKDGEKRNSLPQIPMLNLEARRSH
F6SZC3-S1175	0.141405	1.12217	0.0563078	0.439961	1.85115	4.10593	3.4684	3.14183	7.14114	0.023018	S	1	F6SZC3	1175		2021-09-01	PGLKSRGSRAAGGAPSPPPPVRRASAGPAPG
F6T137-S162	0.0558016	0.102598	0.0511628	0.0698542	1.09197	1.54484	0.953777	1.19686	17.1337	0.00326925	S	1	F6T137	162		TMEM55B	CKRIINLGPVHPGPLSPEPQPMGVRVICGHC
F6T2U4-S285	1.42836	1.18248	0.89611	1.16898	2.4351	1.51669	2.18212	2.04464	1.74907	0.0494286	S	1	F6T2U4	285		PSMD1	EEKTGNAFVGKTPEASPEPKDQTLKMIKILS
F6T3U2-S213	1.21127	1.533	1.17239	1.30555	0.0919053	0.285342	0.163955	0.180401	0.13818	0.0009088	S	1	F6T3U2	213		TAF7	DISSPGMSGHRQGHDSLEHDELREIFNDLSS
F6T4K2-S1652	1.1115	0.856569	1.45661	1.14156	0.126566	0.611166	0.105219	0.280984	0.24614	0.0229999	S	0.996906	F6T4K2	1652		ZNF646	PGQGKAREAPSETPGSPGESVERARGGQVVT
F6T5C3-S15	0.0972813	0.347586	0.282847	0.242572	0.52935	0.678416	1.08067	0.762811	3.14468	0.045225	S	1	F6T5C3	15		APRT	_MADPELQLVERRIRSFPDFPTPGVLFRDIS
F6TPX1-S2	2.27609	3.38049	1.52052	2.39237	0.227878	1.03048	0.213111	0.490491	0.205023	0.0345207	S	1	F6TPX1	2	Na(+)/H(+) exchange regulatory cofactor NHE-RF	SLC9A3R1	______________MSADAAAGAPLPRLCCL
F6TQ14-S151	0.320065	0.181845	0.308256	0.270055	2.02716	2.36845	0.798766	1.73146	6.4115	0.0379193	S	1	F6TQ14	151		CA2	QPDGLAVLGIFLKVGSAKPGLQKVVDVLDSI
F6TQR0-S222	0.466719	0.889974	0.559918	0.63887	1.55221	1.50064	2.28029	1.77771	2.78259	0.0157328	S	0.775991	F6TQR0	222		QDPR	LVETFHDWITGKNRPSSGSLIQVVTTEGRTE
F6TXN0-S28	2.83365	3.57078	4.78309	3.72917	0.0823396	1.15015	0.235158	0.489216	0.131186	0.00794434	S	1	F6TXN0	28		LOC701559	GFKARGTAEDEERDPSPVAGPALPPNYKSSS
F6TXN0-S108	12.8477	10.4263	10.1342	11.1361	4.45088	1.95688	6.57442	4.32739	0.388592	0.0127567	S	1	F6TXN0	108		LOC701559	FFGPALPPGFKKQDDSPPRPIIGPALPPGFI
F6U9P8-S1090	0.602974	0.744359	0.769853	0.705729	0.252161	0.321264	0.440782	0.338069	0.479035	0.00829522	S	0.999321	F6U9P8	1090		BMP2K	RADHNTVLPGRPRQNSLHGSFHSADVLKMDD
F6U9P8-S1012	1.08667	1.60219	0.918083	1.20231	0.320416	0.0656614	0.142126	0.176068	0.146441	0.00943222	S	0.980548	F6U9P8	1012		BMP2K	TPERARRHKKVGRRDSQSSNEFLTISDSKEN
F6U9P8-S1015	0.750825	0.910307	0.490635	0.717256	0.154408	0.320121	0.236747	0.237092	0.330555	0.0216528	S	0.814031	F6U9P8	1015		BMP2K	RARRHKKVGRRDSQSSNEFLTISDSKENISV
F6U9P8-S14	0.868624	0.67596	0.56563	0.703405	2.24885	2.09321	1.87061	2.07089	2.94409	0.000632932	S	0.977903	F6U9P8	14		BMP2K	__MKKFSRMPKSEGGSGGGAAGGGAGGAGAG
F6UCA9-S543	2.21389	3.10808	3.16072	2.82756	0.11741	0.120727	0.343596	0.193911	0.0685788	0.00113537	S	1	F6UCA9	543		RAD21	EKEKEDDEEEEDEDASGGDQDQEERRWNKRT
F7A8J6-S203	2.72925	3.85028	2.16226	2.91393	0.635539	0.136701	1.77794	0.850059	0.291722	0.0410263	S	0.979557	F7A8J6	203		RBM17	AAIPPPVYEEQDRPRSPTGPSNSFLANMGGT
F6UDV1-S143	0.223335	0.361653	0.161157	0.248715	0.848884	0.905489	1.45462	1.06966	4.30076	0.0153104	S	1	F6UDV1	143	Aspartate aminotransferase	GOT2	TVQTISGTGALRIGASFLQRFFKFSRDVFLP
F6UF63-S254	0.498016	0.138125	0.331224	0.322455	1.02895	0.567485	1.12119	0.905873	2.8093	0.043604	S	0.995802	F6UF63	254		MSH6	RRSSRQIKKRRVISDSESDIGGSDVEFKPDT
F6UPF5-S377	5.35125	2.18577	5.09287	4.20996	7.90276	14.9459	11.1335	11.3274	2.69061	0.035209	S	1	F6UPF5	377		LSR	EQAGGGWRARRPRARSVDALDDLTPPSSAES
F6UQF3-S179	0.171506	0.418993	0.0784245	0.222975	1.21079	1.41095	1.33822	1.31999	5.9199	0.000726949	S	0.99976	F6UQF3	179	Kinesin-like protein	KIF12	LEIYNEQVRDLLSLGSPRPLPVRWNKTQGFY
F6UQF3-S6	0.797577	0.124127	0.983574	0.635093	4.54265	4.29089	3.78571	4.20642	6.62332	0.000480861	S	1	F6UQF3	6	Kinesin-like protein	KIF12	__________MEERGSPDGDLARSLEQGPEG
F6UQF3-S14	0.0484623	0.0952152	0.0418237	0.0618337	0.236922	0.341156	0.422382	0.333487	5.39328	0.00846121	S	1	F6UQF3	14	Kinesin-like protein	KIF12	__MEERGSPDGDLARSLEQGPEGPETPIQVV
F6V5Q1-S168	1.59311	1.07571	0.0792254	0.916015	2.74144	2.12276	3.04787	2.63736	2.87916	0.0298151	S	0.985495	F6V5Q1	168		RBM15	FGDVSVKISHLSGSGSGDERVAFVNFRRPED
F6V5Q1-S697	0.443771	0.622028	0.658891	0.574897	1.43411	1.21284	1.90856	1.5185	2.64135	0.0119256	S	0.999999	F6V5Q1	697		RBM15	ERDRKHRTTAPTEGKSPLKKEDRSDGSAPST
F6V6M4-S262	1.48328	1.90844	1.51537	1.6357	4.60825	2.9972	5.83751	4.48099	2.7395	0.026954	S	1	F6V6M4	262	Eukaryotic translation initiation factor 3 subunit F	EIF3F	DTERIGVDLIMKTCFSPNRVIGLSSDLQQVG
F7DUW2-S839	0.492416	0.883067	0.119491	0.498324	1.31442	1.55531	1.93848	1.60274	3.21625	0.0180562	S	1	F7DUW2	839		SAP130	KSTAKSLLVKAEKRKSPPKEYIDEEGVRYVP
F6VBK4-S93	0.356072	0.302082	0.459407	0.37252	1.4445	1.67757	3.40258	2.17488	5.83829	0.0436532	S	1	F6VBK4	93		LOC717248	QNEKETMQSLNDRLASYLDRVRSLETENRRL
F6VBK4-S34	11.6799	12.1039	10.3246	11.3695	37.1483	18.9743	45.7891	33.9706	2.98788	0.0462293	S	1	F6VBK4	34		LOC717248	VQAPSYGARPVSSAASVYAGAGGSGSRISVS
F6VFF5-S55	0.576324	0.653123	0.24097	0.490139	2.14668	3.10329	5.68942	3.64646	7.43965	0.041481	S	1	F6VFF5	55		RPS15	RQRRRLNRGLRRKQHSLLKRLRKAKKEAPPM
F6VTL8-S24	3.50703	2.11132	2.57403	2.73079	6.02045	4.47876	6.10565	5.53495	2.02687	0.0138101	S	1	F6VTL8	24		ARHGDIA	EQLAQIAAENEEDEHSVNYKPPAQKSIQEIQ
F6VU61-S525	3.59999	6.7086	4.92631	5.0783	0.298459	3.10364	0.14749	1.1832	0.232991	0.0416731	S	0.923153	F6VU61	525		RNF20	KTRLRSGSALLQSQSSTEDPKDEPAELKPDS
F6W2L0-S1276	0.210609	0.10391	0.115479	0.143333	3.56713	5.05261	7.28553	5.30176	36.9892	0.00883178	S	0.999912	F6W2L0	1276		PRIC285	TVGEDGLLDTVARPESPRQARLYENLPPAAL
F6W890-S404	103.005	97.4783	82.6039	94.3622	3.50937	0.125937	0.124103	1.25314	0.01328	0.000114218	S	0.965516	F6W890	404		LMNA	LSPSPTSQRSRGRASSHSSQTQGGGSVTKKR
F6W890-S94	0.798938	0.876788	0.707791	0.794506	1.39226	1.24867	1.56137	1.40077	1.76307	0.00412356	S	1	F6W890	94		LMNA	AAYEAELGDARKTLDSVAKERARLQLELSKV
F6W890-S390	199.047	361.538	152.289	237.625	449.741	503.9	553.235	502.292	2.1138	0.0195109	S	0.999998	F6W890	390		LMNA	AYRKLLEGEEERLRLSPSPTSQRSRGRASSH
F6W890-S392	79.574	164.313	81.0793	108.322	259.688	297.056	247.943	268.229	2.47622	0.0072377	S	0.999781	F6W890	392		LMNA	RKLLEGEEERLRLSPSPTSQRSRGRASSHSS
F6W890-S212	0.379904	0.65788	0.2385	0.425428	1.24969	1.05996	1.34413	1.21793	2.86283	0.00598877	S	0.999982	F6W890	212		LMNA	LQTMKEELDFQKNIYSEELRETKRRHETRLV
F6W890-S532	1.73262	2.09348	1.6009	1.809	3.27104	3.67726	3.61911	3.52247	1.94719	0.000912962	S	0.999248	F6W890	532		LMNA	NTWGCGNSLRTALINSTGEEVAMRKLVRSVT
F6W890-S51	0.0797169	0.119239	0.368686	0.189214	0.833873	0.532016	1.12223	0.829374	4.38326	0.0294252	S	0.999981	F6W890	51		LMNA	QELNDRLAVYIDRVRSLETENAGLRLRITES
F7FXN6-S114	0.779407	0.389637	0.985578	0.718207	0.255287	0.15022	0.209424	0.204977	0.2854	0.044397	S	0.998883	F7FXN6	114		TFEB	TYGNKFAAHISPAQGSPKPPPAASPGVRAGH
F6WDG6-S2825	0.156086	0.130203	0.155874	0.147388	0.126114	0.108124	0.118399	0.117546	0.797527	0.0411607	S	0.98802	F6WDG6	2825		DSP	SKGLPSPYNMSSAPGSRSGSRSGSRSGSRSG
F6WEB2-S114	0.369798	0.317189	0.487714	0.391567	1.80519	2.13102	3.09611	2.34411	5.98648	0.00751378	S	1	F6WEB2	114	Nitric oxide synthase	NOS3	CLGSLVFPRKLQGRPSPGPPAPEQLLSQARD
F6WKP1-S173	0.346973	0.822673	0.165437	0.445028	1.49601	2.09031	1.74817	1.77816	3.99562	0.00693343	S	1	F6WKP1	173	Coatomer subunit alpha	COPA	TVRVWDISGLRKKNLSPGAVESDVRGITGVD
F6WSS8-S287	0.29556	0.261516	0.191425	0.2495	0.534387	0.723179	1.14841	0.801992	3.21439	0.0399333	S	0.999999	F6WSS8	287		F11R	GTSSKKVIYSQPSARSEGEFKQTSSFLV___
F7FA77-S922	0.0717389	0.205548	0.662126	0.313138	2.03172	2.8875	1.708	2.20907	7.05464	0.00862148	S	0.998992	F7FA77	922			SSSSSYSGDVSRQHNSTAELQKDGAKKEETW
F6X3H2-S103	4.39784	2.83865	2.75031	3.32893	0.530816	1.17829	0.139671	0.616259	0.185122	0.0115816	S	1	F6X3H2	103		KRI1	QKDATFYNRTASSSDSEEEPAASEKQKKVRP
G7N8K3-S129	0.510375	0.502819	0.874709	0.629301	0.25924	0.268684	0.320479	0.282801	0.449389	0.0493093	S	1	G7N8K3	129		SF3B1	DREDEYKKHRRTMIISPERLDPFADGGKTPD
F6X8W7-S749	0.127558	0.350377	0.0967674	0.191567	0.4884	0.370902	0.560434	0.473245	2.47038	0.0441233	S	0.999996	F6X8W7	749		MTMR10	SSSFPFSPVGNLCRRSILGTPLSKFLSGAKI
H9FVZ0-S306	0.840587	1.6692	1.12128	1.21036	2.51948	3.02093	3.51683	3.01908	2.49437	0.00865914	S	0.99403	H9FVZ0	306		EXOSC9	QRITAFKMEKAPIDTSDVEEKAEEIIAEAEP
F6XVN0-S315	0.341829	0.441625	0.370726	0.384726	0.664807	0.692096	0.940221	0.765708	1.99027	0.0146231	S	1	F6XVN0	315		SORD	YCNTWPVAISMLASKSVNIKPLVTHRFPLEK
F6XYK2-S1647	1.7316	1.44711	1.45339	1.54403	6.49398	5.26596	10.8783	7.54607	4.88724	0.024489	S	0.96681	F6XYK2	1647		ATG2A	GVETAGSQEAPGGRHSPSPADQQPIYFREFR
F6XZK0-S164	1.85518	2.85695	0.110181	1.60744	14.6243	9.9911	18.9192	14.5115	9.02774	0.00877978	S	1	F6XZK0	164		CDK7	GVLKLADFGLAKSFGSPNRAYTHQVVTRWYR
F6Y3V7-S106	1.29518	0.189306	0.845793	0.776759	3.75068	1.72387	4.67651	3.38369	4.35616	0.0485252	S	1	F6Y3V7	106		ADH1C	IPLFTPQCGKCRVCKSPEGNYCVKNDLSNPR
F6Y4N0-S300	1.9474	1.79088	1.36113	1.6998	0.7238	1.15797	0.149569	0.677112	0.398348	0.0398352	S	1	F6Y4N0	300		N4BP1	RRFSDSEERHTKKQFSLENVQEGEILHDAKT
F6Y9B8-S172	0.641655	0.177804	1.37122	0.730226	2.8816	2.15836	2.98355	2.6745	3.66256	0.0109665	S	1	F6Y9B8	172		PKP2	ERAHYTHSDYQYSQRSQAGHTLRHQESRRAA
F6Y9B8-S289	0.49903	1.33287	1.97788	1.26993	4.73915	9.50194	11.2754	8.50551	6.69763	0.0223265	S	0.965495	F6Y9B8	289		PKP2	LVPLQPLTQNRASRSSWHQSSFHSTRTLREA
F6Y9B8-S294	1.62265	0.918598	2.30727	1.61617	3.57112	5.82038	8.21204	5.86785	3.63071	0.0384053	S	0.96585	F6Y9B8	294		PKP2	PLTQNRASRSSWHQSSFHSTRTLREAGPSVA
F6YD17-S32	14.1168	0.445226	14.0744	9.54548	22.5553	20.6774	28.6799	23.9709	2.51123	0.0488092	S	0.997161	F6YD17	32		TPPP	KSPGDPSKDRAAKRLSLESEGAGEGAAAAPE
F6YG80-S45	0.398108	0.85283	0.331331	0.527423	1.31818	1.90697	2.93212	2.05242	3.89142	0.0378473	S	0.994485	F6YG80	45		TOMM22	EELEEDDDEELDETLSERLWGLTEMFPERVR
F6YGG7-S721	2.69999	3.13484	1.84619	2.56034	5.44134	6.19077	8.30367	6.64526	2.59546	0.0120586	S	0.999952	F6YGG7	721		SPAG9	DVAGLDTEGSKQRSASQSSLDKLDQELKEQQ
F6YPQ8-S35	0.545	0.938554	0.57477	0.686108	0.134072	0.248491	0.326079	0.236214	0.344281	0.0312588	S	0.98509	F6YPQ8	35		CREM	RAPTAALPQGVVMAASPGSLHSPQQLAEEAT
F6YRM9-S231	0.0598978	0.0617557	0.168183	0.0966122	9.84242	33.9854	25.0673	22.965	237.703	0.0315395	S	0.997247	F6YRM9	231		SRSF5	RSRSRSRSRSKSRSVSRSPVPEKSQKRGSSS
F6YRM9-S233	0.595808	0.238194	1.32119	0.718397	9.84242	37.5718	25.0673	24.1605	33.6311	0.0431777	S	0.996194	F6YRM9	233		SRSF5	RSRSRSRSKSRSVSRSPVPEKSQKRGSSSRS
F6YS66-S2144	0.100347	0.0928276	0.0833048	0.0921597	0.155007	0.160568	0.252072	0.189216	2.05313	0.0381403	S	0.969516	F6YS66	2144			SITRTSRAPSVATVGSICDLNLKIPEINSSD
F6YUX3-S351	1.92426	1.1468	1.37695	1.48267	3.34687	2.34309	4.23541	3.30846	2.23142	0.0370171	S	0.999943	F6YUX3	351		BBOX1	DVITFDNWRLLHGRRSYEAGTEISRHLEGAY
F7A9F4-S705	1.93487	2.47853	1.48187	1.96509	5.80758	4.51494	3.10284	4.47512	2.27731	0.0393527	S	0.798113	F7A9F4	705		SIN3B	TDPSERKKPAPGPHSSPPEEKGAFGDAPATE
F6Z0X3-S1021	0.542291	0.688071	0.0975772	0.442647	2.16105	2.77688	2.39847	2.44547	5.52465	0.00136508	S	0.99999	F6Z0X3	1021		ITGA4	KRQYKSILQEENRRDSWSYINSKSNDD____
F6Z6D4-S28	0.839021	0.0604563	0.105137	0.334871	2.99045	1.5809	2.69895	2.42343	7.23691	0.0137866	S	1	F6Z6D4	28		UBE2M	EEESAGGTKGSSKKASAAQLRIQKDINELNL
F7HQ45-S151	0.92436	1.25144	0.730559	0.968787	3.5465	2.07495	3.36032	2.99393	3.09038	0.0141587	S	0.998568	F7HQ45	151		FBXO4	TFWQSVSKERVARTASREEVDEAASTLTRLP
F6Z9H7-S480	0.0505039	0.129825	0.0196636	0.066664	0.327784	0.31055	0.394147	0.344161	5.16262	0.00261177	S	0.999901	F6Z9H7	480		PAK4	FGFCAQVSKEVPRRKSLVGTPYWMAPELISR
F6ZEY1-S1453	0.141931	0.049334	0.153377	0.11488	0.622278	0.353987	0.637266	0.537844	4.68177	0.0123778	S	0.978671	F6ZEY1	1453		ATRX	REREKLREVIEIEDASPTKCPITTKLVLDED
F6ZV30-S645	0.333785	0.739888	2.84787	1.30718	5.81968	8.8092	9.84592	8.15827	6.24112	0.00884809	S	0.999629	F6ZV30	645	Glycogen [starch] synthase, muscle	GYS1	AAQGYRYPRPASVPPSPSLSRHSSPHQSEDE
F6ZVE3-S369	441.478	301.614	392.971	378.688	160.386	89.0168	202.3	150.568	0.397604	0.0123431	S	1	F6ZVE3	369		NUCB1	LAAREAELNAKAQRLSQETEALGRSQGRLEA
F6ZXQ6-S383	0.059437	0.30716	0.261346	0.209314	0.76529	0.746014	1.5051	1.00547	4.80363	0.0381043	S	0.909347	F6ZXQ6	383	Vasopressin V1a receptor	AVPR1A	CCQNIKEKFNKEDTDSMSRRQTFYSNNRSPT
F6ZZ03-S391	2.29691	2.92053	2.8508	2.68942	4.80133	4.66535	8.07049	5.84573	2.1736	0.0492041	S	0.997137	F6ZZ03	391		XPO1	LAAELYRESPFSTSASPLLSGSQHFDVPPRR
F6ZZ64-S44	2.55919	3.91066	3.48137	3.31707	0.520087	1.60231	1.00636	1.04292	0.314409	0.0109317	S	1	F6ZZ64	44		CALU	HHEPQLSDKVHNDAQSFDYDHDAFLGAEEAK
F7A1P8-S345	0.0539641	0.197614	0.117017	0.122865	0.780544	0.639667	0.747158	0.722456	5.88007	0.000543827	S	0.99997	F7A1P8	345		IMMT	LDSITPEVLPGWKGMSISDLADKLSTDDLNS
F7A1P8-S113	0.204212	0.416145	0.201782	0.274047	0.992793	1.14181	2.29207	1.47556	5.38433	0.0448347	S	0.999875	F7A1P8	113		IMMT	PLPKKSIQSGPLKISSVSEVMKESKQPASQL
F7A3S0-S506	0.407186	0.854122	0.533364	0.598224	2.59631	1.63953	2.81488	2.35024	3.9287	0.0103794	S	0.924579	F7A3S0	506			NRILSTAGKYLSDSCSPRSLAGFQESILTDK
F7A4D9-S111	0.59736	0.772629	0.378113	0.5827	3.77729	3.26336	6.50187	4.51417	7.74699	0.0177286	S	0.999999	F7A4D9	111		CYP3A64	SIAEDEEWKRIRSLLSPTFTSGKLKEMVPII
F7A8Z5-S257	0.844193	1.92182	1.44866	1.40489	2.75297	4.09371	3.44129	3.42932	2.44098	0.0151899	S	1	F7A8Z5	257		LCP1	LSRNEALIALLREGESLEDLMKLSPEELLLR
F7ACZ9-S248	0.291837	0.272921	0.196906	0.253888	0.566758	0.422191	0.844933	0.611294	2.40773	0.0485413	S	1	F7ACZ9	248	S-adenosylmethionine synthase	MAT1A	PAKYLDKDTIYHLQPSGRFVIGGPQGDAGVT
F7AF44-S9	0.0999104	0.242878	0.587603	0.310131	4.67057	3.46484	5.40389	4.5131	14.5523	0.00196905	S	0.998302	F7AF44	9		SUB1	_______MPKSKELVSSSSSGSDSDSEVDKK
F7AF44-S10	4.25629	8.03987	11.2737	7.85661	32.1355	34.8671	20.5703	29.191	3.71547	0.0115236	S	0.951178	F7AF44	10		SUB1	______MPKSKELVSSSSSGSDSDSEVDKKL
F7AF44-S12	0.147827	0.243056	0.173038	0.187974	1.44535	0.776876	1.00596	1.07606	5.72455	0.0109808	S	0.873832	F7AF44	12		SUB1	____MPKSKELVSSSSSGSDSDSEVDKKLKR
F7AF44-S118	0.580489	1.07837	0.233638	0.630833	2.85983	2.54085	3.45905	2.95324	4.68149	0.00309799	S	1	F7AF44	118		SUB1	ISLNPEQWSQLKEQISDIDDAVRKL______
F7AFF0-S968	1.98932	2.52462	2.11538	2.20977	1.52745	0.177452	0.290753	0.665218	0.301035	0.0286653	S	0.997812	F7AFF0	968		RAB11FIP5	FLFQGSRDPPSLSSASPPGSRESSIHSGPEE
F7AFF0-S801	8.99724	9.3804	5.93294	8.10353	4.10455	3.29826	4.84836	4.08372	0.503944	0.027052	S	0.995891	F7AFF0	801		RAB11FIP5	STPPPKPPRLFTPSRSQEEEEKATVGLSNRG
F7AFF0-S1096	0.727415	1.29822	1.29385	1.10649	0.114644	0.162446	0.416828	0.231306	0.209045	0.0143942	S	1	F7AFF0	1096		RAB11FIP5	SPHPVKPLSAAPVEGSPDRKQSRSSLSIALS
F7AG45-S1410	1.53241	0.911165	1.15006	1.19788	0.444277	0.397587	0.227756	0.35654	0.297643	0.0119657	S	1	F7AG45	1410		SIPA1L1	INDAASHTSTMSSRHSASPVVFTSARSSPKE
F7AG45-S1412	5.06809	2.29075	4.54003	3.96629	1.30823	0.781169	0.0957057	0.728368	0.18364	0.0245492	S	1	F7AG45	1412		SIPA1L1	DAASHTSTMSSRHSASPVVFTSARSSPKEEL
F7AJX7-S19	0.672653	0.97794	0.813299	0.821297	3.80916	3.29465	2.46559	3.1898	3.88386	0.00411984	S	0.999938	F7AJX7	19		CENPA	RRRSRKPEAPRRRSPSPTPGPSRRGPSLGPS
F7AMK8-S657	0.0641603	0.155228	0.126783	0.11539	0.371198	0.625149	0.631694	0.54268	4.703	0.00894497	S	0.99958	F7AMK8	657		RBBP6	YREQRRLKEESKSPYSGSSYSRSSYTYSKSR
F7AMK8-S738	3.4732	1.56502	1.55509	2.19777	3.73603	6.98529	7.94465	6.22199	2.83104	0.0475584	S	0.999999	F7AMK8	738		RBBP6	RSRSPPYRRYHSRSRSPQAFRGQSPNKRNVP
F7DAA2-S115	0.472456	0.431641	0.262391	0.388829	0.88817	1.24762	1.57244	1.23608	3.17897	0.0151367	S	0.824086	F7DAA2	115	Elongation factor 1-alpha	LOC722466	PPYSQKRYEEIVKEVSTYIKKIGYNPDTVAF
F7B6K2-S11	0.090284	0.11808	0.0568653	0.0884096	0.195915	0.413117	0.261286	0.290106	3.28139	0.039055	S	0.999998	F7B6K2	11		SSR3	_____MAPKGSSKQQSEEDLLLQDFSRNLSA
F7BGX2-S252	3.38719	2.6392	3.34603	3.12414	0.705075	0.122725	1.66961	0.832472	0.266464	0.0110426	S	1	F7BGX2	252		HEXIM1	SDDDFMEEGGEEDGGSDGMGGDGSEFLQRDF
F7BLE8-S204	12.4815	11.6464	2.93268	9.02022	0.191152	0.0648942	0.244317	0.166788	0.0184905	0.0441539	S	0.999825	F7BLE8	204		SDPR	ENKSLEETLHTVDLSSDDDLPHDEEALEDSA
F7BLI4-S1420	0.547096	0.634802	0.566002	0.582633	0.444206	0.273593	0.275968	0.331256	0.568549	0.0157959	S	1	F7BLI4	1420		ZNF318	IISKAFGGEEVILKGSPEEKVVLAEKNEPSH
H9YV89-S147	0.0615101	0.131143	0.0971404	0.0965977	0.645485	0.765825	0.746821	0.719377	7.44714	0.000125222	S	0.996881	H9YV89	147			PRMLHQRERGLCHRGSFSLGEQSRVISHFLP
F7BYV3-S5	0.159039	0.34172	0.278989	0.259916	1.36718	0.926707	1.96391	1.41927	5.46048	0.0191434	S	1	F7BYV3	5		KRTCAP3	___________MRRCSLCAFDAARGPRRLMR
F7C0F7-S1100	3.58794	5.69308	2.27914	3.85339	0.192894	0.31784	0.191892	0.234209	0.06078	0.0220369	S	0.920064	F7C0F7	1100		PALM2-AKAP2	GSEKPQSMFEPPQVSSPVQEKRDVLPKILPA
F7C0F7-S862	4.02919	5.00555	3.97767	4.33747	0.251009	1.02371	0.377585	0.550769	0.126979	0.000772302	S	0.999809	F7C0F7	862		PALM2-AKAP2	GPPEDSGASATKGQKSPGALETPSAAGSQGN
F7C3M5-S1181	2.30134	2.08273	2.52908	2.30438	1.18357	0.155349	0.359504	0.566142	0.245681	0.00689917	S	0.999495	F7C3M5	1181		SYNM	GASRSVRHVTLGPGPSPPSREVIFLGPAPAC
F7C728-S114	0.0775386	0.130251	0.159057	0.122282	1.04333	0.979195	1.92651	1.31635	10.7648	0.017618	S	1	F7C728	114		AIFM1	GLTPEQKQKKAALSASEGEEVPQDRVPSHVP
F7C728-S515	2.01552	3.47335	3.48123	2.99003	0.270163	0.137124	0.332632	0.24664	0.0824873	0.00502062	S	0.937937	F7C728	515		AIFM1	TVGVFAKATAQDNPRSATEQSGTGIRSESET
F7C9G8-S1352	0.0939467	0.066083	0.112522	0.0908506	0.159731	0.235647	0.215954	0.203777	2.243	0.0129507	S	0.999078	F7C9G8	1352		CCDC18	FHTSFSKCTKLRRSISASDLTFKTHGDEDLS
F7CCL8-S437	3.15172	0.92331	3.05186	2.37563	0.280818	0.0959075	0.281725	0.219483	0.0923896	0.0417098	S	0.999758	F7CCL8	437	Oxysterol-binding protein	OSBPL3	EENSRDENRALVHQLSNESRLSITDSLSEFF
F7CGX1-S701	1.82885	3.02666	3.2061	2.6872	1.41974	0.608188	0.218419	0.748782	0.278648	0.0255866	S	0.96379	F7CGX1	701		ADD2	SVTSGPMSPEGSPSKSPSKKKKKFRTPSFLK
F7CGX1-S528	0.0799201	0.115353	0.0753595	0.0902108	1.01389	1.69467	1.2684	1.32566	14.6951	0.00342491	S	1	F7CGX1	528		ADD2	AGPQSQLLASVIAEKSRSPSTESQLMSKGDE
F7CGX1-S2	0.114543	0.349691	0.0818808	0.182038	0.602614	0.344856	0.594129	0.513866	2.82285	0.0498953	S	0.979426	F7CGX1	2		ADD2	______________MSEETVPEAASPPPPQG
F7CTF5-S20	3.71908	7.99149	4.93548	5.54868	18.2341	13.0951	24.9028	18.744	3.3781	0.0223889	S	0.999584	F7CTF5	20		EXOSC5	MHTDAKIRAEIGTGCSPRGPGCSLRHFACEQ
F7CZP8-S199	0.09442	0.145042	0.154833	0.131432	1.17705	0.385617	1.34663	0.969769	7.3785	0.0475787	S	0.999842	F7CZP8	199	Glycine N-methyltransferase	GNMT	LSTGCAPPGKNIYYKSDLTKDITTSVLIVNN
F7CZY3-S144	0.131702	0.274407	0.113259	0.173123	0.539381	0.383023	0.512921	0.478442	2.7636	0.0121618	S	0.999363	F7CZY3	144		PDZK1	TWTQPRLCYLVKQGGSYGFSLKTVQGKKGVY
F7D2I4-S402	15.0267	17.4411	10.4506	14.3061	5.6209	6.80812	8.81096	7.07999	0.494893	0.032599	S	1	F7D2I4	402		WDR44	IMRRTKEYVSNDAAQSDDEEKLQSQPTDTDG
F7D5M6-S115	0.734629	0.999771	0.522965	0.752455	3.71341	2.62344	1.80838	2.71507	3.60829	0.026046	S	1	F7D5M6	115		UBE2O	GCSEAGGAGHEEGRASPLRRGYVRVQWYPEG
F7D5M6-S515	0.69019	0.555162	0.319543	0.521632	0.918263	1.67059	1.16733	1.25206	2.40028	0.0413506	S	1	F7D5M6	515		UBE2O	STTSSQSGSGTSRKKSIPLSIKNLKRKHKRK
F7D5M6-S87	0.0923002	0.0646289	1.01693	0.391286	1.65793	2.53259	1.24364	1.81139	4.62932	0.0447767	S	1	F7D5M6	87		UBE2O	GSVHFGLVRLIHGEDSDSEGEEEGRGSSGCS
F7D5M6-S89	0.106341	0.0615104	1.01693	0.394926	1.65793	2.53259	1.24364	1.81139	4.58664	0.0448329	S	1	F7D5M6	89		UBE2O	VHFGLVRLIHGEDSDSEGEEEGRGSSGCSEA
F7DGS7-S685	2.94144	4.18718	2.72133	3.28332	10.597	6.035	14.638	10.4233	3.17463	0.047538	S	1	F7DGS7	685		CDK12	PLPPELPGGDLSPPDSPEPKAITPPQQPYKK
F7DJM1-S168	0.771921	0.333126	0.50369	0.536246	1.50155	1.00631	1.54895	1.35227	2.52174	0.0193103	S	0.999983	F7DJM1	168		SEC22B	IEEVLQRGEALSALDSKANNLSSLSKKYRQD
F7DM84-S1441	0.0504988	0.377446	0.105721	0.177889	1.18075	0.687361	0.923373	0.930496	5.23078	0.0125581	S	0.99903	F7DM84	1441		SEC16A	DTVWPAMEQVSSRPTSPEKFSVPHVCARFGP
F7DM84-S1368	0.872776	3.69075	1.13338	1.89897	6.72477	10.6991	16.7487	11.3908	5.99844	0.0357917	S	0.998942	F7DM84	1368		SEC16A	SARSLHSAHSLASRRSSLSSHSHQSQIYRSH
F7DM84-S1369	3.24325	6.17637	9.84146	6.42036	15.1308	27.7118	23.9473	22.2633	3.46761	0.0193914	S	0.996438	F7DM84	1369		SEC16A	ARSLHSAHSLASRRSSLSSHSHQSQIYRSHN
F7DY21-S4	0.503386	0.138712	0.476169	0.372756	1.88758	2.21105	3.61518	2.57127	6.89801	0.0154962	S	0.998299	F7DY21	4	DNA ligase	LIG4	____________MAASPTSQTVASHVPFADL
F7E0V9-S221	9.24155	13.9748	8.65047	10.6223	5.80602	3.95075	0.158567	3.30511	0.311149	0.0365109	S	1	F7E0V9	221		TNKS1BP1	TAPRDEDGSTLSKGRSQEEPVKPAAECQEEH
F7E0V9-S353	21.3134	23.2551	24.6115	23.06	10.9766	11.5664	4.39828	8.98043	0.389437	0.00481147	S	1	F7E0V9	353		TNKS1BP1	APSAALPEEGSRHTPSPGLPAEGAPEAPRPS
F7E0V9-S989	0.26186	0.185114	0.232158	0.226377	0.128068	0.118253	0.133413	0.126578	0.559148	0.0118644	S	0.935631	F7E0V9	989		TNKS1BP1	AQERGFGTRPLSSGFSPEEAQQQDEEFEKKI
F7E0V9-S1535	9.01426	4.07328	13.4381	8.84187	0.340432	0.315093	0.467067	0.374197	0.0423211	0.0351789	S	1	F7E0V9	1535		TNKS1BP1	TEDVDGTWGSSAARRSDQGPAQTSRRPSQGP
F7E206-S363	2.55524	2.89434	5.58286	3.67748	0.0861846	0.15484	0.202063	0.147696	0.0401623	0.0211409	S	0.999838	F7E206	363		SYNPO2	PHKHRARHARLRRSESLSEKQVKEAKSKCKS
F7EVL6-S108	0.508911	0.0926863	0.948502	0.5167	1.75539	1.29439	1.78227	1.61068	3.11725	0.0203354	S	0.999992	F7EVL6	108		RNPC3	HTLVVEFAKEQDQVHSPCPTSGSEKKKRSDD
F7EXI8-S69	13.6058	12.5133	11.3095	12.4762	3.27886	3.37957	7.82442	4.82762	0.386947	0.00953937	S	1	F7EXI8	69		MEPCE	CAPSAGSPAAGVGRESPGAAATPPGGPQAQQ
F7F0Z0-S2209	1.05312	1.26379	0.827542	1.04815	0.333832	0.275869	0.260632	0.290111	0.276784	0.00406311	S	1	F7F0Z0	2209		MAP1B	TYKHIDPPPAPVQDRSPSPRHPDVSMVDPEA
F7F0Z0-S2211	1.05312	1.26379	0.827542	1.04815	0.163966	0.133446	0.115521	0.137644	0.131321	0.00198931	S	1	F7F0Z0	2211		MAP1B	KHIDPPPAPVQDRSPSPRHPDVSMVDPEALA
F7F0Z0-S832	3.7267	4.06882	3.21626	3.67059	1.63118	1.63942	1.27083	1.51381	0.412415	0.00144547	S	1	F7F0Z0	832		MAP1B	TGPAKELEAERSLMSSPEDLTKDFEELKAEE
F7F0Z0-S1298	3.00106	6.76578	3.34824	4.37169	0.795811	0.890738	0.218056	0.634869	0.145223	0.037502	S	0.998947	F7F0Z0	1298		MAP1B	PNEIKVSAEAEVAPVSPEVTQEVVEEHCASP
F7F2L7-S17	1.20896	1.22182	1.50607	1.31228	0.210111	0.261422	0.374577	0.282036	0.214921	0.000685396	S	1	F7F2L7	17	Ferritin	FTHL17	TTASTSQVRQNYHQDSEAAINRQINLELYAS
H9EM46-S29	0.221218	0.177952	0.131284	0.176818	2.52744	7.16734	3.46559	4.38679	24.8096	0.0410712	S	0.924962	H9EM46	29	Phospholipid-transporting ATPase	ATP8A1	RAEGYEKTDDVSEKTSLADQEEVRTIFINQP
F7F6K7-S1278	0.771581	1.46415	2.36367	1.53313	0.127046	0.0646024	0.31248	0.168043	0.109607	0.0430717	S	1	F7F6K7	1278		KIAA1462	SSVSRMRFLSFRNANSQEEAEELKATTRGQA
F7FB09-S173	0.106754	0.0584465	0.0835368	0.0829126	1.21108	1.17887	0.801889	1.06395	12.8321	0.00175481	S	0.930128	F7FB09	173	Guanine nucleotide-binding protein subunit gamma	GNG10	EERLYIIRKSMKMSKSQFDSLEDHQKETFLK
F7FF43-S10	2.84236	3.0907	2.21887	2.71731	6.59315	5.36995	9.63164	7.19825	2.64903	0.0256983	S	1	F7FF43	10		PSME2	______MAKPCGVRLSGEARKQVEVFRQNLF
F7FHN8-S50	6.67216	6.0118	4.71517	5.79971	1.60215	3.87304	2.64734	2.70751	0.466836	0.0239152	S	1	F7FHN8	50		KIAA1143	TKRIQPQPPDEDGDHSDKEDEQPQVVVLKKG
F7FKH5-S212	0.574494	1.41647	1.13796	1.04297	0.145406	0.155943	0.215718	0.172355	0.165254	0.0248552	S	1	F7FKH5	212		AKAP12	KQSTEKPEETLKREQSHAEISPPAESSQAMV
F7FNS0-S120	1.80448	2.03367	2.07973	1.97263	1.10928	0.985116	0.154975	0.749792	0.380098	0.017151	S	0.998846	F7FNS0	120		ZBTB17	ITACHALKSLAEPATSPGGNAEALATEGGDK
F7FR05-S310	1.20542	0.94242	0.744874	0.964237	5.72691	7.28751	3.96803	5.66082	5.87077	0.00833007	S	0.996673	F7FR05	310	Adenylyl cyclase-associated protein	CAP1	SGPKPFSAPKPQTSPSPKPATKKEPAVLELE
F7FRI9-S33	0.0915786	0.345551	4.46903	1.63539	19.8988	9.66654	26.1668	18.5774	11.3596	0.027808	S	0.998265	F7FRI9	33		BCKDK	RPLLGPTLALRARSTSATDTHHVEMARERSK
F7FRL9-S1039	0.110864	0.115757	0.0451975	0.0906062	0.669076	0.459684	0.308282	0.479014	5.28677	0.0221903	S	1	F7FRL9	1039	Anion exchange protein	SLC4A4	KKKKKKGSLDSDNDDSDCPYSEKVPSIKIPM
F7FS44-S757	0.278254	0.172167	0.195757	0.215393	0.718649	0.5101	0.969428	0.732726	3.40181	0.0193255	S	0.982843	F7FS44	757		SPTBN1	DIDAWMLDILKIVSSSDVGHDEYSTQSLVKK
F7FS44-S2148	13.1716	20.3172	14.4673	15.9854	10.6798	5.46941	7.54544	7.89821	0.49409	0.0387874	S	0.999917	F7FS44	2148		SPTBN1	DTSEMVNGATEQRTSSKESSPIPSPTSDRKA
F7FS44-S2089	429.841	1043.31	913.288	795.479	1481.35	1465.51	2231.49	1726.11	2.16991	0.0414639	S	1	F7FS44	2089		SPTBN1	VRRQQEEEERKRRPPSPEPSTKVSEEAESQQ
F7FS54-S1217	0.83453	1.22743	0.870701	0.977553	0.396725	0.470874	0.690333	0.519311	0.531235	0.0403397	S	1	F7FS54	1217		GOLGB1	QLQIQVRESIDGKLPSPDQQEWCSPTPGLEE
F7FS99-S282	13.1505	19.1473	12.8061	15.0346	3.90293	0.166497	0.292023	1.45382	0.0966979	0.00477579	S	1	F7FS99	282			VSNESTSSSPGKEGHSPEGSTVTYHLLGPQE
F7FS99-S44	2.16857	2.65476	2.24056	2.35463	1.81459	0.969632	0.232289	1.0055	0.427032	0.0487368	S	0.999999	F7FS99	44			IATAVKFLQNSRVRQSPLATRRAFLKKKGLT
F7FSF5-S806	0.988941	2.30619	1.23587	1.51033	7.50763	5.2207	7.44484	6.72439	4.45225	0.00363935	S	1	F7FSF5	806		ATP13A3	SAIASEATPVKLVHDSLEDLQMTRYHFAMNG
F7FSX8-S474	4.34537	6.39697	4.4847	5.07568	10.597	16.1941	18.8239	15.205	2.99565	0.0157554	S	0.999084	F7FSX8	474		HP1BP3	KAPPKAKTPAKKARPSPTVIKKPSGGSSKKP
F7FSX8-S404	0.0776032	1.4454	1.91912	1.14737	2.97152	3.8756	2.57367	3.14026	2.73691	0.0415377	S	1	F7FSX8	404		HP1BP3	EPDDSRDEDEDEDESSEEDSEDEEPPPKRRL
F7FTD2-S6	0.22128	0.255126	0.349798	0.275401	2.7524	5.17929	4.51795	4.14988	15.0685	0.00591985	S	0.993045	F7FTD2	6		GYS2	__________MLRGRSLSVTSLSGLPRWEVK
F7FTD2-S8	117.234	97.7334	69.9324	94.9667	446.184	704.357	927.749	692.763	7.2948	0.0128914	S	0.999995	F7FTD2	8		GYS2	________MLRGRSLSVTSLSGLPRWEVKEL
F7FTD2-S439	0.970431	0.853459	0.370819	0.73157	1.77859	1.67176	2.76477	2.07171	2.83186	0.0270992	S	1	F7FTD2	439		GYS2	DLTIMKRAIFSTQRQSLPPVTTHNMIDDSTD
F7FYA8-S74	1.26279	1.12867	2.01367	1.46837	0.71687	0.20428	0.302014	0.407721	0.277669	0.0286938	S	1	F7FYA8	74		ZNF281	HHHHYGGLFAGAEERSPGLGGGEGGSHGVIQ
F7FYX0-S530	0.976896	0.879064	1.90788	1.25461	0.133551	0.28374	0.152345	0.189879	0.151344	0.0324529	S	1	F7FYX0	530		ANKRD26	DVQTSKAAERDLEVASEEEQEREESENNQPQ
F7FYX0-S23	0.129678	0.11519	0.0455509	0.0968065	0.865019	0.831341	0.332177	0.676179	6.98485	0.0292284	S	0.862525	F7FYX0	23		ANKRD26	KGESPLGSFARRRRSSAGGGGELGEGAYSQP
F7FZ57-S1836	0.385321	0.332594	0.130704	0.282873	0.917523	0.607967	0.612977	0.712822	2.51994	0.0286398	S	0.973837	F7FZ57	1836		MLL	KIIPAPKPKGPGEPDSPTPLHPPTPPILSTD
F7FZD2-S319	1.51029	2.06615	1.73374	1.77006	0.136847	0.189028	0.347574	0.224483	0.126822	0.000877152	S	1	F7FZD2	319		NAF1	SWKNDQEPPPEALDFSDDEKEKEAKQRKKSQ
F7G010-S1153	3.64007	4.99102	3.22206	3.95105	14.3397	12.7531	18.0522	15.0483	3.80869	0.00259457	S	1	F7G010	1153		NUP160	IVQPASGAVYDRPGASPKRNHDGECTAAPTN
F7G079-S113	1.16343	0.90786	0.570089	0.880459	0.0854375	0.105464	0.219154	0.136685	0.155243	0.013621	S	0.83625	F7G079	113		NECAP2	KKKEGAAGNPRARPASTGGLSLLPPPPGGKT
F7G2I9-S203	2.20967	6.06784	11.7611	6.67953	18.4674	60.6769	50.7685	43.3043	6.48313	0.0484051	S	1	F7G2I9	203		ERMP1	LVDGCGGGGGRTRKRSLGGSGGASRGAGTGL
F7G3J3-S534	0.429065	0.181492	0.382951	0.331169	1.45474	1.43573	1.46462	1.4517	4.38355	0.000126299	S	0.999964	F7G3J3	534		ANAPC2	YRSLLADRLLHQLSFSPEREIRNVELLKLRF
F7G3Z8-S180	0.139575	0.0950093	0.0734129	0.102666	0.33759	0.748701	0.397251	0.494514	4.81674	0.0391407	S	1	F7G3Z8	180		RAB14	FLEAAKKIYQNIQDGSLDLNAAESGVQHKPS
F7G3Z8-S204	0.570179	0.102883	0.129143	0.267402	1.31073	2.02714	1.30236	1.54674	5.78434	0.0107884	S	0.997911	F7G3Z8	204		RAB14	GVQHKPSAPQGGRLTSEPQPQREGCGC____
F7G4L5-S62	0.239988	0.0649394	0.0825041	0.129144	0.52696	0.48887	0.472214	0.496015	3.84079	0.00318937	S	0.999962	F7G4L5	62		BCL2L2	RAAGDEFETRFRRTFSDLAAQLHVTPGSAQQ
F7G501-S652	0.547457	0.706872	0.751816	0.668715	0.44661	0.102043	0.316143	0.288265	0.431074	0.0321834	S	0.995596	F7G501	652		ATN1	PGAYKAATPPGYKPGSPPNFRTGTPPGYRGT
F7G5K8-S641	2.2848	1.79557	1.46112	1.84716	0.0803448	0.298943	0.419455	0.266248	0.144139	0.00364264	S	0.999166	F7G5K8	641			EDDDRILKTSRELSTSPCNPTVHQKESELQM
I0FNS4-S159	0.125058	1.77716	0.76699	0.889735	3.672	3.20892	4.32797	3.7363	4.19934	0.00800746	S	1	I0FNS4	159		FERMT2	PRDPTKKKKKKLDDQSEDEALELEGPLITPG
F7GJP8-S306	0.875225	1.06871	0.742082	0.895338	0.139059	0.0753928	0.137069	0.117173	0.130871	0.00131503	S	1	F7GJP8	306		ELL2	KLNPSQNAAGTSRSESPVCSSRDAVSSPQKR
F7GK28-S380	1.98414	2.6312	1.66296	2.09277	0.743862	0.576466	0.181795	0.500708	0.239256	0.00848686	S	0.999984	F7GK28	380	Protein PRRC2A	PRRC2A	SGEERPTEADGKKGNSPNSELPPPKTAWAET
F7GK28-S1692	0.719793	0.449138	0.480951	0.549961	0.320871	0.219465	0.274861	0.271733	0.494095	0.0368929	S	1	F7GK28	1692	Protein PRRC2A	PRRC2A	LKGAAEGPPKRPGGPSPLNAVPCEGPPGSEP
F7GNE4-S191	9.89009	15.0098	8.16233	11.0207	26.3558	25.7505	35.0468	29.051	2.63603	0.00773747	S	1	F7GNE4	191		CTNNB1	HQLSKKEASRHAIMRSPQMVSAIVRTMQNTN
F7GPE6-S358	15.5323	9.605	12.6107	12.5827	8.13384	4.67885	0.25724	4.35664	0.346241	0.0447396	S	1	F7GPE6	358		LOC702025	YGPMKGGSFGGRSSGSPYGGGYGSGGGSGGY
F7GQT0-S116	1.45578	2.80228	4.61089	2.95632	11.9911	34.6577	29.9832	25.544	8.64048	0.0316488	S	1	F7GQT0	116		SRSF7	PKRSRSPSGSPRRSASPERMD__________
F7GRL6-S321	1.28946	0.760518	1.16988	1.07329	0.0941812	0.369692	0.364477	0.276117	0.257262	0.0123689	S	1	F7GRL6	321		PALMD	DNGLSEERENNFNHISPIRPVPHPRSVIQQA
F7GRL6-S512	2.10235	1.34911	2.07594	1.84247	0.278797	0.815707	0.145012	0.413172	0.224249	0.0111992	S	0.983046	F7GRL6	512		PALMD	KSPHKNSISLKEQEESLGSPVHHSPFDVQTT
H9ELS7-S4	0.426792	0.491303	0.454933	0.457676	0.309688	0.206166	0.199248	0.238367	0.52082	0.00553746	S	0.967037	H9ELS7	4		TPM1	____________MAGSSSLEAVRRKIRSLQE
F7GVP3-S251	4.2424	9.20268	2.94457	5.46322	13.1379	20.0399	16.8261	16.668	3.05095	0.0153347	S	1	F7GVP3	251		MIB2	HLPRLGKPAELQRRVSADGQPFQHGDKVKCL
F7GX37-S1195	2.082	1.14475	1.87861	1.70179	1.08946	0.494082	0.233343	0.605629	0.355879	0.0451689	S	0.798128	F7GX37	1195		NCOR1	EALVKGSISRMPIEDSSPEKGREEAASKGHV
F7GX37-S2122	3.96026	3.19054	5.07111	4.07397	0.775037	0.129001	1.67068	0.85824	0.210664	0.0103543	S	1	F7GX37	2122		NCOR1	SQVQSVHHQRPGSRVSPENLVDKSRGSRPGK
F7GX37-S2186	1.24101	1.31983	1.65859	1.40648	0.232227	0.271022	1.0592	0.520816	0.370299	0.0411941	S	0.999995	F7GX37	2186		NCOR1	SQRGAEPAEQRNDSRSPGSISYLPSFFTKLE
F7GX37-S2104	2.42213	2.48242	4.54683	3.15046	0.0886178	0.73957	0.129609	0.319266	0.101339	0.0178204	S	0.999222	F7GX37	2104		NCOR1	ALVSTPVRTKTSNRYSPESQVQSVHHQRPGS
F7GYE3-S237	0.187097	0.0809318	0.553491	0.27384	1.28646	1.29834	1.48915	1.35799	4.95905	0.00233385	S	0.972307	F7GYE3	237		RASAL2	TDDRSRGLPKLKESRSHESLLSPCSAVECLD
F7GZ82-S86	0.0442642	0.0708439	0.0278066	0.0476382	0.179737	0.173446	0.188276	0.180486	3.78868	0.000556954	S	0.99964	F7GZ82	86	60S ribosomal protein L27	RPL27	FVKVYNYNHLMPTRYSVDIPLDKTVVNKDVF
F7GZQ1-S1179	0.614958	0.430155	0.98114	0.675418	0.133496	0.0841725	0.24797	0.155213	0.229803	0.037009	S	0.999954	F7GZQ1	1179		HELZ	PPPPLGPHPNLGKSPSPVQRIDPHTGTSILY
F7H049-S624	0.800844	1.29296	0.872848	0.988883	0.091346	0.534401	0.195392	0.273713	0.27679	0.0246003	S	1	F7H049	624		ARHGAP31	EGQEAGQMESGALQESPRARAEVVLLHEMDE
H9F5U5-S55	0.667869	0.511728	0.754536	0.644711	1.7137	1.57881	1.2753	1.5226	2.36169	0.00403164	S	0.999765	H9F5U5	55		CPNE1	SWAELGRTERVRNCSSPEFSKTLQLEYHFET
F7H1B3-S133	15.4207	23.0642	19.3902	19.2917	33.8871	37.2146	57.515	42.8722	2.22231	0.0376706	S	1	F7H1B3	133		RBM23	GYRYGHSKSPHFREKSPVREPVDNLSPEERD
F7H1F5-S33	0.260791	0.284803	0.174333	0.239976	0.575423	0.476435	0.901795	0.651218	2.71368	0.0363474	S	1	F7H1F5	33		AMDHD1	VCSRGERFLARDALRSLAVLEGASLVVGKDG
I0FQC9-S954	2.67508	3.23731	1.68071	2.53103	0.756099	0.440245	0.130688	0.442344	0.174768	0.0129896	S	0.989888	I0FQC9	954		ADNP	TIHLTEEPTKLMHNASDSEVDQDDVVEWKDG
H9G1L4-S448	35.2057	44.7812	49.3369	43.1079	11.7307	24.5232	0.391778	12.2152	0.283364	0.0190259	S	1	H9G1L4	448		SART1	GDFGSRLRGRGRRRVSEVEEEKEPVPQPLPS
F7H4L5-S202	9.53894	15.776	11.3023	12.2057	3.86153	3.60199	7.81114	5.09156	0.417144	0.0365716	S	1	F7H4L5	202		CALD1	DKEKEEEEEEKPKRGSIGENQVEVMVEEKTT
F7H9E7-S390	1.97911	2.64675	1.52632	2.05073	6.05403	13.4592	7.55871	9.02398	4.40038	0.0378671	S	1	F7H9E7	390		SNTB1	PLLATRLVHSGPGKGSPQAGVDLSFATRTGT
F7HA72-S275	23.796	29.9384	32.8147	28.8497	40.0253	65.9094	49.5793	51.838	1.79683	0.0454929	S	1	F7HA72	275		SLC39A7	SHGHGRQERSNKEKQSSEEEEKETGGVQKRR
F7HA72-S276	20.1783	31.624	27.7379	26.5134	41.6858	53.6007	49.5793	48.2886	1.82129	0.010921	S	1	F7HA72	276		SLC39A7	HGHGRQERSNKEKQSSEEEEKETGGVQKRRG
F7HAB0-S542	1.85348	1.13668	1.67147	1.55388	3.57852	2.5106	4.57349	3.5542	2.28731	0.0342282	S	1	F7HAB0	542		SH3BP1	ATKERTESEVPPRPASPKVTRSPPETAAPVE
F7HAK5-S99	55.0954	81.2987	62.6618	66.352	162.904	133.231	274.271	190.135	2.86556	0.0470087	S	1	F7HAK5	99		PRKAR2A	EDLEVPIPSRFNRRVSVCAETYNPDEEEEDT
F7HAN9-S2	0.829018	0.690953	0.680643	0.733538	1.3107	1.30253	1.71055	1.44126	1.96481	0.00774822	S	0.995139	F7HAN9	2		HIST1H1E	______________MSETAPAAPAAPAPAEK
F7HAP8-S48	0.671564	0.84447	0.510453	0.675496	1.39024	1.41386	2.39323	1.73244	2.5647	0.0372822	S	1	F7HAP8	48	Histone H4	LOC705352	PAIRRLARRGGVKRISGLIYEETRGVLKVFL
F7HBF2-S474	0.436388	0.541027	0.340579	0.439331	0.73901	0.666504	1.07074	0.825417	1.8788	0.0481561	S	1	F7HBF2	474		PHF2	SDEVCDGDREKEEPPSPIEATPPQSLLEKVS
F7HBF2-S681	0.408051	0.415116	0.233962	0.352376	0.0741242	0.143014	0.112467	0.109869	0.311793	0.0178437	S	0.999997	F7HBF2	681		PHF2	KEDKPKPVRDEYEYVSDDGELKIDEFPIRRK
F7HBY5-S20	0.625499	0.0861726	1.12472	0.61213	1.76905	1.68816	2.84387	2.10036	3.43123	0.0357966	S	1	F7HBY5	20		ITPKA	GGPTGMARPGGARPCSPGLERAPRRSVGELR
F7HCZ5-S58	3.27449	3.70047	6.97133	4.64876	12.3467	9.61152	13.4766	11.8116	2.54081	0.0119191	S	0.999797	F7HCZ5	58		COX4I1	DYPLPDVAHVKHLSASQKALKEKEKASWSSL
F7HDT6-S494	0.697064	0.472205	0.923952	0.69774	0.0547022	0.238452	0.239367	0.177507	0.254403	0.0225729	S	1	F7HDT6	494		HTATSF1	GCPQKESEEGNPVRGSEEGSPKKESKKKALK
F7HDT6-S498	0.697064	0.472205	0.923952	0.69774	0.183498	0.224143	0.161091	0.189577	0.271702	0.0181742	S	1	F7HDT6	498		HTATSF1	KESEEGNPVRGSEEGSPKKESKKKALKNDCE
F7HDT6-S713	1.22719	0.741523	0.986651	0.985123	0.298973	0.15336	0.429245	0.293859	0.298297	0.0127813	S	0.999733	F7HDT6	713		HTATSF1	EDDDSNEKLFDEEEDSNEKLFDDSDERGTLG
F7HDU1-S566	0.0784197	0.138224	0.0741939	0.0969458	0.254523	0.224246	0.217427	0.232065	2.39376	0.00461354	S	1	F7HDU1	566		GTF3C1	TKCCKKSIVRLVRNLSEEGLLRLYRTTVIQD
F7HE98-S42	43.5939	1.80918	36.8922	27.4318	102.751	63.6631	119.701	95.3717	3.47669	0.0320576	S	0.960205	F7HE98	42	Eukaryotic translation initiation factor 3 subunit G	EIF3G	TSELLKGIPLATGDTSPEPELLPGAPLPPPK
F7HEB7-S474	1.54003	0.177118	0.11533	0.610827	8.59854	5.60436	9.64921	7.9507	13.0163	0.0048176	S	1	F7HEB7	474		ACAD9	KVTTVMETIGRKLRDSLGRTVDLGLTGNHGV
F7HG08-S385	0.823301	1.43899	0.919586	1.06063	1.83223	1.72655	2.35153	1.9701	1.85749	0.0286664	S	0.999662	F7HG08	385		MLLT4	GSDSRDKPKLYRLQLSVTEVGTEKLDDSSIQ
F7HGF8-S448	0.16406	0.151277	0.0946227	0.136653	0.560241	0.879815	0.818044	0.7527	5.5081	0.00354549	S	0.766307	F7HGF8	448		SARDH	PEKDMHGYDIRRFHHSLTDHPRWIRERSHES
F7HI90-S104	5.31253	6.64593	7.28555	6.41467	0.336836	0.168735	1.71277	0.739447	0.115274	0.00171535	S	1	F7HI90	104		LOC701147	AGRSAGGSSPEGGEDSDREDGNYCPPVKRER
F7HLL1-S322	0.119901	0.0566829	0.0430251	0.0732029	0.209944	0.317646	0.206801	0.244797	3.34409	0.0168346	S	0.866139	F7HLL1	322		DAPK1	LSRSFLSRSNMSVARSDDTLDEEDSFVMKAI
F7HM71-S368	0.614209	1.15023	0.735211	0.833218	0.159859	0.124622	0.151412	0.145298	0.174382	0.0133783	S	1	F7HM71	368		HAO1	KVIDKTLVRKNPLAVSKI_____________
F7HN46-S383	0.222151	0.0707012	0.30885	0.200567	0.583875	0.461138	0.900168	0.648394	3.23279	0.039049	S	0.971731	F7HN46	383		DAK	GSASKRMALVLERVCSTLLGLEEHLNALDRA
F7HN99-S2	4.69005	10.2854	5.85771	6.9444	25.3925	23.5449	34.3568	27.7647	3.99814	0.00514317	S	1	F7HN99	2			______________MSGEDEQQEQTIAEDLV
F7HPQ5-S722	153.459	134.556	128.204	138.74	1.19098	36.5771	1.12272	12.9636	0.0934385	0.000857352	S	1	F7HPQ5	722		RBM10	HTSMDLPKLASDDRPSPPRGLVAAYSGESDS
F7HRU2-S544	3.58393	0.116749	6.21372	3.3048	11.2522	8.29608	12.5385	10.6956	3.23638	0.027	S	1	F7HRU2	544		EIF2B5	SEQSMDSEEPDSRGGSPQMDDIKVFQNEVLG
F7HSM4-S282	23.01	17.4388	1.71184	14.0535	49.9868	39.4295	62.5	50.6388	3.60328	0.0166039	S	0.999649	F7HSM4	282		GAS2	DPCRMLQISRVDGKTSPIQSKSPTLKDMNPD
F7HSV7-S114	0.0942562	0.144627	0.0738392	0.104241	1.34753	2.74291	4.59237	2.89427	27.7653	0.0412203	S	0.875828	F7HSV7	114		TMEM51	VQHPTGAGPHAQEEDSQEEEEEEEAASRYYV
F7HTJ5-S433	1.05556	1.49778	1.0019	1.18508	2.48646	4.9649	6.86855	4.7733	4.02784	0.0484647	S	1	F7HTJ5	433		SRSF11	KQVTRDYDEEEQGYDSEKEKKEEKKPIETGS
F7HTL3-S69	0.840382	1.27981	0.505687	0.875291	0.138219	0.155291	0.0855043	0.126338	0.144338	0.0291943	S	0.877033	F7HTL3	69		CCDC86	AGLGSPERPPETSPGSPRLQQGAGLESPQVQ
G7MHB6-S409	0.228074	0.156509	0.089852	0.158145	0.855059	0.355476	0.717838	0.642791	4.06457	0.0347962	S	0.850153	G7MHB6	409		ALDH4A1	AKSFARIKKWLEHARSSPSLTILAGGKCDDS
G7MQP6-S37	0.176913	0.18298	0.441742	0.267212	2.23305	1.5246	1.23141	1.66302	6.22362	0.0107845	S	0.973951	G7MQP6	37			EADKSTVIENPGAHCSPQSQRHGRYFVALFD
G7MX16-S94	0.917282	1.50429	0.792614	1.0714	0.387291	0.139947	0.124292	0.217177	0.202704	0.0221752	S	1	G7MX16	94			DSSSDPRLRRLQNRISEDVEERLARHRKIVE
G7MX16-S181	1.56514	1.42024	1.46742	1.48427	0.821409	0.359128	0.382211	0.520916	0.350959	0.00351999	S	0.988885	G7MX16	181			VMEVEDEGRSGEESESESEYEEYTDSEDEME
G7MXN2-S443	3.04631	4.15368	3.08585	3.42861	0.769403	0.276662	2.33601	1.12736	0.328809	0.0328851	S	0.999992	G7MXN2	443		PNN	EMEFEIEPDKECKSLSPGKENVSALDMEKES
G7MXU9-S135	0.291225	0.258929	0.176924	0.242359	0.609074	0.562576	0.757984	0.643211	2.65396	0.00415299	S	0.987946	G7MXU9	135			LRAKEEERLNKLRLESEGSPETLTNLRKGYL
G7MYX2-S102	43.4033	57.3631	39.237	46.6678	141.58	68.393	138.508	116.16	2.48909	0.0471512	S	0.994142	G7MYX2	102		C14orf156	VKVQVQAQKPKVLPTSDDEEKDF________
G7N1N6-S430	9.09796	7.08633	10.3325	8.83892	25.882	22.2245	13.9248	20.6771	2.33933	0.0318851	S	0.999999	G7N1N6	430		VIM	LPNFSSLNLRETNLDSLPLVDTHSKRTLLIK
G7N1N6-S419	0.121447	0.289972	0.202326	0.204582	1.31224	1.91663	1.4767	1.56852	7.66698	0.00187301	S	0.991465	G7N1N6	419		VIM	LEGEESRISLPLPNFSSLNLRETNLDSLPLV
G7N1N6-S7	2.69965	0.116334	2.67022	1.82873	10.4504	12.375	12.8414	11.889	6.50119	0.000868852	S	0.998825	G7N1N6	7		VIM	_________MTTRSVSSSSYRRMFGGPGTAS
G7N1N6-S39	4.36653	2.93277	3.30745	3.53558	7.07209	12.4913	9.02898	9.53081	2.69568	0.0217291	S	1	G7N1N6	39		VIM	PSSSRSYVTTSTRTYSLGSALRPSTSRSLYA
G7N2Q1-S169	0.562061	0.169292	0.156508	0.295954	1.17589	1.04897	1.3354	1.18675	4.00992	0.00473744	S	0.999996	G7N2Q1	169		FAM110A	VDVRPLPASPARLCPSPGPAAASSPARPPGL
G7N2W9-S21	10.7632	18.7025	8.89382	12.7865	63.0061	57.5616	82.4327	67.6668	5.29205	0.00250542	S	0.998955	G7N2W9	21	Phosphatidate cytidylyltransferase	CDS2	QRVAHEPDAPPEDKESESEAKVDGETASDSE
G7N2W9-S33	3.59903	29.0441	8.13871	13.5939	51.027	52.6991	48.2274	50.6511	3.72601	0.00955223	S	0.974242	G7N2W9	33	Phosphatidate cytidylyltransferase	CDS2	DKESESEAKVDGETASDSESRAESAPLPVSA
G7NGR4-S270	0.271149	0.462953	0.134869	0.289657	0.656469	0.625452	1.10187	0.794597	2.74323	0.0492807	S	1	G7NGR4	270	Acyl-coenzyme A oxidase	ACOX1	KYAQVKPDGTYVKPLSNKLTYGTMVFVRSFL
G7NI51-S35	0.858008	1.49366	0.951222	1.10096	2.94876	3.347	4.51795	3.60457	3.27402	0.00804398	S	0.999999	G7NI51	35		NUP88	NHVVFLRLREGLKNQSPAEAEKPASSSLPSS
G7NI51-S50	1.17656	1.54878	1.41681	1.38072	2.98817	3.80347	5.10359	3.96508	2.87175	0.0144784	S	0.990435	G7NI51	50		NUP88	SPAEAEKPASSSLPSSPPPQLLTRNVVFGLG
G7NJP8-S265	1.40182	1.22846	2.02956	1.55328	0.0887926	0.843544	0.304423	0.412253	0.265409	0.0261332	S	0.795009	G7NJP8	265		CHAMP1	VLAASPEPWGPSPAASPESRKSARTTSPEPR
G7NJP8-S205	0.530076	0.521437	0.63243	0.561314	0.417456	0.193338	0.22023	0.277008	0.493499	0.0229065	S	1	G7NJP8	205		CHAMP1	KPVPVCESQKPAPVPSPEPQKLAPVSPEPVK
H9FYR1-S1451	1.44496	2.671	2.2576	2.12452	3.50225	4.33067	3.93624	3.92305	1.84656	0.014146	S	1	H9FYR1	1451		SMARCA4	SKKQKKRGRPPAEKLSPNPPNLTKKMKKIVD
H9EMB8-S332	3.18759	3.78601	3.76144	3.57835	0.192515	0.13023	0.309606	0.210784	0.0589054	7.65268e-05	S	0.999903	H9EMB8	332		NUCB2	EFLKATEKKEFLEPDSWETLDQQQFFTEEEL
H9EPG6-S201	0.276621	0.126096	0.0631788	0.155298	0.818307	0.943238	1.46214	1.07456	6.91932	0.0113331	S	0.996684	H9EPG6	201		RRAS	LVRAVRKYQEQELPPSPPSAPRKKGGGCPCV
H9EPK1-S234	19.0833	13.9691	18.3745	17.1423	36.2476	33.6817	34.1417	34.6904	2.02367	0.00059922	S	0.998611	H9EPK1	234		SUDS3	DLRTLNKLKSPKRPASPSSPEHLPATPAESP
H9ERZ5-S248	12.5823	15.0601	13.3457	13.6627	0.19533	0.196185	0.258465	0.21666	0.0158578	5.19374e-05	S	1	H9ERZ5	248		GTF2F2	WELKPEYRHYQGEEKSD______________
H9ES33-S148	0.250665	0.305239	0.187274	0.247726	0.510568	0.422168	0.336455	0.423063	1.70779	0.044693	S	1	H9ES33	148	Adenosylhomocysteinase	AHCY	GDLTNLIHTKYPQLLSGIRGISEETTTGVHN
H9ESN2-S158	4.8885	6.2069	2.86863	4.65467	14.3852	15.0599	21.6212	17.0221	3.65699	0.00781793	S	1	H9ESN2	158		ASS1	APWRMPEFYNRFKGRSDLMEYAKQHGIPIPV
H9EU16-S658	0.491585	0.701428	0.721326	0.638113	0.170169	0.116018	0.340942	0.209043	0.327596	0.0127267	S	1	H9EU16	658		LEO1	EDDDKANKKHKKYVISDEEEEEDD_______
H9EU26-S80	4.63799	4.38514	3.52145	4.18153	2.91461	2.42254	3.04787	2.795	0.668417	0.0232705	S	0.999998	H9EU26	80		RCN1	GKEDSKTFDQLTPDESKERLGKIVDRIDNDG
H9EX34-S275	0.0646231	0.140971	0.0563504	0.0873149	1.54182	1.04287	1.33646	1.30705	14.9694	0.00115994	S	0.999999	H9EX34	275			PGKPSRARSWLSPRVSPPASPGP________
H9FPF8-S78	0.637266	0.458287	0.416648	0.504067	0.19941	0.103846	0.125105	0.142787	0.28327	0.00799966	S	1	H9FPF8	78		C14orf179	WAGDSVKVSKFRRKASEEIEDFRLRPQSLNG
H9FPI0-S151	0.0733548	0.113305	0.0790512	0.0885703	0.478212	0.23938	0.525	0.414198	4.67648	0.021857	S	1	H9FPI0	151		PHB2	IVNEVLKSVVAKFNASQLITQRAQVSLLIRR
H9FPI0-S293	0.218163	0.512562	0.301471	0.344066	1.56302	0.985255	1.50234	1.35021	3.92427	0.0077497	S	0.999995	H9FPI0	293		PHB2	LVLNLQDESFTRGSDSLIKGKK_________
H9FPI0-S91	1.11293	1.86716	1.34989	1.44333	7.20883	11.2983	13.2739	10.5937	7.33976	0.00706005	S	0.999835	H9FPI0	91		PHB2	QYPIIYDIRARPRKISSPTGSKDLQMVNISL
H9FPR3-S176	4.468	4.11411	3.04413	3.87541	0.0979378	2.09926	0.111446	0.769549	0.198572	0.0171337	S	0.966502	H9FPR3	176		CLTA	NRAAEEAFVNDIDESSPGTEWERVARLCDFN
H9FQ31-S17	2.74538	2.57333	2.1614	2.49337	1.54951	1.44305	0.221906	1.07149	0.429735	0.0364878	S	0.951545	H9FQ31	17		UBXN2B	AEGGGPDPSEKERRSSGPRPPSARDLQLALA
H9FTU5-S488	0.365354	0.606429	0.720538	0.564107	1.70958	1.13417	2.35957	1.73444	3.07466	0.0338386	S	1	H9FTU5	488		HSPD1	KIPAMTIAKNAGVEGSLIVEKIMQSSSEVGY
H9FUH5-S384	0.184291	0.0762739	0.145052	0.135206	0.297081	0.452459	0.698579	0.482706	3.57016	0.0454606	S	1	H9FUH5	384	S-adenosylmethionine synthase	MAT2A	PIYQRTAAYGHFGRDSFPWEVPKKLKY____
H9FUK1-S543	0.622961	0.134039	0.475675	0.410892	1.69905	2.80631	3.94353	2.8163	6.85411	0.0222982	S	1	H9FUK1	543		MEN1	GPEGGSTAQVPAPAASPPPEGPVLTFQSEKM
H9FXC5-S124	2.2765	2.70736	1.3043	2.09605	0.54153	0.0900327	0.184305	0.271956	0.129747	0.0140003	S	1	H9FXC5	124			TVQEKAFSKDTVIIVSEPSEDEESQGLPTMA
H9FXC5-S212	1.08503	1.24138	0.959811	1.09541	0.152549	0.112616	0.323682	0.196282	0.179187	0.000985966	S	0.961866	H9FXC5	212			MFGDAGGGPRKRKLSSSSEPYEEDEFNDDQS
H9FXC5-S239	1.32458	1.87917	2.11674	1.77349	0.904689	0.107487	0.876346	0.629508	0.354953	0.0311336	S	0.996446	H9FXC5	239			DDQSIKKTRLDHGEESNESAESSSNWEKQEN
H9FYE8-S314	1.09973	0.957847	0.894392	0.98399	7.41216	10.5136	14.5438	10.8232	10.9993	0.0088805	S	1	H9FYE8	314		SRSF6	SHSNSPLPVPPSKARSVSPPPKRASRSRSRS
H9FYE8-S316	1.09973	0.957847	0.894392	0.98399	7.41216	10.5136	14.5438	10.8232	10.9993	0.0088805	S	1	H9FYE8	316		SRSF6	SNSPLPVPPSKARSVSPPPKRASRSRSRSRS
H9FYK5-S162	0.171418	0.390803	0.0564487	0.206223	0.675251	0.490569	0.53635	0.56739	2.75134	0.0327578	S	0.99998	H9FYK5	162		AIDA	SFPARVPGTLLPRLPSEPGMTLLTIRIEKIG
H9FZM1-S963	0.248875	0.136905	0.128653	0.171478	0.525281	0.403369	0.652655	0.527102	3.07388	0.0121548	S	0.995402	H9FZM1	963	Ubiquitin carboxyl-terminal hydrolase	USP7	KIIGVHQEDELLECLSPATSRTFRIEEIPLD
H9G185-S189	8.23301	6.49978	5.55917	6.76399	18.1587	10.6107	22.2943	17.0212	2.51645	0.043105	S	0.999979	H9G185	189		SRSF9	EGETSYIRVYPERSTSYGYSRSRSGSRGRDS
H9G2J6-S236	2.15298	1.16705	1.02337	1.4478	0.16119	0.694981	0.181083	0.345751	0.238812	0.0495552	S	0.998298	H9G2J6	236			SGFSFDQEWKLSSDESPRNPGCSGSGAQHCR
H9H310-S20	0.268032	0.133414	0.584876	0.328774	2.8668	3.23405	2.99196	3.03093	9.2189	9.55228e-05	S	0.973095	H9H310	20		TRA2A	EENNFEGRESRSQSKSPTGTPARVKSESRSG
H9H310-S16	0.27826	0.0741315	0.0846475	0.14568	1.73974	3.23405	2.99196	2.65525	18.2266	0.00582772	S	0.998844	H9H310	16		TRA2A	MSDVEENNFEGRESRSQSKSPTGTPARVKSE
H9YW01-S224	0.340127	0.775843	0.531425	0.549132	0.976928	0.938619	1.31565	1.07707	1.9614	0.0385791	S	0.999866	H9YW01	224		SRF	ETGKALIQTCLNSPDSPPRSDPTTDQRMSAT
H9YY70-S13	1.94569	1.19335	1.57048	1.56984	3.09801	2.21885	3.38014	2.899	1.84668	0.0320096	S	1	H9YY70	13		ILKAP	___MDLFGDLPEPERSPRPAAGKEAQKGPLL
H9Z018-S104	0.882031	1.47616	0.493841	0.950678	5.72022	5.92612	6.9914	6.21258	6.5349	0.000414809	S	0.999679	H9Z018	104			DQLAHGLKLTFDSSFSPNTGKKNAKIKTGYK
H9Z4K5-S85	0.0964684	0.195969	0.176797	0.156411	3.72507	3.86338	1.22479	2.93775	18.7822	0.0316187	S	0.914007	H9Z4K5	85	Adenosylhomocysteinase	AHCYL1	SSTDSYSSAASYTDSSDDEVSPREKQQTNSK
H9Z4P2-S60	0.111557	0.0850225	0.485474	0.227351	1.29424	0.745758	1.87865	1.30622	5.74537	0.0373865	S	0.999025	H9Z4P2	60			SKGASAAGEQEPDKESGASVDEVARQLERQA
H9Z7J7-S241	0.114579	0.161179	0.113173	0.129644	0.246242	0.234106	0.247771	0.242706	1.8721	0.00229702	S	0.999998	H9Z7J7	241		CCDC69	LHVRSRNQVVLSRQLSEDLLLTREALEKEVQ
H9Z7V8-S498	0.0707726	0.116049	0.0991449	0.0953222	0.862529	0.808203	1.96298	1.21124	12.7068	0.0413703	S	0.996899	H9Z7V8	498		GLUD1	GTIPIVPTAEFQDRISGASEKDIVHSGLAYT
H9Z897-S421	0.931845	2.12676	0.160514	1.07304	2.52261	3.76195	3.52375	3.26943	3.04689	0.032924	S	1	H9Z897	421	Histone deacetylase	HDAC1	SICSSDKRIACEEEFSDSEEEGEGGRKNSSN
H9Z8K7-S175	4.72946	3.39101	3.88119	4.00055	0.0850957	2.55271	1.66885	1.43555	0.358839	0.035369	S	1	H9Z8K7	175		IRF2BP2	NGFSKLEEPPELNRQSPNPRRGHAVPPTLVP
H9Z9F5-S188	1.39481	2.57596	1.82414	1.93164	4.09915	3.3028	5.6724	4.35811	2.25618	0.0354373	S	1	H9Z9F5	188			ALELAKAKAVKMLAESDESGDEESVSQTDKT
H9Z9F5-S191	1.90105	3.3161	3.22385	2.81367	6.13157	5.19616	6.98616	6.10463	2.16963	0.00884381	S	1	H9Z9F5	191			LAKAKAVKMLAESDESGDEESVSQTDKTELQ
H9ZCI7-S839	0.750689	0.717816	0.688265	0.718924	0.170958	0.573464	0.282741	0.342388	0.476251	0.0360814	S	0.993376	H9ZCI7	839		SIPA1	LAEERTEFLHSQNSLSPRSSLSDEAPVLPTT
H9ZCP8-S92	6.78791	13.4808	10.958	10.4089	4.18537	4.69583	0.20675	3.02932	0.291031	0.0377139	S	0.999685	H9ZCP8	92			NRASETDTHSIGEKNSSQSEEDDIERRKEVE
H9ZG30-S24	1.37664	0.868795	0.549333	0.931588	0.164907	0.136234	0.219505	0.173548	0.186293	0.0351533	S	1	H9ZG30	24			EAGGEDFAMDEDGDESIHKLKEKAKKRKGRG
I0FKB3-S469	6.58464	3.05433	7.59475	5.74457	0.205305	2.55446	0.259338	1.00637	0.175186	0.0399243	S	0.985887	I0FKB3	469	Nuclear factor 1	NFIA	PDTKPPTTSTEGGAASPTSPILVPGIKVAAS
I0FKM4-S61	0.648168	1.60344	1.54772	1.26644	0.31746	0.376613	0.145961	0.280011	0.2211	0.0358749	S	0.854587	I0FKM4	61		FDX1	RAGASRPLSVSARARSSSEDKITVHFINRDG
I2CUK0-S230	2.7971	8.47729	7.68207	6.31882	0.115228	0.128537	0.157388	0.133718	0.0211618	0.0252833	S	0.907357	I2CUK0	230		CEBPB	VPSGSSGSLSTSSSSSPPGTPSPADAKAPPA
I2CWL5-S442	0.615659	0.424619	0.3122	0.450826	1.02391	0.827642	1.60905	1.15353	2.55871	0.0487505	S	0.999256	I2CWL5	442		TMEM201	LPLANQQLFQSPRRASPSSLPGRLSRALSLG
I2CWU4-S83	0.103768	0.408026	0.169724	0.227172	0.649882	1.3579	0.791567	0.933117	4.10753	0.0398886	S	0.999957	I2CWU4	83			VINGSPITIFQERDPSKIKWGDAGAEYVVES
Q15JD4-S36	63.879	98.5579	124.067	95.5013	287.377	194.571	317.259	266.402	2.78952	0.0138754	S	1	Q15JD4	36		PML	PTMPPPETPSEGRQPSPSHSPTEQAPSPEEE
Q15JD4-S40	56.9335	89.846	110.554	85.7777	267.713	166.594	317.259	250.522	2.92059	0.0247842	S	0.999986	Q15JD4	40		PML	PPETPSEGRQPSPSHSPTEQAPSPEEEFQFL
Q5TM51-S74	17.4297	21.024	15.8895	18.1144	3.6518	4.28717	4.35901	4.09933	0.226302	0.000803939	S	0.998662	Q5TM51	74	Protein phosphatase 1 regulatory subunit 11	PPP1R11	KCCCIYEKPRAFGESSTESDEEEEEGCGHTH
Q5TM51-S77	49.8608	48.4899	42.4836	46.9448	13.2454	15.1343	8.5374	12.3057	0.262131	0.000319907	S	0.999998	Q5TM51	77	Protein phosphatase 1 regulatory subunit 11	PPP1R11	CIYEKPRAFGESSTESDEEEEEGCGHTHCVR
Q5TM65-S163	1.55167	2.29429	1.81641	1.88746	0.868235	0.149238	0.158067	0.391847	0.207606	0.00974473	S	1	Q5TM65	163		DHX16	KKKTGGSKQQTEKPESEDEWERTERERLQDL
F6UM19-T151	0.733268	0.71283	0.606542	0.684213	3.47536	2.22094	3.99813	3.23148	4.72291	0.00854032	T	0.979113	F6UM19	151		KRIT1	QDIMRVCSESSTHFATLTARMLIALDKWLDE
A0A1D5Q520-T607	1.17976	1.17791	1.25641	1.2047	0.846707	0.733079	0.181188	0.586991	0.487253	0.0406657	T	0.99995	A0A1D5Q520	607		AAK1	PAIQAPVRQQPKVQTTPPPAVQGQKVGSLTP
A0A1D5RD11-T109	0.493545	1.61397	0.554006	0.887172	2.44904	6.20321	4.99776	4.55	5.12866	0.0347017	T	1	A0A1D5RD11	109	Glucose-6-phosphate isomerase	GPI	EGRAVLHVALRNRSNTPILVDGKDVMPEVNK
A0A1D5Q735-T198	1.83783	0.93199	2.7871	1.85231	0.310795	0.104115	0.176503	0.197137	0.106428	0.0372603	T	0.913503	A0A1D5Q735	198		HSF1	RGHTDTEGRPPSPPPTSTPEKCLSVACLDKN
A0A1D5QA39-T133	1.99074	1.38353	0.988369	1.45421	0.137049	0.167211	0.122955	0.142405	0.0979256	0.0108597	T	0.999122	A0A1D5QA39	133		PFKFB1	NYLSREEGHVAVFDATNTTRERRSLILQFAK
A0A1D5QAM6-T261	1.74099	2.86518	1.30115	1.96911	0.113534	0.919251	0.231192	0.421325	0.213968	0.0430255	T	1	A0A1D5QAM6	261		IWS1	RISDSESEDPPRHQATDSENEELPKPRISDS
F6UA48-T253	0.356514	0.407065	0.204345	0.322641	1.57939	1.50157	1.62543	1.56879	4.86235	6.13242e-05	T	1	F6UA48	253		HSD17B4	ERTLGAIVRQKNHPMTPEAVKANWKKICDFE
A0A1D5QDM7-T496	0.704685	1.32887	1.02122	1.01826	3.91275	3.24626	3.58396	3.58099	3.51678	0.000626807	T	1	A0A1D5QDM7	496	Phosphoinositide phospholipase C	PLCL2	AKKLSSNCSGVEGDVTDEDEGAEMSQRMGKE
A0A1D5RA53-T442	5.99939	8.78412	4.91644	6.56665	0.183413	1.63372	0.171475	0.662868	0.100945	0.00915292	T	0.85392	A0A1D5RA53	442		SSFA2	SELENSSELKSVHISTPEKEPCAPLTIPSIR
A0A1D5QEH3-T593	0.203043	0.159086	0.0922235	0.151451	0.471397	0.309294	0.458527	0.413072	2.72744	0.0128934	T	0.945866	A0A1D5QEH3	593		GPAM	LYAVLNKRGLGGPTGTPPNLISQEQLVRKAA
A0A5F8ABE1-T257	0.816496	1.29158	1.72279	1.27696	4.99954	3.06072	5.05946	4.37324	3.42473	0.0118648	T	1	A0A5F8ABE1	257		ERLIN2	IGSIIFGERDYSKKPTPDKCAADVKAPREVA
F6YRH7-T21	1.98067	2.19697	2.68017	2.28594	0.159841	0.186267	0.15639	0.1675	0.0732739	0.000513676	T	1	F6YRH7	21		LSM7	KKKESILDLSKYIDKTIRVKFQGGREASGIL
F7F5Q7-T1417	0.775869	0.773452	0.939699	0.829673	0.194621	0.381743	0.309241	0.295202	0.355805	0.0023092	T	0.999996	F7F5Q7	1417		TJP1	VDRSFGEKRYEPLQVTPPPPPLPSQYAQPSQ
A0A1D5QJJ7-T8	5.09259	0.10882	8.76713	4.65618	19.0892	16.0231	22.4252	19.1792	4.11908	0.0095891	T	0.916297	A0A1D5QJJ7	8			________MASAETLTVFLKLLAAGFYGVSS
A0A1D5QLA7-T175	11.5479	15.824	15.6511	14.341	6.0987	9.16424	5.40482	6.88926	0.480388	0.0147297	T	1	A0A1D5QLA7	175		LSP1	AEEEQEEHQKCQQPRTPSPLILEGTIEHSSP
A0A1D5QQF5-T623	0.962537	1.1444	1.62867	1.2452	0.12514	0.452692	0.161415	0.246416	0.197892	0.0112042	T	0.998128	A0A1D5QQF5	623		LOC717608	VSRFYTNPIAKPIPQTPESAGNKHNNSNSVD
A0A1D5QQX5-T57	1.0378	1.12189	1.37508	1.17826	0.254433	0.165551	0.238704	0.219563	0.186345	0.000798322	T	1	A0A1D5QQX5	57		EEF2	KAGIIASARAGETRFTDTRKDEQERCITIKS
A0A1D5QQX5-T59	1.0378	1.12189	1.37508	1.17826	0.466429	0.192089	0.292337	0.316952	0.269	0.00263223	T	1	A0A1D5QQX5	59		EEF2	GIIASARAGETRFTDTRKDEQERCITIKSTA
A0A1D5QTA2-T350	0.144838	0.0789784	0.0705507	0.0981223	1.07	2.74349	1.64897	1.82082	18.5566	0.0247425	T	0.752741	A0A1D5QTA2	350		CLIP1	LLTETSSRYARKISGTTALQEALKEKQQHIE
A0A5F7ZPP6-T761	1.18731	2.15855	1.71413	1.68667	4.49542	3.25545	5.75337	4.50141	2.66882	0.0220123	T	1	A0A5F7ZPP6	761		SORCS3	RIVSNNCTDGLREKYTAKAQMCPGKAPRGLH
F7BSX3-T29	0.0778797	0.119446	0.125132	0.107486	0.569432	0.812543	0.549903	0.643959	5.9911	0.00333375	T	1	F7BSX3	29	60S ribosomal protein L18a	LOC700872	EYKVVGRCLPTPKCHTPPLYRMRIFAPNHVV
A0A1D5QXX8-T552	0.289224	0.50243	0.347235	0.37963	0.88383	1.77203	1.02354	1.22647	3.23069	0.0402427	T	0.935079	A0A1D5QXX8	552		LOC697160	LKKDNEESEQLPVPGTPTLRNRTFSESSVWS
A0A1D5QYN2-T405	0.0797786	0.110367	0.103074	0.0977398	0.180855	0.192675	0.227823	0.200451	2.05087	0.00366632	T	0.989976	A0A1D5QYN2	405			HKYGEENVKIYSTSFTPMYHAVTKRKTKCVM
A0A1D5QZ97-T866	1.68832	5.64974	1.15406	2.83071	7.98358	9.86163	13.879	10.5747	3.73573	0.0260183	T	0.999999	A0A1D5QZ97	866		ANK1	DQVVESPAIPRIPCVTPETVVIRSEEQEQAS
A0A1D5QZ97-T1378	2.39232	9.21949	1.10554	4.23912	10.9689	15.723	11.4764	12.7228	3.00128	0.0445141	T	1	A0A1D5QZ97	1378		ANK1	MPPCSKGSGAEDRRRTPTPLALRYSILSEST
H9EMX7-T315	0.13761	0.338921	0.195412	0.223981	4.06557	8.4145	4.07143	5.51717	24.6323	0.0217578	T	0.977676	H9EMX7	315	Oxysterol-binding protein	OSBPL8	SDNEVMGKSEESDTDTSERQDDSYIEPEPVE
A0A1D5R2S0-T323	3.14499	4.74618	4.65913	4.18343	9.14649	26.8486	24.4559	20.1503	4.8167	0.0456114	T	1	A0A1D5R2S0	323		SRRM1	SASPPRRRHRPSPPATPPPKTRHSPTPQQSN
A0A1D5R2S0-T802	0.921297	0.98479	0.469785	0.791957	1.44677	2.38089	1.59579	1.80782	2.28272	0.0376723	T	1	A0A1D5R2S0	802		SRRM1	LAQEEPVAAPEPKKETESEAEDNLDDLEKHL
A0A1D5R2S0-T502	2.74552	1.19689	0.223037	1.38848	7.4261	15.3274	21.1313	14.6283	10.5354	0.0305607	T	1	A0A1D5R2S0	502		SRRM1	RRRSPSPAPPPRRRRTPTPPPRRRTPSPPPR
A0A1D5R2S0-T504	2.74552	1.19689	0.115037	1.35248	7.4261	15.3274	21.1313	14.6283	10.8159	0.0304298	T	1	A0A1D5R2S0	504		SRRM1	RSPSPAPPPRRRRTPTPPPRRRTPSPPPRRR
A0A5F8AQU5-T630	0.552928	0.453701	0.416376	0.474335	0.149681	0.118272	0.266725	0.178226	0.375738	0.00823366	T	0.994239	A0A5F8AQU5	630			TPGPTTPLKATAGPATPPEATPGPTTPLKAT
F7GUK3-T573	0.124189	0.0689211	0.104629	0.0992464	0.19886	0.230295	0.270512	0.233223	2.34993	0.00701255	T	0.99445	F7GUK3	573		LRCH1	FLRPQRNLESIDPQFTIRRKMEQMREEKELV
A0A5F7ZAK6-T588	1.02753	1.15527	0.995383	1.05939	0.100725	0.282806	0.34195	0.241827	0.22827	0.000729935	T	1	A0A5F7ZAK6	588		NUP153	SAHDVTAVNSTSCKKTPPEDCEGPFRPAKIL
F7H483-T351	1.24775	2.61313	0.574691	1.47852	28.547	13.9385	49.2932	30.5929	20.6915	0.0471723	T	1	F7H483	351		ACADM	SYQRAAWEVDSGRRNTYYASIAKAFAGDIAN
A0A1D5R886-T257	0.105666	0.0836017	0.0891187	0.0927955	0.351463	0.601895	0.272192	0.408517	4.40233	0.0338419	T	0.994445	A0A1D5R886	257			PPAPSGDTAPPARPHTPLSRIDVRPPLDWGP
F7GQ74-T364	1.09184	1.83617	1.08793	1.33864	6.08519	7.12756	9.08321	7.43199	5.55187	0.00262261	T	0.999996	F7GQ74	364	Clathrin heavy chain	CLTC	EAAKVAANAPKGILRTPDTIRRFQSVPAQPG
A0A1D5R9J2-T174	0.0946268	0.198025	0.777654	0.356769	1.38972	1.08138	1.71784	1.39631	3.91377	0.0208388	T	0.993385	A0A1D5R9J2	174		PML	TRKTNNIFCSNPNHRTPTLTSIYCRGCSKPL
A0A5F8AEJ6-T69	0.132269	0.125083	1.08235	0.446566	2.0956	1.87905	2.10957	2.02808	4.54149	0.00838016	T	1	A0A5F8AEJ6	69		STARD10	PGHRRRILAGLLRAHTPPAPAPRPTPRPVPM
A0A5K1U6E9-T169	0.615502	1.29833	0.681194	0.865009	0.176948	0.152167	0.174558	0.167891	0.194091	0.032801	T	0.999937	A0A5K1U6E9	169		MARK2	DFGFSNEFTFGNKLDTFCGSPPYAAPELFQG
A0A1D5RDT4-T193	13.111	22.1459	20.4659	18.5743	38.14	31.0958	52.3149	40.5169	2.18134	0.032486	T	0.966125	A0A1D5RDT4	193			DPVLPLSGLIQEGRSTPVTNDELTSKMNEEE
A0A1D5RHE4-T1360	2.59492	1.24676	3.07548	2.30572	0.123075	0.946378	0.252873	0.440776	0.191166	0.0366716	T	1	A0A1D5RHE4	1360		NCOR2	EDYLRREAKLLKREGTPPPPPPPRDLTEAYK
A0A1D5RIC5-T430	5.18548	9.20543	5.28011	6.557	14.9544	12.6402	18.7547	15.4498	2.35622	0.0160681	T	1	A0A1D5RIC5	430		NRBP1	EEVTSPVVPPSVKTPTPEPAEVETRKVVLMQ
A0A1D5RIX1-T1531	1.89207	1.2957	1.96593	1.7179	5.18408	10.8804	15.0219	10.3621	6.03186	0.0390529	T	0.999984	A0A1D5RIX1	1531			RSGSESSVDQKTVARTPLGQRSRSGSSQELD
A0A1K0FU77-T170	0.313389	0.576924	0.344773	0.411696	0.157328	0.124622	0.190013	0.157321	0.382129	0.0405502	T	0.962416	A0A1K0FU77	170		HBZ	PAVHASLDKFLASVSTVLTSKYR________
F6QII3-T465	0.538623	0.318482	0.304098	0.387068	0.148206	0.193233	0.119477	0.153639	0.39693	0.0415658	T	0.999756	F6QII3	465		SORBS1	EMSYIDGEKVVKRSATLPLPARSSSLKSSPE
A0A5F7ZAV0-T296	11.2688	7.38424	9.98747	9.54685	7.20741	4.34184	3.7313	5.09352	0.533528	0.0467411	T	1	A0A5F7ZAV0	296		CCDC50	DHGQGEHRKRRHRPRTPPFSESAESEEQLHL
A0A5F7ZM56-T76	24.2009	19.2068	16.6926	20.0334	7.64707	1.03658	8.59723	5.76029	0.287534	0.0116903	T	1	A0A5F7ZM56	76			PMERGCKGVPLLREKTWEPWNELMVIGKRVE
A0A5F7ZPC3-T226	0.224975	0.196288	0.0544673	0.158577	0.366787	0.649892	0.423355	0.480011	3.027	0.0337481	T	0.988078	A0A5F7ZPC3	226	Ubiquitin carboxyl-terminal hydrolase	USP15	IEQKNEDGTWPRGPSTPNVKNSNYCLPSYTA
A0A5F7ZTS6-T3944	1.90908	1.03959	1.34416	1.43095	0.354778	0.431008	0.328889	0.371559	0.259659	0.0145034	T	1	A0A5F7ZTS6	3944		LOC719658	PKADIDVSGPKVDIDTPDIDIHGPEGKLKGP
H9G0X4-T605	0.384545	0.601798	0.369774	0.452039	1.48576	1.45911	0.995942	1.3136	2.90595	0.0080419	T	1	H9G0X4	605			VLTLPRSLLLEPPRGTPDRSQADPDFASEVM
F7G9Y6-T357	1.67675	2.70839	1.80389	2.06301	0.136603	0.748073	0.221397	0.368691	0.178715	0.0108614	T	0.999633	F7G9Y6	357		PGM1	DRVANATKIALYETPTGWKFFGNLMDASKLS
A0A5F8A0E7-T266	0.950356	0.589984	1.10403	0.881458	0.257724	0.419434	0.278928	0.318696	0.361555	0.0247872	T	0.992682	A0A5F8A0E7	266		SIN3A	SKPSQLQAHTPASQQTPPLPPYASPRSPPVQ
A0A5F8A1E5-T1662	0.121968	0.261965	0.145721	0.176551	0.563954	0.981684	0.628235	0.724624	4.10433	0.0160745	T	0.943659	A0A5F8A1E5	1662		LOC712454	LEASALRDNLGEVPLTPTEEASLPLAVTKEA
F6R7X5-T34	2.98785	2.96342	3.0588	3.00336	4.7622	5.45208	6.03179	5.41536	1.8031	0.00280402	T	1	F6R7X5	34		LMNB2	ATMATPLPGRAGGPATPLSPTRLSRLQEKEE
A0A5F8A3Z2-T400	3.56719	2.46092	3.12987	3.05266	1.29323	1.45422	0.458517	1.06866	0.350074	0.0112397	T	0.973166	A0A5F8A3Z2	400		TMF1	IPTEEAEMEESGRSATPVNCEQPDILVSSTP
F6SL85-T231	10.4665	8.24103	17.8585	12.1887	4.18381	3.80557	3.82797	3.93912	0.323178	0.0470813	T	0.999689	F6SL85	231		ARHGAP12	GDELSSSSTEQIRATTPPNQGRPDSPVYANL
A0A5F8ADH6-T651	0.965259	0.938749	0.817736	0.907248	0.255885	0.138437	0.309544	0.234622	0.258608	0.000583899	T	0.999874	A0A5F8ADH6	651		RHPN2	QEIETILANTHNKSATYSVGMQKTYSMICLA
A0A5F8AFD8-T120	533.404	444.895	430.233	469.511	1189.52	999.924	1804.13	1331.19	2.83528	0.0244676	T	1	A0A5F8AFD8	120		SEC62	KDGEKEEPKKEETPGTPKKKETKKKFKLEPH
A0A5F8AHW3-T7	0.542298	0.0930131	0.0906352	0.241982	0.878508	1.33324	1.24828	1.15334	4.76623	0.0112881	T	0.999999	A0A5F8AHW3	7			_________MAEKRHTADSEAQRLPDSFKDS
A0A5F8AJA9-T162	8.94484	9.5915	6.51054	8.34896	2.48277	0.896369	0.272658	1.21726	0.145798	0.00339142	T	0.992192	A0A5F8AJA9	162		TRAPPC12	AEPGGEGDPGPEPASTPSPTGEVHGDCAPED
A0A5F8ANG9-T596	1.47987	1.41303	1.23401	1.37564	1.65124	2.10892	2.28197	2.01404	1.46408	0.0341517	T	1	A0A5F8ANG9	596	Protein kinase C	PRKCB	AENFDRFFTRHPPVLTPPDQEVIRNIDQSEF
A0A5F8ATZ7-T173	0.287706	0.646387	0.405032	0.446375	1.022	0.939422	1.77861	1.24668	2.7929	0.0494596	T	1	A0A5F8ATZ7	173		EIF2B2	HIHSNEVIMTIGFSRTVEAFLQEAARKRKFH
A0A5K1TXE9-T330	0.358236	0.244609	0.452836	0.351894	0.133859	0.207296	0.174268	0.171807	0.488236	0.0477616	T	0.994028	A0A5K1TXE9	330		SPTAN1	CAEADRLQQSHPLSATQIQVKREELITNWEQ
F6PK17-T118	1.03835	3.371	3.16938	2.52624	7.09542	5.84562	5.77019	6.23708	2.46892	0.0125522	T	0.999999	F6PK17	118		PNKP	TLRWEEIRTPESQPDTPPGTPPVSQDEKRDA
F6PK17-T122	1.22114	1.66074	1.85277	1.57822	5.02913	3.85675	5.77019	4.88536	3.0955	0.00490071	T	0.999756	F6PK17	122		PNKP	EEIRTPESQPDTPPGTPPVSQDEKRDAEPPK
F6PLF0-T511	0.317425	0.398911	0.423333	0.37989	0.296974	0.145335	0.182271	0.208193	0.548036	0.0369631	T	0.999996	F6PLF0	511	Catalase	CAT	LLDKYNAEKPKNAIHTFVQSESHLAAREKAN
F6R8Y2-T201	1.77359	1.44952	0.109568	1.11089	15.2347	29.5649	35.0262	26.6086	23.9525	0.0125998	T	0.999118	F6R8Y2	201		TRA2B	GRRIRVDFSITKRPHTPTPGIYMGRPTYGSS
F6UAQ9-T47	1.87274	0.910982	2.75661	1.84678	0.18734	0.172063	0.459335	0.272913	0.147778	0.0437266	T	1	F6UAQ9	47		ZKSCAN1	DEEDHVWGQDSSLQDTPPPDPEIFRQRFRRF
F6UAX5-T475	2.26364	4.04252	1.64771	2.65129	4.55546	6.27022	7.42932	6.085	2.29511	0.0355761	T	0.999933	F6UAX5	475		EPB41L1	ESGGRRSEAEEGEVRTPTKIKELKPEQETTP
F6UDV1-T166	0.167709	0.279073	0.187589	0.211457	0.643422	0.543184	0.893717	0.693441	3.27935	0.0117604	T	1	F6UDV1	166	Aspartate aminotransferase	GOT2	FSRDVFLPKPSWGNHTPIFRDAGMQLQGYRY
H9Z0C1-T12	0.499309	0.807417	0.605483	0.637403	1.44692	1.36581	1.65677	1.48983	2.33735	0.00243341	T	1	H9Z0C1	12		LOC705126	____MSLLNKPKSEMTPEELQKREEEEFNTG
F6XZK0-T170	1.51145	2.85077	1.73747	2.03323	0.209148	0.283167	0.202982	0.231766	0.113989	0.012219	T	0.999985	F6XZK0	170		CDK7	DFGLAKSFGSPNRAYTHQVVTRWYRAPELLF
F6YK88-T454	1.16942	1.45455	1.83602	1.48666	0.740959	0.125259	0.533732	0.46665	0.313891	0.0182219	T	0.998156	F6YK88	454		BHMT	VTKGTAELMQQKEATTEQQLKELFEKQKFKS
F6Z9H7-T484	0.111388	0.169763	0.077675	0.119608	0.208009	0.319973	0.262464	0.263482	2.20287	0.0267504	T	0.938787	F6Z9H7	484		PAK4	AQVSKEVPRRKSLVGTPYWMAPELISRLPYG
F6ZED1-T356	0.39508	0.73011	0.0898538	0.405015	1.28942	2.30342	1.97868	1.85717	4.58545	0.0144798	T	0.958998	F6ZED1	356		GPR34	LLFRRFQGEPSRSESTSEFKPGYSLHDTSVA
F6ZVE3-T148	2.29283	2.78616	3.22528	2.76809	1.23886	0.265589	0.599701	0.701385	0.253382	0.0062315	T	1	F6ZVE3	148		NUCB1	NLLKQFEHLDPQNQHTFEARDLELLIQTATR
F7C728-T517	0.0871253	0.108922	0.0526673	0.0829047	16.999	12.8345	35.4058	21.7464	262.306	0.0353917	T	0.990752	F7C728	517		AIFM1	GVFAKATAQDNPRSATEQSGTGIRSESETES
F7CT78-T623	5.06169	5.11659	2.38235	4.18688	6.91244	7.87113	9.32236	8.03531	1.91917	0.0280757	T	1	F7CT78	623	Ubiquitin carboxyl-terminal hydrolase	USP5	QPGEEELPDIAPPLVTPDEPKAPMLDESVII
F7HT29-T78	0.256096	0.107085	0.184798	0.182659	0.43887	0.343518	0.347121	0.376503	2.06123	0.0218281	T	1	F7HT29	78		PHGDH	VINAAEKLQVVGRAGTGVDNVDLEAATRKGV
F7EQC5-T1245	1.06087	0.488627	0.704706	0.751402	0.25994	0.178822	0.189062	0.209275	0.278512	0.0325219	T	1	F7EQC5	1245		CDK13	QDDLIQHQDMRILELTPEPDRPRILPPDQRP
F7F0Z0-T1932	2.91252	4.72193	3.84404	3.82616	2.37733	1.33941	0.23405	1.31693	0.34419	0.0362763	T	0.999992	F7F0Z0	1932		MAP1B	SDSGYSYETIGKTTKTPEDGDYSYEIIEKTT
F7F2L7-T2	0.99949	0.72637	0.930251	0.88537	0.552059	0.143157	0.306516	0.333911	0.377142	0.0187793	T	0.888449	F7F2L7	2	Ferritin	FTHL17	______________MTTASTSQVRQNYHQDS
F7FDD1-T37	5.45252	2.81418	2.4628	3.5765	0.0917843	0.197838	0.301576	0.197066	0.0551003	0.0232812	T	0.966164	F7FDD1	37		EIF4EBP2	VAISDAAQLPHDYCTTPGGTLFSTTPGGTRI
F7FGQ7-T853	0.60522	0.434969	0.577239	0.539143	1.94207	2.79654	1.83108	2.1899	4.06181	0.00595276	T	0.994002	F7FGQ7	853		EML3	QWRVLGAGGAGPAPATPSRTPSLSPASSLDV
F7FZ57-T1844	0.385321	0.332594	0.0736173	0.263844	0.917523	0.607967	0.612977	0.712822	2.70168	0.0330799	T	0.768502	F7FZ57	1844		MLL	KGPGEPDSPTPLHPPTPPILSTDRSREDSPE
F7G501-T644	0.547457	0.706872	0.751816	0.668715	0.44661	0.0902004	0.168559	0.235123	0.351605	0.0253871	T	0.999901	F7G501	644		ATN1	PYGKRAPSPGAYKAATPPGYKPGSPPNFRTG
F7GMI7-T373	0.0584464	0.0387315	0.0189944	0.0387241	0.359248	0.284122	0.147457	0.263609	6.80737	0.0234204	T	0.860727	F7GMI7	373		ADH4	DYKNKKFNLDALVTHTLPFDKISEAFDLMNQ
F7GPN9-T256	1.02794	1.49126	1.52074	1.34664	1.00046	0.19343	0.309308	0.501067	0.372086	0.0470851	T	1	F7GPN9	256		ENPP1	CGTYTKNMRPVYPTKTFPNHYSIVTGLYPES
F7HSV7-T103	1.05836	1.80643	1.75221	1.539	0.138838	0.198819	0.452893	0.263517	0.171226	0.0079414	T	0.993923	F7HSV7	103		TMEM51	RKQQQGEDLAHVQHPTGAGPHAQEEDSQEEE
G7MZ42-T46	14.1795	9.60546	12.8497	12.2115	29.8817	22.7806	43.1283	31.9302	2.61475	0.0321433	T	0.862767	G7MZ42	46		EIF4EBP1	PGDYSTTPGGTLFSTTPGGTRIIYDRKFLME
H9FNK5-T91	0.0392208	0.0684606	0.0644226	0.057368	0.16257	0.119671	0.118813	0.133685	2.3303	0.0111305	T	1	H9FNK5	91		HRSP12	VVKTTVLLADINDFNTVNEIYKQYFKSNFPA
H9ZG17-T227	10.1004	11.5778	9.92306	10.5338	6.44404	4.01263	2.79656	4.41774	0.419389	0.00686841	T	0.999117	H9ZG17	227			QVEEKNLEELEEKSTTPPPAEPVSLPQEPPK
Q5TM51-T75	4.5451	6.16299	3.17539	4.62783	0.962657	2.36752	2.35583	1.89534	0.409552	0.0495907	T	0.997796	Q5TM51	75	Protein phosphatase 1 regulatory subunit 11	PPP1R11	CCCIYEKPRAFGESSTESDEEEEEGCGHTHC
A0A5F8AFU9-Y460	0.662745	0.0947603	0.093417	0.283641	0.812985	0.978439	0.963033	0.918152	3.23703	0.0321342	Y	0.99983	A0A5F8AFU9	460		TNS2	DGSLTHTRGPLDGSPYAQVQRPPRQTPPAPS
A0A5F7ZPP6-Y760	1.18731	2.15855	1.71413	1.68667	4.49542	3.25545	5.75337	4.50141	2.66882	0.0220123	Y	1	A0A5F7ZPP6	760		SORCS3	RRIVSNNCTDGLREKYTAKAQMCPGKAPRGL
F6PKK0-Y185	0.123107	0.0572031	0.0724374	0.0842492	0.35263	0.457136	0.572363	0.46071	5.46841	0.00480236	Y	0.999962	F6PKK0	185	Non-specific protein-tyrosine kinase	FYN	RGTFLIRESETTKGAYSLSIRDWDDMKGDHV
A0A5F7ZKF2-Y158	0.135282	0.522443	0.0941704	0.250632	0.890489	0.896287	0.851739	0.879505	3.50915	0.0101396	Y	1	A0A5F7ZKF2	158		AKR1C1	NRRQLEMILNKPGLKYKPVCNQVECHPYLNQ
A0A5F8A1A5-Y216	8.478	15.6971	5.36628	9.84712	33.6366	48.9603	42.7375	41.7781	4.24268	0.00409551	Y	0.841495	A0A5F8A1A5	216		GSK3B	FGSAKQLVRGEPNVSYICSRYYRAPELIFGA
A0A5F8A2D5-Y154	0.0784684	0.200946	0.0599212	0.113112	0.495287	1.0742	1.26466	0.944716	8.35204	0.0242153	Y	0.999676	A0A5F8A2D5	154		EGK_15018	FGLAREIRSKPPYTDYVSTRWYRAPEVLLRS
A0A5F8AEI1-Y849	5.17997	7.84934	4.11495	5.71475	17.9509	14.6388	26.7352	19.775	3.46034	0.020413	Y	0.993858	A0A5F8AEI1	849		PRPF4B	DFGSASHVADNDITPYLVSRFYRAPEIIIGK
A0A5F8AET2-Y1506	2.21756	2.95141	2.0345	2.40116	1.72167	0.222788	0.177332	0.707264	0.294551	0.0431307	Y	0.998227	A0A5F8AET2	1506		UGGT1	QLQLRFQKEKETGTLYKEKAEEPRREGPQKH
F6ZZ64-Y47	1.41713	1.85355	2.12282	1.79783	0.191602	0.495699	0.219388	0.30223	0.168108	0.00276513	Y	1	F6ZZ64	47		CALU	PQLSDKVHNDAQSFDYDHDAFLGAEEAKTFD
F7DFY8-Y149	0.202518	0.159334	0.0670849	0.142979	0.510739	0.806668	0.913613	0.743673	5.20128	0.00908921	Y	0.998959	F7DFY8	149		ATIC	FRRQYSKGISQMPLRYGMNPHQTPAQLYTLK
G7N5U7-Y159	2.84474	2.10434	1.44809	2.13239	0.135009	0.160261	0.253774	0.183015	0.0858262	0.00856747	Y	0.821525	G7N5U7	159			PHCVLTLKLIGLAVDYFDGGKDQNSLSSEQQ
