# Supplementary material for: Proteomic and phosphoproteomic profiling of COVID-19-associated lung and liver injury: a report based on rhesus macaques
Source: Signal Transduct Target Ther. 2022 Jan 28;7:27. doi: 10.1038/s41392-022-00882-7 (PMC8795284; doi:10.1038/s41392-022-00882-7)
Supplement: Supplementary file 16 — Table S15 [file 41392_2022_882_MOESM16_ESM.xlsx]

## Sheet: Sheet1
Phosphosites	Proteins	Amino acid	Positions within proteins	Protein names	Gene names	Localization prob	Lung_Ratio	Lung_t test	Lung_Regulated Type	Liver_Ratio	Liver_t test	Liver_Regulated Type	Compare
H9EM77-S109	H9EM77	S	109		ENSA	0.888703	0.359209	0.034989	Down	0.0855011	0.00385691	Down	common
F6XZK0-T170	F6XZK0	T	170		CDK7	0.999985	0.313131	0.0294367	Down	0.113989	0.012219	Down	common
F6T3U2-S213	F6T3U2	S	213		TAF7	1	0.470865	0.0404272	Down	0.13818	0.0009088	Down	common
A0A5F8AJA9-S164	A0A5F8AJA9	S	164		TRAPPC12	0.981558	0.425051	0.0445039	Down	0.205452	0.0253016	Down	common
F7H049-S624	F7H049	S	624		ARHGAP31	1	0.292467	0.0171226	Down	0.27679	0.0246003	Down	common
H9EU16-S658	H9EU16	S	658		LEO1	1	0.348132	0.0116731	Down	0.327596	0.0127267	Down	common
F7GPE6-S358	F7GPE6	S	358		LOC702025	1	0.484277	0.0394209	Down	0.346241	0.0447396	Down	common
F7EW03-S1177	F7EW03	S	1177		ZNF638	1	0.372671	0.0470613	Down	0.357705	0.0171931	Down	common
A0A5F8AMM8-S429	A0A5F8AMM8	S	429			0.8222	0.446708	0.0375916	Down	0.361527	0.0205579	Down	common
A0A5F8A0E7-T266	A0A5F8A0E7	T	266		SIN3A	0.992682	0.463135	0.0120074	Down	0.361555	0.0247872	Down	common
F6PL92-S1028	F6PL92	S	1028		SYNPO	1	0.304686	0.0232226	Down	0.369931	0.0228178	Down	common
F7E0V9-S353	F7E0V9	S	353		TNKS1BP1	1	0.520946	0.0201992	Down	0.389437	0.00481147	Down	common
A0A5F7ZRH9-S1240	A0A5F7ZRH9	S	1240		KTN1	0.999254	0.635177	0.00698615	Down	0.397064	0.00942399	Down	common
A0A5F8ALX7-S10	A0A5F8ALX7	S	10		RNF11	0.999995	0.377665	0.00181445	Down	0.48983	0.00535893	Down	common
F6PL92-S1042	F6PL92	S	1042		SYNPO	1	0.125686	0.000818146	Down	0.495851	0.0477482	Down	common
F7B371-S179	F7B371	S	179		PDPK1	0.999628	3.09615	0.0244949	Up	1.82723	0.00105718	Up	common
F7CT78-T623	F7CT78	T	623	Ubiquitin carboxyl-terminal hydrolase	USP5	1	3.10656	0.00548723	Up	1.91917	0.0280757	Up	common
F6VTL8-S24	F6VTL8	S	24		ARHGDIA	1	3.14152	0.00230102	Up	2.02687	0.0138101	Up	common
A0A5F8AHQ0-S867	A0A5F8AHQ0	S	867		GTF3C2	0.999075	1.37728	0.048571	Up	2.34994	0.0287145	Up	common
A0A1D5RIC5-T430	A0A1D5RIC5	T	430		NRBP1	1	1.83158	0.00161812	Up	2.35622	0.0160681	Up	common
H9G185-S189	H9G185	S	189		SRSF9	0.999979	1.88643	0.0404893	Up	2.51645	0.043105	Up	common
A0A1D5RB27-S337	A0A1D5RB27	S	337		PPP1R7	0.999972	2.46637	0.0347071	Up	2.55677	0.0361963	Up	common
F7HPQ2-S835	F7HPQ2	S	835		UBA1	0.999997	2.60956	0.00350145	Up	2.57678	0.00178163	Up	common
A0A1D5QAD4-S375	A0A1D5QAD4	S	375		ALDH1A1	1	5.49193	0.00560873	Up	2.62015	0.044877	Up	common
A0A5F8ASZ1-S191	A0A5F8ASZ1	S	191		MAGED2	0.897308	1.48981	0.0178405	Up	2.62023	0.0348734	Up	common
A0A1D5RAK5-S572	A0A1D5RAK5	S	572		RHOC	1	2.51422	0.0211218	Up	2.70326	0.0340377	Up	common
A0A5F7ZWX6-S1270	A0A5F7ZWX6	S	1270	Kinesin-like protein	KIF1B	0.999995	3.91783	0.00338453	Up	2.71719	0.0179217	Up	common
F7GRI9-S90	F7GRI9	S	90		STRIP1	0.997765	1.82449	0.0139259	Up	2.7943	0.0274948	Up	common
A0A5F8A218-S159	A0A5F8A218	S	159		ENOX2	1	6.77973	0.0392761	Up	2.88625	0.0344386	Up	common
A0A1D5R9J2-S18	A0A1D5R9J2	S	18			0.999986	3.68806	0.0144791	Up	2.88922	0.0177572	Up	common
H9Z5A5-S351	H9Z5A5	S	351	S-(hydroxymethyl)glutathione dehydrogenase	ADH5	1	2.11104	0.0164205	Up	2.89558	0.0431011	Up	common
H9G0X4-T605	H9G0X4	T	605			1	2.0103	0.0267795	Up	2.90595	0.0080419	Up	common
Q15JD4-S40	Q15JD4	S	40		PML	0.999986	3.68806	0.0144791	Up	2.92059	0.0247842	Up	common
F7EVL6-S108	F7EVL6	S	108		RNPC3	0.999992	1.62262	0.0127196	Up	3.11725	0.0203354	Up	common
F7DGS7-S685	F7DGS7	S	685		CDK12	1	2.06265	0.0192917	Up	3.17463	0.047538	Up	common
A0A5F8A057-S910	A0A5F8A057	S	910		PLEC	0.999995	1.89501	0.00308875	Up	3.18857	0.0348007	Up	common
F7HRU2-S544	F7HRU2	S	544		EIF2B5	1	6.15287	0.00469032	Up	3.23638	0.027	Up	common
A0A5F7ZHE3-S9	A0A5F7ZHE3	S	9			0.999969	3.31836	8.3e-05	Up	3.26673	0.00748651	Up	common
F6Q9M3-S35	F6Q9M3	S	35		MS4A1	0.999995	3.02403	0.0347917	Up	3.41924	0.0201454	Up	common
F7HE98-S42	F7HE98	S	42	Eukaryotic translation initiation factor 3 subunit G	EIF3G	0.960205	2.16192	0.0234977	Up	3.47669	0.0320576	Up	common
F7G010-S1153	F7G010	S	1153		NUP160	1	4.69931	0.0408559	Up	3.80869	0.00259457	Up	common
A0A5F8AEF7-S1438	A0A5F8AEF7	S	1438		CUL9	1	2.67569	0.00894988	Up	3.86092	0.0134936	Up	common
F7HN99-S2	F7HN99	S	2			1	2.28254	0.00683114	Up	3.99814	0.00514317	Up	common
F7HTJ5-S433	F7HTJ5	S	433		SRSF11	1	3.61635	0.0348603	Up	4.02784	0.0484647	Up	common
A0A5F8A1E5-T1662	A0A5F8A1E5	T	1662		LOC712454	0.943659	2.26927	0.016725	Up	4.10433	0.0160745	Up	common
F6SNY4-S893	F6SNY4	S	893		PRKDC	1	2.85799	0.0462286	Up	4.29652	0.0354453	Up	common
F7G3J3-S534	F7G3J3	S	534		ANAPC2	0.999964	11.3279	0.0126329	Up	4.38355	0.000126299	Up	common
F6RKR8-S110	F6RKR8	S	110		ARMCX3	0.955733	2.22198	0.0480895	Up	4.50316	0.0277405	Up	common
F6ZED1-T356	F6ZED1	T	356		GPR34	0.958998	2.49666	0.0443449	Up	4.58545	0.0144798	Up	common
F7GWA9-S252	F7GWA9	S	252		HNRNPU	1	1.88352	0.0193692	Up	4.64859	0.0257195	Up	common
A0A5F8ADA6-S251	A0A5F8ADA6	S	251		TRIM21	1	5.46542	0.00309329	Up	4.78999	0.015381	Up	common
A0A1D5QQM9-S258	A0A1D5QQM9	S	258		YTHDC1	1	4.1702	0.0146149	Up	4.80094	0.039353	Up	common
A0A1D5QH68-S327	A0A1D5QH68	S	327			0.99999	1.78244	0.0172705	Up	5.32295	0.00112455	Up	common
F6Z0X3-S1021	F6Z0X3	S	1021		ITGA4	0.99999	1.42791	0.0351865	Up	5.52465	0.00136508	Up	common
F7AF44-S12	F7AF44	S	12		SUB1	0.873832	6.28155	0.0377819	Up	5.72455	0.0109808	Up	common
A0A1D5QCW5-S193	A0A1D5QCW5	S	193		EGK_12362	0.999957	14.5228	0.00623621	Up	8.10888	0.00681826	Up	common
F6XZK0-S164	F6XZK0	S	164		CDK7	1	1.86826	0.00857995	Up	9.02774	0.00877978	Up	common
A0A5F8A4X3-S1908	A0A5F8A4X3	S	1908		DMXL1	0.976544	2.21554	0.0273157	Up	15.9567	0.00202113	Up	common
F6R8Y2-T201	F6R8Y2	T	201		TRA2B	0.999118	2.66165	0.00786699	Up	23.9525	0.0125998	Up	common
F6W890-S404	F6W890	S	404		LMNA	0.965516	NA	NA	NA	0.01328	0.000114218	Down	Liver specific
H9ERZ5-S248	H9ERZ5	S	248		GTF2F2	1	NA	NA	NA	0.0158578	5.19e-05	Down	Liver specific
F7BLE8-S204	F7BLE8	S	204		SDPR	0.999825	NA	NA	NA	0.0184905	0.0441539	Down	Liver specific
I2CUK0-S230	I2CUK0	S	230		CEBPB	0.907357	NA	NA	NA	0.0211618	0.0252833	Down	Liver specific
F7H9R3-S1038	F7H9R3	S	1038		EGK_02772	1	NA	NA	NA	0.0255082	0.00237142	Down	Liver specific
A0A5F7ZH08-S487	A0A5F7ZH08	S	487		CALD1	1	NA	NA	NA	0.0331703	0.0284179	Down	Liver specific
A0A1D5QAM6-S398	A0A1D5QAM6	S	398		IWS1	0.998753	NA	NA	NA	0.0346211	0.00474377	Down	Liver specific
H9FPB9-S129	H9FPB9	S	129		PSIP1	0.794759	NA	NA	NA	0.035905	0.00432603	Down	Liver specific
F7E206-S363	F7E206	S	363		SYNPO2	0.999838	NA	NA	NA	0.0401623	0.0211409	Down	Liver specific
F7E0V9-S1535	F7E0V9	S	1535		TNKS1BP1	1	NA	NA	NA	0.0423211	0.0351789	Down	Liver specific
F6RI67-S332	F6RI67	S	332		SAMD4A	0.999992	NA	NA	NA	0.0454676	0.00643017	Down	Liver specific
F7EW03-S1246	F7EW03	S	1246		ZNF638	1	NA	NA	NA	0.0525678	0.00228472	Down	Liver specific
A0A5F7ZEQ3-S166	A0A5F7ZEQ3	S	166		LRPAP1	0.949365	NA	NA	NA	0.0549273	0.00918531	Down	Liver specific
F7FDD1-T37	F7FDD1	T	37		EIF4EBP2	0.966164	NA	NA	NA	0.0551003	0.0232812	Down	Liver specific
H9EMB8-S332	H9EMB8	S	332		NUCB2	0.999903	NA	NA	NA	0.0589054	7.65e-05	Down	Liver specific
F7C0F7-S1100	F7C0F7	S	1100		PALM2-AKAP2	0.920064	NA	NA	NA	0.06078	0.0220369	Down	Liver specific
H9YX45-S181	H9YX45	S	181		NUCKS1	0.999537	NA	NA	NA	0.0633849	0.0130049	Down	Liver specific
A0A5F7ZCA4-S72	A0A5F7ZCA4	S	72		TOR1AIP2	0.905529	NA	NA	NA	0.0680494	0.000112483	Down	Liver specific
F6UCA9-S543	F6UCA9	S	543		RAD21	1	NA	NA	NA	0.0685788	0.00113538	Down	Liver specific
A0A5F8AQU5-S938	A0A5F8AQU5	S	938			0.922603	NA	NA	NA	0.0700882	0.0222877	Down	Liver specific
A0A1D5Q486-S853	A0A1D5Q486	S	853		ZC3H13	1	NA	NA	NA	0.0725447	0.0140803	Down	Liver specific
F6QNS3-S550	F6QNS3	S	550	Palmitoyltransferase	ZDHHC5	0.982582	NA	NA	NA	0.0725737	0.00647253	Down	Liver specific
F6YRH7-T21	F6YRH7	T	21		LSM7	1	NA	NA	NA	0.0732739	0.000513676	Down	Liver specific
H9ZFW1-S556	H9ZFW1	S	556		TBC1D5	0.985832	NA	NA	NA	0.0740738	0.0234568	Down	Liver specific
A0A1D5R703-S214	A0A1D5R703	S	214		TNIP1	0.994562	NA	NA	NA	0.0750036	0.0331661	Down	Liver specific
F7C728-S515	F7C728	S	515		AIFM1	0.937937	NA	NA	NA	0.0824873	0.00502062	Down	Liver specific
F6X1J2-S129	F6X1J2	S	129		SCLY	1	NA	NA	NA	0.0852901	0.00107508	Down	Liver specific
G7N5U7-Y159	G7N5U7	Y	159			0.821525	NA	NA	NA	0.0858262	0.00856747	Down	Liver specific
F7CCL8-S437	F7CCL8	S	437	Oxysterol-binding protein	OSBPL3	0.999758	NA	NA	NA	0.0923896	0.0417098	Down	Liver specific
F7HPQ5-S722	F7HPQ5	S	722		RBM10	1	NA	NA	NA	0.0934385	0.000857352	Down	Liver specific
A0A5F7ZSF0-S622	A0A5F7ZSF0	S	622		RSF1	0.999997	NA	NA	NA	0.0959544	0.0041518	Down	Liver specific
A0A5F8A0E7-S277	A0A5F8A0E7	S	277		SIN3A	0.997175	NA	NA	NA	0.096423	3.99e-05	Down	Liver specific
F7FS99-S282	F7FS99	S	282			1	NA	NA	NA	0.0966979	0.00477579	Down	Liver specific
A0A1D5RJ02-S580	A0A1D5RJ02	S	580	Ubiquitin carboxyl-terminal hydrolase	USP10	1	NA	NA	NA	0.097638	3.76e-05	Down	Liver specific
A0A1D5QA39-T133	A0A1D5QA39	T	133		PFKFB1	0.999122	NA	NA	NA	0.0979256	0.0108597	Down	Liver specific
A0A1D5RA53-T442	A0A1D5RA53	T	442		SSFA2	0.85392	NA	NA	NA	0.100945	0.00915292	Down	Liver specific
F7GX37-S2104	F7GX37	S	2104		NCOR1	0.999222	NA	NA	NA	0.101339	0.0178204	Down	Liver specific
A0A1D5Q573-S1121	A0A1D5Q573	S	1121		BCOR	0.935193	NA	NA	NA	0.10137	0.00173982	Down	Liver specific
F6SZ70-S138	F6SZ70	S	138	Sulfotransferase	SULT1A2	1	NA	NA	NA	0.10545	0.029113	Down	Liver specific
A0A1D5Q735-T198	A0A1D5Q735	T	198		HSF1	0.913503	NA	NA	NA	0.106428	0.0372603	Down	Liver specific
A0A5F7ZFJ6-S32	A0A5F7ZFJ6	S	32		LOC701147	1	NA	NA	NA	0.109128	0.00178152	Down	Liver specific
F7F6K7-S1278	F7F6K7	S	1278		KIAA1462	1	NA	NA	NA	0.109607	0.0430717	Down	Liver specific
F6S5H4-S1795	F6S5H4	S	1795		PCM1	1	NA	NA	NA	0.111249	0.0475419	Down	Liver specific
F7HI90-S104	F7HI90	S	104		LOC701147	1	NA	NA	NA	0.115274	0.00171535	Down	Liver specific
A0A1D5RA47-S114	A0A1D5RA47	S	114		NOSTRIN	1	NA	NA	NA	0.116539	0.0176906	Down	Liver specific
F7B708-S1429	F7B708	S	1429		MYH9	1	NA	NA	NA	0.116667	0.0264864	Down	Liver specific
F7GN77-S480	F7GN77	S	480		OTUD4	0.983394	NA	NA	NA	0.125386	0.000107651	Down	Liver specific
A0A5F8AIG9-S588	A0A5F8AIG9	S	588	Protein-tyrosine-phosphatase	PTPN12	0.939663	NA	NA	NA	0.126594	0.0192084	Down	Liver specific
F7FZD2-S319	F7FZD2	S	319		NAF1	1	NA	NA	NA	0.126822	0.000877152	Down	Liver specific
F7C0F7-S862	F7C0F7	S	862		PALM2-AKAP2	0.999809	NA	NA	NA	0.126979	0.000772302	Down	Liver specific
H9FXC5-S124	H9FXC5	S	124			1	NA	NA	NA	0.129747	0.0140003	Down	Liver specific
A0A1D5QWS7-S276	A0A1D5QWS7	S	276		DBNL	0.797993	NA	NA	NA	0.130138	0.0249824	Down	Liver specific
A0A5F8AFD8-S297	A0A5F8AFD8	S	297		SEC62	0.999955	NA	NA	NA	0.130447	0.0269277	Down	Liver specific
F7GPR3-S116	F7GPR3	S	116		KHK	0.976223	NA	NA	NA	0.130819	0.000947947	Down	Liver specific
F7GJP8-S306	F7GJP8	S	306		ELL2	1	NA	NA	NA	0.130871	0.00131503	Down	Liver specific
F6TXN0-S28	F6TXN0	S	28		LOC701559	1	NA	NA	NA	0.131186	0.00794434	Down	Liver specific
F7F0Z0-S2211	F7F0Z0	S	2211		MAP1B	1	NA	NA	NA	0.131321	0.00198931	Down	Liver specific
A0A1D5R0X1-S372	A0A1D5R0X1	S	372			0.968679	NA	NA	NA	0.13351	0.00961604	Down	Liver specific
A0A5F8AE38-S328	A0A5F8AE38	S	328		SSB	1	NA	NA	NA	0.134184	0.0137066	Down	Liver specific
A0A1D5QJW0-S273	A0A1D5QJW0	S	273		SLMAP	1	NA	NA	NA	0.135076	0.0279722	Down	Liver specific
A0A5F7ZWR4-S692	A0A5F7ZWR4	S	692		PHLDB1	0.998905	NA	NA	NA	0.137164	0.0227968	Down	Liver specific
A0A5F8AFV1-S1235	A0A5F8AFV1	S	1235		TNRC6B	0.999999	NA	NA	NA	0.137707	0.00365957	Down	Liver specific
A0A5K1UA47-S199	A0A5K1UA47	S	199		PROX1	1	NA	NA	NA	0.138966	0.0480764	Down	Liver specific
F7DXX3-S827	F7DXX3	S	827		PPFIBP1	0.998297	NA	NA	NA	0.14139	0.0232446	Down	Liver specific
A0A5F8AIH3-S34	A0A5F8AIH3	S	34		ZC3H18	1	NA	NA	NA	0.141894	0.0193462	Down	Liver specific
A0A5F8AIJ7-S390	A0A5F8AIJ7	S	390			1	NA	NA	NA	0.142134	0.00486746	Down	Liver specific
F6XCD6-S292	F6XCD6	S	292		MPRIP	0.963363	NA	NA	NA	0.143204	0.0143369	Down	Liver specific
F7G5K8-S641	F7G5K8	S	641			0.999166	NA	NA	NA	0.144139	0.00364264	Down	Liver specific
F7HTL3-S69	F7HTL3	S	69		CCDC86	0.877033	NA	NA	NA	0.144338	0.0291943	Down	Liver specific
A0A5F7ZKW1-S274	A0A5F7ZKW1	S	274		CDC42EP1	1	NA	NA	NA	0.144571	0.0275736	Down	Liver specific
A0A1D5Q486-S381	A0A1D5Q486	S	381		ZC3H13	0.997471	NA	NA	NA	0.145217	0.00334218	Down	Liver specific
F7F0Z0-S1298	F7F0Z0	S	1298		MAP1B	0.998947	NA	NA	NA	0.145223	0.037502	Down	Liver specific
A0A5F8ANG9-S615	A0A5F8ANG9	S	615	Protein kinase C	PRKCB	0.999626	NA	NA	NA	0.14533	0.0117219	Down	Liver specific
A0A5F8AJA9-T162	A0A5F8AJA9	T	162		TRAPPC12	0.992192	NA	NA	NA	0.145798	0.00339142	Down	Liver specific
F6U9P8-S1012	F6U9P8	S	1012		BMP2K	0.980548	NA	NA	NA	0.146441	0.00943222	Down	Liver specific
F6UAQ9-T47	F6UAQ9	T	47		ZKSCAN1	1	NA	NA	NA	0.147778	0.0437266	Down	Liver specific
A0A5F8A0N6-S1033	A0A5F8A0N6	S	1033		MAP3K5	0.999981	NA	NA	NA	0.147903	0.000346086	Down	Liver specific
A0A5F7ZZU6-S86	A0A5F7ZZU6	S	86		ZFP91	0.980552	NA	NA	NA	0.149034	0.000650117	Down	Liver specific
A0A1D5RA53-S641	A0A1D5RA53	S	641		SSFA2	1	NA	NA	NA	0.152861	0.0205596	Down	Liver specific
A0A5F7ZFU1-S1556	A0A5F7ZFU1	S	1556		SON	0.996078	NA	NA	NA	0.15384	0.000473938	Down	Liver specific
F7G079-S113	F7G079	S	113		NECAP2	0.83625	NA	NA	NA	0.155243	0.013621	Down	Liver specific
A0A5F7ZQH0-S537	A0A5F7ZQH0	S	537		CEP164	0.999272	NA	NA	NA	0.158615	0.0465531	Down	Liver specific
A0A5F8AIH3-S719	A0A5F8AIH3	S	719		ZC3H18	1	NA	NA	NA	0.16191	0.0115279	Down	Liver specific
F7FKH5-S212	F7FKH5	S	212		AKAP12	1	NA	NA	NA	0.165254	0.0248552	Down	Liver specific
F6SLF3-S689	F6SLF3	S	689		CLMN	0.996668	NA	NA	NA	0.165882	0.0026275	Down	Liver specific
A0A1D5RIQ9-S89	A0A1D5RIQ9	S	89		ATF7	0.998812	NA	NA	NA	0.165893	0.0300784	Down	Liver specific
F7GZD7-S2583	F7GZD7	S	2583		LOC694823	0.999457	NA	NA	NA	0.167927	0.0465667	Down	Liver specific
F6ZZ64-Y47	F6ZZ64	Y	47		CALU	1	NA	NA	NA	0.168108	0.00276513	Down	Liver specific
F6TBG0-S725	F6TBG0	S	725		GAPVD1	0.97342	NA	NA	NA	0.170834	0.0490491	Down	Liver specific
A0A1D5Q735-S194	A0A1D5Q735	S	194		HSF1	0.999977	NA	NA	NA	0.170856	0.014574	Down	Liver specific
F7HSV7-T103	F7HSV7	T	103		TMEM51	0.993923	NA	NA	NA	0.171226	0.0079414	Down	Liver specific
A0A5F8A4R1-S811	A0A5F8A4R1	S	811		GAK	0.999984	NA	NA	NA	0.171601	0.00508492	Down	Liver specific
F7HM71-S368	F7HM71	S	368		HAO1	1	NA	NA	NA	0.174382	0.0133783	Down	Liver specific
I0FQC9-S954	I0FQC9	S	954		ADNP	0.989888	NA	NA	NA	0.174768	0.0129896	Down	Liver specific
I0FKB3-S469	I0FKB3	S	469	Nuclear factor 1	NFIA	0.985887	NA	NA	NA	0.175186	0.0399243	Down	Liver specific
F6QE39-S247	F6QE39	S	247		HNRNPA2B1	1	NA	NA	NA	0.176377	0.000777397	Down	Liver specific
F7G9Y6-T357	F7G9Y6	T	357		PGM1	0.999633	NA	NA	NA	0.178715	0.0108614	Down	Liver specific
H9FXC5-S212	H9FXC5	S	212			0.961866	NA	NA	NA	0.179187	0.000985966	Down	Liver specific
A0A5F7ZQ03-S356	A0A5F7ZQ03	S	356		RHBDF2	0.855647	NA	NA	NA	0.179215	0.0254785	Down	Liver specific
F6S5H4-S537	F6S5H4	S	537		PCM1	1	NA	NA	NA	0.179458	0.0244498	Down	Liver specific
F7H9R3-S1205	F7H9R3	S	1205		EGK_02772	1	NA	NA	NA	0.180499	0.0130827	Down	Liver specific
F7GZD7-S1832	F7GZD7	S	1832		LOC694823	0.992374	NA	NA	NA	0.180841	0.026305	Down	Liver specific
A0A1D5Q924-S1134	A0A1D5Q924	S	1134		TJP2	0.999911	NA	NA	NA	0.182078	0.00882051	Down	Liver specific
F7AG45-S1412	F7AG45	S	1412		SIPA1L1	1	NA	NA	NA	0.18364	0.0245492	Down	Liver specific
F6S5H4-S872	F6S5H4	S	872		PCM1	1	NA	NA	NA	0.18445	0.0399575	Down	Liver specific
A0A1D5QAM6-S420	A0A1D5QAM6	S	420		IWS1	0.9779	NA	NA	NA	0.184864	0.0116533	Down	Liver specific
F6X3H2-S103	F6X3H2	S	103		KRI1	1	NA	NA	NA	0.185122	0.0115816	Down	Liver specific
A0A5K1UA47-S179	A0A5K1UA47	S	179		PROX1	0.99955	NA	NA	NA	0.185451	0.0172734	Down	Liver specific
F7C6H4-S645	F7C6H4	S	645		CAST	0.999937	NA	NA	NA	0.185805	0.0218745	Down	Liver specific
H9ZG30-S24	H9ZG30	S	24			1	NA	NA	NA	0.186293	0.0351533	Down	Liver specific
A0A1D5QQX5-T57	A0A1D5QQX5	T	57		EEF2	1	NA	NA	NA	0.186345	0.000798322	Down	Liver specific
A0A5F8A4R1-S834	A0A5F8A4R1	S	834		GAK	0.999962	NA	NA	NA	0.190122	0.00136922	Down	Liver specific
A0A1D5RIX1-S1383	A0A1D5RIX1	S	1383			0.984562	NA	NA	NA	0.190807	0.0473933	Down	Liver specific
A0A5K1U6E9-T169	A0A5K1U6E9	T	169		MARK2	0.999937	NA	NA	NA	0.194091	0.032801	Down	Liver specific
A0A1D5QAM6-S263	A0A1D5QAM6	S	263		IWS1	1	NA	NA	NA	0.194207	0.013496	Down	Liver specific
A0A5F7ZTS6-S4804	A0A5F7ZTS6	S	4804		LOC719658	1	NA	NA	NA	0.196148	0.03401	Down	Liver specific
F6XCD6-S319	F6XCD6	S	319		MPRIP	1	NA	NA	NA	0.19666	0.0277502	Down	Liver specific
A0A1D5QQF5-T623	A0A1D5QQF5	T	623		LOC717608	0.998128	NA	NA	NA	0.197892	0.0112042	Down	Liver specific
H9FPR3-S176	H9FPR3	S	176		CLTA	0.966502	NA	NA	NA	0.198572	0.0171337	Down	Liver specific
A0A1D5RIX1-S1072	A0A1D5RIX1	S	1072			0.989365	NA	NA	NA	0.199014	0.0280201	Down	Liver specific
A0A5F7ZRN8-S1099	A0A5F7ZRN8	S	1099		LMO7	0.999672	NA	NA	NA	0.200101	0.0128797	Down	Liver specific
A0A5F7ZAX8-S415	A0A5F7ZAX8	S	415		TRAFD1	1	NA	NA	NA	0.20066	0.0144934	Down	Liver specific
A0A5F7ZZS5-S385	A0A5F7ZZS5	S	385			0.852208	NA	NA	NA	0.200888	0.00543953	Down	Liver specific
A0A5F8AEI1-S569	A0A5F8AEI1	S	569		PRPF4B	0.812318	NA	NA	NA	0.200902	0.00204742	Down	Liver specific
G7MX16-S94	G7MX16	S	94			1	NA	NA	NA	0.202704	0.0221752	Down	Liver specific
A0A1D5RIX1-S1499	A0A1D5RIX1	S	1499			0.98922	NA	NA	NA	0.203626	0.00748996	Down	Liver specific
F6TPX1-S2	F6TPX1	S	2	Na(+)/H(+) exchange regulatory cofactor NHE-RF	SLC9A3R1	1	NA	NA	NA	0.205023	0.0345207	Down	Liver specific
F6ZFY9-S188	F6ZFY9	S	188		SLTM	1	NA	NA	NA	0.205987	0.0497317	Down	Liver specific
F7FFI7-S596	F7FFI7	S	596		ATXN2L	0.954372	NA	NA	NA	0.206518	0.00721132	Down	Liver specific
A0A5F8AEI1-S328	A0A5F8AEI1	S	328		PRPF4B	0.999774	NA	NA	NA	0.207305	0.0437777	Down	Liver specific
A0A1D5RJD5-S651	A0A1D5RJD5	S	651			0.997838	NA	NA	NA	0.207728	0.0370623	Down	Liver specific
F7AFF0-S1096	F7AFF0	S	1096		RAB11FIP5	1	NA	NA	NA	0.209045	0.0143942	Down	Liver specific
F7GX37-S2122	F7GX37	S	2122		NCOR1	1	NA	NA	NA	0.210664	0.0103543	Down	Liver specific
F6SLF3-S841	F6SLF3	S	841		CLMN	0.967634	NA	NA	NA	0.21157	0.0411885	Down	Liver specific
H9G2F8-S648	H9G2F8	S	648		BCLAF1	1	NA	NA	NA	0.211604	0.0473795	Down	Liver specific
A0A5F7ZYV0-S538	A0A5F7ZYV0	S	538			0.994392	NA	NA	NA	0.213035	0.00662165	Down	Liver specific
A0A1D5QAM6-T261	A0A1D5QAM6	T	261		IWS1	1	NA	NA	NA	0.213968	0.0430255	Down	Liver specific
F7F2L7-S17	F7F2L7	S	17	Ferritin	FTHL17	1	NA	NA	NA	0.214921	0.000685396	Down	Liver specific
A0A5F8AK44-S478	A0A5F8AK44	S	478		ILF3	0.998168	NA	NA	NA	0.215627	0.0231123	Down	Liver specific
A0A1D5R905-S730	A0A1D5R905	S	730		MORC3	0.986037	NA	NA	NA	0.217096	0.0109712	Down	Liver specific
A0A1D5QKA5-S578	A0A1D5QKA5	S	578		ZNF609	0.998295	NA	NA	NA	0.217905	0.0116719	Down	Liver specific
A0A5F7ZGY9-S794	A0A5F7ZGY9	S	794	Mediator of DNA damage checkpoint protein 1	MDC1	0.999932	NA	NA	NA	0.218198	0.043724	Down	Liver specific
A0A1D5QLA7-S193	A0A1D5QLA7	S	193		LSP1	0.999157	NA	NA	NA	0.219621	0.0209888	Down	Liver specific
A0A1D5RA53-S318	A0A1D5RA53	S	318		SSFA2	0.960932	NA	NA	NA	0.220754	0.0102709	Down	Liver specific
I0FKM4-S61	I0FKM4	S	61		FDX1	0.854587	NA	NA	NA	0.2211	0.0358748	Down	Liver specific
A0A1D5QLA7-S6	A0A1D5QLA7	S	6			0.997391	NA	NA	NA	0.22207	0.0456022	Down	Liver specific
F7GRL6-S512	F7GRL6	S	512		PALMD	0.983046	NA	NA	NA	0.224249	0.0111992	Down	Liver specific
Q5TM51-S74	Q5TM51	S	74	Protein phosphatase 1 regulatory subunit 11	PPP1R11	0.998662	NA	NA	NA	0.226302	0.000803939	Down	Liver specific
A0A5F7ZAK6-T588	A0A5F7ZAK6	T	588		NUP153	1	NA	NA	NA	0.22827	0.000729935	Down	Liver specific
F7GZQ1-S1179	F7GZQ1	S	1179		HELZ	0.999954	NA	NA	NA	0.229803	0.037009	Down	Liver specific
F6SLF3-S687	F6SLF3	S	687		CLMN	0.987564	NA	NA	NA	0.2324	0.011515	Down	Liver specific
F6VU61-S525	F6VU61	S	525		RNF20	0.923153	NA	NA	NA	0.232991	0.0416731	Down	Liver specific
A0A5S7WIK2-S108	A0A5S7WIK2	S	108	Superoxide dismutase [Cu-Zn]	SOD1	0.982408	NA	NA	NA	0.236096	0.0290459	Down	Liver specific
A0A5F8A1Q5-S418	A0A5F8A1Q5	S	418		POM121	1	NA	NA	NA	0.237119	0.0123083	Down	Liver specific
A0A5F8A1K7-S148	A0A5F8A1K7	S	148		CASC3	1	NA	NA	NA	0.238488	0.00947334	Down	Liver specific
H9G2J6-S236	H9G2J6	S	236			0.998298	NA	NA	NA	0.238812	0.0495552	Down	Liver specific
F7GK28-S380	F7GK28	S	380	Protein PRRC2A	PRRC2A	0.999984	NA	NA	NA	0.239256	0.00848686	Down	Liver specific
A0A1D5QG96-S479	A0A1D5QG96	S	479		AKAP1	0.995211	NA	NA	NA	0.239927	0.013229	Down	Liver specific
F6SJ00-S408	F6SJ00	S	408		MIA3	0.97317	NA	NA	NA	0.242604	0.012278	Down	Liver specific
A0A5F8AGC0-S795	A0A5F8AGC0	S	795		CGNL1	0.999926	NA	NA	NA	0.242658	0.0119693	Down	Liver specific
A0A1D5Q573-S423	A0A1D5Q573	S	423		BCOR	0.974204	NA	NA	NA	0.243064	0.0126823	Down	Liver specific
F6TLA3-S178	F6TLA3	S	178	Receptor-type tyrosine-protein phosphatase	PTPRA	0.784904	NA	NA	NA	0.2437	0.000913783	Down	Liver specific
F7C3M5-S1181	F7C3M5	S	1181		SYNM	0.999495	NA	NA	NA	0.245681	0.00689917	Down	Liver specific
F6T4K2-S1652	F6T4K2	S	1652		ZNF646	0.996906	NA	NA	NA	0.24614	0.0229999	Down	Liver specific
F7H520-S806	F7H520	S	806		PLEKHA6	0.996599	NA	NA	NA	0.246664	0.0156605	Down	Liver specific
A0A1D5QAM6-S157	A0A1D5QAM6	S	157		IWS1	0.999997	NA	NA	NA	0.249017	0.00085438	Down	Liver specific
A0A1D5QQK5-S238	A0A1D5QQK5	S	238			1	NA	NA	NA	0.251602	0.0127839	Down	Liver specific
F6R8Z2-S728	F6R8Z2	S	728		CEP170	0.985394	NA	NA	NA	0.251784	0.0408616	Down	Liver specific
A0A1D5RCE7-S1758	A0A1D5RCE7	S	1758			0.998861	NA	NA	NA	0.25304	0.0223434	Down	Liver specific
F6ZVE3-T148	F6ZVE3	T	148		NUCB1	1	NA	NA	NA	0.253382	0.0062315	Down	Liver specific
F7HDT6-S494	F7HDT6	S	494		HTATSF1	1	NA	NA	NA	0.254403	0.0225729	Down	Liver specific
F7GZD7-S2251	F7GZD7	S	2251		LOC694823	0.948554	NA	NA	NA	0.255472	0.0212023	Down	Liver specific
F6S5H4-S1784	F6S5H4	S	1784		PCM1	0.991855	NA	NA	NA	0.256149	0.0499614	Down	Liver specific
F7GRL6-S321	F7GRL6	S	321		PALMD	1	NA	NA	NA	0.257262	0.0123689	Down	Liver specific
A0A5F8ADH6-T651	A0A5F8ADH6	T	651		RHPN2	0.999874	NA	NA	NA	0.258608	0.000583899	Down	Liver specific
A0A5F7ZKW1-S144	A0A5F7ZKW1	S	144		CDC42EP1	0.998215	NA	NA	NA	0.258768	0.0021047	Down	Liver specific
A0A5F7ZTS6-T3944	A0A5F7ZTS6	T	3944		LOC719658	1	NA	NA	NA	0.259659	0.0145034	Down	Liver specific
Q5TM51-S77	Q5TM51	S	77	Protein phosphatase 1 regulatory subunit 11	PPP1R11	0.999998	NA	NA	NA	0.262131	0.000319907	Down	Liver specific
F6TBG0-S996	F6TBG0	S	996		GAPVD1	0.963022	NA	NA	NA	0.263771	0.00207182	Down	Liver specific
G7NJP8-S265	G7NJP8	S	265		CHAMP1	0.795009	NA	NA	NA	0.265409	0.0261332	Down	Liver specific
F7BGX2-S252	F7BGX2	S	252		HEXIM1	1	NA	NA	NA	0.266464	0.0110426	Down	Liver specific
F6QII3-S433	F6QII3	S	433		SORBS1	0.996729	NA	NA	NA	0.26827	0.0151243	Down	Liver specific
A0A1D5QQX5-T59	A0A1D5QQX5	T	59		EEF2	1	NA	NA	NA	0.269	0.00263223	Down	Liver specific
A0A1D5RE26-S383	A0A1D5RE26	S	383			1	NA	NA	NA	0.269182	0.0149027	Down	Liver specific
A0A5F7ZGN6-S320	A0A5F7ZGN6	S	320		LOC722623	0.999954	NA	NA	NA	0.269211	0.0352944	Down	Liver specific
F6SL85-S223	F6SL85	S	223		ARHGAP12	0.808266	NA	NA	NA	0.269448	0.0140837	Down	Liver specific
A0A5F8ACR8-S1112	A0A5F8ACR8	S	1112		NEK1	0.999985	NA	NA	NA	0.269745	0.00239945	Down	Liver specific
F7HFV6-S746	F7HFV6	S	746		EPS15	1	NA	NA	NA	0.270457	0.0169874	Down	Liver specific
A0A5F8A7Z1-S1229	A0A5F8A7Z1	S	1229		AKAP11	1	NA	NA	NA	0.271595	0.0113856	Down	Liver specific
F7HDT6-S498	F7HDT6	S	498		HTATSF1	1	NA	NA	NA	0.271702	0.0181742	Down	Liver specific
I0FG44-S99	I0FG44	S	99		NSFL1C	0.999977	NA	NA	NA	0.271816	0.0240597	Down	Liver specific
A0A1D5R0N5-S66	A0A1D5R0N5	S	66		LOC710137	1	NA	NA	NA	0.272481	0.00342561	Down	Liver specific
F7HTB8-S379	F7HTB8	S	379		ACIN1	0.999995	NA	NA	NA	0.2747	0.00262882	Down	Liver specific
F7GXT2-S728	F7GXT2	S	728		SYNRG	1	NA	NA	NA	0.274834	0.049915	Down	Liver specific
F7F0Z0-S2209	F7F0Z0	S	2209		MAP1B	1	NA	NA	NA	0.276784	0.00406311	Down	Liver specific
H9ZFW1-S541	H9ZFW1	S	541		TBC1D5	0.95542	NA	NA	NA	0.277023	0.028467	Down	Liver specific
F7FYA8-S74	F7FYA8	S	74		ZNF281	1	NA	NA	NA	0.277669	0.0286938	Down	Liver specific
F7EQC5-T1245	F7EQC5	T	1245		CDK13	1	NA	NA	NA	0.278512	0.0325219	Down	Liver specific
F7CGX1-S701	F7CGX1	S	701		ADD2	0.96379	NA	NA	NA	0.278648	0.0255866	Down	Liver specific
A0A5F8AQU5-S446	A0A5F8AQU5	S	446			0.999989	NA	NA	NA	0.279501	0.00337792	Down	Liver specific
F6PZF5-S989	F6PZF5	S	989		TNS1	0.999985	NA	NA	NA	0.280043	0.00434645	Down	Liver specific
A0A1D5QAM6-S287	A0A1D5QAM6	S	287		IWS1	1	NA	NA	NA	0.281306	0.0290541	Down	Liver specific
F6XQS6-S1023	F6XQS6	S	1023		FAM208B	1	NA	NA	NA	0.282058	0.0116268	Down	Liver specific
F7HTB8-S326	F7HTB8	S	326		ACIN1	0.969919	NA	NA	NA	0.282279	0.01059	Down	Liver specific
H9FPF8-S78	H9FPF8	S	78		C14orf179	1	NA	NA	NA	0.28327	0.00799966	Down	Liver specific
H9G1L4-S448	H9G1L4	S	448		SART1	1	NA	NA	NA	0.283364	0.0190259	Down	Liver specific
F7H9R3-S1116	F7H9R3	S	1116		EGK_02772	1	NA	NA	NA	0.283928	0.0166778	Down	Liver specific
A0A1D5Q520-S1143	A0A1D5Q520	S	1143			0.999994	NA	NA	NA	0.285085	0.00509293	Down	Liver specific
F7FXN6-S114	F7FXN6	S	114		TFEB	0.998883	NA	NA	NA	0.2854	0.044397	Down	Liver specific
F7HFV6-S728	F7HFV6	S	728		EPS15	1	NA	NA	NA	0.287408	0.0264294	Down	Liver specific
A0A5F7ZM56-T76	A0A5F7ZM56	T	76			1	NA	NA	NA	0.287534	0.0116903	Down	Liver specific
A0A1D5RL39-S339	A0A1D5RL39	S	339		WBP11	0.999972	NA	NA	NA	0.29064	0.0379525	Down	Liver specific
A0A1D5Q8F9-S106	A0A1D5Q8F9	S	106	Zinc finger Ran-binding domain-containing protein 2	ZRANB2	1	NA	NA	NA	0.290828	0.0327964	Down	Liver specific
H9ZCP8-S92	H9ZCP8	S	92			0.999685	NA	NA	NA	0.291031	0.0377139	Down	Liver specific
F7A8J6-S203	F7A8J6	S	203		RBM17	0.979557	NA	NA	NA	0.291722	0.0410263	Down	Liver specific
A0A5F8AET2-Y1506	A0A5F8AET2	Y	1506		UGGT1	0.998227	NA	NA	NA	0.294551	0.0431307	Down	Liver specific
A0A5F7ZFJ6-S145	A0A5F7ZFJ6	S	145		LOC701147	1	NA	NA	NA	0.295377	0.0148167	Down	Liver specific
A0A5F7ZRN8-S978	A0A5F7ZRN8	S	978		LMO7	0.999891	NA	NA	NA	0.295943	0.0136335	Down	Liver specific
F7AG45-S1410	F7AG45	S	1410		SIPA1L1	1	NA	NA	NA	0.297643	0.0119657	Down	Liver specific
A0A5F8AKW5-S565	A0A5F8AKW5	S	565			0.994578	NA	NA	NA	0.29778	0.040702	Down	Liver specific
F7HDT6-S713	F7HDT6	S	713		HTATSF1	0.999733	NA	NA	NA	0.298297	0.0127813	Down	Liver specific
A0A5F8A7Z1-S422	A0A5F8A7Z1	S	422		AKAP11	1	NA	NA	NA	0.299338	0.0469411	Down	Liver specific
F6WLT7-S572	F6WLT7	S	572		NUMB	0.999066	NA	NA	NA	0.300263	0.0499875	Down	Liver specific
A0A5F8AQQ8-S493	A0A5F8AQQ8	S	493		NCOA2	1	NA	NA	NA	0.30093	0.0251345	Down	Liver specific
F7AFF0-S968	F7AFF0	S	968		RAB11FIP5	0.997812	NA	NA	NA	0.301035	0.0286653	Down	Liver specific
F6QE39-S200	F6QE39	S	200		HNRNPA2B1	1	NA	NA	NA	0.301809	0.00313056	Down	Liver specific
F7H520-S1046	F7H520	S	1046		PLEKHA6	0.990945	NA	NA	NA	0.301841	0.0400105	Down	Liver specific
A0A1D5QAM6-S289	A0A1D5QAM6	S	289		IWS1	1	NA	NA	NA	0.302493	0.0146907	Down	Liver specific
G7NBN6-S693	G7NBN6	S	693		PPFIA1	0.906566	NA	NA	NA	0.302552	0.0293204	Down	Liver specific
A0A5F7ZTS6-S217	A0A5F7ZTS6	S	217		LOC719658	0.950836	NA	NA	NA	0.304957	0.00126086	Down	Liver specific
F7F5Q7-S960	F7F5Q7	S	960		TJP1	0.999881	NA	NA	NA	0.306669	0.0214707	Down	Liver specific
A0A1D5QEK5-S1452	A0A1D5QEK5	S	1452		KIAA1217	1	NA	NA	NA	0.308842	0.0286649	Down	Liver specific
F6TYC4-S229	F6TYC4	S	229		TOR1AIP1	0.888184	NA	NA	NA	0.309651	0.0174634	Down	Liver specific
F7GVL5-S827	F7GVL5	S	827		KIAA0753	0.999825	NA	NA	NA	0.309889	0.0197544	Down	Liver specific
F7E0V9-S221	F7E0V9	S	221		TNKS1BP1	1	NA	NA	NA	0.311149	0.0365109	Down	Liver specific
F7HBF2-S681	F7HBF2	S	681		PHF2	0.999997	NA	NA	NA	0.311793	0.0178437	Down	Liver specific
F6QCJ2-S587	F6QCJ2	S	587		EIF4ENIF1	0.999857	NA	NA	NA	0.313668	0.0147492	Down	Liver specific
F6YK88-T454	F6YK88	T	454		BHMT	0.998156	NA	NA	NA	0.313891	0.0182219	Down	Liver specific
F6ZZ64-S44	F6ZZ64	S	44		CALU	1	NA	NA	NA	0.314409	0.0109317	Down	Liver specific
F6TL46-S83	F6TL46	S	83		LIMA1	1	NA	NA	NA	0.317522	0.0244296	Down	Liver specific
A0A5F7ZCW2-S562	A0A5F7ZCW2	S	562		SORBS2	0.999584	NA	NA	NA	0.322259	0.0488163	Down	Liver specific
F6SL85-T231	F6SL85	T	231		ARHGAP12	0.999689	NA	NA	NA	0.323178	0.0470813	Down	Liver specific
F7HNU4-S1416	F7HNU4	S	1416		EGK_20261	0.993751	NA	NA	NA	0.326442	0.0214512	Down	Liver specific
G7MXN2-S443	G7MXN2	S	443		PNN	0.999992	NA	NA	NA	0.328809	0.0328851	Down	Liver specific
F6U9P8-S1015	F6U9P8	S	1015		BMP2K	0.814031	NA	NA	NA	0.330555	0.0216528	Down	Liver specific
F6VAK2-S1529	F6VAK2	S	1529		LOC701688	0.997534	NA	NA	NA	0.336137	0.0453545	Down	Liver specific
F6ZFN1-S165	F6ZFN1	S	165		YBX1	0.997371	NA	NA	NA	0.337461	0.0219734	Down	Liver specific
A0A5F7ZRF0-S304	A0A5F7ZRF0	S	304		NOL8	1	NA	NA	NA	0.338186	0.0133843	Down	Liver specific
A0A5F8AEI1-S277	A0A5F8AEI1	S	277		PRPF4B	1	NA	NA	NA	0.341309	0.0489168	Down	Liver specific
A0A5F7ZB73-S397	A0A5F7ZB73	S	397		GAB1	0.999938	NA	NA	NA	0.341963	0.0122345	Down	Liver specific
A0A5F7ZE78-S1319	A0A5F7ZE78	S	1319		RALGAPA1	0.999376	NA	NA	NA	0.343143	0.0285741	Down	Liver specific
F7F0Z0-T1932	F7F0Z0	T	1932		MAP1B	0.999992	NA	NA	NA	0.34419	0.0362763	Down	Liver specific
F6YPQ8-S35	F6YPQ8	S	35		CREM	0.98509	NA	NA	NA	0.344281	0.0312588	Down	Liver specific
F6SI55-S355	F6SI55	S	355		NDRG1	0.857508	NA	NA	NA	0.348187	0.0274517	Down	Liver specific
A0A5F8A3Z2-T400	A0A5F8A3Z2	T	400		TMF1	0.973166	NA	NA	NA	0.350074	0.0112397	Down	Liver specific
G7MX16-S181	G7MX16	S	181			0.988885	NA	NA	NA	0.350959	0.00351999	Down	Liver specific
F7G501-T644	F7G501	T	644		ATN1	0.999901	NA	NA	NA	0.351605	0.0253871	Down	Liver specific
H9FXC5-S239	H9FXC5	S	239			0.996446	NA	NA	NA	0.354953	0.0311336	Down	Liver specific
F6SE57-S122	F6SE57	S	122		BCR	1	NA	NA	NA	0.354977	0.0140888	Down	Liver specific
F7F5Q7-T1417	F7F5Q7	T	1417		TJP1	0.999996	NA	NA	NA	0.355805	0.00230919	Down	Liver specific
F7GX37-S1195	F7GX37	S	1195		NCOR1	0.798128	NA	NA	NA	0.355879	0.0451689	Down	Liver specific
F7F8Q3-S80	F7F8Q3	S	80		CCSAP	1	NA	NA	NA	0.357046	0.0264132	Down	Liver specific
A0A1D5QAM6-S252	A0A1D5QAM6	S	252		IWS1	0.99488	NA	NA	NA	0.357598	0.0016997	Down	Liver specific
H9Z8K7-S175	H9Z8K7	S	175		IRF2BP2	1	NA	NA	NA	0.358839	0.035369	Down	Liver specific
A0A5F7ZK79-S375	A0A5F7ZK79	S	375		ZC3H14	1	NA	NA	NA	0.361355	0.0452642	Down	Liver specific
F6ZRJ0-S1228	F6ZRJ0	S	1228		SOS1	1	NA	NA	NA	0.36249	0.0273987	Down	Liver specific
F6QN07-S905	F6QN07	S	905		ICE1	0.999997	NA	NA	NA	0.362906	0.00402537	Down	Liver specific
F6VBI6-S366	F6VBI6	S	366		MAPK8IP3	0.994426	NA	NA	NA	0.363913	0.0134639	Down	Liver specific
A0A5F8AHM6-S908	A0A5F8AHM6	S	908		NCKAP5	0.999985	NA	NA	NA	0.365844	0.0139725	Down	Liver specific
A0A5F8ACR8-S823	A0A5F8ACR8	S	823		NEK1	1	NA	NA	NA	0.366532	0.0420905	Down	Liver specific
A0A5F7ZDS9-S173	A0A5F7ZDS9	S	173		KIAA1429	1	NA	NA	NA	0.367725	0.0303778	Down	Liver specific
A0A5F8A585-S177	A0A5F8A585	S	177		SQSTM1	0.999806	NA	NA	NA	0.368889	0.0114009	Down	Liver specific
F7GX37-S2186	F7GX37	S	2186		NCOR1	0.999995	NA	NA	NA	0.370299	0.0411941	Down	Liver specific
F7GLI4-S128	F7GLI4	S	128		BUD13	0.999902	NA	NA	NA	0.371754	0.0404192	Down	Liver specific
F7GPN9-T256	F7GPN9	T	256		ENPP1	1	NA	NA	NA	0.372086	0.0470851	Down	Liver specific
A0A1D5RGQ5-S416	A0A1D5RGQ5	S	416		SH3BP2	1	NA	NA	NA	0.374203	0.0377168	Down	Liver specific
A0A5F8AQU5-T630	A0A5F8AQU5	T	630			0.994239	NA	NA	NA	0.375738	0.00823366	Down	Liver specific
F7GVY4-S757	F7GVY4	S	757		PDXDC1	0.999571	NA	NA	NA	0.376062	0.03832	Down	Liver specific
A0A5F8A647-S238	A0A5F8A647	S	238			1	NA	NA	NA	0.376606	0.0309424	Down	Liver specific
F7F2L7-T2	F7F2L7	T	2	Ferritin	FTHL17	0.888449	NA	NA	NA	0.377142	0.0187793	Down	Liver specific
F7FNS0-S120	F7FNS0	S	120		ZBTB17	0.998846	NA	NA	NA	0.380098	0.017151	Down	Liver specific
A0A1D5Q9M6-S980	A0A1D5Q9M6	S	980		SASH1	0.932454	NA	NA	NA	0.381331	0.00816658	Down	Liver specific
A0A5F7ZE78-S1320	A0A5F7ZE78	S	1320		RALGAPA1	0.993431	NA	NA	NA	0.38145	0.0119209	Down	Liver specific
A0A1K0FU77-T170	A0A1K0FU77	T	170		HBZ	0.962416	NA	NA	NA	0.382129	0.0405502	Down	Liver specific
A0A5F8A4R3-S170	A0A5F8A4R3	S	170		JUN	1	NA	NA	NA	0.386043	0.0148686	Down	Liver specific
F7EXI8-S69	F7EXI8	S	69		MEPCE	1	NA	NA	NA	0.386947	0.00953937	Down	Liver specific
F6TXN0-S108	F6TXN0	S	108		LOC701559	1	NA	NA	NA	0.388592	0.0127567	Down	Liver specific
A0A1D5Q724-S394	A0A1D5Q724	S	394			1	NA	NA	NA	0.388788	0.0439774	Down	Liver specific
A0A1D5QGW6-S647	A0A1D5QGW6	S	647		ABLIM1	1	NA	NA	NA	0.390134	0.00828025	Down	Liver specific
A0A5F8ABY9-S1423	A0A5F8ABY9	S	1423		DIDO1	1	NA	NA	NA	0.391622	0.0468618	Down	Liver specific
A0A5K1V654-S347	A0A5K1V654	S	347			1	NA	NA	NA	0.392596	0.0329473	Down	Liver specific
A0A5F8A5Q5-S88	A0A5F8A5Q5	S	88		LRRFIP1	0.997372	NA	NA	NA	0.393578	0.0139804	Down	Liver specific
A0A1D5QPA5-S99	A0A1D5QPA5	S	99		KHSRP	0.984114	NA	NA	NA	0.394229	0.0131857	Down	Liver specific
A0A1D5QWK7-S360	A0A1D5QWK7	S	360			1	NA	NA	NA	0.395918	0.0107178	Down	Liver specific
A0A5F8AHM6-S612	A0A5F8AHM6	S	612		NCKAP5	1	NA	NA	NA	0.396893	0.0200453	Down	Liver specific
F6QII3-T465	F6QII3	T	465		SORBS1	0.999756	NA	NA	NA	0.39693	0.0415658	Down	Liver specific
F6ZVE3-S369	F6ZVE3	S	369		NUCB1	1	NA	NA	NA	0.397604	0.0123431	Down	Liver specific
F6Y4N0-S300	F6Y4N0	S	300		N4BP1	1	NA	NA	NA	0.398348	0.0398352	Down	Liver specific
A0A1D5Q486-S198	A0A1D5Q486	S	198		ZC3H13	1	NA	NA	NA	0.402097	0.0477421	Down	Liver specific
A0A5F8A639-S46	A0A5F8A639	S	46		EGK_00648	0.998976	NA	NA	NA	0.402958	0.0354457	Down	Liver specific
A0A1D5QAC1-S643	A0A1D5QAC1	S	643		ZMYND8	1	NA	NA	NA	0.405245	0.0484197	Down	Liver specific
A0A1D5RA53-S92	A0A1D5RA53	S	92		SSFA2	1	NA	NA	NA	0.409331	0.00965603	Down	Liver specific
Q5TM51-T75	Q5TM51	T	75	Protein phosphatase 1 regulatory subunit 11	PPP1R11	0.997796	NA	NA	NA	0.409552	0.0495907	Down	Liver specific
F7GXT2-S556	F7GXT2	S	556		SYNRG	0.999947	NA	NA	NA	0.409743	0.0466282	Down	Liver specific
F7HTB8-S311	F7HTB8	S	311		ACIN1	0.999998	NA	NA	NA	0.410375	0.0327877	Down	Liver specific
F7D1C5-S149	F7D1C5	S	149		CBR1	0.956722	NA	NA	NA	0.410618	0.0264356	Down	Liver specific
F7F0Z0-S832	F7F0Z0	S	832		MAP1B	1	NA	NA	NA	0.412415	0.00144547	Down	Liver specific
F6PLU3-S411	F6PLU3	S	411	Hexokinase	GCK	0.999992	NA	NA	NA	0.41448	0.00625471	Down	Liver specific
A0A1D5RJ02-S249	A0A1D5RJ02	S	249	Ubiquitin carboxyl-terminal hydrolase	USP10	1	NA	NA	NA	0.415567	0.0441462	Down	Liver specific
A0A5F7ZKI6-S288	A0A5F7ZKI6	S	288	Microtubule-associated protein	MAP4	1	NA	NA	NA	0.416582	0.0499465	Down	Liver specific
F7H4L5-S202	F7H4L5	S	202		CALD1	1	NA	NA	NA	0.417144	0.0365716	Down	Liver specific
F7CX13-S334	F7CX13	S	334		ZNF592	0.999999	NA	NA	NA	0.417425	0.0244298	Down	Liver specific
H9ZG17-T227	H9ZG17	T	227			0.999117	NA	NA	NA	0.419389	0.00686841	Down	Liver specific
F7HLN9-S960	F7HLN9	S	960	Peptidyl-prolyl cis-trans isomerase	FKBP15	1	NA	NA	NA	0.42011	0.0095626	Down	Liver specific
A0A5F7ZCW8-S776	A0A5F7ZCW8	S	776		TNS3	1	NA	NA	NA	0.420975	0.0270149	Down	Liver specific
F7FS99-S44	F7FS99	S	44			0.999999	NA	NA	NA	0.427032	0.0487368	Down	Liver specific
H9ESN9-S77	H9ESN9	S	77		SAP30BP	0.997914	NA	NA	NA	0.428808	0.0401357	Down	Liver specific
H9FQ31-S17	H9FQ31	S	17		UBXN2B	0.951545	NA	NA	NA	0.429735	0.0364878	Down	Liver specific
F6PK02-S202	F6PK02	S	202		AKT1S1	0.999348	NA	NA	NA	0.430606	0.0115446	Down	Liver specific
F7G501-S652	F7G501	S	652		ATN1	0.995596	NA	NA	NA	0.431074	0.0321834	Down	Liver specific
A0A5F8AA33-S383	A0A5F8AA33	S	383	Ubiquitin carboxyl-terminal hydrolase 16	USP16	1	NA	NA	NA	0.431747	0.0397696	Down	Liver specific
A0A5F8ANS9-S995	A0A5F8ANS9	S	995		SPEN	0.992646	NA	NA	NA	0.433305	0.0330252	Down	Liver specific
F6PZF5-S697	F6PZF5	S	697		TNS1	0.955909	NA	NA	NA	0.445557	0.0141713	Down	Liver specific
A0A1D5QE96-S373	A0A1D5QE96	S	373		ADAR	1	NA	NA	NA	0.44937	0.037643	Down	Liver specific
G7N8K3-S129	G7N8K3	S	129		SF3B1	1	NA	NA	NA	0.449389	0.0493093	Down	Liver specific
F6WV23-S290	F6WV23	S	290		LOC694075	0.992548	NA	NA	NA	0.450252	0.0218863	Down	Liver specific
F7HMZ4-S360	F7HMZ4	S	360		GPRC5B	0.854019	NA	NA	NA	0.455847	0.000647389	Down	Liver specific
F6XCD6-S308	F6XCD6	S	308		MPRIP	0.867737	NA	NA	NA	0.458283	0.0209837	Down	Liver specific
A0A5F7ZSF0-S473	A0A5F7ZSF0	S	473		RSF1	0.999633	NA	NA	NA	0.46154	0.00250382	Down	Liver specific
F7FHN8-S50	F7FHN8	S	50		KIAA1143	1	NA	NA	NA	0.466836	0.0239152	Down	Liver specific
H9ZCI7-S839	H9ZCI7	S	839		SIPA1	0.993376	NA	NA	NA	0.476251	0.0360814	Down	Liver specific
F6U9P8-S1090	F6U9P8	S	1090		BMP2K	0.999321	NA	NA	NA	0.479035	0.00829522	Down	Liver specific
A0A1D5QLA7-T175	A0A1D5QLA7	T	175		LSP1	1	NA	NA	NA	0.480388	0.0147297	Down	Liver specific
A0A1D5Q520-T607	A0A1D5Q520	T	607		AAK1	0.99995	NA	NA	NA	0.487253	0.0406657	Down	Liver specific
A0A5K1TXE9-T330	A0A5K1TXE9	T	330		SPTAN1	0.994028	NA	NA	NA	0.488236	0.0477616	Down	Liver specific
A0A1D5QR61-S2493	A0A1D5QR61	S	2493			1	NA	NA	NA	0.493029	0.0472044	Down	Liver specific
G7NJP8-S205	G7NJP8	S	205		CHAMP1	1	NA	NA	NA	0.493499	0.0229065	Down	Liver specific
F7FS44-S2148	F7FS44	S	2148		SPTBN1	0.999917	NA	NA	NA	0.49409	0.0387874	Down	Liver specific
F7GK28-S1692	F7GK28	S	1692	Protein PRRC2A	PRRC2A	1	NA	NA	NA	0.494095	0.0368929	Down	Liver specific
A0A1D5QLA7-S111	A0A1D5QLA7	S	111		LSP1	1	NA	NA	NA	0.494779	0.0248444	Down	Liver specific
F7D2I4-S402	F7D2I4	S	402		WDR44	1	NA	NA	NA	0.494893	0.032599	Down	Liver specific
F7AFF0-S801	F7AFF0	S	801		RAB11FIP5	0.995891	NA	NA	NA	0.503944	0.027052	Down	Liver specific
F6UEA7-S86	F6UEA7	S	86		DLC1	1	NA	NA	NA	0.510618	0.0470614	Down	Liver specific
F6WV23-S390	F6WV23	S	390		LOC694075	0.986814	NA	NA	NA	0.514983	0.0399591	Down	Liver specific
F6PSY1-S159	F6PSY1	S	159	Nuclear factor 1	NFIB	0.869346	NA	NA	NA	0.519141	0.0402695	Down	Liver specific
H9ELS7-S4	H9ELS7	S	4		TPM1	0.967037	NA	NA	NA	0.52082	0.00553746	Down	Liver specific
A0A5F8AQQ8-S565	A0A5F8AQQ8	S	565		NCOA2	0.999998	NA	NA	NA	0.522762	0.0332845	Down	Liver specific
F7FS54-S1217	F7FS54	S	1217		GOLGB1	1	NA	NA	NA	0.531235	0.0403397	Down	Liver specific
A0A5F7ZAV0-T296	A0A5F7ZAV0	T	296		CCDC50	1	NA	NA	NA	0.533528	0.0467411	Down	Liver specific
A0A5F7ZAK6-S192	A0A5F7ZAK6	S	192		NUP153	1	NA	NA	NA	0.538069	0.0373605	Down	Liver specific
A0A1D5RA63-S116	A0A1D5RA63	S	116		HDGF	1	NA	NA	NA	0.544975	0.0251865	Down	Liver specific
F6PLF0-T511	F6PLF0	T	511	Catalase	CAT	0.999996	NA	NA	NA	0.548036	0.0369631	Down	Liver specific
F7E0V9-S989	F7E0V9	S	989		TNKS1BP1	0.935631	NA	NA	NA	0.559148	0.0118644	Down	Liver specific
A0A5F7ZP43-S274	A0A5F7ZP43	S	274		PALM3	1	NA	NA	NA	0.561158	0.0145536	Down	Liver specific
F7BLI4-S1420	F7BLI4	S	1420		ZNF318	1	NA	NA	NA	0.568549	0.0157959	Down	Liver specific
F6QII3-S440	F6QII3	S	440		SORBS1	0.99839	NA	NA	NA	0.582208	0.0454494	Down	Liver specific
A0A5F7ZQH0-S490	A0A5F7ZQH0	S	490		CEP164	1	NA	NA	NA	0.58703	0.0347995	Down	Liver specific
F6TBG0-S893	F6TBG0	S	893		GAPVD1	0.999991	NA	NA	NA	0.618007	0.0499963	Down	Liver specific
F6RUT4-S236	F6RUT4	S	236		GIGYF2	1	NA	NA	NA	0.630751	0.0172964	Down	Liver specific
H9EU26-S80	H9EU26	S	80		RCN1	0.999998	NA	NA	NA	0.668417	0.0232705	Down	Liver specific
A0A5F7ZN13-S880	A0A5F7ZN13	S	880		ARHGEF2	0.963867	NA	NA	NA	0.71592	0.00568137	Down	Liver specific
A0A5F7ZA82-S23	A0A5F7ZA82	S	23		OXR1	1	NA	NA	NA	0.751474	0.0210565	Down	Liver specific
F6WDG6-S2825	F6WDG6	S	2825		DSP	0.98802	NA	NA	NA	0.797527	0.0411607	Down	Liver specific
A0A5F7ZS60-S655	A0A5F7ZS60	S	655		TNIK	1	NA	NA	NA	0.824845	0.0108619	Down	Liver specific
A0A5F8ANG9-T596	A0A5F8ANG9	T	596	Protein kinase C	PRKCB	1	NA	NA	NA	1.46408	0.0341517	Up	Liver specific
A0A1D5Q7U6-S275	A0A1D5Q7U6	S	275		HCLS1	1	NA	NA	NA	1.49564	0.0403447	Up	Liver specific
A0A5F8AMM1-S1698	A0A5F8AMM1	S	1698		BAZ2A	1	NA	NA	NA	1.56058	0.0205946	Up	Liver specific
A0A1D5QJ68-S168	A0A1D5QJ68	S	168		LOC719596	1	NA	NA	NA	1.58637	0.00204454	Up	Liver specific
A0A5K1TXE9-S1550	A0A5K1TXE9	S	1550		SPTAN1	1	NA	NA	NA	1.61002	0.0256634	Up	Liver specific
A0A5F8A848-S254	A0A5F8A848	S	254			1	NA	NA	NA	1.61652	0.0420843	Up	Liver specific
A0A1D5QGW6-S596	A0A1D5QGW6	S	596		ABLIM1	0.999967	NA	NA	NA	1.63011	0.0324796	Up	Liver specific
F7FRR6-S35	F7FRR6	S	35		SCRIB	1	NA	NA	NA	1.63286	0.0472071	Up	Liver specific
A0A5F8ARZ4-S454	A0A5F8ARZ4	S	454			1	NA	NA	NA	1.69531	0.0342233	Up	Liver specific
H9ES33-S148	H9ES33	S	148	Adenosylhomocysteinase	AHCY	1	NA	NA	NA	1.70779	0.044693	Up	Liver specific
F7G8E9-S384	F7G8E9	S	384		LIMD1	0.999581	NA	NA	NA	1.72018	0.00483919	Up	Liver specific
A0A1D5QBR0-S1311	A0A1D5QBR0	S	1311		PDS5B	0.983711	NA	NA	NA	1.72387	0.048545	Up	Liver specific
F6T2U4-S285	F6T2U4	S	285		PSMD1	1	NA	NA	NA	1.74907	0.0494286	Up	Liver specific
A0A1D5QN39-S106	A0A1D5QN39	S	106		ERO1L	1	NA	NA	NA	1.75079	0.0154311	Up	Liver specific
F6W890-S94	F6W890	S	94		LMNA	1	NA	NA	NA	1.76307	0.00412356	Up	Liver specific
F7GST0-S445	F7GST0	S	445		HSP90AB1	0.979816	NA	NA	NA	1.77577	0.00876712	Up	Liver specific
A0A5K1TXE9-S1364	A0A5K1TXE9	S	1364		SPTAN1	0.984415	NA	NA	NA	1.77869	0.00033489	Up	Liver specific
A0A5F7ZYQ1-S285	A0A5F7ZYQ1	S	285		FOXP4	0.884583	NA	NA	NA	1.78678	0.0243801	Up	Liver specific
F7HA72-S275	F7HA72	S	275		SLC39A7	1	NA	NA	NA	1.79683	0.0454929	Up	Liver specific
F7HA72-S276	F7HA72	S	276		SLC39A7	1	NA	NA	NA	1.82129	0.010921	Up	Liver specific
F7FKU2-S1406	F7FKU2	S	1406		ARHGEF11	1	NA	NA	NA	1.84056	0.016817	Up	Liver specific
H9FYR1-S1451	H9FYR1	S	1451		SMARCA4	1	NA	NA	NA	1.84656	0.014146	Up	Liver specific
H9YY70-S13	H9YY70	S	13		ILKAP	1	NA	NA	NA	1.84668	0.0320096	Up	Liver specific
F6XEE1-S65	F6XEE1	S	65		RAB25	0.998411	NA	NA	NA	1.85074	0.031515	Up	Liver specific
F7HG08-S385	F7HG08	S	385		MLLT4	0.999662	NA	NA	NA	1.85749	0.0286664	Up	Liver specific
H9Z7J7-S241	H9Z7J7	S	241		CCDC69	0.999998	NA	NA	NA	1.8721	0.00229702	Up	Liver specific
F7HBF2-S474	F7HBF2	S	474		PHF2	1	NA	NA	NA	1.8788	0.0481561	Up	Liver specific
A0A5F7ZJD7-S449	A0A5F7ZJD7	S	449		RPS6KC1	0.985901	NA	NA	NA	1.89002	0.015937	Up	Liver specific
A0A1D5QF42-S1636	A0A1D5QF42	S	1636		MYO18A	0.999996	NA	NA	NA	1.89789	0.0162158	Up	Liver specific
A0A5F7ZQA8-S167	A0A5F7ZQA8	S	167			0.999992	NA	NA	NA	1.90217	0.00443624	Up	Liver specific
A0A5F7ZQK7-S2046	A0A5F7ZQK7	S	2046	Ubiquitin carboxyl-terminal hydrolase	USP24	1	NA	NA	NA	1.9134	0.0284274	Up	Liver specific
A0A5F7Z6W8-S583	A0A5F7Z6W8	S	583	Ubiquitin carboxyl-terminal hydrolase	BAP1	0.991596	NA	NA	NA	1.93038	0.0325607	Up	Liver specific
A0A5F8AEZ3-S530	A0A5F8AEZ3	S	530		LATS1	0.974039	NA	NA	NA	1.94164	0.0322451	Up	Liver specific
F6W890-S532	F6W890	S	532		LMNA	0.999248	NA	NA	NA	1.94719	0.000912962	Up	Liver specific
H9YW01-S224	H9YW01	S	224		SRF	0.999866	NA	NA	NA	1.9614	0.0385791	Up	Liver specific
F7HAN9-S2	F7HAN9	S	2		HIST1H1E	0.995139	NA	NA	NA	1.96481	0.00774822	Up	Liver specific
A0A1D5REG6-S194	A0A1D5REG6	S	194		DYNC1LI2	1	NA	NA	NA	1.96612	0.0151348	Up	Liver specific
A0A1D5RG21-S197	A0A1D5RG21	S	197		ZC3HC1	1	NA	NA	NA	1.98161	0.00572862	Up	Liver specific
A0A5F7ZWV9-S508	A0A5F7ZWV9	S	508		GIGYF1	1	NA	NA	NA	1.98874	0.0446282	Up	Liver specific
F6XVN0-S315	F6XVN0	S	315		SORD	1	NA	NA	NA	1.99027	0.0146231	Up	Liver specific
F6R7X5-S407	F6R7X5	S	407		LMNB2	0.996411	NA	NA	NA	2.00454	0.0230407	Up	Liver specific
A0A1D5RIX1-S2694	A0A1D5RIX1	S	2694			0.999996	NA	NA	NA	2.00805	0.00887747	Up	Liver specific
F7ELX5-S408	F7ELX5	S	408		CD2AP	1	NA	NA	NA	2.01601	0.0308333	Up	Liver specific
H9EPK1-S234	H9EPK1	S	234		SUDS3	0.998611	NA	NA	NA	2.02367	0.00059922	Up	Liver specific
F6V098-S288	F6V098	S	288	POU domain protein	POU2F3	0.986388	NA	NA	NA	2.05054	0.0449026	Up	Liver specific
A0A1D5QYN2-T405	A0A1D5QYN2	T	405			0.989976	NA	NA	NA	2.05087	0.00366632	Up	Liver specific
F6YS66-S2144	F6YS66	S	2144			0.969516	NA	NA	NA	2.05313	0.0381403	Up	Liver specific
F6QII3-S913	F6QII3	S	913		SORBS1	0.984623	NA	NA	NA	2.05555	0.0182315	Up	Liver specific
A0A5F7ZCW2-S615	A0A5F7ZCW2	S	615		SORBS2	1	NA	NA	NA	2.05748	0.0164623	Up	Liver specific
F7HT29-T78	F7HT29	T	78		PHGDH	1	NA	NA	NA	2.06123	0.0218281	Up	Liver specific
A0A5F7ZRJ4-S56	A0A5F7ZRJ4	S	56			0.938929	NA	NA	NA	2.09815	0.0180986	Up	Liver specific
A0A5F8ATE1-S39	A0A5F8ATE1	S	39		STARD3NL	1	NA	NA	NA	2.09894	0.0225785	Up	Liver specific
F7GCN8-S961	F7GCN8	S	961		FLNA	0.982278	NA	NA	NA	2.10626	0.0319975	Up	Liver specific
F6W890-S390	F6W890	S	390		LMNA	0.999998	NA	NA	NA	2.1138	0.0195109	Up	Liver specific
F6QG04-S209	F6QG04	S	209		SEPT2	1	NA	NA	NA	2.13763	0.0364091	Up	Liver specific
A0A5F7ZZM7-S488	A0A5F7ZZM7	S	488		ARHGEF6	1	NA	NA	NA	2.13816	0.00318604	Up	Liver specific
F6QN54-S582	F6QN54	S	582		BICD2	1	NA	NA	NA	2.14527	0.00907825	Up	Liver specific
F7CL60-S293	F7CL60	S	293		MBD1	0.997931	NA	NA	NA	2.16091	0.0165277	Up	Liver specific
A0A5K1V206-S14	A0A5K1V206	S	14		EGK_06327	1	NA	NA	NA	2.16206	0.00650249	Up	Liver specific
H9Z9F5-S191	H9Z9F5	S	191			1	NA	NA	NA	2.16963	0.00884381	Up	Liver specific
F7FS44-S2089	F7FS44	S	2089		SPTBN1	1	NA	NA	NA	2.16991	0.0414639	Up	Liver specific
F6ZZ03-S391	F6ZZ03	S	391		XPO1	0.997137	NA	NA	NA	2.1736	0.0492041	Up	Liver specific
A0A1D5RDT4-T193	A0A1D5RDT4	T	193			0.966125	NA	NA	NA	2.18134	0.032486	Up	Liver specific
A0A1D5RIX1-S2702	A0A1D5RIX1	S	2702			0.999998	NA	NA	NA	2.18304	0.0192519	Up	Liver specific
A0A1D5RIX1-S1423	A0A1D5RIX1	S	1423			0.924397	NA	NA	NA	2.1876	0.03441	Up	Liver specific
A0A5F7ZTR5-S1560	A0A5F7ZTR5	S	1560		DENND4A	0.992868	NA	NA	NA	2.18881	0.00841447	Up	Liver specific
F7GCN8-S2021	F7GCN8	S	2021		FLNA	1	NA	NA	NA	2.19693	0.00373049	Up	Liver specific
A0A5F7ZJD7-S281	A0A5F7ZJD7	S	281		RPS6KC1	0.88678	NA	NA	NA	2.20216	0.00443219	Up	Liver specific
F6Z9H7-T484	F6Z9H7	T	484		PAK4	0.938787	NA	NA	NA	2.20287	0.0267504	Up	Liver specific
F7GEX6-S645	F7GEX6	S	645			0.999918	NA	NA	NA	2.20741	0.00848468	Up	Liver specific
F7GH53-S2189	F7GH53	S	2189		AKAP13	0.877569	NA	NA	NA	2.20817	0.0235866	Up	Liver specific
F6RJW4-S526	F6RJW4	S	526		KIAA1967	1	NA	NA	NA	2.21274	0.0338748	Up	Liver specific
F7H1B3-S133	F7H1B3	S	133		RBM23	1	NA	NA	NA	2.22231	0.0376706	Up	Liver specific
A0A1D5Q6H4-S604	A0A1D5Q6H4	S	604			1	NA	NA	NA	2.22476	0.00355551	Up	Liver specific
F6YUX3-S351	F6YUX3	S	351		BBOX1	0.999943	NA	NA	NA	2.23142	0.0370171	Up	Liver specific
F7C9G8-S1352	F7C9G8	S	1352		CCDC18	0.999078	NA	NA	NA	2.243	0.0129507	Up	Liver specific
H9Z9F5-S188	H9Z9F5	S	188			1	NA	NA	NA	2.25618	0.0354373	Up	Liver specific
F7A9F4-S705	F7A9F4	S	705		SIN3B	0.798113	NA	NA	NA	2.27731	0.0393527	Up	Liver specific
A0A5F7ZSQ5-S1318	A0A5F7ZSQ5	S	1318		GBF1	0.979906	NA	NA	NA	2.28017	0.0276093	Up	Liver specific
A0A1D5R2S0-T802	A0A1D5R2S0	T	802		SRRM1	1	NA	NA	NA	2.28272	0.0376723	Up	Liver specific
A0A5F7Z9R8-S830	A0A5F7Z9R8	S	830		SPECC1	0.952247	NA	NA	NA	2.28527	0.00558244	Up	Liver specific
F7HAB0-S542	F7HAB0	S	542		SH3BP1	1	NA	NA	NA	2.28731	0.0342282	Up	Liver specific
A0A5F8AK04-S172	A0A5F8AK04	S	172	Arginyl-tRNA--protein transferase 1	ATE1	0.999992	NA	NA	NA	2.29036	0.0344985	Up	Liver specific
F7G3L4-S63	F7G3L4	S	63			1	NA	NA	NA	2.29192	0.0444887	Up	Liver specific
A0A1D5QFJ1-S692	A0A1D5QFJ1	S	692		VCPIP1	0.999688	NA	NA	NA	2.2923	0.00227089	Up	Liver specific
F6QKB4-S656	F6QKB4	S	656		DAAM2	0.999695	NA	NA	NA	2.29476	0.0341002	Up	Liver specific
F6UAX5-T475	F6UAX5	T	475		EPB41L1	0.999933	NA	NA	NA	2.29511	0.0355761	Up	Liver specific
F6XCD6-S1074	F6XCD6	S	1074		MPRIP	0.999999	NA	NA	NA	2.30838	0.0402838	Up	Liver specific
A0A1D5QF42-S332	A0A1D5QF42	S	332		MYO18A	0.999992	NA	NA	NA	2.32626	0.0378089	Up	Liver specific
A0A1D5QN32-S184	A0A1D5QN32	S	184			0.999531	NA	NA	NA	2.32918	0.0409125	Up	Liver specific
H9FNK5-T91	H9FNK5	T	91		HRSP12	1	NA	NA	NA	2.3303	0.0111305	Up	Liver specific
H9Z0C1-T12	H9Z0C1	T	12		LOC705126	1	NA	NA	NA	2.33735	0.00243341	Up	Liver specific
G7N1N6-S430	G7N1N6	S	430		VIM	0.999999	NA	NA	NA	2.33933	0.0318851	Up	Liver specific
F7GUK3-T573	F7GUK3	T	573		LRCH1	0.99445	NA	NA	NA	2.34993	0.00701255	Up	Liver specific
F7FNN7-S204	F7FNN7	S	204		COBLL1	1	NA	NA	NA	2.35138	0.00423227	Up	Liver specific
H9F5U5-S55	H9F5U5	S	55		CPNE1	0.999765	NA	NA	NA	2.36169	0.00403164	Up	Liver specific
A0A5F8AII3-S751	A0A5F8AII3	S	751		AGL	1	NA	NA	NA	2.36725	0.0440784	Up	Liver specific
F7DEQ8-S613	F7DEQ8	S	613	Phospholipid-transporting ATPase	ATP10D	1	NA	NA	NA	2.36747	0.0445863	Up	Liver specific
A0A5K1TXE9-S1217	A0A5K1TXE9	S	1217		SPTAN1	1	NA	NA	NA	2.37205	0.0254514	Up	Liver specific
F7HDU1-S566	F7HDU1	S	566		GTF3C1	1	NA	NA	NA	2.39376	0.00461354	Up	Liver specific
F7D6L4-S694	F7D6L4	S	694		VPS13C	0.999856	NA	NA	NA	2.39801	0.0105397	Up	Liver specific
A0A1D5Q9M6-S763	A0A1D5Q9M6	S	763		SASH1	1	NA	NA	NA	2.39882	0.0184519	Up	Liver specific
F7D5M6-S515	F7D5M6	S	515		UBE2O	1	NA	NA	NA	2.40028	0.0413506	Up	Liver specific
A0A1D5REM4-S368	A0A1D5REM4	S	368		PPFIBP2	0.805228	NA	NA	NA	2.40332	0.0336773	Up	Liver specific
A0A1D5RDW4-S122	A0A1D5RDW4	S	122		FBL	0.99982	NA	NA	NA	2.40758	0.0431162	Up	Liver specific
F7ACZ9-S248	F7ACZ9	S	248	S-adenosylmethionine synthase	MAT1A	1	NA	NA	NA	2.40773	0.0485413	Up	Liver specific
F7B1J1-S14	F7B1J1	S	14		CARS	0.999599	NA	NA	NA	2.41758	0.0315864	Up	Liver specific
H9EMX7-S766	H9EMX7	S	766	Oxysterol-binding protein	OSBPL8	0.93104	NA	NA	NA	2.4182	0.023017	Up	Liver specific
A0A5F8ATT4-S329	A0A5F8ATT4	S	329		ACAP2	0.999979	NA	NA	NA	2.42294	0.0095826	Up	Liver specific
A0A1D5RA53-S739	A0A1D5RA53	S	739		SSFA2	0.999017	NA	NA	NA	2.42537	0.0141432	Up	Liver specific
A0A1D5RHP8-S3592	A0A1D5RHP8	S	3592		HUWE1	0.99902	NA	NA	NA	2.43413	0.0481046	Up	Liver specific
A0A5F7ZN13-S569	A0A5F7ZN13	S	569		ARHGEF2	1	NA	NA	NA	2.43918	0.00271355	Up	Liver specific
F7A8Z5-S257	F7A8Z5	S	257		LCP1	1	NA	NA	NA	2.44098	0.0151899	Up	Liver specific
F7H1D7-S486	F7H1D7	S	486		RALGAPA2	0.99994	NA	NA	NA	2.45284	0.0202296	Up	Liver specific
F6TVG1-S423	F6TVG1	S	423	Lysine--tRNA ligase	KARS	1	NA	NA	NA	2.46075	0.0418496	Up	Liver specific
F6PK17-T118	F6PK17	T	118		PNKP	0.999999	NA	NA	NA	2.46892	0.0125522	Up	Liver specific
F6X8W7-S749	F6X8W7	S	749		MTMR10	0.999996	NA	NA	NA	2.47038	0.0441233	Up	Liver specific
F6W890-S392	F6W890	S	392		LMNA	0.999781	NA	NA	NA	2.47622	0.0072377	Up	Liver specific
F7H013-S1250	F7H013	S	1250		TSC2	0.999646	NA	NA	NA	2.48548	0.00083543	Up	Liver specific
G7MYX2-S102	G7MYX2	S	102		C14orf156	0.994142	NA	NA	NA	2.48909	0.0471512	Up	Liver specific
H9FVZ0-S306	H9FVZ0	S	306		EXOSC9	0.99403	NA	NA	NA	2.49437	0.00865915	Up	Liver specific
A0A5F8APW1-S711	A0A5F8APW1	S	711			0.999994	NA	NA	NA	2.49936	0.0251149	Up	Liver specific
F6YD17-S32	F6YD17	S	32		TPPP	0.997161	NA	NA	NA	2.51123	0.0488092	Up	Liver specific
F7FZ57-S1836	F7FZ57	S	1836		MLL	0.973837	NA	NA	NA	2.51994	0.0286398	Up	Liver specific
F7DJM1-S168	F7DJM1	S	168		SEC22B	0.999983	NA	NA	NA	2.52174	0.0193104	Up	Liver specific
H9YW07-S375	H9YW07	S	375		PTK2B	1	NA	NA	NA	2.53055	0.0238606	Up	Liver specific
A0A5F8ALV4-S110	A0A5F8ALV4	S	110		EEPD1	0.999944	NA	NA	NA	2.53654	0.0338	Up	Liver specific
F7HCZ5-S58	F7HCZ5	S	58		COX4I1	0.999797	NA	NA	NA	2.54081	0.0119191	Up	Liver specific
A0A5F8A5Z6-S265	A0A5F8A5Z6	S	265			0.753131	NA	NA	NA	2.55019	0.0101793	Up	Liver specific
I2CWL5-S442	I2CWL5	S	442		TMEM201	0.999256	NA	NA	NA	2.55871	0.0487505	Up	Liver specific
F6WH98-S70	F6WH98	S	70		CRELD2	0.993875	NA	NA	NA	2.56392	0.0175861	Up	Liver specific
F7HAP8-S48	F7HAP8	S	48	Histone H4	LOC705352	1	NA	NA	NA	2.5647	0.0372822	Up	Liver specific
A0A1D5QAU6-S290	A0A1D5QAU6	S	290		KIAA0930	0.999998	NA	NA	NA	2.56912	0.0107058	Up	Liver specific
A0A5F7ZEK3-S427	A0A5F7ZEK3	S	427		SRGAP2	0.99999	NA	NA	NA	2.58794	0.0145339	Up	Liver specific
F6YGG7-S721	F6YGG7	S	721		SPAG9	0.999952	NA	NA	NA	2.59546	0.0120586	Up	Liver specific
F7HPQ2-S820	F7HPQ2	S	820		UBA1	0.999734	NA	NA	NA	2.59901	0.0404534	Up	Liver specific
A0A5F8A057-S21	A0A5F8A057	S	21			0.999982	NA	NA	NA	2.60545	0.0014541	Up	Liver specific
G7MZ42-T46	G7MZ42	T	46		EIF4EBP1	0.862767	NA	NA	NA	2.61475	0.0321433	Up	Liver specific
F7H1D7-S373	F7H1D7	S	373		RALGAPA2	0.993981	NA	NA	NA	2.61896	0.0195075	Up	Liver specific
A0A5F8A9U6-S18	A0A5F8A9U6	S	18			0.999771	NA	NA	NA	2.62062	0.00653064	Up	Liver specific
A0A1D5RGG1-S445	A0A1D5RGG1	S	445		KIAA0195	0.999834	NA	NA	NA	2.63556	0.0214903	Up	Liver specific
F7GNE4-S191	F7GNE4	S	191		CTNNB1	1	NA	NA	NA	2.63603	0.00773747	Up	Liver specific
F6V5Q1-S697	F6V5Q1	S	697		RBM15	0.999999	NA	NA	NA	2.64135	0.0119256	Up	Liver specific
F7FF43-S10	F7FF43	S	10		PSME2	1	NA	NA	NA	2.64903	0.0256983	Up	Liver specific
G7MXU9-S135	G7MXU9	S	135			0.987946	NA	NA	NA	2.65396	0.00415299	Up	Liver specific
H9EVM1-S166	H9EVM1	S	166		BNIP3L	0.999993	NA	NA	NA	2.66459	0.000345123	Up	Liver specific
A0A5F7ZPP6-T761	A0A5F7ZPP6	T	761		SORCS3	1	NA	NA	NA	2.66882	0.0220123	Up	Liver specific
A0A5F7ZPP6-Y760	A0A5F7ZPP6	Y	760		SORCS3	1	NA	NA	NA	2.66882	0.0220123	Up	Liver specific
F6R8Z2-S249	F6R8Z2	S	249		CEP170	1	NA	NA	NA	2.67243	0.0124694	Up	Liver specific
A0A5F8A202-S522	A0A5F8A202	S	522		SUGP2	0.977014	NA	NA	NA	2.67978	0.0037616	Up	Liver specific
A0A5F7ZRX1-S447	A0A5F7ZRX1	S	447		TAF6L	1	NA	NA	NA	2.68634	0.0168831	Up	Liver specific
A0A1D5R2S0-S380	A0A1D5R2S0	S	380		SRRM1	0.988385	NA	NA	NA	2.68921	0.0483152	Up	Liver specific
A0A5F7ZKF2-S264	A0A5F7ZKF2	S	264		AKR1C1	0.992124	NA	NA	NA	2.68999	0.000453248	Up	Liver specific
F6UPF5-S377	F6UPF5	S	377		LSR	1	NA	NA	NA	2.69061	0.035209	Up	Liver specific
G7N1N6-S39	G7N1N6	S	39		VIM	1	NA	NA	NA	2.69568	0.0217291	Up	Liver specific
F7FZ57-T1844	F7FZ57	T	1844		MLL	0.768502	NA	NA	NA	2.70168	0.0330799	Up	Liver specific
F7H1F5-S33	F7H1F5	S	33		AMDHD1	1	NA	NA	NA	2.71368	0.0363474	Up	Liver specific
A0A1D5QAS4-S278	A0A1D5QAS4	S	278			0.999979	NA	NA	NA	2.71761	0.0209141	Up	Liver specific
F7HE86-S653	F7HE86	S	653		ATP1A1	1	NA	NA	NA	2.71854	0.00964509	Up	Liver specific
A0A1D5QEH3-T593	A0A1D5QEH3	T	593		GPAM	0.945866	NA	NA	NA	2.72744	0.0128934	Up	Liver specific
A0A1D5RJ54-S420	A0A1D5RJ54	S	420			1	NA	NA	NA	2.7319	0.0415219	Up	Liver specific
A0A1D5Q2T8-S325	A0A1D5Q2T8	S	325		LOC696973	1	NA	NA	NA	2.7359	0.0114105	Up	Liver specific
F7FSX8-S404	F7FSX8	S	404		HP1BP3	1	NA	NA	NA	2.73691	0.0415377	Up	Liver specific
A0A5F7ZFU0-S628	A0A5F7ZFU0	S	628			1	NA	NA	NA	2.73836	0.0417754	Up	Liver specific
F6V6M4-S262	F6V6M4	S	262	Eukaryotic translation initiation factor 3 subunit F	EIF3F	1	NA	NA	NA	2.7395	0.026954	Up	Liver specific
A0A5F8A8Z0-S619	A0A5F8A8Z0	S	619		PRPF3	1	NA	NA	NA	2.74091	0.0169759	Up	Liver specific
G7NGR4-S270	G7NGR4	S	270	Acyl-coenzyme A oxidase	ACOX1	1	NA	NA	NA	2.74323	0.0492807	Up	Liver specific
H9FYK5-S162	H9FYK5	S	162		AIDA	0.99998	NA	NA	NA	2.75134	0.0327578	Up	Liver specific
A0A5F8A2W0-S222	A0A5F8A2W0	S	222		NUMBL	0.946743	NA	NA	NA	2.75978	0.0337886	Up	Liver specific
F7CZY3-S144	F7CZY3	S	144		PDZK1	0.999363	NA	NA	NA	2.7636	0.0121618	Up	Liver specific
A0A1D5R9J2-S381	A0A1D5R9J2	S	381			1	NA	NA	NA	2.77411	0.0373191	Up	Liver specific
F6TQR0-S222	F6TQR0	S	222		QDPR	0.775991	NA	NA	NA	2.78259	0.0157328	Up	Liver specific
Q15JD4-S36	Q15JD4	S	36		PML	1	NA	NA	NA	2.78952	0.0138754	Up	Liver specific
A0A1D5R9J2-S14	A0A1D5R9J2	S	14			1	NA	NA	NA	2.78952	0.0138754	Up	Liver specific
A0A5F8ATZ7-T173	A0A5F8ATZ7	T	173		EIF2B2	1	NA	NA	NA	2.7929	0.0494596	Up	Liver specific
A0A5F8A4X3-S1830	A0A5F8A4X3	S	1830		DMXL1	0.955949	NA	NA	NA	2.79706	0.0375525	Up	Liver specific
F6UNV6-S661	F6UNV6	S	661	Ribosomal protein S6 kinase	RPS6KA3	1	NA	NA	NA	2.80829	0.00776186	Up	Liver specific
F6UF63-S254	F6UF63	S	254		MSH6	0.995802	NA	NA	NA	2.8093	0.043604	Up	Liver specific
F7CGX1-S2	F7CGX1	S	2		ADD2	0.979426	NA	NA	NA	2.82285	0.0498953	Up	Liver specific
F7AMK8-S738	F7AMK8	S	738		RBBP6	0.999999	NA	NA	NA	2.83104	0.0475584	Up	Liver specific
F7FTD2-S439	F7FTD2	S	439		GYS2	1	NA	NA	NA	2.83186	0.0270992	Up	Liver specific
A0A5F8AFD8-T120	A0A5F8AFD8	T	120		SEC62	1	NA	NA	NA	2.83528	0.0244676	Up	Liver specific
A0A5F7ZJD7-S423	A0A5F7ZJD7	S	423		RPS6KC1	1	NA	NA	NA	2.84635	0.0168249	Up	Liver specific
F6W890-S212	F6W890	S	212		LMNA	0.999982	NA	NA	NA	2.86283	0.00598877	Up	Liver specific
F7HAK5-S99	F7HAK5	S	99		PRKAR2A	1	NA	NA	NA	2.86556	0.0470087	Up	Liver specific
G7NI51-S50	G7NI51	S	50		NUP88	0.990435	NA	NA	NA	2.87175	0.0144784	Up	Liver specific
F6V5Q1-S168	F6V5Q1	S	168		RBM15	0.985495	NA	NA	NA	2.87916	0.0298151	Up	Liver specific
A0A1D5R5G6-S139	A0A1D5R5G6	S	139		VWA9	0.991175	NA	NA	NA	2.91281	0.033798	Up	Liver specific
H9G2F8-S153	H9G2F8	S	153		BCLAF1	0.999999	NA	NA	NA	2.91537	0.0361714	Up	Liver specific
F6RVU7-S93	F6RVU7	S	93	Anion exchange protein		0.999993	NA	NA	NA	2.91997	0.0471227	Up	Liver specific
A0A1D5Q1S1-S2132	A0A1D5Q1S1	S	2132		TLN2	0.999996	NA	NA	NA	2.92134	0.0346151	Up	Liver specific
A0A5F8AHL8-S53	A0A5F8AHL8	S	53		TAPBPL	0.920834	NA	NA	NA	2.94058	0.00552482	Up	Liver specific
F6R8Z2-S246	F6R8Z2	S	246		CEP170	1	NA	NA	NA	2.94314	0.0267465	Up	Liver specific
F6U9P8-S14	F6U9P8	S	14		BMP2K	0.977903	NA	NA	NA	2.94409	0.000632932	Up	Liver specific
F7FI39-S136	F7FI39	S	136	Pyruvate kinase	PKLR	0.999592	NA	NA	NA	2.96197	0.0420837	Up	Liver specific
F7F2I1-S353	F7F2I1	S	353		ALS2	0.998706	NA	NA	NA	2.97578	0.0374823	Up	Liver specific
F6VBK4-S34	F6VBK4	S	34		LOC717248	1	NA	NA	NA	2.98788	0.0462293	Up	Liver specific
F7FSX8-S474	F7FSX8	S	474		HP1BP3	0.999084	NA	NA	NA	2.99565	0.0157554	Up	Liver specific
A0A5F8AIV3-S238	A0A5F8AIV3	S	238		LOC721820	1	NA	NA	NA	2.99594	0.0113245	Up	Liver specific
A0A1D5RA53-S737	A0A1D5RA53	S	737		SSFA2	0.999292	NA	NA	NA	2.99783	0.0228188	Up	Liver specific
A0A1D5QZ97-T1378	A0A1D5QZ97	T	1378		ANK1	1	NA	NA	NA	3.00128	0.0445141	Up	Liver specific
A0A5F7ZRK1-S1204	A0A5F7ZRK1	S	1204		NISCH	0.999895	NA	NA	NA	3.01697	0.00444019	Up	Liver specific
A0A5F8AFT8-S361	A0A5F8AFT8	S	361		ZCCHC8	0.992549	NA	NA	NA	3.02258	0.0202796	Up	Liver specific
A0A5F7ZPC3-T226	A0A5F7ZPC3	T	226	Ubiquitin carboxyl-terminal hydrolase	USP15	0.988078	NA	NA	NA	3.027	0.0337481	Up	Liver specific
A0A1D5RH79-S178	A0A1D5RH79	S	178		SEPT4	1	NA	NA	NA	3.03318	0.00921716	Up	Liver specific
H9Z897-S421	H9Z897	S	421	Histone deacetylase	HDAC1	1	NA	NA	NA	3.04689	0.032924	Up	Liver specific
F7GVP3-S251	F7GVP3	S	251		MIB2	1	NA	NA	NA	3.05095	0.0153347	Up	Liver specific
H9FZM1-S963	H9FZM1	S	963	Ubiquitin carboxyl-terminal hydrolase	USP7	0.995402	NA	NA	NA	3.07388	0.0121548	Up	Liver specific
H9FTU5-S488	H9FTU5	S	488		HSPD1	1	NA	NA	NA	3.07466	0.0338386	Up	Liver specific
I0FVV7-S37	I0FVV7	S	37	Histone H2B	HIST1H2BK	0.99997	NA	NA	NA	3.08868	0.00946727	Up	Liver specific
F7HQ45-S151	F7HQ45	S	151		FBXO4	0.998568	NA	NA	NA	3.09038	0.0141587	Up	Liver specific
F6PK17-T122	F6PK17	T	122		PNKP	0.999756	NA	NA	NA	3.0955	0.00490071	Up	Liver specific
A0A1D5QLM0-S109	A0A1D5QLM0	S	109		YAP1	0.921158	NA	NA	NA	3.09957	0.0283152	Up	Liver specific
A0A5F8AIA4-S359	A0A5F8AIA4	S	359	Flotillin-1	FLOT1	1	NA	NA	NA	3.09958	0.000508435	Up	Liver specific
A0A1D5RIX1-S2692	A0A1D5RIX1	S	2692			0.999628	NA	NA	NA	3.12215	0.00159905	Up	Liver specific
A0A1D5RHX9-S420	A0A1D5RHX9	S	420			1	NA	NA	NA	3.12583	0.0203578	Up	Liver specific
F6T5C3-S15	F6T5C3	S	15		APRT	1	NA	NA	NA	3.14468	0.045225	Up	Liver specific
F6XVX6-S732	F6XVX6	S	732	Ubiquitin carboxyl-terminal hydrolase	USP47	0.994007	NA	NA	NA	3.1768	0.0344987	Up	Liver specific
F7DAA2-S115	F7DAA2	S	115	Elongation factor 1-alpha	LOC722466	0.824086	NA	NA	NA	3.17897	0.0151367	Up	Liver specific
F7E5B3-S149	F7E5B3	S	149		TAF9	0.999926	NA	NA	NA	3.18363	0.0220888	Up	Liver specific
F7HTB8-S506	F7HTB8	S	506		ACIN1	0.969302	NA	NA	NA	3.18477	0.0118522	Up	Liver specific
A0A5F7Z9A6-S1560	A0A5F7Z9A6	S	1560		RICTOR	0.950226	NA	NA	NA	3.20493	0.0210262	Up	Liver specific
F6WSS8-S287	F6WSS8	S	287		F11R	0.999999	NA	NA	NA	3.21439	0.0399333	Up	Liver specific
A0A5F8AIH3-S446	A0A5F8AIH3	S	446		ZC3H18	0.997712	NA	NA	NA	3.21454	0.0320677	Up	Liver specific
F7DUW2-S839	F7DUW2	S	839		SAP130	1	NA	NA	NA	3.21625	0.0180562	Up	Liver specific
F7HTB8-S504	F7HTB8	S	504		ACIN1	0.953444	NA	NA	NA	3.22987	0.0388965	Up	Liver specific
A0A1D5QXX8-T552	A0A1D5QXX8	T	552		LOC697160	0.935079	NA	NA	NA	3.23069	0.0402427	Up	Liver specific
F7HN46-S383	F7HN46	S	383		DAK	0.971731	NA	NA	NA	3.23279	0.039049	Up	Liver specific
A0A5F8AFU9-Y460	A0A5F8AFU9	Y	460		TNS2	0.99983	NA	NA	NA	3.23703	0.0321342	Up	Liver specific
A0A5F8A314-S416	A0A5F8A314	S	416			0.995312	NA	NA	NA	3.24366	0.033631	Up	Liver specific
A0A1D5RCE8-S1131	A0A1D5RCE8	S	1131		NOMO1	0.999966	NA	NA	NA	3.26548	0.0385827	Up	Liver specific
G7NI51-S35	G7NI51	S	35		NUP88	0.999999	NA	NA	NA	3.27402	0.00804398	Up	Liver specific
F6UDV1-T166	F6UDV1	T	166	Aspartate aminotransferase	GOT2	1	NA	NA	NA	3.27935	0.0117604	Up	Liver specific
F7B6K2-S11	F7B6K2	S	11		SSR3	0.999998	NA	NA	NA	3.28139	0.039055	Up	Liver specific
A0A5F7ZSN1-S24	A0A5F7ZSN1	S	24			0.974849	NA	NA	NA	3.28557	0.00977428	Up	Liver specific
A0A5F8ARZ4-S477	A0A5F8ARZ4	S	477			0.999842	NA	NA	NA	3.28725	0.021183	Up	Liver specific
A0A5F7ZV14-S1595	A0A5F7ZV14	S	1595		ITPR2	1	NA	NA	NA	3.31101	0.027644	Up	Liver specific
A0A1D5QM78-S279	A0A1D5QM78	S	279		CCNY	1	NA	NA	NA	3.3124	0.00780766	Up	Liver specific
F6QV78-S24	F6QV78	S	24		PAPOLA	0.877446	NA	NA	NA	3.31287	0.04198	Up	Liver specific
F6ZFY9-S452	F6ZFY9	S	452		SLTM	1	NA	NA	NA	3.34	0.0339802	Up	Liver specific
A0A5F7ZUQ9-S124	A0A5F7ZUQ9	S	124		UTP18	1	NA	NA	NA	3.34312	0.0306946	Up	Liver specific
F7HLL1-S322	F7HLL1	S	322		DAPK1	0.866139	NA	NA	NA	3.34409	0.0168346	Up	Liver specific
A0A5F7ZFJ9-S86	A0A5F7ZFJ9	S	86			1	NA	NA	NA	3.35879	0.0350385	Up	Liver specific
A0A5F7Z9Q6-S1054	A0A5F7Z9Q6	S	1054			0.999959	NA	NA	NA	3.3774	0.0439979	Up	Liver specific
F7CTF5-S20	F7CTF5	S	20		EXOSC5	0.999584	NA	NA	NA	3.3781	0.0223889	Up	Liver specific
F6RZR0-S79	F6RZR0	S	79		U2AF2	1	NA	NA	NA	3.38032	0.0432157	Up	Liver specific
A0A1D5R2X7-S404	A0A1D5R2X7	S	404		LOC723754	1	NA	NA	NA	3.39355	0.0119821	Up	Liver specific
F7HTT3-S586	F7HTT3	S	586		ACSL1	1	NA	NA	NA	3.39649	0.0132581	Up	Liver specific
F7FS44-S757	F7FS44	S	757		SPTBN1	0.982843	NA	NA	NA	3.40181	0.0193255	Up	Liver specific
A0A5F8ABE1-T257	A0A5F8ABE1	T	257		ERLIN2	1	NA	NA	NA	3.42473	0.0118648	Up	Liver specific
F7HBY5-S20	F7HBY5	S	20		ITPKA	1	NA	NA	NA	3.43123	0.0357966	Up	Liver specific
A0A1D5RL23-S235	A0A1D5RL23	S	235			0.999916	NA	NA	NA	3.43796	0.018327	Up	Liver specific
F6TDC4-S243	F6TDC4	S	243		GFPT1	0.994621	NA	NA	NA	3.44836	0.039543	Up	Liver specific
A0A5F8AEI1-Y849	A0A5F8AEI1	Y	849		PRPF4B	0.993858	NA	NA	NA	3.46034	0.020413	Up	Liver specific
F7DM84-S1369	F7DM84	S	1369		SEC16A	0.996438	NA	NA	NA	3.46761	0.0193914	Up	Liver specific
A0A5F7ZFU0-S1672	A0A5F7ZFU0	S	1672			0.843838	NA	NA	NA	3.49164	0.00693237	Up	Liver specific
A0A5F7ZKF2-Y158	A0A5F7ZKF2	Y	158		AKR1C1	1	NA	NA	NA	3.50915	0.0101396	Up	Liver specific
A0A1D5QDM7-T496	A0A1D5QDM7	T	496	Phosphoinositide phospholipase C	PLCL2	1	NA	NA	NA	3.51678	0.000626807	Up	Liver specific
F6Q8R6-S41	F6Q8R6	S	41	Uridine-cytidine kinase	UCKL1	0.99778	NA	NA	NA	3.53404	0.0299998	Up	Liver specific
A0A5F8A138-S49	A0A5F8A138	S	49		ABCG8	1	NA	NA	NA	3.53688	0.034625	Up	Liver specific
A0A5F7ZHF9-S112	A0A5F7ZHF9	S	112		LOC709364	0.999968	NA	NA	NA	3.53987	0.00674166	Up	Liver specific
A0A1D5QK16-S427	A0A1D5QK16	S	427		TGFB1I1	0.999925	NA	NA	NA	3.5429	0.0144324	Up	Liver specific
A0A1D5QKA6-S1240	A0A1D5QKA6	S	1240	Histone-lysine N-methyltransferase	NSD1	0.912306	NA	NA	NA	3.54398	0.00028317	Up	Liver specific
F6YDJ2-S172	F6YDJ2	S	172		SKIV2L	0.999988	NA	NA	NA	3.54502	0.0123043	Up	Liver specific
A0A5F8ARG8-S245	A0A5F8ARG8	S	245		INPP5D	1	NA	NA	NA	3.56234	0.000618726	Up	Liver specific
A0A1D5R032-S737	A0A1D5R032	S	737		ABL1	0.999847	NA	NA	NA	3.56648	0.0175788	Up	Liver specific
H9FUH5-S384	H9FUH5	S	384	S-adenosylmethionine synthase	MAT2A	1	NA	NA	NA	3.57016	0.0454606	Up	Liver specific
A0A1D5QXL7-S393	A0A1D5QXL7	S	393		LRMP	0.999275	NA	NA	NA	3.59812	0.0364141	Up	Liver specific
A0A5F8AH47-S239	A0A5F8AH47	S	239		PRPSAP1	1	NA	NA	NA	3.60079	0.0318154	Up	Liver specific
F7HSM4-S282	F7HSM4	S	282		GAS2	0.999649	NA	NA	NA	3.60328	0.0166039	Up	Liver specific
F7D5M6-S115	F7D5M6	S	115		UBE2O	1	NA	NA	NA	3.60829	0.026046	Up	Liver specific
F7CGF2-S113	F7CGF2	S	113		NQO1	1	NA	NA	NA	3.61072	0.00686351	Up	Liver specific
A0A1D5R2S0-S583	A0A1D5R2S0	S	583		SRRM1	0.999995	NA	NA	NA	3.61529	0.0289934	Up	Liver specific
F6Y9B8-S294	F6Y9B8	S	294		PKP2	0.96585	NA	NA	NA	3.63071	0.0384053	Up	Liver specific
F7HG68-S17	F7HG68	S	17		TMEM245	1	NA	NA	NA	3.63942	0.0203477	Up	Liver specific
F6ULL5-S169	F6ULL5	S	169	Arginase	ARG1	0.985917	NA	NA	NA	3.65219	0.0328514	Up	Liver specific
H9EV65-S44	H9EV65	S	44	Vesicle-associated membrane protein 2	VAMP3	1	NA	NA	NA	3.65625	0.0374057	Up	Liver specific
H9ESN2-S158	H9ESN2	S	158		ASS1	1	NA	NA	NA	3.65699	0.00781793	Up	Liver specific
F6Q4U6-S166	F6Q4U6	S	166		COG5	1	NA	NA	NA	3.65715	0.0471595	Up	Liver specific
A0A5F7ZIZ5-S629	A0A5F7ZIZ5	S	629		CEBPZ	1	NA	NA	NA	3.6603	0.010736	Up	Liver specific
F6Y9B8-S172	F6Y9B8	S	172		PKP2	1	NA	NA	NA	3.66256	0.0109666	Up	Liver specific
F7HIM2-S1256	F7HIM2	S	1256		PHIP	1	NA	NA	NA	3.67538	0.0238919	Up	Liver specific
A0A5F7ZW02-S328	A0A5F7ZW02	S	328			0.993509	NA	NA	NA	3.68265	0.0393749	Up	Liver specific
A0A1D5RJT7-S413	A0A1D5RJT7	S	413		PI4KB	1	NA	NA	NA	3.69687	0.0287289	Up	Liver specific
F7AF44-S10	F7AF44	S	10		SUB1	0.951178	NA	NA	NA	3.71547	0.0115236	Up	Liver specific
G7N2W9-S33	G7N2W9	S	33	Phosphatidate cytidylyltransferase	CDS2	0.974242	NA	NA	NA	3.72601	0.00955223	Up	Liver specific
A0A1D5QZ97-T866	A0A1D5QZ97	T	866		ANK1	0.999999	NA	NA	NA	3.73573	0.0260183	Up	Liver specific
A0A1D5QK29-S1182	A0A1D5QK29	S	1182		SEC24B	0.998765	NA	NA	NA	3.75052	0.0155804	Up	Liver specific
H9YYR9-S166	H9YYR9	S	166		VAPA	0.988289	NA	NA	NA	3.75705	0.000282352	Up	Liver specific
A0A5F7ZPX0-S78	A0A5F7ZPX0	S	78		UQCRC1	1	NA	NA	NA	3.76189	0.00317213	Up	Liver specific
F7GZ82-S86	F7GZ82	S	86	60S ribosomal protein L27	RPL27	0.99964	NA	NA	NA	3.78868	0.000556954	Up	Liver specific
I0FIH1-S185	I0FIH1	S	185		HNRNPUL2	1	NA	NA	NA	3.79531	0.0288964	Up	Liver specific
A0A5F8ADH6-S699	A0A5F8ADH6	S	699		RHPN2	0.877184	NA	NA	NA	3.81006	0.0365063	Up	Liver specific
A0A1D5RCM1-S14	A0A1D5RCM1	S	14			1	NA	NA	NA	3.82976	0.00308883	Up	Liver specific
A0A1D5QK38-S581	A0A1D5QK38	S	581		RAF1	0.999999	NA	NA	NA	3.8376	0.000366062	Up	Liver specific
F7G4L5-S62	F7G4L5	S	62		BCL2L2	0.999962	NA	NA	NA	3.84079	0.00318937	Up	Liver specific
F7HIM2-S1258	F7HIM2	S	1258		PHIP	1	NA	NA	NA	3.84265	0.0248353	Up	Liver specific
F6RHR7-S648	F6RHR7	S	648		TRMT1	0.829995	NA	NA	NA	3.8648	0.0114406	Up	Liver specific
A0A1D5QEB4-S82	A0A1D5QEB4	S	82		LOC723680	1	NA	NA	NA	3.87986	0.00321704	Up	Liver specific
F7AJX7-S19	F7AJX7	S	19		CENPA	0.999938	NA	NA	NA	3.88386	0.00411984	Up	Liver specific
A0A1D5R5T4-S325	A0A1D5R5T4	S	325			0.935934	NA	NA	NA	3.88649	0.0391573	Up	Liver specific
F6YG80-S45	F6YG80	S	45		TOMM22	0.994485	NA	NA	NA	3.89142	0.0378473	Up	Liver specific
A0A1D5R9J2-T174	A0A1D5R9J2	T	174		PML	0.993385	NA	NA	NA	3.91377	0.0208388	Up	Liver specific
A0A5F8ARD8-S1022	A0A5F8ARD8	S	1022	Phospholipid-transporting ATPase	ATP11C	0.999999	NA	NA	NA	3.91682	0.0166461	Up	Liver specific
H9FPI0-S293	H9FPI0	S	293		PHB2	0.999995	NA	NA	NA	3.92427	0.0077497	Up	Liver specific
F7A3S0-S506	F7A3S0	S	506			0.924579	NA	NA	NA	3.9287	0.0103794	Up	Liver specific
F7DKM9-S2	F7DKM9	S	2		UGP2	1	NA	NA	NA	3.94066	0.00323978	Up	Liver specific
H9Z0R8-S45	H9Z0R8	S	45		UGP2	0.997586	NA	NA	NA	3.9441	0.0152309	Up	Liver specific
A0A1D5QLM8-S29	A0A1D5QLM8	S	29		RAB17	0.915259	NA	NA	NA	3.94964	0.00288809	Up	Liver specific
A0A5F8A609-S428	A0A5F8A609	S	428			1	NA	NA	NA	3.98943	0.0427679	Up	Liver specific
F6WKP1-S173	F6WKP1	S	173	Coatomer subunit alpha	COPA	1	NA	NA	NA	3.99562	0.00693343	Up	Liver specific
G7N2Q1-S169	G7N2Q1	S	169		FAM110A	0.999996	NA	NA	NA	4.00992	0.00473744	Up	Liver specific
A0A1D5R253-S449	A0A1D5R253	S	449		ACADVL	0.995357	NA	NA	NA	4.02544	0.00116921	Up	Liver specific
A0A5F7ZW42-S3	A0A5F7ZW42	S	3			1	NA	NA	NA	4.04024	0.0191907	Up	Liver specific
A0A1D5QTI7-S136	A0A1D5QTI7	S	136		LOC723513	0.996933	NA	NA	NA	4.04879	0.0256274	Up	Liver specific
F7FGQ7-T853	F7FGQ7	T	853		EML3	0.994002	NA	NA	NA	4.06181	0.00595276	Up	Liver specific
A0A1D5R2S0-S479	A0A1D5R2S0	S	479		SRRM1	0.999999	NA	NA	NA	4.06428	0.00725629	Up	Liver specific
A0A1D5R2S0-S481	A0A1D5R2S0	S	481		SRRM1	0.999965	NA	NA	NA	4.06428	0.00725629	Up	Liver specific
G7MHB6-S409	G7MHB6	S	409		ALDH4A1	0.850153	NA	NA	NA	4.06457	0.0347962	Up	Liver specific
I2CWU4-S83	I2CWU4	S	83			0.999957	NA	NA	NA	4.10753	0.0398886	Up	Liver specific
I0FIH1-S193	I0FIH1	S	193		HNRNPUL2	1	NA	NA	NA	4.11358	0.00629905	Up	Liver specific
A0A1D5QJJ7-T8	A0A1D5QJJ7	T	8			0.916297	NA	NA	NA	4.11908	0.0095891	Up	Liver specific
A0A1D5QJJ7-S3	A0A1D5QJJ7	S	3			0.999963	NA	NA	NA	4.12058	0.00959846	Up	Liver specific
A0A1D5RE37-S81	A0A1D5RE37	S	81		TMBIM1	0.952787	NA	NA	NA	4.13429	0.0205669	Up	Liver specific
G7NEL5-S1296	G7NEL5	S	1296		ABCA1	0.999975	NA	NA	NA	4.19597	0.0457685	Up	Liver specific
A0A1D5QIF8-S188	A0A1D5QIF8	S	188		YWHAE	0.99593	NA	NA	NA	4.19608	0.0190382	Up	Liver specific
I0FNS4-S159	I0FNS4	S	159		FERMT2	1	NA	NA	NA	4.19934	0.00800746	Up	Liver specific
A0A5F7ZUQ9-S121	A0A5F7ZUQ9	S	121		UTP18	1	NA	NA	NA	4.21754	0.00595327	Up	Liver specific
A0A5F8A8A2-S307	A0A5F8A8A2	S	307			0.989017	NA	NA	NA	4.23047	0.0078023	Up	Liver specific
A0A5F7ZW68-S253	A0A5F7ZW68	S	253		MTCH2	1	NA	NA	NA	4.23892	0.0189911	Up	Liver specific
A0A5F7ZI85-S116	A0A5F7ZI85	S	116		ERGIC3	0.939409	NA	NA	NA	4.24063	0.0377635	Up	Liver specific
A0A5F8A1A5-Y216	A0A5F8A1A5	Y	216		GSK3B	0.841495	NA	NA	NA	4.24268	0.00409551	Up	Liver specific
A0A5F7ZV61-S168	A0A5F7ZV61	S	168		SYN2	1	NA	NA	NA	4.24727	0.0167469	Up	Liver specific
A0A1D5QEK5-S693	A0A1D5QEK5	S	693		KIAA1217	0.870648	NA	NA	NA	4.24817	0.0482647	Up	Liver specific
A0A5F8AHR4-S1327	A0A5F8AHR4	S	1327			0.81633	NA	NA	NA	4.26243	7.1e-05	Up	Liver specific
A0A5F7ZG04-S178	A0A5F7ZG04	S	178		AAAS	1	NA	NA	NA	4.28949	0.00742257	Up	Liver specific
F6UDV1-S143	F6UDV1	S	143	Aspartate aminotransferase	GOT2	1	NA	NA	NA	4.30076	0.0153104	Up	Liver specific
F6VUB3-S1230	F6VUB3	S	1230		DYNC1H1	1	NA	NA	NA	4.33054	0.042005	Up	Liver specific
A0A5F7ZDA9-S14	A0A5F7ZDA9	S	14		TPMT	0.996067	NA	NA	NA	4.35062	0.046268	Up	Liver specific
F6Y3V7-S106	F6Y3V7	S	106		ADH1C	1	NA	NA	NA	4.35616	0.0485252	Up	Liver specific
F6W890-S51	F6W890	S	51		LMNA	0.999981	NA	NA	NA	4.38326	0.0294252	Up	Liver specific
F7H9E7-S390	F7H9E7	S	390		SNTB1	1	NA	NA	NA	4.40038	0.0378671	Up	Liver specific
A0A1D5R886-T257	A0A1D5R886	T	257			0.994445	NA	NA	NA	4.40233	0.0338419	Up	Liver specific
G7MKG3-S228	G7MKG3	S	228		EGK_12243	1	NA	NA	NA	4.40662	0.00393324	Up	Liver specific
F7FSF5-S806	F7FSF5	S	806		ATP13A3	1	NA	NA	NA	4.45225	0.00363935	Up	Liver specific
F7FSN8-S55	F7FSN8	S	55		NARS	1	NA	NA	NA	4.46116	0.0251172	Up	Liver specific
A0A5F8AI81-S1646	A0A5F8AI81	S	1646			0.999802	NA	NA	NA	4.47322	0.0373302	Up	Liver specific
A0A5F8AAW7-S104	A0A5F8AAW7	S	104		VDAC2	0.995524	NA	NA	NA	4.47479	0.0206757	Up	Liver specific
F7EJ77-S536	F7EJ77	S	536		UNC93B1	1	NA	NA	NA	4.50188	0.0170779	Up	Liver specific
A0A5F7ZWV9-S376	A0A5F7ZWV9	S	376		GIGYF1	0.898427	NA	NA	NA	4.52772	0.0321536	Up	Liver specific
A0A5F8AEJ6-T69	A0A5F8AEJ6	T	69		STARD10	1	NA	NA	NA	4.54149	0.00838016	Up	Liver specific
A0A5F7ZQ03-S61	A0A5F7ZQ03	S	61		RHBDF2	0.999994	NA	NA	NA	4.5662	0.0164251	Up	Liver specific
F7ARU4-S95	F7ARU4	S	95		SAV1	0.998536	NA	NA	NA	4.57363	0.0357662	Up	Liver specific
F7D5M6-S89	F7D5M6	S	89		UBE2O	1	NA	NA	NA	4.58664	0.0448329	Up	Liver specific
Q6GUQ5-S135	Q6GUQ5	S	135		CYP2D42	0.999998	NA	NA	NA	4.58932	0.00541762	Up	Liver specific
F7D5M6-S87	F7D5M6	S	87		UBE2O	1	NA	NA	NA	4.62932	0.0447767	Up	Liver specific
H9FPI0-S151	H9FPI0	S	151		PHB2	1	NA	NA	NA	4.67648	0.021857	Up	Liver specific
F7AF44-S118	F7AF44	S	118		SUB1	1	NA	NA	NA	4.68149	0.00309799	Up	Liver specific
F6ZEY1-S1453	F6ZEY1	S	1453		ATRX	0.978671	NA	NA	NA	4.68177	0.0123778	Up	Liver specific
A0A1D5QV21-S108	A0A1D5QV21	S	108		VIPAS39	0.999762	NA	NA	NA	4.69565	0.0338027	Up	Liver specific
F7AMK8-S657	F7AMK8	S	657		RBBP6	0.99958	NA	NA	NA	4.703	0.00894497	Up	Liver specific
F7C1A7-S326	F7C1A7	S	326		PRKACA	1	NA	NA	NA	4.71074	0.0469675	Up	Liver specific
F6UM19-T151	F6UM19	T	151		KRIT1	0.979113	NA	NA	NA	4.72291	0.00854032	Up	Liver specific
A0A5F8AHW3-T7	A0A5F8AHW3	T	7			0.999999	NA	NA	NA	4.76623	0.0112881	Up	Liver specific
A0A5F7ZW02-S329	A0A5F7ZW02	S	329			0.895944	NA	NA	NA	4.77529	0.0147255	Up	Liver specific
F7HG68-S328	F7HG68	S	328		TMEM245	0.992479	NA	NA	NA	4.78727	0.0253282	Up	Liver specific
F6ZXQ6-S383	F6ZXQ6	S	383	Vasopressin V1a receptor	AVPR1A	0.909347	NA	NA	NA	4.80363	0.0381043	Up	Liver specific
A0A1D5R2S0-T323	A0A1D5R2S0	T	323		SRRM1	1	NA	NA	NA	4.8167	0.0456114	Up	Liver specific
F7G3Z8-S180	F7G3Z8	S	180		RAB14	1	NA	NA	NA	4.81674	0.0391407	Up	Liver specific
F6UA48-T253	F6UA48	T	253		HSD17B4	1	NA	NA	NA	4.86235	6.13e-05	Up	Liver specific
F6XYK2-S1647	F6XYK2	S	1647		ATG2A	0.96681	NA	NA	NA	4.88724	0.024489	Up	Liver specific
F7GYE3-S237	F7GYE3	S	237		RASAL2	0.972307	NA	NA	NA	4.95905	0.00233385	Up	Liver specific
A0A5F7ZEE4-S117	A0A5F7ZEE4	S	117		LOC698283	0.997548	NA	NA	NA	4.96432	0.0250043	Up	Liver specific
A0A5F8A057-S4520	A0A5F8A057	S	4520		PLEC	1	NA	NA	NA	4.98749	0.0158263	Up	Liver specific
F7FU95-S1032	F7FU95	S	1032		LRPPRC	0.752116	NA	NA	NA	5.03322	0.0336338	Up	Liver specific
A0A1D5RA53-S767	A0A1D5RA53	S	767		SSFA2	0.990144	NA	NA	NA	5.04036	0.00699818	Up	Liver specific
A0A1D5RL23-S244	A0A1D5RL23	S	244			0.807336	NA	NA	NA	5.07565	0.00191225	Up	Liver specific
H9YVJ3-S337	H9YVJ3	S	337			0.999843	NA	NA	NA	5.0993	0.0214571	Up	Liver specific
A0A1D5RD11-T109	A0A1D5RD11	T	109	Glucose-6-phosphate isomerase	GPI	1	NA	NA	NA	5.12866	0.0347017	Up	Liver specific
F6UU74-S49	F6UU74	S	49		CDK14	1	NA	NA	NA	5.14231	0.0499231	Up	Liver specific
E0V8I5-S99	E0V8I5	S	99		CYP2C18	1	NA	NA	NA	5.15896	0.022092	Up	Liver specific
F6Z9H7-S480	F6Z9H7	S	480		PAK4	0.999901	NA	NA	NA	5.16262	0.00261177	Up	Liver specific
F7DFY8-Y149	F7DFY8	Y	149		ATIC	0.998959	NA	NA	NA	5.20128	0.00908921	Up	Liver specific
F7DM84-S1441	F7DM84	S	1441		SEC16A	0.99903	NA	NA	NA	5.23078	0.0125581	Up	Liver specific
A0A5F7ZT10-S1637	A0A5F7ZT10	S	1637			0.99999	NA	NA	NA	5.25921	0.0117411	Up	Liver specific
A0A5F8AHW3-S18	A0A5F8AHW3	S	18			0.999992	NA	NA	NA	5.26565	0.0166396	Up	Liver specific
F6SIV5-S490	F6SIV5	S	490		CHDH	0.999666	NA	NA	NA	5.27686	0.022003	Up	Liver specific
F7FRL9-S1039	F7FRL9	S	1039	Anion exchange protein	SLC4A4	1	NA	NA	NA	5.28677	0.0221903	Up	Liver specific
G7N2W9-S21	G7N2W9	S	21	Phosphatidate cytidylyltransferase	CDS2	0.998955	NA	NA	NA	5.29205	0.00250542	Up	Liver specific
A0A1D5QB18-S192	A0A1D5QB18	S	192		HACL1	0.998818	NA	NA	NA	5.30287	0.00886023	Up	Liver specific
A0A1D5QWP9-S660	A0A1D5QWP9	S	660		CAMK2D	0.999915	NA	NA	NA	5.30347	0.0267244	Up	Liver specific
A0A5F8ARU1-S450	A0A5F8ARU1	S	450			1	NA	NA	NA	5.3578	0.00633345	Up	Liver specific
F7A1P8-S113	F7A1P8	S	113		IMMT	0.999875	NA	NA	NA	5.38433	0.0448347	Up	Liver specific
A0A5F8A5U2-S660	A0A5F8A5U2	S	660	Interferon-induced GTP-binding protein Mx2	MX2	0.983279	NA	NA	NA	5.38643	0.00260181	Up	Liver specific
F6UQF3-S14	F6UQF3	S	14	Kinesin-like protein	KIF12	1	NA	NA	NA	5.39328	0.00846121	Up	Liver specific
A0A1D5QEG3-S937	A0A1D5QEG3	S	937	Clustered mitochondria protein homolog	CLUH	1	NA	NA	NA	5.45432	0.015283	Up	Liver specific
F7BYV3-S5	F7BYV3	S	5		KRTCAP3	1	NA	NA	NA	5.46048	0.0191434	Up	Liver specific
F6PKK0-Y185	F6PKK0	Y	185	Non-specific protein-tyrosine kinase	FYN	0.999962	NA	NA	NA	5.46841	0.00480236	Up	Liver specific
A0A5F7ZG41-S228	A0A5F7ZG41	S	228		CYP2C8	1	NA	NA	NA	5.48998	0.00298119	Up	Liver specific
F7HGF8-S448	F7HGF8	S	448		SARDH	0.766307	NA	NA	NA	5.5081	0.0035455	Up	Liver specific
A0A5F8AHU2-S44	A0A5F8AHU2	S	44		EARS2	0.985172	NA	NA	NA	5.53705	0.0070457	Up	Liver specific
F7GQ74-T364	F7GQ74	T	364	Clathrin heavy chain	CLTC	0.999996	NA	NA	NA	5.55187	0.00262261	Up	Liver specific
F6UA48-S52	F6UA48	S	52		HSD17B4	1	NA	NA	NA	5.59621	0.015711	Up	Liver specific
A0A5F7ZPV3-S475	A0A5F7ZPV3	S	475		NBAS	0.999895	NA	NA	NA	5.61745	0.0103775	Up	Liver specific
A0A1D5QAH3-S346	A0A1D5QAH3	S	346			0.818928	NA	NA	NA	5.63267	0.0299325	Up	Liver specific
H9Z4P2-S60	H9Z4P2	S	60			0.999025	NA	NA	NA	5.74537	0.0373865	Up	Liver specific
F7G3Z8-S204	F7G3Z8	S	204		RAB14	0.997911	NA	NA	NA	5.78434	0.0107884	Up	Liver specific
A0A5F7ZDN7-S118	A0A5F7ZDN7	S	118		NCOA5	0.999991	NA	NA	NA	5.83094	0.000646434	Up	Liver specific
F6VBK4-S93	F6VBK4	S	93		LOC717248	1	NA	NA	NA	5.83829	0.0436532	Up	Liver specific
F7FR05-S310	F7FR05	S	310	Adenylyl cyclase-associated protein	CAP1	0.996673	NA	NA	NA	5.87077	0.00833007	Up	Liver specific
F7A1P8-S345	F7A1P8	S	345		IMMT	0.99997	NA	NA	NA	5.88007	0.000543827	Up	Liver specific
F6UQF3-S179	F6UQF3	S	179	Kinesin-like protein	KIF12	0.99976	NA	NA	NA	5.9199	0.000726949	Up	Liver specific
F6WEB2-S114	F6WEB2	S	114	Nitric oxide synthase	NOS3	1	NA	NA	NA	5.98648	0.00751378	Up	Liver specific
F7BSX3-T29	F7BSX3	T	29	60S ribosomal protein L18a	LOC700872	1	NA	NA	NA	5.9911	0.00333375	Up	Liver specific
F7DM84-S1368	F7DM84	S	1368		SEC16A	0.998942	NA	NA	NA	5.99844	0.0357917	Up	Liver specific
A0A1D5RA34-S642	A0A1D5RA34	S	642			1	NA	NA	NA	6.03026	0.0113581	Up	Liver specific
A0A1D5RIX1-T1531	A0A1D5RIX1	T	1531			0.999984	NA	NA	NA	6.03186	0.0390529	Up	Liver specific
A0A5F7ZC85-S2059	A0A5F7ZC85	S	2059		TRRAP	0.999475	NA	NA	NA	6.12376	0.00492884	Up	Liver specific
F7GCT2-S321	F7GCT2	S	321		MAP1S	1	NA	NA	NA	6.1419	0.0173526	Up	Liver specific
A0A5F8ASS5-S807	A0A5F8ASS5	S	807		MAOA	1	NA	NA	NA	6.22182	0.00317813	Up	Liver specific
G7MQP6-S37	G7MQP6	S	37			0.973951	NA	NA	NA	6.22362	0.0107845	Up	Liver specific
F6ZV30-S645	F6ZV30	S	645	Glycogen [starch] synthase, muscle	GYS1	0.999629	NA	NA	NA	6.24112	0.00884809	Up	Liver specific
F6YC28-S301	F6YC28	S	301		LOC717601	0.992794	NA	NA	NA	6.24266	0.0259766	Up	Liver specific
F6SCU0-S302	F6SCU0	S	302		MOSC2	1	NA	NA	NA	6.39541	0.00170579	Up	Liver specific
F7H1D7-S379	F7H1D7	S	379		RALGAPA2	0.999228	NA	NA	NA	6.39733	0.00698578	Up	Liver specific
F6TQ14-S151	F6TQ14	S	151		CA2	1	NA	NA	NA	6.4115	0.0379193	Up	Liver specific
F6QGS4-S4	F6QGS4	S	4		RNPS1	0.999918	NA	NA	NA	6.42734	0.0208393	Up	Liver specific
A0A5F8AIH3-S464	A0A5F8AIH3	S	464		ZC3H18	0.992666	NA	NA	NA	6.44282	0.00807533	Up	Liver specific
F7G2I9-S203	F7G2I9	S	203		ERMP1	1	NA	NA	NA	6.48313	0.0484051	Up	Liver specific
G7N1N6-S7	G7N1N6	S	7		VIM	0.998825	NA	NA	NA	6.50119	0.000868852	Up	Liver specific
H9Z018-S104	H9Z018	S	104			0.999679	NA	NA	NA	6.5349	0.000414809	Up	Liver specific
A0A5F8AHM4-S101	A0A5F8AHM4	S	101		DERL1	0.999448	NA	NA	NA	6.56858	0.0016144	Up	Liver specific
F6UQF3-S6	F6UQF3	S	6	Kinesin-like protein	KIF12	1	NA	NA	NA	6.62332	0.000480861	Up	Liver specific
A0A1D5QPQ0-S504	A0A1D5QPQ0	S	504		ABLIM3	1	NA	NA	NA	6.64543	0.00354144	Up	Liver specific
F6Y9B8-S289	F6Y9B8	S	289		PKP2	0.965495	NA	NA	NA	6.69763	0.0223265	Up	Liver specific
H9H3Z7-S11	H9H3Z7	S	11			1	NA	NA	NA	6.72837	0.000478879	Up	Liver specific
A0A5F8AEI1-S87	A0A5F8AEI1	S	87		PRPF4B	1	NA	NA	NA	6.7488	0.0279758	Up	Liver specific
F7GMI7-T373	F7GMI7	T	373		ADH4	0.860727	NA	NA	NA	6.80737	0.0234204	Up	Liver specific
H9FUK1-S543	H9FUK1	S	543		MEN1	1	NA	NA	NA	6.85411	0.0222982	Up	Liver specific
A0A1D5RFA5-S486	A0A1D5RFA5	S	486		CCT8	1	NA	NA	NA	6.86705	0.0460015	Up	Liver specific
A0A5F7ZFW5-S11	A0A5F7ZFW5	S	11			0.964962	NA	NA	NA	6.8811	0.023812	Up	Liver specific
F7DY21-S4	F7DY21	S	4	DNA ligase	LIG4	0.998299	NA	NA	NA	6.89801	0.0154962	Up	Liver specific
H9EPG6-S201	H9EPG6	S	201		RRAS	0.996684	NA	NA	NA	6.91932	0.0113331	Up	Liver specific
F7FYX0-S23	F7FYX0	S	23		ANKRD26	0.862525	NA	NA	NA	6.98485	0.0292284	Up	Liver specific
F7FA77-S922	F7FA77	S	922			0.998992	NA	NA	NA	7.05464	0.00862148	Up	Liver specific
F6PUU7-S352	F6PUU7	S	352		GNAS	0.9995	NA	NA	NA	7.11108	0.0243552	Up	Liver specific
A0A1D5R9J2-S16	A0A1D5R9J2	S	16			0.752461	NA	NA	NA	7.11312	0.0079267	Up	Liver specific
F6SZC3-S1175	F6SZC3	S	1175		SEPT1	1	NA	NA	NA	7.14114	0.023018	Up	Liver specific
F6Z6D4-S28	F6Z6D4	S	28		UBE2M	1	NA	NA	NA	7.23691	0.0137866	Up	Liver specific
A0A5F8A3N5-S344	A0A5F8A3N5	S	344		HADHA	0.999194	NA	NA	NA	7.26427	0.00316848	Up	Liver specific
F7FTD2-S8	F7FTD2	S	8		GYS2	0.999995	NA	NA	NA	7.2948	0.0128914	Up	Liver specific
F7CX13-S573	F7CX13	S	573		ZNF592	0.997712	NA	NA	NA	7.33365	0.00577772	Up	Liver specific
H9FPI0-S91	H9FPI0	S	91		PHB2	0.999835	NA	NA	NA	7.33976	0.00706005	Up	Liver specific
F7CZP8-S199	F7CZP8	S	199	Glycine N-methyltransferase	GNMT	0.999842	NA	NA	NA	7.3785	0.0475787	Up	Liver specific
A0A1D5QQM9-S374	A0A1D5QQM9	S	374		YTHDC1	1	NA	NA	NA	7.43094	0.0490789	Up	Liver specific
F6VFF5-S55	F6VFF5	S	55		RPS15	1	NA	NA	NA	7.43965	0.041481	Up	Liver specific
H9YV89-S147	H9YV89	S	147			0.996881	NA	NA	NA	7.44714	0.000125222	Up	Liver specific
A0A5F8AGW7-S97	A0A5F8AGW7	S	97		RBM39	0.999998	NA	NA	NA	7.46795	0.0372342	Up	Liver specific
G7N1N6-S419	G7N1N6	S	419		VIM	0.991465	NA	NA	NA	7.66698	0.00187301	Up	Liver specific
F7H496-S9	F7H496	S	9		DPM1	1	NA	NA	NA	7.71684	0.0310201	Up	Liver specific
F7A4D9-S111	F7A4D9	S	111		CYP3A64	0.999999	NA	NA	NA	7.74699	0.0177286	Up	Liver specific
A0A1D5RFW8-S89	A0A1D5RFW8	S	89		NIPSNAP1	0.999711	NA	NA	NA	7.92144	0.0304087	Up	Liver specific
F6XTA5-S173	F6XTA5	S	173		EPHX1	1	NA	NA	NA	8.02887	0.0348898	Up	Liver specific
A0A5F7ZP00-S317	A0A5F7ZP00	S	317		SLC25A13	1	NA	NA	NA	8.08151	0.00628511	Up	Liver specific
A0A5F8A2D5-Y154	A0A5F8A2D5	Y	154		EGK_15018	0.999676	NA	NA	NA	8.35204	0.0242153	Up	Liver specific
F7BSX3-S76	F7BSX3	S	76	60S ribosomal protein L18a	LOC700872	1	NA	NA	NA	8.47133	0.00908614	Up	Liver specific
A0A5F8AHQ0-S859	A0A5F8AHQ0	S	859		GTF3C2	0.788665	NA	NA	NA	8.54059	0.000193257	Up	Liver specific
A0A5F8A1M7-S23	A0A5F8A1M7	S	23			0.999998	NA	NA	NA	8.57928	0.00169908	Up	Liver specific
F7GQT0-S116	F7GQT0	S	116		SRSF7	1	NA	NA	NA	8.64048	0.0316488	Up	Liver specific
H9Z5Y2-S297	H9Z5Y2	S	297			1	NA	NA	NA	8.76498	0.0146287	Up	Liver specific
A0A5F7ZDN7-S143	A0A5F7ZDN7	S	143		NCOA5	1	NA	NA	NA	8.89019	0.00583482	Up	Liver specific
H9Z0H8-S58	H9Z0H8	S	58		TECR	1	NA	NA	NA	8.97839	0.0130061	Up	Liver specific
H9H310-S20	H9H310	S	20		TRA2A	0.973095	NA	NA	NA	9.2189	9.55e-05	Up	Liver specific
A0A1D5QV71-S701	A0A1D5QV71	S	701		MYO1C	0.999754	NA	NA	NA	9.24127	0.000322763	Up	Liver specific
A0A5F7ZCW2-S654	A0A5F7ZCW2	S	654		SORBS2	0.802936	NA	NA	NA	9.71582	0.00994843	Up	Liver specific
A0A1D5QS97-S110	A0A1D5QS97	S	110	Kynurenine 3-monooxygenase	KMO	0.994973	NA	NA	NA	9.80733	0.00153281	Up	Liver specific
A0A1D5R2S0-S369	A0A1D5R2S0	S	369		SRRM1	1	NA	NA	NA	9.88498	0.00264468	Up	Liver specific
A0A1D5R8W3-S129	A0A1D5R8W3	S	129	Cytochrome P450 2E1	CYP2E1	0.999987	NA	NA	NA	9.94519	0.0437751	Up	Liver specific
A0A5F7ZAX4-S215	A0A5F7ZAX4	S	215	DNA polymerase	POLA1	0.993113	NA	NA	NA	9.97491	0.00174176	Up	Liver specific
A0A5F7ZGE7-S194	A0A5F7ZGE7	S	194			0.915335	NA	NA	NA	10.0734	0.00641595	Up	Liver specific
F6SIE0-S529	F6SIE0	S	529	ATP synthase subunit beta		1	NA	NA	NA	10.2728	0.0373984	Up	Liver specific
A0A1D5R2S0-T502	A0A1D5R2S0	T	502		SRRM1	1	NA	NA	NA	10.5354	0.0305607	Up	Liver specific
F7C728-S114	F7C728	S	114		AIFM1	1	NA	NA	NA	10.7648	0.017618	Up	Liver specific
A0A1D5R2S0-T504	A0A1D5R2S0	T	504		SRRM1	1	NA	NA	NA	10.8159	0.0304298	Up	Liver specific
A0A1D5QT77-S322	A0A1D5QT77	S	322			0.97139	NA	NA	NA	10.8443	0.00256989	Up	Liver specific
H9FYE8-S314	H9FYE8	S	314		SRSF6	1	NA	NA	NA	10.9993	0.0088805	Up	Liver specific
H9FYE8-S316	H9FYE8	S	316		SRSF6	1	NA	NA	NA	10.9993	0.0088805	Up	Liver specific
F7FRI9-S33	F7FRI9	S	33		BCKDK	0.998265	NA	NA	NA	11.3596	0.027808	Up	Liver specific
A0A1D5RIX1-S783	A0A1D5RIX1	S	783			0.990948	NA	NA	NA	11.4216	0.0473641	Up	Liver specific
A0A5F8AN38-S227	A0A5F8AN38	S	227		GLUD1	0.788165	NA	NA	NA	11.4614	0.0377415	Up	Liver specific
G7N4M3-S335	G7N4M3	S	335		SLC35C2	0.98638	NA	NA	NA	11.5149	0.0179954	Up	Liver specific
A0A5K1UU98-S137	A0A5K1UU98	S	137		STK25	0.99931	NA	NA	NA	11.9107	0.0204323	Up	Liver specific
H9Z7V8-S498	H9Z7V8	S	498		GLUD1	0.996899	NA	NA	NA	12.7068	0.0413703	Up	Liver specific
F7FB09-S173	F7FB09	S	173	Guanine nucleotide-binding protein subunit gamma	GNG10	0.930128	NA	NA	NA	12.8321	0.0017548	Up	Liver specific
F7HEB7-S474	F7HEB7	S	474		ACAD9	1	NA	NA	NA	13.0163	0.0048176	Up	Liver specific
G7N2Q4-S153	G7N2Q4	S	153		PSMF1	0.997507	NA	NA	NA	13.6644	0.0248374	Up	Liver specific
F7AF44-S9	F7AF44	S	9		SUB1	0.998302	NA	NA	NA	14.5523	0.00196905	Up	Liver specific
F7CGX1-S528	F7CGX1	S	528		ADD2	1	NA	NA	NA	14.6951	0.00342491	Up	Liver specific
H9EX34-S275	H9EX34	S	275			0.999999	NA	NA	NA	14.9694	0.00115994	Up	Liver specific
F7FTD2-S6	F7FTD2	S	6		GYS2	0.993045	NA	NA	NA	15.0685	0.00591985	Up	Liver specific
F6R8Y2-S264	F6R8Y2	S	264		TRA2B	0.999999	NA	NA	NA	15.5978	0.0199343	Up	Liver specific
A0A5F7ZWR4-S520	A0A5F7ZWR4	S	520		PHLDB1	0.999825	NA	NA	NA	15.823	1.08e-05	Up	Liver specific
F7F2I1-S1351	F7F2I1	S	1351		ALS2	0.972496	NA	NA	NA	17.0806	0.0490215	Up	Liver specific
F6T137-S162	F6T137	S	162		TMEM55B	1	NA	NA	NA	17.1337	0.00326925	Up	Liver specific
A0A1D5QQM9-S267	A0A1D5QQM9	S	267		YTHDC1	0.996419	NA	NA	NA	17.733	0.00527751	Up	Liver specific
H9H310-S16	H9H310	S	16		TRA2A	0.998844	NA	NA	NA	18.2266	0.00582772	Up	Liver specific
A0A1D5QTA2-T350	A0A1D5QTA2	T	350		CLIP1	0.752741	NA	NA	NA	18.5566	0.0247425	Up	Liver specific
H9Z4K5-S85	H9Z4K5	S	85	Adenosylhomocysteinase	AHCYL1	0.914007	NA	NA	NA	18.7822	0.0316187	Up	Liver specific
F7CX13-S691	F7CX13	S	691		ZNF592	0.92298	NA	NA	NA	20.2111	0.0115319	Up	Liver specific
F7H483-T351	F7H483	T	351		ACADM	1	NA	NA	NA	20.6915	0.0471723	Up	Liver specific
F7HA37-S172	F7HA37	S	172		GLYAT	0.999834	NA	NA	NA	21.3037	0.0465173	Up	Liver specific
A0A5F8AEF7-S586	A0A5F8AEF7	S	586		CUL9	1	NA	NA	NA	22.9625	0.00100411	Up	Liver specific
G7MKG3-S246	G7MKG3	S	246		EGK_12243	0.8542	NA	NA	NA	24.2244	0.0103766	Up	Liver specific
H9EMX7-T315	H9EMX7	T	315	Oxysterol-binding protein	OSBPL8	0.977676	NA	NA	NA	24.6323	0.0217578	Up	Liver specific
H9EM46-S29	H9EM46	S	29	Phospholipid-transporting ATPase	ATP8A1	0.924962	NA	NA	NA	24.8096	0.0410712	Up	Liver specific
A0A1D5R0U6-S322	A0A1D5R0U6	S	322			0.99984	NA	NA	NA	26.5215	0.0273448	Up	Liver specific
F7HSV7-S114	F7HSV7	S	114		TMEM51	0.875828	NA	NA	NA	27.7653	0.0412203	Up	Liver specific
A0A1D5RIX1-S1913	A0A1D5RIX1	S	1913			1	NA	NA	NA	28.384	0.0251309	Up	Liver specific
F6YRM9-S233	F6YRM9	S	233		SRSF5	0.996194	NA	NA	NA	33.6311	0.0431777	Up	Liver specific
F6W2L0-S1276	F6W2L0	S	1276		PRIC285	0.999912	NA	NA	NA	36.9892	0.00883178	Up	Liver specific
I0FIH1-S188	I0FIH1	S	188		HNRNPUL2	1	NA	NA	NA	43.1262	0.00111189	Up	Liver specific
A0A5F7ZSY6-S207	A0A5F7ZSY6	S	207		PCCA	0.936735	NA	NA	NA	58.6102	0.0424564	Up	Liver specific
A0A5F7ZFZ7-S174	A0A5F7ZFZ7	S	174		MYOF	0.99811	NA	NA	NA	113.079	3.49e-05	Up	Liver specific
F6YRM9-S231	F6YRM9	S	231		SRSF5	0.997247	NA	NA	NA	237.703	0.0315395	Up	Liver specific
F7C728-T517	F7C728	T	517		AIFM1	0.990752	NA	NA	NA	262.306	0.0353917	Up	Liver specific
F7EWB6-S374	F7EWB6	S	374			0.941232	0.00211812	1.98e-06	Down	NA	NA	NA	Lung specific
A0A1D5RIX1-S992	A0A1D5RIX1	S	992			0.99377	0.00990175	0.0338389	Down	NA	NA	NA	Lung specific
F7GYW8-S1106	F7GYW8	S	1106		PALLD	0.968865	0.0157124	0.031637	Down	NA	NA	NA	Lung specific
F7EV54-T10	F7EV54	T	10		NEUROG3	0.844729	0.0210834	0.0345095	Down	NA	NA	NA	Lung specific
F6VW84-S580	F6VW84	S	580		HIP1R	1	0.023478	0.0363174	Down	NA	NA	NA	Lung specific
A0A1D5QXB9-S1316	A0A1D5QXB9	S	1316			0.961393	0.0250639	0.000473281	Down	NA	NA	NA	Lung specific
A0A5F7ZTR5-T1483	A0A5F7ZTR5	T	1483		DENND4A	0.818699	0.025234	0.0303689	Down	NA	NA	NA	Lung specific
F6VW84-S579	F6VW84	S	579		HIP1R	1	0.0280433	0.0359409	Down	NA	NA	NA	Lung specific
F6X5U1-S496	F6X5U1	S	496		CLCC1	0.948769	0.0359001	0.0360804	Down	NA	NA	NA	Lung specific
F6PL92-S962	F6PL92	S	962		SYNPO	0.7913	0.0390647	0.00056438	Down	NA	NA	NA	Lung specific
F7EV54-S9	F7EV54	S	9		NEUROG3	0.830884	0.039382	0.0347211	Down	NA	NA	NA	Lung specific
F6W3H8-S15	F6W3H8	S	15		C14H11orf58	0.751552	0.042726	0.0184914	Down	NA	NA	NA	Lung specific
H9FXB7-S75	H9FXB7	S	75		WRNIP1	0.999471	0.0441329	7.56e-05	Down	NA	NA	NA	Lung specific
F6TV85-S253	F6TV85	S	253		SNTB2	0.795064	0.0455283	0.0386359	Down	NA	NA	NA	Lung specific
F7AZZ5-Y228	F7AZZ5	Y	228		ARHGAP27	0.999986	0.0459693	0.0293961	Down	NA	NA	NA	Lung specific
A0A1D5QIH8-S704	A0A1D5QIH8	S	704		EHBP1L1	0.81432	0.0472095	0.0248354	Down	NA	NA	NA	Lung specific
H9ZCX6-S123	H9ZCX6	S	123		TFAP4	0.863298	0.0487263	0.0248643	Down	NA	NA	NA	Lung specific
F6YA32-S209	F6YA32	S	209		SYBU	1	0.0495341	0.0332701	Down	NA	NA	NA	Lung specific
A0A1D5QDQ5-S1617	A0A1D5QDQ5	S	1617		CHD1	0.980163	0.0535977	0.000160446	Down	NA	NA	NA	Lung specific
G7MDS6-Y75	G7MDS6	Y	75		GATAD2B	0.992195	0.0540602	4.16e-07	Down	NA	NA	NA	Lung specific
Q15JD4-S30	Q15JD4	S	30		PML	0.993315	0.0556826	0.0336786	Down	NA	NA	NA	Lung specific
A0A5F8APR8-S119	A0A5F8APR8	S	119		PWWP2A	0.999946	0.0560351	0.0326982	Down	NA	NA	NA	Lung specific
A0A1D5RFI2-S367	A0A1D5RFI2	S	367		ABLIM2	0.911422	0.0618778	0.0166362	Down	NA	NA	NA	Lung specific
A0A5K1U075-S1691	A0A5K1U075	S	1691		PRRC2B	0.811244	0.0638739	0.0402817	Down	NA	NA	NA	Lung specific
A0A5F8APR8-S116	A0A5F8APR8	S	116		PWWP2A	0.999923	0.064659	0.032286	Down	NA	NA	NA	Lung specific
A0A1D5RK63-S81	A0A1D5RK63	S	81			0.811606	0.0649335	0.0313266	Down	NA	NA	NA	Lung specific
A0A1D5QIX4-S1014	A0A1D5QIX4	S	1014		PER1	1	0.0674549	0.013632	Down	NA	NA	NA	Lung specific
G7MUR4-S378	G7MUR4	S	378		EGK_16589	0.88098	0.0682658	0.0259194	Down	NA	NA	NA	Lung specific
F7HPA7-S195	F7HPA7	S	195		SCEL	0.942405	0.073267	0.00936034	Down	NA	NA	NA	Lung specific
F7HPA7-S200	F7HPA7	S	200		SCEL	0.763495	0.075722	0.0438334	Down	NA	NA	NA	Lung specific
G7MUR4-S379	G7MUR4	S	379		EGK_16589	0.939491	0.0782916	0.0270138	Down	NA	NA	NA	Lung specific
F7GGR8-T1031	F7GGR8	T	1031		EVPL	1	0.0855913	0.00248768	Down	NA	NA	NA	Lung specific
A0A5F8AAL0-S1100	A0A5F8AAL0	S	1100			0.982155	0.0874993	0.0237556	Down	NA	NA	NA	Lung specific
A0A1D5RGN2-S466	A0A1D5RGN2	S	466			1	0.0882811	0.0251564	Down	NA	NA	NA	Lung specific
F6QJD8-S11	F6QJD8	S	11	Protein S100	S100A8	1	0.0897393	0.0423192	Down	NA	NA	NA	Lung specific
A0A5F7ZQ08-S1186	A0A5F7ZQ08	S	1186		PLXND1	1	0.0919218	0.0385475	Down	NA	NA	NA	Lung specific
F6UJ43-T114	F6UJ43	T	114		NOL3	1	0.0944862	0.038616	Down	NA	NA	NA	Lung specific
F7EDD7-S288	F7EDD7	S	288		PAG1	0.901114	0.100301	0.0330754	Down	NA	NA	NA	Lung specific
A0A5F7ZYZ5-S57	A0A5F7ZYZ5	S	57		SPARCL1	0.89369	0.101042	0.0465535	Down	NA	NA	NA	Lung specific
F7B7D7-S1519	F7B7D7	S	1519		MYH9	1	0.101229	0.0457332	Down	NA	NA	NA	Lung specific
A0A5F7ZYZ5-S51	A0A5F7ZYZ5	S	51		SPARCL1	1	0.102287	0.0144308	Down	NA	NA	NA	Lung specific
F6YGY4-S607	F6YGY4	S	607		TAF6	0.812093	0.104937	0.0300364	Down	NA	NA	NA	Lung specific
F6UZ60-S440	F6UZ60	S	440		FGA	0.968666	0.107006	0.0236813	Down	NA	NA	NA	Lung specific
F6S2X3-S791	F6S2X3	S	791		LOC719658	0.999997	0.11049	0.0261872	Down	NA	NA	NA	Lung specific
A0A5F8AC93-S119	A0A5F8AC93	S	119		SNX2	0.999974	0.111229	0.0317219	Down	NA	NA	NA	Lung specific
F7DJ15-S90	F7DJ15	S	90		BCL11B	0.983358	0.111397	0.0487979	Down	NA	NA	NA	Lung specific
A0A5F8A5C7-S396	A0A5F8A5C7	S	396			0.769109	0.112483	0.0425265	Down	NA	NA	NA	Lung specific
F7FGB3-T479	F7FGB3	T	479		MEF2A	0.808561	0.120695	0.0415602	Down	NA	NA	NA	Lung specific
F6S2X3-S5149	F6S2X3	S	5149		LOC719658	1	0.122122	0.0110771	Down	NA	NA	NA	Lung specific
F7HTB8-S739	F7HTB8	S	739		ACIN1	0.976932	0.122817	0.0336284	Down	NA	NA	NA	Lung specific
I0FUJ9-S521	I0FUJ9	S	521			0.98329	0.125654	0.0339666	Down	NA	NA	NA	Lung specific
A0A1D5QAK4-T44	A0A1D5QAK4	T	44			0.998428	0.126277	0.0319243	Down	NA	NA	NA	Lung specific
A0A5F7ZRH4-S947	A0A5F7ZRH4	S	947			0.784104	0.132521	0.0205911	Down	NA	NA	NA	Lung specific
F6PLH9-S135	F6PLH9	S	135		RPA1	0.953786	0.135148	0.000326685	Down	NA	NA	NA	Lung specific
A0A1D5R993-S500	A0A1D5R993	S	500			0.999999	0.140172	0.0110523	Down	NA	NA	NA	Lung specific
F6PL92-S854	F6PL92	S	854		SYNPO	1	0.14083	0.0041891	Down	NA	NA	NA	Lung specific
F7BLC4-S1010	F7BLC4	S	1010		PSD4	0.786275	0.142469	0.0231785	Down	NA	NA	NA	Lung specific
F7BLE8-S241	F7BLE8	S	241		SDPR	1	0.144494	0.01167	Down	NA	NA	NA	Lung specific
H9Z9W9-T358	H9Z9W9	T	358	Histone deacetylase	HDAC7	0.837996	0.144655	0.00411438	Down	NA	NA	NA	Lung specific
F7DX53-S385	F7DX53	S	385		LOC719949	0.999094	0.145353	0.000449008	Down	NA	NA	NA	Lung specific
A0A1D5QNA4-S78	A0A1D5QNA4	S	78		ATF2	0.99969	0.145893	0.00961857	Down	NA	NA	NA	Lung specific
F6PTY4-S336	F6PTY4	S	336		PKP4	0.792837	0.148383	0.0144568	Down	NA	NA	NA	Lung specific
A0A1D5QF42-S149	A0A1D5QF42	S	149		MYO18A	0.78948	0.148893	0.000907399	Down	NA	NA	NA	Lung specific
I2CXI3-S586	I2CXI3	S	586		SMARCC2	0.999106	0.149699	0.0194624	Down	NA	NA	NA	Lung specific
A0A5F8AHR4-Y624	A0A5F8AHR4	Y	624			0.850636	0.151357	0.0472728	Down	NA	NA	NA	Lung specific
A0A5F8AIH3-T92	A0A5F8AIH3	T	92		ZC3H18	0.864998	0.151542	0.00608788	Down	NA	NA	NA	Lung specific
F6VY86-S362	F6VY86	S	362		PARD3B	0.814801	0.152574	0.00101072	Down	NA	NA	NA	Lung specific
F6QEK6-S561	F6QEK6	S	561			0.847175	0.153033	0.0268898	Down	NA	NA	NA	Lung specific
A0A1D5R993-S499	A0A1D5R993	S	499			0.999999	0.153445	0.0120631	Down	NA	NA	NA	Lung specific
A0A1D5QCN3-S788	A0A1D5QCN3	S	788			0.982652	0.158622	0.00520047	Down	NA	NA	NA	Lung specific
F7GV61-S137	F7GV61	S	137		TPM1	1	0.159525	0.0390914	Down	NA	NA	NA	Lung specific
A0A1D5QWY0-S419	A0A1D5QWY0	S	419		TCF4	0.921688	0.16012	1.14e-06	Down	NA	NA	NA	Lung specific
A0A5K1UN35-S343	A0A5K1UN35	S	343		SPRYD3	0.807722	0.162122	0.0148147	Down	NA	NA	NA	Lung specific
A0A1D5QLL7-S1664	A0A1D5QLL7	S	1664		MYH10	0.999334	0.162509	0.041739	Down	NA	NA	NA	Lung specific
A0A5F7ZYZ5-S47	A0A5F7ZYZ5	S	47		SPARCL1	0.999999	0.163466	0.00940742	Down	NA	NA	NA	Lung specific
A0A1D5Q5B4-S16	A0A1D5Q5B4	S	16			0.823792	0.16418	0.0103237	Down	NA	NA	NA	Lung specific
A0A1D5R6U4-T234	A0A1D5R6U4	T	234			0.987123	0.164915	0.0133479	Down	NA	NA	NA	Lung specific
H9Z8K7-S406	H9Z8K7	S	406		IRF2BP2	0.809399	0.165459	0.0340332	Down	NA	NA	NA	Lung specific
F7CX13-S460	F7CX13	S	460		ZNF592	0.881774	0.165592	0.0492948	Down	NA	NA	NA	Lung specific
A0A5F7ZIZ3-S1839	A0A5F7ZIZ3	S	1839		NUMA1	0.933891	0.165713	0.00122351	Down	NA	NA	NA	Lung specific
F6R8Z2-S544	F6R8Z2	S	544		CEP170	0.986728	0.165933	0.00562876	Down	NA	NA	NA	Lung specific
F7B954-S907	F7B954	S	907		IQSEC1	0.973328	0.166089	0.0346629	Down	NA	NA	NA	Lung specific
F6VIP3-S182	F6VIP3	S	182		GATA2	0.999999	0.167239	0.0477813	Down	NA	NA	NA	Lung specific
H9FZ59-S1838	H9FZ59	S	1838		TPR	0.822362	0.170849	0.00386098	Down	NA	NA	NA	Lung specific
A0A5F8A1D2-T179	A0A5F8A1D2	T	179		MISP	0.876253	0.171212	0.0015298	Down	NA	NA	NA	Lung specific
F6S2X3-S784	F6S2X3	S	784		LOC719658	1	0.171728	0.0120095	Down	NA	NA	NA	Lung specific
F6YA32-S94	F6YA32	S	94		SYBU	0.998606	0.174282	0.010112	Down	NA	NA	NA	Lung specific
F7EQC5-S367	F7EQC5	S	367		CDK13	0.999607	0.174409	0.0490135	Down	NA	NA	NA	Lung specific
A0A5F7ZYZ5-S43	A0A5F7ZYZ5	S	43		SPARCL1	1	0.175795	0.0160958	Down	NA	NA	NA	Lung specific
A0A1D5RGX5-S7	A0A1D5RGX5	S	7	Histone H2B	HIST2H2BF	1	0.176334	0.0421547	Down	NA	NA	NA	Lung specific
F7GK28-S1121	F7GK28	S	1121	Protein PRRC2A	PRRC2A	0.999999	0.176601	0.0363738	Down	NA	NA	NA	Lung specific
A0A5F8ANS9-S780	A0A5F8ANS9	S	780		SPEN	1	0.177451	0.037058	Down	NA	NA	NA	Lung specific
A0A5F8AHR4-Y625	A0A5F8AHR4	Y	625			0.850636	0.178425	0.0178303	Down	NA	NA	NA	Lung specific
A0A1D5Q257-S396	A0A1D5Q257	S	396			1	0.178816	0.0436419	Down	NA	NA	NA	Lung specific
A0A1D5QI02-S448	A0A1D5QI02	S	448			0.936139	0.179312	0.00202186	Down	NA	NA	NA	Lung specific
F6SBP5-T262	F6SBP5	T	262		MTSS1	0.985517	0.179801	0.0151526	Down	NA	NA	NA	Lung specific
A0A1D5QPT8-S204	A0A1D5QPT8	S	204		GPM6A	0.96774	0.180194	0.00268802	Down	NA	NA	NA	Lung specific
A0A5F8ABI3-S868	A0A5F8ABI3	S	868		CEP170B	0.999737	0.180466	0.0402723	Down	NA	NA	NA	Lung specific
A0A1D5Q6M1-S2875	A0A1D5Q6M1	S	2875		DCHS1	0.97042	0.180484	0.00338239	Down	NA	NA	NA	Lung specific
F6YIU4-S367	F6YIU4	S	367		HAUS8	0.813474	0.182571	0.018431	Down	NA	NA	NA	Lung specific
Q3YAJ5-S66	Q3YAJ5	S	66	Cytochrome c oxidase subunit NDUFA4	NDUFA4	1	0.185544	0.00677903	Down	NA	NA	NA	Lung specific
F7B7E4-S237	F7B7E4	S	237		ZNF503	0.990794	0.188201	0.00684383	Down	NA	NA	NA	Lung specific
A0A1D5Q178-S273	A0A1D5Q178	S	273		TLE2	0.998204	0.188416	0.0129206	Down	NA	NA	NA	Lung specific
A0A1D5QN32-S2645	A0A1D5QN32	S	2645		DST	0.993004	0.1896	0.0495841	Down	NA	NA	NA	Lung specific
A0A1D5RCE7-S988	A0A1D5RCE7	S	988			0.942204	0.190325	0.0369506	Down	NA	NA	NA	Lung specific
A0A5F8A7A1-S34	A0A5F8A7A1	S	34			1	0.190819	0.00157186	Down	NA	NA	NA	Lung specific
A0A1D5R2B7-S653	A0A1D5R2B7	S	653		DPYSL3	0.97902	0.191552	0.00463578	Down	NA	NA	NA	Lung specific
H9FVA0-S516	H9FVA0	S	516		DYNC1LI1	0.882663	0.192103	0.00962929	Down	NA	NA	NA	Lung specific
A0A1D5RIX1-S2690	A0A1D5RIX1	S	2690			0.996217	0.193437	0.035439	Down	NA	NA	NA	Lung specific
F6YH55-S364	F6YH55	S	364		TJP3	0.986972	0.19361	0.0102104	Down	NA	NA	NA	Lung specific
F7E520-S293	F7E520	S	293		WASF2	0.769738	0.19573	0.000124441	Down	NA	NA	NA	Lung specific
F6SBK9-S1210	F6SBK9	S	1210		WDR33	0.999382	0.196081	0.0251134	Down	NA	NA	NA	Lung specific
F7B7M4-T1120	F7B7M4	T	1120		RREB1	0.752569	0.196146	0.0267594	Down	NA	NA	NA	Lung specific
A0A1D5RFI2-S550	A0A1D5RFI2	S	550		ABLIM2	0.999994	0.196241	0.0353163	Down	NA	NA	NA	Lung specific
F7BLE8-S37	F7BLE8	S	37		SDPR	0.999936	0.196307	0.00105721	Down	NA	NA	NA	Lung specific
A0A1D5QNZ3-Y406	A0A1D5QNZ3	Y	406		SSH2	0.98432	0.197835	0.0434919	Down	NA	NA	NA	Lung specific
A0A5K1TXE9-S1831	A0A5K1TXE9	S	1831		SPTAN1	0.999999	0.19788	0.0392303	Down	NA	NA	NA	Lung specific
H9YY65-S67	H9YY65	S	67		C18H18orf25	0.999706	0.198172	0.0417632	Down	NA	NA	NA	Lung specific
F6W890-S631	F6W890	S	631		LMNA	0.999914	0.199138	0.00434964	Down	NA	NA	NA	Lung specific
A0A5F8A7P1-S178	A0A5F8A7P1	S	178			1	0.200355	0.00166924	Down	NA	NA	NA	Lung specific
A0A5F7ZBE9-S344	A0A5F7ZBE9	S	344			0.997622	0.201118	0.0164138	Down	NA	NA	NA	Lung specific
F7AME3-S659	F7AME3	S	659		L3MBTL2	0.820485	0.201604	0.00557088	Down	NA	NA	NA	Lung specific
F6S2X3-S513	F6S2X3	S	513		LOC719658	0.998273	0.201723	0.0215	Down	NA	NA	NA	Lung specific
A0A1D5R2B3-S907	A0A1D5R2B3	S	907		MAP3K6	0.952262	0.201937	0.0247224	Down	NA	NA	NA	Lung specific
G7NIL2-S127	G7NIL2	S	127		PTRF	1	0.203921	0.0295051	Down	NA	NA	NA	Lung specific
F6S2X3-S4155	F6S2X3	S	4155		LOC719658	1	0.209042	0.00805973	Down	NA	NA	NA	Lung specific
F7EGK1-S41	F7EGK1	S	41	Importin subunit alpha	KPNA4	1	0.211309	0.0469047	Down	NA	NA	NA	Lung specific
A0A5F7ZGK1-S122	A0A5F7ZGK1	S	122		NCKIPSD	0.869912	0.212553	0.00379149	Down	NA	NA	NA	Lung specific
F7HBF2-S906	F7HBF2	S	906		PHF2	0.985968	0.213372	0.00589224	Down	NA	NA	NA	Lung specific
F6R2V4-S385	F6R2V4	S	385		BAG3	0.755084	0.214157	0.00471937	Down	NA	NA	NA	Lung specific
A0A5F8A057-S2689	A0A5F8A057	S	2689		PLEC	1	0.215994	0.0145663	Down	NA	NA	NA	Lung specific
F7GU74-S150	F7GU74	S	150		EPB41L2	0.997984	0.219038	0.00296046	Down	NA	NA	NA	Lung specific
A0A5F8A8J0-S7	A0A5F8A8J0	S	7	Reticulon	RTN4	1	0.219427	0.0483222	Down	NA	NA	NA	Lung specific
F7H0C6-S26	F7H0C6	S	26	Annexin	ANXA2	0.9999	0.220019	0.0476427	Down	NA	NA	NA	Lung specific
A0A1D5RCE7-S1557	A0A1D5RCE7	S	1557			0.868146	0.221373	0.00164517	Down	NA	NA	NA	Lung specific
F7F6K7-S719	F7F6K7	S	719		KIAA1462	1	0.222217	0.00835974	Down	NA	NA	NA	Lung specific
F7G8E9-S316	F7G8E9	S	316		LIMD1	0.999521	0.223776	0.000703682	Down	NA	NA	NA	Lung specific
A0A1D5RGJ0-S628	A0A1D5RGJ0	S	628		RBM25	1	0.22516	0.0117359	Down	NA	NA	NA	Lung specific
F7FW64-S336	F7FW64	S	336		SIRT6	0.868002	0.225991	0.00381695	Down	NA	NA	NA	Lung specific
H9Z6D2-S342	H9Z6D2	S	342			0.851384	0.227359	0.00371214	Down	NA	NA	NA	Lung specific
F6PTY4-S406	F6PTY4	S	406		PKP4	0.999996	0.227369	0.0138662	Down	NA	NA	NA	Lung specific
A0A5F7ZG23-S408	A0A5F7ZG23	S	408		CALCRL	0.995809	0.22758	0.0205183	Down	NA	NA	NA	Lung specific
A0A5F7ZNG8-S902	A0A5F7ZNG8	S	902		GPATCH8	1	0.227631	0.0202338	Down	NA	NA	NA	Lung specific
F6YUZ0-S1063	F6YUZ0	S	1063		LOC705065	0.834554	0.228846	0.0213599	Down	NA	NA	NA	Lung specific
A0A5F8AP93-S664	A0A5F8AP93	S	664		SVIL	1	0.230101	0.030791	Down	NA	NA	NA	Lung specific
F7CF36-S258	F7CF36	S	258		AQP4	1	0.230185	0.0311397	Down	NA	NA	NA	Lung specific
A0A5F8AP93-S224	A0A5F8AP93	S	224		SVIL	0.999992	0.231479	0.0285595	Down	NA	NA	NA	Lung specific
A0A5K1UN35-S339	A0A5K1UN35	S	339		SPRYD3	0.912979	0.234274	0.0464858	Down	NA	NA	NA	Lung specific
F6S2X3-S217	F6S2X3	S	217		LOC719658	0.99773	0.235357	0.0401151	Down	NA	NA	NA	Lung specific
F6WLT7-S226	F6WLT7	S	226		NUMB	0.930517	0.235785	0.0272262	Down	NA	NA	NA	Lung specific
F7H449-S585	F7H449	S	585		NEDD4L	0.918572	0.236209	0.00017143	Down	NA	NA	NA	Lung specific
A0A1D5QJ24-T427	A0A1D5QJ24	T	427		GIT1	0.999475	0.236261	0.0245746	Down	NA	NA	NA	Lung specific
F7FS44-T2307	F7FS44	T	2307		SPTBN1	0.999929	0.237134	0.0265657	Down	NA	NA	NA	Lung specific
F6WIS5-S293	F6WIS5	S	293		C15orf39	0.999685	0.237306	0.00504242	Down	NA	NA	NA	Lung specific
A0A5F8AS86-S244	A0A5F8AS86	S	244		EPS15L1	0.959225	0.237591	0.00496316	Down	NA	NA	NA	Lung specific
A0A5F7ZNT2-S75	A0A5F7ZNT2	S	75		SUPT6H	0.946569	0.237708	0.0429009	Down	NA	NA	NA	Lung specific
F7DUW2-S229	F7DUW2	S	229		SAP130	1	0.237949	0.0200117	Down	NA	NA	NA	Lung specific
A0A5F7ZD54-S310	A0A5F7ZD54	S	310			0.878099	0.237961	0.0132756	Down	NA	NA	NA	Lung specific
F6WFE7-S339	F6WFE7	S	339		DBN1	0.915475	0.241069	0.0113832	Down	NA	NA	NA	Lung specific
G7NQK9-S539	G7NQK9	S	539		ZFP90	0.920827	0.241164	0.00924124	Down	NA	NA	NA	Lung specific
F7A5B2-S926	F7A5B2	S	926		DOCK9	1	0.24156	0.00496803	Down	NA	NA	NA	Lung specific
F7F6K7-S1301	F7F6K7	S	1301		KIAA1462	0.998584	0.243324	0.0306622	Down	NA	NA	NA	Lung specific
A0A1D5QIX4-S27	A0A1D5QIX4	S	27		PER1	1	0.244112	0.00530743	Down	NA	NA	NA	Lung specific
F6YVP3-S2702	F6YVP3	S	2702		FBN1	0.999944	0.245735	0.00894223	Down	NA	NA	NA	Lung specific
F6XEP1-S441	F6XEP1	S	441		DACH1	1	0.247138	0.0280328	Down	NA	NA	NA	Lung specific
F7FZ40-T41	F7FZ40	T	41		SNX1	0.999768	0.2473	0.0340304	Down	NA	NA	NA	Lung specific
I0FMW5-S37	I0FMW5	S	37		TACO1	0.999718	0.248137	0.0258217	Down	NA	NA	NA	Lung specific
A0A5F8AKA2-S1571	A0A5F8AKA2	S	1571		HECTD1	0.999942	0.249821	0.00186702	Down	NA	NA	NA	Lung specific
A0A5F8ATG0-S1149	A0A5F8ATG0	S	1149		NKTR	1	0.250189	0.017087	Down	NA	NA	NA	Lung specific
A0A1D5RJI8-T394	A0A1D5RJI8	T	394		MECP2	0.840422	0.25253	0.0275255	Down	NA	NA	NA	Lung specific
A0A5F8AAV2-S1259	A0A5F8AAV2	S	1259		CEP350	0.998371	0.256312	0.00723295	Down	NA	NA	NA	Lung specific
F7GU74-S708	F7GU74	S	708		EPB41L2	1	0.256772	0.0193811	Down	NA	NA	NA	Lung specific
F7GNF6-S377	F7GNF6	S	377		THRAP3	0.999999	0.256834	0.000198567	Down	NA	NA	NA	Lung specific
A0A5F8ASH2-S60	A0A5F8ASH2	S	60		VAPB	0.997693	0.257051	0.0358206	Down	NA	NA	NA	Lung specific
F6VIA6-S706	F6VIA6	S	706		EPS8L2	1	0.257893	0.0001328	Down	NA	NA	NA	Lung specific
F6S2X3-S2535	F6S2X3	S	2535		LOC719658	1	0.25943	0.0409303	Down	NA	NA	NA	Lung specific
F6RIS3-T85	F6RIS3	T	85		MARCKSL1	1	0.259737	0.0159046	Down	NA	NA	NA	Lung specific
A0A5F8AVR9-T1008	A0A5F8AVR9	T	1008		MED1	0.898239	0.260949	0.0168399	Down	NA	NA	NA	Lung specific
F6SDH6-S682	F6SDH6	S	682	Ribosomal protein S6 kinase	RPS6KA4	1	0.262077	0.0137479	Down	NA	NA	NA	Lung specific
F6VUH1-S718	F6VUH1	S	718		SMEK1	0.983957	0.265232	0.0304144	Down	NA	NA	NA	Lung specific
A0A5F7ZGY9-S1445	A0A5F7ZGY9	S	1445	Mediator of DNA damage checkpoint protein 1	MDC1	0.999926	0.265328	0.011444	Down	NA	NA	NA	Lung specific
A0A5K1V654-S312	A0A5K1V654	S	312			1	0.266034	0.0388178	Down	NA	NA	NA	Lung specific
F7HJA9-S227	F7HJA9	S	227		TP53BP1	1	0.267135	0.0360187	Down	NA	NA	NA	Lung specific
A0A5F8ANE4-S345	A0A5F8ANE4	S	345			0.981612	0.268378	0.00901134	Down	NA	NA	NA	Lung specific
A0A5F7ZHL1-S622	A0A5F7ZHL1	S	622		RPRD2	0.999998	0.269178	0.0226443	Down	NA	NA	NA	Lung specific
F6W890-S635	F6W890	S	635		LMNA	0.999966	0.269322	0.00981184	Down	NA	NA	NA	Lung specific
F7DWC1-S1260	F7DWC1	S	1260		MAGI3	0.933804	0.269636	0.0123043	Down	NA	NA	NA	Lung specific
F7HSG8-S307	F7HSG8	S	307		FAM73B	0.971531	0.270401	0.00924637	Down	NA	NA	NA	Lung specific
F6RIS3-S165	F6RIS3	S	165		MARCKSL1	0.988071	0.270965	0.0401963	Down	NA	NA	NA	Lung specific
A0A1D5QMJ3-S699	A0A1D5QMJ3	S	699		PHC3	0.804007	0.271218	0.0356783	Down	NA	NA	NA	Lung specific
A0A1D5RDQ5-S841	A0A1D5RDQ5	S	841		SPECC1L	0.999998	0.273136	0.00507985	Down	NA	NA	NA	Lung specific
F7E206-S781	F7E206	S	781		SYNPO2	0.980669	0.273855	0.00501604	Down	NA	NA	NA	Lung specific
F6RJC0-S474	F6RJC0	S	474	Phosphoinositide phospholipase C		0.971752	0.275959	0.0419299	Down	NA	NA	NA	Lung specific
F6PQC7-S64	F6PQC7	S	64		BECN1	0.995737	0.277734	0.028772	Down	NA	NA	NA	Lung specific
F6TLA3-S180	F6TLA3	S	180	Receptor-type tyrosine-protein phosphatase	PTPRA	0.999077	0.278037	0.0125268	Down	NA	NA	NA	Lung specific
I0FUJ6-S57	I0FUJ6	S	57		ZFP36L2	0.826214	0.279496	0.0215703	Down	NA	NA	NA	Lung specific
A0A1D5R675-S68	A0A1D5R675	S	68			1	0.280191	0.0193827	Down	NA	NA	NA	Lung specific
A0A5F7ZQ40-S327	A0A5F7ZQ40	S	327		CWC25	1	0.281238	0.00708564	Down	NA	NA	NA	Lung specific
A0A5F8ATC1-S507	A0A5F8ATC1	S	507		MAP3K1	0.926882	0.282343	0.0409498	Down	NA	NA	NA	Lung specific
A0A1D5RIX1-T1453	A0A1D5RIX1	T	1453			0.998181	0.282929	0.0103596	Down	NA	NA	NA	Lung specific
F6XYS7-S477	F6XYS7	S	477			0.99775	0.283791	0.000234987	Down	NA	NA	NA	Lung specific
F7BLE8-S27	F7BLE8	S	27		SDPR	0.999908	0.285157	0.00699982	Down	NA	NA	NA	Lung specific
F7F8N7-S3740	F7F8N7	S	3740		ANK2	0.882127	0.285159	0.00214171	Down	NA	NA	NA	Lung specific
F7HPA7-S196	F7HPA7	S	196		SCEL	0.999909	0.286548	0.0286717	Down	NA	NA	NA	Lung specific
F6PZF5-S1351	F6PZF5	S	1351		TNS1	0.911704	0.286718	0.0455582	Down	NA	NA	NA	Lung specific
F7H5Q2-S844	F7H5Q2	S	844		CASKIN2	0.999992	0.287284	0.00269773	Down	NA	NA	NA	Lung specific
A0A1D5R6C9-S2203	A0A1D5R6C9	S	2203		CIC	1	0.287526	0.0112583	Down	NA	NA	NA	Lung specific
A0A5F8A639-S283	A0A5F8A639	S	283		EGK_00648	0.855831	0.287744	0.0210089	Down	NA	NA	NA	Lung specific
F7FKS0-S3624	F7FKS0	S	3624		DMD	0.999966	0.288951	0.00364475	Down	NA	NA	NA	Lung specific
F6PL92-S1078	F6PL92	S	1078		SYNPO	1	0.289501	0.0274685	Down	NA	NA	NA	Lung specific
F6RIS3-T148	F6RIS3	T	148		MARCKSL1	1	0.291346	0.00386973	Down	NA	NA	NA	Lung specific
F6T3U2-S264	F6T3U2	S	264		TAF7	1	0.293557	0.00523316	Down	NA	NA	NA	Lung specific
F7B7D7-S1195	F7B7D7	S	1195		MYH9	1	0.293587	0.00235069	Down	NA	NA	NA	Lung specific
G7NJP8-S383	G7NJP8	S	383		CHAMP1	0.999128	0.294672	0.0419846	Down	NA	NA	NA	Lung specific
F7FGX1-S2020	F7FGX1	S	2020		MAP1A	0.995599	0.296484	0.021522	Down	NA	NA	NA	Lung specific
F6PZF5-S981	F6PZF5	S	981		TNS1	1	0.29679	0.00939033	Down	NA	NA	NA	Lung specific
A0A1D5QF42-S145	A0A1D5QF42	S	145		MYO18A	0.999499	0.298682	0.0275176	Down	NA	NA	NA	Lung specific
F7GYX1-S741	F7GYX1	S	741		SCARF2	1	0.298699	0.0394518	Down	NA	NA	NA	Lung specific
F6PL92-S980	F6PL92	S	980		SYNPO	0.999998	0.298953	0.000319939	Down	NA	NA	NA	Lung specific
A0A5F7ZHL1-T596	A0A5F7ZHL1	T	596		RPRD2	0.998884	0.299976	0.00196578	Down	NA	NA	NA	Lung specific
A0A5F7ZXX7-S799	A0A5F7ZXX7	S	799		NCKAP5L	0.996822	0.300205	0.00259349	Down	NA	NA	NA	Lung specific
A0A1D5QB11-S546	A0A1D5QB11	S	546		ZNF521	1	0.30253	0.0197758	Down	NA	NA	NA	Lung specific
A0A5F7ZUE4-S80	A0A5F7ZUE4	S	80		CCDC9	0.999996	0.302831	0.00886347	Down	NA	NA	NA	Lung specific
F7GZV2-S587	F7GZV2	S	587		PDE4D	0.992446	0.304536	0.0065465	Down	NA	NA	NA	Lung specific
F6W890-S22	F6W890	S	22		LMNA	0.935204	0.304617	0.0304577	Down	NA	NA	NA	Lung specific
A0A1D5Q735-S122	A0A1D5Q735	S	122		HSF1	0.798302	0.305522	0.0108339	Down	NA	NA	NA	Lung specific
F7F6K7-S770	F7F6K7	S	770		KIAA1462	0.99869	0.306366	0.0413162	Down	NA	NA	NA	Lung specific
F7DWC1-S953	F7DWC1	S	953		MAGI3	1	0.30731	0.0045739	Down	NA	NA	NA	Lung specific
F7H480-S410	F7H480	S	410		KIAA0226	0.999999	0.309141	0.0357697	Down	NA	NA	NA	Lung specific
F7E5A9-S1423	F7E5A9	S	1423	DNA topoisomerase 2	TOP2B	0.83384	0.30987	0.0402679	Down	NA	NA	NA	Lung specific
F6XAZ4-S306	F6XAZ4	S	306		DNM2	0.941867	0.310468	0.0409374	Down	NA	NA	NA	Lung specific
F6ZPC8-S74	F6ZPC8	S	74			0.999945	0.31107	0.00410974	Down	NA	NA	NA	Lung specific
F7H8A7-T15	F7H8A7	T	15	Non-specific protein-tyrosine kinase	LOC715723	0.992015	0.311577	0.0285783	Down	NA	NA	NA	Lung specific
F7FGB3-S484	F7FGB3	S	484		MEF2A	0.995995	0.311693	0.024233	Down	NA	NA	NA	Lung specific
F7BC93-S2053	F7BC93	S	2053		SDK1	0.962624	0.311854	0.00131372	Down	NA	NA	NA	Lung specific
A0A1D5R342-S486	A0A1D5R342	S	486		MPRIP	0.983317	0.3122	0.00643044	Down	NA	NA	NA	Lung specific
A0A1D5RHX9-S1058	A0A1D5RHX9	S	1058			0.999845	0.313725	0.000340144	Down	NA	NA	NA	Lung specific
A0A5F7ZI77-S264	A0A5F7ZI77	S	264		APBA1	0.999824	0.316195	0.0382992	Down	NA	NA	NA	Lung specific
A0A1D5R7L3-S1109	A0A1D5R7L3	S	1109		TCOF1	0.959833	0.318087	0.0341812	Down	NA	NA	NA	Lung specific
F7GHH4-S920	F7GHH4	S	920		KDM2B	1	0.318501	0.024401	Down	NA	NA	NA	Lung specific
A0A5F7ZHU7-T474	A0A5F7ZHU7	T	474	Catalase	CAT	0.999567	0.318747	0.0460314	Down	NA	NA	NA	Lung specific
F6S843-S1734	F6S843	S	1734		UTP20	0.971055	0.318963	0.0171771	Down	NA	NA	NA	Lung specific
A0A5F8AAV2-S1256	A0A5F8AAV2	S	1256		CEP350	0.999789	0.320393	0.0157002	Down	NA	NA	NA	Lung specific
H9Z2N4-S600	H9Z2N4	S	600		BCAM	0.966838	0.320959	0.0203789	Down	NA	NA	NA	Lung specific
A0A1D5R6C9-T2200	A0A1D5R6C9	T	2200		CIC	1	0.3211	0.0333505	Down	NA	NA	NA	Lung specific
A0A5F8AEI1-S241	A0A5F8AEI1	S	241		PRPF4B	1	0.321913	0.0442561	Down	NA	NA	NA	Lung specific
F6ZJY2-S269	F6ZJY2	S	269		RRP15	0.941019	0.322763	0.0379041	Down	NA	NA	NA	Lung specific
F6S2X3-S263	F6S2X3	S	263		LOC719658	1	0.323478	0.0441399	Down	NA	NA	NA	Lung specific
A0A1D5RIX1-S1824	A0A1D5RIX1	S	1824			0.99911	0.324503	0.0335808	Down	NA	NA	NA	Lung specific
F7FGX1-S2107	F7FGX1	S	2107		MAP1A	0.994702	0.324903	0.00514357	Down	NA	NA	NA	Lung specific
A0A1D5Q486-S1366	A0A1D5Q486	S	1366		ZC3H13	0.999807	0.325998	0.0197054	Down	NA	NA	NA	Lung specific
A0A5F7ZVZ9-S1906	A0A5F7ZVZ9	S	1906		ARHGEF17	0.972747	0.326613	0.0125519	Down	NA	NA	NA	Lung specific
F7H1S7-S383	F7H1S7	S	383		SIGIRR	0.795372	0.327607	0.00987499	Down	NA	NA	NA	Lung specific
A0A5F8AP93-S50	A0A5F8AP93	S	50		SVIL	1	0.327658	0.0221374	Down	NA	NA	NA	Lung specific
F7HNU4-S1160	F7HNU4	S	1160		EGK_20261	0.94748	0.328864	0.0374749	Down	NA	NA	NA	Lung specific
A0A5F8A1M6-S345	A0A5F8A1M6	S	345			1	0.329197	0.0414992	Down	NA	NA	NA	Lung specific
A0A1D5QR61-S1380	A0A1D5QR61	S	1380			0.775513	0.330765	9.92e-05	Down	NA	NA	NA	Lung specific
F7GYX1-S618	F7GYX1	S	618		SCARF2	0.987325	0.331106	0.0236995	Down	NA	NA	NA	Lung specific
A0A5F7ZEW0-S283	A0A5F7ZEW0	S	283			1	0.331128	0.0359414	Down	NA	NA	NA	Lung specific
F7HTR4-S110	F7HTR4	S	110		ODF2	1	0.331533	0.0411355	Down	NA	NA	NA	Lung specific
A0A1D5QAC1-S440	A0A1D5QAC1	S	440		ZMYND8	0.999229	0.333114	0.0037107	Down	NA	NA	NA	Lung specific
A0A1D5R1K8-S418	A0A1D5R1K8	S	418	Histone-lysine N-methyltransferase	LOC712416	1	0.333324	0.0296472	Down	NA	NA	NA	Lung specific
F7F2G6-S2007	F7F2G6	S	2007			0.999206	0.333491	0.0458822	Down	NA	NA	NA	Lung specific
F6RXL4-S472	F6RXL4	S	472		BAIAP2	0.999245	0.336132	0.0182311	Down	NA	NA	NA	Lung specific
F6ZS61-T683	F6ZS61	T	683		CHD4	0.988933	0.337081	0.0498747	Down	NA	NA	NA	Lung specific
A0A5F7ZJA2-S185	A0A5F7ZJA2	S	185		CHD6	0.999927	0.337453	0.0173771	Down	NA	NA	NA	Lung specific
A0A5F7ZVL8-S1436	A0A5F7ZVL8	S	1436		LOC707785	1	0.337919	0.0197165	Down	NA	NA	NA	Lung specific
A0A5F7ZAK6-S614	A0A5F7ZAK6	S	614		NUP153	0.999998	0.338179	0.034752	Down	NA	NA	NA	Lung specific
A0A1D5QMJ3-S700	A0A1D5QMJ3	S	700		PHC3	0.804007	0.338508	0.0425071	Down	NA	NA	NA	Lung specific
F7HPU3-S883	F7HPU3	S	883		LOC715209	0.836684	0.338962	0.024321	Down	NA	NA	NA	Lung specific
F6S2X3-S94	F6S2X3	S	94		LOC719658	1	0.339313	0.00116845	Down	NA	NA	NA	Lung specific
F7CFQ2-S486	F7CFQ2	S	486		KIAA1328	0.897948	0.339948	0.0366528	Down	NA	NA	NA	Lung specific
F7G0P4-S142	F7G0P4	S	142		NGDN	0.75874	0.340038	0.0383745	Down	NA	NA	NA	Lung specific
A0A5F8AHM6-S1770	A0A5F8AHM6	S	1770		NCKAP5	0.792664	0.340465	0.0169293	Down	NA	NA	NA	Lung specific
F7FKM0-S248	F7FKM0	S	248		AKAP12	1	0.340902	0.0112214	Down	NA	NA	NA	Lung specific
F6Z9H7-S104	F6Z9H7	S	104		PAK4	1	0.341057	0.033128	Down	NA	NA	NA	Lung specific
F6UBU8-S214	F6UBU8	S	214		ZMYM3	0.950709	0.341421	0.0100969	Down	NA	NA	NA	Lung specific
A0A1K0FU77-S88	A0A1K0FU77	S	88			0.999823	0.34149	0.0367921	Down	NA	NA	NA	Lung specific
H9EQ33-S81	H9EQ33	S	81			0.946475	0.341625	0.0162662	Down	NA	NA	NA	Lung specific
A0A1D5QKZ7-S449	A0A1D5QKZ7	S	449		FAM13A	0.933943	0.343369	0.0144422	Down	NA	NA	NA	Lung specific
F7F0B5-S606	F7F0B5	S	606		AMOTL2	1	0.34389	0.0369697	Down	NA	NA	NA	Lung specific
A0A5F7ZKS5-T843	A0A5F7ZKS5	T	843	Phosphoinositide phospholipase C	PLCB4	0.999997	0.344608	0.0340376	Down	NA	NA	NA	Lung specific
F6WTX8-S798	F6WTX8	S	798		TRIL	0.999997	0.345174	0.0155098	Down	NA	NA	NA	Lung specific
A0A5F7ZGK1-T181	A0A5F7ZGK1	T	181		NCKIPSD	1	0.34609	0.0145259	Down	NA	NA	NA	Lung specific
A0A5F8ABI3-S972	A0A5F8ABI3	S	972		CEP170B	0.999987	0.347025	0.0489088	Down	NA	NA	NA	Lung specific
A0A5F7ZV14-S1159	A0A5F7ZV14	S	1159		ITPR2	0.999658	0.34873	0.00820897	Down	NA	NA	NA	Lung specific
H9H310-S96	H9H310	S	96		TRA2A	1	0.349247	0.00148822	Down	NA	NA	NA	Lung specific
F7C0F7-S844	F7C0F7	S	844		PALM2-AKAP2	1	0.349715	0.0141593	Down	NA	NA	NA	Lung specific
A0A5F7ZZW8-S88	A0A5F7ZZW8	S	88		SHROOM3	0.999998	0.351068	0.0302894	Down	NA	NA	NA	Lung specific
F7F6K7-S1337	F7F6K7	S	1337		KIAA1462	1	0.351668	0.00111029	Down	NA	NA	NA	Lung specific
A0A1D5Q486-S943	A0A1D5Q486	S	943		ZC3H13	0.999216	0.35185	0.00574891	Down	NA	NA	NA	Lung specific
A0A5F7ZCW2-S434	A0A5F7ZCW2	S	434		SORBS2	1	0.35185	0.0189622	Down	NA	NA	NA	Lung specific
A0A1D5R342-S740	A0A1D5R342	S	740		MPRIP	1	0.351925	0.0216942	Down	NA	NA	NA	Lung specific
F7AMK8-S1590	F7AMK8	S	1590		RBBP6	0.999059	0.353075	0.0259458	Down	NA	NA	NA	Lung specific
A0A1D5QBR0-S1119	A0A1D5QBR0	S	1119		PDS5B	0.951399	0.354228	0.0443423	Down	NA	NA	NA	Lung specific
F7G501-S34	F7G501	S	34		ATN1	0.999999	0.355566	0.0462109	Down	NA	NA	NA	Lung specific
F7AYC6-S271	F7AYC6	S	271	Leucine zipper putative tumor suppressor 2	LZTS2	0.919426	0.355824	0.033747	Down	NA	NA	NA	Lung specific
F7AE32-S162	F7AE32	S	162		ZNF397	0.999993	0.357528	0.0324467	Down	NA	NA	NA	Lung specific
H9EV65-S11	H9EV65	S	11		VAMP3	1	0.358123	0.0239935	Down	NA	NA	NA	Lung specific
F6PL92-S525	F6PL92	S	525		SYNPO	1	0.35941	0.0226082	Down	NA	NA	NA	Lung specific
A0A1D5QG96-S450	A0A1D5QG96	S	450		AKAP1	0.761293	0.362776	0.00372204	Down	NA	NA	NA	Lung specific
A0A5F7ZIZ3-S271	A0A5F7ZIZ3	S	271		NUMA1	1	0.364059	0.0245742	Down	NA	NA	NA	Lung specific
F7HNH7-S107	F7HNH7	S	107		GSTM1	1	0.364335	0.0141407	Down	NA	NA	NA	Lung specific
H9H310-S100	H9H310	S	100		TRA2A	0.999997	0.364864	0.0028046	Down	NA	NA	NA	Lung specific
F6RJH8-S2032	F6RJH8	S	2032		MYO18A	1	0.365024	0.030958	Down	NA	NA	NA	Lung specific
A0A1D5R6C9-S2318	A0A1D5R6C9	S	2318		CIC	0.890948	0.365824	0.00978104	Down	NA	NA	NA	Lung specific
A0A1D5R8R3-S943	A0A1D5R8R3	S	943		SHANK2	0.999998	0.36714	0.00452233	Down	NA	NA	NA	Lung specific
A0A1D5QI32-S129	A0A1D5QI32	S	129		FAM131B	1	0.367225	0.0419138	Down	NA	NA	NA	Lung specific
F6RGU3-S118	F6RGU3	S	118		MEAF6	0.970785	0.368633	0.0200454	Down	NA	NA	NA	Lung specific
F6SEE6-S2329	F6SEE6	S	2329		KMT2D	0.778506	0.368634	0.0381767	Down	NA	NA	NA	Lung specific
H9ZDD0-S259	H9ZDD0	S	259			0.996462	0.36874	0.0348822	Down	NA	NA	NA	Lung specific
F6S2X3-S5674	F6S2X3	S	5674		LOC719658	0.99279	0.369162	0.0287145	Down	NA	NA	NA	Lung specific
A0A5F8AGC0-S261	A0A5F8AGC0	S	261		CGNL1	1	0.369487	0.013922	Down	NA	NA	NA	Lung specific
F6YH55-S328	F6YH55	S	328		TJP3	0.999985	0.369622	0.0331859	Down	NA	NA	NA	Lung specific
A0A1D5QF42-S1966	A0A1D5QF42	S	1966		MYO18A	1	0.370392	0.0496847	Down	NA	NA	NA	Lung specific
A0A5F7ZE90-S270	A0A5F7ZE90	S	270		GAS2L1	1	0.370905	0.0489112	Down	NA	NA	NA	Lung specific
A0A1D5QF51-S556	A0A1D5QF51	S	556			0.990592	0.371201	0.0312829	Down	NA	NA	NA	Lung specific
A0A5F8A7I3-S181	A0A5F8A7I3	S	181		CENPC	1	0.37165	0.00956796	Down	NA	NA	NA	Lung specific
F7HPP8-S2023	F7HPP8	S	2023		LOC719560	0.999994	0.37432	0.010425	Down	NA	NA	NA	Lung specific
A0A1D5R6C9-S809	A0A1D5R6C9	S	809			1	0.374543	0.047048	Down	NA	NA	NA	Lung specific
A0A5F8A4Z8-S352	A0A5F8A4Z8	S	352		DCLK1	0.82824	0.374561	0.0384436	Down	NA	NA	NA	Lung specific
I0FUJ9-S620	I0FUJ9	S	620			0.863298	0.376854	0.0152	Down	NA	NA	NA	Lung specific
A0A1D5REI0-S204	A0A1D5REI0	S	204		LIMCH1	0.999984	0.37704	0.0161981	Down	NA	NA	NA	Lung specific
F7GPE6-S14	F7GPE6	S	14		LOC702025	1	0.377277	0.0275966	Down	NA	NA	NA	Lung specific
A0A5F7ZHY5-S166	A0A5F7ZHY5	S	166			0.999999	0.37768	0.016479	Down	NA	NA	NA	Lung specific
A0A1D5R9C1-S582	A0A1D5R9C1	S	582			0.99999	0.380087	0.0239341	Down	NA	NA	NA	Lung specific
F7H9E1-S287	F7H9E1	S	287		MARCO	0.865213	0.380627	0.00551375	Down	NA	NA	NA	Lung specific
F7ENG9-S568	F7ENG9	S	568		CRY1	1	0.380781	0.0303255	Down	NA	NA	NA	Lung specific
F7ELX5-S17	F7ELX5	S	17		CD2AP	0.999903	0.380853	0.00152589	Down	NA	NA	NA	Lung specific
F7EQC5-S525	F7EQC5	S	525		CDK13	0.979466	0.381291	0.0188722	Down	NA	NA	NA	Lung specific
F7FKM0-S566	F7FKM0	S	566		AKAP12	0.834707	0.38406	0.0372346	Down	NA	NA	NA	Lung specific
A0A5F8A8A8-T12	A0A5F8A8A8	T	12			0.965997	0.384376	0.014519	Down	NA	NA	NA	Lung specific
F7BLE8-T33	F7BLE8	T	33		SDPR	0.999998	0.384438	0.0050578	Down	NA	NA	NA	Lung specific
A0A1D5Q486-S1240	A0A1D5Q486	S	1240		ZC3H13	0.999684	0.38572	0.00669219	Down	NA	NA	NA	Lung specific
F6Z971-S480	F6Z971	S	480	Non-specific serine/threonine protein kinase	CDC42BPG	0.999998	0.387265	0.014977	Down	NA	NA	NA	Lung specific
A0A1D5REI0-S813	A0A1D5REI0	S	813		LIMCH1	0.999983	0.388178	0.0376591	Down	NA	NA	NA	Lung specific
F7GZ92-S676	F7GZ92	S	676			0.999975	0.389829	0.0215829	Down	NA	NA	NA	Lung specific
A0A1D5R808-S30	A0A1D5R808	S	30		SH3BP5L	1	0.391505	0.0494266	Down	NA	NA	NA	Lung specific
H9H310-S98	H9H310	S	98		TRA2A	0.999999	0.392224	0.0080794	Down	NA	NA	NA	Lung specific
A0A5F7ZAK6-S516	A0A5F7ZAK6	S	516		NUP153	0.797917	0.392679	0.0279933	Down	NA	NA	NA	Lung specific
F7F5J3-S674	F7F5J3	S	674		AFAP1L1	0.851199	0.394401	0.0273953	Down	NA	NA	NA	Lung specific
F7HIM2-S1290	F7HIM2	S	1290		PHIP	1	0.394959	0.0124916	Down	NA	NA	NA	Lung specific
A0A1D5QAC1-S407	A0A1D5QAC1	S	407		ZMYND8	0.999534	0.395836	0.0103463	Down	NA	NA	NA	Lung specific
F7ADF9-S1183	F7ADF9	S	1183		NEO1	1	0.397377	0.0435014	Down	NA	NA	NA	Lung specific
F6TDP6-T195	F6TDP6	T	195		AP1AR	0.999978	0.397839	0.0389497	Down	NA	NA	NA	Lung specific
F7HJG6-S737	F7HJG6	S	737		AGAP1	1	0.398004	0.0336379	Down	NA	NA	NA	Lung specific
F6RVC6-S130	F6RVC6	S	130		LRRN4CL	0.999991	0.398701	0.03316	Down	NA	NA	NA	Lung specific
F6PZF5-S1274	F6PZF5	S	1274		TNS1	0.999998	0.400093	0.00651862	Down	NA	NA	NA	Lung specific
A0A5F7ZGN6-S374	A0A5F7ZGN6	S	374		LOC722623	1	0.402389	0.00506619	Down	NA	NA	NA	Lung specific
F7BDG9-S100	F7BDG9	S	100		MTFR1L	1	0.402653	0.0162852	Down	NA	NA	NA	Lung specific
F6VVE4-S967	F6VVE4	S	967		TRIM24	1	0.403252	0.0187577	Down	NA	NA	NA	Lung specific
F6S2X3-S1544	F6S2X3	S	1544		LOC719658	1	0.406267	0.0110473	Down	NA	NA	NA	Lung specific
F7E663-S98	F7E663	S	98		KANK2	0.999966	0.406303	0.011504	Down	NA	NA	NA	Lung specific
F7FS44-S2306	F7FS44	S	2306		SPTBN1	0.993346	0.406775	0.0302614	Down	NA	NA	NA	Lung specific
F6SA43-S293	F6SA43	S	293	Nuclear factor 1	NFIX	0.998861	0.407524	0.0445889	Down	NA	NA	NA	Lung specific
H9ES99-S58	H9ES99	S	58		LOC221710	0.999976	0.407925	0.009046	Down	NA	NA	NA	Lung specific
A0A5F7ZP81-S1684	A0A5F7ZP81	S	1684	Non-specific serine/threonine protein kinase	CDC42BPB	1	0.408143	0.0349699	Down	NA	NA	NA	Lung specific
A0A1D5RHE4-S2034	A0A1D5RHE4	S	2034		NCOR2	0.999997	0.408229	0.00851413	Down	NA	NA	NA	Lung specific
A0A5F7ZXB1-T373	A0A5F7ZXB1	T	373		PRPF40A	1	0.409232	0.00336837	Down	NA	NA	NA	Lung specific
F7EW81-S9	F7EW81	S	9			0.981556	0.409316	0.0401227	Down	NA	NA	NA	Lung specific
A0A5F8A4X3-S574	A0A5F8A4X3	S	574		DMXL1	0.993562	0.409846	0.0388743	Down	NA	NA	NA	Lung specific
A0A5F8AGC0-S283	A0A5F8AGC0	S	283		CGNL1	1	0.410277	0.00421986	Down	NA	NA	NA	Lung specific
F6WW74-S351	F6WW74	S	351		TBX3	1	0.410384	0.040854	Down	NA	NA	NA	Lung specific
F7EBY3-S967	F7EBY3	S	967		BICC1	0.987897	0.411877	0.0384609	Down	NA	NA	NA	Lung specific
A0A1D5QPY7-S404	A0A1D5QPY7	S	404			1	0.412302	0.0441949	Down	NA	NA	NA	Lung specific
F7EXI8-T75	F7EXI8	T	75		MEPCE	1	0.412484	0.0111676	Down	NA	NA	NA	Lung specific
F7GHH4-T462	F7GHH4	T	462		KDM2B	0.992412	0.414156	0.0310102	Down	NA	NA	NA	Lung specific
A0A5F7ZCZ7-S1433	A0A5F7ZCZ7	S	1433		CHD3	1	0.415101	0.0368548	Down	NA	NA	NA	Lung specific
F7GU74-S7	F7GU74	S	7		EPB41L2	0.991827	0.416139	0.0493165	Down	NA	NA	NA	Lung specific
F7EQC5-S315	F7EQC5	S	315		CDK13	1	0.417097	0.0443655	Down	NA	NA	NA	Lung specific
A0A1D5QBR0-S1210	A0A1D5QBR0	S	1210		PDS5B	0.992405	0.417877	0.00721383	Down	NA	NA	NA	Lung specific
A0A1D5QPQ0-S503	A0A1D5QPQ0	S	503		ABLIM3	1	0.418051	0.0466731	Down	NA	NA	NA	Lung specific
F6RK87-S873	F6RK87	S	873		SCAF1	1	0.418287	0.0102183	Down	NA	NA	NA	Lung specific
F7HPA7-S312	F7HPA7	S	312		SCEL	0.999991	0.418604	0.0145193	Down	NA	NA	NA	Lung specific
A0A5F8AJ32-S2707	A0A5F8AJ32	S	2707		MYCBP2	0.999982	0.4188	0.0238523	Down	NA	NA	NA	Lung specific
A0A5F7ZKY9-S828	A0A5F7ZKY9	S	828		ATG9A	1	0.420004	0.0181756	Down	NA	NA	NA	Lung specific
A0A1D5QGW6-S400	A0A1D5QGW6	S	400		ABLIM1	1	0.420193	0.00340191	Down	NA	NA	NA	Lung specific
H9FQ52-S195	H9FQ52	S	195		CRIP2	0.999996	0.423678	0.00470727	Down	NA	NA	NA	Lung specific
F7HNL3-S125	F7HNL3	S	125		STARD13	1	0.424268	0.0141183	Down	NA	NA	NA	Lung specific
F7FS44-S1252	F7FS44	S	1252		SPTBN1	1	0.426537	0.0094653	Down	NA	NA	NA	Lung specific
A0A5F8A1Q5-S351	A0A5F8A1Q5	S	351		POM121	0.990411	0.426775	0.0212398	Down	NA	NA	NA	Lung specific
F7HJA9-S814	F7HJA9	S	814		TP53BP1	1	0.428296	0.0163902	Down	NA	NA	NA	Lung specific
A0A1D5REI0-S303	A0A1D5REI0	S	303		LIMCH1	0.987422	0.428766	0.0129839	Down	NA	NA	NA	Lung specific
F7GW66-S289	F7GW66	S	289		VIM	1	0.428851	0.0471514	Down	NA	NA	NA	Lung specific
A0A1D5QJ68-S211	A0A1D5QJ68	S	211		LOC719596	0.999928	0.429313	0.0473002	Down	NA	NA	NA	Lung specific
F7HBF2-S900	F7HBF2	S	900		PHF2	1	0.429429	0.0114355	Down	NA	NA	NA	Lung specific
F7FQ31-S1788	F7FQ31	S	1788		CHD2	0.999993	0.429868	0.0024929	Down	NA	NA	NA	Lung specific
A0A5F8AJH5-S606	A0A5F8AJH5	S	606		NCOA3	0.999139	0.429973	0.00738211	Down	NA	NA	NA	Lung specific
A0A5F7ZFG7-S176	A0A5F7ZFG7	S	176		SORBS3	0.94578	0.430133	0.0197019	Down	NA	NA	NA	Lung specific
F7EJJ7-S309	F7EJJ7	S	309		PJA2	0.963707	0.430504	0.025994	Down	NA	NA	NA	Lung specific
A0A1D5R6F0-S425	A0A1D5R6F0	S	425			1	0.431498	0.00888493	Down	NA	NA	NA	Lung specific
A0A1D5QUW5-S50	A0A1D5QUW5	S	50	Histone acetyltransferase	MYST2	0.999783	0.431809	0.0279147	Down	NA	NA	NA	Lung specific
A0A5F7ZFG7-S535	A0A5F7ZFG7	S	535		SORBS3	1	0.432415	0.0233591	Down	NA	NA	NA	Lung specific
F7CPN4-S303	F7CPN4	S	303		LIMCH1	0.998354	0.433646	0.0102002	Down	NA	NA	NA	Lung specific
A0A5F8A264-S1248	A0A5F8A264	S	1248		PRRC2C	0.999911	0.433825	0.021253	Down	NA	NA	NA	Lung specific
F6YZH9-S936	F6YZH9	S	936		PHLDB2	0.990839	0.435213	0.0402387	Down	NA	NA	NA	Lung specific
A0A5F8AQ94-S366	A0A5F8AQ94	S	366		BCL6	0.885353	0.435728	0.0255388	Down	NA	NA	NA	Lung specific
F6S2X3-S1485	F6S2X3	S	1485		LOC719658	1	0.436025	0.0218018	Down	NA	NA	NA	Lung specific
A0A1D5QI68-S1761	A0A1D5QI68	S	1761		LOC706392	1	0.436167	0.0291089	Down	NA	NA	NA	Lung specific
Q2WGM1-S347	Q2WGM1	S	347		nk-1	1	0.43649	0.0348748	Down	NA	NA	NA	Lung specific
F7HAN9-S36	F7HAN9	S	36		HIST1H1E	1	0.438778	0.0234324	Down	NA	NA	NA	Lung specific
A0A5F7ZHK9-S36	A0A5F7ZHK9	S	36			1	0.438778	0.0234324	Down	NA	NA	NA	Lung specific
A0A1D5RIX1-S952	A0A1D5RIX1	S	952			1	0.438912	0.0416267	Down	NA	NA	NA	Lung specific
H9FZF2-S374	H9FZF2	S	374		WHSC2	0.99842	0.439561	0.0174951	Down	NA	NA	NA	Lung specific
F6WP17-T704	F6WP17	T	704	Ubiquitin carboxyl-terminal hydrolase	USP42	0.759358	0.442743	0.0285133	Down	NA	NA	NA	Lung specific
F7HA54-S2064	F7HA54	S	2064		TACC2	0.964082	0.442852	0.0366824	Down	NA	NA	NA	Lung specific
A0A1D5QJ24-S322	A0A1D5QJ24	S	322		GIT1	0.99927	0.445032	0.049597	Down	NA	NA	NA	Lung specific
F7AYC6-S102	F7AYC6	S	102	Leucine zipper putative tumor suppressor 2	LZTS2	0.98985	0.445578	0.0454264	Down	NA	NA	NA	Lung specific
F6WXZ2-S432	F6WXZ2	S	432			0.996248	0.445654	0.0124406	Down	NA	NA	NA	Lung specific
A0A5K1TWN5-S475	A0A5K1TWN5	S	475		REPS1	0.997007	0.445665	0.0287215	Down	NA	NA	NA	Lung specific
F6WF23-S109	F6WF23	S	109		LOC710213	1	0.445988	0.00663844	Down	NA	NA	NA	Lung specific
A0A5F8ATA8-S974	A0A5F8ATA8	S	974		RBM33	0.999968	0.447629	0.0239133	Down	NA	NA	NA	Lung specific
I2CWE4-T196	I2CWE4	T	196			0.999987	0.447706	0.0486181	Down	NA	NA	NA	Lung specific
F6QG13-T371	F6QG13	T	371		DGCR8	0.995617	0.449242	0.0400728	Down	NA	NA	NA	Lung specific
A0A1D5QFP2-S294	A0A1D5QFP2	S	294			1	0.449857	0.0466509	Down	NA	NA	NA	Lung specific
F7HUE7-S1989	F7HUE7	S	1989		TNRC18	0.999961	0.450163	0.0228864	Down	NA	NA	NA	Lung specific
G7N1N6-S459	G7N1N6	S	459		VIM	0.987495	0.452411	0.00815741	Down	NA	NA	NA	Lung specific
A0A1D5R342-S1098	A0A1D5R342	S	1098		MPRIP	0.999993	0.452579	0.0447635	Down	NA	NA	NA	Lung specific
F7D4Z2-T155	F7D4Z2	T	155		BCL9	0.955102	0.453242	0.03229	Down	NA	NA	NA	Lung specific
A0A5F7ZSF0-T1250	A0A5F7ZSF0	T	1250		RSF1	1	0.453608	0.000302076	Down	NA	NA	NA	Lung specific
F7GYX1-S652	F7GYX1	S	652		SCARF2	0.999995	0.453726	0.0375084	Down	NA	NA	NA	Lung specific
F7H144-S953	F7H144	S	953		CSPP1	1	0.454376	0.00860952	Down	NA	NA	NA	Lung specific
A0A1D5RHE4-S994	A0A1D5RHE4	S	994		NCOR2	0.887988	0.454725	1.57e-05	Down	NA	NA	NA	Lung specific
A0A1D5RIX1-T866	A0A1D5RIX1	T	866			0.999358	0.455269	0.0204911	Down	NA	NA	NA	Lung specific
A0A1D5REN6-S112	A0A1D5REN6	S	112			0.995603	0.456317	0.0365822	Down	NA	NA	NA	Lung specific
F7G5C8-S6424	F7G5C8	S	6424		SYNE2	0.969048	0.456717	0.0288348	Down	NA	NA	NA	Lung specific
F7HTB8-S142	F7HTB8	S	142		ACIN1	1	0.456767	0.00999967	Down	NA	NA	NA	Lung specific
A0A1D5QF42-S83	A0A1D5QF42	S	83		MYO18A	0.98211	0.457776	0.0338016	Down	NA	NA	NA	Lung specific
A0A5F7ZFG7-S357	A0A5F7ZFG7	S	357		SORBS3	1	0.458222	0.0131073	Down	NA	NA	NA	Lung specific
F6ZJK0-S253	F6ZJK0	S	253			0.99932	0.458821	0.0212107	Down	NA	NA	NA	Lung specific
A0A1D5QBR0-T1334	A0A1D5QBR0	T	1334		PDS5B	0.997512	0.459211	0.0036596	Down	NA	NA	NA	Lung specific
F6VY86-S709	F6VY86	S	709		PARD3B	1	0.459213	0.0446583	Down	NA	NA	NA	Lung specific
I2CVM0-S114	I2CVM0	S	114		BCL7C	0.999979	0.461104	0.0134907	Down	NA	NA	NA	Lung specific
F6YS14-T32	F6YS14	T	32		HEXIM2	0.999998	0.461358	0.0437862	Down	NA	NA	NA	Lung specific
G7NJP8-S508	G7NJP8	S	508		CHAMP1	0.999968	0.461576	0.0408793	Down	NA	NA	NA	Lung specific
F6S2X3-S258	F6S2X3	S	258		LOC719658	1	0.462842	0.0148578	Down	NA	NA	NA	Lung specific
H9ZFW1-S543	H9ZFW1	S	543		TBC1D5	0.995268	0.463893	0.0188467	Down	NA	NA	NA	Lung specific
H9ZC13-S337	H9ZC13	S	337		BACH2	0.997952	0.464729	0.0191901	Down	NA	NA	NA	Lung specific
F7AAW6-S388	F7AAW6	S	388		PRAM1	0.999994	0.464734	0.023347	Down	NA	NA	NA	Lung specific
I0FUJ9-S257	I0FUJ9	S	257			1	0.464735	0.0108188	Down	NA	NA	NA	Lung specific
I2CU23-S34	I2CU23	S	34		MXRA7	0.871825	0.46523	0.0332786	Down	NA	NA	NA	Lung specific
A0A5F8ANS9-S1201	A0A5F8ANS9	S	1201		SPEN	1	0.465244	0.0218062	Down	NA	NA	NA	Lung specific
A0A1D5R8P2-S976	A0A1D5R8P2	S	976			0.795002	0.467593	0.025568	Down	NA	NA	NA	Lung specific
A0A5F8AS27-S334	A0A5F8AS27	S	334		ATF7IP	0.999075	0.467617	0.0031921	Down	NA	NA	NA	Lung specific
A0A1D5RIX1-S1102	A0A1D5RIX1	S	1102			0.832534	0.467679	0.017706	Down	NA	NA	NA	Lung specific
A0A1D5QBR0-T1254	A0A1D5QBR0	T	1254		PDS5B	0.830978	0.468193	0.00671648	Down	NA	NA	NA	Lung specific
A0A5F8ANS9-S1211	A0A5F8ANS9	S	1211		SPEN	1	0.46935	0.0117471	Down	NA	NA	NA	Lung specific
A0A5F8A202-S837	A0A5F8A202	S	837		SUGP2	1	0.469776	0.0110185	Down	NA	NA	NA	Lung specific
A0A5F8A902-S184	A0A5F8A902	S	184			0.997572	0.473946	0.0225652	Down	NA	NA	NA	Lung specific
I2CX16-S25	I2CX16	S	25		MECP2	1	0.474117	0.0451448	Down	NA	NA	NA	Lung specific
F7GYX1-S717	F7GYX1	S	717		SCARF2	0.999981	0.474997	0.0469508	Down	NA	NA	NA	Lung specific
F6ZJK0-S167	F6ZJK0	S	167			0.999986	0.47505	0.00419057	Down	NA	NA	NA	Lung specific
G7NJP8-S387	G7NJP8	S	387		CHAMP1	0.999873	0.475258	0.000510097	Down	NA	NA	NA	Lung specific
F7GPC5-S314	F7GPC5	S	314		BCAS1	0.99843	0.475897	0.0346988	Down	NA	NA	NA	Lung specific
F7HTB8-S145	F7HTB8	S	145		ACIN1	1	0.476566	0.000851415	Down	NA	NA	NA	Lung specific
A0A5F7ZYZ5-S263	A0A5F7ZYZ5	S	263		SPARCL1	1	0.477724	0.0497775	Down	NA	NA	NA	Lung specific
G7MTV5-S627	G7MTV5	S	627		EGK_16792	1	0.479307	0.0207807	Down	NA	NA	NA	Lung specific
H9EN05-S261	H9EN05	S	261		CALU	0.999896	0.481144	0.0108996	Down	NA	NA	NA	Lung specific
F6S2X3-S5687	F6S2X3	S	5687		LOC719658	1	0.481235	0.0234183	Down	NA	NA	NA	Lung specific
A0A5F8AK93-S1234	A0A5F8AK93	S	1234		LTBP2	1	0.481279	0.0343843	Down	NA	NA	NA	Lung specific
H9G2F8-S690	H9G2F8	S	690		BCLAF1	1	0.481726	0.0186578	Down	NA	NA	NA	Lung specific
F7F0Z0-S1433	F7F0Z0	S	1433		MAP1B	0.999918	0.482527	0.0194423	Down	NA	NA	NA	Lung specific
A0A1D5REI0-S192	A0A1D5REI0	S	192		LIMCH1	1	0.483985	0.0238679	Down	NA	NA	NA	Lung specific
H9FZV6-S18	H9FZV6	S	18		ZNF768	0.896239	0.484393	0.00947395	Down	NA	NA	NA	Lung specific
A0A1D5RGA0-T355	A0A1D5RGA0	T	355		C2CD2L	0.999838	0.485239	0.00158879	Down	NA	NA	NA	Lung specific
A0A5F8AQ41-S406	A0A5F8AQ41	S	406		SCAF11	0.8992	0.485961	0.023456	Down	NA	NA	NA	Lung specific
A0A5F8ATG0-T1158	A0A5F8ATG0	T	1158		NKTR	1	0.486774	0.0381784	Down	NA	NA	NA	Lung specific
F6ZPV5-S62	F6ZPV5	S	62		C14H11orf52	1	0.486971	0.00289463	Down	NA	NA	NA	Lung specific
F7F6K7-S1120	F7F6K7	S	1120		KIAA1462	0.999996	0.488473	0.000555908	Down	NA	NA	NA	Lung specific
F7E488-S805	F7E488	S	805		RAI1	1	0.489635	0.0467533	Down	NA	NA	NA	Lung specific
F7HMU7-S320	F7HMU7	S	320		SSBP3	0.999996	0.49142	0.0345137	Down	NA	NA	NA	Lung specific
F7GNP4-S198	F7GNP4	S	198		TMCC2	1	0.491489	0.000684396	Down	NA	NA	NA	Lung specific
F7E046-S216	F7E046	S	216		TMCC3	1	0.491489	0.000684396	Down	NA	NA	NA	Lung specific
A0A5F8A057-S4292	A0A5F8A057	S	4292		PLEC	0.763593	0.49166	0.016865	Down	NA	NA	NA	Lung specific
F7DVJ6-S124	F7DVJ6	S	124		ARHGEF15	0.75908	0.492217	0.0499838	Down	NA	NA	NA	Lung specific
A0A1D5QWJ5-S720	A0A1D5QWJ5	S	720		LOC702808	1	0.493595	0.00625709	Down	NA	NA	NA	Lung specific
F6TL46-S441	F6TL46	S	441		LIMA1	0.9999	0.494326	0.0123361	Down	NA	NA	NA	Lung specific
F7D688-S315	F7D688	S	315		STARD8	0.999007	0.494382	0.0393978	Down	NA	NA	NA	Lung specific
A0A5F8AFY6-T144	A0A5F8AFY6	T	144			1	0.494532	0.0274629	Down	NA	NA	NA	Lung specific
A0A1D5R9J2-S448	A0A1D5R9J2	S	448		PML	1	0.494957	0.00679623	Down	NA	NA	NA	Lung specific
A0A5F8AQ15-S121	A0A5F8AQ15	S	121			0.999233	0.49535	0.0380743	Down	NA	NA	NA	Lung specific
A0A1D5QY78-S229	A0A1D5QY78	S	229		APBB2	0.886352	0.495808	0.00940689	Down	NA	NA	NA	Lung specific
F6QJH2-S495	F6QJH2	S	495		SORBS1	0.928697	0.495863	0.00439979	Down	NA	NA	NA	Lung specific
F7CX13-S331	F7CX13	S	331		ZNF592	0.999999	0.496167	0.0371945	Down	NA	NA	NA	Lung specific
A0A1D5RGG1-S798	A0A1D5RGG1	S	798		KIAA0195	0.828231	0.496873	0.0138838	Down	NA	NA	NA	Lung specific
H9FWL6-S332	H9FWL6	S	332	Macoilin	TMEM57	0.921934	0.498533	0.0278837	Down	NA	NA	NA	Lung specific
F7HTB8-T583	F7HTB8	T	583		ACIN1	1	0.501263	0.0162826	Down	NA	NA	NA	Lung specific
A0A1D5R7L3-S904	A0A1D5R7L3	S	904			1	0.50156	0.0395608	Down	NA	NA	NA	Lung specific
F7C3D6-S383	F7C3D6	S	383		GPRC5C	1	0.502067	0.0379178	Down	NA	NA	NA	Lung specific
A0A5F8AIS9-S614	A0A5F8AIS9	S	614		PTPRM	0.777523	0.504372	0.0429155	Down	NA	NA	NA	Lung specific
F6S2X3-S5776	F6S2X3	S	5776		LOC719658	1	0.50507	0.00135998	Down	NA	NA	NA	Lung specific
A0A5K1TWN5-S170	A0A5K1TWN5	S	170		REPS1	0.994721	0.505278	0.0309938	Down	NA	NA	NA	Lung specific
A0A5F8A057-S4289	A0A5F8A057	S	4289		PLEC	0.906269	0.505556	0.0488132	Down	NA	NA	NA	Lung specific
A0A5F8A057-S4291	A0A5F8A057	S	4291		PLEC	0.76332	0.505556	0.0488132	Down	NA	NA	NA	Lung specific
F7HPU3-S891	F7HPU3	S	891		LOC715209	1	0.505618	0.0365987	Down	NA	NA	NA	Lung specific
F7GXG9-S1200	F7GXG9	S	1200		LMO7	1	0.506837	0.0284685	Down	NA	NA	NA	Lung specific
F7GLI4-T124	F7GLI4	T	124		BUD13	1	0.507317	0.0216063	Down	NA	NA	NA	Lung specific
A0A1D5QWJ5-S724	A0A1D5QWJ5	S	724		LOC702808	1	0.507603	0.00487354	Down	NA	NA	NA	Lung specific
F6YU59-S1000	F6YU59	S	1000		TNS2	1	0.508175	0.0434265	Down	NA	NA	NA	Lung specific
A0A1D5QPQ0-S388	A0A1D5QPQ0	S	388		ABLIM3	0.999999	0.509648	0.0287373	Down	NA	NA	NA	Lung specific
A0A1D5QUG5-S113	A0A1D5QUG5	S	113			1	0.509917	0.0342721	Down	NA	NA	NA	Lung specific
I0FUJ9-S519	I0FUJ9	S	519			0.999211	0.511332	0.0172308	Down	NA	NA	NA	Lung specific
F6UYW0-S667	F6UYW0	S	667		SEMA6A	0.995266	0.511787	0.0445814	Down	NA	NA	NA	Lung specific
F7HDD4-S81	F7HDD4	S	81		ARMCX1	1	0.511865	0.0312434	Down	NA	NA	NA	Lung specific
A0A1D5QQK5-S230	A0A1D5QQK5	S	230			1	0.512636	0.0327227	Down	NA	NA	NA	Lung specific
A0A5F8APD0-S1011	A0A5F8APD0	S	1011		PCDH7	0.86218	0.512867	0.0242936	Down	NA	NA	NA	Lung specific
F6YU59-S996	F6YU59	S	996		TNS2	1	0.51396	0.034814	Down	NA	NA	NA	Lung specific
F6U8Y3-S323	F6U8Y3	S	323		CCDC102A	1	0.514757	0.0269569	Down	NA	NA	NA	Lung specific
A0A1D5QZ97-S1592	A0A1D5QZ97	S	1592		ANK1	1	0.514933	0.00761026	Down	NA	NA	NA	Lung specific
F6VY86-S141	F6VY86	S	141		PARD3B	0.847419	0.51521	0.00167939	Down	NA	NA	NA	Lung specific
A0A1D5RIX1-S1122	A0A1D5RIX1	S	1122			0.999999	0.515373	0.0266113	Down	NA	NA	NA	Lung specific
A0A1D5R905-S479	A0A1D5R905	S	479		MORC3	0.998582	0.517386	0.0158651	Down	NA	NA	NA	Lung specific
F6U3H9-S280	F6U3H9	S	280		MYRIP	0.9988	0.517832	0.0277972	Down	NA	NA	NA	Lung specific
A0A5F7ZFG8-S119	A0A5F7ZFG8	S	119		BAG1	0.952878	0.520584	0.0493401	Down	NA	NA	NA	Lung specific
F7C0F7-S583	F7C0F7	S	583		PALM2-AKAP2	0.996313	0.52173	0.0279144	Down	NA	NA	NA	Lung specific
H9YV53-T370	H9YV53	T	370			1	0.522159	0.0445035	Down	NA	NA	NA	Lung specific
H9YV53-Y369	H9YV53	Y	369			1	0.522159	0.0445035	Down	NA	NA	NA	Lung specific
F7ECN3-S473	F7ECN3	S	473		SREBF2	1	0.523356	0.0215549	Down	NA	NA	NA	Lung specific
A0A1D5QWJ5-S722	A0A1D5QWJ5	S	722		LOC702808	1	0.524503	0.0333766	Down	NA	NA	NA	Lung specific
A0A5F7ZIZ3-T1986	A0A5F7ZIZ3	T	1986		NUMA1	0.999298	0.525192	0.046501	Down	NA	NA	NA	Lung specific
H9EMT3-S319	H9EMT3	S	319	Protein kinase C	PRKCA	0.999945	0.525225	0.0333918	Down	NA	NA	NA	Lung specific
A0A5F7ZH08-S501	A0A5F7ZH08	S	501		CALD1	0.968551	0.526056	0.0416553	Down	NA	NA	NA	Lung specific
F7C0F7-S1247	F7C0F7	S	1247		PALM2-AKAP2	0.997144	0.529205	0.00919135	Down	NA	NA	NA	Lung specific
F6Y384-S833	F6Y384	S	833	Microtubule-associated protein	MAP2	1	0.529842	0.0457269	Down	NA	NA	NA	Lung specific
F6S2X3-S5698	F6S2X3	S	5698		LOC719658	0.971326	0.530464	0.0328127	Down	NA	NA	NA	Lung specific
H9EQB3-S315	H9EQB3	S	315		PCYT1B	0.849026	0.533633	0.0288337	Down	NA	NA	NA	Lung specific
A0A1D5R2B7-S102	A0A1D5R2B7	S	102			1	0.535808	0.0341388	Down	NA	NA	NA	Lung specific
A0A1D5QU15-S516	A0A1D5QU15	S	516		THOC1	1	0.537847	0.0296762	Down	NA	NA	NA	Lung specific
A0A1D5QEK5-S686	A0A1D5QEK5	S	686		KIAA1217	1	0.538087	0.0286983	Down	NA	NA	NA	Lung specific
I2CVM0-S156	I2CVM0	S	156		BCL7C	0.865737	0.538439	0.049242	Down	NA	NA	NA	Lung specific
F7AAW6-S352	F7AAW6	S	352		PRAM1	0.999966	0.540553	0.0482341	Down	NA	NA	NA	Lung specific
G7NCL1-S425	G7NCL1	S	425		PVRL1	1	0.544817	0.0206084	Down	NA	NA	NA	Lung specific
F6ZDX2-S322	F6ZDX2	S	322		CD44	0.995857	0.545705	0.00872655	Down	NA	NA	NA	Lung specific
A0A1I7Q485-S63	A0A1I7Q485	S	63	Vesicle-associated membrane protein 2	VAMP1	1	0.547481	0.0280649	Down	NA	NA	NA	Lung specific
A0A1D5QQF5-S606	A0A1D5QQF5	S	606		LOC717608	0.991959	0.550466	0.0158374	Down	NA	NA	NA	Lung specific
F7H5J4-S227	F7H5J4	S	227		STON2	0.99996	0.551203	0.00147575	Down	NA	NA	NA	Lung specific
F7DGS7-S1083	F7DGS7	S	1083		CDK12	0.99994	0.551807	0.0406265	Down	NA	NA	NA	Lung specific
F7FGX1-S1819	F7FGX1	S	1819		MAP1A	0.999999	0.552096	0.00681069	Down	NA	NA	NA	Lung specific
A0A5F8AFW8-S1169	A0A5F8AFW8	S	1169			0.983737	0.554072	0.0132003	Down	NA	NA	NA	Lung specific
F7HAV4-T160	F7HAV4	T	160		TMPO	0.987444	0.55479	0.011725	Down	NA	NA	NA	Lung specific
F7HAU0-T160	F7HAU0	T	160		TMPO	0.987444	0.55479	0.011725	Down	NA	NA	NA	Lung specific
A0A1D5QBR0-S1336	A0A1D5QBR0	S	1336		PDS5B	0.999978	0.556058	0.0123225	Down	NA	NA	NA	Lung specific
A0A1D5QJ24-S332	A0A1D5QJ24	S	332		GIT1	0.999983	0.557941	0.0118754	Down	NA	NA	NA	Lung specific
A0A5F7ZXK5-S195	A0A5F7ZXK5	S	195		PHF3	1	0.559501	0.037608	Down	NA	NA	NA	Lung specific
F7E520-S308	F7E520	S	308		WASF2	1	0.56098	0.012899	Down	NA	NA	NA	Lung specific
F7GCX1-S543	F7GCX1	S	543		PRICKLE2	0.973484	0.560998	0.019177	Down	NA	NA	NA	Lung specific
H9EPK1-T49	H9EPK1	T	49		SUDS3	1	0.564858	0.0161883	Down	NA	NA	NA	Lung specific
A0A1D5QHY2-S175	A0A1D5QHY2	S	175		TJP1	1	0.564929	0.0126678	Down	NA	NA	NA	Lung specific
F7HGB6-S837	F7HGB6	S	837		LOC694823	0.982668	0.567395	0.0311771	Down	NA	NA	NA	Lung specific
A0A5F7ZHL1-S349	A0A5F7ZHL1	S	349		RPRD2	0.999687	0.56842	0.0363572	Down	NA	NA	NA	Lung specific
A0A1D5QFJ7-T645	A0A1D5QFJ7	T	645		ADAM10	1	0.572093	0.00727329	Down	NA	NA	NA	Lung specific
Q15JD4-S403	Q15JD4	S	403		PML	1	0.572311	0.0291421	Down	NA	NA	NA	Lung specific
A0A5F8AB25-S1788	A0A5F8AB25	S	1788		WNK1	0.999929	0.576069	0.00975923	Down	NA	NA	NA	Lung specific
F7D8H6-S31	F7D8H6	S	31		NR2C2	0.999999	0.576545	0.0352159	Down	NA	NA	NA	Lung specific
H9FVQ8-S704	H9FVQ8	S	704		ARID4B	0.999819	0.578893	0.0466809	Down	NA	NA	NA	Lung specific
A0A5F8ARA1-S592	A0A5F8ARA1	S	592		PHC1	1	0.579653	0.0133389	Down	NA	NA	NA	Lung specific
A0A5F8A6I5-S505	A0A5F8A6I5	S	505		PPP2R3A	0.984913	0.579907	0.0318729	Down	NA	NA	NA	Lung specific
F7GNP7-S98	F7GNP7	S	98		DYNC1I2	0.999824	0.580059	0.0327907	Down	NA	NA	NA	Lung specific
F7GXW0-S1585	F7GXW0	S	1585			0.999997	0.580937	0.0413154	Down	NA	NA	NA	Lung specific
F7E0V9-S838	F7E0V9	S	838		TNKS1BP1	1	0.582139	0.019977	Down	NA	NA	NA	Lung specific
A0A5F8AK43-S475	A0A5F8AK43	S	475			0.999659	0.582442	0.0218414	Down	NA	NA	NA	Lung specific
A0A1D5QHY2-T354	A0A1D5QHY2	T	354		TJP1	0.962775	0.583459	0.0277505	Down	NA	NA	NA	Lung specific
F7FSM6-S1001	F7FSM6	S	1001	Histone acetyltransferase	KAT6A	0.99999	0.590517	0.0478024	Down	NA	NA	NA	Lung specific
A0A5F7ZVZ9-S552	A0A5F7ZVZ9	S	552		ARHGEF17	0.986783	0.590693	0.0475742	Down	NA	NA	NA	Lung specific
A0A5F8ANS9-S658	A0A5F8ANS9	S	658		SPEN	1	0.591611	0.0248162	Down	NA	NA	NA	Lung specific
H9FVQ5-S652	H9FVQ5	S	652		UIMC1	1	0.594415	0.0283269	Down	NA	NA	NA	Lung specific
G7NJP8-S428	G7NJP8	S	428		CHAMP1	1	0.595961	0.0175025	Down	NA	NA	NA	Lung specific
F6XTF7-S199	F6XTF7	S	199		HSPB1	0.999997	0.596748	0.017436	Down	NA	NA	NA	Lung specific
A0A5F7ZB73-S333	A0A5F7ZB73	S	333		GAB1	0.999999	0.59941	0.035189	Down	NA	NA	NA	Lung specific
F7H0C6-S164	F7H0C6	S	164	Annexin	ANXA2	0.974557	0.601404	0.0345604	Down	NA	NA	NA	Lung specific
F6S2X3-T492	F6S2X3	T	492		LOC719658	1	0.604039	0.0436802	Down	NA	NA	NA	Lung specific
F7FZR9-S408	F7FZR9	S	408	Fibroblast growth factor receptor	FGFR3	0.999554	0.610899	0.00806954	Down	NA	NA	NA	Lung specific
F7HPP8-S2029	F7HPP8	S	2029		LOC719560	0.999998	0.621886	0.0117298	Down	NA	NA	NA	Lung specific
A0A1D5RIX1-S1103	A0A1D5RIX1	S	1103			0.999998	0.626352	0.031439	Down	NA	NA	NA	Lung specific
A0A1D5QIJ6-S3098	A0A1D5QIJ6	S	3098		SRCAP	0.999986	0.63034	0.00918821	Down	NA	NA	NA	Lung specific
A0A1D5QIJ6-S3114	A0A1D5QIJ6	S	3114		SRCAP	0.999999	0.63034	0.00918821	Down	NA	NA	NA	Lung specific
F6QLC1-S8305	F6QLC1	S	8305			1	0.64084	0.0273156	Down	NA	NA	NA	Lung specific
A0A5F8ABQ1-S305	A0A5F8ABQ1	S	305		ESAM	0.999927	0.64216	0.0444182	Down	NA	NA	NA	Lung specific
F7HUE7-T2095	F7HUE7	T	2095		TNRC18	1	0.644809	0.00788174	Down	NA	NA	NA	Lung specific
A0A5F7ZIS1-S119	A0A5F7ZIS1	S	119		RALY	1	0.649168	0.0303853	Down	NA	NA	NA	Lung specific
F7E5A9-S1474	F7E5A9	S	1474	DNA topoisomerase 2	TOP2B	1	0.650411	0.0248503	Down	NA	NA	NA	Lung specific
F6QLC1-S8310	F6QLC1	S	8310			1	0.655119	0.0120041	Down	NA	NA	NA	Lung specific
F7D6W0-S1121	F7D6W0	S	1121	Receptor protein-tyrosine kinase	ERBB2	0.999989	0.660307	0.0228828	Down	NA	NA	NA	Lung specific
F6ZEY1-S605	F6ZEY1	S	605		ATRX	0.999981	0.660587	0.0334686	Down	NA	NA	NA	Lung specific
A0A5F8ANS9-S1155	A0A5F8ANS9	S	1155		SPEN	0.999787	0.667529	0.0253685	Down	NA	NA	NA	Lung specific
A0A5F8AN73-S225	A0A5F8AN73	S	225		LOC717494	0.998064	0.672851	0.0419067	Down	NA	NA	NA	Lung specific
F7GLI4-S200	F7GLI4	S	200		BUD13	0.999444	0.677034	0.0401571	Down	NA	NA	NA	Lung specific
F7GU74-S711	F7GU74	S	711		EPB41L2	0.999995	0.679715	0.0245067	Down	NA	NA	NA	Lung specific
A0A1D5QPS6-S52	A0A1D5QPS6	S	52		VGLL4	0.911261	0.684725	0.0358673	Down	NA	NA	NA	Lung specific
F6SAI3-S268	F6SAI3	S	268	Nuclear factor 1	NFIX	0.999475	0.687441	0.0427015	Down	NA	NA	NA	Lung specific
F7AU70-S620	F7AU70	S	620	Non-specific protein-tyrosine kinase	ABL2	0.996269	0.689026	0.018813	Down	NA	NA	NA	Lung specific
A0A1D5QIZ4-S274	A0A1D5QIZ4	S	274			0.990981	0.691767	0.0441711	Down	NA	NA	NA	Lung specific
F7HLC5-S840	F7HLC5	S	840			0.990888	0.692268	0.0240357	Down	NA	NA	NA	Lung specific
A0A5F7ZVR2-S572	A0A5F7ZVR2	S	572		INADL	1	0.694499	0.0314597	Down	NA	NA	NA	Lung specific
F7G756-S615	F7G756	S	615	Delta-like protein	DLL4	0.990519	0.703528	0.00105949	Down	NA	NA	NA	Lung specific
I0FJ08-S600	I0FJ08	S	600		L3MBTL3	0.965563	0.705776	0.0307267	Down	NA	NA	NA	Lung specific
F7E0V9-S603	F7E0V9	S	603		TNKS1BP1	1	0.71583	0.0125685	Down	NA	NA	NA	Lung specific
F7HPQ5-S60	F7HPQ5	S	60		RBM10	0.994655	0.732295	0.0259319	Down	NA	NA	NA	Lung specific
A0A5K1UQZ5-S632	A0A5K1UQZ5	S	632			0.996344	0.755312	0.0475662	Down	NA	NA	NA	Lung specific
F7GQI4-S585	F7GQI4	S	585		MAP4K4	1	0.760549	0.049574	Down	NA	NA	NA	Lung specific
F7CYK2-S604	F7CYK2	S	604		MATR3	0.999316	0.763015	0.0490106	Down	NA	NA	NA	Lung specific
A0A5K1TW41-S16	A0A5K1TW41	S	16			0.9888	0.763826	0.0467697	Down	NA	NA	NA	Lung specific
A0A1D5QXA1-S503	A0A1D5QXA1	S	503		AMFR	1	1.33005	0.0388468	Up	NA	NA	NA	Lung specific
F7D1Y9-T440	F7D1Y9	T	440		RIC8A	0.9996	1.36577	0.0269825	Up	NA	NA	NA	Lung specific
A0A5F8A4X3-S1896	A0A5F8A4X3	S	1896		DMXL1	0.99999	1.3701	0.0168852	Up	NA	NA	NA	Lung specific
F7HG08-S1044	F7HG08	S	1044		MLLT4	0.999997	1.43731	0.0198969	Up	NA	NA	NA	Lung specific
F7G6G9-S739	F7G6G9	S	739		CDK11B	1	1.44367	0.00410715	Up	NA	NA	NA	Lung specific
F6W233-S657	F6W233	S	657		MCCC1	1	1.46991	0.0230477	Up	NA	NA	NA	Lung specific
F7H3R5-S182	F7H3R5	S	182		EPN2	0.999247	1.47113	0.0258872	Up	NA	NA	NA	Lung specific
A0A5F8A541-S2	A0A5F8A541	S	2	Small ubiquitin-related modifier	SUMO1	1	1.48641	0.048199	Up	NA	NA	NA	Lung specific
A0A5F7ZNG8-S542	A0A5F7ZNG8	S	542		GPATCH8	0.992224	1.52065	0.0252943	Up	NA	NA	NA	Lung specific
A0A1D5Q951-S576	A0A1D5Q951	S	576		MDM1	1	1.53372	0.0215534	Up	NA	NA	NA	Lung specific
A0A5F8A7H7-S132	A0A5F8A7H7	S	132		IFFO1	0.998889	1.54749	0.0334816	Up	NA	NA	NA	Lung specific
I0FUX2-S244	I0FUX2	S	244	X-ray repair cross-complementing protein 5	XRCC5	1	1.55379	0.0121519	Up	NA	NA	NA	Lung specific
F7CJT4-S566	F7CJT4	S	566		PPP6R3	1	1.56887	0.0237978	Up	NA	NA	NA	Lung specific
A0A1D5REJ7-T1280	A0A1D5REJ7	T	1280		TLN1	1	1.57178	0.0254932	Up	NA	NA	NA	Lung specific
A0A1D5QAM6-S250	A0A1D5QAM6	S	250		IWS1	0.999998	1.57534	0.00302891	Up	NA	NA	NA	Lung specific
F7AIB6-S232	F7AIB6	S	232		MAP3K3	1	1.58401	0.0046156	Up	NA	NA	NA	Lung specific
F7HJY4-S165	F7HJY4	S	165		CASS4	0.999421	1.59063	0.0392796	Up	NA	NA	NA	Lung specific
F7GXC7-S145	F7GXC7	S	145		TBC1D22A	0.986222	1.59776	0.0109467	Up	NA	NA	NA	Lung specific
A0A1D5Q924-S941	A0A1D5Q924	S	941			1	1.59911	0.0270862	Up	NA	NA	NA	Lung specific
F7D1Y9-S435	F7D1Y9	S	435		RIC8A	1	1.60125	0.00444105	Up	NA	NA	NA	Lung specific
A0A1D5RFS6-S931	A0A1D5RFS6	S	931		PLXNC1	1	1.60283	0.0484127	Up	NA	NA	NA	Lung specific
A0A1D5R964-S214	A0A1D5R964	S	214		FAM134C	1	1.62266	0.0481493	Up	NA	NA	NA	Lung specific
F6W0W9-S14	F6W0W9	S	14		GMDS	1	1.62497	0.0383584	Up	NA	NA	NA	Lung specific
H9FW53-S163	H9FW53	S	163		MPHOSPH8	1	1.62576	0.022376	Up	NA	NA	NA	Lung specific
F6TIK4-T203	F6TIK4	T	203		LOC720706	0.951606	1.63998	0.0362672	Up	NA	NA	NA	Lung specific
A0A1D5R6K0-S19	A0A1D5R6K0	S	19	Annexin	EGK_15751	0.999663	1.64233	0.0445987	Up	NA	NA	NA	Lung specific
F7GQX9-T1160	F7GQX9	T	1160		CYFIP1	0.999997	1.64495	0.0446458	Up	NA	NA	NA	Lung specific
F6Z5L0-S754	F6Z5L0	S	754		ESYT2	0.999995	1.64856	0.036351	Up	NA	NA	NA	Lung specific
F7DJM1-S175	F7DJM1	S	175		SEC22B	0.938281	1.65728	0.0484645	Up	NA	NA	NA	Lung specific
A0A1D5RJL3-S36	A0A1D5RJL3	S	36			0.999572	1.66349	0.0245368	Up	NA	NA	NA	Lung specific
F7BIB4-S892	F7BIB4	S	892		PWP2	1	1.67744	0.0245048	Up	NA	NA	NA	Lung specific
H9YVZ4-S149	H9YVZ4	S	149		G3BP1	1	1.6824	0.0334988	Up	NA	NA	NA	Lung specific
F6REN0-S96	F6REN0	S	96		COQ9	1	1.68348	0.00116193	Up	NA	NA	NA	Lung specific
A0A5F8AKT1-S324	A0A5F8AKT1	S	324	Autophagy-related protein 13	ATG13	1	1.68357	0.020829	Up	NA	NA	NA	Lung specific
A0A5F8ARZ4-S263	A0A5F8ARZ4	S	263			1	1.68606	0.04022	Up	NA	NA	NA	Lung specific
A0A1D5REJ7-S405	A0A1D5REJ7	S	405		TLN1	1	1.69259	0.0302642	Up	NA	NA	NA	Lung specific
H9ZD06-S249	H9ZD06	S	249	Triosephosphate isomerase	TPI1	0.99989	1.69964	0.0370525	Up	NA	NA	NA	Lung specific
I0FJU1-S207	I0FJU1	S	207		GNAI2	1	1.70667	0.0424484	Up	NA	NA	NA	Lung specific
F7FS54-S2978	F7FS54	S	2978		GOLGB1	0.999943	1.70679	0.0265507	Up	NA	NA	NA	Lung specific
G7MX16-S132	G7MX16	S	132			0.823401	1.70811	0.0468629	Up	NA	NA	NA	Lung specific
F6RP85-S134	F6RP85	S	134	Eukaryotic translation initiation factor 3 subunit B	EIF3B	1	1.70882	0.0137311	Up	NA	NA	NA	Lung specific
F7C9Y3-S219	F7C9Y3	S	219		DBT	1	1.71261	0.00479961	Up	NA	NA	NA	Lung specific
A0A1D5R2B7-T623	A0A1D5R2B7	T	623		DPYSL3	0.948119	1.72496	0.0201269	Up	NA	NA	NA	Lung specific
A0A5F7ZM40-T101	A0A5F7ZM40	T	101			1	1.73159	0.0423666	Up	NA	NA	NA	Lung specific
A0A5F8ANS9-S190	A0A5F8ANS9	S	190		SPEN	1	1.73208	0.037544	Up	NA	NA	NA	Lung specific
A0A1D5RIX1-S2044	A0A1D5RIX1	S	2044			1	1.73709	0.00474424	Up	NA	NA	NA	Lung specific
F7BIB4-S899	F7BIB4	S	899		PWP2	1	1.73941	0.0176947	Up	NA	NA	NA	Lung specific
A0A1D5QJR4-S6	A0A1D5QJR4	S	6			1	1.75507	0.0225921	Up	NA	NA	NA	Lung specific
A0A1D5QIB8-S406	A0A1D5QIB8	S	406			1	1.75717	0.0269917	Up	NA	NA	NA	Lung specific
A0A1D5RIX1-S1444	A0A1D5RIX1	S	1444			0.999992	1.77122	0.0123878	Up	NA	NA	NA	Lung specific
A0A5F7ZA46-S159	A0A5F7ZA46	S	159		PRCC	0.999998	1.77239	0.00452768	Up	NA	NA	NA	Lung specific
A0A1D5R964-S212	A0A1D5R964	S	212		FAM134C	1	1.77287	0.0441267	Up	NA	NA	NA	Lung specific
A0A1D5RIX1-S2046	A0A1D5RIX1	S	2046			1	1.7734	0.00352691	Up	NA	NA	NA	Lung specific
F7HC44-S205	F7HC44	S	205		LOC714421	0.997674	1.77459	0.00390313	Up	NA	NA	NA	Lung specific
F7BIT9-S708	F7BIT9	S	708		TRAPPC10	0.91217	1.7757	0.0272279	Up	NA	NA	NA	Lung specific
F7DGS7-T893	F7DGS7	T	893		CDK12	0.99974	1.77804	0.0185482	Up	NA	NA	NA	Lung specific
A0A5F8ANQ4-S799	A0A5F8ANQ4	S	799		SEC31A	1	1.77919	0.0290051	Up	NA	NA	NA	Lung specific
F7HU87-S122	F7HU87	S	122		PGM5	1	1.77976	0.0207398	Up	NA	NA	NA	Lung specific
F7EW26-S394	F7EW26	S	394	Histone deacetylase	HDAC2	1	1.7843	0.0384015	Up	NA	NA	NA	Lung specific
F7H6I9-S1334	F7H6I9	S	1334		LPHN2	1	1.78743	0.0175568	Up	NA	NA	NA	Lung specific
F6V5Q1-T524	F6V5Q1	T	524		RBM15	1	1.79517	0.0249336	Up	NA	NA	NA	Lung specific
A0A5F8AUV0-S2759	A0A5F8AUV0	S	2759		UBR4	0.972633	1.79607	0.0402376	Up	NA	NA	NA	Lung specific
A0A5F8AT46-S342	A0A5F8AT46	S	342		DNMBP	0.975705	1.79961	0.0362241	Up	NA	NA	NA	Lung specific
A0A5F8A0I2-S833	A0A5F8A0I2	S	833		ARHGEF2	0.999999	1.80691	0.0172788	Up	NA	NA	NA	Lung specific
H9FXR9-S39	H9FXR9	S	39		CWC22	1	1.81042	0.0426059	Up	NA	NA	NA	Lung specific
F7HEI8-S159	F7HEI8	S	159		ZNF276	0.998917	1.81407	0.0309349	Up	NA	NA	NA	Lung specific
F7HLM5-S214	F7HLM5	S	214	Phosphatase and actin regulator	PHACTR1	1	1.81615	0.0387273	Up	NA	NA	NA	Lung specific
F7GCT2-S745	F7GCT2	S	745		MAP1S	1	1.82084	0.0352545	Up	NA	NA	NA	Lung specific
F7H0C6-S127	F7H0C6	S	127	Annexin	ANXA2	1	1.82504	0.00877786	Up	NA	NA	NA	Lung specific
F7AG45-S1713	F7AG45	S	1713		SIPA1L1	0.999993	1.8264	0.00997774	Up	NA	NA	NA	Lung specific
A0A5F7ZUR5-Y340	A0A5F7ZUR5	Y	340		AFAP1L2	1	1.82807	0.0357904	Up	NA	NA	NA	Lung specific
F7G3L4-S104	F7G3L4	S	104		HNRPH1	0.999461	1.83214	0.0127061	Up	NA	NA	NA	Lung specific
A0A1D5Q9L9-S178	A0A1D5Q9L9	S	178		PPIL4	0.960294	1.83447	0.0410672	Up	NA	NA	NA	Lung specific
A0A1D5QID7-T991	A0A1D5QID7	T	991			0.976523	1.844	0.0458179	Up	NA	NA	NA	Lung specific
F7H131-S74	F7H131	S	74	Adenylate kinase 2, mitochondrial	AK2	1	1.84725	0.0386883	Up	NA	NA	NA	Lung specific
F6V2Q4-S2494	F6V2Q4	S	2494			1	1.85259	0.0424935	Up	NA	NA	NA	Lung specific
F7ES71-S197	F7ES71	S	197		PRKD2	0.998679	1.85528	0.0246942	Up	NA	NA	NA	Lung specific
A0A1D5Q0N7-S440	A0A1D5Q0N7	S	440		ARHGEF6	1	1.86332	0.0132472	Up	NA	NA	NA	Lung specific
F6RKW0-S573	F6RKW0	S	573		MSN	1	1.86526	0.0477265	Up	NA	NA	NA	Lung specific
F7CUY7-S118	F7CUY7	S	118		PGAM4	1	1.86913	0.0349125	Up	NA	NA	NA	Lung specific
A0A5F8A1F5-S287	A0A5F8A1F5	S	287		FAM53C	1	1.87066	0.042599	Up	NA	NA	NA	Lung specific
F7DGS7-S383	F7DGS7	S	383		CDK12	0.99715	1.87434	0.0139657	Up	NA	NA	NA	Lung specific
A0A1D5QN45-S122	A0A1D5QN45	S	122		HS1BP3	1	1.8805	0.016229	Up	NA	NA	NA	Lung specific
G7MXU9-S114	G7MXU9	S	114			1	1.88276	0.011227	Up	NA	NA	NA	Lung specific
A0A5K1U8M2-S3	A0A5K1U8M2	S	3		DSTN	1	1.88714	0.0244	Up	NA	NA	NA	Lung specific
F6U8S5-S380	F6U8S5	S	380		VEPH1	0.997254	1.89065	0.0131695	Up	NA	NA	NA	Lung specific
A0A5F8ATW1-S869	A0A5F8ATW1	S	869		FAM83H	0.981347	1.8977	0.0109365	Up	NA	NA	NA	Lung specific
A0A1D5R0F4-S339	A0A1D5R0F4	S	339			1	1.90924	0.00234068	Up	NA	NA	NA	Lung specific
F6QJH2-T1176	F6QJH2	T	1176		SORBS1	1	1.91263	0.022255	Up	NA	NA	NA	Lung specific
A0A1D5RHG1-S812	A0A1D5RHG1	S	812		MED13L	1	1.91455	0.0312602	Up	NA	NA	NA	Lung specific
A0A5F8A0D0-S383	A0A5F8A0D0	S	383		GLUD1	0.999999	1.92307	0.0250502	Up	NA	NA	NA	Lung specific
F7HRN7-S308	F7HRN7	S	308			1	1.92651	0.0340143	Up	NA	NA	NA	Lung specific
G7NCH3-S284	G7NCH3	S	284		EHD1	1	1.92855	0.0277949	Up	NA	NA	NA	Lung specific
F7GJ95-S1157	F7GJ95	S	1157		EIF4G1	1	1.93378	0.024174	Up	NA	NA	NA	Lung specific
F6T8A2-S313	F6T8A2	S	313		SF3A1	1	1.93449	0.0358197	Up	NA	NA	NA	Lung specific
F7HAV4-S184	F7HAV4	S	184		TMPO	0.999986	1.93734	0.048969	Up	NA	NA	NA	Lung specific
A0A5F8AEI1-S142	A0A5F8AEI1	S	142		PRPF4B	0.999932	1.9385	0.0352864	Up	NA	NA	NA	Lung specific
A0A5F7Z9N4-S488	A0A5F7Z9N4	S	488		DBR1	1	1.94391	0.0402121	Up	NA	NA	NA	Lung specific
A0A5F8AFX3-T7	A0A5F8AFX3	T	7			0.999536	1.95224	0.0201927	Up	NA	NA	NA	Lung specific
F6WDG6-S22	F6WDG6	S	22		DSP	1	1.95668	0.0144961	Up	NA	NA	NA	Lung specific
F7DGS7-S385	F7DGS7	S	385		CDK12	1	1.95721	0.017638	Up	NA	NA	NA	Lung specific
F7CCK9-S406	F7CCK9	S	406	Oxysterol-binding protein	OSBPL3	0.99999	1.96163	0.0207834	Up	NA	NA	NA	Lung specific
G7NI51-S502	G7NI51	S	502		NUP88	0.999994	1.96186	0.0110465	Up	NA	NA	NA	Lung specific
F7HE23-S545	F7HE23	S	545		CTNNBL1	1	1.96389	0.0149489	Up	NA	NA	NA	Lung specific
A0A1D5RDK7-S415	A0A1D5RDK7	S	415		MTMR14	0.999994	1.97039	0.000195367	Up	NA	NA	NA	Lung specific
G7NEE5-S102	G7NEE5	S	102		CLNS1A	1	1.97549	0.0170202	Up	NA	NA	NA	Lung specific
F7C0F7-S1189	F7C0F7	S	1189		PALM2-AKAP2	1	1.98351	0.0472971	Up	NA	NA	NA	Lung specific
H9EPL6-S108	H9EPL6	S	108		PRKAB1	1	1.9876	0.0356747	Up	NA	NA	NA	Lung specific
F6WNQ8-S571	F6WNQ8	S	571		SAMHD1	0.999736	1.98805	0.0102423	Up	NA	NA	NA	Lung specific
F6YFQ2-S612	F6YFQ2	S	612		DUSP16	1	1.9888	0.0424124	Up	NA	NA	NA	Lung specific
A0A1D5QWE9-S108	A0A1D5QWE9	S	108		PRKAB2	1	1.98988	0.042571	Up	NA	NA	NA	Lung specific
F7GYQ8-S79	F7GYQ8	S	79		RPAP1	0.776862	1.99132	0.0366957	Up	NA	NA	NA	Lung specific
A0A5F8AEG0-S19	A0A5F8AEG0	S	19			1	1.9941	0.000181517	Up	NA	NA	NA	Lung specific
F6WEW6-S33	F6WEW6	S	33	Sulfotransferase	SULT1A2	1	1.99737	0.0429992	Up	NA	NA	NA	Lung specific
A0A5F8A363-S689	A0A5F8A363	S	689		NEK9	1	2.00788	0.0296736	Up	NA	NA	NA	Lung specific
F7C981-S437	F7C981	S	437		TRIM3	1	2.01087	0.0217937	Up	NA	NA	NA	Lung specific
F7H480-S388	F7H480	S	388		KIAA0226	0.821592	2.01203	0.00568535	Up	NA	NA	NA	Lung specific
F7BTV8-S1270	F7BTV8	S	1270			0.999696	2.01692	0.0218762	Up	NA	NA	NA	Lung specific
F7GZ13-S1972	F7GZ13	S	1972		FLNC	0.991416	2.01936	0.0396659	Up	NA	NA	NA	Lung specific
F7BHE9-S298	F7BHE9	S	298	Transketolase	TKT	0.891603	2.02188	0.0220906	Up	NA	NA	NA	Lung specific
F6PT02-Y382	F6PT02	Y	382			0.99995	2.02673	0.0215497	Up	NA	NA	NA	Lung specific
A0A5F8A0E7-S937	A0A5F8A0E7	S	937		SIN3A	0.999122	2.03053	0.0306554	Up	NA	NA	NA	Lung specific
H9ZCT1-S268	H9ZCT1	S	268			0.999997	2.03813	0.0129618	Up	NA	NA	NA	Lung specific
F7H3U6-S337	F7H3U6	S	337		LUC7L2	1	2.04147	0.00211476	Up	NA	NA	NA	Lung specific
A0A1D5QJR4-S10	A0A1D5QJR4	S	10			1	2.04596	0.0469909	Up	NA	NA	NA	Lung specific
A0A5F8AMZ3-T94	A0A5F8AMZ3	T	94	Nucleoside diphosphate kinase	NME2	1	2.04654	0.00780863	Up	NA	NA	NA	Lung specific
F6QDW4-S462	F6QDW4	S	462	Transaldolase	LOC720828	1	2.04783	0.0179138	Up	NA	NA	NA	Lung specific
F6Y9B8-S197	F6Y9B8	S	197		PKP2	0.999977	2.04968	0.0129748	Up	NA	NA	NA	Lung specific
F7FYL7-S258	F7FYL7	S	258		TPM1	1	2.04999	0.0232561	Up	NA	NA	NA	Lung specific
F6ULB8-S45	F6ULB8	S	45	Fructose-bisphosphate aldolase	ALDOC	1	2.0502	0.0252476	Up	NA	NA	NA	Lung specific
P02026-S50	P02026	S	50	Hemoglobin subunit beta	HBB	0.971337	2.05152	0.0381993	Up	NA	NA	NA	Lung specific
A0A5F7ZMN2-S810	A0A5F7ZMN2	S	810		FASN	0.984044	2.05357	0.0116088	Up	NA	NA	NA	Lung specific
F6WGL3-S109	F6WGL3	S	109		DNAJC9	1	2.05811	0.0418209	Up	NA	NA	NA	Lung specific
F7HPC8-S1156	F7HPC8	S	1156		LOC710830	1	2.06294	0.0439942	Up	NA	NA	NA	Lung specific
F6VQD4-S160	F6VQD4	S	160		FGFR1OP	1	2.06681	0.0395609	Up	NA	NA	NA	Lung specific
F7H568-T31	F7H568	T	31		MTPN	1	2.07018	0.0241491	Up	NA	NA	NA	Lung specific
A0A1D5QBG3-S73	A0A1D5QBG3	S	73		SNX12	1	2.07582	0.030049	Up	NA	NA	NA	Lung specific
H9EV43-S165	H9EV43	S	165		PGM2	0.999991	2.08621	0.0278959	Up	NA	NA	NA	Lung specific
F7H049-S1176	F7H049	S	1176		ARHGAP31	1	2.09123	0.038288	Up	NA	NA	NA	Lung specific
A0A5F8AI81-S969	A0A5F8AI81	S	969			1	2.09324	0.0411463	Up	NA	NA	NA	Lung specific
A0A1D5QV70-S293	A0A1D5QV70	S	293	Aldehyde dehydrogenase	ALDH3A2	1	2.10197	0.0112215	Up	NA	NA	NA	Lung specific
A0A5F8AGJ3-S392	A0A5F8AGJ3	S	392		ARHGAP23	1	2.10359	0.0194686	Up	NA	NA	NA	Lung specific
F6VLW8-S301	F6VLW8	S	301		BRD2	0.990976	2.1092	0.00766836	Up	NA	NA	NA	Lung specific
F7CUY7-Y92	F7CUY7	Y	92		PGAM4	1	2.11113	0.0289642	Up	NA	NA	NA	Lung specific
A0A5F7ZZ56-S4	A0A5F7ZZ56	S	4		MME	0.980549	2.11373	0.0412302	Up	NA	NA	NA	Lung specific
A0A1D5R1G3-S585	A0A1D5R1G3	S	585		TOPORS	0.999967	2.12033	0.0110607	Up	NA	NA	NA	Lung specific
A0A5F8AR97-S1179	A0A5F8AR97	S	1179		AHCTF1	0.999115	2.12141	0.0148686	Up	NA	NA	NA	Lung specific
F7GCN1-S2051	F7GCN1	S	2051		FLNA	0.999433	2.12563	0.0256388	Up	NA	NA	NA	Lung specific
F7AMV6-S667	F7AMV6	S	667		DENND4B	0.970745	2.12638	0.0158196	Up	NA	NA	NA	Lung specific
F7HIY4-S139	F7HIY4	S	139		VWA9	0.987953	2.1309	0.0375576	Up	NA	NA	NA	Lung specific
F7H1D5-S1760	F7H1D5	S	1760		NOTCH2	1	2.13928	0.0439917	Up	NA	NA	NA	Lung specific
A0A1D5R388-S205	A0A1D5R388	S	205		MON2	0.999718	2.14041	0.015595	Up	NA	NA	NA	Lung specific
F7CUH4-S301	F7CUH4	S	301		KDM5C	0.999999	2.15916	0.017679	Up	NA	NA	NA	Lung specific
I0FT16-T85	I0FT16	T	85		FAM176B	0.949861	2.16199	0.0231874	Up	NA	NA	NA	Lung specific
F7GNE4-S552	F7GNE4	S	552		CTNNB1	1	2.16758	0.0262288	Up	NA	NA	NA	Lung specific
A0A5F8A4T1-S194	A0A5F8A4T1	S	194		DENND5A	1	2.17033	0.00984714	Up	NA	NA	NA	Lung specific
A0A5F8AAI9-S373	A0A5F8AAI9	S	373	ATP-dependent 6-phosphofructokinase	PFKM	1	2.17572	0.0230053	Up	NA	NA	NA	Lung specific
A0A5F8ASG0-S1034	A0A5F8ASG0	S	1034		SUCO	1	2.18069	0.0212311	Up	NA	NA	NA	Lung specific
A0A1D5QPN8-S735	A0A1D5QPN8	S	735		DENND3	0.987062	2.20825	0.00849671	Up	NA	NA	NA	Lung specific
F6TY46-S782	F6TY46	S	782		CD97	0.999778	2.20827	0.0337863	Up	NA	NA	NA	Lung specific
F7E351-S781	F7E351	S	781		NUP214	0.998517	2.21546	0.0477547	Up	NA	NA	NA	Lung specific
F7HKQ8-S63	F7HKQ8	S	63	Transmembrane channel-like protein	TMC6	0.978368	2.22141	0.0394643	Up	NA	NA	NA	Lung specific
A0A1D5QIH8-S191	A0A1D5QIH8	S	191		EHBP1L1	1	2.2247	0.0255678	Up	NA	NA	NA	Lung specific
F7CEH1-S56	F7CEH1	S	56		DNAL1	0.988398	2.2312	0.0144646	Up	NA	NA	NA	Lung specific
F6YU59-S120	F6YU59	S	120		TNS2	0.999999	2.23389	0.0137408	Up	NA	NA	NA	Lung specific
F7HJQ6-S174	F7HJQ6	S	174		PARD3	0.996816	2.2398	0.0397163	Up	NA	NA	NA	Lung specific
F7GJI3-S424	F7GJI3	S	424		ZNF641	1	2.24533	0.0496757	Up	NA	NA	NA	Lung specific
F7D5M6-S401	F7D5M6	S	401		UBE2O	0.999982	2.24552	0.0351513	Up	NA	NA	NA	Lung specific
F6T4X7-S522	F6T4X7	S	522	T-complex protein 1 subunit alpha	TCP1	1	2.24771	0.00108997	Up	NA	NA	NA	Lung specific
A0A1D5Q2R6-S333	A0A1D5Q2R6	S	333			0.999923	2.25931	0.0382093	Up	NA	NA	NA	Lung specific
F7HJG1-S577	F7HJG1	S	577		ARHGEF16	0.955025	2.26305	0.0208262	Up	NA	NA	NA	Lung specific
A0A5F7ZC85-S2033	A0A5F7ZC85	S	2033		TRRAP	1	2.27174	0.048255	Up	NA	NA	NA	Lung specific
F7ETQ3-S2628	F7ETQ3	S	2628			0.999998	2.27298	0.0200967	Up	NA	NA	NA	Lung specific
A0A5F7ZA84-S50	A0A5F7ZA84	S	50		RBCK1	0.997957	2.27522	0.0271931	Up	NA	NA	NA	Lung specific
A0A5F8A218-S308	A0A5F8A218	S	308		ENOX2	1	2.28558	0.0101105	Up	NA	NA	NA	Lung specific
H9FZX6-S1374	H9FZX6	S	1374		SGK269	1	2.29271	0.0278835	Up	NA	NA	NA	Lung specific
F7ASZ1-S16	F7ASZ1	S	16		PLEKHF2	1	2.29379	0.0178436	Up	NA	NA	NA	Lung specific
A0A1D5RGA0-S312	A0A1D5RGA0	S	312		C2CD2L	0.826992	2.29444	0.0256122	Up	NA	NA	NA	Lung specific
Q8SQ27-S422	Q8SQ27	S	422	RNA-binding protein 12	RBM12	1	2.30023	0.000457439	Up	NA	NA	NA	Lung specific
F6SWL5-S547	F6SWL5	S	547		CDC16	1	2.30109	0.0494043	Up	NA	NA	NA	Lung specific
Q8SQ27-S424	Q8SQ27	S	424	RNA-binding protein 12	RBM12	1	2.30889	0.000483542	Up	NA	NA	NA	Lung specific
F7E4S8-S115	F7E4S8	S	115		PARG	0.996578	2.31149	0.0411215	Up	NA	NA	NA	Lung specific
F7DGS7-T514	F7DGS7	T	514		CDK12	1	2.31384	0.00984389	Up	NA	NA	NA	Lung specific
F6R5J8-S162	F6R5J8	S	162		KLC1	0.999853	2.31415	0.00727027	Up	NA	NA	NA	Lung specific
A0A1D5QQQ6-S91	A0A1D5QQQ6	S	91		ACTN1	1	2.31741	0.0286693	Up	NA	NA	NA	Lung specific
G7MX15-S38	G7MX15	S	38		C15orf63	1	2.31908	0.0338635	Up	NA	NA	NA	Lung specific
F7DKC1-S45	F7DKC1	S	45		C3H7orf61	1	2.32023	0.0492382	Up	NA	NA	NA	Lung specific
F7GZP5-S884	F7GZP5	S	884		ARHGAP32	0.999992	2.3244	0.0301856	Up	NA	NA	NA	Lung specific
F6WHT9-S76	F6WHT9	S	76		NAGK	0.999999	2.32638	0.000727128	Up	NA	NA	NA	Lung specific
A0A1D5Q2E6-S1116	A0A1D5Q2E6	S	1116			1	2.3323	0.0487864	Up	NA	NA	NA	Lung specific
F7BHE9-S248	F7BHE9	S	248	Transketolase	TKT	1	2.33463	0.0489719	Up	NA	NA	NA	Lung specific
A0A5F7ZWX6-S1303	A0A5F7ZWX6	S	1303	Kinesin-like protein	KIF1B	1	2.33624	0.00998674	Up	NA	NA	NA	Lung specific
F7F6S6-S235	F7F6S6	S	235		C10orf54	0.752979	2.34111	0.0159205	Up	NA	NA	NA	Lung specific
A0A1D5QD17-Y29	A0A1D5QD17	Y	29		DBI	1	2.34325	0.00103444	Up	NA	NA	NA	Lung specific
A0A1D5R4Y9-S68	A0A1D5R4Y9	S	68			1	2.34592	0.0351482	Up	NA	NA	NA	Lung specific
A0A1D5R0R7-S37	A0A1D5R0R7	S	37	Histone H2B	EGK_14596	0.999998	2.34843	0.00487418	Up	NA	NA	NA	Lung specific
A0A5F8AQA8-S876	A0A5F8AQA8	S	876		LRRK2	0.798609	2.3508	0.00869556	Up	NA	NA	NA	Lung specific
A0A5K1U075-S614	A0A5K1U075	S	614		PRRC2B	1	2.3705	0.0187467	Up	NA	NA	NA	Lung specific
A0A5F8AND9-T444	A0A5F8AND9	T	444		SPHK2	0.811686	2.37377	0.0417766	Up	NA	NA	NA	Lung specific
F7HGB6-T2411	F7HGB6	T	2411		LOC694823	0.999992	2.38112	0.00123375	Up	NA	NA	NA	Lung specific
A0A5F7ZH82-S269	A0A5F7ZH82	S	269		MCRS1	1	2.38564	0.00384669	Up	NA	NA	NA	Lung specific
F7HSV9-S236	F7HSV9	S	236	Malate dehydrogenase	MDH1	0.999169	2.39294	0.0357873	Up	NA	NA	NA	Lung specific
F6STB9-S65	F6STB9	S	65		TRIM35	1	2.40256	0.0396382	Up	NA	NA	NA	Lung specific
Q8SQ27-S420	Q8SQ27	S	420	RNA-binding protein 12	RBM12	1	2.40518	0.00225993	Up	NA	NA	NA	Lung specific
G7N162-S740	G7N162	S	740		C9H10orf118	0.949322	2.40768	0.0481947	Up	NA	NA	NA	Lung specific
A0A1D5RBW3-S408	A0A1D5RBW3	S	408		KIAA0930	1	2.4148	0.0102987	Up	NA	NA	NA	Lung specific
F6UAX5-S466	F6UAX5	S	466		EPB41L1	0.999934	2.41729	0.0374281	Up	NA	NA	NA	Lung specific
F6QIP2-S366	F6QIP2	S	366		MGEA5	1	2.42479	0.00153907	Up	NA	NA	NA	Lung specific
A0A1D5QVS6-S65	A0A1D5QVS6	S	65		LOC722263	0.858081	2.42664	0.0435923	Up	NA	NA	NA	Lung specific
F6YZH9-S540	F6YZH9	S	540		PHLDB2	1	2.43547	0.0283334	Up	NA	NA	NA	Lung specific
F6SXK2-S237	F6SXK2	S	237		FAM26E	1	2.44218	0.0482303	Up	NA	NA	NA	Lung specific
F7AYC6-S570	F7AYC6	S	570	Leucine zipper putative tumor suppressor 2	LZTS2	1	2.44424	0.037901	Up	NA	NA	NA	Lung specific
H9ETH7-S328	H9ETH7	S	328	Mitogen-activated protein kinase kinase kinase kinase	MAP4K2	0.996897	2.44463	0.0219565	Up	NA	NA	NA	Lung specific
F6XZK9-S127	F6XZK9	S	127		DENND6A	1	2.4488	0.000462732	Up	NA	NA	NA	Lung specific
A0A5F8AJZ9-S186	A0A5F8AJZ9	S	186	Phosphatase and actin regulator	PHACTR4	0.986222	2.459	0.0416965	Up	NA	NA	NA	Lung specific
G7MFF0-S343	G7MFF0	S	343		EGK_02001	1	2.4676	0.0109195	Up	NA	NA	NA	Lung specific
G7MJ18-S481	G7MJ18	S	481	Phosphoinositide phospholipase C	PLCD1	0.999993	2.46916	0.000708656	Up	NA	NA	NA	Lung specific
F7ES71-S198	F7ES71	S	198		PRKD2	0.972542	2.47547	0.0307995	Up	NA	NA	NA	Lung specific
F7ESH8-S42	F7ESH8	S	42		IQCE	0.874514	2.48366	0.0175664	Up	NA	NA	NA	Lung specific
F7GCN1-S509	F7GCN1	S	509		FLNA	1	2.48396	0.0302606	Up	NA	NA	NA	Lung specific
F7H7F8-S1221	F7H7F8	S	1221		AKNA	1	2.49812	0.0238227	Up	NA	NA	NA	Lung specific
F6R7X5-T519	F6R7X5	T	519		LMNB2	1	2.50309	0.0230362	Up	NA	NA	NA	Lung specific
F6RXL4-S375	F6RXL4	S	375		BAIAP2	0.999992	2.50651	0.0311348	Up	NA	NA	NA	Lung specific
A0A5F7Z9A6-S21	A0A5F7Z9A6	S	21		RICTOR	1	2.50748	0.00786004	Up	NA	NA	NA	Lung specific
F7HRN7-S305	F7HRN7	S	305			1	2.50795	0.0188516	Up	NA	NA	NA	Lung specific
V5NST6-S347	V5NST6	S	347		Mamu-A4	0.957543	2.51436	0.0495382	Up	NA	NA	NA	Lung specific
A0A5F7ZBE5-S166	A0A5F7ZBE5	S	166		GPCPD1	0.914909	2.51453	0.0481903	Up	NA	NA	NA	Lung specific
F6ZWD4-S140	F6ZWD4	S	140		RPRD1A	0.999323	2.51852	0.0223341	Up	NA	NA	NA	Lung specific
A0A5F7ZHE3-S539	A0A5F7ZHE3	S	539			1	2.52118	0.0409402	Up	NA	NA	NA	Lung specific
A0A5F8AH15-S823	A0A5F8AH15	S	823		RASA3	0.960918	2.52383	0.0149337	Up	NA	NA	NA	Lung specific
F7GH53-S2290	F7GH53	S	2290		AKAP13	0.990082	2.52856	0.0134049	Up	NA	NA	NA	Lung specific
A0A1D5QFJ1-S671	A0A1D5QFJ1	S	671		VCPIP1	0.999986	2.53237	0.0276223	Up	NA	NA	NA	Lung specific
H9H310-T202	H9H310	T	202		TRA2A	0.999933	2.5434	0.00717019	Up	NA	NA	NA	Lung specific
F7G3N0-S58	F7G3N0	S	58		CHCHD3	0.969617	2.54631	0.0422035	Up	NA	NA	NA	Lung specific
A0A1D5RE26-S234	A0A1D5RE26	S	234		SAFB	0.998717	2.56077	0.0044577	Up	NA	NA	NA	Lung specific
F6SFZ4-S192	F6SFZ4	S	192	Phosphoglycerate kinase	PGK1	1	2.5615	0.0439015	Up	NA	NA	NA	Lung specific
A0A5F8ARH1-S736	A0A5F8ARH1	S	736		HSPH1	1	2.56581	0.0150885	Up	NA	NA	NA	Lung specific
A0A5F8AKA2-S1772	A0A5F8AKA2	S	1772		HECTD1	1	2.56848	0.00580929	Up	NA	NA	NA	Lung specific
A0A5F8A6D9-S585	A0A5F8A6D9	S	585		FAM129A	1	2.58413	0.00421584	Up	NA	NA	NA	Lung specific
F6ULZ1-S676	F6ULZ1	S	676		ANKIB1	1	2.58458	0.0227309	Up	NA	NA	NA	Lung specific
A0A5F7ZEW2-S1027	A0A5F7ZEW2	S	1027		RAPGEF2	0.975649	2.5894	0.0310852	Up	NA	NA	NA	Lung specific
F7GRR9-T514	F7GRR9	T	514	Pyrroline-5-carboxylate reductase	PYCRL	1	2.59432	0.0475752	Up	NA	NA	NA	Lung specific
A0A5F8AC08-S150	A0A5F8AC08	S	150		CNP	1	2.60395	0.0299549	Up	NA	NA	NA	Lung specific
F6TLA3-Y789	F6TLA3	Y	789	Receptor-type tyrosine-protein phosphatase	PTPRA	0.998716	2.61578	0.0225831	Up	NA	NA	NA	Lung specific
A0A1D5QCJ8-S93	A0A1D5QCJ8	S	93		CAPN1	0.996193	2.62336	0.000935246	Up	NA	NA	NA	Lung specific
F6T8Q8-S449	F6T8Q8	S	449		ATRIP	0.98005	2.63232	0.033976	Up	NA	NA	NA	Lung specific
F7F6H6-S52	F7F6H6	S	52		CARHSP1	1	2.63341	0.00899659	Up	NA	NA	NA	Lung specific
F7HUI6-S574	F7HUI6	S	574		PAPSS2	0.990106	2.63375	0.00276384	Up	NA	NA	NA	Lung specific
A0A5F7ZRE9-S407	A0A5F7ZRE9	S	407			1	2.6393	0.0277474	Up	NA	NA	NA	Lung specific
F7GCN1-S2190	F7GCN1	S	2190		FLNA	1	2.6401	0.0165517	Up	NA	NA	NA	Lung specific
F7DF35-T509	F7DF35	T	509		DPYSL2	0.99988	2.6405	0.0430554	Up	NA	NA	NA	Lung specific
A0A5F8ARQ2-S56	A0A5F8ARQ2	S	56			1	2.64482	0.00234538	Up	NA	NA	NA	Lung specific
G7MU68-S295	G7MU68	S	295		SGTB	0.999834	2.65772	0.0487531	Up	NA	NA	NA	Lung specific
A0A5K1V4R1-S160	A0A5K1V4R1	S	160		MIER1	1	2.66209	0.0244392	Up	NA	NA	NA	Lung specific
F6ZXR6-S1008	F6ZXR6	S	1008			0.999461	2.66584	0.0179665	Up	NA	NA	NA	Lung specific
F7FI45-S37	F7FI45	S	37	Pyruvate kinase	PKM	1	2.67016	0.0145566	Up	NA	NA	NA	Lung specific
F7AFL8-S13	F7AFL8	S	13		CRABP2	1	2.67673	0.0138467	Up	NA	NA	NA	Lung specific
F6TV85-S411	F6TV85	S	411		SNTB2	0.878775	2.69783	0.0487214	Up	NA	NA	NA	Lung specific
I2CY73-S67	I2CY73	S	67		HARS2	1	2.69806	0.023966	Up	NA	NA	NA	Lung specific
F7HGB6-S796	F7HGB6	S	796		LOC694823	1	2.70043	0.0477346	Up	NA	NA	NA	Lung specific
A0A5F7ZIM8-S981	A0A5F7ZIM8	S	981		PHKA1	0.999926	2.70872	0.04328	Up	NA	NA	NA	Lung specific
A0A5F7ZRH9-S75	A0A5F7ZRH9	S	75		KTN1	0.977584	2.73421	0.0420503	Up	NA	NA	NA	Lung specific
F7G476-T67	F7G476	T	67		CCNL1	0.896937	2.74406	0.0263395	Up	NA	NA	NA	Lung specific
F7GVZ7-S88	F7GVZ7	S	88		NOL9	0.997341	2.74563	0.00736413	Up	NA	NA	NA	Lung specific
F7GK28-S1111	F7GK28	S	1111	Protein PRRC2A	PRRC2A	0.976909	2.74579	0.0333753	Up	NA	NA	NA	Lung specific
A0A5F7Z859-T384	A0A5F7Z859	T	384		FBXL20	0.999978	2.76073	0.0297955	Up	NA	NA	NA	Lung specific
H9EQP8-S100	H9EQP8	S	100		HMGB2	1	2.76316	0.0229277	Up	NA	NA	NA	Lung specific
A0A5F7ZHY3-S398	A0A5F7ZHY3	S	398		LOC712588	0.996735	2.76646	0.0369787	Up	NA	NA	NA	Lung specific
F7FU91-S90	F7FU91	S	90		MAP2K4	1	2.77192	0.000860281	Up	NA	NA	NA	Lung specific
G7N1N6-S299	G7N1N6	S	299		VIM	1	2.77675	0.0383897	Up	NA	NA	NA	Lung specific
F7B6T8-S608	F7B6T8	S	608		WDR70	1	2.77925	0.0499976	Up	NA	NA	NA	Lung specific
A0A5F8ABE1-S244	A0A5F8ABE1	S	244		ERLIN2	1	2.78634	0.00116089	Up	NA	NA	NA	Lung specific
A0A1D5QUC0-S910	A0A1D5QUC0	S	910		ITPR3	1	2.79897	0.0171114	Up	NA	NA	NA	Lung specific
F6TX43-S600	F6TX43	S	600		LARP1	1	2.80369	0.0177956	Up	NA	NA	NA	Lung specific
F7FSM6-S1113	F7FSM6	S	1113	Histone acetyltransferase	KAT6A	1	2.81382	0.0275875	Up	NA	NA	NA	Lung specific
F7GCN1-S2198	F7GCN1	S	2198		FLNA	0.979161	2.81557	0.000638851	Up	NA	NA	NA	Lung specific
A0A5F7ZEH2-S154	A0A5F7ZEH2	S	154			1	2.82408	0.0116665	Up	NA	NA	NA	Lung specific
F7F2A5-T604	F7F2A5	T	604		EGK_19717	0.949258	2.82745	0.01371	Up	NA	NA	NA	Lung specific
F7BKU4-S167	F7BKU4	S	167		KANK1	0.982557	2.83952	0.0342561	Up	NA	NA	NA	Lung specific
A0A5F7ZM40-S1715	A0A5F7ZM40	S	1715			1	2.84949	0.00220838	Up	NA	NA	NA	Lung specific
A0A5F8AJH5-S214	A0A5F8AJH5	S	214		NCOA3	1	2.86134	0.0453113	Up	NA	NA	NA	Lung specific
F6T5C3-S66	F6T5C3	S	66		APRT	1	2.86209	0.00772261	Up	NA	NA	NA	Lung specific
F7GKK5-S157	F7GKK5	S	157		CLK3	0.999877	2.86781	0.0448302	Up	NA	NA	NA	Lung specific
A0A1D5REQ9-S120	A0A1D5REQ9	S	120		LOC705771	1	2.87658	0.0436125	Up	NA	NA	NA	Lung specific
F7G9W9-S751	F7G9W9	S	751		TRIM28	1	2.88003	0.00512556	Up	NA	NA	NA	Lung specific
A0A5F7ZC24-S396	A0A5F7ZC24	S	396		ZNF687	1	2.90717	0.0138023	Up	NA	NA	NA	Lung specific
P02026-S44	P02026	S	44	Hemoglobin subunit beta	HBB	0.999993	2.93296	0.0259577	Up	NA	NA	NA	Lung specific
F6TY46-S769	F6TY46	S	769		CD97	0.957777	2.93645	0.0248152	Up	NA	NA	NA	Lung specific
A0A5F8ALE5-S199	A0A5F8ALE5	S	199			1	2.95426	0.004224	Up	NA	NA	NA	Lung specific
F7E6Z1-S922	F7E6Z1	S	922		FAT2	0.947819	2.96282	0.0317486	Up	NA	NA	NA	Lung specific
F7E6Z1-T927	F7E6Z1	T	927		FAT2	0.947836	2.96533	0.0317509	Up	NA	NA	NA	Lung specific
H9H3Z5-S565	H9H3Z5	S	565		NCL	1	3.00078	0.0101829	Up	NA	NA	NA	Lung specific
H9ZAH2-S162	H9ZAH2	S	162			1	3.01791	0.00671014	Up	NA	NA	NA	Lung specific
F7GKG6-S186	F7GKG6	S	186		NAA10	0.999994	3.0285	0.035751	Up	NA	NA	NA	Lung specific
F6PXX8-S189	F6PXX8	S	189		SLK	0.999132	3.04376	0.0119619	Up	NA	NA	NA	Lung specific
F6QP55-S273	F6QP55	S	273		STXBP3	0.983993	3.04701	0.0242084	Up	NA	NA	NA	Lung specific
F7HEW4-S312	F7HEW4	S	312		AGER	0.995361	3.05093	0.0410302	Up	NA	NA	NA	Lung specific
I0FH21-S625	I0FH21	S	625		HDGFRP2	1	3.07228	0.0105376	Up	NA	NA	NA	Lung specific
I0FUG9-T122	I0FUG9	T	122			1	3.11148	0.0174359	Up	NA	NA	NA	Lung specific
I0FU32-S139	I0FU32	S	139	Sex comb on midleg-like protein 1	SCML1	0.967181	3.12279	0.0203465	Up	NA	NA	NA	Lung specific
F7HTY4-S310	F7HTY4	S	310		DCAF15	0.999844	3.12744	0.0275781	Up	NA	NA	NA	Lung specific
A0A5F8AEI1-S144	A0A5F8AEI1	S	144		PRPF4B	0.999999	3.12877	0.00199593	Up	NA	NA	NA	Lung specific
A0A1D5Q866-T718	A0A1D5Q866	T	718		ARHGEF1	0.999992	3.12968	0.0125669	Up	NA	NA	NA	Lung specific
A0A5F7ZAM9-S183	A0A5F7ZAM9	S	183		TRAPPC8	0.999957	3.13249	0.00823089	Up	NA	NA	NA	Lung specific
F6ZTT6-S209	F6ZTT6	S	209		TGM2	0.999958	3.13334	0.0109444	Up	NA	NA	NA	Lung specific
F6SXA7-S205	F6SXA7	S	205		ITFG2	0.999831	3.13662	0.0336361	Up	NA	NA	NA	Lung specific
A0A5F8A496-S633	A0A5F8A496	S	633		ACSL4	1	3.13804	0.00177708	Up	NA	NA	NA	Lung specific
A0A5F7ZTB3-T477	A0A5F7ZTB3	T	477	Phosphoinositide phospholipase C	PLCL1	1	3.14454	0.0233567	Up	NA	NA	NA	Lung specific
F6Q9M3-S36	F6Q9M3	S	36		MS4A1	1	3.1451	0.0491688	Up	NA	NA	NA	Lung specific
F7AFL1-S108	F7AFL1	S	108	Ubiquitin carboxyl-terminal hydrolase	USP14	1	3.14536	0.0154469	Up	NA	NA	NA	Lung specific
F6YTC8-S791	F6YTC8	S	791		FILIP1L	0.999377	3.15523	0.0233006	Up	NA	NA	NA	Lung specific
A0A5F8A1F5-S110	A0A5F8A1F5	S	110		FAM53C	0.999719	3.15545	0.0316511	Up	NA	NA	NA	Lung specific
A0A5F8ATG0-S464	A0A5F8ATG0	S	464		NKTR	0.999996	3.15587	0.000209454	Up	NA	NA	NA	Lung specific
G7MMC6-S5	G7MMC6	S	5		UBE2H	0.995382	3.18444	0.0117122	Up	NA	NA	NA	Lung specific
A0A5F7ZIG4-S1010	A0A5F7ZIG4	S	1010			0.994653	3.19061	0.0094529	Up	NA	NA	NA	Lung specific
H9ESB7-S535	H9ESB7	S	535		FCHSD2	0.751002	3.19078	0.00209415	Up	NA	NA	NA	Lung specific
A0A5F8AF10-S718	A0A5F8AF10	S	718	Ubiquitin carboxyl-terminal hydrolase	USP8	0.992985	3.19519	0.000818404	Up	NA	NA	NA	Lung specific
F7F970-S1081	F7F970	S	1081		TRPS1	0.831812	3.20128	0.0414523	Up	NA	NA	NA	Lung specific
F7G4E1-S378	F7G4E1	S	378		DOK3	0.999978	3.20255	0.0475792	Up	NA	NA	NA	Lung specific
F7C085-S830	F7C085	S	830		KIAA0182	0.99851	3.20899	0.0474646	Up	NA	NA	NA	Lung specific
A0A5F8ADM6-S107	A0A5F8ADM6	S	107			0.981427	3.20972	0.0353163	Up	NA	NA	NA	Lung specific
F7G5C8-S873	F7G5C8	S	873		SYNE2	0.999716	3.2228	0.0232829	Up	NA	NA	NA	Lung specific
F7GVZ7-S84	F7GVZ7	S	84		NOL9	0.985875	3.23563	0.0451556	Up	NA	NA	NA	Lung specific
A0A5F8ART9-S1499	A0A5F8ART9	S	1499		LRBA	0.999994	3.23646	0.0328925	Up	NA	NA	NA	Lung specific
F6WDG6-S53	F6WDG6	S	53		DSP	0.999375	3.23968	0.0149557	Up	NA	NA	NA	Lung specific
F7B3Z0-S288	F7B3Z0	S	288		CLINT1	0.999996	3.27379	0.0398462	Up	NA	NA	NA	Lung specific
A0A5F7ZFR9-S307	A0A5F7ZFR9	S	307		WDR20	0.807179	3.27392	0.0295717	Up	NA	NA	NA	Lung specific
A0A5F8AQW5-T274	A0A5F8AQW5	T	274		NCOA5	1	3.27976	0.0471268	Up	NA	NA	NA	Lung specific
A0A5F7ZUP7-S1169	A0A5F7ZUP7	S	1169			1	3.29702	0.0203848	Up	NA	NA	NA	Lung specific
F6ZRJ0-S401	F6ZRJ0	S	401		SOS1	0.999961	3.31059	0.00807066	Up	NA	NA	NA	Lung specific
F6Z2N4-S587	F6Z2N4	S	587		FAM178A	0.999797	3.31745	0.0168737	Up	NA	NA	NA	Lung specific
A0A5F7ZUP7-S135	A0A5F7ZUP7	S	135		EIF5B	0.98669	3.32772	0.0440558	Up	NA	NA	NA	Lung specific
A0A5F8AAB7-S103	A0A5F8AAB7	S	103	Sulfotransferase	SULT1C2	1	3.32888	0.0290823	Up	NA	NA	NA	Lung specific
F6UBK1-S650	F6UBK1	S	650		DLG3	0.853103	3.34211	0.0340926	Up	NA	NA	NA	Lung specific
F7H1Z8-T200	F7H1Z8	T	200		TOX2	0.98912	3.35783	0.0149736	Up	NA	NA	NA	Lung specific
A0A5F7ZC04-S603	A0A5F7ZC04	S	603	Transcription elongation factor SPT5	SUPT5H	1	3.37344	3.13e-05	Up	NA	NA	NA	Lung specific
G7NQG9-S39	G7NQG9	S	39	Eukaryotic translation initiation factor 3 subunit C	EIF3C	1	3.40776	0.00223491	Up	NA	NA	NA	Lung specific
A0A5F7ZEE4-T119	A0A5F7ZEE4	T	119		LOC698283	0.952404	3.41321	0.0186495	Up	NA	NA	NA	Lung specific
A0A1D5Q7E7-S156	A0A1D5Q7E7	S	156	Eukaryotic translation initiation factor 3 subunit H	EIF3H	1	3.42256	0.0275885	Up	NA	NA	NA	Lung specific
F6R8Y2-S2	F6R8Y2	S	2		TRA2B	0.999807	3.42385	0.0190463	Up	NA	NA	NA	Lung specific
F7FG14-S223	F7FG14	S	223	40S ribosomal protein S4	RPS4Y2	1	3.431	0.0245789	Up	NA	NA	NA	Lung specific
A0A1D5Q9M6-S357	A0A1D5Q9M6	S	357		SASH1	0.957533	3.45892	0.0259121	Up	NA	NA	NA	Lung specific
F6UAX5-S585	F6UAX5	S	585		EPB41L1	1	3.47482	0.0320143	Up	NA	NA	NA	Lung specific
A0A5F7ZSM2-S230	A0A5F7ZSM2	S	230		TSEN54	0.841219	3.47868	0.0287853	Up	NA	NA	NA	Lung specific
F6YWE9-S178	F6YWE9	S	178		PEX5	1	3.48012	0.0255198	Up	NA	NA	NA	Lung specific
A0A5F8AJZ9-S492	A0A5F8AJZ9	S	492	Phosphatase and actin regulator	PHACTR4	1	3.48834	0.000811003	Up	NA	NA	NA	Lung specific
A0A1D5QME2-T2661	A0A1D5QME2	T	2661		HERC1	0.998978	3.48995	0.0261283	Up	NA	NA	NA	Lung specific
H9G108-S230	H9G108	S	230		UBL7	1	3.5695	0.0325743	Up	NA	NA	NA	Lung specific
F7G9Y6-S117	F7G9Y6	S	117		PGM1	0.999973	3.61381	0.0397899	Up	NA	NA	NA	Lung specific
F7AFL1-S457	F7AFL1	S	457	Ubiquitin carboxyl-terminal hydrolase	USP14	1	3.63631	0.000628693	Up	NA	NA	NA	Lung specific
F7HIW4-S269	F7HIW4	S	269		SPATS2L	1	3.65203	0.0177089	Up	NA	NA	NA	Lung specific
F7H249-S338	F7H249	S	338	Receptor protein serine/threonine kinase	BMPR2	0.998417	3.6812	0.0165305	Up	NA	NA	NA	Lung specific
A0A5F8A8J0-S181	A0A5F8A8J0	S	181	Reticulon	RTN4	0.99996	3.70356	0.00722587	Up	NA	NA	NA	Lung specific
A0A5F7ZXH3-S1016	A0A5F7ZXH3	S	1016		PHKA2	0.997254	3.70661	0.0397028	Up	NA	NA	NA	Lung specific
A0A5F8AFX3-S11	A0A5F8AFX3	S	11			0.999999	3.72575	0.00435705	Up	NA	NA	NA	Lung specific
F6TAV6-S205	F6TAV6	S	205		WDR11	0.989136	3.76216	0.0168559	Up	NA	NA	NA	Lung specific
F7GCN1-S845	F7GCN1	S	845		FLNA	0.999854	3.76995	0.00430072	Up	NA	NA	NA	Lung specific
F7BWL3-S19	F7BWL3	S	19		EXOC8	1	3.77563	0.0406277	Up	NA	NA	NA	Lung specific
F6W8H1-S72	F6W8H1	S	72		SNX3	1	3.78168	0.0467886	Up	NA	NA	NA	Lung specific
F6TFP7-S474	F6TFP7	S	474		TBC1D24	0.996394	3.78867	0.0169639	Up	NA	NA	NA	Lung specific
A0A5F7ZI04-S38	A0A5F7ZI04	S	38		PPIP5K2	1	3.79972	0.00108467	Up	NA	NA	NA	Lung specific
F7H197-S635	F7H197	S	635	Histidine ammonia-lyase	HAL	0.999984	3.80995	0.0345423	Up	NA	NA	NA	Lung specific
F7F6H6-S146	F7F6H6	S	146		CARHSP1	0.868377	3.81641	0.0396666	Up	NA	NA	NA	Lung specific
A0A1D5R9J2-S410	A0A1D5R9J2	S	410		PML	1	3.86252	0.0246713	Up	NA	NA	NA	Lung specific
A0A5F8AFW8-S1212	A0A5F8AFW8	S	1212			0.864359	3.87568	0.0247391	Up	NA	NA	NA	Lung specific
F7A0Z6-S126	F7A0Z6	S	126		POLD3	0.958412	3.92272	0.0371373	Up	NA	NA	NA	Lung specific
F6ZFY9-S899	F6ZFY9	S	899		SLTM	0.978316	3.92622	0.0300057	Up	NA	NA	NA	Lung specific
H9FVQ3-S659	H9FVQ3	S	659		CPSF3	1	3.96182	0.000453334	Up	NA	NA	NA	Lung specific
F7AC39-S249	F7AC39	S	249		XAF1	1	4.0363	0.0482041	Up	NA	NA	NA	Lung specific
H9FPR3-S105	H9FPR3	S	105		CLTA	1	4.06583	0.0236397	Up	NA	NA	NA	Lung specific
G7MZ52-S314	G7MZ52	S	314		PLEKHA2	0.999168	4.10764	0.0283784	Up	NA	NA	NA	Lung specific
F7CD97-S348	F7CD97	S	348	ATP-dependent 6-phosphofructokinase	PFKP	1	4.13658	0.0125498	Up	NA	NA	NA	Lung specific
F7GUY0-S110	F7GUY0	S	110		PQLC1	1	4.14925	0.000718334	Up	NA	NA	NA	Lung specific
F6UM19-S32	F6UM19	S	32		KRIT1	0.995258	4.19761	0.0450079	Up	NA	NA	NA	Lung specific
A0A1D5Q735-S123	A0A1D5Q735	S	123		HSF1	0.996384	4.30926	0.0215232	Up	NA	NA	NA	Lung specific
G7N6F2-S145	G7N6F2	S	145		ARHGDIB	1	4.32455	0.016017	Up	NA	NA	NA	Lung specific
A0A1D5R4K8-S314	A0A1D5R4K8	S	314		GPN1	0.999929	4.34244	0.0105422	Up	NA	NA	NA	Lung specific
H9EMZ8-S156	H9EMZ8	S	156	Chloride intracellular channel protein	CLIC1	0.965553	4.35639	0.00433562	Up	NA	NA	NA	Lung specific
I2CWU4-T184	I2CWU4	T	184			0.988351	4.35683	0.00454388	Up	NA	NA	NA	Lung specific
A0A1D5Q1I4-S79	A0A1D5Q1I4	S	79			1	4.36295	0.0385244	Up	NA	NA	NA	Lung specific
F6TYT5-S203	F6TYT5	S	203		GORASP1	0.999676	4.37454	0.0370904	Up	NA	NA	NA	Lung specific
F6YCQ3-S612	F6YCQ3	S	612		GTF3C4	1	4.38052	0.00659782	Up	NA	NA	NA	Lung specific
A0A1D5RJI5-S2	A0A1D5RJI5	S	2		UGP2	1	4.50708	0.00557528	Up	NA	NA	NA	Lung specific
G7N1K0-S146	G7N1K0	S	146	ATP synthase subunit gamma	ATP5C1	0.999795	4.51438	0.00701457	Up	NA	NA	NA	Lung specific
A0A1D5QKZ7-S271	A0A1D5QKZ7	S	271		FAM13A	0.999999	4.54748	0.0124708	Up	NA	NA	NA	Lung specific
F7CF36-S2	F7CF36	S	2		AQP4	1	4.56235	0.0355992	Up	NA	NA	NA	Lung specific
G7MJR9-S330	G7MJR9	S	330		EGK_12103	1	4.5943	0.0265772	Up	NA	NA	NA	Lung specific
F6YGG7-S183	F6YGG7	S	183		SPAG9	0.923649	4.69289	0.0115296	Up	NA	NA	NA	Lung specific
A0A5F8A6D9-S542	A0A5F8A6D9	S	542		FAM129A	0.998779	4.71209	0.0278339	Up	NA	NA	NA	Lung specific
A0A5F7ZSH8-S326	A0A5F7ZSH8	S	326			0.999981	4.72277	0.0384711	Up	NA	NA	NA	Lung specific
F7FFE3-S13	F7FFE3	S	13		COPE	0.999861	4.79126	0.00266876	Up	NA	NA	NA	Lung specific
A0A5F8AJ32-S3850	A0A5F8AJ32	S	3850		MYCBP2	0.977803	4.8045	0.0122028	Up	NA	NA	NA	Lung specific
F7HCR3-S83	F7HCR3	S	83		HSD17B12	1	4.83567	0.000539035	Up	NA	NA	NA	Lung specific
A0A5F7ZBZ4-S489	A0A5F7ZBZ4	S	489		ERCC6	1	4.84787	0.0205715	Up	NA	NA	NA	Lung specific
A0A5F7ZZW8-S1543	A0A5F7ZZW8	S	1543		SHROOM3	0.971009	4.87963	0.0284181	Up	NA	NA	NA	Lung specific
F6ZL95-S87	F6ZL95	S	87	Peptidyl-prolyl cis-trans isomerase	TRIM5	1	4.95019	0.000303146	Up	NA	NA	NA	Lung specific
F6R8Y2-S85	F6R8Y2	S	85		TRA2B	0.979944	4.97397	0.0404102	Up	NA	NA	NA	Lung specific
A0A1D5RIX1-S1616	A0A1D5RIX1	S	1616			0.999082	4.98871	0.0471446	Up	NA	NA	NA	Lung specific
F6UMD0-S392	F6UMD0	S	392		IFIT5	0.999998	5.06382	0.0202758	Up	NA	NA	NA	Lung specific
A0A1D5R2S0-S151	A0A1D5R2S0	S	151		SRRM1	1	5.08705	0.00829004	Up	NA	NA	NA	Lung specific
A0A5F7ZBZ4-S492	A0A5F7ZBZ4	S	492		ERCC6	1	5.14368	0.0198626	Up	NA	NA	NA	Lung specific
A0A5F8AQA8-S835	A0A5F8AQA8	S	835		LRRK2	0.999526	5.16177	0.019751	Up	NA	NA	NA	Lung specific
A0A5F8AGA8-S237	A0A5F8AGA8	S	237		XRCC6	0.977272	5.21068	0.00485416	Up	NA	NA	NA	Lung specific
A0A1D5QM62-S133	A0A1D5QM62	S	133			0.996406	5.21103	0.00320084	Up	NA	NA	NA	Lung specific
F7F0Z0-S614	F7F0Z0	S	614		MAP1B	0.999999	5.29222	0.0245607	Up	NA	NA	NA	Lung specific
A0A1D5QAM6-T17	A0A1D5QAM6	T	17			0.99444	5.29755	0.0475987	Up	NA	NA	NA	Lung specific
I0FW10-S61	I0FW10	S	61		PEA15	1	5.32733	0.00424168	Up	NA	NA	NA	Lung specific
A0A1D5RIX1-S1600	A0A1D5RIX1	S	1600			0.999808	5.42713	0.0301102	Up	NA	NA	NA	Lung specific
F7B7L5-S1107	F7B7L5	S	1107		FMNL1	1	5.44156	0.046112	Up	NA	NA	NA	Lung specific
G7NLC4-S133	G7NLC4	S	133		RAD23A	0.954034	5.46835	0.0309968	Up	NA	NA	NA	Lung specific
A0A5F7ZDS9-S1528	A0A5F7ZDS9	S	1528		KIAA1429	0.965839	5.57952	0.00124791	Up	NA	NA	NA	Lung specific
F7HHI3-S618	F7HHI3	S	618		KIAA1804	0.999713	5.61599	0.0117019	Up	NA	NA	NA	Lung specific
H9EM77-S67	H9EM77	S	67		ENSA	1	5.68623	0.0278424	Up	NA	NA	NA	Lung specific
A0A1D5QI20-Y196	A0A1D5QI20	Y	196		KDM4B	0.997993	5.7032	0.0370563	Up	NA	NA	NA	Lung specific
F6W742-S541	F6W742	S	541		MCOLN1	0.819784	5.75257	0.029138	Up	NA	NA	NA	Lung specific
H9FUQ9-S32	H9FUQ9	S	32	Interferon-induced GTP-binding protein Mx1	MX1	0.996138	5.81915	0.00464166	Up	NA	NA	NA	Lung specific
F7EV70-S392	F7EV70	S	392		RIPK4	0.999756	5.8203	0.0427855	Up	NA	NA	NA	Lung specific
F6SGB4-S239	F6SGB4	S	239		KNG1	0.999587	5.87886	0.0189547	Up	NA	NA	NA	Lung specific
A0A1D5QH18-S974	A0A1D5QH18	S	974			0.967842	5.90537	0.0041694	Up	NA	NA	NA	Lung specific
F7DIG6-S1318	F7DIG6	S	1318		CDK5RAP2	0.999698	5.93224	0.00282102	Up	NA	NA	NA	Lung specific
A0A5F7ZLX9-S68	A0A5F7ZLX9	S	68		NEIL2	0.857772	5.97127	0.00494373	Up	NA	NA	NA	Lung specific
F7C3Q4-S97	F7C3Q4	S	97		KCNAB2	0.985988	6.02825	0.027237	Up	NA	NA	NA	Lung specific
A0A5F8ARG8-S296	A0A5F8ARG8	S	296		INPP5D	0.999987	6.08047	0.0362057	Up	NA	NA	NA	Lung specific
A0A1D5RIX1-S1601	A0A1D5RIX1	S	1601			0.999994	6.10989	0.0390241	Up	NA	NA	NA	Lung specific
A0A1D5QRX2-S938	A0A1D5QRX2	S	938			0.999935	6.30752	0.0266373	Up	NA	NA	NA	Lung specific
A0A1D5QII8-S479	A0A1D5QII8	S	479		MYO9B	0.988295	6.43733	0.00900889	Up	NA	NA	NA	Lung specific
A0A1D5QI20-S197	A0A1D5QI20	S	197		KDM4B	0.998001	6.66528	0.0225532	Up	NA	NA	NA	Lung specific
A0A1D5QK38-S301	A0A1D5QK38	S	301		RAF1	0.994041	6.72934	0.0123378	Up	NA	NA	NA	Lung specific
I0FW10-S43	I0FW10	S	43		PEA15	0.999939	6.74396	0.00135108	Up	NA	NA	NA	Lung specific
F7DXS3-S380	F7DXS3	S	380		GCOM1	0.996359	6.79365	0.0300496	Up	NA	NA	NA	Lung specific
F7EW22-S9	F7EW22	S	9		LOC710674	1	6.84641	0.00564843	Up	NA	NA	NA	Lung specific
F6YLW2-S240	F6YLW2	S	240		MAP3K2	0.99999	6.96607	0.00354876	Up	NA	NA	NA	Lung specific
F6TQ14-S50	F6TQ14	S	50		CA2	0.981013	7.11329	0.0110274	Up	NA	NA	NA	Lung specific
A1E2I5-S676	A1E2I5	S	676	Interferon-induced GTP-binding protein Mx2	MX2	0.996886	7.12152	0.0368395	Up	NA	NA	NA	Lung specific
F7HHM5-S304	F7HHM5	S	304		TMEM185B	1	7.3598	0.0398113	Up	NA	NA	NA	Lung specific
F6YRM9-S117	F6YRM9	S	117		SRSF5	0.842698	7.39238	0.0260288	Up	NA	NA	NA	Lung specific
G7MMA3-S909	G7MMA3	S	909		SND1	0.999995	7.41768	0.0274748	Up	NA	NA	NA	Lung specific
A0A5F8A4T1-T974	A0A5F8A4T1	T	974		DENND5A	0.999223	7.60133	0.00219036	Up	NA	NA	NA	Lung specific
A0A1D5RJK7-S50	A0A1D5RJK7	S	50		CASP6	1	7.66282	0.00221189	Up	NA	NA	NA	Lung specific
A0A1D5QNI6-S399	A0A1D5QNI6	S	399		MAD1L1	0.998304	7.6923	0.0404089	Up	NA	NA	NA	Lung specific
H9FTY1-S202	H9FTY1	S	202		IFIT1	1	7.71382	0.0231152	Up	NA	NA	NA	Lung specific
F7FQM7-S191	F7FQM7	S	191	Apolipoprotein A-I	APOA1	1	7.82544	0.0042126	Up	NA	NA	NA	Lung specific
F7H6Y7-S120	F7H6Y7	S	120		CRTC1	0.761915	7.9277	0.0180469	Up	NA	NA	NA	Lung specific
A0A1D5Q9M6-S564	A0A1D5Q9M6	S	564		SASH1	1	7.96986	0.00556613	Up	NA	NA	NA	Lung specific
F7HQ90-S495	F7HQ90	S	495		HMGCS1	0.993483	8.00336	0.000384416	Up	NA	NA	NA	Lung specific
A0A5F7ZWE8-S253	A0A5F7ZWE8	S	253		SH3GL1	0.965995	8.16237	0.000673689	Up	NA	NA	NA	Lung specific
F7D5M6-S431	F7D5M6	S	431		UBE2O	0.996731	8.19995	0.0346357	Up	NA	NA	NA	Lung specific
F6T213-S1388	F6T213	S	1388		TRIP12	1	8.2027	0.041275	Up	NA	NA	NA	Lung specific
A0A1D5QVV7-S191	A0A1D5QVV7	S	191		ERC1	1	8.22496	0.000538277	Up	NA	NA	NA	Lung specific
[truncated: 52 more rows]
