# Supplementary material for: Proteomic and phosphoproteomic profiling of COVID-19-associated lung and liver injury: a report based on rhesus macaques
Source: Signal Transduct Target Ther. 2022 Jan 28;7:27. doi: 10.1038/s41392-022-00882-7 (PMC8795284; doi:10.1038/s41392-022-00882-7)
Supplement: Supplementary file 17 — Table S16 [file 41392_2022_882_MOESM17_ESM.xlsx]

## Sheet: Sheet1
Term	Database	ID	Input number	Background number	GeneRatio	P-Value	Corrected P-Value	Fold change of phosphosite(s) in the protein(s)	Input	Hyperlink
Glycolysis / Gluconeogenesis	KEGG PATHWAY	mcc00010	5	56	0.0892857	0.000225957	0.0297534	Up	H9Z5A5|I2CWU4|H9EV43|I0FUG9|H9ZD06	http://www.genome.jp/kegg-bin/show_pathway?mcc00010/mcc:100424648%09red/mcc:714090%09red/mcc:707258%09red/mcc:706741%09red/mcc:574353%09red
Arrhythmogenic right ventricular cardiomyopathy (ARVC)	KEGG PATHWAY	mcc05412	4	53	0.0754717	0.00176913	0.106148	Up	F6TIK4|F6Z0X3|F6Y9B8|F7GNE4	http://www.genome.jp/kegg-bin/show_pathway?mcc05412/mcc:574265%09red/mcc:100429378%09red/mcc:704745%09red/mcc:574285%09red
Leukocyte transendothelial migration	KEGG PATHWAY	mcc04670	4	95	0.0421053	0.0126081	0.306719	Up	F6TIK4|F7GNE4|F6Z0X3|I0FJU1	http://www.genome.jp/kegg-bin/show_pathway?mcc04670/mcc:574265%09red/mcc:704745%09red/mcc:703780%09red/mcc:574285%09red
Carbon metabolism	KEGG PATHWAY	mcc01200	4	104	0.0384615	0.0168733	0.306719	Up	F6QDW4|H9Z5A5|I2CWU4|H9ZD06	http://www.genome.jp/kegg-bin/show_pathway?mcc01200/mcc:720828%09red/mcc:714090%09red/mcc:707258%09red/mcc:574353%09red
Biosynthesis of amino acids	KEGG PATHWAY	mcc01230	3	61	0.0491803	0.0204327	0.306719	Up	F6QDW4|I2CWU4|H9ZD06	http://www.genome.jp/kegg-bin/show_pathway?mcc01230/mcc:720828%09red/mcc:714090%09red/mcc:574353%09red
Ubiquitin mediated proteolysis	KEGG PATHWAY	mcc04120	4	111	0.036036	0.0207474	0.306719	Up	F7D5M6|F7G3J3|Q15JD4|G7MMC6	http://www.genome.jp/kegg-bin/show_pathway?mcc04120/mcc:706384%09red/mcc:700379%09red/mcc:702056%09red/mcc:710529%09red
Spliceosome	KEGG PATHWAY	mcc03040	4	111	0.036036	0.0207474	0.306719	Up	Q5TM65|H9H310|F7HE23|H9G185	http://www.genome.jp/kegg-bin/show_pathway?mcc03040/mcc:574247%09red/mcc:700310%09red/mcc:713836%09red/mcc:697191%09red
Pentose phosphate pathway	KEGG PATHWAY	mcc00030	2	23	0.0869565	0.0214648	0.306719	Up	F6QDW4|H9EV43	http://www.genome.jp/kegg-bin/show_pathway?mcc00030/mcc:720828%09red/mcc:100424648%09red
Hypertrophic cardiomyopathy (HCM)	KEGG PATHWAY	mcc05410	3	64	0.046875	0.0230399	0.306719	Up	A0A1D5QWE9|F6TIK4|F6Z0X3	http://www.genome.jp/kegg-bin/show_pathway?mcc05410/mcc:704745%09red/mcc:574285%09red/mcc:699806%09red
Fc gamma R-mediated phagocytosis	KEGG PATHWAY	mcc04666	4	75	0.0533333	0.00390676	0.252425	Down	F6RIS3|F7H8A7|H9EMT3|F7E520	http://www.genome.jp/kegg-bin/show_pathway?mcc04666/mcc:718412%09red/mcc:716082%09red/mcc:100428619%09red/mcc:715723%09red
Adherens junction	KEGG PATHWAY	mcc04520	3	53	0.0566038	0.010644	0.319321	Down	G7NCL1|F6QHH2|F7E520	http://www.genome.jp/kegg-bin/show_pathway?mcc04520/mcc:716082%09red/mcc:704212%09red/mcc:710072%09red
MicroRNAs in cancer	KEGG PATHWAY	mcc05206	4	105	0.0380952	0.0120244	0.324659	Down	F6Z9H7|F7FZR9|H9EMT3|G7N1N6	http://www.genome.jp/kegg-bin/show_pathway?mcc05206/mcc:718412%09red/mcc:705289%09red/mcc:712829%09red/mcc:696676%09red
ErbB signaling pathway	KEGG PATHWAY	mcc04012	3	69	0.0434783	0.0208642	0.335407	Down	F7AU70|F6Z9H7|H9EMT3	http://www.genome.jp/kegg-bin/show_pathway?mcc04012/mcc:718412%09red/mcc:696676%09red/mcc:717037%09red
Basal transcription factors	KEGG PATHWAY	mcc03022	2	34	0.0588235	0.0345876	0.335407	Down	F6T3U2|F6XZK0	http://www.genome.jp/kegg-bin/show_pathway?mcc03022/mcc:574347%09red/mcc:699871%09red
