# Supplementary material for: Proteomic and phosphoproteomic profiling of COVID-19-associated lung and liver injury: a report based on rhesus macaques
Source: Signal Transduct Target Ther. 2022 Jan 28;7:27. doi: 10.1038/s41392-022-00882-7 (PMC8795284; doi:10.1038/s41392-022-00882-7)
Supplement: Supplementary file 18 — Table S17 [file 41392_2022_882_MOESM18_ESM.xlsx]

## Sheet: Sheet1
Term	Database	ID	Input number	Background number	GeneRatio	P-Value	Corrected P-Value	Fold change of phosphosite(s) in the protein(s)	Input	Hyperlink
Metabolic pathways	KEGG PATHWAY	mcc01100	27	1075	0.0251163	4.34139e-05	0.0162802	Up	H9ES33|F7ACZ9|A0A1D5QS97|E0V8I5|G7MXU9|F6SIV5|F7FTD2|H9ESN2|H9Z0H8|G7MHB6|F6TQ14|H9Z5Y2|F6XVN0|F6Y3V7|I2CWU4|F6ULL5|F6TQR0|F7CZP8|H9Z5A5|G7N2W9|F7HA37|F7H1F5|H9Z4K5|H9Z0R8|H9Z7V8|G7MKG3|G7NGR4	http://www.genome.jp/kegg-bin/show_pathway?mcc01100/mcc:705197%09red/mcc:700681%09red/mcc:701855%09red/mcc:574263%09red/mcc:714870%09red/mcc:718026%09red/mcc:716168%09red/mcc:700494%09red/mcc:714966%09red/mcc:710410%09red/mcc:706152%09red/mcc:693461%09red/mcc:718928%09red/mcc:700519%09red/mcc:716970%09red/mcc:697722%09red/mcc:574353%09red/mcc:695178%09red/mcc:712784%09red/mcc:693805%09red/mcc:708…
Arginine biosynthesis	KEGG PATHWAY	mcc00220	3	14	0.214286	0.000756274	0.10652	Up	F6ULL5|H9Z7V8|H9ESN2	http://www.genome.jp/kegg-bin/show_pathway?mcc00220/mcc:693461%09red/mcc:716168%09red/mcc:710410%09red
Spliceosome	KEGG PATHWAY	mcc03040	6	111	0.0540541	0.00169232	0.10652	Up	F6RZR0|H9Z0C1|H9H310|H9FYE8|F7HTB8|H9G185	http://www.genome.jp/kegg-bin/show_pathway?mcc03040/mcc:574247%09red/mcc:713310%09red/mcc:697191%09red/mcc:696054%09red/mcc:715183%09red/mcc:703269%09red
Proximal tubule bicarbonate reclamation	KEGG PATHWAY	mcc04964	3	20	0.15	0.0018783	0.10652	Up	H9Z7V8|F7HE86|F6TQ14	http://www.genome.jp/kegg-bin/show_pathway?mcc04964/mcc:693461%09red/mcc:710368%09red/mcc:574263%09red
Biosynthesis of unsaturated fatty acids	KEGG PATHWAY	mcc01040	3	21	0.142857	0.00212973	0.10652	Up	G7NGR4|H9Z0H8|G7MXU9	http://www.genome.jp/kegg-bin/show_pathway?mcc01040/mcc:718928%09red/mcc:709590%09red/mcc:705197%09red
Glycolysis / Gluconeogenesis	KEGG PATHWAY	mcc00010	4	56	0.0714286	0.00401755	0.107613	Up	H9Z5A5|I2CWU4|H9Z5Y2|F6Y3V7	http://www.genome.jp/kegg-bin/show_pathway?mcc00010/mcc:100424103%09red/mcc:700494%09red/mcc:707258%09red/mcc:574353%09red
Metabolism of xenobiotics by cytochrome P450	KEGG PATHWAY	mcc00980	4	56	0.0714286	0.00401755	0.107613	Up	F6XTA5|Q6GUQ5|H9Z5A5|F6Y3V7	http://www.genome.jp/kegg-bin/show_pathway?mcc00980/mcc:678691%09red/mcc:100424103%09red/mcc:707258%09red/mcc:700180%09red
Alanine, aspartate and glutamate metabolism	KEGG PATHWAY	mcc00250	3	30	0.1	0.00534792	0.111487	Up	H9Z7V8|H9ESN2|G7MHB6	http://www.genome.jp/kegg-bin/show_pathway?mcc00250/mcc:714870%09red/mcc:693461%09red/mcc:716168%09red
Glycine, serine and threonine metabolism	KEGG PATHWAY	mcc00260	3	30	0.1	0.00534792	0.111487	Up	F7CZP8|H9Z5Y2|F6SIV5	http://www.genome.jp/kegg-bin/show_pathway?mcc00260/mcc:700494%09red/mcc:697722%09red/mcc:693805%09red
Biosynthesis of amino acids	KEGG PATHWAY	mcc01230	4	61	0.0655738	0.00535137	0.111487	Up	F6ULL5|I2CWU4|H9ESN2|F7ACZ9	http://www.genome.jp/kegg-bin/show_pathway?mcc01230/mcc:716168%09red/mcc:710410%09red/mcc:700519%09red/mcc:574353%09red
Chemical carcinogenesis	KEGG PATHWAY	mcc05204	4	62	0.0645161	0.0056496	0.111505	Up	F6XTA5|H9Z5A5|E0V8I5|F6Y3V7	http://www.genome.jp/kegg-bin/show_pathway?mcc05204/mcc:100424103%09red/mcc:707258%09red/mcc:701855%09red/mcc:700180%09red
Carbon metabolism	KEGG PATHWAY	mcc01200	5	104	0.0480769	0.00658524	0.123473	Up	H9Z7V8|H9Z5A5|I2CWU4|H9Z5Y2|G7NGR4	http://www.genome.jp/kegg-bin/show_pathway?mcc01200/mcc:693461%09red/mcc:705197%09red/mcc:700494%09red/mcc:707258%09red/mcc:574353%09red
Cysteine and methionine metabolism	KEGG PATHWAY	mcc00270	3	38	0.0789474	0.00981306	0.159996	Up	H9Z4K5|F7ACZ9|H9ES33	http://www.genome.jp/kegg-bin/show_pathway?mcc00270/mcc:700681%09red/mcc:700519%09red/mcc:708183%09red
Nitrogen metabolism	KEGG PATHWAY	mcc00910	2	13	0.153846	0.0111501	0.161309	Up	H9Z7V8|F6TQ14	http://www.genome.jp/kegg-bin/show_pathway?mcc00910/mcc:693461%09red/mcc:574263%09red
Fatty acid degradation	KEGG PATHWAY	mcc00071	3	40	0.075	0.0111841	0.161309	Up	H9Z5A5|F6Y3V7|G7NGR4	http://www.genome.jp/kegg-bin/show_pathway?mcc00071/mcc:100424103%09red/mcc:705197%09red/mcc:707258%09red
Legionellosis	KEGG PATHWAY	mcc05134	3	45	0.0666667	0.0150741	0.18641	Up	F7DJM1|A0A1D5RJ54|H9FTU5	http://www.genome.jp/kegg-bin/show_pathway?mcc05134/mcc:698024%09red/mcc:709825%09red/mcc:713856%09red
Retinol metabolism	KEGG PATHWAY	mcc00830	3	45	0.0666667	0.0150741	0.18641	Up	H9Z5A5|E0V8I5|F6Y3V7	http://www.genome.jp/kegg-bin/show_pathway?mcc00830/mcc:100424103%09red/mcc:707258%09red/mcc:701855%09red
Pentose and glucuronate interconversions	KEGG PATHWAY	mcc00040	2	16	0.125	0.015907	0.18641	Up	F6XVN0|H9Z0R8	http://www.genome.jp/kegg-bin/show_pathway?mcc00040/mcc:712784%09red/mcc:695178%09red
Fatty acid metabolism	KEGG PATHWAY	mcc01212	3	50	0.06	0.0196365	0.204547	Up	G7NGR4|H9Z0H8|G7MXU9	http://www.genome.jp/kegg-bin/show_pathway?mcc01212/mcc:718928%09red/mcc:709590%09red/mcc:705197%09red
Bile secretion	KEGG PATHWAY	mcc04976	3	50	0.06	0.0196365	0.204547	Up	F7HE86|F6XTA5|F6TQ14	http://www.genome.jp/kegg-bin/show_pathway?mcc04976/mcc:710368%09red/mcc:700180%09red/mcc:574263%09red
Leukocyte transendothelial migration	KEGG PATHWAY	mcc04670	4	95	0.0421053	0.0224841	0.213567	Up	F6WSS8|F6QHH2|F6Z0X3|F7GNE4	http://www.genome.jp/kegg-bin/show_pathway?mcc04670/mcc:574265%09red/mcc:704212%09red/mcc:719824%09red/mcc:704745%09red
Arrhythmogenic right ventricular cardiomyopathy (ARVC)	KEGG PATHWAY	mcc05412	3	53	0.0566038	0.0227003	0.213567	Up	F6Z0X3|F6Y9B8|F7GNE4	http://www.genome.jp/kegg-bin/show_pathway?mcc05412/mcc:574265%09red/mcc:100429378%09red/mcc:704745%09red
Drug metabolism - cytochrome P450	KEGG PATHWAY	mcc00982	3	53	0.0566038	0.0227003	0.213567	Up	Q6GUQ5|H9Z5A5|F6Y3V7	http://www.genome.jp/kegg-bin/show_pathway?mcc00982/mcc:678691%09red/mcc:100424103%09red/mcc:707258%09red
Fatty acid elongation	KEGG PATHWAY	mcc00062	2	21	0.0952381	0.025395	0.226741	Up	H9Z0H8|G7MXU9	http://www.genome.jp/kegg-bin/show_pathway?mcc00062/mcc:718928%09red/mcc:709590%09red
Bacterial invasion of epithelial cells	KEGG PATHWAY	mcc05100	3	60	0.05	0.0308019	0.256683	Up	F7ELX5|F7GNE4|A0A1D5Q7U6	http://www.genome.jp/kegg-bin/show_pathway?mcc05100/mcc:574265%09red/mcc:714044%09red/mcc:705221%09red
Propanoate metabolism	KEGG PATHWAY	mcc00640	2	24	0.0833333	0.0319434	0.260408	Up	H9Z5Y2|G7NGR4	http://www.genome.jp/kegg-bin/show_pathway?mcc00640/mcc:705197%09red/mcc:700494%09red
Mitophagy - animal	KEGG PATHWAY	mcc04137	3	64	0.046875	0.0360263	0.280383	Up	H9EPG6|H9EVM1|A0A1D5RJ54	http://www.genome.jp/kegg-bin/show_pathway?mcc04137/mcc:641440%09red/mcc:718939%09red/mcc:709825%09red
Ubiquitin mediated proteolysis	KEGG PATHWAY	mcc04120	4	111	0.036036	0.036236	0.280383	Up	F6Z6D4|F7D5M6|F7G3J3|Q15JD4	http://www.genome.jp/kegg-bin/show_pathway?mcc04120/mcc:706384%09red/mcc:700379%09red/mcc:712206%09red/mcc:710529%09red
RNA degradation	KEGG PATHWAY	mcc03018	3	67	0.0447761	0.0402247	0.299834	Up	F7CTF5|H9FVZ0|H9FTU5	http://www.genome.jp/kegg-bin/show_pathway?mcc03018/mcc:698024%09red/mcc:707368%09red/mcc:705203%09red
Starch and sucrose metabolism	KEGG PATHWAY	mcc00500	2	28	0.0714286	0.0415769	0.299834	Up	H9Z0R8|F7FTD2	http://www.genome.jp/kegg-bin/show_pathway?mcc00500/mcc:695178%09red/mcc:706152%09red
Tyrosine metabolism	KEGG PATHWAY	mcc00350	2	28	0.0714286	0.0415769	0.299834	Up	H9Z5A5|F6Y3V7	http://www.genome.jp/kegg-bin/show_pathway?mcc00350/mcc:100424103%09red/mcc:707258%09red
RNA transport	KEGG PATHWAY	mcc03013	4	119	0.0336134	0.0445903	0.315498	Up	F7HTB8|G7MZ42|F6V6M4|G7NI51	http://www.genome.jp/kegg-bin/show_pathway?mcc03013/mcc:711734%09red/mcc:713310%09red/mcc:703628%09red/mcc:706269%09red
Basal transcription factors	KEGG PATHWAY	mcc03022	3	34	0.0882353	0.00105098	0.120863	Down	F6T3U2|H9ERZ5|F6XZK0	http://www.genome.jp/kegg-bin/show_pathway?mcc03022/mcc:574347%09red/mcc:701668%09red/mcc:699871%09red
Spliceosome	KEGG PATHWAY	mcc03040	4	111	0.036036	0.00353247	0.135412	Down	Q5TM65|H9G1L4|G7N8K3|F7HTB8	http://www.genome.jp/kegg-bin/show_pathway?mcc03040/mcc:697773%09red/mcc:713836%09red/mcc:713310%09red/mcc:721873%09red
RNA transport	KEGG PATHWAY	mcc03013	3	119	0.0252101	0.0287897	0.163569	Down	G7MXN2|F7FDD1|F7HTB8	http://www.genome.jp/kegg-bin/show_pathway?mcc03013/mcc:100424761%09red/mcc:700296%09red/mcc:713310%09red
Longevity regulating pathway - multiple species	KEGG PATHWAY	mcc04213	2	48	0.0416667	0.0302588	0.163569	Down	F6PLF0|F7FDD1	http://www.genome.jp/kegg-bin/show_pathway?mcc04213/mcc:100424761%09red/mcc:717406%09red
Riboflavin metabolism	KEGG PATHWAY	mcc00740	1	5	0.2	0.0322362	0.163569	Down	F7GPN9	http://www.genome.jp/kegg-bin/show_pathway?mcc00740/mcc:710140%09red
Peroxisome	KEGG PATHWAY	mcc04146	2	61	0.0327869	0.0461223	0.163569	Down	F6PLF0|F7FS99	http://www.genome.jp/kegg-bin/show_pathway?mcc04146/mcc:717406%09red/mcc:722675%09red
