# Supplementary material for: Proteomic and phosphoproteomic profiling of COVID-19-associated lung and liver injury: a report based on rhesus macaques
Source: Signal Transduct Target Ther. 2022 Jan 28;7:27. doi: 10.1038/s41392-022-00882-7 (PMC8795284; doi:10.1038/s41392-022-00882-7)
Supplement: Supplementary file 19 — Table S18 [file 41392_2022_882_MOESM19_ESM.xlsx]

## Sheet: Sheet1
Name	Predicted kinase activity in the infected lung	Size	ES	NES	NOM p-val	FDR q-val	FWER p-val	Rank at max	Leading edge
EIF2AK2	Activate	55	0.577241	2.01408	0	0.00364916	0.003	1784	tags=42%, list=14%, signal=49%
AURORAA	Activate	128	0.479164	1.91648	0	0.00892114	0.014	1382	tags=30%, list=11%, signal=33%
PKBGAMMA	Activate	34	0.57925	1.83238	0	0.0204499	0.048	3349	tags=56%, list=27%, signal=76%
MAP2K2	Activate	30	0.59391	1.8204	0	0.0181807	0.057	3448	tags=67%, list=28%, signal=92%
AMPKA1	Activate	31	0.541935	1.6651	0.00811688	0.0726003	0.252	3581	tags=55%, list=29%, signal=77%
NEK2	Activate	173	0.40213	1.65181	0	0.0703435	0.288	1999	tags=27%, list=16%, signal=31%
1433ZETA	Activate	30	0.541609	1.63932	0.00996678	0.0684834	0.319	3514	tags=50%, list=28%, signal=70%
IKKBETA	Activate	147	0.401505	1.60664	0	0.0803334	0.406	1884	tags=29%, list=15%, signal=33%
MAP2K1	Activate	66	0.444057	1.57731	0.00771605	0.0992698	0.522	3198	tags=45%, list=26%, signal=61%
CDK1	Activate	500	0.343458	1.5737	0	0.0915888	0.532	1834	tags=21%, list=15%, signal=24%
1433GAMMA	Activate	18	0.571674	1.56547	0.0208333	0.0883873	0.551	3514	tags=56%, list=28%, signal=77%
CLK2	Activate	22	0.529625	1.52622	0.0330578	0.11531	0.664	2643	tags=50%, list=21%, signal=63%
MAPK13	Activate	75	0.417443	1.52452	0.015674	0.108511	0.669	3469	tags=44%, list=28%, signal=61%
AMPKA2	Activate	81	0.411064	1.52202	0.0134731	0.1024	0.672	3971	tags=53%, list=32%, signal=78%
PKCIOTA	Activate	82	0.391062	1.46185	0.027439	0.160529	0.851	2689	tags=32%, list=22%, signal=40%
CDK2	Activate	122	0.361815	1.44378	0.0157143	0.162587	0.885	2905	tags=35%, list=23%, signal=46%
MAPK10	Activate	58	0.408406	1.43415	0.0312966	0.165946	0.902	2184	tags=29%, list=18%, signal=35%
CK2A2	Activate	108	0.362588	1.42471	0.0179104	0.169719	0.927	3410	tags=43%, list=27%, signal=58%
MRCKA	Inhibited	64	-0.402682	-1.54758	0.00283286	0.135616	0.439	1820	tags=28%, list=15%, signal=33%
