# Supplementary material for: Proteomic and phosphoproteomic profiling of COVID-19-associated lung and liver injury: a report based on rhesus macaques
Source: Signal Transduct Target Ther. 2022 Jan 28;7:27. doi: 10.1038/s41392-022-00882-7 (PMC8795284; doi:10.1038/s41392-022-00882-7)
Supplement: Supplementary file 20 — Table S19 [file 41392_2022_882_MOESM20_ESM.xlsx]

## Sheet: Sheet1
Name	Predicted kinase activity in the infected liver	Size	ES	NES	NOM p-val	FDR q-val	FWER p-val	Rank at max	Leading edge
CLK1	Activate	153	0.482041	2.0008	0	0.00097	0.001	942	tags=30%, list=12%, signal=33%
AMPKA1	Activate	30	0.598578	1.88773	0	0.006635	0.013	2090	tags=63%, list=26%, signal=85%
PKG1CGKI	Activate	73	0.463594	1.71931	0.002774	0.058646	0.164	2420	tags=48%, list=30%, signal=68%
MAK	Activate	15	0.643462	1.66587	0.008375	0.083422	0.277	1965	tags=60%, list=24%, signal=79%
CAMKIALPHA	Activate	21	0.550949	1.62306	0.012841	0.097108	0.377	1731	tags=43%, list=21%, signal=54%
PKCDELTA	Activate	67	0.433416	1.58279	0.005495	0.117857	0.502	2675	tags=57%, list=33%, signal=84%
AMPKA2	Activate	76	0.422267	1.58235	0.006878	0.101947	0.503	2325	tags=49%, list=29%, signal=68%
PKCBETA	Activate	411	0.347634	1.57717	0	0.092907	0.52	1857	tags=31%, list=23%, signal=39%
HIPK1	Activate	16	0.5686	1.53717	0.0368	0.116769	0.639	1415	tags=50%, list=17%, signal=60%
PKCALPHA	Activate	194	0.343212	1.45854	0.008413	0.190262	0.884	1965	tags=35%, list=24%, signal=44%
PKCGAMMA	Activate	77	0.37985	1.43991	0.021248	0.184575	0.907	2250	tags=44%, list=28%, signal=60%
MAPK8	Inhibited	143	-0.433333	-2.0877	0	0.00178571	0.002	1752	tags=39%, list=22%, signal=49%
CK1DELTA	Inhibited	104	-0.416317	-1.94474	0	0.00443635	0.01	1902	tags=38%, list=23%, signal=50%
MAPK9	Inhibited	72	-0.344856	-1.4826	0.0153846	0.170359	0.533	1683	tags=32%, list=21%, signal=40%
