# Supplementary material for: Proteomic and phosphoproteomic profiling of COVID-19-associated lung and liver injury: a report based on rhesus macaques
Source: Signal Transduct Target Ther. 2022 Jan 28;7:27. doi: 10.1038/s41392-022-00882-7 (PMC8795284; doi:10.1038/s41392-022-00882-7)
Supplement: Supplementary file 21 — Table S20 [file 41392_2022_882_MOESM21_ESM.xlsx]

## Sheet: notes
Drugbank version 2021-01-03
Filtered by	FDA	approved
	Actions	inhibitor

## Sheet: Lung_filtered
Raw data			Human kinase						Drugbank
Name	Predicted kinase activity in the infected lung	NES	Kinase	Kinase Name	Group	Family	Human UniprotID	Human kinase	Target	Kinase	DrugID	Type	Drug name	FDA	Actions
EIF2AK2	Activate	2.01408	PKR	Interferon-induced	Other	PEK	P19525	PKR	P19525	PKR	DB12010	small molecule	Fostamatinib	approved,investigational	inhibitor
AURORAA	Activate	1.91648	AurA	Aurora kinase A	Other	Aur	O14965	AurA	O14965	AurA	DB12010	small molecule	Fostamatinib	approved,investigational	inhibitor
PKBGAMMA	Activate	1.83238	AKT3	RAC-gamma serine/threonine-protein kinase	AGC	Akt	Q9Y243	AKT3
MAP2K2	Activate	1.8204	MAP2K2	Dual specificity mitogen-activated protein kinase kinase 2	STE	STE7	P36507	MAP2K2	P36507	MAP2K2	DB06616	small molecule	Bosutinib	approved	inhibitor
									P36507	MAP2K2	DB11689	small molecule	Selumetinib	approved,investigational	inhibitor
									P36507	MAP2K2	DB11967	small molecule	Binimetinib	approved,investigational	inhibitor
									P36507	MAP2K2	DB12010	small molecule	Fostamatinib	approved,investigational	inhibitor
AMPKA1	Activate	1.6651	AMPKα1	5'-AMP-activated protein kinase catalytic subunit alpha-1	CAMK	CAMKL	Q13131	AMPKα1	Q13131	AMPKα1	DB12010	small molecule	Fostamatinib	approved,investigational	inhibitor
NEK2	Activate	1.65181	NEK2	Serine/threonine-protein kinase Nek2	Other	NEK	P51955	NEK2	P51955	NEK2	DB12010	small molecule	Fostamatinib	approved,investigational	inhibitor
1433ZETA	Activate	1.63932	#N/A	#N/A	#N/A	#N/A	#N/A	#N/A
IKKBETA	Activate	1.60664	IKKβ	Inhibitor of nuclear factor kappa-B kinase subunit beta	Other	IKK	O14920	IKKβ	O14920	IKKβ	DB00244	small molecule	Mesalazine	approved	inhibitor
									O14920	IKKβ	DB00795	small molecule	Sulfasalazine	approved	inhibitor
									O14920	IKKβ	DB00995	small molecule	Auranofin	approved,investigational	inhibitor
									O14920	IKKβ	DB06151	small molecule	Acetylcysteine	approved,investigational	inhibitor
									O14920	IKKβ	DB12010	small molecule	Fostamatinib	approved,investigational	inhibitor
MAP2K1	Activate	1.57731	MAP2K1	Dual specificity mitogen-activated protein kinase kinase 1	STE	STE7	Q02750	MAP2K1	Q02750	MAP2K1	DB05239	small molecule	Cobimetinib	approved,investigational	inhibitor
									Q02750	MAP2K1	DB06616	small molecule	Bosutinib	approved	inhibitor
									Q02750	MAP2K1	DB11689	small molecule	Selumetinib	approved,investigational	inhibitor
CDK1	Activate	1.5737	CDC2	Cyclin-dependent kinase 1	CMGC	CDK	P06493	CDC2	P06493	CDC2	DB12010	small molecule	Fostamatinib	approved,investigational	inhibitor
1433GAMMA	Activate	1.56547	#N/A	#N/A	#N/A	#N/A	#N/A	#N/A
CLK2	Activate	1.52622	CLK2	Dual specificity protein kinase CLK2	CMGC	CLK	P49760	CLK2	P49760	CLK2	DB12010	small molecule	Fostamatinib	approved,investigational	inhibitor
MAPK13	Activate	1.52452	p38δ	Mitogen-activated protein kinase 13	CMGC	MAPK	O15264	p38δ	O15264	p38δ	DB01017	small molecule	Minocycline	approved,investigational	inhibitor
									O15264	p38δ	DB12010	small molecule	Fostamatinib	approved,investigational	inhibitor
AMPKA2	Activate	1.52202	AMPKα2	5'-AMP-activated protein kinase catalytic subunit alpha-2	CAMK	CAMKL	P54646	AMPKα2	P54646	AMPKα2	DB12010	small molecule	Fostamatinib	approved,investigational	inhibitor
PKCIOTA	Activate	1.46185	PKCi	Protein kinase C iota type	AGC	PKC	P41743	PKCi	P41743	PKCi	DB00675	small molecule	Tamoxifen	approved	inhibitor
									P41743	PKCi	DB12010	small molecule	Fostamatinib	approved,investigational	inhibitor
CDK2	Activate	1.44378	CDK2	Cyclin-dependent kinase 2	CMGC	CDK	P24941	CDK2	P24941	CDK2	DB06616	small molecule	Bosutinib	approved	inhibitor
MAPK10	Activate	1.43415	JNK3	Mitogen-activated protein kinase 10	CMGC	MAPK	P53779	JNK3	P53779	JNK3	DB01017	small molecule	Minocycline	approved,investigational	inhibitor
									P53779	JNK3	DB12010	small molecule	Fostamatinib	approved,investigational	inhibitor
CK2A2	Activate	1.42471	CK2α2	Casein kinase II subunit alpha'	CMGC	CK2	P19784	CK2α2	P19784	CK2α2	DB12010	small molecule	Fostamatinib	approved,investigational	inhibitor
MRCKA	Inhibited	-1.54758	MRCKα	Serine/threonine-protein kinase MRCK alpha	AGC	DMPK	Q5VT25	MRCKα

## Sheet: Liver_filtered
Raw data			Human kinase						Drugbank
Name	Predicted kinase activity in the infected liver	NES	Kinase	Kinase Name	Group	Family	Human UniprotID	Human kinase	Target	Kinase	DrugID	Type	Drug name	FDA	Actions
CLK1	Activate	2.0008	CLK1	Dual specificity protein kinase CLK1	CMGC	CLK	P49759	CLK1	P49759	CLK1	DB12010	small molecule	Fostamatinib	approved,investigational	inhibitor
AMPKA1	Activate	1.88773	AMPKα1	5'-AMP-activated protein kinase catalytic subunit alpha-1	CAMK	CAMKL	Q13131	AMPKα1	Q13131	AMPKα1	DB12010	small molecule	Fostamatinib	approved,investigational	inhibitor
PKG1CGKI	Activate	1.71931	PKG1	cGMP-dependent protein kinase	AGC	PKG	Q13976	PKG1
MAK	Activate	1.66587	MAK	Serine/threonine-protein kinase MAK	CMGC	RCK	P20794	MAK
CAMKIALPHA	Activate	1.62306	CAMK1α	Calcium/calmodulin-dependent protein kinase type 1	CAMK	CAMK1	Q14012	CAMK1α	Q14012	CAMK1α	DB12010	small molecule	Fostamatinib	approved,investigational	inhibitor
PKCDELTA	Activate	1.58279	PKCδ	Protein kinase C delta type	AGC	PKC	Q05655	PKCδ	Q05655	PKCδ	DB00675	small molecule	Tamoxifen	approved	inhibitor
									Q05655	PKCδ	DB12010	small molecule	Fostamatinib	approved,investigational	inhibitor
AMPKA2	Activate	1.58235	AMPKα2	5'-AMP-activated protein kinase catalytic subunit alpha-2	CAMK	CAMKL	P54646	AMPKα2	P54646	AMPKα2	DB12010	small molecule	Fostamatinib	approved,investigational	inhibitor
PKCBETA	Activate	1.57717	PKCβ	Protein kinase C beta type	AGC	PKC	P05771	PKCβ	P05771	PKCβ	DB00675	small molecule	Tamoxifen	approved	inhibitor
HIPK1	Activate	1.53717	HIPK1	Homeodomain-interacting protein kinase 1	CMGC	DYRK	Q86Z02	HIPK1
PKCALPHA	Activate	1.45854	PKCα	Protein kinase C alpha type	AGC	PKC	P17252	PKCα	P17252	PKCα	DB00675	small molecule	Tamoxifen	approved	inhibitor
PKCGAMMA	Activate	1.43991	PKCγ	Protein kinase C gamma type	AGC	PKC	P05129	PKCγ	P05129	PKCγ	DB00675	small molecule	Tamoxifen	approved	inhibitor
									P05129	PKCγ	DB12010	small molecule	Fostamatinib	approved,investigational	inhibitor
MAPK8	Inhibited	-2.0877	JNK1	Mitogen-activated protein kinase 8	CMGC	MAPK	P45983	JNK1	P45983	JNK1	DB01017	small molecule	Minocycline	approved,investigational	inhibitor
CK1DELTA	Inhibited	-1.94474	CK1δ	Casein kinase I isoform delta	CK1	CK1	P48730	CK1δ
MAPK9	Inhibited	-1.4826	JNK2	Mitogen-activated protein kinase 9	CMGC	MAPK	P45984	JNK2	P45984	JNK2	DB01017	small molecule	Minocycline	approved,investigational	inhibitor
									P45984	JNK2	DB12010	small molecule	Fostamatinib	approved,investigational	inhibitor

## Sheet: Lung kinase all drugs
Target	DrugID	Type	Drug name	FDA	Actions
O14920	DB00244	small molecule	Mesalazine	approved	inhibitor
O14920	DB00795	small molecule	Sulfasalazine	approved	inhibitor
O14920	DB00945	small molecule	Acetylsalicylic acid	approved,vet_approved
O14920	DB00995	small molecule	Auranofin	approved,investigational	inhibitor
O14920	DB01169	small molecule	Arsenic trioxide	approved,investigational	inducer
O14920	DB05183	small molecule	MLN0415	investigational
O14920	DB06151	small molecule	Acetylcysteine	approved,investigational	inhibitor
O14920	DB06521	small molecule	Ertiprotafib	investigational
O14920	DB12010	small molecule	Fostamatinib	approved,investigational	inhibitor
O14965	DB02482	small molecule	Phosphonothreonine	experimental
O14965	DB05169	small molecule	AT9283	investigational
O14965	DB05198	small molecule	CYC116	investigational
O14965	DB05220	small molecule	Alisertib	investigational
O14965	DB06134	small molecule	SNS-314	investigational
O14965	DB06347	small molecule	Cenisertib	investigational
O14965	DB06486	small molecule	Enzastaurin	investigational
O14965	DB07186	small molecule	4-(4-METHYLPIPERAZIN-1-YL)-N-[5-(2-THIENYLACETYL)-1,5-DIHYDROPYRROLO[3,4-C]PYRAZOL-3-YL]BENZAMIDE	experimental
O14965	DB07266	small molecule	AKI-001	experimental
O14965	DB07360	small molecule	1-{5-[2-(thieno[3,2-d]pyrimidin-4-ylamino)ethyl]-1,3-thiazol-2-yl}-3-[3-(trifluoromethyl)phenyl]urea	experimental
O14965	DB07362	small molecule	1-(5-{2-[(1-methyl-1H-pyrazolo[4,3-d]pyrimidin-7-yl)amino]ethyl}-1,3-thiazol-2-yl)-3-[3-(trifluoromethyl)phenyl]urea	experimental
O14965	DB07545	small molecule	N-{3-[(4-{[3-(TRIFLUOROMETHYL)PHENYL]AMINO}PYRIMIDIN-2-YL)AMINO]PHENYL}CYCLOPROPANECARBOXAMIDE	experimental
O14965	DB07801	small molecule	N-butyl-3-{[6-(9H-purin-6-ylamino)hexanoyl]amino}benzamide	experimental
O14965	DB08065	small molecule	2-(1H-pyrazol-3-yl)-1H-benzimidazole	experimental
O14965	DB08066	small molecule	N-[3-(1H-BENZIMIDAZOL-2-YL)-1H-PYRAZOL-4-YL]BENZAMIDE	experimental
O14965	DB12010	small molecule	Fostamatinib	approved,investigational	inhibitor
O14965	DB13061	small molecule	MLN8054	investigational
O15264	DB01017	small molecule	Minocycline	approved,investigational	inhibitor
O15264	DB05157	small molecule	KC706	investigational
O15264	DB12010	small molecule	Fostamatinib	approved,investigational	inhibitor
P06493	DB02052	small molecule	Indirubin-3'-monoxime	experimental	binder
P06493	DB02116	small molecule	Olomoucine	experimental	binder
P06493	DB02950	small molecule	Hymenialdisine	experimental
P06493	DB03428	small molecule	SU9516	experimental	binder
P06493	DB03496	small molecule	Alvocidib	experimental,investigational
P06493	DB04014	small molecule	Alsterpaullone	experimental	inhibitor
P06493	DB06195	small molecule	Seliciclib	investigational
P06493	DB08142	small molecule	AT-7519	investigational
P06493	DB12010	small molecule	Fostamatinib	approved,investigational	inhibitor
P19525	DB12010	small molecule	Fostamatinib	approved,investigational	inhibitor
P19784	DB07546	small molecule	[1-(6-{6-[(1-methylethyl)amino]-1H-indazol-1-yl}pyrazin-2-yl)-1H-pyrrol-3-yl]acetic acid	experimental
P19784	DB12010	small molecule	Fostamatinib	approved,investigational	inhibitor
P24941	DB01888	small molecule	4-[5-(Trans-4-Aminocyclohexylamino)-3-Isopropylpyrazolo[1,5-a]Pyrimidin-7-Ylamino]-N,N-Dimethylbenzenesulfonamide	experimental
P24941	DB02010	small molecule	Staurosporine	experimental
P24941	DB02052	small molecule	Indirubin-3'-monoxime	experimental	inhibitor
P24941	DB02091	small molecule	4-(2,4-Dimethyl-Thiazol-5-Yl)-Pyrimidin-2-Ylamine	experimental
P24941	DB02116	small molecule	Olomoucine	experimental	inhibitor
P24941	DB02197	small molecule	4-[(4-Imidazo[1,2-a]Pyridin-3-Ylpyrimidin-2-Yl)Amino]Benzenesulfonamide	experimental
P24941	DB02297	small molecule	2-Amino-6-Chloropyrazine	experimental
P24941	DB02407	small molecule	6-O-Cyclohexylmethyl Guanine	experimental
P24941	DB02538	small molecule	N-[4-(2-Methylimidazo[1,2-a]Pyridin-3-Yl)-2-Pyrimidinyl]Acetamide	experimental
P24941	DB02603	small molecule	1-Amino-6-Cyclohex-3-Enylmethyloxypurine	experimental
P24941	DB02647	small molecule	N-(5-Cyclopropyl-1h-Pyrazol-3-Yl)Benzamide	experimental
P24941	DB02733	small molecule	Purvalanol	experimental
P24941	DB02833	small molecule	[4-(2-Amino-4-Methyl-Thiazol-5-Yl)-Pyrimidin-2-Yl]-(3-Nitro-Phenyl)-Amine	experimental
P24941	DB02898	small molecule	(5R)-5-{[(2-Amino-3H-purin-6-yl)oxy]methyl}-2-pyrrolidinone	experimental
P24941	DB02915	small molecule	4-(2,4-Dimethyl-1,3-thiazol-5-yl)-N-[4-(trifluoromethyl)phenyl]-2-pyrimidinamine	experimental
P24941	DB02950	small molecule	Hymenialdisine	experimental	inhibitor
P24941	DB02963	small molecule	(5-Chloropyrazolo[1,5-a]Pyrimidin-7-Yl)-(4-Methanesulfonylphenyl)Amine	experimental
P24941	DB02973	small molecule	4-(5-Bromo-2-Oxo-2h-Indol-3-Ylazo)-Benzenesulfonamide	experimental
P24941	DB03019	small molecule	4-(2,5-Dichloro-Thiophen-3-Yl)-Pyrimidin-2-Ylamine	experimental
P24941	DB03307	small molecule	4-[(6-Amino-4-Pyrimidinyl)Amino]Benzenesulfonamide	experimental
P24941	DB03365	small molecule	4-[3-Hydroxyanilino]-6,7-Dimethoxyquinazoline	experimental
P24941	DB03428	small molecule	SU9516	experimental	inhibitor
P24941	DB03490	small molecule	3-Pyridin-4-Yl-2,4-Dihydro-Indeno[1,2-.C.]Pyrazole	experimental
P24941	DB03496	small molecule	Alvocidib	experimental,investigational	inhibitor
P24941	DB03583	small molecule	(2E,3S)-3-hydroxy-5'-[(4-hydroxypiperidin-1-yl)sulfonyl]-3-methyl-1,3-dihydro-2,3'-biindol-2'(1'H)-one	experimental
P24941	DB03663	small molecule	1-[(2-Amino-6,9-Dihydro-1h-Purin-6-Yl)Oxy]-3-Methyl-2-Butanol	experimental
P24941	DB03737	small molecule	4-((3r,4s,5r)-4-Amino-3,5-Dihydroxy-Hex-1-Ynyl)-5-Fluoro-3-[1-(3-Methoxy-1h-Pyrrol-2-Yl)-Meth-(Z)-Ylidene]-1,3-Dihydro-Indol-2-One	experimental
P24941	DB03801	small molecule	Lysine Nz-Carboxylic Acid	experimental
P24941	DB04006	small molecule	[2-Amino-6-(2,6-Difluoro-Benzoyl)-Imidazo[1,2-a]Pyridin-3-Yl]-Phenyl-Methanone	experimental
P24941	DB04101	small molecule	N'-[4-(2,4-Dimethyl-1,3-thiazol-5-yl)-2-pyrimidinyl]-N-hydroxyimidoformamide	experimental
P24941	DB04186	small molecule	N'-(Pyrrolidino[2,1-B]Isoindolin-4-On-8-Yl)-N-(Pyridin-2-Yl)Urea	experimental
P24941	DB04288	small molecule	2-[Trans-(4-Aminocyclohexyl)Amino]-6-(Benzyl-Amino)-9-Cyclopentylpurine	experimental
P24941	DB04407	small molecule	4-[4-(4-Methyl-2-Methylamino-Thiazol-5-Yl)-Pyrimidin-2-Ylamino]-Phenol	experimental
P24941	DB04518	small molecule	3-[4-(2,4-Dimethyl-Thiazol-5-Yl)-Pyrimidin-2-Ylamino]-Phenol	experimental
P24941	DB04607	small molecule	PHENYLAMINOIMIDAZO(1,2-ALPHA)PYRIDINE	experimental
P24941	DB04662	small molecule	OLOMOUCINE II	experimental
P24941	DB04669	small molecule	TRIAZOLOPYRIMIDINE	experimental
P24941	DB06195	small molecule	Seliciclib	investigational
P24941	DB06616	small molecule	Bosutinib	approved	inhibitor
P24941	DB06844	small molecule	4-[(7-OXO-7H-THIAZOLO[5,4-E]INDOL-8-YLMETHYL)-AMINO]-N-PYRIDIN-2-YL-BENZENESULFONAMIDE	experimental
P24941	DB06888	small molecule	(13R,15S)-13-METHYL-16-OXA-8,9,12,22,24-PENTAAZAHEXACYCLO[15.6.2.16,9.1,12,15.0,2,7.0,21,25]HEPTACOSA-1(24),2,4,6,17(25),18,20-HEPTAENE-23,26-DIONE	experimental
P24941	DB06944	small molecule	N-(3-cyclopropyl-1H-pyrazol-5-yl)-2-(2-naphthyl)acetamide	experimental
P24941	DB06948	small molecule	2-ANILINO-6-CYCLOHEXYLMETHOXYPURINE	experimental
P24941	DB06976	small molecule	1-(5-OXO-2,3,5,9B-TETRAHYDRO-1H-PYRROLO[2,1-A]ISOINDOL-9-YL)-3-(5-PYRROLIDIN-2-YL-1H-PYRAZOL-3-YL)-UREA	experimental
P24941	DB06983	small molecule	(5-phenyl-7-(pyridin-3-ylmethylamino)pyrazolo[1,5-a]pyrimidin-3-yl)methanol	experimental
P24941	DB07024	small molecule	2-(3,4-DIHYDROXYPHENYL)-8-(1,1-DIOXIDOISOTHIAZOLIDIN-2-YL)-3-HYDROXY-6-METHYL-4H-CHROMEN-4-ONE	experimental
P24941	DB07054	small molecule	(2R)-1-(DIMETHYLAMINO)-3-{4-[(6-{[2-FLUORO-5-(TRIFLUOROMETHYL)PHENYL]AMINO}PYRIMIDIN-4-YL)AMINO]PHENOXY}PROPAN-2-OL	experimental
P24941	DB07065	small molecule	5-(2,3-dichlorophenyl)-N-(pyridin-4-ylmethyl)-3-thiocyanatopyrazolo[1,5-a]pyrimidin-7-amine	experimental
P24941	DB07126	small molecule	O6-CYCLOHEXYLMETHOXY-2-(4'-SULPHAMOYLANILINO) PURINE	experimental
P24941	DB07137	small molecule	(2S)-N-[(3E)-5-Cyclopropyl-3H-pyrazol-3-ylidene]-2-[4-(2-oxo-1-imidazolidinyl)phenyl]propanamide	experimental
P24941	DB07163	small molecule	5-[(2-AMINOETHYL)AMINO]-6-FLUORO-3-(1H-PYRROL-2-YL)BENZO[CD]INDOL-2(1H)-ONE	experimental
P24941	DB07164	small molecule	N-cyclopropyl-4-pyrazolo[1,5-b]pyridazin-3-ylpyrimidin-2-amine	experimental
P24941	DB07179	small molecule	3-((3-bromo-5-o-tolylpyrazolo[1,5-a]pyrimidin-7-ylamino)methyl)pyridine 1-oxide	experimental
P24941	DB07203	small molecule	6-CYCLOHEXYLMETHOXY-2-(3'-CHLOROANILINO) PURINE	experimental
P24941	DB07210	small molecule	3-bromo-5-phenyl-N-(pyridin-4-ylmethyl)pyrazolo[1,5-a]pyrimidin-7-amine	experimental
P24941	DB07220	small molecule	N-[5-(1,1-DIOXIDOISOTHIAZOLIDIN-2-YL)-1H-INDAZOL-3-YL]-2-(4-PIPERIDIN-1-YLPHENYL)ACETAMIDE	experimental
P24941	DB07431	small molecule	(3R)-3-(aminomethyl)-9-methoxy-1,2,3,4-tetrahydro-5H-[1]benzothieno[3,2-e][1,4]diazepin-5-one	experimental
P24941	DB07471	small molecule	5-[5,6-BIS(METHYLOXY)-1H-BENZIMIDAZOL-1-YL]-3-{[1-(2-CHLOROPHENYL)ETHYL]OXY}-2-THIOPHENECARBOXAMIDE	experimental
P24941	DB07493	small molecule	5-Bromoindirubin	experimental
P24941	DB07501	small molecule	(2S)-1-{4-[(4-Anilino-5-bromo-2-pyrimidinyl)amino]phenoxy}-3-(dimethylamino)-2-propanol	experimental
P24941	DB07504	small molecule	(2R)-1-{4-[(4-Anilino-5-bromo-2-pyrimidinyl)amino]phenoxy}-3-(dimethylamino)-2-propanol	experimental
P24941	DB07529	small molecule	(5E)-2-Amino-5-(2-pyridinylmethylene)-1,3-thiazol-4(5H)-one	experimental
P24941	DB07531	small molecule	4-{5-[(Z)-(2,4-DIOXO-1,3-THIAZOLIDIN-5-YLIDENE)METHYL]FURAN-2-YL}BENZENESULFONAMIDE	experimental
P24941	DB07533	small molecule	4-{5-[(Z)-(2-IMINO-4-OXO-1,3-THIAZOLIDIN-5-YLIDENE)METHYL]-2-FURYL}-N-METHYLBENZENESULFONAMIDE	experimental
P24941	DB07534	small molecule	4-{5-[(Z)-(2-IMINO-4-OXO-1,3-THIAZOLIDIN-5-YLIDENE)METHYL]FURAN-2-YL}BENZENESULFONAMIDE	experimental
P24941	DB07538	small molecule	4-{5-[(Z)-(2-IMINO-4-OXO-1,3-THIAZOLIDIN-5-YLIDENE)METHYL]FURAN-2-YL}-2-(TRIFLUOROMETHYL)BENZENESULFONAMIDE	experimental
P24941	DB07539	small molecule	4-{5-[(Z)-(2-IMINO-4-OXO-1,3-THIAZOLIDIN-5-YLIDENE)METHYL]FURAN-2-YL}BENZOIC ACID	experimental
P24941	DB07540	small molecule	4-{5-[(1Z)-1-(2-IMINO-4-OXO-1,3-THIAZOLIDIN-5-YLIDENE)ETHYL]-2-FURYL}BENZENESULFONAMIDE	experimental
P24941	DB07562	small molecule	N-[4-(2,4-DIMETHYL-THIAZOL-5-YL)-PYRIMIDIN-2-YL]-N',N'-DIMETHYL-BENZENE-1,4-DIAMINE	experimental
P24941	DB07595	small molecule	(5Z)-5-(3-BROMOCYCLOHEXA-2,5-DIEN-1-YLIDENE)-N-(PYRIDIN-4-YLMETHYL)-1,5-DIHYDROPYRAZOLO[1,5-A]PYRIMIDIN-7-AMINE	experimental
P24941	DB07606	small molecule	6-(3,4-DIHYDROXYBENZYL)-3-ETHYL-1-(2,4,6-TRICHLOROPHENYL)-1H-PYRAZOLO[3,4-D]PYRIMIDIN-4(5H)-ONE	experimental
P24941	DB07612	small molecule	6-(3-AMINOPHENYL)-N-(TERT-BUTYL)-2-(TRIFLUOROMETHYL)QUINAZOLIN-4-AMINE	experimental
P24941	DB07618	small molecule	2-(4-(AMINOMETHYL)PIPERIDIN-1-YL)-N-(3_CYCLOHEXYL-4-OXO-2,4-DIHYDROINDENO[1,2-C]PYRAZOL-5-YL)ACETAMIDE	experimental
P24941	DB07622	small molecule	1-(3-(2,4-DIMETHYLTHIAZOL-5-YL)-4-OXO-2,4-DIHYDROINDENO[1,2-C]PYRAZOL-5-YL)-3-(4-METHYLPIPERAZIN-1-YL)UREA	experimental
P24941	DB07685	small molecule	4-{[5-(CYCLOHEXYLMETHOXY)[1,2,4]TRIAZOLO[1,5-A]PYRIMIDIN-7-YL]AMINO}BENZENESULFONAMIDE	experimental
P24941	DB07686	small molecule	4-{[5-(CYCLOHEXYLAMINO)[1,2,4]TRIAZOLO[1,5-A]PYRIMIDIN-7-YL]AMINO}BENZENESULFONAMIDE	experimental
P24941	DB07687	small molecule	4-({5-[(4-AMINOCYCLOHEXYL)AMINO][1,2,4]TRIAZOLO[1,5-A]PYRIMIDIN-7-YL}AMINO)BENZENESULFONAMIDE	experimental
P24941	DB07688	small molecule	4-{[5-(CYCLOHEXYLOXY)[1,2,4]TRIAZOLO[1,5-A]PYRIMIDIN-7-YL]AMINO}BENZENESULFONAMIDE	experimental
P24941	DB07731	small molecule	CAN-508	experimental
P24941	DB07750	small molecule	(2R)-1-[4-({4-[(2,5-Dichlorophenyl)amino]-2-pyrimidinyl}amino)phenoxy]-3-(dimethylamino)-2-propanol	experimental
P24941	DB07751	small molecule	(2S)-1-[4-({6-[(2,6-Difluorophenyl)amino]-4-pyrimidinyl}amino)phenoxy]-3-(dimethylamino)-2-propanol	experimental
P24941	DB07755	small molecule	(2S)-1-[4-({4-[(2,5-Dichlorophenyl)amino]-2-pyrimidinyl}amino)phenoxy]-3-(dimethylamino)-2-propanol	experimental
P24941	DB07761	small molecule	(2R)-1-[4-({6-[(2,6-Difluorophenyl)amino]-4-pyrimidinyl}amino)phenoxy]-3-(dimethylamino)-2-propanol	experimental
P24941	DB07790	small molecule	N-(2-METHOXYETHYL)-4-({4-[2-METHYL-1-(1-METHYLETHYL)-1H-IMIDAZOL-5-YL]PYRIMIDIN-2-YL}AMINO)BENZENESULFONAMIDE	experimental
P24941	DB07791	small molecule	4-{[4-(1-CYCLOPROPYL-2-METHYL-1H-IMIDAZOL-5-YL)PYRIMIDIN-2-YL]AMINO}-N-METHYLBENZENESULFONAMIDE	experimental
P24941	DB07852	small molecule	1-(3,5-DICHLOROPHENYL)-5-METHYL-1H-1,2,4-TRIAZOLE-3-CARBOXYLIC ACID	experimental
P24941	DB07889	small molecule	(2S)-1-(Dimethylamino)-3-(4-{[4-(2-methylimidazo[1,2-a]pyridin-3-yl)-2-pyrimidinyl]amino}phenoxy)-2-propanol	experimental
P24941	DB07936	small molecule	N-(4-{[(3S)-3-(dimethylamino)pyrrolidin-1-yl]carbonyl}phenyl)-5-fluoro-4-[2-methyl-1-(1-methylethyl)-1H-imidazol-5-yl]pyrimidin-2-amine	experimental
P24941	DB07982	small molecule	2-{4-[4-({4-[2-methyl-1-(1-methylethyl)-1H-imidazol-5-yl]pyrimidin-2-yl}amino)phenyl]piperazin-1-yl}-2-oxoethanol	experimental
P24941	DB08066	small molecule	N-[3-(1H-BENZIMIDAZOL-2-YL)-1H-PYRAZOL-4-YL]BENZAMIDE	experimental
P24941	DB08094	small molecule	RO-4584820	investigational
P24941	DB08122	small molecule	N-Methyl-4-{[(2-oxo-1,2-dihydro-3H-indol-3-ylidene)methyl]amino}benzenesulfonamide	experimental
P24941	DB08123	small molecule	N-methyl-{4-[2-(7-oxo-6,7-dihydro-8H-[1,3]thiazolo[5,4-e]indol-8-ylidene)hydrazino]phenyl}methanesulfonamide	experimental
P24941	DB08124	small molecule	3-{[(2,2-dioxido-1,3-dihydro-2-benzothien-5-yl)amino]methylene}-5-(1,3-oxazol-5-yl)-1,3-dihydro-2H-indol-2-one	experimental
P24941	DB08125	small molecule	4-{[(2-Oxo-1,2-dihydro-3H-indol-3-ylidene)methyl]amino}-N-(1,3-thiazol-2-yl)benzenesulfonamide	experimental
P24941	DB08126	small molecule	3-{[4-([amino(imino)methyl]aminosulfonyl)anilino]methylene}-2-oxo-2,3-dihydro-1H-indole	experimental
P24941	DB08132	small molecule	5-hydroxynaphthalene-1-sulfonamide	experimental
P24941	DB08133	small molecule	N-(4-sulfamoylphenyl)-1H-indazole-3-carboxamide	experimental
P24941	DB08134	small molecule	4-[(6-chloropyrazin-2-yl)amino]benzenesulfonamide	experimental
P24941	DB08135	small molecule	N-phenyl-1H-pyrazole-3-carboxamide	experimental
P24941	DB08136	small molecule	4-(acetylamino)-N-(4-fluorophenyl)-1H-pyrazole-3-carboxamide	experimental
P24941	DB08137	small molecule	(4E)-N-(4-fluorophenyl)-4-[(phenylcarbonyl)imino]-4H-pyrazole-3-carboxamide	experimental
P24941	DB08138	small molecule	{[(2,6-difluorophenyl)carbonyl]amino}-N-(4-fluorophenyl)-1H-pyrazole-3-carboxamide	experimental
P24941	DB08139	small molecule	5-chloro-7-[(1-methylethyl)amino]pyrazolo[1,5-a]pyrimidine-3-carbonitrile	experimental
P24941	DB08140	small molecule	5-[(4-AMINOCYCLOHEXYL)AMINO]-7-(PROPAN-2-YLAMINO)PYRAZOLO[1,5-A]PYRIMIDINE-3-CARBONITRILE	experimental
P24941	DB08141	small molecule	4-{[(2,6-difluorophenyl)carbonyl]amino}-N-[(3S)-piperidin-3-yl]-1H-pyrazole-3-carboxamide	experimental
P24941	DB08142	small molecule	AT-7519	investigational
P24941	DB08178	small molecule	4-(4-methoxy-1H-pyrrolo[2,3-b]pyridin-3-yl)pyrimidin-2-amine	experimental
P24941	DB08182	small molecule	4-(4-propoxy-1H-pyrrolo[2,3-b]pyridin-3-yl)pyrimidin-2-amine	experimental
P24941	DB08218	small molecule	HYDROXY(OXO)(3-{[(2Z)-4-[3-(1H-1,2,4-TRIAZOL-1-YLMETHYL)PHENYL]PYRIMIDIN-2(5H)-YLIDENE]AMINO}PHENYL)AMMONIUM	experimental
P24941	DB08219	small molecule	4-Methyl-5-[(2Z)-2-{[4-(4-morpholinyl)phenyl]imino}-2,5-dihydro-4-pyrimidinyl]-1,3-thiazol-2-amine	experimental
P24941	DB08233	small molecule	6-CYCLOHEXYLMETHYLOXY-2-(4'-HYDROXYANILINO)PURINE	experimental
P24941	DB08241	small molecule	4-(6-CYCLOHEXYLMETHOXY-9H-PURIN-2-YLAMINO)--BENZAMIDE	experimental
P24941	DB08247	small molecule	6-(CYCLOHEXYLMETHOXY)-8-ISOPROPYL-9H-PURIN-2-AMINE	experimental
P24941	DB08248	small molecule	3-(6-CYCLOHEXYLMETHOXY-9H-PURIN-2-YLAMINO)-BENZENESULFONAMIDE	experimental
P24941	DB08285	small molecule	(2R)-2-{[4-(benzylamino)-8-(1-methylethyl)pyrazolo[1,5-a][1,3,5]triazin-2-yl]amino}butan-1-ol	experimental
P24941	DB08309	small molecule	3-({2-[(4-{[6-(CYCLOHEXYLMETHOXY)-9H-PURIN-2-YL]AMINO}PHENYL)SULFONYL]ETHYL}AMINO)PROPAN-1-OL	experimental
P24941	DB08312	small molecule	6-CYCLOHEXYLMETHYLOXY-5-NITROSO-PYRIMIDINE-2,4-DIAMINE	experimental
P24941	DB08355	small molecule	1-methyl-8-(phenylamino)-4,5-dihydro-1H-pyrazolo[4,3-h]quinazoline-3-carboxylic acid	experimental
P24941	DB08441	small molecule	6-BROMO-13-THIA-2,4,8,12,19-PENTAAZATRICYCLO[12.3.1.1~3,7~]NONADECA-1(18),3(19),4,6,14,16-HEXAENE 13,13-DIOXIDE	experimental
P24941	DB08463	small molecule	(2R)-2-({9-(1-methylethyl)-6-[(4-pyridin-2-ylbenzyl)amino]-9H-purin-2-yl}amino)butan-1-ol	experimental
P24941	DB08527	small molecule	1-[4-(AMINOSULFONYL)PHENYL]-1,6-DIHYDROPYRAZOLO[3,4-E]INDAZOLE-3-CARBOXAMIDE	experimental
P24941	DB08531	small molecule	5-(2,3-dichlorophenyl)-N-(pyridin-4-ylmethyl)pyrazolo[1,5-a]pyrimidin-7-amine	experimental
P24941	DB08532	small molecule	6-(2-fluorophenyl)-N-(pyridin-3-ylmethyl)imidazo[1,2-a]pyrazin-8-amine	experimental
P24941	DB08533	small molecule	3-methyl-N-(pyridin-4-ylmethyl)imidazo[1,2-a]pyrazin-8-amine	experimental
P24941	DB08534	small molecule	5-(2-fluorophenyl)-N-(pyridin-4-ylmethyl)pyrazolo[1,5-a]pyrimidin-7-amine	experimental
P24941	DB08535	small molecule	3-bromo-5-phenyl-N-(pyridin-3-ylmethyl)pyrazolo[1,5-a]pyrimidin-7-amine	experimental
P24941	DB08536	small molecule	3-bromo-5-phenyl-N-(pyrimidin-5-ylmethyl)pyrazolo[1,5-a]pyridin-7-amine	experimental
P24941	DB08537	small molecule	3-bromo-6-phenyl-N-(pyrimidin-5-ylmethyl)imidazo[1,2-a]pyridin-8-amine	experimental
P24941	DB08538	small molecule	N-((2-aminopyrimidin-5-yl)methyl)-5-(2,6-difluorophenyl)-3-ethylpyrazolo[1,5-a]pyrimidin-7-amine	experimental
P24941	DB08539	small molecule	3-cyclopropyl-5-phenyl-N-(pyridin-3-ylmethyl)pyrazolo[1,5-a]pyrimidin-7-amine	experimental
P24941	DB08572	small molecule	4-{[4-AMINO-6-(CYCLOHEXYLMETHOXY)-5-NITROSOPYRIMIDIN-2-YL]AMINO}BENZAMIDE	experimental
P24941	DB08673	small molecule	4-[(5-ISOPROPYL-1,3-THIAZOL-2-YL)AMINO]BENZENESULFONAMIDE	experimental
P24941	DB08677	small molecule	N-(5-Isopropyl-thiazol-2-YL)-2-pyridin-3-YL-acetamide	experimental
P24941	DB08694	small molecule	Variolin B	experimental
P24941	DB08768	small molecule	N(6)-dimethylallyladenine	experimental
P36507	DB06616	small molecule	Bosutinib	approved	inhibitor
P36507	DB08911	small molecule	Trametinib	approved	antagonist,inhibitor
P36507	DB11689	small molecule	Selumetinib	approved,investigational	inhibitor
P36507	DB11967	small molecule	Binimetinib	approved,investigational	inhibitor
P36507	DB12010	small molecule	Fostamatinib	approved,investigational	inhibitor
P41743	DB00675	small molecule	Tamoxifen	approved	inhibitor
P41743	DB03777	small molecule	Bisindolylmaleimide I	experimental
P41743	DB12010	small molecule	Fostamatinib	approved,investigational	inhibitor
P49760	DB12010	small molecule	Fostamatinib	approved,investigational	inhibitor
P51955	DB07180	small molecule	5-[(Z)-(5-Chloro-2-oxo-1,2-dihydro-3H-indol-3-ylidene)methyl]-N,2,4-trimethyl-1H-pyrrole-3-carboxamide	experimental
P51955	DB12010	small molecule	Fostamatinib	approved,investigational	inhibitor
P53779	DB01017	small molecule	Minocycline	approved,investigational	inhibitor
P53779	DB01782	small molecule	Pyrazolanthrone	experimental
P53779	DB02388	small molecule	Cyclohexyl-{4-[5-(3,4-Dichlorophenyl)-2-Piperidin-4-Yl-3-Propyl-3h-Imidazol-4-Yl]-Pyrimidin-2-Yl}Amine	experimental
P53779	DB03084	small molecule	Cyclopropyl-{4-[5-(3,4-Dichlorophenyl)-2-[(1-Methyl)-Piperidin]-4-Yl-3-Propyl-3h-Imidazol-4-Yl]-Pyrimidin-2-Yl}Amine	experimental
P53779	DB03623	small molecule	9-(4-Hydroxyphenyl)-2,7-Phenanthroline	experimental
P53779	DB04395	small molecule	Phosphoaminophosphonic Acid-Adenylate Ester	experimental
P53779	DB06933	small molecule	N-(tert-butyl)-4-[5-(pyridin-2-ylamino)quinolin-3-yl]benzenesulfonamide	experimental
P53779	DB07010	small molecule	N-BENZYL-4-[4-(3-CHLOROPHENYL)-1H-PYRAZOL-3-YL]-1H-PYRROLE-2-CARBOXAMIDE	experimental
P53779	DB07217	small molecule	N-(3-cyano-4,5,6,7-tetrahydro-1-benzothien-2-yl)-2-fluorobenzamide	experimental
P53779	DB08005	small molecule	4-{[5-chloro-4-(1H-indol-3-yl)pyrimidin-2-yl]amino}-N-ethylpiperidine-1-carboxamide	experimental
P53779	DB08010	small molecule	(3Z)-1-[(6-fluoro-4H-1,3-benzodioxin-8-yl)methyl]-4-[(E)-2-phenylethenyl]-1H-indole-2,3-dione 3-oxime	experimental
P53779	DB08011	small molecule	(3E)-5-fluoro-1-[(6-fluoro-4H-1,3-benzodioxin-8-yl)methyl]-1H-indole-2,3-dione 3-oxime	experimental
P53779	DB08015	small molecule	(3Z)-1-[(6-fluoro-4H-1,3-benzodioxin-8-yl)methyl]-4-phenyl-1H-indole-2,3-dione 3-oxime	experimental
P53779	DB08021	small molecule	5-bromo-N-(3-chloro-2-(4-(prop-2-ynyl)piperazin-1-yl)phenyl)furan-2-carboxamide	experimental
P53779	DB08023	small molecule	N-cyclohexyl-4-imidazo[1,2-a]pyridin-3-yl-N-methylpyrimidin-2-amine	experimental
P53779	DB08025	small molecule	N-{2'-[(4-FLUOROPHENYL)AMINO]-4,4'-BIPYRIDIN-2-YL}-4-METHOXYCYCLOHEXANECARBOXAMIDE	experimental
P53779	DB08026	small molecule	2-{4-[(4-imidazo[1,2-a]pyridin-3-ylpyrimidin-2-yl)amino]piperidin-1-yl}-N-methylacetamide	experimental
P53779	DB08555	small molecule	1-(3-bromophenyl)-7-chloro-6-methoxy-3,4-dihydroisoquinoline	experimental
P53779	DB12010	small molecule	Fostamatinib	approved,investigational	inhibitor
P53779	DB15624	small molecule	Halicin	experimental	inhibitor
P54646	DB00131	small molecule	Adenosine phosphate	approved,investigational,nutraceutical	activator
P54646	DB00945	small molecule	Acetylsalicylic acid	approved,vet_approved	activator
P54646	DB12010	small molecule	Fostamatinib	approved,investigational	inhibitor
Q02750	DB02152	small molecule	K-252a	experimental
Q02750	DB03115	small molecule	5-Bromo-N-[(2S)-2,3-dihydroxypropoxy]-3,4-difluoro-2-[(2-fluoro-4-iodophenyl)amino]benzamide	experimental
Q02750	DB05239	small molecule	Cobimetinib	approved,investigational	inhibitor
Q02750	DB06616	small molecule	Bosutinib	approved	inhibitor
Q02750	DB06892	small molecule	(5S)-4,5-difluoro-6-[(2-fluoro-4-iodophenyl)imino]-N-(2-hydroxyethoxy)cyclohexa-1,3-diene-1-carboxamide	experimental
Q02750	DB07046	small molecule	2-[(2-chloro-4-iodophenyl)amino]-N-{[(2R)-2,3-dihydroxypropyl]oxy}-3,4-difluorobenzamide	experimental
Q02750	DB07101	small molecule	PD-0325901	investigational
Q02750	DB08130	small molecule	N-(5-{3,4-difluoro-2-[(2-fluoro-4-iodophenyl)amino]phenyl}-1,3,4-oxadiazol-2-yl)ethane-1,2-diamine	experimental
Q02750	DB08208	small molecule	2-[(4-ETHYNYL-2-FLUOROPHENYL)AMINO]-3,4-DIFLUORO-N-(2-HYDROXYETHOXY)BENZAMIDE	experimental
Q02750	DB08911	small molecule	Trametinib	approved	antagonist,inhibitor
Q02750	DB11689	small molecule	Selumetinib	approved,investigational	inhibitor
Q13131	DB00131	small molecule	Adenosine phosphate	approved,investigational,nutraceutical	activator
Q13131	DB00171	small molecule	ATP	investigational,nutraceutical
Q13131	DB00914	small molecule	Phenformin	approved,investigational,withdrawn	activator
Q13131	DB00945	small molecule	Acetylsalicylic acid	approved,vet_approved	activator
Q13131	DB12010	small molecule	Fostamatinib	approved,investigational	inhibitor

## Sheet: Liver kinase all drugs
Target	DrugID	Type	Drug name	FDA	Actions
P05129	DB00675	small molecule	Tamoxifen	approved	inhibitor
P05129	DB12010	small molecule	Fostamatinib	approved,investigational	inhibitor
P05771	DB00163	small molecule	Vitamin E	approved,nutraceutical,vet_approved
P05771	DB00675	small molecule	Tamoxifen	approved	inhibitor
P05771	DB01738	small molecule	Phosphorylcolamine	experimental
P05771	DB06486	small molecule	Enzastaurin	investigational
P05771	DB08846	small molecule	Ellagic acid	investigational	inhibitor
P05771	DB08862	small molecule	Cholecystokinin	approved,investigational	agonist
P05771	DB14001	small molecule	alpha-Tocopherol succinate	approved,nutraceutical,vet_approved
P05771	DB14002	small molecule	D-alpha-Tocopherol acetate	approved,nutraceutical,vet_approved
P17252	DB00144	small molecule	Phosphatidyl serine	investigational,nutraceutical
P17252	DB00163	small molecule	Vitamin E	approved,nutraceutical,vet_approved
P17252	DB00675	small molecule	Tamoxifen	approved	inhibitor
P17252	DB05013	small molecule	Ingenol mebutate	approved	ligand
P17252	DB06451	small molecule	Aprinocarsen	investigational
P17252	DB06595	small molecule	Midostaurin	approved,investigational	antagonist,inhibitor
P17252	DB06641	small molecule	Perifosine	investigational
P17252	DB08846	small molecule	Ellagic acid	investigational	inhibitor
P17252	DB11752	small molecule	Bryostatin 1	investigational	activator
P17252	DB14001	small molecule	alpha-Tocopherol succinate	approved,nutraceutical,vet_approved
P17252	DB14002	small molecule	D-alpha-Tocopherol acetate	approved,nutraceutical,vet_approved
P45983	DB00675	small molecule	Tamoxifen	approved	modulator
P45983	DB01017	small molecule	Minocycline	approved,investigational	inhibitor
P45983	DB01782	small molecule	Pyrazolanthrone	experimental
P45983	DB07218	small molecule	6-CHLORO-9-HYDROXY-1,3-DIMETHYL-1,9-DIHYDRO-4H-PYRAZOLO[3,4-B]QUINOLIN-4-ONE	experimental
P45983	DB07268	small molecule	2-({2-[(3-HYDROXYPHENYL)AMINO]PYRIMIDIN-4-YL}AMINO)BENZAMIDE	experimental
P45983	DB07272	small molecule	N-(4-AMINO-5-CYANO-6-ETHOXYPYRIDIN-2-YL)-2-(4-BROMO-2,5-DIMETHOXYPHENYL)ACETAMIDE	experimental
P45983	DB07276	small molecule	5-CYANO-N-(2,5-DIMETHOXYBENZYL)-6-ETHOXYPYRIDINE-2-CARBOXAMIDE	experimental
P45983	DB07845	small molecule	2-fluoro-6-{[2-({2-methoxy-4-[(methylsulfonyl)methyl]phenyl}amino)-7H-pyrrolo[2,3-d]pyrimidin-4-yl]amino}benzamide	experimental
P45983	DB15624	small molecule	Halicin	experimental	inhibitor
P45984	DB01017	small molecule	Minocycline	approved,investigational	inhibitor
P45984	DB07020	small molecule	N-{3-[5-(1H-1,2,4-triazol-3-yl)-1H-indazol-3-yl]phenyl}furan-2-carboxamide	experimental
P45984	DB12010	small molecule	Fostamatinib	approved,investigational	inhibitor
P45984	DB15624	small molecule	Halicin	experimental	inhibitor
P49759	DB04367	small molecule	Debromohymenialdisine	experimental
P49759	DB06376	small molecule	CHGN111	investigational
P49759	DB08691	small molecule	ethyl 3-[(E)-2-amino-1-cyanoethenyl]-6,7-dichloro-1-methyl-1H-indole-2-carboxylate	experimental
P49759	DB12010	small molecule	Fostamatinib	approved,investigational	inhibitor
P54646	DB00131	small molecule	Adenosine phosphate	approved,investigational,nutraceutical	activator
P54646	DB00945	small molecule	Acetylsalicylic acid	approved,vet_approved	activator
P54646	DB12010	small molecule	Fostamatinib	approved,investigational	inhibitor
Q05655	DB00675	small molecule	Tamoxifen	approved	inhibitor
Q05655	DB04376	small molecule	13-Acetylphorbol	experimental
Q05655	DB05013	small molecule	Ingenol mebutate	approved	ligand
Q05655	DB12010	small molecule	Fostamatinib	approved,investigational	inhibitor
Q13131	DB00131	small molecule	Adenosine phosphate	approved,investigational,nutraceutical	activator
Q13131	DB00171	small molecule	ATP	investigational,nutraceutical
Q13131	DB00914	small molecule	Phenformin	approved,investigational,withdrawn	activator
Q13131	DB00945	small molecule	Acetylsalicylic acid	approved,vet_approved	activator
Q13131	DB12010	small molecule	Fostamatinib	approved,investigational	inhibitor
Q14012	DB12010	small molecule	Fostamatinib	approved,investigational	inhibitor
