# Supplementary material for: Proteomic and phosphoproteomic profiling of COVID-19-associated lung and liver injury: a report based on rhesus macaques
Source: Signal Transduct Target Ther. 2022 Jan 28;7:27. doi: 10.1038/s41392-022-00882-7 (PMC8795284; doi:10.1038/s41392-022-00882-7)
Supplement: Supplementary file 22 — Table S21 [file 41392_2022_882_MOESM22_ESM.xlsx]

## Sheet: Table S21 mccVShsa_lung_DEP
mcc_DEP	Gene name	ratio V_to_C	t test	Lung_Regulated Type	hsa_DEP	Gene name	log2 (fold change)	p value	adjusted p value	Lung_Regulated Type
F6SFP9	DTD1	0.0278757	0.00399977	Down	NA	NA	NA	NA	NA	NA
F7EKC3	ABCG1	0.0700584	0.0347253	Down	NA	NA	NA	NA	NA	NA
F7ESS8	KIF1A	0.0995482	0.0106834	Down	NA	NA	NA	NA	NA	NA
F7HFQ3	C7H14orf1	0.100475	0.00218991	Down	NA	NA	NA	NA	NA	NA
A0A5F8A793	ENPP6	0.111456	0.0217511	Down	NA	NA	NA	NA	NA	NA
A0A5F7ZVI3		0.141524	0.0263788	Down	NA	NA	NA	NA	NA	NA
I0FMQ6	C1QTNF7	0.19956	0.00108273	Down	NA	NA	NA	NA	NA	NA
F6WTL5	AMOT	0.206651	0.000980076	Down	NA	NA	NA	NA	NA	NA
F7HHG1	EFNB2	0.220896	0.000177868	Down	NA	NA	NA	NA	NA	NA
A0A5F8AB26		0.237329	0.00947701	Down	NA	NA	NA	NA	NA	NA
A0A1D5R8F6		0.265723	0.00826849	Down	NA	NA	NA	NA	NA	NA
A0A5F8AQV0		0.267773	0.0287187	Down	NA	NA	NA	NA	NA	NA
A0A5F8AJ78		0.273085	0.000182497	Down	NA	NA	NA	NA	NA	NA
F7HTS8	KRTCAP2	0.284732	0.0015129	Down	NA	NA	NA	NA	NA	NA
F7F8G8	S100A9	0.294301	0.0158564	Down	NA	NA	NA	NA	NA	NA
F6QEZ3	BST1	0.294688	0.027392	Down	NA	NA	NA	NA	NA	NA
A0A1D5Q4C6	FAM167A	0.302828	0.00708304	Down	NA	NA	NA	NA	NA	NA
F7DU86	CIRBP	0.307236	0.0105845	Down	NA	NA	NA	NA	NA	NA
A0A5F8ATV1		0.308087	0.0144799	Down	NA	NA	NA	NA	NA	NA
F7HJJ6	ICAM4	0.309688	0.00985614	Down	NA	NA	NA	NA	NA	NA
A0A5F8A2W0	NUMBL	0.312152	0.00258633	Down	NA	NA	NA	NA	NA	NA
F6XEQ9	COL4A4	0.320168	0.0314624	Down	NA	NA	NA	NA	NA	NA
H9FXM3	MAVS	0.321118	0.0333608	Down	NA	NA	NA	NA	NA	NA
A0A5F8A915		0.332269	0.0475249	Down	NA	NA	NA	NA	NA	NA
F7CMB6	NAALAD2	0.336602	0.00253912	Down	NA	NA	NA	NA	NA	NA
A0A5F7ZRL2		0.337271	0.00294598	Down	NA	NA	NA	NA	NA	NA
A0A1D5Q2X2	BACE2	0.338398	0.0210395	Down	NA	NA	NA	NA	NA	NA
F7HE00	SLC44A3	0.344159	0.00109709	Down	NA	NA	NA	NA	NA	NA
F7F2I8	CRTAC1	0.344445	0.0126936	Down	NA	NA	NA	NA	NA	NA
I0FSB9	RASL12	0.350118	0.00205448	Down	NA	NA	NA	NA	NA	NA
A0A1D5Q0H8		0.35351	0.020857	Down	NA	NA	NA	NA	NA	NA
F7HSG8	FAM73B	0.358044	0.0134438	Down	NA	NA	NA	NA	NA	NA
A0A5F7ZM14	ERMAP	0.361679	0.000757363	Down	NA	NA	NA	NA	NA	NA
A0A1D5R964	FAM134C	0.363713	0.0343335	Down	NA	NA	NA	NA	NA	NA
A0A1D5RCF2	PCDH1	0.363744	0.00964198	Down	NA	NA	NA	NA	NA	NA
F6YH55	TJP3	0.367074	0.00828613	Down	NA	NA	NA	NA	NA	NA
A0A1D5QG84	CDH13	0.367641	0.010893	Down	NA	NA	NA	NA	NA	NA
A0A5F8A3G5	MOXD1	0.372779	0.00137723	Down	NA	NA	NA	NA	NA	NA
A0A5F7ZWV9	GIGYF1	0.374705	0.00396502	Down	NA	NA	NA	NA	NA	NA
A0A5F7ZWA0	EPB41L4A	0.375047	0.0340172	Down	NA	NA	NA	NA	NA	NA
I0FM31	FGFR1OP2	0.376568	0.000323693	Down	NA	NA	NA	NA	NA	NA
F6YJD2	FLT4	0.376779	0.0379836	Down	NA	NA	NA	NA	NA	NA
F7C6B3	ROBO1	0.378216	0.0167772	Down	NA	NA	NA	NA	NA	NA
F7G0G7	GLTSCR1L	0.380726	0.0136124	Down	NA	NA	NA	NA	NA	NA
A0A1D5QJ13		0.381715	0.03622	Down	NA	NA	NA	NA	NA	NA
F6TAI7		0.383036	0.0163671	Down	NA	NA	NA	NA	NA	NA
F6WUJ6	VLDLR	0.384034	0.000121648	Down	NA	NA	NA	NA	NA	NA
F7HMD9	PRR5L	0.38743	0.00519811	Down	NA	NA	NA	NA	NA	NA
A0A5F7ZG41	CYP2C8	0.391819	0.047059	Down	NA	NA	NA	NA	NA	NA
F7FY16	LOC716409	0.393794	0.00167162	Down	NA	NA	NA	NA	NA	NA
H9FYE2	ATL2	0.402475	0.0166561	Down	NA	NA	NA	NA	NA	NA
A0A5F7ZLB2	RTN1	0.403518	0.0334426	Down	NA	NA	NA	NA	NA	NA
F7CEZ9		0.405748	0.00374291	Down	NA	NA	NA	NA	NA	NA
F7HQD9	COL14A1	0.406561	0.00255434	Down	NA	NA	NA	NA	NA	NA
F7BC33	PPIC	0.407919	0.0375249	Down	NA	NA	NA	NA	NA	NA
F7H4X6		0.408172	0.0339289	Down	NA	NA	NA	NA	NA	NA
A0A1D5R7G0	ATP9A	0.409808	0.0215976	Down	NA	NA	NA	NA	NA	NA
F6V7D5	UBXN4	0.410847	0.0375663	Down	NA	NA	NA	NA	NA	NA
A0A5F7ZTS6	LOC719658	0.412296	0.0186281	Down	NA	NA	NA	NA	NA	NA
F7HCL7	CDC123	0.414474	0.00371454	Down	NA	NA	NA	NA	NA	NA
F6UQU5	CNTN6	0.422952	0.0317391	Down	NA	NA	NA	NA	NA	NA
A0A1D5RBN8		0.424692	0.011372	Down	NA	NA	NA	NA	NA	NA
F6RNT8	LOC715190	0.425362	0.0204228	Down	NA	NA	NA	NA	NA	NA
A0A5F7Z9K3	MAP4	0.427317	0.0268002	Down	NA	NA	NA	NA	NA	NA
A0A1D5Q724		0.427585	0.00379342	Down	NA	NA	NA	NA	NA	NA
F6Y815	LOXL3	0.432595	0.0255141	Down	NA	NA	NA	NA	NA	NA
F7HKL1	SLC44A1	0.433336	0.0380765	Down	NA	NA	NA	NA	NA	NA
G7N9F6	VSNL1	0.435498	0.0092411	Down	NA	NA	NA	NA	NA	NA
F7EPB7	UBTD2	0.436355	0.0102985	Down	NA	NA	NA	NA	NA	NA
F6YRZ7	C11orf30	0.436858	0.0207091	Down	NA	NA	NA	NA	NA	NA
A0A1D5RD19		0.438715	0.0123098	Down	NA	NA	NA	NA	NA	NA
A0A5F8A9V5	PHLPP1	0.439812	0.0378229	Down	NA	NA	NA	NA	NA	NA
F6QU38	PVRL3	0.44074	0.0169005	Down	NA	NA	NA	NA	NA	NA
F6PL92	SYNPO	0.441108	0.0276013	Down	NA	NA	NA	NA	NA	NA
F7BYZ5	LTF	0.443075	0.0332796	Down	NA	NA	NA	NA	NA	NA
F7F6V9	SERPINA6	0.443529	0.0325543	Down	NA	NA	NA	NA	NA	NA
A0A5F7ZKH7		0.444945	0.0208218	Down	NA	NA	NA	NA	NA	NA
A0A1D5Q3Q9		0.448154	0.0241256	Down	NA	NA	NA	NA	NA	NA
A0A5F7ZLU5	CACNA2D1	0.44843	0.0494938	Down	NA	NA	NA	NA	NA	NA
F6ZXR6		0.453409	0.0255374	Down	NA	NA	NA	NA	NA	NA
F6RYQ0	ABLIM2	0.45389	0.0247786	Down	NA	NA	NA	NA	NA	NA
F6UZQ6	RTN4	0.454034	0.00409457	Down	NA	NA	NA	NA	NA	NA
F6RCT6	ITFG1	0.454598	0.0091066	Down	NA	NA	NA	NA	NA	NA
F7FSQ2	SDK2	0.458251	0.0476556	Down	NA	NA	NA	NA	NA	NA
A0A1D5R2W2		0.458507	0.0223799	Down	NA	NA	NA	NA	NA	NA
F6RQ82	MTUS1	0.458941	0.0145643	Down	NA	NA	NA	NA	NA	NA
F7GPS2	EMILIN1	0.459124	0.0451507	Down	NA	NA	NA	NA	NA	NA
H9ZDD0		0.459929	0.010466	Down	NA	NA	NA	NA	NA	NA
F7C314	GJA1	0.461574	0.0405459	Down	NA	NA	NA	NA	NA	NA
A0A5F8A9V3	CHMP4C	0.462346	0.0282573	Down	NA	NA	NA	NA	NA	NA
A0A1D5QGC8		0.462492	0.000271492	Down	NA	NA	NA	NA	NA	NA
A0A1D5Q8P3	PTGS1	0.462549	0.0148258	Down	NA	NA	NA	NA	NA	NA
A0A1D5QNM4	TDRKH	0.463511	0.0264189	Down	NA	NA	NA	NA	NA	NA
F7GXG9	LMO7	0.464306	0.0295535	Down	NA	NA	NA	NA	NA	NA
A0A5F8A903	POLR2C	0.464338	0.0332803	Down	NA	NA	NA	NA	NA	NA
F6VLM2	MEF2D	0.465102	0.00686653	Down	NA	NA	NA	NA	NA	NA
A0A1D5RI20	MACROD2	0.465156	0.0116942	Down	NA	NA	NA	NA	NA	NA
F7CNM1	PIK3IP1	0.46549	0.0274475	Down	NA	NA	NA	NA	NA	NA
F6RU72	DAG1	0.467505	0.00619663	Down	NA	NA	NA	NA	NA	NA
F7GNA5	RAB23	0.467585	0.0473002	Down	NA	NA	NA	NA	NA	NA
A0A1D5REZ5	INADL	0.46891	0.0151547	Down	NA	NA	NA	NA	NA	NA
F6SBK9	WDR33	0.470017	0.0142624	Down	NA	NA	NA	NA	NA	NA
F7GY84	ATP1B1	0.472078	0.0412794	Down	NA	NA	NA	NA	NA	NA
A0A1D5R885	LOC702808	0.473332	0.00899927	Down	NA	NA	NA	NA	NA	NA
A0A5F7ZMW0		0.47458	0.0149052	Down	NA	NA	NA	NA	NA	NA
A0A5F8A2I9	THSD1	0.475039	0.04957	Down	NA	NA	NA	NA	NA	NA
F7DGQ2	CFLAR	0.475071	0.0377141	Down	NA	NA	NA	NA	NA	NA
F7CEC9	PLXDC1	0.47667	0.0355227	Down	NA	NA	NA	NA	NA	NA
A0A1D5REP3		0.477368	0.0478752	Down	NA	NA	NA	NA	NA	NA
F6RT28	SLC44A2	0.477684	0.015484	Down	NA	NA	NA	NA	NA	NA
H9Z8I1	IFRD1	0.477881	0.0493357	Down	NA	NA	NA	NA	NA	NA
A0A1D5QV11		0.478872	0.00371826	Down	NA	NA	NA	NA	NA	NA
H9FW80	QRICH1	0.479249	0.018621	Down	NA	NA	NA	NA	NA	NA
F7GMR0	HSPA13	0.479295	0.0293909	Down	NA	NA	NA	NA	NA	NA
A0A5K1VUA8		0.479433	0.0400339	Down	NA	NA	NA	NA	NA	NA
A0A5F7ZV09	RINT1	0.479599	0.0362759	Down	NA	NA	NA	NA	NA	NA
A0A5F8AK26	ARVCF	0.479796	0.00953388	Down	NA	NA	NA	NA	NA	NA
F7F948	DNAJC5	0.481579	0.0333907	Down	NA	NA	NA	NA	NA	NA
H9Z2N4	BCAM	0.481766	0.0120296	Down	NA	NA	NA	NA	NA	NA
F7DFN9	ARHGEF17	0.484788	0.0208639	Down	NA	NA	NA	NA	NA	NA
A0A5F8ALP7		0.489202	0.0445068	Down	NA	NA	NA	NA	NA	NA
A0A5F7ZBE9	APBB2	0.490292	0.0217859	Down	NA	NA	NA	NA	NA	NA
F7HQM8	NCOA1	0.491337	0.0330997	Down	NA	NA	NA	NA	NA	NA
F7H4U0	CDH1	0.492559	0.0135717	Down	NA	NA	NA	NA	NA	NA
F6WVB2	LOC715265	0.492561	0.0236404	Down	NA	NA	NA	NA	NA	NA
F7ANI8	SNAP23	0.492951	0.0455123	Down	NA	NA	NA	NA	NA	NA
H9FT55		0.493136	0.0220718	Down	NA	NA	NA	NA	NA	NA
F7ADF9	NEO1	0.494077	0.036157	Down	NA	NA	NA	NA	NA	NA
F7AG99	COL6A3	0.494457	0.00625717	Down	NA	NA	NA	NA	NA	NA
A0A5F8ANE6	RAB11B	0.494676	0.0393357	Down	NA	NA	NA	NA	NA	NA
F6T1X2	MPDZ	0.495338	0.00288836	Down	NA	NA	NA	NA	NA	NA
A0A5F7ZH55	AMOTL1	0.49646	0.0472554	Down	NA	NA	NA	NA	NA	NA
A0A5F8ARX2	LAMC2	0.498077	0.00400352	Down	NA	NA	NA	NA	NA	NA
F6VME9	CAMSAP1L1	0.498145	0.0132192	Down	NA	NA	NA	NA	NA	NA
F6S885	CLU	0.4982	0.0363213	Down	NA	NA	NA	NA	NA	NA
F7HGW0	ITGA8	0.50082	0.0211505	Down	NA	NA	NA	NA	NA	NA
F7H8M8	CNTN1	0.501315	0.0334547	Down	NA	NA	NA	NA	NA	NA
Q5TM81	Mamu-F	0.501481	0.0244834	Down	NA	NA	NA	NA	NA	NA
F6V3H6	MAGI1	0.503101	0.0296778	Down	NA	NA	NA	NA	NA	NA
F6W890	LMNA	0.504419	0.00385455	Down	NA	NA	NA	NA	NA	NA
F6XSB4	ACD	0.505491	0.0259333	Down	NA	NA	NA	NA	NA	NA
F7GYN4		0.506315	0.0139999	Down	NA	NA	NA	NA	NA	NA
F7DF16	NID1	0.506425	0.00920749	Down	NA	NA	NA	NA	NA	NA
A0A1D5Q458	ADAM17	0.507076	0.011109	Down	NA	NA	NA	NA	NA	NA
G7NPC1	NUDT21	0.50854	0.0397772	Down	NA	NA	NA	NA	NA	NA
H9EN69	PPP3R1	0.512219	0.00080491	Down	NA	NA	NA	NA	NA	NA
F7GWW0	LOC718884	0.512689	0.0490452	Down	NA	NA	NA	NA	NA	NA
A0A5F7ZKW1	CDC42EP1	0.516013	0.0190552	Down	NA	NA	NA	NA	NA	NA
F6WFM3	SENP7	0.516272	0.00245276	Down	NA	NA	NA	NA	NA	NA
A0A5F7ZZB5	TANC2	0.516353	0.00810907	Down	NA	NA	NA	NA	NA	NA
A0A5F8ATA7		0.516508	0.0223203	Down	NA	NA	NA	NA	NA	NA
F7EEW0	EGK_07166	0.516767	0.0289738	Down	NA	NA	NA	NA	NA	NA
A0A1D5QNJ3	DCC	0.516977	0.0305531	Down	NA	NA	NA	NA	NA	NA
F6PUU7	GNAS	0.518266	0.00701034	Down	NA	NA	NA	NA	NA	NA
F7B9I1	SYPL1	0.520357	0.0478281	Down	NA	NA	NA	NA	NA	NA
A0A1D5QHV8	LAMB3	0.520618	0.00332034	Down	NA	NA	NA	NA	NA	NA
F6VSI2	C2orf54	0.521329	0.0419775	Down	NA	NA	NA	NA	NA	NA
F7FQM7	APOA1	0.52141	0.0491064	Down	NA	NA	NA	NA	NA	NA
F7HEY4	PCDH17	0.521752	0.0362601	Down	NA	NA	NA	NA	NA	NA
I2CT62		0.523235	0.00518684	Down	NA	NA	NA	NA	NA	NA
A0A1D5QWC3	USP3	0.525212	0.0317591	Down	NA	NA	NA	NA	NA	NA
F7FR34	ZMYND8	0.525413	0.0479197	Down	NA	NA	NA	NA	NA	NA
A0A1D5QEK5	KIAA1217	0.527239	0.036249	Down	NA	NA	NA	NA	NA	NA
F7B679	BRPF1	0.52804	0.0152398	Down	NA	NA	NA	NA	NA	NA
A0A5F8AK93	LTBP2	0.528075	0.0210238	Down	NA	NA	NA	NA	NA	NA
F7BQ96	C4H6orf136	0.53053	0.0355026	Down	NA	NA	NA	NA	NA	NA
A0A5F7ZNV9	LOC712416	0.531903	0.012712	Down	NA	NA	NA	NA	NA	NA
F7F563	NPNT	0.532943	0.00592962	Down	NA	NA	NA	NA	NA	NA
H9ZEC8		0.534993	0.00781535	Down	NA	NA	NA	NA	NA	NA
G7MXN2	PNN	0.535356	0.0183547	Down	NA	NA	NA	NA	NA	NA
F6U5H3	HECA	0.535637	0.00301015	Down	NA	NA	NA	NA	NA	NA
F7APY5	CTDSPL2	0.536846	0.0204657	Down	NA	NA	NA	NA	NA	NA
I0FT31	C20orf20	0.537505	0.0134974	Down	NA	NA	NA	NA	NA	NA
G7NN51	MYADM	0.539602	0.00742355	Down	NA	NA	NA	NA	NA	NA
F6T1U3	PTP4A3	0.53972	0.0294278	Down	NA	NA	NA	NA	NA	NA
A0A1D5RJY2		0.540593	0.00890291	Down	NA	NA	NA	NA	NA	NA
A0A1D5Q520	AAK1	0.541694	0.0162408	Down	NA	NA	NA	NA	NA	NA
F6Y384	MAP2	0.541768	0.021755	Down	NA	NA	NA	NA	NA	NA
F7D637	ASXL2	0.542114	0.0318764	Down	NA	NA	NA	NA	NA	NA
F7HPA7	SCEL	0.544165	0.00456938	Down	NA	NA	NA	NA	NA	NA
F7H9D9	SOD3	0.544475	0.0406837	Down	NA	NA	NA	NA	NA	NA
F7GXE2	MYOF	0.546186	0.0056026	Down	NA	NA	NA	NA	NA	NA
F6PTY4	PKP4	0.546658	0.0393379	Down	NA	NA	NA	NA	NA	NA
A0A5F8ARR0	ANXA11	0.546999	0.0147985	Down	NA	NA	NA	NA	NA	NA
A0A5F7ZCT3		0.548125	0.0252004	Down	NA	NA	NA	NA	NA	NA
A0A1D5QUU6	GPX5	0.548661	0.0327861	Down	NA	NA	NA	NA	NA	NA
F7H9U1	LTBP4	0.549517	0.0322094	Down	NA	NA	NA	NA	NA	NA
F6QKB4	DAAM2	0.551219	0.004291	Down	NA	NA	NA	NA	NA	NA
F6W0D8	ENAH	0.551867	0.00361698	Down	NA	NA	NA	NA	NA	NA
F7FI06	EWSR1	0.552328	0.0129479	Down	NA	NA	NA	NA	NA	NA
A0A1D5Q8B1	ZMYM4	0.55253	0.00506662	Down	NA	NA	NA	NA	NA	NA
F7AT08	B3GNT2	0.552892	0.0131106	Down	NA	NA	NA	NA	NA	NA
A0A5F7ZAV7	ITGA3	0.55321	0.0339991	Down	NA	NA	NA	NA	NA	NA
H9EPI5	HOMER1	0.555054	0.014257	Down	NA	NA	NA	NA	NA	NA
F6VPE3	DLG1	0.555943	0.0180221	Down	NA	NA	NA	NA	NA	NA
A0A1D5QAR1		0.556688	0.0375389	Down	NA	NA	NA	NA	NA	NA
F6YYQ4	PRR14	0.557753	0.0451007	Down	NA	NA	NA	NA	NA	NA
A0A5F7ZMS4		0.557935	0.0242709	Down	NA	NA	NA	NA	NA	NA
H9FU00	RILPL1	0.558008	0.00457329	Down	NA	NA	NA	NA	NA	NA
F7GMR8	NCOR2	0.55813	0.0276525	Down	NA	NA	NA	NA	NA	NA
A0A5F7ZVK7	FBXW8	0.559258	0.00789989	Down	NA	NA	NA	NA	NA	NA
A0A1D5Q2M7	SPATA18	0.56048	0.00456716	Down	NA	NA	NA	NA	NA	NA
F7E0V9	TNKS1BP1	0.560607	0.0294735	Down	NA	NA	NA	NA	NA	NA
F6SUY7	FLRT3	0.560772	0.0179366	Down	NA	NA	NA	NA	NA	NA
I0FRM8		0.562917	0.002266	Down	NA	NA	NA	NA	NA	NA
F7G220	SCAMP1	0.563004	0.0333259	Down	NA	NA	NA	NA	NA	NA
A0A5F7ZRG4	ATP11B	0.564005	0.00576139	Down	NA	NA	NA	NA	NA	NA
A0A1D5Q1K4	ACTR1B	0.56671	0.026125	Down	NA	NA	NA	NA	NA	NA
A0A5F7ZY67	PPP1R9B	0.568099	3.91e-05	Down	NA	NA	NA	NA	NA	NA
F6TV85	SNTB2	0.569881	0.0353153	Down	NA	NA	NA	NA	NA	NA
A0A1D5QLW1	CSPG4	0.570679	0.0495588	Down	NA	NA	NA	NA	NA	NA
H9EQI5	ADAM10	0.573041	0.00495236	Down	NA	NA	NA	NA	NA	NA
F7FL52	SON	0.575183	0.0069034	Down	NA	NA	NA	NA	NA	NA
F7GR86	CYP4B1	0.575807	0.00414999	Down	NA	NA	NA	NA	NA	NA
A0A1D5QMB8		0.577149	0.0279621	Down	NA	NA	NA	NA	NA	NA
F7E663	KANK2	0.577521	0.0346267	Down	NA	NA	NA	NA	NA	NA
F7A5X3	FGFR2	0.578112	0.0222768	Down	NA	NA	NA	NA	NA	NA
F6VYY2	PBXIP1	0.578566	0.0242575	Down	NA	NA	NA	NA	NA	NA
A0A1D5R9B6		0.579098	0.0201394	Down	NA	NA	NA	NA	NA	NA
F6Q223	GAB1	0.580414	0.00498483	Down	NA	NA	NA	NA	NA	NA
H9ZCX6	TFAP4	0.580822	0.0448596	Down	NA	NA	NA	NA	NA	NA
A0A5F8ARD8	ATP11C	0.58087	0.000395447	Down	NA	NA	NA	NA	NA	NA
A0A1D5QBX1	SNX16	0.581254	0.00756511	Down	NA	NA	NA	NA	NA	NA
F6XQH6	PRX	0.581387	0.0438995	Down	NA	NA	NA	NA	NA	NA
F6TMZ8	PCYOX1L	0.581612	0.0249234	Down	NA	NA	NA	NA	NA	NA
F7FSZ9	HSPG2	0.58279	0.0039184	Down	NA	NA	NA	NA	NA	NA
A0A1D5R9Z3		0.582812	0.00516257	Down	NA	NA	NA	NA	NA	NA
F6VZ13	RDX	0.583015	0.00955799	Down	NA	NA	NA	NA	NA	NA
F6RZ23		0.583412	0.0012717	Down	NA	NA	NA	NA	NA	NA
F6SL85	ARHGAP12	0.584922	0.0432123	Down	NA	NA	NA	NA	NA	NA
F6RZG7	WWC2	0.586222	0.043077	Down	NA	NA	NA	NA	NA	NA
A0A1D5Q4W5	LRRC1	0.586402	0.0355893	Down	NA	NA	NA	NA	NA	NA
A0A1D5R762	MPRIP	0.586799	0.0220298	Down	NA	NA	NA	NA	NA	NA
A0A1D5Q1H0	TRAPPC6B	0.589289	0.000471137	Down	NA	NA	NA	NA	NA	NA
A0A5F7ZVS8	CEP170	0.590652	0.0174591	Down	NA	NA	NA	NA	NA	NA
F6Y3K8	CNOT3	0.59133	0.0219207	Down	NA	NA	NA	NA	NA	NA
A0A5F7ZQ08	PLXND1	0.592329	0.0252226	Down	NA	NA	NA	NA	NA	NA
F7H9J3	SYNRG	0.592968	0.0137837	Down	NA	NA	NA	NA	NA	NA
F7CYU7	CGNL1	0.594293	0.0171777	Down	NA	NA	NA	NA	NA	NA
A0A5F7ZQB3	STRBP	0.594961	0.0460795	Down	NA	NA	NA	NA	NA	NA
F7F6M8	PHF12	0.59498	0.00578525	Down	NA	NA	NA	NA	NA	NA
F7E520	WASF2	0.597068	0.0464434	Down	NA	NA	NA	NA	NA	NA
A0A5F7ZSF0	RSF1	0.597346	0.0137092	Down	NA	NA	NA	NA	NA	NA
A0A1D5Q1P1	LOC722475	0.598599	0.016953	Down	NA	NA	NA	NA	NA	NA
A0A5F7Z9W6	COL4A2	0.598757	0.00499426	Down	NA	NA	NA	NA	NA	NA
A0A1D5RJU9	ZEB2	0.599313	0.041998	Down	NA	NA	NA	NA	NA	NA
A0A1D5QF08	SUN1	0.599716	0.0210995	Down	NA	NA	NA	NA	NA	NA
A0A1D5QE98	BCAR1	0.600775	0.0364767	Down	NA	NA	NA	NA	NA	NA
F7H4E0	ANK2	0.601822	0.0106339	Down	NA	NA	NA	NA	NA	NA
F7HNK4	SMC3	0.602901	0.00166727	Down	NA	NA	NA	NA	NA	NA
F6S4F6	CIZ1	0.608674	0.0272086	Down	NA	NA	NA	NA	NA	NA
A0A5F8AM88	SPECC1L	0.60971	0.0158935	Down	NA	NA	NA	NA	NA	NA
A0A5F8ADX3		0.609976	0.0218875	Down	NA	NA	NA	NA	NA	NA
F7G413	PTK7	0.610118	0.0103633	Down	NA	NA	NA	NA	NA	NA
H9YX23	CSNK1G3	0.611747	0.0116017	Down	NA	NA	NA	NA	NA	NA
G7N1N6	VIM	0.61229	0.0102222	Down	NA	NA	NA	NA	NA	NA
A0A5F7ZC24	ZNF687	0.613003	0.0487189	Down	NA	NA	NA	NA	NA	NA
F6W7E9	WLS	0.613424	0.0244164	Down	NA	NA	NA	NA	NA	NA
F6YZH9	PHLDB2	0.614912	0.0486537	Down	NA	NA	NA	NA	NA	NA
F7H7R1	HIPK1	0.615632	0.0229082	Down	NA	NA	NA	NA	NA	NA
F7C6H4	CAST	0.618328	0.0486649	Down	NA	NA	NA	NA	NA	NA
F7GGR8	EVPL	0.618716	0.0190679	Down	NA	NA	NA	NA	NA	NA
F7GXE0		0.621732	0.00422747	Down	NA	NA	NA	NA	NA	NA
H9FVQ5	UIMC1	0.621742	0.0248214	Down	NA	NA	NA	NA	NA	NA
F7GX50	ERBB2IP	0.622346	0.0432519	Down	NA	NA	NA	NA	NA	NA
F7HHN6	NRP1	0.622999	0.0201692	Down	NA	NA	NA	NA	NA	NA
F6UGE3	VPS25	0.62402	0.0106382	Down	NA	NA	NA	NA	NA	NA
A0A5F8A0E7	SIN3A	0.624438	0.0206718	Down	NA	NA	NA	NA	NA	NA
A0A5F7Z9Z2	CEP170B	0.62473	0.0319826	Down	NA	NA	NA	NA	NA	NA
F7D3Q6	EPB41L5	0.625137	0.028865	Down	NA	NA	NA	NA	NA	NA
H9H2Q7	LOC723542	0.625756	0.0460366	Down	NA	NA	NA	NA	NA	NA
A0A1D5Q9M6	SASH1	0.627459	0.0431119	Down	NA	NA	NA	NA	NA	NA
A0A1D5Q217	STXBP1	0.627914	0.011968	Down	NA	NA	NA	NA	NA	NA
F7HH62	MAP4K4	0.627922	0.00732331	Down	NA	NA	NA	NA	NA	NA
G7N355	C20orf3	0.628107	0.0399495	Down	NA	NA	NA	NA	NA	NA
F7C254	TMTC3	0.631031	0.0138971	Down	NA	NA	NA	NA	NA	NA
G7MT13	NUP54	0.631663	0.0433412	Down	NA	NA	NA	NA	NA	NA
F7FRR6	SCRIB	0.633029	0.0121844	Down	NA	NA	NA	NA	NA	NA
H9EMK7	LRP1	0.63347	0.0445307	Down	NA	NA	NA	NA	NA	NA
G7MIX1	C3orf39	0.633886	0.0464381	Down	NA	NA	NA	NA	NA	NA
A0A1D5R1L5		0.633926	0.030008	Down	NA	NA	NA	NA	NA	NA
F7HTB8	ACIN1	0.633931	0.00188285	Down	NA	NA	NA	NA	NA	NA
F7CIW0	SMAD2	0.636954	0.0152246	Down	NA	NA	NA	NA	NA	NA
F6R7X5	LMNB2	0.638387	0.016874	Down	NA	NA	NA	NA	NA	NA
F7FZ57	MLL	0.639705	0.0284732	Down	NA	NA	NA	NA	NA	NA
H9H2V4	HIST3H2BB	0.645231	0.0363192	Down	NA	NA	NA	NA	NA	NA
F6RPV5	NF2	0.64616	0.0127706	Down	NA	NA	NA	NA	NA	NA
F6ZFI9	RHOG	0.646992	0.0353316	Down	NA	NA	NA	NA	NA	NA
A0A5F7Z9R8	SPECC1	0.647363	0.00834656	Down	NA	NA	NA	NA	NA	NA
F7H5F6	ARHGAP6	0.647928	0.0415408	Down	NA	NA	NA	NA	NA	NA
F6S4E7	SLC8A1	0.64841	0.00568056	Down	NA	NA	NA	NA	NA	NA
B3Y6B8	CD14	0.648927	0.022271	Down	NA	NA	NA	NA	NA	NA
A0A1D5Q6D5		0.650247	0.0343076	Down	NA	NA	NA	NA	NA	NA
F6UJN6	SLC12A2	0.650317	0.00611308	Down	NA	NA	NA	NA	NA	NA
I0FUJ9		0.651447	0.00451633	Down	NA	NA	NA	NA	NA	NA
F6TUP0	SCAMP3	0.651806	0.00435439	Down	NA	NA	NA	NA	NA	NA
F7EGF5		0.65216	0.0141704	Down	NA	NA	NA	NA	NA	NA
A0A5F7Z7U8	LOC707785	0.652502	0.0233644	Down	NA	NA	NA	NA	NA	NA
H9G208	SNRNP40	0.654039	0.0366479	Down	NA	NA	NA	NA	NA	NA
A0A5F7ZX58	E2F4	0.655713	0.0333476	Down	NA	NA	NA	NA	NA	NA
A0A1D5Q5W4		0.655858	0.0412625	Down	NA	NA	NA	NA	NA	NA
A0A5F8AJM6	PKN3	0.656204	0.0463564	Down	NA	NA	NA	NA	NA	NA
F7BH35	HMCN1	0.658851	0.0339241	Down	NA	NA	NA	NA	NA	NA
F7GCL3	EMD	0.658936	0.0481586	Down	NA	NA	NA	NA	NA	NA
A0A5F7ZHV2		0.659437	0.0416571	Down	NA	NA	NA	NA	NA	NA
F7HPP8	LOC719560	0.659861	0.0401255	Down	NA	NA	NA	NA	NA	NA
F7EXU3	LOC704278	0.660418	0.0268712	Down	NA	NA	NA	NA	NA	NA
A0A1D5QWS7	DBNL	0.660569	0.0132422	Down	NA	NA	NA	NA	NA	NA
F7E787	ANKS1A	0.66077	0.0105598	Down	NA	NA	NA	NA	NA	NA
F6ZUY6	RUVBL2	0.661297	0.011688	Down	NA	NA	NA	NA	NA	NA
F7G976	ADARB1	0.661927	0.00639314	Down	NA	NA	NA	NA	NA	NA
F7HHW2	TFG	0.662123	0.00558819	Down	NA	NA	NA	NA	NA	NA
F7E5Q0	DLG5	0.662445	0.0170096	Down	NA	NA	NA	NA	NA	NA
F7AJ10	LOC694510	0.666492	0.0428465	Down	NA	NA	NA	NA	NA	NA
F7H3I7	FARP1	0.666736	0.00741405	Down	NA	NA	NA	NA	NA	NA
F7HJG4	AGAP1	0.66839	0.0326262	Down	NA	NA	NA	NA	NA	NA
A0A1D5QCI1	KIRREL	0.669352	0.0163825	Down	NA	NA	NA	NA	NA	NA
F6QC94	CHRD	0.669686	0.0454485	Down	NA	NA	NA	NA	NA	NA
F6ZW73	BPTF	0.669776	0.0188454	Down	NA	NA	NA	NA	NA	NA
F6WSS8	F11R	0.671251	0.0308268	Down	NA	NA	NA	NA	NA	NA
A0A5F8A397	TANC1	0.672927	0.00534598	Down	NA	NA	NA	NA	NA	NA
G7N1N9	STAM	0.672935	0.0157184	Down	NA	NA	NA	NA	NA	NA
F7FG54	ITGB3	0.676739	0.0380725	Down	NA	NA	NA	NA	NA	NA
A0A5K1UE21	PLD2	0.678154	0.0095535	Down	NA	NA	NA	NA	NA	NA
F7F4S6	ZNF326	0.679962	0.0117391	Down	NA	NA	NA	NA	NA	NA
F6SSM0	SFPQ	0.680543	0.0169399	Down	NA	NA	NA	NA	NA	NA
F7HP23	GSN	0.681199	0.0106355	Down	NA	NA	NA	NA	NA	NA
F7ABN9	PLEC	0.682186	0.00945869	Down	NA	NA	NA	NA	NA	NA
F6RA67	DST	0.683672	0.0420025	Down	NA	NA	NA	NA	NA	NA
A0A5F8A752	RAB11FIP2	0.684719	0.0437395	Down	NA	NA	NA	NA	NA	NA
H9G1M8	MTA1	0.686257	0.0395023	Down	NA	NA	NA	NA	NA	NA
A0A1D5R5Q6		0.68643	0.0414594	Down	NA	NA	NA	NA	NA	NA
F7GNQ6	RBBP5	0.687253	0.00126556	Down	NA	NA	NA	NA	NA	NA
H9G1L4	SART1	0.688754	0.0205742	Down	NA	NA	NA	NA	NA	NA
A0A1D5QUW9	EGK_20728	0.691101	0.00515906	Down	NA	NA	NA	NA	NA	NA
A0A5F7ZMV5	MYO9A	0.694426	0.0214333	Down	NA	NA	NA	NA	NA	NA
A1XD94	TFIP11	0.694622	0.0298295	Down	NA	NA	NA	NA	NA	NA
G7MKK4	PDIA5	0.695164	0.0284433	Down	NA	NA	NA	NA	NA	NA
G7NA36	EFEMP1	0.696443	0.0266737	Down	NA	NA	NA	NA	NA	NA
F7HQU2	LOC710068	0.698899	0.0201836	Down	NA	NA	NA	NA	NA	NA
H9FU41	ITPR2	0.69993	0.00224374	Down	NA	NA	NA	NA	NA	NA
I0FIL8		0.700053	0.0206923	Down	NA	NA	NA	NA	NA	NA
A0A5F8A1C4	FKBP15	0.70102	0.032827	Down	NA	NA	NA	NA	NA	NA
H9YYJ1	LIN7C	0.70121	0.0402947	Down	NA	NA	NA	NA	NA	NA
A0A1D5RJQ3	CDC5L	0.703982	0.0206474	Down	NA	NA	NA	NA	NA	NA
F6PNQ9	TWF1	0.704541	0.0257704	Down	NA	NA	NA	NA	NA	NA
A0A1D5QH18		0.704643	0.0266448	Down	NA	NA	NA	NA	NA	NA
A0A5F8AIK4		0.705558	0.00986844	Down	NA	NA	NA	NA	NA	NA
A0A1D5Q4R5	MEGF8	0.708375	0.0142431	Down	NA	NA	NA	NA	NA	NA
A0A5F8ABY9	DIDO1	0.709449	0.00315543	Down	NA	NA	NA	NA	NA	NA
A0A1D5Q3R2	LOC717699	0.710093	0.023663	Down	NA	NA	NA	NA	NA	NA
F6PQC7	BECN1	0.710321	0.0391537	Down	NA	NA	NA	NA	NA	NA
H9FWE9	PHIP	0.711062	0.0484008	Down	NA	NA	NA	NA	NA	NA
H9EXE7	FBXO7	0.711653	0.042275	Down	NA	NA	NA	NA	NA	NA
F6TT62	RCOR1	0.71334	0.0114514	Down	NA	NA	NA	NA	NA	NA
F7F7W0	CCAR1	0.714518	0.0360187	Down	NA	NA	NA	NA	NA	NA
F7DGH1	TMEM43	0.716427	0.00123112	Down	NA	NA	NA	NA	NA	NA
A0A1D5RIA5	PLXNA1	0.717247	0.0219502	Down	NA	NA	NA	NA	NA	NA
F6RJH8	MYO18A	0.717462	0.00735874	Down	NA	NA	NA	NA	NA	NA
F7HN51	ANO6	0.719026	0.00643635	Down	NA	NA	NA	NA	NA	NA
H9FSB1	CNPY4	0.723427	0.0450423	Down	NA	NA	NA	NA	NA	NA
F7E7F1	LOC714485	0.726153	0.017171	Down	NA	NA	NA	NA	NA	NA
F7DS60	TMOD1	0.726804	0.022846	Down	NA	NA	NA	NA	NA	NA
A0A5F7ZWI5	STAMBP	0.726841	0.0125723	Down	NA	NA	NA	NA	NA	NA
F6S5C7	ASAH1	0.727536	0.0203331	Down	NA	NA	NA	NA	NA	NA
G7NRV6		0.728331	0.0116022	Down	NA	NA	NA	NA	NA	NA
F6ZEF8	CASK	0.730684	0.0116676	Down	NA	NA	NA	NA	NA	NA
F6V8I9	SAP130	0.730836	0.0479093	Down	NA	NA	NA	NA	NA	NA
I0FWT4	NUPL1	0.732424	0.0181472	Down	NA	NA	NA	NA	NA	NA
A0A5F7ZFL6	EEPD1	0.732857	0.0336304	Down	NA	NA	NA	NA	NA	NA
A0A1D5QJ60		0.735746	0.0200176	Down	NA	NA	NA	NA	NA	NA
F6VBW2	TBCE	0.739044	0.0252407	Down	NA	NA	NA	NA	NA	NA
F7HJA9	TP53BP1	0.747025	0.0314876	Down	NA	NA	NA	NA	NA	NA
F7AQ61	DCTN4	0.749066	0.0362236	Down	NA	NA	NA	NA	NA	NA
G7MPF0	POLR1C	0.750903	0.0230519	Down	NA	NA	NA	NA	NA	NA
F7C5N3	STRN3	0.754534	0.0174038	Down	NA	NA	NA	NA	NA	NA
F6XTA5	EPHX1	0.756082	0.0215541	Down	NA	NA	NA	NA	NA	NA
F7FA77		0.757486	0.0255324	Down	NA	NA	NA	NA	NA	NA
F6QRB8	KLC2	0.759161	0.00254421	Down	NA	NA	NA	NA	NA	NA
A0A5F7ZW05	SNX9	0.760895	0.0283882	Down	NA	NA	NA	NA	NA	NA
A0A1D5RBK4	SNX17	0.765957	0.00656573	Down	NA	NA	NA	NA	NA	NA
F7HN48	DDB1	0.768494	0.0344064	Down	NA	NA	NA	NA	NA	NA
H9YVK9		0.773508	0.0241595	Down	NA	NA	NA	NA	NA	NA
A0A1D5Q552		0.776186	0.0174189	Down	NA	NA	NA	NA	NA	NA
G7MNT3	EGK_13513	0.779906	0.0237677	Down	NA	NA	NA	NA	NA	NA
A0A1D5QK29	SEC24B	0.781358	0.0245184	Down	NA	NA	NA	NA	NA	NA
F6TL46	LIMA1	0.783229	0.0287026	Down	NA	NA	NA	NA	NA	NA
A0A5F7ZJZ9	KIAA1715	0.785538	0.0438067	Down	NA	NA	NA	NA	NA	NA
F7G5F9	SLA/LP	0.788111	0.0481046	Down	NA	NA	NA	NA	NA	NA
H9YVZ0	SMARCC2	0.796491	0.0206531	Down	NA	NA	NA	NA	NA	NA
F7ES64	STRN4	0.80448	0.0366868	Down	NA	NA	NA	NA	NA	NA
A0A1D5QZ21		0.814302	0.0316604	Down	NA	NA	NA	NA	NA	NA
F6R553	LOC718202	0.819191	0.00271165	Down	NA	NA	NA	NA	NA	NA
F7H2U4	ASNA1	0.820365	0.0434794	Down	NA	NA	NA	NA	NA	NA
F6U7A4	GOLGA5	0.82205	0.0394449	Down	NA	NA	NA	NA	NA	NA
A0A1D5RHU1	SUN2	0.830321	0.00373776	Down	NA	NA	NA	NA	NA	NA
F6QI47	POLR2B	0.835774	0.0251475	Down	NA	NA	NA	NA	NA	NA
H9EVG4	ESYT1	0.837977	0.0192148	Down	NA	NA	NA	NA	NA	NA
F6XWN2	EIF4G2	0.842592	0.0464199	Down	NA	NA	NA	NA	NA	NA
F6Y1R3	OPA1	0.865391	0.0382976	Down	NA	NA	NA	NA	NA	NA
F7D413	INTS3	1.15536	0.0496456	Up	NA	NA	NA	NA	NA	NA
A0A5F7ZX82		1.20857	0.0162285	Up	NA	NA	NA	NA	NA	NA
G7MFY2	SF3A3	1.22075	0.0472408	Up	NA	NA	NA	NA	NA	NA
F6U426	VPS11	1.25402	0.0347542	Up	NA	NA	NA	NA	NA	NA
F6RXT2	VAC14	1.25551	0.00273645	Up	NA	NA	NA	NA	NA	NA
I2CXT5	MADD	1.3027	0.0267626	Up	NA	NA	NA	NA	NA	NA
F7HJH6	COG3	1.30589	0.0459795	Up	NA	NA	NA	NA	NA	NA
F6Q4U6	COG5	1.31179	0.00294105	Up	NA	NA	NA	NA	NA	NA
H9Z0R8	UGP2	1.31211	0.0412451	Up	NA	NA	NA	NA	NA	NA
A0A1D5QNJ4	CFL1	1.31482	0.00442601	Up	NA	NA	NA	NA	NA	NA
F7AUV0	CSE1L	1.32049	0.0198112	Up	NA	NA	NA	NA	NA	NA
F6XAP8	HSPA4	1.32609	0.0129325	Up	NA	NA	NA	NA	NA	NA
F6S8R2	PDCD5	1.33832	0.0450386	Up	NA	NA	NA	NA	NA	NA
F7GI50	DNM1L	1.33949	0.000597932	Up	NA	NA	NA	NA	NA	NA
A0A5F7ZNT2	SUPT6H	1.34838	0.0266796	Up	NA	NA	NA	NA	NA	NA
F7H6L5	UMPS	1.35668	0.00202556	Up	NA	NA	NA	NA	NA	NA
H9EMZ8	CLIC1	1.3618	0.0143915	Up	NA	NA	NA	NA	NA	NA
A0A5F7ZIM2	THUMPD3	1.36417	0.0480987	Up	NA	NA	NA	NA	NA	NA
G7NLE4	UQCRFS1	1.36589	0.0243316	Up	NA	NA	NA	NA	NA	NA
H9EVU2		1.36958	0.0252063	Up	NA	NA	NA	NA	NA	NA
G7N0A2	EGK_19350	1.3773	0.02734	Up	NA	NA	NA	NA	NA	NA
H9ESY7	TOR1B	1.37919	0.0461646	Up	NA	NA	NA	NA	NA	NA
A0A5F8AAH0	UBA6	1.38243	0.011356	Up	NA	NA	NA	NA	NA	NA
F6U7E0	DIS3L2	1.40206	0.0465364	Up	NA	NA	NA	NA	NA	NA
A0A5F8A284	ARHGAP25	1.40271	0.0059902	Up	NA	NA	NA	NA	NA	NA
F6S9Y4	CUL4A	1.40983	0.026932	Up	NA	NA	NA	NA	NA	NA
F7GRY2	C9	1.42614	0.0452108	Up	NA	NA	NA	NA	NA	NA
F6Z305	LOC723033	1.43731	0.032349	Up	NA	NA	NA	NA	NA	NA
H9ESR3	PPP6R3	1.44122	0.0343938	Up	NA	NA	NA	NA	NA	NA
F7HJZ7	SWAP70	1.47237	0.00801946	Up	NA	NA	NA	NA	NA	NA
F7FR05	CAP1	1.47686	0.0181112	Up	NA	NA	NA	NA	NA	NA
F6VW58	PLAA	1.47744	0.0215288	Up	NA	NA	NA	NA	NA	NA
A0A1D5QLF1	GLOD4	1.51104	0.0117301	Up	NA	NA	NA	NA	NA	NA
I2CWU4		1.52277	0.00295851	Up	NA	NA	NA	NA	NA	NA
H9ZD06	TPI1	1.53209	0.00667507	Up	NA	NA	NA	NA	NA	NA
F7GIR8	C1H1orf50	1.53357	0.0221278	Up	NA	NA	NA	NA	NA	NA
F7HAB9	GGA1	1.53663	0.00703535	Up	NA	NA	NA	NA	NA	NA
A0A1D5RAB9	PRMT1	1.54869	0.0152075	Up	NA	NA	NA	NA	NA	NA
F6W2A6	HMGB1	1.55038	0.00469999	Up	NA	NA	NA	NA	NA	NA
F7FKQ3	SMYD5	1.5624	0.0153861	Up	NA	NA	NA	NA	NA	NA
A0A5F8A3M5	PARP14	1.57366	0.0302571	Up	NA	NA	NA	NA	NA	NA
F7FF79	PSME1	1.57844	0.0376228	Up	NA	NA	NA	NA	NA	NA
A0A1D5QFU7	UBE3A	1.58212	0.0313208	Up	NA	NA	NA	NA	NA	NA
F7FXH1	ABCF1	1.58229	0.021624	Up	NA	NA	NA	NA	NA	NA
F7H3U6	LUC7L2	1.59885	0.0306998	Up	NA	NA	NA	NA	NA	NA
H9ETU6	EIF2B1	1.6063	0.000900928	Up	NA	NA	NA	NA	NA	NA
H9EV74		1.60904	0.00212159	Up	NA	NA	NA	NA	NA	NA
A0A5F8AHZ8		1.61272	0.03759	Up	NA	NA	NA	NA	NA	NA
F6XAS8	TBC1D1	1.62737	0.0462478	Up	NA	NA	NA	NA	NA	NA
F6U0K7	APAF1	1.64138	0.00887571	Up	NA	NA	NA	NA	NA	NA
G7NEH8	HSDL2	1.64795	0.0371045	Up	NA	NA	NA	NA	NA	NA
A0A1D5RHN4	PPIP5K2	1.64837	0.000827134	Up	NA	NA	NA	NA	NA	NA
F7H7B6	AIP	1.65829	0.00760789	Up	NA	NA	NA	NA	NA	NA
F6TVG1	KARS	1.67464	0.0307482	Up	NA	NA	NA	NA	NA	NA
H9ZB97	RCC2	1.68838	0.039549	Up	NA	NA	NA	NA	NA	NA
A0A5F8APH7	EEFSEC	1.69387	0.0421217	Up	NA	NA	NA	NA	NA	NA
F7A3S0		1.70127	0.0169102	Up	NA	NA	NA	NA	NA	NA
F6PRQ4	ZNF384	1.70898	0.0074451	Up	NA	NA	NA	NA	NA	NA
F7FRI9	BCKDK	1.71752	0.0490971	Up	NA	NA	NA	NA	NA	NA
F7HSB5	WDR82	1.73756	0.0302699	Up	NA	NA	NA	NA	NA	NA
F7FDA4	HAUS5	1.74941	0.0104951	Up	NA	NA	NA	NA	NA	NA
G7N5G4	EGK_04176	1.75027	0.0488845	Up	NA	NA	NA	NA	NA	NA
F6SCF5	TATDN1	1.75062	0.0214935	Up	NA	NA	NA	NA	NA	NA
A0A1D5RA74	CYLD	1.75979	0.0368462	Up	NA	NA	NA	NA	NA	NA
F6T8F9	LOC718031	1.761	0.0123267	Up	NA	NA	NA	NA	NA	NA
F6WUT9	VBP1	1.78447	0.0449203	Up	NA	NA	NA	NA	NA	NA
H9EVV9	TDRD7	1.78523	0.0235543	Up	NA	NA	NA	NA	NA	NA
F7GSL0	GART	1.78543	0.0157874	Up	NA	NA	NA	NA	NA	NA
A0A1D5Q9D0		1.79512	0.00224689	Up	NA	NA	NA	NA	NA	NA
A0A1D5R2P3	ELP2	1.80174	0.0248817	Up	NA	NA	NA	NA	NA	NA
F7H1R6	IPO7	1.84004	0.031002	Up	NA	NA	NA	NA	NA	NA
I2CVJ1	RB1	1.86137	0.0245844	Up	NA	NA	NA	NA	NA	NA
F7FCJ0	CUL4B	1.87453	0.021949	Up	NA	NA	NA	NA	NA	NA
A0A5F8AAC8	HEATR5A	1.90648	0.0367884	Up	NA	NA	NA	NA	NA	NA
F6ZR44	ENOSF1	1.91205	0.0106062	Up	NA	NA	NA	NA	NA	NA
F7G735	PGM3	1.91379	0.0252901	Up	NA	NA	NA	NA	NA	NA
A0A5F8A316	SELO	1.93516	0.0328907	Up	NA	NA	NA	NA	NA	NA
F7G576	SSU72	1.9353	0.0331462	Up	NA	NA	NA	NA	NA	NA
A0A1D5QL55		1.93668	0.043086	Up	NA	NA	NA	NA	NA	NA
A0A1D5QD98		1.94081	0.00946625	Up	NA	NA	NA	NA	NA	NA
F6VSZ9	GNPAT	1.94797	0.0270193	Up	NA	NA	NA	NA	NA	NA
A0A1D5R3G8		1.95015	0.0436603	Up	NA	NA	NA	NA	NA	NA
F7C1A0	TRIM21	1.95077	0.00429926	Up	NA	NA	NA	NA	NA	NA
F7GUL5		1.95344	0.00258807	Up	NA	NA	NA	NA	NA	NA
F7DBZ3	TBK1	1.95493	0.0131811	Up	NA	NA	NA	NA	NA	NA
F7F3B5	RNF126	1.95561	0.0172134	Up	NA	NA	NA	NA	NA	NA
F6W842	INPP4A	1.97083	0.0201363	Up	NA	NA	NA	NA	NA	NA
F7HHC6	IRAK4	1.99566	0.0467814	Up	NA	NA	NA	NA	NA	NA
A0A5F8A0J9		2.01558	0.0479007	Up	NA	NA	NA	NA	NA	NA
F7GBS7	BOP1	2.01977	0.0435818	Up	NA	NA	NA	NA	NA	NA
F7ASF6	RNASET2	2.02105	0.00666543	Up	NA	NA	NA	NA	NA	NA
A0A5F7ZKN6	ATM	2.02457	0.000723647	Up	NA	NA	NA	NA	NA	NA
F7F982	NR1H2	2.02544	0.0326383	Up	NA	NA	NA	NA	NA	NA
F7CA88	RNH1	2.03257	0.0475778	Up	NA	NA	NA	NA	NA	NA
F6VI02	UBLCP1	2.04193	0.0218463	Up	NA	NA	NA	NA	NA	NA
F6YUM9	RENBP	2.04386	0.01684	Up	NA	NA	NA	NA	NA	NA
A0A5F7ZS74		2.06167	0.0288032	Up	NA	NA	NA	NA	NA	NA
A0A5F7ZPD3	IPO11	2.08362	0.0436518	Up	NA	NA	NA	NA	NA	NA
A0A5F8AG08		2.09119	0.0102776	Up	NA	NA	NA	NA	NA	NA
F7HNG1	SEMA3C	2.10673	0.0370061	Up	NA	NA	NA	NA	NA	NA
A0A1D5R8E7	LRRC41	2.10689	0.021847	Up	NA	NA	NA	NA	NA	NA
F7AF44	SUB1	2.11446	0.0169256	Up	NA	NA	NA	NA	NA	NA
A0A1D5R641		2.11706	0.000797955	Up	NA	NA	NA	NA	NA	NA
F6Z9D2	FBXO4	2.12145	0.00638376	Up	NA	NA	NA	NA	NA	NA
F7ETK4	EPG5	2.13692	0.0483512	Up	NA	NA	NA	NA	NA	NA
A0A5F7ZM78		2.15255	0.000523991	Up	NA	NA	NA	NA	NA	NA
A0A1D5R5A1		2.15331	0.0140078	Up	NA	NA	NA	NA	NA	NA
F7B1C9	EED	2.15952	0.0367142	Up	NA	NA	NA	NA	NA	NA
F7HGW7	CELF1	2.18434	0.00210156	Up	NA	NA	NA	NA	NA	NA
H9FUZ3	NRD1	2.18446	0.00948457	Up	NA	NA	NA	NA	NA	NA
F6QS54	ADI1	2.18838	0.0278768	Up	NA	NA	NA	NA	NA	NA
F7EYD7	RPA2	2.19227	0.0480009	Up	NA	NA	NA	NA	NA	NA
F7AB32	ITLN1	2.20117	0.041297	Up	NA	NA	NA	NA	NA	NA
F7EC61	IFIT3	2.21029	0.000274434	Up	NA	NA	NA	NA	NA	NA
F6UFH8	FAM49A	2.21336	0.00388652	Up	NA	NA	NA	NA	NA	NA
G7N2X2	GPCPD1	2.21561	0.0227967	Up	NA	NA	NA	NA	NA	NA
F7A0H2	MLYCD	2.21605	0.00728384	Up	NA	NA	NA	NA	NA	NA
F7H197	HAL	2.23242	0.0256092	Up	NA	NA	NA	NA	NA	NA
A0A1D5RCV0		2.2327	0.0205178	Up	NA	NA	NA	NA	NA	NA
A0A5F8ABM3		2.24692	0.0390716	Up	NA	NA	NA	NA	NA	NA
A0A1D5Q3B6		2.26393	0.0187719	Up	NA	NA	NA	NA	NA	NA
H9ER04	RABGGTA	2.27412	0.0127518	Up	NA	NA	NA	NA	NA	NA
F6QZ27	CTBS	2.28847	0.0239213	Up	NA	NA	NA	NA	NA	NA
F7HM39	LIMS2	2.33362	0.0364511	Up	NA	NA	NA	NA	NA	NA
F7HMN7	MLKL	2.34442	0.0280483	Up	NA	NA	NA	NA	NA	NA
A0A5F7ZI83	NAA15	2.34656	0.00984221	Up	NA	NA	NA	NA	NA	NA
F7HU96	NSMAF	2.34777	0.0190503	Up	NA	NA	NA	NA	NA	NA
A0A1D5RH24	RNF114	2.35076	0.029333	Up	NA	NA	NA	NA	NA	NA
G7NFA8	EGK_07540	2.35281	0.0359254	Up	NA	NA	NA	NA	NA	NA
F7F804	C14H11orf73	2.36585	0.0116393	Up	NA	NA	NA	NA	NA	NA
F6RCB6	TRMT1L	2.39885	0.0219424	Up	NA	NA	NA	NA	NA	NA
F7H693	RPAP3	2.41641	0.032204	Up	NA	NA	NA	NA	NA	NA
H9YYP7	KIAA0913	2.42406	0.0131312	Up	NA	NA	NA	NA	NA	NA
F6XQD8	AKT2	2.43641	0.000219639	Up	NA	NA	NA	NA	NA	NA
A0A5F7ZQ19	STARD10	2.4533	0.0133451	Up	NA	NA	NA	NA	NA	NA
A0A5F8A6V6	LOC711210	2.45949	0.0194983	Up	NA	NA	NA	NA	NA	NA
F6XKY8	THTPA	2.47793	0.0155894	Up	NA	NA	NA	NA	NA	NA
A0A1D5QPP2		2.47971	0.0113268	Up	NA	NA	NA	NA	NA	NA
F7GFS1	GGACT	2.49854	0.0453729	Up	NA	NA	NA	NA	NA	NA
A0A1D5QP54	DRG2	2.4986	0.0301259	Up	NA	NA	NA	NA	NA	NA
F7GS55	TNFAIP8L1	2.50295	0.0176211	Up	NA	NA	NA	NA	NA	NA
A0A5F8AJL0	FNBP1	2.51836	0.0131877	Up	NA	NA	NA	NA	NA	NA
F7GET4	SLFN13	2.52144	0.000126627	Up	NA	NA	NA	NA	NA	NA
F7HG52	C6	2.52282	0.0136283	Up	NA	NA	NA	NA	NA	NA
H9ETP4		2.53053	0.0373335	Up	NA	NA	NA	NA	NA	NA
F7GVT1	FYB	2.56769	0.0442726	Up	NA	NA	NA	NA	NA	NA
H9FMP3	CDC34	2.57271	0.0406429	Up	NA	NA	NA	NA	NA	NA
H9ZEA6	LOC701279	2.57369	0.0351779	Up	NA	NA	NA	NA	NA	NA
F6ZK89	DCAKD	2.60987	0.0438032	Up	NA	NA	NA	NA	NA	NA
A0A5F7Z9S4	RNF213	2.61459	0.0483937	Up	NA	NA	NA	NA	NA	NA
F7HJZ5	KIN	2.62787	0.0301886	Up	NA	NA	NA	NA	NA	NA
A0A5F7ZUV1	PATL1	2.65533	0.0183952	Up	NA	NA	NA	NA	NA	NA
F6ZCI4	SURF2	2.69028	0.026963	Up	NA	NA	NA	NA	NA	NA
A0A5F7ZJL7		2.69355	0.0154585	Up	NA	NA	NA	NA	NA	NA
F7GLS5	FAM96B	2.69886	0.0017543	Up	NA	NA	NA	NA	NA	NA
F7ELE2	RGS10	2.70045	0.0222454	Up	NA	NA	NA	NA	NA	NA
F6WE02	STAT1	2.74715	0.0340397	Up	NA	NA	NA	NA	NA	NA
F7D0F3	TOM1L1	2.76011	0.000711377	Up	NA	NA	NA	NA	NA	NA
F7FRW5	LOC715619	2.92725	0.0401227	Up	NA	NA	NA	NA	NA	NA
G7MSA6	CBR4	2.93779	0.0043047	Up	NA	NA	NA	NA	NA	NA
G7MES5	RAB7L1	3.02658	0.0342056	Up	NA	NA	NA	NA	NA	NA
F6SZW5	KIFAP3	3.03464	0.0111822	Up	NA	NA	NA	NA	NA	NA
F6VFQ0	NDUFS7	3.04063	0.0235759	Up	NA	NA	NA	NA	NA	NA
F7G2B7	NT5DC1	3.04561	9.54e-05	Up	NA	NA	NA	NA	NA	NA
Q0PXR1	DDX58	3.05017	0.00252303	Up	NA	NA	NA	NA	NA	NA
A0A1D5QCG3		3.05974	0.00123041	Up	NA	NA	NA	NA	NA	NA
Q0GBW6	IFIH1	3.06711	0.00855893	Up	NA	NA	NA	NA	NA	NA
F7FGS4	NDOR1	3.07458	0.00198443	Up	NA	NA	NA	NA	NA	NA
F6ZE09	TRPM7	3.07564	0.0202404	Up	NA	NA	NA	NA	NA	NA
F6WEV7	PLEKHF1	3.10748	0.0130991	Up	NA	NA	NA	NA	NA	NA
F6SE34		3.16128	0.0197248	Up	NA	NA	NA	NA	NA	NA
F7E8F3	RFC3	3.19992	0.0494491	Up	NA	NA	NA	NA	NA	NA
F6Z0R5	HP	3.28649	0.0340582	Up	NA	NA	NA	NA	NA	NA
G7MXM5	SLC25A21	3.29696	0.000698905	Up	NA	NA	NA	NA	NA	NA
A0A5F7ZUS6	ABL1	3.32213	0.0174556	Up	NA	NA	NA	NA	NA	NA
A0A5F8A9I5	UAP1	3.33371	0.0190036	Up	NA	NA	NA	NA	NA	NA
F7BK31	WDR45	3.34212	0.00728514	Up	NA	NA	NA	NA	NA	NA
A1E2I5	MX2	3.39813	0.00245024	Up	NA	NA	NA	NA	NA	NA
F7EVQ4	LOC709612	3.57658	0.0316089	Up	NA	NA	NA	NA	NA	NA
G7N417	ARFRP1	3.61742	0.000868381	Up	NA	NA	NA	NA	NA	NA
A0A5F7ZWC7		3.67452	0.0223234	Up	NA	NA	NA	NA	NA	NA
A0A1D5QQX3	LIMK2	3.6979	0.0177261	Up	NA	NA	NA	NA	NA	NA
F7C3Q4	KCNAB2	3.70903	0.0205246	Up	NA	NA	NA	NA	NA	NA
A0A1D5Q0M1	GTF2H4	3.71972	0.00857441	Up	NA	NA	NA	NA	NA	NA
H9FW97	UBE2R2	3.79728	0.0399565	Up	NA	NA	NA	NA	NA	NA
F7HRH0		3.82126	0.049004	Up	NA	NA	NA	NA	NA	NA
A0A5F8ABY2	APBB1IP	3.83771	0.0174739	Up	NA	NA	NA	NA	NA	NA
F7GCV4	TRAM1	4.0173	0.0309748	Up	NA	NA	NA	NA	NA	NA
A0A1D5R9Y7	MGME1	4.08597	0.0430677	Up	NA	NA	NA	NA	NA	NA
F7DMS6	GGPS1	4.11949	0.00105165	Up	NA	NA	NA	NA	NA	NA
A0A1D5R0F2	UCK1	4.18757	0.00721284	Up	NA	NA	NA	NA	NA	NA
F6UMD0	IFIT5	4.1987	0.000197679	Up	NA	NA	NA	NA	NA	NA
F7HLN4	ACAP1	4.26282	0.0371099	Up	NA	NA	NA	NA	NA	NA
F7H9P5	NUDT12	4.38923	0.00691546	Up	NA	NA	NA	NA	NA	NA
A0A1D5R9C6	UBE2A	4.44123	0.0465821	Up	NA	NA	NA	NA	NA	NA
F6QYI7	CPSF4	4.5045	0.00922688	Up	NA	NA	NA	NA	NA	NA
Q6IYH1	ND3	4.55091	0.00198536	Up	NA	NA	NA	NA	NA	NA
A0A5F8AUH0	GOLGA1	4.73783	9.22e-05	Up	NA	NA	NA	NA	NA	NA
F6VNP9	TMEM70	4.8948	0.00415842	Up	NA	NA	NA	NA	NA	NA
A0A5F7Z7P0	SLC27A6	4.91679	0.0373152	Up	NA	NA	NA	NA	NA	NA
F7BFH8	UBE2L6	5.00502	0.049665	Up	NA	NA	NA	NA	NA	NA
A0A5F7Z8V5	CMPK2	5.02077	0.000125298	Up	NA	NA	NA	NA	NA	NA
A0A1D5QQL5		5.10155	0.0440736	Up	NA	NA	NA	NA	NA	NA
I0FKQ1	ARL1	5.28349	0.0379529	Up	NA	NA	NA	NA	NA	NA
F7H5C5	RHEB	5.33831	0.0470618	Up	NA	NA	NA	NA	NA	NA
A0A5F7ZUA1	MYPN	5.37027	0.0280482	Up	NA	NA	NA	NA	NA	NA
A0A5F7ZC88		5.89357	0.0169071	Up	NA	NA	NA	NA	NA	NA
H9FUQ9	MX1	6.12218	0.00441259	Up	NA	NA	NA	NA	NA	NA
F7HF07	IGFBP4	6.49728	0.000526679	Up	NA	NA	NA	NA	NA	NA
F6W7C8	PIK3CG	7.28598	0.000525199	Up	NA	NA	NA	NA	NA	NA
A0A5F8AMY0		7.31714	0.0410313	Up	NA	NA	NA	NA	NA	NA
F6RI57		8.08834	0.0183453	Up	NA	NA	NA	NA	NA	NA
A0A1D5REK8		9.38185	0.0396782	Up	NA	NA	NA	NA	NA	NA
A0A5F7ZG92	DPH1	10.7221	0.0208004	Up	NA	NA	NA	NA	NA	NA
A0A1D5QAR2	SEC14L1	10.8009	0.0369017	Up	NA	NA	NA	NA	NA	NA
A0A1D5QKF8	C10orf76	11.1649	0.0423106	Up	NA	NA	NA	NA	NA	NA
F7GJI8	DPY30	16.7643	0.00493446	Up	NA	NA	NA	NA	NA	NA
F6TRE8	SDHC	26.5936	0.0103867	Up	NA	NA	NA	NA	NA	NA
F7E6I7	LASS2	31.248	0.00157845	Up	NA	NA	NA	NA	NA	NA
P12545	PLG	44.9497	0.0363678	Up	NA	NA	NA	NA	NA	NA
A0A5F7ZST9	PUS7	72.5851	0.029723	Up	NA	NA	NA	NA	NA	NA
NA	NA	NA	NA	NA	Q9BTM1	H2AJ	2.9658	0.0006	0.0071	Up
NA	NA	NA	NA	NA	P20930	FLG	2.6906	0.0097	0.0477	Up
NA	NA	NA	NA	NA	P31947	SFN	2.1706	0.0028	0.0199	Up
NA	NA	NA	NA	NA	P0DJI8	SAA1	2.1694	0.0001	0.0014	Up
NA	NA	NA	NA	NA	P35527	KRT9	2.0819	0.0052	0.0309	Up
NA	NA	NA	NA	NA	P07477	PRSS1	2.0236	0.0104	0.0499	Up
NA	NA	NA	NA	NA	P13647	KRT5	2.0084	0.0034	0.0231	Up
NA	NA	NA	NA	NA	P04264	KRT1	1.9397	0.0052	0.0309	Up
NA	NA	NA	NA	NA	P13645	KRT10	1.9108	0.0048	0.0291	Up
NA	NA	NA	NA	NA	P02741	CRP	1.8715	0	0.0001	Up
NA	NA	NA	NA	NA	P02533	KRT14	1.8706	0.0008	0.0084	Up
NA	NA	NA	NA	NA	B4DXR9	ZNF732	1.8324	0.0003	0.0035	Up
NA	NA	NA	NA	NA	Q9BWJ5	SF3B5	1.7261	0.0004	0.0046	Up
NA	NA	NA	NA	NA	P14091	CTSE	1.7231	0.0028	0.0199	Up
NA	NA	NA	NA	NA	Q04695	KRT17	1.7202	0.0004	0.0052	Up
NA	NA	NA	NA	NA	P35908	KRT2	1.7023	0.007	0.0381	Up
NA	NA	NA	NA	NA	P02538	KRT6A	1.6855	0	0.0001	Up
NA	NA	NA	NA	NA	Q99988	GDF15	1.6408	0.0004	0.0047	Up
NA	NA	NA	NA	NA	Q9UHE8	STEAP1	1.6348	0	0	Up
NA	NA	NA	NA	NA	Q96D15	RCN3	1.6162	0.0034	0.0229	Up
NA	NA	NA	NA	NA	P05386	RPLP1	1.5856	0.0005	0.0056	Up
NA	NA	NA	NA	NA	Q96AY3	FKBP10	1.5545	0	0.0007	Up
NA	NA	NA	NA	NA	P07919	UQCRH	1.5336	0.0009	0.009	Up
NA	NA	NA	NA	NA	P07711	CTSL	1.5274	0.0001	0.0012	Up
NA	NA	NA	NA	NA	Q9Y5J7	TIMM9	1.515	0.0003	0.0037	Up
NA	NA	NA	NA	NA	Q99541	PLIN2	1.5091	0	0	Up
NA	NA	NA	NA	NA	P15408	FOSL2	1.4891	0	0.0003	Up
NA	NA	NA	NA	NA	P05121	SERPINE1	1.4802	0	0.0008	Up
NA	NA	NA	NA	NA	P62072	TIMM10	1.4759	0.0004	0.005	Up
NA	NA	NA	NA	NA	Q9NP99	TREM1	1.4738	0.0001	0.0011	Up
NA	NA	NA	NA	NA	Q9NWM8	FKBP14	1.4634	0.0001	0.0021	Up
NA	NA	NA	NA	NA	Q53S33	BOLA3	1.4571	0.0001	0.0012	Up
NA	NA	NA	NA	NA	P02675	FGB	1.457	0.0059	0.0338	Up
NA	NA	NA	NA	NA	P07858	CTSB	1.4533	0.0025	0.0186	Up
NA	NA	NA	NA	NA	Q07021	C1QBP	1.4482	0.0005	0.0056	Up
NA	NA	NA	NA	NA	P09668	CTSH	1.4332	0.0036	0.0237	Up
NA	NA	NA	NA	NA	P33552	CKS2	1.4284	0.0003	0.0036	Up
NA	NA	NA	NA	NA	P26022	PTX3	1.4265	0.0007	0.0071	Up
NA	NA	NA	NA	NA	Q9HAT2	SIAE	1.4162	0.0003	0.0035	Up
NA	NA	NA	NA	NA	Q5XKE5	KRT79	1.408	0.0014	0.0127	Up
NA	NA	NA	NA	NA	Q8NI22	MCFD2	1.4053	0.0022	0.0169	Up
NA	NA	NA	NA	NA	P40261	NNMT	1.3921	0	0	Up
NA	NA	NA	NA	NA	Q8N490	PNKD	1.3829	0.0034	0.0231	Up
NA	NA	NA	NA	NA	P05186	ALPL	1.3733	0	0.0005	Up
NA	NA	NA	NA	NA	P49747	COMP	1.3685	0.0014	0.0126	Up
NA	NA	NA	NA	NA	Q6KB66	KRT80	1.3666	0.0017	0.014	Up
NA	NA	NA	NA	NA	P02679	FGG	1.3631	0.0082	0.0426	Up
NA	NA	NA	NA	NA	Q6P161	MRPL54	1.3602	0	0.0009	Up
NA	NA	NA	NA	NA	Q86VB7	CD163	1.3558	0	0	Up
NA	NA	NA	NA	NA	P12273	PIP	1.3552	0.007	0.0381	Up
NA	NA	NA	NA	NA	Q8TD06	AGR3	1.3515	0.0005	0.006	Up
NA	NA	NA	NA	NA	P02671	FGA	1.3408	0.0092	0.0457	Up
NA	NA	NA	NA	NA	P61916	NPC2	1.337	0.0019	0.0154	Up
NA	NA	NA	NA	NA	O43187	IRAK2	1.333	0.0014	0.0122	Up
NA	NA	NA	NA	NA	P01033	TIMP1	1.3296	0	0	Up
NA	NA	NA	NA	NA	Q9Y5J9	TIMM8B	1.3274	0.0005	0.0061	Up
NA	NA	NA	NA	NA	Q04837	SSBP1	1.3114	0.0004	0.0047	Up
NA	NA	NA	NA	NA	P98179	RBM3	1.3103	0.0087	0.044	Up
NA	NA	NA	NA	NA	P30533	LRPAP1	1.3005	0	0.0005	Up
NA	NA	NA	NA	NA	Q15293	RCN1	1.2931	0.0007	0.0073	Up
NA	NA	NA	NA	NA	Q86TS9	MRPL52	1.2858	0.0004	0.005	Up
NA	NA	NA	NA	NA	Q9NYJ1	COA4	1.2815	0.001	0.0096	Up
NA	NA	NA	NA	NA	P52815	MRPL12	1.2814	0.0001	0.0015	Up
NA	NA	NA	NA	NA	O60220	TIMM8A	1.2747	0.0046	0.0285	Up
NA	NA	NA	NA	NA	O75173	ADAMTS4	1.2731	0.0052	0.0309	Up
NA	NA	NA	NA	NA	P43490	NAMPT	1.2648	0	0.0005	Up
NA	NA	NA	NA	NA	P04179	SOD2	1.2614	0	0	Up
NA	NA	NA	NA	NA	P05164	MPO	1.2559	0.0068	0.0376	Up
NA	NA	NA	NA	NA	Q96G21	IMP4	1.2451	0	0.0002	Up
NA	NA	NA	NA	NA	Q9HD89	RETN	1.2436	0.008	0.042	Up
NA	NA	NA	NA	NA	Q92485	SMPDL3B	1.2395	0.0009	0.0091	Up
NA	NA	NA	NA	NA	P15954	COX7C	1.2328	0.0079	0.0414	Up
NA	NA	NA	NA	NA	Q5JTJ3	COA6	1.2323	0.0081	0.0421	Up
NA	NA	NA	NA	NA	P13995	MTHFD2	1.2298	0	0	Up
NA	NA	NA	NA	NA	Q15392	DHCR24	1.2294	0.0008	0.008	Up
NA	NA	NA	NA	NA	P33121	ACSL1	1.228	0	0	Up
NA	NA	NA	NA	NA	P67809	YBX1	1.218	0	0.0003	Up
NA	NA	NA	NA	NA	Q99470	SDF2	1.2157	0.0002	0.0029	Up
NA	NA	NA	NA	NA	Q86Y79	PTRH1	1.2078	0	0.0006	Up
NA	NA	NA	NA	NA	P15104	GLUL	1.2061	0	0	Up
NA	NA	NA	NA	NA	Q9Y2B0	CNPY2	1.1977	0.0031	0.0213	Up
NA	NA	NA	NA	NA	P21730	C5AR1	1.1951	0	0.0002	Up
NA	NA	NA	NA	NA	P43235	CTSK	1.1832	0.0009	0.0089	Up
NA	NA	NA	NA	NA	P30049	ATP5F1D	1.1831	0.0011	0.0106	Up
NA	NA	NA	NA	NA	P09496	CLTA	1.1815	0.001	0.0101	Up
NA	NA	NA	NA	NA	Q9P0P8	MTRES1	1.1722	0.01	0.0487	Up
NA	NA	NA	NA	NA	P84090	ERH	1.1612	0.0005	0.0059	Up
NA	NA	NA	NA	NA	P18428	LBP	1.1554	0.0024	0.0178	Up
NA	NA	NA	NA	NA	P28845	HSD11B1	1.1537	0	0	Up
NA	NA	NA	NA	NA	P08590	MYL3	1.1473	0.0002	0.0034	Up
NA	NA	NA	NA	NA	O00767	SCD	1.1459	0.0008	0.0087	Up
NA	NA	NA	NA	NA	Q9Y5L4	TIMM13	1.1413	0.0008	0.0085	Up
NA	NA	NA	NA	NA	P25774	CTSS	1.1402	0.0024	0.0179	Up
NA	NA	NA	NA	NA	Q13217	DNAJC3	1.1368	0	0	Up
NA	NA	NA	NA	NA	Q08397	LOXL1	1.1339	0.0099	0.0482	Up
NA	NA	NA	NA	NA	Q9Y6M7	SLC4A7	1.1326	0	0	Up
NA	NA	NA	NA	NA	O75022	LILRB3	1.1284	0	0.0003	Up
NA	NA	NA	NA	NA	Q9UII2	ATP5IF1	1.1238	0.0017	0.0142	Up
NA	NA	NA	NA	NA	Q8N6Q3	CD177	1.1219	0.005	0.0303	Up
NA	NA	NA	NA	NA	Q93091	RNASE6	1.1214	0.0002	0.0032	Up
NA	NA	NA	NA	NA	Q13643	FHL3	1.1183	0.0002	0.0024	Up
NA	NA	NA	NA	NA	Q6UX53	METTL7B	1.1174	0	0.0002	Up
NA	NA	NA	NA	NA	P25398	RPS12	1.1145	0	0.0005	Up
NA	NA	NA	NA	NA	P14927	UQCRB	1.1135	0	0.0003	Up
NA	NA	NA	NA	NA	P0DJI9	SAA2	1.1116	0.0057	0.0328	Up
NA	NA	NA	NA	NA	Q13247	SRSF6	1.1108	0.0002	0.0025	Up
NA	NA	NA	NA	NA	P17676	CEBPB	1.1107	0	0	Up
NA	NA	NA	NA	NA	O00115	DNASE2	1.1059	0.0068	0.0375	Up
NA	NA	NA	NA	NA	Q99538	LGMN	1.1047	0.0027	0.0195	Up
NA	NA	NA	NA	NA	Q9Y6G3	MRPL42	1.1042	0.0013	0.012	Up
NA	NA	NA	NA	NA	O14561	NDUFAB1	1.1015	0.0004	0.0045	Up
NA	NA	NA	NA	NA	Q9GZZ8	LACRT	1.1013	0.0018	0.0147	Up
NA	NA	NA	NA	NA	P55735	SEC13	1.099	0	0	Up
NA	NA	NA	NA	NA	Q01130	SRSF2	1.0979	0.005	0.0304	Up
NA	NA	NA	NA	NA	Q13084	MRPL28	1.0948	0.0043	0.0269	Up
NA	NA	NA	NA	NA	P10619	CTSA	1.092	0	0.0008	Up
NA	NA	NA	NA	NA	Q13907	IDI1	1.087	0.0006	0.0069	Up
NA	NA	NA	NA	NA	P20674	COX5A	1.0828	0.0018	0.0143	Up
NA	NA	NA	NA	NA	Q9H7B2	RPF2	1.0825	0.0078	0.0413	Up
NA	NA	NA	NA	NA	Q02413	DSG1	1.0818	0.0045	0.028	Up
NA	NA	NA	NA	NA	O94808	GFPT2	1.08	0.0001	0.0013	Up
NA	NA	NA	NA	NA	Q8N3Y7	SDR16C5	1.0776	0	0.0002	Up
NA	NA	NA	NA	NA	O60487	MPZL2	1.0775	0	0.0001	Up
NA	NA	NA	NA	NA	P24821	TNC	1.0761	0	0.0006	Up
NA	NA	NA	NA	NA	P35080	PFN2	1.0733	0.0055	0.032	Up
NA	NA	NA	NA	NA	P13688	CEACAM1	1.0732	0.0062	0.0348	Up
NA	NA	NA	NA	NA	O95881	TXNDC12	1.0711	0.0017	0.0139	Up
NA	NA	NA	NA	NA	O43852	CALU	1.0703	0.004	0.0255	Up
NA	NA	NA	NA	NA	P07339	CTSD	1.0684	0.0082	0.0426	Up
NA	NA	NA	NA	NA	Q6UWP8	SBSN	1.0671	0.0044	0.0276	Up
NA	NA	NA	NA	NA	Q6PL18	ATAD2	1.0633	0.0079	0.0415	Up
NA	NA	NA	NA	NA	P28330	ACADL	1.0607	0.0001	0.0019	Up
NA	NA	NA	NA	NA	Q86Y34	ADGRG3	1.0576	0.0091	0.0454	Up
NA	NA	NA	NA	NA	P30048	PRDX3	1.0551	0.0007	0.0075	Up
NA	NA	NA	NA	NA	O43567	RNF13	1.0551	0	0.0008	Up
NA	NA	NA	NA	NA	Q8IXL6	FAM20C	1.0549	0.0023	0.0172	Up
NA	NA	NA	NA	NA	Q14257	RCN2	1.0485	0.0037	0.0244	Up
NA	NA	NA	NA	NA	Q9HB40	SCPEP1	1.0422	0.0017	0.0139	Up
NA	NA	NA	NA	NA	P17275	JUNB	1.041	0	0	Up
NA	NA	NA	NA	NA	P04062	GBA	1.0375	0	0	Up
NA	NA	NA	NA	NA	O00488	ZNF593	1.0344	0.0005	0.0054	Up
NA	NA	NA	NA	NA	P50281	MMP14	1.0334	0	0	Up
NA	NA	NA	NA	NA	P18859	ATP5PF	1.032	0.0014	0.0122	Up
NA	NA	NA	NA	NA	P10109	FDX1	1.0283	0.0016	0.0137	Up
NA	NA	NA	NA	NA	P04181	OAT	1.0282	0	0	Up
NA	NA	NA	NA	NA	P56381	ATP5F1E	1.028	0	0	Up
NA	NA	NA	NA	NA	Q96K17	BTF3L4	1.0218	0.0007	0.0071	Up
NA	NA	NA	NA	NA	Q99757	TXN2	1.0214	0.0022	0.017	Up
NA	NA	NA	NA	NA	P08727	KRT19	1.0138	0	0.0006	Up
NA	NA	NA	NA	NA	P13284	IFI30	1.0135	0.0011	0.0105	Up
NA	NA	NA	NA	NA	P05204	HMGN2	1.0103	0.0003	0.0039	Up
NA	NA	NA	NA	NA	Q96HQ2	CDKN2AIPNL	1.0091	0.0003	0.0036	Up
NA	NA	NA	NA	NA	Q9H0R8	GABARAPL1	1.0072	0.0035	0.0232	Up
NA	NA	NA	NA	NA	Q9HCN8	SDF2L1	1.007	0	0.001	Up
NA	NA	NA	NA	NA	O75607	NPM3	1.0069	0.0015	0.0128	Up
NA	NA	NA	NA	NA	P24311	COX7B	1.0046	0	0	Up
NA	NA	NA	NA	NA	Q01650	SLC7A5	1.0009	0	0	Up
NA	NA	NA	NA	NA	P80303	NUCB2	0.9995	0.0001	0.0017	Up
NA	NA	NA	NA	NA	P12236	SLC25A6	0.9984	0.0003	0.0035	Up
NA	NA	NA	NA	NA	P35610	SOAT1	0.9984	0	0.0001	Up
NA	NA	NA	NA	NA	P16989	YBX3	0.9976	0	0.0003	Up
NA	NA	NA	NA	NA	Q96EH3	MALSU1	0.9959	0.0029	0.0204	Up
NA	NA	NA	NA	NA	P15941	MUC1	0.9955	0	0.0004	Up
NA	NA	NA	NA	NA	O00622	CCN1	0.9954	0.0005	0.0061	Up
NA	NA	NA	NA	NA	Q07955	SRSF1	0.9909	0.0016	0.0135	Up
NA	NA	NA	NA	NA	O15347	HMGB3	0.9904	0	0	Up
NA	NA	NA	NA	NA	Q8N543	OGFOD1	0.9901	0.0004	0.0053	Up
NA	NA	NA	NA	NA	P12532	CKMT1A	0.99	0	0.0001	Up
NA	NA	NA	NA	NA	O95302	FKBP9	0.9895	0.0001	0.0015	Up
NA	NA	NA	NA	NA	Q3MHD2	LSM12	0.9813	0	0.0001	Up
NA	NA	NA	NA	NA	P61513	RPL37A	0.9806	0	0.0009	Up
NA	NA	NA	NA	NA	Q8NHP8	PLBD2	0.9794	0.0041	0.0263	Up
NA	NA	NA	NA	NA	Q9H2G4	TSPYL2	0.9787	0.0033	0.0227	Up
NA	NA	NA	NA	NA	Q13242	SRSF9	0.9745	0.0011	0.0103	Up
NA	NA	NA	NA	NA	P21580	TNFAIP3	0.9739	0.0024	0.0181	Up
NA	NA	NA	NA	NA	P15291	B4GALT1	0.9735	0	0.0008	Up
NA	NA	NA	NA	NA	O15296	ALOX15B	0.9704	0	0	Up
NA	NA	NA	NA	NA	P61604	HSPE1	0.9691	0.0008	0.0086	Up
NA	NA	NA	NA	NA	P50454	SERPINH1	0.9664	0	0.0001	Up
NA	NA	NA	NA	NA	O15427	SLC16A3	0.966	0	0.0001	Up
NA	NA	NA	NA	NA	Q9HC07	TMEM165	0.9657	0.0002	0.0034	Up
NA	NA	NA	NA	NA	Q92504	SLC39A7	0.9645	0.0005	0.0057	Up
NA	NA	NA	NA	NA	Q70JA7	CHSY3	0.9611	0	0	Up
NA	NA	NA	NA	NA	P82932	MRPS6	0.956	0	0.0002	Up
NA	NA	NA	NA	NA	Q9BUV8	RAB5IF	0.9549	0	0.0006	Up
NA	NA	NA	NA	NA	Q7Z7F7	MRPL55	0.9527	0.0016	0.0134	Up
NA	NA	NA	NA	NA	Q9H0B8	CRISPLD2	0.9511	0	0.0003	Up
NA	NA	NA	NA	NA	Q96C01	FAM136A	0.9503	0.0001	0.0014	Up
NA	NA	NA	NA	NA	Q4U2R6	MRPL51	0.9502	0	0.0002	Up
NA	NA	NA	NA	NA	P05451	REG1A	0.9502	0.0096	0.0473	Up
NA	NA	NA	NA	NA	Q9Y3B3	TMED7	0.9476	0	0	Up
NA	NA	NA	NA	NA	O95994	AGR2	0.9466	0.0012	0.0113	Up
NA	NA	NA	NA	NA	Q07352	ZFP36L1	0.9452	0	0.0009	Up
NA	NA	NA	NA	NA	P14854	COX6B1	0.9441	0.0061	0.0345	Up
NA	NA	NA	NA	NA	O60613	SELENOF	0.9392	0.0005	0.0056	Up
NA	NA	NA	NA	NA	Q7L266	ASRGL1	0.9389	0.0035	0.0234	Up
NA	NA	NA	NA	NA	P22307	SCP2	0.9366	0.0014	0.0127	Up
NA	NA	NA	NA	NA	Q8NHJ6	LILRB4	0.9356	0	0.0004	Up
NA	NA	NA	NA	NA	P07237	P4HB	0.9354	0.0001	0.0019	Up
NA	NA	NA	NA	NA	Q99828	CIB1	0.9352	0.001	0.0102	Up
NA	NA	NA	NA	NA	O00469	PLOD2	0.9307	0.0001	0.0013	Up
NA	NA	NA	NA	NA	Q96EL3	MRPL53	0.9307	0	0.0009	Up
NA	NA	NA	NA	NA	Q9BUD6	SPON2	0.9301	0.0044	0.0274	Up
NA	NA	NA	NA	NA	P32322	PYCR1	0.9293	0.0002	0.0024	Up
NA	NA	NA	NA	NA	P05787	KRT8	0.929	0	0	Up
NA	NA	NA	NA	NA	P27797	CALR	0.9279	0.0018	0.0149	Up
NA	NA	NA	NA	NA	P0DN79	CBSL	0.9271	0.0013	0.0118	Up
NA	NA	NA	NA	NA	Q15070	OXA1L	0.9267	0	0.0002	Up
NA	NA	NA	NA	NA	Q9UBS4	DNAJB11	0.9255	0	0	Up
NA	NA	NA	NA	NA	Q08170	SRSF4	0.9244	0.0004	0.005	Up
NA	NA	NA	NA	NA	Q13405	MRPL49	0.9238	0.001	0.01	Up
NA	NA	NA	NA	NA	Q9BV35	SLC25A23	0.9236	0.0028	0.0199	Up
NA	NA	NA	NA	NA	P12268	IMPDH2	0.9226	0	0.0005	Up
NA	NA	NA	NA	NA	P45954	ACADSB	0.9223	0	0	Up
NA	NA	NA	NA	NA	Q96SL4	GPX7	0.9181	0.0012	0.0113	Up
NA	NA	NA	NA	NA	P99999	CYCS	0.9178	0	0	Up
NA	NA	NA	NA	NA	P50479	PDLIM4	0.9169	0.0001	0.0019	Up
NA	NA	NA	NA	NA	Q9H2U2	PPA2	0.9168	0	0.0006	Up
NA	NA	NA	NA	NA	P38646	HSPA9	0.9156	0	0	Up
NA	NA	NA	NA	NA	Q96GC5	MRPL48	0.9146	0	0	Up
NA	NA	NA	NA	NA	P47914	RPL29	0.9108	0	0.0005	Up
NA	NA	NA	NA	NA	Q02818	NUCB1	0.9087	0.0021	0.0162	Up
NA	NA	NA	NA	NA	Q9HAV7	GRPEL1	0.9082	0	0.0001	Up
NA	NA	NA	NA	NA	Q9BXV9	GON7	0.9076	0.0092	0.0458	Up
NA	NA	NA	NA	NA	Q8NC54	KCT2	0.9056	0.0089	0.0449	Up
NA	NA	NA	NA	NA	P34059	GALNS	0.9043	0.0031	0.0217	Up
NA	NA	NA	NA	NA	P53701	HCCS	0.9014	0.0001	0.0014	Up
NA	NA	NA	NA	NA	P37287	PIGA	0.8996	0	0.0006	Up
NA	NA	NA	NA	NA	P10809	HSPD1	0.899	0	0	Up
NA	NA	NA	NA	NA	P11117	ACP2	0.8939	0	0.0002	Up
NA	NA	NA	NA	NA	O95678	KRT75	0.8931	0.0004	0.0048	Up
NA	NA	NA	NA	NA	P34897	SHMT2	0.8902	0	0.0002	Up
NA	NA	NA	NA	NA	Q8NBS9	TXNDC5	0.8885	0.0001	0.0016	Up
NA	NA	NA	NA	NA	Q01105	SET	0.887	0.0087	0.0441	Up
NA	NA	NA	NA	NA	P05783	KRT18	0.8854	0	0	Up
NA	NA	NA	NA	NA	P15586	GNS	0.8838	0.0028	0.0197	Up
NA	NA	NA	NA	NA	P24534	EEF1B2	0.883	0	0.0007	Up
NA	NA	NA	NA	NA	Q96HE7	ERO1A	0.8787	0	0.0001	Up
NA	NA	NA	NA	NA	Q9BYN8	MRPS26	0.8783	0	0.0002	Up
NA	NA	NA	NA	NA	P61927	RPL37	0.8778	0	0.0002	Up
NA	NA	NA	NA	NA	P49716	CEBPD	0.877	0	0.0005	Up
NA	NA	NA	NA	NA	Q16595	FXN	0.8739	0.0056	0.0324	Up
NA	NA	NA	NA	NA	P03928	MT-ATP8	0.8734	0.002	0.0156	Up
NA	NA	NA	NA	NA	Q9Y2R5	MRPS17	0.8711	0	0	Up
NA	NA	NA	NA	NA	Q9BRT2	UQCC2	0.8709	0.0007	0.0078	Up
NA	NA	NA	NA	NA	P21796	VDAC1	0.87	0	0	Up
NA	NA	NA	NA	NA	Q9UNL2	SSR3	0.8698	0.0002	0.0025	Up
NA	NA	NA	NA	NA	Q9UKU7	ACAD8	0.8676	0	0.0003	Up
NA	NA	NA	NA	NA	Q9BRK5	SDF4	0.8646	0.002	0.0156	Up
NA	NA	NA	NA	NA	O15258	RER1	0.8638	0.0003	0.0042	Up
NA	NA	NA	NA	NA	P07988	SFTPB	0.8598	0.0053	0.0312	Up
NA	NA	NA	NA	NA	P30040	ERP29	0.8595	0.0015	0.0134	Up
NA	NA	NA	NA	NA	Q5T1J5	CHCHD2P9	0.8588	0.0023	0.0175	Up
NA	NA	NA	NA	NA	O95070	YIF1A	0.8566	0.0004	0.0047	Up
NA	NA	NA	NA	NA	P13804	ETFA	0.8559	0	0.0007	Up
NA	NA	NA	NA	NA	P11279	LAMP1	0.8516	0	0.0002	Up
NA	NA	NA	NA	NA	O75718	CRTAP	0.8507	0	0	Up
NA	NA	NA	NA	NA	P82650	MRPS22	0.8502	0	0	Up
NA	NA	NA	NA	NA	Q5T9A4	ATAD3B	0.8498	0	0.0009	Up
NA	NA	NA	NA	NA	Q9Y6N5	SQOR	0.8489	0	0.0006	Up
NA	NA	NA	NA	NA	P09936	UCHL1	0.8468	0.0024	0.0181	Up
NA	NA	NA	NA	NA	Q9UM22	EPDR1	0.846	0.0031	0.0216	Up
NA	NA	NA	NA	NA	Q8WUJ3	CEMIP	0.8417	0.0002	0.003	Up
NA	NA	NA	NA	NA	P05141	SLC25A5	0.8396	0	0.0009	Up
NA	NA	NA	NA	NA	P54821	PRRX1	0.8318	0	0.0001	Up
NA	NA	NA	NA	NA	Q58FF3	HSP90B2P	0.8309	0	0.0002	Up
NA	NA	NA	NA	NA	Q9Y4Y9	LSM5	0.8307	0.0072	0.039	Up
NA	NA	NA	NA	NA	P27487	DPP4	0.8267	0.0009	0.0091	Up
NA	NA	NA	NA	NA	Q01081	U2AF1	0.8245	0	0.0001	Up
NA	NA	NA	NA	NA	P20290	BTF3	0.8244	0.0039	0.025	Up
NA	NA	NA	NA	NA	Q687X5	STEAP4	0.824	0.0005	0.0061	Up
NA	NA	NA	NA	NA	P02786	TFRC	0.8223	0.0001	0.0014	Up
NA	NA	NA	NA	NA	Q9P2E9	RRBP1	0.8217	0	0.0004	Up
NA	NA	NA	NA	NA	P07686	HEXB	0.8204	0.0033	0.0223	Up
NA	NA	NA	NA	NA	P10606	COX5B	0.8203	0.009	0.0453	Up
NA	NA	NA	NA	NA	Q10471	GALNT2	0.8194	0	0	Up
NA	NA	NA	NA	NA	O00483	NDUFA4	0.8177	0.0003	0.004	Up
NA	NA	NA	NA	NA	P83111	LACTB	0.8175	0	0.0001	Up
NA	NA	NA	NA	NA	P61619	SEC61A1	0.8154	0	0.0002	Up
NA	NA	NA	NA	NA	Q96B49	TOMM6	0.8145	0.0092	0.0459	Up
NA	NA	NA	NA	NA	Q56VL3	OCIAD2	0.8141	0.0048	0.0291	Up
NA	NA	NA	NA	NA	Q8N4L2	PIP4P2	0.8137	0.0003	0.0037	Up
NA	NA	NA	NA	NA	Q14566	MCM6	0.8129	0	0.001	Up
NA	NA	NA	NA	NA	P60468	SEC61B	0.8125	0.0004	0.0045	Up
NA	NA	NA	NA	NA	Q13501	SQSTM1	0.8112	0.0002	0.0027	Up
NA	NA	NA	NA	NA	Q9BPW9	DHRS9	0.8078	0.0006	0.0065	Up
NA	NA	NA	NA	NA	P16278	GLB1	0.8064	0.0088	0.0445	Up
NA	NA	NA	NA	NA	Q16864	ATP6V1F	0.8056	0.0039	0.0251	Up
NA	NA	NA	NA	NA	Q96E11	MRRF	0.8036	0	0.0001	Up
NA	NA	NA	NA	NA	O75947	ATP5PD	0.8035	0	0.0004	Up
NA	NA	NA	NA	NA	P35716	SOX11	0.803	0.0003	0.0039	Up
NA	NA	NA	NA	NA	P23497	SP100	0.8029	0	0.0002	Up
NA	NA	NA	NA	NA	Q9BQC6	MRPL57	0.8029	0	0.0001	Up
NA	NA	NA	NA	NA	P13674	P4HA1	0.8018	0	0.0004	Up
NA	NA	NA	NA	NA	E9PAV3	NACA	0.8017	0.0036	0.0239	Up
NA	NA	NA	NA	NA	A1X283	SH3PXD2B	0.8008	0	0	Up
NA	NA	NA	NA	NA	Q5JRX3	PITRM1	0.8001	0	0.0001	Up
NA	NA	NA	NA	NA	P30536	TSPO	0.7989	0.0005	0.0062	Up
NA	NA	NA	NA	NA	Q9UFG5	C19orf25	0.7989	0.006	0.034	Up
NA	NA	NA	NA	NA	P28288	ABCD3	0.7986	0	0.0002	Up
NA	NA	NA	NA	NA	P63220	RPS21	0.7985	0.0005	0.0056	Up
NA	NA	NA	NA	NA	P49327	FASN	0.7985	0.0033	0.0225	Up
NA	NA	NA	NA	NA	P07602	PSAP	0.7979	0.0095	0.047	Up
NA	NA	NA	NA	NA	O00422	SAP18	0.7974	0	0.0003	Up
NA	NA	NA	NA	NA	P30837	ALDH1B1	0.7966	0	0.0001	Up
NA	NA	NA	NA	NA	P52597	HNRNPF	0.7943	0.0002	0.0034	Up
NA	NA	NA	NA	NA	Q02985	CFHR3	0.7942	0.0063	0.0356	Up
NA	NA	NA	NA	NA	Q8TCC3	MRPL30	0.7938	0	0.0006	Up
NA	NA	NA	NA	NA	Q08AN1	ZNF616	0.7933	0.0013	0.0117	Up
NA	NA	NA	NA	NA	Q6UB35	MTHFD1L	0.7891	0	0.0001	Up
NA	NA	NA	NA	NA	Q96AG4	LRRC59	0.7856	0	0.0001	Up
NA	NA	NA	NA	NA	P25445	FAS	0.7856	0	0	Up
NA	NA	NA	NA	NA	Q9Y5X9	LIPG	0.7848	0.0004	0.0049	Up
NA	NA	NA	NA	NA	Q96TA2	YME1L1	0.7833	0	0	Up
NA	NA	NA	NA	NA	P29558	RBMS1	0.7826	0	0.0005	Up
NA	NA	NA	NA	NA	Q96J65	ABCC12	0.7802	0.0019	0.0149	Up
NA	NA	NA	NA	NA	Q587I9	SFT2D3	0.78	0.0001	0.0023	Up
NA	NA	NA	NA	NA	Q8NBJ7	SUMF2	0.7786	0.0013	0.0116	Up
NA	NA	NA	NA	NA	Q14192	FHL2	0.7785	0.0003	0.0039	Up
NA	NA	NA	NA	NA	P61421	ATP6V0D1	0.7778	0	0	Up
NA	NA	NA	NA	NA	O75439	PMPCB	0.7763	0	0	Up
NA	NA	NA	NA	NA	Q9BX68	HINT2	0.7748	0.0034	0.0231	Up
NA	NA	NA	NA	NA	P35442	THBS2	0.7733	0.0001	0.0014	Up
NA	NA	NA	NA	NA	Q6QNY1	BLOC1S2	0.7729	0.0059	0.0336	Up
NA	NA	NA	NA	NA	P20132	SDS	0.7725	0.005	0.03	Up
NA	NA	NA	NA	NA	Q9BS26	ERP44	0.7725	0.0005	0.0054	Up
NA	NA	NA	NA	NA	P60604	UBE2G2	0.7702	0	0.0002	Up
NA	NA	NA	NA	NA	Q9Y3D7	PAM16	0.7627	0	0.0002	Up
NA	NA	NA	NA	NA	P83881	RPL36A	0.7627	0	0	Up
NA	NA	NA	NA	NA	O75446	SAP30	0.7621	0	0	Up
NA	NA	NA	NA	NA	P39019	RPS19	0.7616	0	0.0001	Up
NA	NA	NA	NA	NA	Q92791	P3H4	0.7598	0.0016	0.0138	Up
NA	NA	NA	NA	NA	O76031	CLPX	0.7576	0	0	Up
NA	NA	NA	NA	NA	Q9Y2Q5	LAMTOR2	0.7567	0.0023	0.0174	Up
NA	NA	NA	NA	NA	Q14696	MESD	0.7565	0.0014	0.0122	Up
NA	NA	NA	NA	NA	Q15006	EMC2	0.7563	0.0001	0.0021	Up
NA	NA	NA	NA	NA	Q7Z7M9	GALNT5	0.7558	0.0003	0.0041	Up
NA	NA	NA	NA	NA	Q4VC31	CCDC58	0.7544	0.0001	0.0013	Up
NA	NA	NA	NA	NA	Q15043	SLC39A14	0.7502	0.0055	0.032	Up
NA	NA	NA	NA	NA	Q96KP6	TNIP3	0.7502	0.0001	0.0017	Up
NA	NA	NA	NA	NA	Q2TB90	HKDC1	0.7495	0.0034	0.0229	Up
NA	NA	NA	NA	NA	P82930	MRPS34	0.7492	0	0	Up
NA	NA	NA	NA	NA	O43615	TIMM44	0.7492	0.0005	0.0062	Up
NA	NA	NA	NA	NA	Q13243	SRSF5	0.7488	0.0017	0.0143	Up
NA	NA	NA	NA	NA	Q9HD45	TM9SF3	0.7485	0	0	Up
NA	NA	NA	NA	NA	Q9Y3D9	MRPS23	0.7482	0	0	Up
NA	NA	NA	NA	NA	Q96HS1	PGAM5	0.7473	0	0.0003	Up
NA	NA	NA	NA	NA	P62081	RPS7	0.7427	0	0.0003	Up
NA	NA	NA	NA	NA	Q13535	ATR	0.7411	0	0.0004	Up
NA	NA	NA	NA	NA	P06748	NPM1	0.7406	0	0.0001	Up
NA	NA	NA	NA	NA	Q6P4A8	PLBD1	0.7399	0.0095	0.047	Up
NA	NA	NA	NA	NA	P13667	PDIA4	0.7378	0	0.0001	Up
NA	NA	NA	NA	NA	Q3SY69	ALDH1L2	0.7366	0.0001	0.0013	Up
NA	NA	NA	NA	NA	Q9UMS0	NFU1	0.7347	0.0062	0.0348	Up
NA	NA	NA	NA	NA	Q9Y2S7	POLDIP2	0.734	0	0	Up
NA	NA	NA	NA	NA	Q9H300	PARL	0.7337	0.0023	0.0172	Up
NA	NA	NA	NA	NA	Q49B96	COX19	0.733	0.0027	0.0194	Up
NA	NA	NA	NA	NA	Q7Z404	TMC4	0.7317	0.0001	0.0015	Up
NA	NA	NA	NA	NA	Q9NNW7	TXNRD2	0.7303	0.0002	0.0032	Up
NA	NA	NA	NA	NA	Q9BPX3	NCAPG	0.728	0.0043	0.0272	Up
NA	NA	NA	NA	NA	Q16629	SRSF7	0.7273	0.0014	0.0127	Up
NA	NA	NA	NA	NA	O60783	MRPS14	0.7263	0.0013	0.0116	Up
NA	NA	NA	NA	NA	Q16678	CYP1B1	0.7253	0.007	0.0383	Up
NA	NA	NA	NA	NA	P62899	RPL31	0.7251	0	0	Up
NA	NA	NA	NA	NA	Q92982	NINJ1	0.7225	0.0001	0.0015	Up
NA	NA	NA	NA	NA	Q9Y5M8	SRPRB	0.7201	0	0.0003	Up
NA	NA	NA	NA	NA	P09497	CLTB	0.7192	0.0047	0.0288	Up
NA	NA	NA	NA	NA	Q969H8	MYDGF	0.7184	0.001	0.01	Up
NA	NA	NA	NA	NA	Q9BT09	CNPY3	0.7183	0.0052	0.031	Up
NA	NA	NA	NA	NA	Q9NX63	CHCHD3	0.7172	0	0.0001	Up
NA	NA	NA	NA	NA	P31949	S100A11	0.7158	0.0033	0.0226	Up
NA	NA	NA	NA	NA	P08582	MELTF	0.7148	0.0001	0.002	Up
NA	NA	NA	NA	NA	P14314	PRKCSH	0.7132	0.0025	0.0185	Up
NA	NA	NA	NA	NA	O96008	TOMM40	0.7109	0	0	Up
NA	NA	NA	NA	NA	Q8NBJ4	GOLM1	0.7107	0	0.0008	Up
NA	NA	NA	NA	NA	P82675	MRPS5	0.7102	0	0.0004	Up
NA	NA	NA	NA	NA	P55795	HNRNPH2	0.71	0.0001	0.0014	Up
NA	NA	NA	NA	NA	Q9Y676	MRPS18B	0.709	0	0.0005	Up
NA	NA	NA	NA	NA	P14384	CPM	0.7089	0	0.0004	Up
NA	NA	NA	NA	NA	P00167	CYB5A	0.7079	0.005	0.03	Up
NA	NA	NA	NA	NA	Q96KC8	DNAJC1	0.7053	0	0.0001	Up
NA	NA	NA	NA	NA	O94855	SEC24D	0.7053	0	0.0001	Up
NA	NA	NA	NA	NA	Q9NYM9	BET1L	0.7052	0.0004	0.0046	Up
NA	NA	NA	NA	NA	Q13740	ALCAM	0.704	0.0001	0.0019	Up
NA	NA	NA	NA	NA	Q00325	SLC25A3	0.7037	0.0003	0.0037	Up
NA	NA	NA	NA	NA	P11473	VDR	0.7032	0	0.0007	Up
NA	NA	NA	NA	NA	Q5SSG8	MUC21	0.7021	0.0051	0.0306	Up
NA	NA	NA	NA	NA	P36542	ATP5F1C	0.7021	0	0.0002	Up
NA	NA	NA	NA	NA	P62995	TRA2B	0.7017	0.0011	0.0106	Up
NA	NA	NA	NA	NA	Q9BW91	NUDT9	0.7016	0.0002	0.0025	Up
NA	NA	NA	NA	NA	Q16718	NDUFA5	0.7003	0.0088	0.0447	Up
NA	NA	NA	NA	NA	Q9UL01	DSE	0.7002	0.0003	0.0037	Up
NA	NA	NA	NA	NA	P43897	TSFM	0.6986	0	0	Up
NA	NA	NA	NA	NA	Q9BTL3	RAMAC	0.6944	0.0045	0.028	Up
NA	NA	NA	NA	NA	Q9UBX3	SLC25A10	0.6936	0	0.0005	Up
NA	NA	NA	NA	NA	O95436	SLC34A2	0.6934	0.0002	0.0033	Up
NA	NA	NA	NA	NA	O75976	CPD	0.6932	0	0	Up
NA	NA	NA	NA	NA	Q7Z2W9	MRPL21	0.6927	0.0023	0.0173	Up
NA	NA	NA	NA	NA	P15880	RPS2	0.6925	0	0.0006	Up
NA	NA	NA	NA	NA	Q8N4Z0	RAB42	0.6908	0.0001	0.0013	Up
NA	NA	NA	NA	NA	Q8N138	ORMDL3	0.6904	0.0001	0.0018	Up
NA	NA	NA	NA	NA	Q9UIJ7	AK3	0.6889	0.0001	0.001	Up
NA	NA	NA	NA	NA	Q53H96	PYCR3	0.6884	0.0041	0.0261	Up
NA	NA	NA	NA	NA	P82933	MRPS9	0.6882	0	0.0001	Up
NA	NA	NA	NA	NA	Q96EX1	SMIM12	0.6877	0.0018	0.0143	Up
NA	NA	NA	NA	NA	O75717	WDHD1	0.6864	0.003	0.0208	Up
NA	NA	NA	NA	NA	Q96ER9	CCDC51	0.6862	0.0002	0.0035	Up
NA	NA	NA	NA	NA	Q13283	G3BP1	0.6861	0.0006	0.0063	Up
NA	NA	NA	NA	NA	Q9UDR5	AASS	0.6858	0.0001	0.0011	Up
NA	NA	NA	NA	NA	O43325	LYRM1	0.6847	0.0069	0.038	Up
NA	NA	NA	NA	NA	P46779	RPL28	0.6845	0	0.0001	Up
NA	NA	NA	NA	NA	Q9BXX0	EMILIN2	0.6841	0.0004	0.0049	Up
NA	NA	NA	NA	NA	P14625	HSP90B1	0.6826	0	0.0005	Up
NA	NA	NA	NA	NA	Q5K4L6	SLC27A3	0.6822	0.0002	0.0029	Up
NA	NA	NA	NA	NA	O43819	SCO2	0.6821	0	0.0006	Up
NA	NA	NA	NA	NA	Q68CR1	SEL1L3	0.6803	0.0011	0.0103	Up
NA	NA	NA	NA	NA	P09234	SNRPC	0.6795	0.0001	0.0011	Up
NA	NA	NA	NA	NA	Q9HD33	MRPL47	0.6792	0	0.0001	Up
NA	NA	NA	NA	NA	Q15800	MSMO1	0.6788	0.0006	0.0067	Up
NA	NA	NA	NA	NA	Q07817	BCL2L1	0.6788	0.0001	0.0012	Up
NA	NA	NA	NA	NA	P53814	SMTN	0.6785	0.0053	0.0314	Up
NA	NA	NA	NA	NA	Q86WC4	OSTM1	0.6781	0	0.0006	Up
NA	NA	NA	NA	NA	Q9UJY1	HSPB8	0.6776	0.0042	0.0267	Up
NA	NA	NA	NA	NA	B3KU38	IQCJ-SCHIP1	0.6768	0.0077	0.0407	Up
NA	NA	NA	NA	NA	P01130	LDLR	0.6766	0.0003	0.0035	Up
NA	NA	NA	NA	NA	Q9Y2X9	ZNF281	0.6765	0.0099	0.0482	Up
NA	NA	NA	NA	NA	Q86UY8	NT5DC3	0.6754	0	0.001	Up
NA	NA	NA	NA	NA	O43493	TGOLN2	0.6753	0	0.0001	Up
NA	NA	NA	NA	NA	P11021	HSPA5	0.6741	0	0.0002	Up
NA	NA	NA	NA	NA	Q15363	TMED2	0.6738	0.0005	0.0059	Up
NA	NA	NA	NA	NA	Q8WW59	SPRYD4	0.6732	0.0001	0.0015	Up
NA	NA	NA	NA	NA	P30038	ALDH4A1	0.673	0	0.0003	Up
NA	NA	NA	NA	NA	Q9Y3Q3	TMED3	0.6721	0	0.0004	Up
NA	NA	NA	NA	NA	P82914	MRPS15	0.6721	0	0.0001	Up
NA	NA	NA	NA	NA	Q9NQW6	ANLN	0.6715	0.0097	0.0476	Up
NA	NA	NA	NA	NA	P84098	RPL19	0.6702	0	0.0001	Up
NA	NA	NA	NA	NA	Q9Y3S2	ZNF330	0.6701	0.0002	0.0034	Up
NA	NA	NA	NA	NA	Q08188	TGM3	0.6701	0.005	0.0301	Up
NA	NA	NA	NA	NA	Q96A35	MRPL24	0.669	0.0001	0.0015	Up
NA	NA	NA	NA	NA	Q14435	GALNT3	0.6687	0	0.0005	Up
NA	NA	NA	NA	NA	P14210	HGF	0.6682	0.0008	0.0085	Up
NA	NA	NA	NA	NA	Q96MK3	FAM20A	0.6671	0	0.0002	Up
NA	NA	NA	NA	NA	P18621	RPL17	0.6669	0	0	Up
NA	NA	NA	NA	NA	A0A0B4J2D5	GATD3B	0.6669	0.0002	0.003	Up
NA	NA	NA	NA	NA	Q969E2	SCAMP4	0.6647	0.0012	0.011	Up
NA	NA	NA	NA	NA	Q9UBM7	DHCR7	0.6638	0.0007	0.0071	Up
NA	NA	NA	NA	NA	P51159	RAB27A	0.663	0.0016	0.0138	Up
NA	NA	NA	NA	NA	P08240	SRPRA	0.6623	0.0035	0.0232	Up
NA	NA	NA	NA	NA	Q14197	MRPL58	0.6619	0.0003	0.0041	Up
NA	NA	NA	NA	NA	Q16836	HADH	0.6616	0.0001	0.0012	Up
NA	NA	NA	NA	NA	Q01995	TAGLN	0.6614	0.0091	0.0455	Up
NA	NA	NA	NA	NA	Q6ZMI3	GLDN	0.6604	0.001	0.0098	Up
NA	NA	NA	NA	NA	Q16740	CLPP	0.6597	0	0.0001	Up
NA	NA	NA	NA	NA	P56937	HSD17B7	0.6594	0.0006	0.0069	Up
NA	NA	NA	NA	NA	P21757	MSR1	0.6592	0.0001	0.0022	Up
NA	NA	NA	NA	NA	Q9UN86	G3BP2	0.6583	0	0.001	Up
NA	NA	NA	NA	NA	O60701	UGDH	0.6581	0	0.001	Up
NA	NA	NA	NA	NA	O60678	PRMT3	0.6565	0.0017	0.0139	Up
NA	NA	NA	NA	NA	Q9BTT0	ANP32E	0.6562	0.0103	0.0497	Up
NA	NA	NA	NA	NA	P62280	RPS11	0.656	0	0	Up
NA	NA	NA	NA	NA	O14880	MGST3	0.656	0.0012	0.0111	Up
NA	NA	NA	NA	NA	Q96FH0	BORCS8	0.6544	0.0008	0.0079	Up
NA	NA	NA	NA	NA	Q6PJF5	RHBDF2	0.6542	0.0016	0.0135	Up
NA	NA	NA	NA	NA	P18754	RCC1	0.653	0	0.0001	Up
NA	NA	NA	NA	NA	Q9Y6B6	SAR1B	0.6525	0.0011	0.0108	Up
NA	NA	NA	NA	NA	O75879	GATB	0.6524	0.0022	0.0171	Up
NA	NA	NA	NA	NA	Q96A49	SYAP1	0.6515	0	0.0009	Up
NA	NA	NA	NA	NA	P14406	COX7A2	0.6515	0.0089	0.045	Up
NA	NA	NA	NA	NA	P04839	CYBB	0.6515	0.0059	0.034	Up
NA	NA	NA	NA	NA	P62857	RPS28	0.6503	0.001	0.01	Up
NA	NA	NA	NA	NA	Q96CM8	ACSF2	0.6502	0	0.001	Up
NA	NA	NA	NA	NA	Q70UQ0	IKBIP	0.6502	0	0.0005	Up
NA	NA	NA	NA	NA	Q9NRX5	SERINC1	0.6499	0.0003	0.0043	Up
NA	NA	NA	NA	NA	P11310	ACADM	0.6492	0.0062	0.0348	Up
NA	NA	NA	NA	NA	P49406	MRPL19	0.6486	0	0	Up
NA	NA	NA	NA	NA	O60488	ACSL4	0.6481	0	0.0005	Up
NA	NA	NA	NA	NA	Q96KA5	CLPTM1L	0.6474	0	0	Up
NA	NA	NA	NA	NA	P11215	ITGAM	0.6474	0.0077	0.0407	Up
NA	NA	NA	NA	NA	O75880	SCO1	0.647	0.0017	0.0141	Up
NA	NA	NA	NA	NA	Q92665	MRPS31	0.647	0	0.0007	Up
NA	NA	NA	NA	NA	Q9Y5S9	RBM8A	0.6469	0.0067	0.0371	Up
NA	NA	NA	NA	NA	P45880	VDAC2	0.6466	0	0.0001	Up
NA	NA	NA	NA	NA	Q99653	CHP1	0.6463	0.0028	0.0197	Up
NA	NA	NA	NA	NA	Q15287	RNPS1	0.6452	0.0001	0.002	Up
NA	NA	NA	NA	NA	Q07065	CKAP4	0.6451	0	0.0009	Up
NA	NA	NA	NA	NA	Q8NE86	MCU	0.6442	0	0.001	Up
NA	NA	NA	NA	NA	P08708	RPS17	0.6439	0	0	Up
NA	NA	NA	NA	NA	Q92520	FAM3C	0.6434	0.0004	0.0049	Up
NA	NA	NA	NA	NA	P55145	MANF	0.6434	0	0.0009	Up
NA	NA	NA	NA	NA	Q9H8H2	DDX31	0.6431	0	0.0007	Up
NA	NA	NA	NA	NA	Q12849	GRSF1	0.6429	0	0.0001	Up
NA	NA	NA	NA	NA	O94925	GLS	0.6413	0.0001	0.0015	Up
NA	NA	NA	NA	NA	Q9H0U3	MAGT1	0.6412	0	0.0001	Up
NA	NA	NA	NA	NA	Q9NZE8	MRPL35	0.6403	0	0.0001	Up
NA	NA	NA	NA	NA	P58107	EPPK1	0.6399	0.0001	0.0011	Up
NA	NA	NA	NA	NA	O95202	LETM1	0.6365	0.0001	0.002	Up
NA	NA	NA	NA	NA	P00846	MT-ATP6	0.6345	0.0022	0.017	Up
NA	NA	NA	NA	NA	Q9H1A4	ANAPC1	0.6338	0.0071	0.0384	Up
NA	NA	NA	NA	NA	P08865	RPSA	0.6336	0	0.0004	Up
NA	NA	NA	NA	NA	Q9HD34	LYRM4	0.6331	0	0.0007	Up
NA	NA	NA	NA	NA	P63241	EIF5A	0.6325	0.0021	0.0163	Up
NA	NA	NA	NA	NA	Q9GZS1	POLR1E	0.632	0.0001	0.0015	Up
NA	NA	NA	NA	NA	Q9UNX3	RPL26L1	0.6292	0	0.0005	Up
NA	NA	NA	NA	NA	Q5HYI7	MTX3	0.629	0.0001	0.0022	Up
NA	NA	NA	NA	NA	Q9H1K1	ISCU	0.6287	0.0001	0.0012	Up
NA	NA	NA	NA	NA	P49411	TUFM	0.6273	0	0.0004	Up
NA	NA	NA	NA	NA	Q9UGP8	SEC63	0.6273	0	0.0003	Up
NA	NA	NA	NA	NA	O94766	B3GAT3	0.6273	0	0.0003	Up
NA	NA	NA	NA	NA	P62753	RPS6	0.6269	0	0.0006	Up
NA	NA	NA	NA	NA	Q15084	PDIA6	0.6266	0.0003	0.0041	Up
NA	NA	NA	NA	NA	Q14978	NOLC1	0.6265	0	0.0001	Up
NA	NA	NA	NA	NA	Q9GZT3	SLIRP	0.626	0	0.0002	Up
NA	NA	NA	NA	NA	Q9NR56	MBNL1	0.6254	0.0003	0.0042	Up
NA	NA	NA	NA	NA	Q14865	ARID5B	0.6241	0.0063	0.0352	Up
NA	NA	NA	NA	NA	Q9GZQ8	MAP1LC3B	0.6218	0.0052	0.0308	Up
NA	NA	NA	NA	NA	Q9Y277	VDAC3	0.6204	0	0.0001	Up
NA	NA	NA	NA	NA	Q9Y4P3	TBL2	0.6199	0	0.001	Up
NA	NA	NA	NA	NA	Q5SRI9	MANEA	0.6187	0.0002	0.0025	Up
NA	NA	NA	NA	NA	Q9Y282	ERGIC3	0.6186	0.0079	0.0415	Up
NA	NA	NA	NA	NA	P82912	MRPS11	0.6168	0	0.0001	Up
NA	NA	NA	NA	NA	Q15005	SPCS2	0.6164	0	0.0007	Up
NA	NA	NA	NA	NA	P23284	PPIB	0.6163	0.0001	0.0014	Up
NA	NA	NA	NA	NA	Q96RQ1	ERGIC2	0.6148	0	0.0002	Up
NA	NA	NA	NA	NA	Q14444	CAPRIN1	0.6146	0	0.0005	Up
NA	NA	NA	NA	NA	O95817	BAG3	0.6146	0	0.0006	Up
NA	NA	NA	NA	NA	P51798	CLCN7	0.6143	0.0022	0.0167	Up
NA	NA	NA	NA	NA	Q8TCT9	HM13	0.6142	0.0006	0.007	Up
NA	NA	NA	NA	NA	Q93062	RBPMS	0.614	0.0024	0.0181	Up
NA	NA	NA	NA	NA	P62241	RPS8	0.6138	0	0	Up
NA	NA	NA	NA	NA	Q9NR30	DDX21	0.6123	0.0014	0.0127	Up
NA	NA	NA	NA	NA	Q99623	PHB2	0.6122	0.0003	0.0037	Up
NA	NA	NA	NA	NA	Q13442	PDAP1	0.6121	0.0084	0.0434	Up
NA	NA	NA	NA	NA	P35268	RPL22	0.6114	0.0001	0.0015	Up
NA	NA	NA	NA	NA	P49759	CLK1	0.6099	0	0.0005	Up
NA	NA	NA	NA	NA	Q15427	SF3B4	0.6098	0	0.0004	Up
NA	NA	NA	NA	NA	Q8IY31	IFT20	0.6096	0.0061	0.0345	Up
NA	NA	NA	NA	NA	O43914	TYROBP	0.6094	0.002	0.0158	Up
NA	NA	NA	NA	NA	P61254	RPL26	0.6093	0	0	Up
NA	NA	NA	NA	NA	P55809	OXCT1	0.6092	0	0.001	Up
NA	NA	NA	NA	NA	P63172	DYNLT1	0.609	0	0.0001	Up
NA	NA	NA	NA	NA	Q92544	TM9SF4	0.6078	0.0001	0.0022	Up
NA	NA	NA	NA	NA	Q9GZV4	EIF5A2	0.6063	0.0009	0.009	Up
NA	NA	NA	NA	NA	Q9HA77	CARS2	0.6048	0.0001	0.0014	Up
NA	NA	NA	NA	NA	Q86U42	PABPN1	0.6048	0.0069	0.0379	Up
NA	NA	NA	NA	NA	P30101	PDIA3	0.6048	0	0.001	Up
NA	NA	NA	NA	NA	P15924	DSP	0.604	0.0041	0.0263	Up
NA	NA	NA	NA	NA	O95197	RTN3	0.6007	0.003	0.0211	Up
NA	NA	NA	NA	NA	Q96AG3	SLC25A46	0.6001	0.0017	0.0139	Up
NA	NA	NA	NA	NA	P46977	STT3A	0.5999	0.0014	0.0124	Up
NA	NA	NA	NA	NA	Q9UH17	APOBEC3B	0.5998	0.0016	0.0136	Up
NA	NA	NA	NA	NA	P18031	PTPN1	0.5988	0.0003	0.0039	Up
NA	NA	NA	NA	NA	P62917	RPL8	0.5984	0	0	Up
NA	NA	NA	NA	NA	P30050	RPL12	0.5981	0	0	Up
NA	NA	NA	NA	NA	Q1HG43	DUOXA1	0.5978	0.0002	0.0025	Up
NA	NA	NA	NA	NA	Q9NRD9	DUOX1	0.597	0.0012	0.0108	Up
NA	NA	NA	NA	NA	A0A0B4J2F0	PIGBOS1	0.5964	0.0001	0.0021	Up
NA	NA	NA	NA	NA	Q12873	CHD3	0.5955	0.0073	0.0394	Up
NA	NA	NA	NA	NA	Q96EU7	C1GALT1C1	0.5952	0.0009	0.0091	Up
NA	NA	NA	NA	NA	Q9Y4L1	HYOU1	0.5943	0	0	Up
NA	NA	NA	NA	NA	Q99729	HNRNPAB	0.5927	0.0019	0.0154	Up
NA	NA	NA	NA	NA	Q9HC36	MRM3	0.5926	0.0024	0.0181	Up
NA	NA	NA	NA	NA	Q13595	TRA2A	0.5919	0.0055	0.032	Up
NA	NA	NA	NA	NA	P17931	LGALS3	0.5917	0.0033	0.0227	Up
NA	NA	NA	NA	NA	O14662	STX16	0.5915	0.0019	0.0154	Up
NA	NA	NA	NA	NA	P27635	RPL10	0.5912	0	0.001	Up
NA	NA	NA	NA	NA	Q15526	SURF1	0.5899	0.0071	0.0385	Up
NA	NA	NA	NA	NA	Q96FQ6	S100A16	0.5893	0.0034	0.0231	Up
NA	NA	NA	NA	NA	P62861	FAU	0.5887	0	0.0008	Up
NA	NA	NA	NA	NA	P78381	SLC35A2	0.5879	0.0002	0.0029	Up
NA	NA	NA	NA	NA	Q96F46	IL17RA	0.5868	0.0012	0.0113	Up
NA	NA	NA	NA	NA	P20839	IMPDH1	0.5866	0.0002	0.0029	Up
NA	NA	NA	NA	NA	Q9BYD6	MRPL1	0.5864	0	0.0003	Up
NA	NA	NA	NA	NA	Q8IYS1	PM20D2	0.5861	0.0022	0.017	Up
NA	NA	NA	NA	NA	P61289	PSME3	0.5853	0	0	Up
NA	NA	NA	NA	NA	Q00688	FKBP3	0.5852	0.0016	0.0134	Up
NA	NA	NA	NA	NA	Q9UN76	SLC6A14	0.5847	0.007	0.0383	Up
NA	NA	NA	NA	NA	P26440	IVD	0.5842	0.0014	0.0122	Up
NA	NA	NA	NA	NA	Q9NYU1	UGGT2	0.5838	0	0.0001	Up
NA	NA	NA	NA	NA	P39023	RPL3	0.5835	0	0.0001	Up
NA	NA	NA	NA	NA	P16035	TIMP2	0.5832	0.0008	0.0082	Up
NA	NA	NA	NA	NA	O75494	SRSF10	0.5829	0.0004	0.0046	Up
NA	NA	NA	NA	NA	Q9NQ50	MRPL40	0.5817	0.0099	0.0482	Up
NA	NA	NA	NA	NA	P46783	RPS10	0.5812	0	0.0003	Up
NA	NA	NA	NA	NA	Q9NRX2	MRPL17	0.5793	0	0.0001	Up
NA	NA	NA	NA	NA	P12694	BCKDHA	0.5783	0.0003	0.0045	Up
NA	NA	NA	NA	NA	Q71RC2	LARP4	0.578	0.0003	0.0035	Up
NA	NA	NA	NA	NA	Q9H9B4	SFXN1	0.5774	0	0.0004	Up
NA	NA	NA	NA	NA	Q9HCU5	PREB	0.5758	0	0.0007	Up
NA	NA	NA	NA	NA	Q92882	OSTF1	0.5754	0.0014	0.0122	Up
NA	NA	NA	NA	NA	Q9Y316	MEMO1	0.5753	0.0002	0.0027	Up
NA	NA	NA	NA	NA	Q9Y3A6	TMED5	0.5749	0.0002	0.0027	Up
NA	NA	NA	NA	NA	O75817	POP7	0.5743	0	0	Up
NA	NA	NA	NA	NA	P26641	EEF1G	0.5741	0.0013	0.0117	Up
NA	NA	NA	NA	NA	P62841	RPS15	0.5738	0	0.0001	Up
NA	NA	NA	NA	NA	Q96DZ1	ERLEC1	0.5738	0.0004	0.0053	Up
NA	NA	NA	NA	NA	P82664	MRPS10	0.5737	0	0	Up
NA	NA	NA	NA	NA	P61313	RPL15	0.5715	0.0048	0.0291	Up
NA	NA	NA	NA	NA	P54803	GALC	0.5711	0.0006	0.0066	Up
NA	NA	NA	NA	NA	O15091	PRORP	0.5711	0.0007	0.0079	Up
NA	NA	NA	NA	NA	Q6P1M0	SLC27A4	0.5705	0.0002	0.0024	Up
NA	NA	NA	NA	NA	O00148	DDX39A	0.569	0.0039	0.0253	Up
NA	NA	NA	NA	NA	Q9H1X3	DNAJC25	0.5685	0.0074	0.0396	Up
NA	NA	NA	NA	NA	Q92618	ZNF516	0.5683	0.0002	0.0031	Up
NA	NA	NA	NA	NA	Q13347	EIF3I	0.5676	0	0.0001	Up
NA	NA	NA	NA	NA	P62249	RPS16	0.567	0	0.0003	Up
NA	NA	NA	NA	NA	Q86UU0	BCL9L	0.5664	0.0009	0.0093	Up
NA	NA	NA	NA	NA	Q9UKM7	MAN1B1	0.5664	0	0.0001	Up
NA	NA	NA	NA	NA	P00505	GOT2	0.566	0	0.0002	Up
NA	NA	NA	NA	NA	Q05932	FPGS	0.5653	0.0036	0.0236	Up
NA	NA	NA	NA	NA	P15260	IFNGR1	0.5652	0.0002	0.0031	Up
NA	NA	NA	NA	NA	Q9NP72	RAB18	0.5638	0	0	Up
NA	NA	NA	NA	NA	Q8TDH9	BLOC1S5	0.5635	0.003	0.0209	Up
NA	NA	NA	NA	NA	O60603	TLR2	0.5633	0.0074	0.0395	Up
NA	NA	NA	NA	NA	Q9BR61	ACBD6	0.5626	0.0015	0.0133	Up
NA	NA	NA	NA	NA	Q9Y394	DHRS7	0.5617	0.0008	0.008	Up
NA	NA	NA	NA	NA	Q8IXK2	GALNT12	0.5608	0.0002	0.0032	Up
NA	NA	NA	NA	NA	Q06210	GFPT1	0.5607	0.0001	0.0022	Up
NA	NA	NA	NA	NA	Q6Y1H2	HACD2	0.5601	0.0058	0.0334	Up
NA	NA	NA	NA	NA	Q5UCC4	EMC10	0.559	0	0.0001	Up
NA	NA	NA	NA	NA	Q02318	CYP27A1	0.5575	0.0016	0.0134	Up
NA	NA	NA	NA	NA	P49748	ACADVL	0.5574	0	0.0004	Up
NA	NA	NA	NA	NA	Q9P013	CWC15	0.5563	0.0038	0.0247	Up
NA	NA	NA	NA	NA	O95571	ETHE1	0.5562	0	0.0008	Up
NA	NA	NA	NA	NA	Q14108	SCARB2	0.5561	0	0.0002	Up
NA	NA	NA	NA	NA	Q5ZPR3	CD276	0.556	0.0056	0.0325	Up
NA	NA	NA	NA	NA	Q9ULG6	CCPG1	0.556	0	0.0003	Up
NA	NA	NA	NA	NA	Q5T653	MRPL2	0.5554	0	0.0002	Up
NA	NA	NA	NA	NA	Q9GZP9	DERL2	0.5545	0.0004	0.0045	Up
NA	NA	NA	NA	NA	P33993	MCM7	0.5534	0.0025	0.0186	Up
NA	NA	NA	NA	NA	Q9H845	ACAD9	0.5534	0.0001	0.0022	Up
NA	NA	NA	NA	NA	P48047	ATP5PO	0.5532	0	0.0001	Up
NA	NA	NA	NA	NA	P46777	RPL5	0.5531	0	0	Up
NA	NA	NA	NA	NA	O95166	GABARAP	0.5525	0.0023	0.0176	Up
NA	NA	NA	NA	NA	Q02809	PLOD1	0.5525	0	0.0002	Up
NA	NA	NA	NA	NA	Q9UI14	RABAC1	0.5515	0.0095	0.0471	Up
NA	NA	NA	NA	NA	Q96MF7	NSMCE2	0.5514	0.0001	0.002	Up
NA	NA	NA	NA	NA	Q16576	RBBP7	0.5505	0.0011	0.0108	Up
NA	NA	NA	NA	NA	Q9NP61	ARFGAP3	0.5505	0	0.0007	Up
NA	NA	NA	NA	NA	O00264	PGRMC1	0.5499	0	0.0009	Up
NA	NA	NA	NA	NA	O60568	PLOD3	0.5494	0	0.0004	Up
NA	NA	NA	NA	NA	Q9UJJ9	GNPTG	0.548	0.0026	0.0187	Up
NA	NA	NA	NA	NA	Q14165	MLEC	0.5474	0.0004	0.0048	Up
NA	NA	NA	NA	NA	Q96CB9	NSUN4	0.5445	0	0.0002	Up
NA	NA	NA	NA	NA	P42765	ACAA2	0.5444	0.0002	0.0032	Up
NA	NA	NA	NA	NA	P62910	RPL32	0.5437	0	0	Up
NA	NA	NA	NA	NA	Q8IYJ3	SYTL1	0.543	0.0019	0.0149	Up
NA	NA	NA	NA	NA	P52435	POLR2J	0.543	0.0017	0.0143	Up
NA	NA	NA	NA	NA	O43399	TPD52L2	0.543	0.0013	0.0115	Up
NA	NA	NA	NA	NA	Q9P0L0	VAPA	0.542	0.0011	0.0106	Up
NA	NA	NA	NA	NA	P36776	LONP1	0.5419	0	0.0001	Up
NA	NA	NA	NA	NA	Q9NVI7	ATAD3A	0.5418	0.0001	0.0012	Up
NA	NA	NA	NA	NA	O75844	ZMPSTE24	0.5417	0.0001	0.0017	Up
NA	NA	NA	NA	NA	Q53GG5	PDLIM3	0.5404	0.0015	0.0133	Up
NA	NA	NA	NA	NA	O00116	AGPS	0.5399	0.0001	0.0018	Up
NA	NA	NA	NA	NA	Q6FIF0	ZFAND6	0.5399	0.0001	0.0015	Up
NA	NA	NA	NA	NA	Q96CT7	CCDC124	0.5393	0.0046	0.0282	Up
NA	NA	NA	NA	NA	Q13011	ECH1	0.539	0.0002	0.0033	Up
NA	NA	NA	NA	NA	Q8NBN3	TMEM87A	0.5382	0.0002	0.0028	Up
NA	NA	NA	NA	NA	P62701	RPS4X	0.538	0	0.0002	Up
NA	NA	NA	NA	NA	O15120	AGPAT2	0.5376	0	0.0007	Up
NA	NA	NA	NA	NA	P42766	RPL35	0.5375	0.0006	0.007	Up
NA	NA	NA	NA	NA	P30084	ECHS1	0.5373	0	0.0004	Up
NA	NA	NA	NA	NA	P38117	ETFB	0.5371	0	0.0009	Up
NA	NA	NA	NA	NA	Q8NBJ5	COLGALT1	0.5371	0	0	Up
NA	NA	NA	NA	NA	Q9BZZ2	SIGLEC1	0.5371	0.0028	0.02	Up
NA	NA	NA	NA	NA	Q6PIU2	NCEH1	0.5364	0.0016	0.0134	Up
NA	NA	NA	NA	NA	Q9NYK5	MRPL39	0.5364	0	0.0003	Up
NA	NA	NA	NA	NA	P29692	EEF1D	0.5359	0	0.0002	Up
NA	NA	NA	NA	NA	O00515	LAD1	0.5355	0.0069	0.0378	Up
NA	NA	NA	NA	NA	Q9Y6U3	SCIN	0.5353	0.0025	0.0183	Up
NA	NA	NA	NA	NA	Q9BUP3	HTATIP2	0.5352	0	0.0008	Up
NA	NA	NA	NA	NA	Q13219	PAPPA	0.535	0.0053	0.0314	Up
NA	NA	NA	NA	NA	Q96I99	SUCLG2	0.5343	0.0002	0.0025	Up
NA	NA	NA	NA	NA	P24752	ACAT1	0.5316	0.0002	0.0033	Up
NA	NA	NA	NA	NA	Q9H0U6	MRPL18	0.5299	0.0001	0.0011	Up
NA	NA	NA	NA	NA	Q15434	RBMS2	0.5297	0.0055	0.032	Up
NA	NA	NA	NA	NA	O95347	SMC2	0.5296	0.0021	0.0165	Up
NA	NA	NA	NA	NA	Q9BTX3	TMEM208	0.5294	0.0031	0.0215	Up
NA	NA	NA	NA	NA	Q86SF2	GALNT7	0.5294	0	0	Up
NA	NA	NA	NA	NA	Q8NFV4	ABHD11	0.5281	0.0001	0.002	Up
NA	NA	NA	NA	NA	Q6ZP82	CCDC141	0.528	0.0001	0.0013	Up
NA	NA	NA	NA	NA	O94886	TMEM63A	0.5279	0.0002	0.0025	Up
NA	NA	NA	NA	NA	P41252	IARS1	0.5278	0	0.0007	Up
NA	NA	NA	NA	NA	Q0VGL1	LAMTOR4	0.5277	0.0026	0.0186	Up
NA	NA	NA	NA	NA	O95429	BAG4	0.5273	0.0102	0.0493	Up
NA	NA	NA	NA	NA	Q9Y697	NFS1	0.5268	0	0	Up
NA	NA	NA	NA	NA	P15144	ANPEP	0.5265	0	0.0001	Up
NA	NA	NA	NA	NA	Q9NRX6	TMEM167B	0.5263	0	0.0005	Up
NA	NA	NA	NA	NA	P04843	RPN1	0.5262	0.0009	0.0092	Up
NA	NA	NA	NA	NA	Q9Y3C0	WASHC3	0.526	0.0013	0.0116	Up
NA	NA	NA	NA	NA	P54886	ALDH18A1	0.5254	0.0018	0.0147	Up
NA	NA	NA	NA	NA	Q96DA6	DNAJC19	0.5252	0	0.0002	Up
NA	NA	NA	NA	NA	Q9NUJ1	ABHD10	0.5248	0.0002	0.003	Up
NA	NA	NA	NA	NA	Q9H078	CLPB	0.5244	0.0001	0.0019	Up
NA	NA	NA	NA	NA	Q7LGA3	HS2ST1	0.524	0.0002	0.0034	Up
NA	NA	NA	NA	NA	O60825	PFKFB2	0.5237	0	0.0001	Up
NA	NA	NA	NA	NA	Q8TCS8	PNPT1	0.5232	0	0.0002	Up
NA	NA	NA	NA	NA	Q9ULF5	SLC39A10	0.5232	0.009	0.0453	Up
NA	NA	NA	NA	NA	P51398	DAP3	0.5224	0	0.0003	Up
NA	NA	NA	NA	NA	P39656	DDOST	0.5214	0	0.0003	Up
NA	NA	NA	NA	NA	P49917	LIG4	0.5213	0.0013	0.0116	Up
NA	NA	NA	NA	NA	Q7KZN9	COX15	0.5212	0.0007	0.0077	Up
NA	NA	NA	NA	NA	Q92896	GLG1	0.521	0.0019	0.0154	Up
NA	NA	NA	NA	NA	Q9H019	MTFR1L	0.521	0.0016	0.0135	Up
NA	NA	NA	NA	NA	P63173	RPL38	0.5207	0	0.0001	Up
NA	NA	NA	NA	NA	Q9H6R0	DHX33	0.5184	0.0075	0.0403	Up
NA	NA	NA	NA	NA	Q00341	HDLBP	0.5177	0.0003	0.0039	Up
NA	NA	NA	NA	NA	O43823	AKAP8	0.5174	0	0.0002	Up
NA	NA	NA	NA	NA	Q9BVS5	TRMT61B	0.5166	0.0007	0.0077	Up
NA	NA	NA	NA	NA	P21283	ATP6V1C1	0.5161	0.0001	0.0013	Up
NA	NA	NA	NA	NA	Q9BSC4	NOL10	0.5159	0.0005	0.0063	Up
NA	NA	NA	NA	NA	P55036	PSMD4	0.5156	0.0001	0.0014	Up
NA	NA	NA	NA	NA	P12074	COX6A1	0.5151	0.0079	0.0417	Up
NA	NA	NA	NA	NA	Q9UHV9	PFDN2	0.5144	0.0095	0.047	Up
NA	NA	NA	NA	NA	P46776	RPL27A	0.514	0	0.0003	Up
NA	NA	NA	NA	NA	P42704	LRPPRC	0.5138	0.0016	0.0135	Up
NA	NA	NA	NA	NA	P40926	MDH2	0.5133	0.0001	0.0016	Up
NA	NA	NA	NA	NA	P36543	ATP6V1E1	0.5102	0	0.0002	Up
NA	NA	NA	NA	NA	Q16644	MAPKAPK3	0.5095	0.0004	0.0047	Up
NA	NA	NA	NA	NA	O15118	NPC1	0.5082	0.0054	0.0318	Up
NA	NA	NA	NA	NA	P41227	NAA10	0.5077	0	0.0007	Up
NA	NA	NA	NA	NA	Q8TBM8	DNAJB14	0.5074	0	0.0003	Up
NA	NA	NA	NA	NA	P83731	RPL24	0.5068	0	0	Up
NA	NA	NA	NA	NA	P54802	NAGLU	0.5063	0.0045	0.028	Up
NA	NA	NA	NA	NA	Q8N2U9	SLC66A2	0.506	0.0014	0.0127	Up
NA	NA	NA	NA	NA	O14646	CHD1	0.5059	0.0008	0.0085	Up
NA	NA	NA	NA	NA	Q9Y3T9	NOC2L	0.5055	0.0002	0.0033	Up
NA	NA	NA	NA	NA	Q9Y2P8	RCL1	0.5046	0.0001	0.0023	Up
NA	NA	NA	NA	NA	Q9UBV2	SEL1L	0.5041	0	0.0006	Up
NA	NA	NA	NA	NA	Q10713	PMPCA	0.5039	0.0002	0.0028	Up
NA	NA	NA	NA	NA	P51948	MNAT1	0.5032	0.0051	0.0305	Up
NA	NA	NA	NA	NA	Q53EP0	FNDC3B	0.5025	0.0031	0.0213	Up
NA	NA	NA	NA	NA	Q9BRP8	PYM1	0.5025	0.0091	0.0455	Up
NA	NA	NA	NA	NA	Q96CS3	FAF2	0.5024	0.0032	0.0218	Up
NA	NA	NA	NA	NA	O14893	GEMIN2	0.5014	0.0002	0.0028	Up
NA	NA	NA	NA	NA	Q96EY7	PTCD3	0.5012	0.0001	0.0022	Up
NA	NA	NA	NA	NA	Q7Z417	NUFIP2	0.501	0	0	Up
NA	NA	NA	NA	NA	P62266	RPS23	0.5005	0	0.0001	Up
NA	NA	NA	NA	NA	Q14126	DSG2	0.4999	0.0012	0.0112	Up
NA	NA	NA	NA	NA	P62308	SNRPG	0.4989	0.0028	0.0197	Up
NA	NA	NA	NA	NA	Q93050	ATP6V0A1	0.4986	0.0103	0.0497	Up
NA	NA	NA	NA	NA	O76094	SRP72	0.4978	0.0004	0.0045	Up
NA	NA	NA	NA	NA	Q5TEU4	NDUFAF5	0.496	0.0001	0.0011	Up
NA	NA	NA	NA	NA	P21439	ABCB4	0.4959	0.0022	0.0169	Up
NA	NA	NA	NA	NA	P54819	AK2	0.4951	0.0005	0.0058	Up
NA	NA	NA	NA	NA	P61966	AP1S1	0.4949	0.0002	0.0029	Up
NA	NA	NA	NA	NA	O14979	HNRNPDL	0.4946	0.0005	0.0054	Up
NA	NA	NA	NA	NA	Q6NUK1	SLC25A24	0.4941	0.0008	0.0082	Up
NA	NA	NA	NA	NA	Q9BWF3	RBM4	0.4937	0.0001	0.0016	Up
NA	NA	NA	NA	NA	O00541	PES1	0.4937	0.0004	0.005	Up
NA	NA	NA	NA	NA	P16070	CD44	0.4934	0.0029	0.0206	Up
NA	NA	NA	NA	NA	P18124	RPL7	0.4931	0.001	0.0099	Up
NA	NA	NA	NA	NA	Q6PKC3	TXNDC11	0.493	0	0.0004	Up
NA	NA	NA	NA	NA	O96005	CLPTM1	0.4927	0	0.0001	Up
NA	NA	NA	NA	NA	P19878	NCF2	0.4926	0.0097	0.0477	Up
NA	NA	NA	NA	NA	Q9NR99	MXRA5	0.4922	0.0057	0.033	Up
NA	NA	NA	NA	NA	P46821	MAP1B	0.492	0	0.0008	Up
NA	NA	NA	NA	NA	O00571	DDX3X	0.4918	0.0001	0.0021	Up
NA	NA	NA	NA	NA	Q9H8Y8	GORASP2	0.4912	0.0081	0.0423	Up
NA	NA	NA	NA	NA	Q9H3P7	ACBD3	0.491	0	0.0006	Up
NA	NA	NA	NA	NA	O75153	CLUH	0.4908	0.0011	0.0104	Up
NA	NA	NA	NA	NA	Q02878	RPL6	0.4901	0	0.0003	Up
NA	NA	NA	NA	NA	P39059	COL15A1	0.4901	0.0054	0.0315	Up
NA	NA	NA	NA	NA	O95793	STAU1	0.4881	0	0.0001	Up
NA	NA	NA	NA	NA	A8MSI8	LYRM9	0.488	0.0015	0.0128	Up
NA	NA	NA	NA	NA	P16615	ATP2A2	0.4874	0.001	0.0098	Up
NA	NA	NA	NA	NA	Q9BRJ2	MRPL45	0.4874	0	0.0001	Up
NA	NA	NA	NA	NA	O14832	PHYH	0.4872	0	0.0003	Up
NA	NA	NA	NA	NA	Q16611	BAK1	0.4868	0.0016	0.0138	Up
NA	NA	NA	NA	NA	Q8TDB6	DTX3L	0.4867	0.0023	0.0174	Up
NA	NA	NA	NA	NA	P49736	MCM2	0.4866	0.0066	0.0366	Up
NA	NA	NA	NA	NA	P46782	RPS5	0.4863	0.0004	0.0046	Up
NA	NA	NA	NA	NA	P09012	SNRPA	0.4863	0	0.0004	Up
NA	NA	NA	NA	NA	P46087	NOP2	0.4858	0.0002	0.0026	Up
NA	NA	NA	NA	NA	Q9Y5Q0	FADS3	0.4853	0.0062	0.0348	Up
NA	NA	NA	NA	NA	Q9HD26	GOPC	0.4851	0	0.0001	Up
NA	NA	NA	NA	NA	Q9NY27	PPP4R2	0.4847	0.0003	0.0038	Up
NA	NA	NA	NA	NA	Q9HBL7	PLGRKT	0.4843	0.0005	0.0054	Up
NA	NA	NA	NA	NA	P36222	CHI3L1	0.484	0.0058	0.0332	Up
NA	NA	NA	NA	NA	P48735	IDH2	0.4837	0	0.0003	Up
NA	NA	NA	NA	NA	Q96DV4	MRPL38	0.483	0	0.0002	Up
NA	NA	NA	NA	NA	Q14764	MVP	0.4828	0.0084	0.0434	Up
NA	NA	NA	NA	NA	O75030	MITF	0.4828	0.0034	0.0227	Up
NA	NA	NA	NA	NA	Q96HJ9	FMC1	0.4824	0.0007	0.0072	Up
NA	NA	NA	NA	NA	Q6NUM9	RETSAT	0.4819	0.0044	0.0276	Up
NA	NA	NA	NA	NA	Q8NFQ8	TOR1AIP2	0.4812	0.0097	0.0476	Up
NA	NA	NA	NA	NA	O14730	RIOK3	0.4807	0.0073	0.0394	Up
NA	NA	NA	NA	NA	Q7RTV0	PHF5A	0.4805	0.0001	0.0019	Up
NA	NA	NA	NA	NA	Q8N884	CGAS	0.4799	0.0076	0.0403	Up
NA	NA	NA	NA	NA	P22392	NME2	0.4776	0.0006	0.0066	Up
NA	NA	NA	NA	NA	Q8IXB1	DNAJC10	0.4774	0.0018	0.0147	Up
NA	NA	NA	NA	NA	Q9NZC7	WWOX	0.4765	0.0016	0.0138	Up
NA	NA	NA	NA	NA	Q8IVT2	MISP	0.4764	0.0074	0.0395	Up
NA	NA	NA	NA	NA	Q13488	TCIRG1	0.4762	0.0034	0.0227	Up
NA	NA	NA	NA	NA	Q99797	MIPEP	0.4754	0	0.001	Up
NA	NA	NA	NA	NA	Q14315	FLNC	0.4749	0.0088	0.0447	Up
NA	NA	NA	NA	NA	Q9BZE1	MRPL37	0.4749	0.0001	0.001	Up
NA	NA	NA	NA	NA	O60828	PQBP1	0.4744	0.0034	0.0227	Up
NA	NA	NA	NA	NA	P51571	SSR4	0.4742	0.0001	0.0017	Up
NA	NA	NA	NA	NA	Q13310	PABPC4	0.4742	0	0.0001	Up
NA	NA	NA	NA	NA	O95573	ACSL3	0.4741	0.0004	0.0049	Up
NA	NA	NA	NA	NA	Q9GZS3	WDR61	0.4732	0.0006	0.0063	Up
NA	NA	NA	NA	NA	Q96DC8	ECHDC3	0.4722	0.0086	0.0439	Up
NA	NA	NA	NA	NA	Q9Y375	NDUFAF1	0.4711	0	0.0003	Up
NA	NA	NA	NA	NA	Q8WWC4	MAIP1	0.4707	0.0024	0.0177	Up
NA	NA	NA	NA	NA	P50914	RPL14	0.4707	0.0101	0.0489	Up
NA	NA	NA	NA	NA	P78316	NOP14	0.4704	0.0001	0.0023	Up
NA	NA	NA	NA	NA	Q13438	OS9	0.4699	0.001	0.0102	Up
NA	NA	NA	NA	NA	P55769	SNU13	0.4698	0.0003	0.0035	Up
NA	NA	NA	NA	NA	O15234	CASC3	0.469	0.0001	0.0021	Up
NA	NA	NA	NA	NA	O94851	MICAL2	0.4688	0.002	0.0156	Up
NA	NA	NA	NA	NA	Q8TC12	RDH11	0.4678	0.0014	0.0122	Up
NA	NA	NA	NA	NA	P55084	HADHB	0.4676	0.0018	0.0148	Up
NA	NA	NA	NA	NA	Q8IV48	ERI1	0.4674	0.0011	0.0104	Up
NA	NA	NA	NA	NA	Q8N2K0	ABHD12	0.4671	0.001	0.0099	Up
NA	NA	NA	NA	NA	P20749	BCL3	0.4665	0.0101	0.049	Up
NA	NA	NA	NA	NA	O43837	IDH3B	0.4663	0.0002	0.0033	Up
NA	NA	NA	NA	NA	Q96I59	NARS2	0.4656	0.0024	0.0178	Up
NA	NA	NA	NA	NA	Q5JRA6	MIA3	0.4642	0	0.0002	Up
NA	NA	NA	NA	NA	Q12884	FAP	0.464	0.0102	0.0493	Up
NA	NA	NA	NA	NA	P25705	ATP5F1A	0.4633	0.0015	0.0134	Up
NA	NA	NA	NA	NA	Q96NT0	CCDC115	0.4625	0.0001	0.0018	Up
NA	NA	NA	NA	NA	O75822	EIF3J	0.4625	0.0001	0.0013	Up
NA	NA	NA	NA	NA	P49257	LMAN1	0.4623	0.0005	0.0058	Up
NA	NA	NA	NA	NA	Q2VPB7	AP5B1	0.4621	0.0017	0.0143	Up
NA	NA	NA	NA	NA	Q8N183	NDUFAF2	0.4616	0	0.0001	Up
NA	NA	NA	NA	NA	P62913	RPL11	0.4614	0.0037	0.0241	Up
NA	NA	NA	NA	NA	P18085	ARF4	0.4604	0.0057	0.0331	Up
NA	NA	NA	NA	NA	Q15061	WDR43	0.4596	0.0025	0.0182	Up
NA	NA	NA	NA	NA	Q02543	RPL18A	0.4588	0.0001	0.0011	Up
NA	NA	NA	NA	NA	P14209	CD99	0.4586	0.0062	0.0348	Up
NA	NA	NA	NA	NA	P52209	PGD	0.4586	0.0085	0.0435	Up
NA	NA	NA	NA	NA	O00213	APBB1	0.4581	0.0067	0.037	Up
NA	NA	NA	NA	NA	Q8NC44	RETREG2	0.4574	0	0.0002	Up
NA	NA	NA	NA	NA	Q12904	AIMP1	0.4569	0	0	Up
NA	NA	NA	NA	NA	Q8NCG7	DAGLB	0.456	0.0028	0.0199	Up
NA	NA	NA	NA	NA	O75874	IDH1	0.4549	0.0008	0.0079	Up
NA	NA	NA	NA	NA	P42677	RPS27	0.4544	0	0	Up
NA	NA	NA	NA	NA	Q9UBI1	COMMD3	0.4542	0.0018	0.0145	Up
NA	NA	NA	NA	NA	P05198	EIF2S1	0.4542	0	0.0006	Up
NA	NA	NA	NA	NA	P05388	RPLP0	0.4533	0	0	Up
NA	NA	NA	NA	NA	P50213	IDH3A	0.4531	0.0005	0.0062	Up
NA	NA	NA	NA	NA	Q53FA7	TP53I3	0.451	0.0086	0.0437	Up
NA	NA	NA	NA	NA	P40429	RPL13A	0.4493	0.0009	0.0091	Up
NA	NA	NA	NA	NA	Q9Y3E5	PTRH2	0.4485	0.0002	0.0032	Up
NA	NA	NA	NA	NA	Q6P1A2	LPCAT3	0.4482	0.0012	0.011	Up
NA	NA	NA	NA	NA	Q8WVM0	TFB1M	0.4479	0.0014	0.0127	Up
NA	NA	NA	NA	NA	Q8N697	SLC15A4	0.4465	0.01	0.0486	Up
NA	NA	NA	NA	NA	Q9P015	MRPL15	0.4457	0.0014	0.0125	Up
NA	NA	NA	NA	NA	P62820	RAB1A	0.4456	0.0025	0.0186	Up
NA	NA	NA	NA	NA	P08579	SNRPB2	0.4456	0.0006	0.0063	Up
NA	NA	NA	NA	NA	Q8WU90	ZC3H15	0.4454	0	0.0001	Up
NA	NA	NA	NA	NA	Q8TCD1	C18orf32	0.4452	0.0053	0.0314	Up
NA	NA	NA	NA	NA	P19367	HK1	0.4448	0.0003	0.004	Up
NA	NA	NA	NA	NA	P61009	SPCS3	0.4447	0.0033	0.0223	Up
NA	NA	NA	NA	NA	P13639	EEF2	0.4442	0.0011	0.0104	Up
NA	NA	NA	NA	NA	O96011	PEX11B	0.4442	0.0037	0.0244	Up
NA	NA	NA	NA	NA	Q15056	EIF4H	0.4425	0.0073	0.0391	Up
NA	NA	NA	NA	NA	P02489	CRYAA	0.4424	0.001	0.0101	Up
NA	NA	NA	NA	NA	Q9P2D0	IBTK	0.4423	0.001	0.0095	Up
NA	NA	NA	NA	NA	Q16762	TST	0.4418	0.0014	0.0127	Up
NA	NA	NA	NA	NA	P13073	COX4I1	0.4417	0.0057	0.0327	Up
NA	NA	NA	NA	NA	Q7KZF4	SND1	0.4411	0	0.0007	Up
NA	NA	NA	NA	NA	P62277	RPS13	0.4402	0	0	Up
NA	NA	NA	NA	NA	Q96DB5	RMDN1	0.4399	0.0011	0.0103	Up
NA	NA	NA	NA	NA	Q9BV79	MECR	0.439	0	0	Up
NA	NA	NA	NA	NA	P38159	RBMX	0.4389	0.0005	0.006	Up
NA	NA	NA	NA	NA	P17152	TMEM11	0.4387	0.0032	0.0219	Up
NA	NA	NA	NA	NA	Q13426	XRCC4	0.4385	0.0002	0.0029	Up
NA	NA	NA	NA	NA	P22033	MMUT	0.4383	0.0002	0.0032	Up
NA	NA	NA	NA	NA	Q9Y6A9	SPCS1	0.4381	0.0022	0.0167	Up
NA	NA	NA	NA	NA	Q9Y3C6	PPIL1	0.4378	0	0.0001	Up
NA	NA	NA	NA	NA	O60762	DPM1	0.4376	0.004	0.0257	Up
NA	NA	NA	NA	NA	Q9ULH0	KIDINS220	0.4364	0.0007	0.0072	Up
NA	NA	NA	NA	NA	Q12931	TRAP1	0.4364	0	0.0003	Up
NA	NA	NA	NA	NA	O95249	GOSR1	0.4359	0.0095	0.0471	Up
NA	NA	NA	NA	NA	Q9NR45	NANS	0.4357	0.0001	0.0014	Up
NA	NA	NA	NA	NA	Q13148	TARDBP	0.4357	0.0043	0.0272	Up
NA	NA	NA	NA	NA	A0JNW5	UHRF1BP1L	0.4357	0.0034	0.023	Up
NA	NA	NA	NA	NA	P53597	SUCLG1	0.4353	0.0003	0.0039	Up
NA	NA	NA	NA	NA	Q99747	NAPG	0.4351	0	0.0002	Up
NA	NA	NA	NA	NA	P12318	FCGR2A	0.4348	0.0095	0.047	Up
NA	NA	NA	NA	NA	Q969Z0	TBRG4	0.4347	0	0.0003	Up
NA	NA	NA	NA	NA	Q5MNZ9	WIPI1	0.4338	0.0048	0.0291	Up
NA	NA	NA	NA	NA	O94979	SEC31A	0.4337	0.0009	0.0092	Up
NA	NA	NA	NA	NA	P22897	MRC1	0.4336	0.0034	0.0231	Up
NA	NA	NA	NA	NA	O15321	TM9SF1	0.4329	0.0064	0.0357	Up
NA	NA	NA	NA	NA	P00338	LDHA	0.4327	0.0001	0.0021	Up
NA	NA	NA	NA	NA	P31930	UQCRC1	0.432	0	0.0001	Up
NA	NA	NA	NA	NA	O15226	NKRF	0.4316	0.0002	0.0029	Up
NA	NA	NA	NA	NA	P50579	METAP2	0.4315	0.0003	0.0037	Up
NA	NA	NA	NA	NA	O15305	PMM2	0.4313	0.0001	0.001	Up
NA	NA	NA	NA	NA	Q92947	GCDH	0.429	0.0013	0.0118	Up
NA	NA	NA	NA	NA	Q96AJ9	VTI1A	0.4288	0	0.0009	Up
NA	NA	NA	NA	NA	Q9BXK5	BCL2L13	0.4287	0.0009	0.0089	Up
NA	NA	NA	NA	NA	Q13557	CAMK2D	0.4284	0.004	0.0255	Up
NA	NA	NA	NA	NA	Q9NS00	C1GALT1	0.4278	0.0001	0.0011	Up
NA	NA	NA	NA	NA	Q96ND0	FAM210A	0.427	0.0012	0.011	Up
NA	NA	NA	NA	NA	O94826	TOMM70	0.4269	0.0024	0.0181	Up
NA	NA	NA	NA	NA	Q969V3	NCLN	0.4256	0.0006	0.0068	Up
NA	NA	NA	NA	NA	Q9Y5T5	USP16	0.4255	0.003	0.0208	Up
NA	NA	NA	NA	NA	P78537	BLOC1S1	0.4244	0.0084	0.0435	Up
NA	NA	NA	NA	NA	P00367	GLUD1	0.4241	0.007	0.0381	Up
NA	NA	NA	NA	NA	P63165	SUMO1	0.4237	0.0038	0.0249	Up
NA	NA	NA	NA	NA	Q9NW15	ANO10	0.4237	0.0092	0.0457	Up
NA	NA	NA	NA	NA	Q7L1Q6	BZW1	0.4235	0.0003	0.0044	Up
NA	NA	NA	NA	NA	Q0JRZ9	FCHO2	0.4233	0	0.0007	Up
NA	NA	NA	NA	NA	P35606	COPB2	0.4227	0.0033	0.0224	Up
NA	NA	NA	NA	NA	Q9NWU5	MRPL22	0.4226	0.0007	0.0071	Up
NA	NA	NA	NA	NA	Q9P2J5	LARS1	0.422	0.0004	0.0051	Up
NA	NA	NA	NA	NA	P08195	SLC3A2	0.4219	0.0003	0.0035	Up
NA	NA	NA	NA	NA	Q13257	MAD2L1	0.4218	0.0001	0.0014	Up
NA	NA	NA	NA	NA	Q99436	PSMB7	0.4216	0.0041	0.0261	Up
NA	NA	NA	NA	NA	P46199	MTIF2	0.4213	0.0001	0.0023	Up
NA	NA	NA	NA	NA	Q9NZV5	SELENON	0.4212	0.0076	0.0403	Up
NA	NA	NA	NA	NA	O75400	PRPF40A	0.4207	0	0.0002	Up
NA	NA	NA	NA	NA	Q9BVC5	C2orf49	0.4205	0.003	0.0208	Up
NA	NA	NA	NA	NA	P17844	DDX5	0.4189	0.0001	0.0017	Up
NA	NA	NA	NA	NA	O15269	SPTLC1	0.4187	0.0002	0.0025	Up
NA	NA	NA	NA	NA	P16435	POR	0.4185	0.0018	0.0145	Up
NA	NA	NA	NA	NA	P06576	ATP5F1B	0.4185	0.0002	0.0029	Up
NA	NA	NA	NA	NA	Q3ZCQ8	TIMM50	0.4174	0.0014	0.0127	Up
NA	NA	NA	NA	NA	Q9NXW2	DNAJB12	0.417	0.0004	0.005	Up
NA	NA	NA	NA	NA	Q8TE82	SH3TC1	0.4168	0.0035	0.0232	Up
NA	NA	NA	NA	NA	O95400	CD2BP2	0.4164	0.0018	0.0147	Up
NA	NA	NA	NA	NA	Q9H4A6	GOLPH3	0.4162	0.0024	0.0181	Up
NA	NA	NA	NA	NA	P62888	RPL30	0.416	0	0.0004	Up
NA	NA	NA	NA	NA	Q9UKD2	MRTO4	0.4156	0.0017	0.0141	Up
NA	NA	NA	NA	NA	P24539	ATP5PB	0.4149	0.0003	0.0045	Up
NA	NA	NA	NA	NA	P11940	PABPC1	0.4148	0.0035	0.0233	Up
NA	NA	NA	NA	NA	Q99714	HSD17B10	0.4147	0.0001	0.0016	Up
NA	NA	NA	NA	NA	Q8TB36	GDAP1	0.4146	0	0.001	Up
NA	NA	NA	NA	NA	Q9Y5R6	DMRT1	0.4143	0.0086	0.0437	Up
NA	NA	NA	NA	NA	Q86XZ4	SPATS2	0.4138	0.0059	0.0338	Up
NA	NA	NA	NA	NA	P20042	EIF2S2	0.4137	0	0.0001	Up
NA	NA	NA	NA	NA	Q99961	SH3GL1	0.4136	0.0006	0.0069	Up
NA	NA	NA	NA	NA	P52298	NCBP2	0.4121	0	0.0004	Up
NA	NA	NA	NA	NA	O43670	ZNF207	0.4121	0.0018	0.0143	Up
NA	NA	NA	NA	NA	Q02127	DHODH	0.41	0.0003	0.0044	Up
NA	NA	NA	NA	NA	Q96M27	PRRC1	0.4091	0	0.0006	Up
NA	NA	NA	NA	NA	O15355	PPM1G	0.4081	0.0025	0.0184	Up
NA	NA	NA	NA	NA	P09001	MRPL3	0.408	0.0089	0.0449	Up
NA	NA	NA	NA	NA	P55042	RRAD	0.408	0.0072	0.0388	Up
NA	NA	NA	NA	NA	P53621	COPA	0.4079	0.004	0.0255	Up
NA	NA	NA	NA	NA	P36957	DLST	0.4066	0.0064	0.0357	Up
NA	NA	NA	NA	NA	P07954	FH	0.4064	0.0004	0.0049	Up
NA	NA	NA	NA	NA	Q9Y6Y8	SEC23IP	0.4063	0.0001	0.0017	Up
NA	NA	NA	NA	NA	Q8N370	SLC43A2	0.4061	0.0069	0.0379	Up
NA	NA	NA	NA	NA	Q969F9	HPS3	0.406	0.0048	0.0295	Up
NA	NA	NA	NA	NA	Q9NPJ3	ACOT13	0.4056	0.0007	0.0071	Up
NA	NA	NA	NA	NA	P62269	RPS18	0.405	0	0	Up
NA	NA	NA	NA	NA	Q9NX40	OCIAD1	0.405	0.0005	0.0059	Up
NA	NA	NA	NA	NA	Q15397	PUM3	0.4048	0.0011	0.0103	Up
NA	NA	NA	NA	NA	Q8TF01	PNISR	0.4035	0.0016	0.0134	Up
NA	NA	NA	NA	NA	Q92506	HSD17B8	0.4022	0.0021	0.0166	Up
NA	NA	NA	NA	NA	P78559	MAP1A	0.4021	0.0003	0.0035	Up
NA	NA	NA	NA	NA	Q8N3C0	ASCC3	0.402	0.0022	0.0168	Up
NA	NA	NA	NA	NA	Q9Y6E2	BZW2	0.4019	0.0035	0.0232	Up
NA	NA	NA	NA	NA	P98082	DAB2	0.4012	0.0005	0.0061	Up
NA	NA	NA	NA	NA	Q92667	AKAP1	0.401	0.0004	0.0048	Up
NA	NA	NA	NA	NA	O60832	DKC1	0.401	0.0064	0.036	Up
NA	NA	NA	NA	NA	Q9Y3F4	STRAP	0.401	0.0016	0.0135	Up
NA	NA	NA	NA	NA	P62906	RPL10A	0.4006	0.0009	0.0094	Up
NA	NA	NA	NA	NA	P12314	FCGR1A	0.4004	0.0002	0.0032	Up
NA	NA	NA	NA	NA	P11182	DBT	0.3993	0.008	0.0419	Up
NA	NA	NA	NA	NA	O15173	PGRMC2	0.3993	0.0001	0.0012	Up
NA	NA	NA	NA	NA	Q5JPH6	EARS2	0.3991	0.0013	0.0121	Up
NA	NA	NA	NA	NA	O76021	RSL1D1	0.3985	0.0014	0.0122	Up
NA	NA	NA	NA	NA	Q7L1V2	MON1B	0.3975	0.0096	0.0473	Up
NA	NA	NA	NA	NA	P35613	BSG	0.3965	0.009	0.0453	Up
NA	NA	NA	NA	NA	Q13445	TMED1	0.3964	0	0.0002	Up
NA	NA	NA	NA	NA	O00461	GOLIM4	0.3961	0.0039	0.025	Up
NA	NA	NA	NA	NA	Q9GZL7	WDR12	0.3961	0.0078	0.0414	Up
NA	NA	NA	NA	NA	O60443	GSDME	0.396	0.0083	0.0427	Up
NA	NA	NA	NA	NA	Q9Y673	ALG5	0.396	0.0025	0.0182	Up
NA	NA	NA	NA	NA	Q9H871	RMND5A	0.3958	0.0005	0.0062	Up
NA	NA	NA	NA	NA	P62495	ETF1	0.3956	0.0012	0.0113	Up
NA	NA	NA	NA	NA	Q15008	PSMD6	0.3954	0.0012	0.0108	Up
NA	NA	NA	NA	NA	Q8NBX0	SCCPDH	0.3953	0.0008	0.0087	Up
NA	NA	NA	NA	NA	O15371	EIF3D	0.3949	0.0062	0.0348	Up
NA	NA	NA	NA	NA	Q04637	EIF4G1	0.3947	0.0017	0.0139	Up
NA	NA	NA	NA	NA	Q8TCJ2	STT3B	0.3943	0.0006	0.007	Up
NA	NA	NA	NA	NA	Q8WXF1	PSPC1	0.394	0	0.0001	Up
NA	NA	NA	NA	NA	Q9BW61	DDA1	0.3935	0.0001	0.002	Up
NA	NA	NA	NA	NA	Q9H8H0	NOL11	0.3928	0.0029	0.0206	Up
NA	NA	NA	NA	NA	P60842	EIF4A1	0.3927	0.0004	0.0046	Up
NA	NA	NA	NA	NA	Q05519	SRSF11	0.3919	0.001	0.0099	Up
NA	NA	NA	NA	NA	P57088	TMEM33	0.3901	0.0052	0.0308	Up
NA	NA	NA	NA	NA	Q9Y6R4	MAP3K4	0.3888	0.0019	0.0154	Up
NA	NA	NA	NA	NA	Q93074	MED12	0.388	0.0009	0.009	Up
NA	NA	NA	NA	NA	P27824	CANX	0.3865	0.0023	0.0176	Up
NA	NA	NA	NA	NA	Q99615	DNAJC7	0.3859	0.0063	0.0356	Up
NA	NA	NA	NA	NA	Q9UHB9	SRP68	0.385	0.0005	0.0057	Up
NA	NA	NA	NA	NA	P46781	RPS9	0.3846	0.0045	0.0279	Up
NA	NA	NA	NA	NA	Q8IX03	WWC1	0.3846	0.0002	0.0034	Up
NA	NA	NA	NA	NA	O96017	CHEK2	0.3832	0.0037	0.0241	Up
NA	NA	NA	NA	NA	Q9BRV8	SIKE1	0.3827	0.0061	0.0344	Up
NA	NA	NA	NA	NA	Q8WUD1	RAB2B	0.3823	0.0023	0.0176	Up
NA	NA	NA	NA	NA	P62263	RPS14	0.3813	0.0052	0.031	Up
NA	NA	NA	NA	NA	Q13423	NNT	0.381	0.0026	0.0187	Up
NA	NA	NA	NA	NA	Q14789	GOLGB1	0.3805	0.0008	0.0087	Up
NA	NA	NA	NA	NA	Q9BPW8	NIPSNAP1	0.3803	0.0055	0.0321	Up
NA	NA	NA	NA	NA	O43175	PHGDH	0.3791	0.0041	0.0263	Up
NA	NA	NA	NA	NA	Q9H583	HEATR1	0.3787	0.0097	0.0477	Up
NA	NA	NA	NA	NA	Q12893	TMEM115	0.3783	0.001	0.0102	Up
NA	NA	NA	NA	NA	Q92945	KHSRP	0.3774	0.0001	0.0015	Up
NA	NA	NA	NA	NA	Q14684	RRP1B	0.3773	0.002	0.0156	Up
NA	NA	NA	NA	NA	Q9NRL2	BAZ1A	0.3771	0.003	0.021	Up
NA	NA	NA	NA	NA	Q8WU76	SCFD2	0.3751	0.0017	0.0143	Up
NA	NA	NA	NA	NA	Q92844	TANK	0.375	0.0027	0.0194	Up
NA	NA	NA	NA	NA	Q3SXM5	HSDL1	0.3749	0.0029	0.0203	Up
NA	NA	NA	NA	NA	Q8WTT2	NOC3L	0.3738	0.0013	0.0117	Up
NA	NA	NA	NA	NA	P31943	HNRNPH1	0.3738	0.0011	0.0108	Up
NA	NA	NA	NA	NA	P68104	EEF1A1	0.373	0.0026	0.019	Up
NA	NA	NA	NA	NA	Q13505	MTX1	0.3723	0.0039	0.0253	Up
NA	NA	NA	NA	NA	O60784	TOM1	0.3716	0.0055	0.032	Up
NA	NA	NA	NA	NA	Q9Y4H2	IRS2	0.3712	0.0033	0.0225	Up
NA	NA	NA	NA	NA	Q9P287	BCCIP	0.3692	0.0013	0.0117	Up
NA	NA	NA	NA	NA	Q7Z4G4	TRMT11	0.3686	0.0026	0.019	Up
NA	NA	NA	NA	NA	O95140	MFN2	0.3686	0.0018	0.0146	Up
NA	NA	NA	NA	NA	Q9UJA5	TRMT6	0.3683	0.0042	0.0268	Up
NA	NA	NA	NA	NA	P14373	TRIM27	0.3682	0.0023	0.0176	Up
NA	NA	NA	NA	NA	Q02338	BDH1	0.368	0.0011	0.0106	Up
NA	NA	NA	NA	NA	Q6P2C8	MED27	0.3675	0.0007	0.0074	Up
NA	NA	NA	NA	NA	O75821	EIF3G	0.3675	0.0099	0.0484	Up
NA	NA	NA	NA	NA	P62829	RPL23	0.3653	0	0.0001	Up
NA	NA	NA	NA	NA	Q68CQ4	DIEXF	0.3652	0.0002	0.0033	Up
NA	NA	NA	NA	NA	P41250	GARS1	0.3621	0.0051	0.0306	Up
NA	NA	NA	NA	NA	Q5JVS0	HABP4	0.3618	0.0022	0.0171	Up
NA	NA	NA	NA	NA	P06730	EIF4E	0.3615	0.0018	0.0148	Up
NA	NA	NA	NA	NA	P07093	SERPINE2	0.3611	0.0086	0.0438	Up
NA	NA	NA	NA	NA	Q9ULX6	AKAP8L	0.3603	0	0.0004	Up
NA	NA	NA	NA	NA	Q9NX74	DUS2	0.3598	0.0086	0.0437	Up
NA	NA	NA	NA	NA	P62318	SNRPD3	0.3589	0.0001	0.0022	Up
NA	NA	NA	NA	NA	Q9Y4W6	AFG3L2	0.3587	0.0015	0.0129	Up
NA	NA	NA	NA	NA	Q8WVQ1	CANT1	0.3581	0.0013	0.0117	Up
NA	NA	NA	NA	NA	Q7Z739	YTHDF3	0.3575	0.002	0.0156	Up
NA	NA	NA	NA	NA	P08559	PDHA1	0.3574	0.0012	0.0113	Up
NA	NA	NA	NA	NA	Q6UN15	FIP1L1	0.3573	0.002	0.0156	Up
NA	NA	NA	NA	NA	Q15154	PCM1	0.3573	0.0004	0.0045	Up
NA	NA	NA	NA	NA	Q8IYU8	MICU2	0.3565	0.0001	0.0017	Up
NA	NA	NA	NA	NA	Q9NPA0	EMC7	0.3557	0.0005	0.0056	Up
NA	NA	NA	NA	NA	Q15424	SAFB	0.3553	0	0.0006	Up
NA	NA	NA	NA	NA	Q96J01	THOC3	0.3546	0.0002	0.003	Up
NA	NA	NA	NA	NA	O60447	EVI5	0.3523	0.0017	0.0143	Up
NA	NA	NA	NA	NA	Q96AE4	FUBP1	0.3504	0.0028	0.0199	Up
NA	NA	NA	NA	NA	P49902	NT5C2	0.3481	0.003	0.0208	Up
NA	NA	NA	NA	NA	Q15785	TOMM34	0.3478	0.0019	0.0149	Up
NA	NA	NA	NA	NA	Q13641	TPBG	0.3477	0	0.0001	Up
NA	NA	NA	NA	NA	Q9Y6M1	IGF2BP2	0.3475	0	0.0006	Up
NA	NA	NA	NA	NA	P41091	EIF2S3	0.3472	0.0051	0.0306	Up
NA	NA	NA	NA	NA	P48444	ARCN1	0.3464	0.0019	0.0151	Up
NA	NA	NA	NA	NA	O75934	BCAS2	0.3461	0.0059	0.0339	Up
NA	NA	NA	NA	NA	Q96E52	OMA1	0.3452	0.003	0.021	Up
NA	NA	NA	NA	NA	Q6NUQ4	TMEM214	0.3424	0.0002	0.0033	Up
NA	NA	NA	NA	NA	Q8IYT2	CMTR2	0.3417	0.0039	0.0251	Up
NA	NA	NA	NA	NA	Q6PKG0	LARP1	0.3406	0.0001	0.0016	Up
NA	NA	NA	NA	NA	Q9H7Z3	NRDE2	0.3388	0.0035	0.0233	Up
NA	NA	NA	NA	NA	P06733	ENO1	0.3377	0.0022	0.017	Up
NA	NA	NA	NA	NA	Q8NEF9	SRFBP1	0.3375	0.0011	0.0103	Up
NA	NA	NA	NA	NA	Q8NC51	SERBP1	0.3357	0.0003	0.0038	Up
NA	NA	NA	NA	NA	P62316	SNRPD2	0.3357	0.001	0.01	Up
NA	NA	NA	NA	NA	Q9BXP5	SRRT	0.3349	0.006	0.034	Up
NA	NA	NA	NA	NA	Q6UXV4	APOOL	0.3345	0.0044	0.0273	Up
NA	NA	NA	NA	NA	Q9Y2L1	DIS3	0.3344	0.0051	0.0307	Up
NA	NA	NA	NA	NA	P56192	MARS1	0.3344	0.0019	0.0154	Up
NA	NA	NA	NA	NA	Q9Y3B4	SF3B6	0.3341	0.0023	0.0172	Up
NA	NA	NA	NA	NA	P14866	HNRNPL	0.3341	0.0071	0.0385	Up
NA	NA	NA	NA	NA	P61225	RAP2B	0.3341	0.0054	0.0318	Up
NA	NA	NA	NA	NA	Q9BZE4	GTPBP4	0.3337	0.0003	0.004	Up
NA	NA	NA	NA	NA	Q00653	NFKB2	0.3334	0.0044	0.0276	Up
NA	NA	NA	NA	NA	Q12929	EPS8	0.3332	0.0003	0.0043	Up
NA	NA	NA	NA	NA	P11177	PDHB	0.3325	0.0041	0.026	Up
NA	NA	NA	NA	NA	P11387	TOP1	0.332	0.0095	0.047	Up
NA	NA	NA	NA	NA	P54136	RARS1	0.3311	0.0051	0.0305	Up
NA	NA	NA	NA	NA	Q9UKK3	PARP4	0.3304	0.0011	0.0103	Up
NA	NA	NA	NA	NA	Q9H061	TMEM126A	0.329	0.0031	0.0215	Up
NA	NA	NA	NA	NA	O94876	TMCC1	0.3289	0.0009	0.0094	Up
NA	NA	NA	NA	NA	Q6ICG6	KIAA0930	0.3286	0.0044	0.0276	Up
NA	NA	NA	NA	NA	P54577	YARS1	0.3273	0	0.0009	Up
NA	NA	NA	NA	NA	Q14697	GANAB	0.3271	0.0047	0.029	Up
NA	NA	NA	NA	NA	Q8TCG2	PI4K2B	0.3271	0.0013	0.0121	Up
NA	NA	NA	NA	NA	Q5JPE7	NOMO2	0.3265	0.0038	0.0246	Up
NA	NA	NA	NA	NA	Q14247	CTTN	0.3257	0.0039	0.0253	Up
NA	NA	NA	NA	NA	Q9H9Y6	POLR1B	0.3233	0.0022	0.017	Up
NA	NA	NA	NA	NA	Q9BVJ7	DUSP23	0.3226	0.0018	0.0143	Up
NA	NA	NA	NA	NA	Q7L2E3	DHX30	0.3226	0.0006	0.0064	Up
NA	NA	NA	NA	NA	Q5T5Y3	CAMSAP1	0.3217	0.0052	0.031	Up
NA	NA	NA	NA	NA	P22087	FBL	0.3213	0.0035	0.0232	Up
NA	NA	NA	NA	NA	Q9UQ35	SRRM2	0.3203	0.0028	0.0199	Up
NA	NA	NA	NA	NA	P29083	GTF2E1	0.32	0.0049	0.0295	Up
NA	NA	NA	NA	NA	Q9NYU2	UGGT1	0.3193	0.0009	0.0088	Up
NA	NA	NA	NA	NA	Q9H553	ALG2	0.3191	0.006	0.034	Up
NA	NA	NA	NA	NA	P19338	NCL	0.3169	0.0029	0.0207	Up
NA	NA	NA	NA	NA	P49585	PCYT1A	0.3165	0.0004	0.0045	Up
NA	NA	NA	NA	NA	Q9UM00	TMCO1	0.3148	0.0104	0.0499	Up
NA	NA	NA	NA	NA	Q14157	UBAP2L	0.3147	0	0.0006	Up
NA	NA	NA	NA	NA	Q8NI36	WDR36	0.3147	0.0009	0.0088	Up
NA	NA	NA	NA	NA	Q9Y6C9	MTCH2	0.3146	0.0005	0.0056	Up
NA	NA	NA	NA	NA	Q8N9T8	KRI1	0.3139	0.0004	0.005	Up
NA	NA	NA	NA	NA	Q9H488	POFUT1	0.3138	0.0001	0.0015	Up
NA	NA	NA	NA	NA	P40222	TXLNA	0.3137	0.0007	0.0078	Up
NA	NA	NA	NA	NA	Q8TAD4	SLC30A5	0.313	0.0012	0.0108	Up
NA	NA	NA	NA	NA	O95999	BCL10	0.3118	0.0077	0.0408	Up
NA	NA	NA	NA	NA	Q9NSE4	IARS2	0.3115	0.0011	0.0105	Up
NA	NA	NA	NA	NA	P78324	SIRPA	0.3098	0.0096	0.0474	Up
NA	NA	NA	NA	NA	Q9NX07	TRNAU1AP	0.3096	0.0001	0.0016	Up
NA	NA	NA	NA	NA	P31689	DNAJA1	0.3082	0.0046	0.0283	Up
NA	NA	NA	NA	NA	O95714	HERC2	0.3074	0.0016	0.0138	Up
NA	NA	NA	NA	NA	O60930	RNASEH1	0.3067	0.0004	0.0048	Up
NA	NA	NA	NA	NA	Q7L014	DDX46	0.3066	0.0012	0.0112	Up
NA	NA	NA	NA	NA	Q12907	LMAN2	0.3061	0.0027	0.0197	Up
NA	NA	NA	NA	NA	Q6P4E1	CASC4	0.3056	0.001	0.0101	Up
NA	NA	NA	NA	NA	P62847	RPS24	0.3039	0.0009	0.009	Up
NA	NA	NA	NA	NA	Q96I24	FUBP3	0.3039	0	0	Up
NA	NA	NA	NA	NA	Q14677	CLINT1	0.3038	0	0.0004	Up
NA	NA	NA	NA	NA	P35269	GTF2F1	0.3037	0.0001	0.0021	Up
NA	NA	NA	NA	NA	P15531	NME1	0.3027	0.0066	0.0366	Up
NA	NA	NA	NA	NA	P05166	PCCB	0.3005	0.0001	0.0013	Up
NA	NA	NA	NA	NA	Q9UHW9	SLC12A6	0.2989	0.0018	0.0146	Up
NA	NA	NA	NA	NA	O75534	CSDE1	0.2977	0.0021	0.0163	Up
NA	NA	NA	NA	NA	Q08J23	NSUN2	0.2973	0.0001	0.0014	Up
NA	NA	NA	NA	NA	Q13033	STRN3	0.2968	0.0054	0.0316	Up
NA	NA	NA	NA	NA	Q9GZZ1	NAA50	0.2966	0.0002	0.003	Up
NA	NA	NA	NA	NA	P55010	EIF5	0.2964	0.0008	0.0081	Up
NA	NA	NA	NA	NA	Q9Y2R0	COA3	0.2964	0.0076	0.0403	Up
NA	NA	NA	NA	NA	O96000	NDUFB10	0.2955	0.0042	0.0268	Up
NA	NA	NA	NA	NA	Q96EY1	DNAJA3	0.2954	0.007	0.0382	Up
NA	NA	NA	NA	NA	A3KMH1	VWA8	0.2951	0.0009	0.0094	Up
NA	NA	NA	NA	NA	O60506	SYNCRIP	0.2943	0.0014	0.0125	Up
NA	NA	NA	NA	NA	Q8TBX8	PIP4K2C	0.293	0.0036	0.0236	Up
NA	NA	NA	NA	NA	Q9NVV4	MTPAP	0.2929	0.0025	0.0186	Up
NA	NA	NA	NA	NA	Q6ZWJ1	STXBP4	0.2927	0.0052	0.031	Up
NA	NA	NA	NA	NA	P08621	SNRNP70	0.2925	0.0039	0.0252	Up
NA	NA	NA	NA	NA	Q16630	CPSF6	0.2908	0.0012	0.0111	Up
NA	NA	NA	NA	NA	Q92598	HSPH1	0.2904	0.0062	0.035	Up
NA	NA	NA	NA	NA	P30519	HMOX2	0.2903	0.0081	0.0423	Up
NA	NA	NA	NA	NA	Q8N6T3	ARFGAP1	0.2889	0.0001	0.0012	Up
NA	NA	NA	NA	NA	Q96N67	DOCK7	0.2888	0.009	0.0453	Up
NA	NA	NA	NA	NA	P83876	TXNL4A	0.2885	0.0031	0.0213	Up
NA	NA	NA	NA	NA	P49721	PSMB2	0.2868	0.0095	0.0471	Up
NA	NA	NA	NA	NA	P23588	EIF4B	0.286	0.0023	0.0172	Up
NA	NA	NA	NA	NA	Q9BVP2	GNL3	0.2856	0.0056	0.0326	Up
NA	NA	NA	NA	NA	Q96IW7	SEC22A	0.2856	0.0021	0.0161	Up
NA	NA	NA	NA	NA	P25685	DNAJB1	0.2851	0.0048	0.0291	Up
NA	NA	NA	NA	NA	P23919	DTYMK	0.2841	0.0008	0.0085	Up
NA	NA	NA	NA	NA	Q16204	CCDC6	0.2831	0.0006	0.0067	Up
NA	NA	NA	NA	NA	Q9BT17	MTG1	0.2809	0.0027	0.0195	Up
NA	NA	NA	NA	NA	O60763	USO1	0.2804	0.0052	0.0309	Up
NA	NA	NA	NA	NA	O43660	PLRG1	0.2797	0.0004	0.0046	Up
NA	NA	NA	NA	NA	Q9H6F5	CCDC86	0.2789	0.0045	0.0278	Up
NA	NA	NA	NA	NA	Q9Y6B7	AP4B1	0.2785	0.0012	0.0113	Up
NA	NA	NA	NA	NA	O15027	SEC16A	0.2783	0.0042	0.0267	Up
NA	NA	NA	NA	NA	Q9UHR5	SAP30BP	0.2768	0.0085	0.0436	Up
NA	NA	NA	NA	NA	P21281	ATP6V1B2	0.2741	0.0002	0.0032	Up
NA	NA	NA	NA	NA	Q9H1I8	ASCC2	0.2726	0.009	0.0453	Up
NA	NA	NA	NA	NA	Q9BT30	ALKBH7	0.2722	0.0022	0.0171	Up
NA	NA	NA	NA	NA	Q9P0J1	PDP1	0.2713	0.0038	0.0245	Up
NA	NA	NA	NA	NA	Q8N7H5	PAF1	0.2709	0.0028	0.0199	Up
NA	NA	NA	NA	NA	Q3MIT2	PUS10	0.2687	0.0038	0.0246	Up
NA	NA	NA	NA	NA	P09661	SNRPA1	0.2673	0	0.0001	Up
NA	NA	NA	NA	NA	Q96S59	RANBP9	0.2668	0.0006	0.0066	Up
NA	NA	NA	NA	NA	P05165	PCCA	0.2667	0.0072	0.0389	Up
NA	NA	NA	NA	NA	Q9NZB2	FAM120A	0.2665	0.0087	0.0443	Up
NA	NA	NA	NA	NA	Q9Y5K8	ATP6V1D	0.2656	0.0014	0.0126	Up
NA	NA	NA	NA	NA	Q14151	SAFB2	0.2651	0	0.0002	Up
NA	NA	NA	NA	NA	P11413	G6PD	0.2648	0.008	0.0418	Up
NA	NA	NA	NA	NA	P50452	SERPINB8	0.2647	0.0065	0.0361	Up
NA	NA	NA	NA	NA	Q8TAT6	NPLOC4	0.2646	0.0046	0.0283	Up
NA	NA	NA	NA	NA	Q9Y285	FARSA	0.2646	0.0016	0.0137	Up
NA	NA	NA	NA	NA	Q96DU7	ITPKC	0.2642	0.0006	0.007	Up
NA	NA	NA	NA	NA	Q8IZ69	TRMT2A	-0.2689	0.0069	0.0379	Down
NA	NA	NA	NA	NA	O94819	KBTBD11	-0.2724	0.0055	0.0319	Down
NA	NA	NA	NA	NA	Q9BZ72	PITPNM2	-0.2738	0.0085	0.0435	Down
NA	NA	NA	NA	NA	P16152	CBR1	-0.2741	0.0082	0.0424	Down
NA	NA	NA	NA	NA	Q8ND30	PPFIBP2	-0.275	0.0026	0.0191	Down
NA	NA	NA	NA	NA	Q9UQR1	ZNF148	-0.2778	0.0025	0.0183	Down
NA	NA	NA	NA	NA	Q8N1G2	CMTR1	-0.2782	0.0054	0.0316	Down
NA	NA	NA	NA	NA	Q96AY4	TTC28	-0.2801	0.0024	0.0181	Down
NA	NA	NA	NA	NA	Q8WXH0	SYNE2	-0.2819	0.0025	0.0186	Down
NA	NA	NA	NA	NA	Q9H2A7	CXCL16	-0.2852	0.0015	0.0134	Down
NA	NA	NA	NA	NA	Q9Y6X9	MORC2	-0.2861	0.0015	0.0128	Down
NA	NA	NA	NA	NA	Q9NR46	SH3GLB2	-0.2861	0.0029	0.0205	Down
NA	NA	NA	NA	NA	Q96PU4	UHRF2	-0.2864	0.002	0.0159	Down
NA	NA	NA	NA	NA	Q9Y530	OARD1	-0.289	0.0033	0.0223	Down
NA	NA	NA	NA	NA	Q96T66	NMNAT3	-0.2907	0.0005	0.0062	Down
NA	NA	NA	NA	NA	Q9C0D3	ZYG11B	-0.2961	0.0008	0.0087	Down
NA	NA	NA	NA	NA	Q9H3P2	NELFA	-0.2988	0.0014	0.0127	Down
NA	NA	NA	NA	NA	Q2PPJ7	RALGAPA2	-0.3	0.0069	0.0379	Down
NA	NA	NA	NA	NA	Q9P2D3	HEATR5B	-0.3018	0.0007	0.0076	Down
NA	NA	NA	NA	NA	Q9Y2I1	NISCH	-0.3036	0.0002	0.0028	Down
NA	NA	NA	NA	NA	P51812	RPS6KA3	-0.3039	0.0048	0.0291	Down
NA	NA	NA	NA	NA	Q9NZC9	SMARCAL1	-0.3069	0.0013	0.0118	Down
NA	NA	NA	NA	NA	Q9GZU7	CTDSP1	-0.313	0.0009	0.0088	Down
NA	NA	NA	NA	NA	P23470	PTPRG	-0.3131	0.0103	0.0499	Down
NA	NA	NA	NA	NA	Q5T3U5	ABCC10	-0.3142	0.0079	0.0415	Down
NA	NA	NA	NA	NA	Q5QJ74	TBCEL	-0.3155	0.0028	0.0197	Down
NA	NA	NA	NA	NA	O94916	NFAT5	-0.3156	0.0019	0.0154	Down
NA	NA	NA	NA	NA	Q6PJG2	MIDEAS	-0.3187	0.0036	0.0236	Down
NA	NA	NA	NA	NA	Q9NTJ4	MAN2C1	-0.3194	0.0031	0.0215	Down
NA	NA	NA	NA	NA	O14772	FPGT	-0.3204	0.0063	0.0355	Down
NA	NA	NA	NA	NA	O60343	TBC1D4	-0.3207	0.0051	0.0306	Down
NA	NA	NA	NA	NA	Q9BXI6	TBC1D10A	-0.3216	0.0024	0.0178	Down
NA	NA	NA	NA	NA	Q9UK59	DBR1	-0.323	0.0015	0.0129	Down
NA	NA	NA	NA	NA	Q9Y3M8	STARD13	-0.3232	0.0025	0.0182	Down
NA	NA	NA	NA	NA	P49356	FNTB	-0.3241	0.0046	0.0283	Down
NA	NA	NA	NA	NA	Q6PCB7	SLC27A1	-0.3258	0.01	0.0488	Down
NA	NA	NA	NA	NA	P45974	USP5	-0.3269	0.0001	0.0013	Down
NA	NA	NA	NA	NA	P08237	PFKM	-0.3322	0.0041	0.0263	Down
NA	NA	NA	NA	NA	Q86YT6	MIB1	-0.3322	0.0001	0.0022	Down
NA	NA	NA	NA	NA	Q9UL15	BAG5	-0.3337	0.0052	0.0309	Down
NA	NA	NA	NA	NA	P68402	PAFAH1B2	-0.3401	0.0024	0.0179	Down
NA	NA	NA	NA	NA	Q86VP6	CAND1	-0.3409	0.0011	0.0103	Down
NA	NA	NA	NA	NA	P49354	FNTA	-0.3411	0.0035	0.0235	Down
NA	NA	NA	NA	NA	O60941	DTNB	-0.3426	0.0001	0.0015	Down
NA	NA	NA	NA	NA	Q86YQ8	CPNE8	-0.3434	0.0091	0.0457	Down
NA	NA	NA	NA	NA	Q8NCW5	NAXE	-0.3449	0.0074	0.0397	Down
NA	NA	NA	NA	NA	P00558	PGK1	-0.3473	0.0079	0.0414	Down
NA	NA	NA	NA	NA	Q9UFW8	CGGBP1	-0.3475	0.0017	0.0143	Down
NA	NA	NA	NA	NA	Q14185	DOCK1	-0.35	0.0059	0.034	Down
NA	NA	NA	NA	NA	Q9NZL4	HSPBP1	-0.3503	0	0.0006	Down
NA	NA	NA	NA	NA	P54578	USP14	-0.3504	0.0012	0.0111	Down
NA	NA	NA	NA	NA	Q8N954	GPATCH11	-0.3529	0.0064	0.0357	Down
NA	NA	NA	NA	NA	Q9NRF8	CTPS2	-0.3571	0.0011	0.0106	Down
NA	NA	NA	NA	NA	Q8TE77	SSH3	-0.3594	0	0.0001	Down
NA	NA	NA	NA	NA	Q93034	CUL5	-0.3616	0.0012	0.011	Down
NA	NA	NA	NA	NA	P28482	MAPK1	-0.3683	0.0099	0.0485	Down
NA	NA	NA	NA	NA	O94921	CDK14	-0.3697	0.0007	0.0071	Down
NA	NA	NA	NA	NA	O43633	CHMP2A	-0.3709	0.0087	0.0441	Down
NA	NA	NA	NA	NA	Q9H2D6	TRIOBP	-0.3718	0.0067	0.037	Down
NA	NA	NA	NA	NA	Q86W92	PPFIBP1	-0.3751	0.0066	0.0366	Down
NA	NA	NA	NA	NA	O00481	BTN3A1	-0.3757	0.0082	0.0425	Down
NA	NA	NA	NA	NA	Q9UBQ7	GRHPR	-0.379	0.0009	0.0091	Down
NA	NA	NA	NA	NA	Q13613	MTMR1	-0.3806	0	0.0002	Down
NA	NA	NA	NA	NA	Q9BPX7	C7orf25	-0.3819	0.0007	0.0077	Down
NA	NA	NA	NA	NA	P28827	PTPRM	-0.3821	0.0083	0.0427	Down
NA	NA	NA	NA	NA	Q96RR4	CAMKK2	-0.3839	0.0101	0.0489	Down
NA	NA	NA	NA	NA	P51692	STAT5B	-0.384	0.0042	0.0268	Down
NA	NA	NA	NA	NA	P18433	PTPRA	-0.3848	0.0013	0.0116	Down
NA	NA	NA	NA	NA	Q8TAF3	WDR48	-0.3861	0.0017	0.0139	Down
NA	NA	NA	NA	NA	Q14202	ZMYM3	-0.3936	0.0017	0.014	Down
NA	NA	NA	NA	NA	P28702	RXRB	-0.3937	0.0089	0.0448	Down
NA	NA	NA	NA	NA	O94915	FRYL	-0.3943	0	0	Down
NA	NA	NA	NA	NA	P42226	STAT6	-0.3954	0.0021	0.0166	Down
NA	NA	NA	NA	NA	Q9H8W4	PLEKHF2	-0.3964	0.0044	0.0276	Down
NA	NA	NA	NA	NA	P29374	ARID4A	-0.3975	0.0097	0.0475	Down
NA	NA	NA	NA	NA	Q9UIK4	DAPK2	-0.3978	0.0077	0.0408	Down
NA	NA	NA	NA	NA	Q8IW45	NAXD	-0.3978	0.002	0.016	Down
NA	NA	NA	NA	NA	Q9BT73	PSMG3	-0.3991	0.0025	0.0182	Down
NA	NA	NA	NA	NA	Q8N392	ARHGAP18	-0.401	0.008	0.042	Down
NA	NA	NA	NA	NA	Q92995	USP13	-0.4034	0.0069	0.0378	Down
NA	NA	NA	NA	NA	Q9BZE2	PUS3	-0.4045	0.0002	0.003	Down
NA	NA	NA	NA	NA	O75167	PHACTR2	-0.4109	0.0049	0.0295	Down
NA	NA	NA	NA	NA	Q9NRG4	SMYD2	-0.4155	0.0043	0.027	Down
NA	NA	NA	NA	NA	Q12851	MAP4K2	-0.4157	0.0077	0.0409	Down
NA	NA	NA	NA	NA	Q5VWQ8	DAB2IP	-0.416	0.0011	0.0104	Down
NA	NA	NA	NA	NA	Q9Y692	GMEB1	-0.4169	0.001	0.0096	Down
NA	NA	NA	NA	NA	P31150	GDI1	-0.4215	0.0041	0.0263	Down
NA	NA	NA	NA	NA	O14972	VPS26C	-0.4219	0	0	Down
NA	NA	NA	NA	NA	Q9P265	DIP2B	-0.422	0.001	0.0096	Down
NA	NA	NA	NA	NA	Q9C035	TRIM5	-0.4239	0.0031	0.0212	Down
NA	NA	NA	NA	NA	Q13618	CUL3	-0.4243	0	0.0003	Down
NA	NA	NA	NA	NA	O15067	PFAS	-0.427	0.0073	0.0394	Down
NA	NA	NA	NA	NA	Q9P215	POGK	-0.4272	0.009	0.0454	Down
NA	NA	NA	NA	NA	Q96CN7	ISOC1	-0.4294	0.0001	0.0016	Down
NA	NA	NA	NA	NA	Q7Z699	SPRED1	-0.4316	0.0004	0.0047	Down
NA	NA	NA	NA	NA	Q9BYM8	RBCK1	-0.4318	0.0044	0.0276	Down
NA	NA	NA	NA	NA	Q96EP5	DAZAP1	-0.435	0.0025	0.0184	Down
NA	NA	NA	NA	NA	Q13976	PRKG1	-0.4367	0.0069	0.038	Down
NA	NA	NA	NA	NA	P07902	GALT	-0.438	0.0095	0.0471	Down
NA	NA	NA	NA	NA	P55196	AFDN	-0.4397	0.0091	0.0455	Down
NA	NA	NA	NA	NA	O95747	OXSR1	-0.4412	0.0032	0.0219	Down
NA	NA	NA	NA	NA	O14524	NEMP1	-0.4446	0.0003	0.0039	Down
NA	NA	NA	NA	NA	P22003	BMP5	-0.4451	0.0095	0.047	Down
NA	NA	NA	NA	NA	Q0PNE2	ELP6	-0.4455	0.0001	0.0018	Down
NA	NA	NA	NA	NA	Q9BWL3	C1orf43	-0.4455	0.0045	0.0279	Down
NA	NA	NA	NA	NA	P10768	ESD	-0.4523	0.0007	0.0072	Down
NA	NA	NA	NA	NA	O43556	SGCE	-0.4527	0.0006	0.007	Down
NA	NA	NA	NA	NA	Q96BW5	PTER	-0.4531	0.0015	0.0129	Down
NA	NA	NA	NA	NA	P19793	RXRA	-0.4552	0.0072	0.0388	Down
NA	NA	NA	NA	NA	P14920	DAO	-0.4599	0.0073	0.0392	Down
NA	NA	NA	NA	NA	O60262	GNG7	-0.4628	0.0085	0.0435	Down
NA	NA	NA	NA	NA	P30153	PPP2R1A	-0.4633	0.0006	0.0066	Down
NA	NA	NA	NA	NA	Q9H9S4	CAB39L	-0.4671	0.0032	0.022	Down
NA	NA	NA	NA	NA	Q9HBH0	RHOF	-0.4677	0.0023	0.0176	Down
NA	NA	NA	NA	NA	O43739	CYTH3	-0.469	0.0006	0.0066	Down
NA	NA	NA	NA	NA	Q15334	LLGL1	-0.4696	0.0055	0.0319	Down
NA	NA	NA	NA	NA	Q13126	MTAP	-0.4698	0	0.0007	Down
NA	NA	NA	NA	NA	P23508	MCC	-0.4708	0	0	Down
NA	NA	NA	NA	NA	P98172	EFNB1	-0.4725	0.0051	0.0305	Down
NA	NA	NA	NA	NA	P04150	NR3C1	-0.4728	0.0008	0.0081	Down
NA	NA	NA	NA	NA	Q96A00	PPP1R14A	-0.4751	0.0031	0.0215	Down
NA	NA	NA	NA	NA	Q96DF8	ESS2	-0.4774	0.0001	0.0016	Down
NA	NA	NA	NA	NA	P06241	FYN	-0.4774	0.0051	0.0306	Down
NA	NA	NA	NA	NA	Q99598	TSNAX	-0.4807	0.0046	0.0282	Down
NA	NA	NA	NA	NA	O14787	TNPO2	-0.4821	0.0091	0.0455	Down
NA	NA	NA	NA	NA	Q8IUZ5	PHYKPL	-0.4867	0.0017	0.014	Down
NA	NA	NA	NA	NA	Q14642	INPP5A	-0.4871	0.0006	0.0066	Down
NA	NA	NA	NA	NA	P48637	GSS	-0.4873	0.0001	0.0018	Down
NA	NA	NA	NA	NA	Q00534	CDK6	-0.4886	0.0056	0.0326	Down
NA	NA	NA	NA	NA	O95861	BPNT1	-0.4915	0.0004	0.0054	Down
NA	NA	NA	NA	NA	P16591	FER	-0.4929	0.0017	0.0139	Down
NA	NA	NA	NA	NA	Q96BJ3	AIDA	-0.4946	0.0043	0.027	Down
NA	NA	NA	NA	NA	P07205	PGK2	-0.4947	0.0069	0.038	Down
NA	NA	NA	NA	NA	Q96GD0	PDXP	-0.4948	0.0076	0.0405	Down
NA	NA	NA	NA	NA	P16144	ITGB4	-0.4958	0.0015	0.0127	Down
NA	NA	NA	NA	NA	Q8NEC7	GSTCD	-0.4967	0.0075	0.04	Down
NA	NA	NA	NA	NA	A6NI28	ARHGAP42	-0.4974	0.0003	0.0037	Down
NA	NA	NA	NA	NA	P05556	ITGB1	-0.4975	0.0052	0.031	Down
NA	NA	NA	NA	NA	Q15404	RSU1	-0.4982	0	0.0001	Down
NA	NA	NA	NA	NA	P27361	MAPK3	-0.4995	0.0078	0.041	Down
NA	NA	NA	NA	NA	Q02952	AKAP12	-0.5029	0.008	0.042	Down
NA	NA	NA	NA	NA	P20936	RASA1	-0.5049	0.0018	0.0147	Down
NA	NA	NA	NA	NA	Q15545	TAF7	-0.5096	0	0.0001	Down
NA	NA	NA	NA	NA	Q9UIA9	XPO7	-0.5125	0.0004	0.0047	Down
NA	NA	NA	NA	NA	P55287	CDH11	-0.5167	0.0085	0.0435	Down
NA	NA	NA	NA	NA	Q9HA65	TBC1D17	-0.5246	0.01	0.0487	Down
NA	NA	NA	NA	NA	Q9BQ24	ZFYVE21	-0.5248	0	0.0002	Down
NA	NA	NA	NA	NA	Q70IA8	MOB3C	-0.526	0.003	0.0208	Down
NA	NA	NA	NA	NA	Q13404	UBE2V1	-0.5288	0.0056	0.0325	Down
NA	NA	NA	NA	NA	Q9P2T1	GMPR2	-0.5291	0.005	0.03	Down
NA	NA	NA	NA	NA	Q9NY33	DPP3	-0.5351	0.005	0.03	Down
NA	NA	NA	NA	NA	Q6UX71	PLXDC2	-0.5366	0.0026	0.0186	Down
NA	NA	NA	NA	NA	Q96ME7	ZNF512	-0.543	0.0103	0.0497	Down
NA	NA	NA	NA	NA	Q6P1M3	LLGL2	-0.5473	0.0028	0.0199	Down
NA	NA	NA	NA	NA	P45984	MAPK9	-0.5476	0.0009	0.0092	Down
NA	NA	NA	NA	NA	P55786	NPEPPS	-0.5487	0.0004	0.0053	Down
NA	NA	NA	NA	NA	Q9Y496	KIF3A	-0.549	0.0068	0.0373	Down
NA	NA	NA	NA	NA	Q5XPI4	RNF123	-0.5517	0.0061	0.0345	Down
NA	NA	NA	NA	NA	Q9NZU5	LMCD1	-0.5532	0.001	0.0101	Down
NA	NA	NA	NA	NA	P00568	AK1	-0.5603	0.0012	0.0111	Down
NA	NA	NA	NA	NA	P37173	TGFBR2	-0.5656	0.0021	0.0167	Down
NA	NA	NA	NA	NA	Q13418	ILK	-0.5689	0.0085	0.0435	Down
NA	NA	NA	NA	NA	Q9H008	LHPP	-0.5703	0.0034	0.0229	Down
NA	NA	NA	NA	NA	Q14240	EIF4A2	-0.5752	0.0053	0.0313	Down
NA	NA	NA	NA	NA	Q96QB1	DLC1	-0.5757	0.0103	0.0496	Down
NA	NA	NA	NA	NA	P56270	MAZ	-0.5759	0.004	0.0257	Down
NA	NA	NA	NA	NA	Q8NE01	CNNM3	-0.5862	0.0044	0.0276	Down
NA	NA	NA	NA	NA	Q15172	PPP2R5A	-0.5897	0.007	0.0381	Down
NA	NA	NA	NA	NA	Q8N0W3	FCSK	-0.5899	0.0001	0.0013	Down
NA	NA	NA	NA	NA	Q96CX2	KCTD12	-0.5936	0.0007	0.0073	Down
NA	NA	NA	NA	NA	Q9Y2S2	CRYL1	-0.5952	0.0006	0.0066	Down
NA	NA	NA	NA	NA	Q15326	ZMYND11	-0.5967	0.0052	0.0308	Down
NA	NA	NA	NA	NA	P49441	INPP1	-0.6024	0.0007	0.0071	Down
NA	NA	NA	NA	NA	Q9C0C9	UBE2O	-0.6049	0.0018	0.0147	Down
NA	NA	NA	NA	NA	P24723	PRKCH	-0.6119	0.0071	0.0385	Down
NA	NA	NA	NA	NA	Q9Y5A7	NUB1	-0.6123	0.0023	0.0176	Down
NA	NA	NA	NA	NA	Q15119	PDK2	-0.6149	0	0	Down
NA	NA	NA	NA	NA	O94911	ABCA8	-0.6163	0.0067	0.0371	Down
NA	NA	NA	NA	NA	O00479	HMGN4	-0.6226	0.0015	0.0127	Down
NA	NA	NA	NA	NA	P63096	GNAI1	-0.6255	0.0062	0.0348	Down
NA	NA	NA	NA	NA	Q8N699	MYCT1	-0.628	0.0043	0.0272	Down
NA	NA	NA	NA	NA	Q15257	PTPA	-0.6284	0	0.0006	Down
NA	NA	NA	NA	NA	P60891	PRPS1	-0.6298	0.0017	0.014	Down
NA	NA	NA	NA	NA	Q5T7N3	KANK4	-0.6303	0.006	0.034	Down
NA	NA	NA	NA	NA	Q9NRW3	APOBEC3C	-0.6318	0.0019	0.0153	Down
NA	NA	NA	NA	NA	Q02108	GUCY1A1	-0.6345	0.0096	0.0471	Down
NA	NA	NA	NA	NA	Q96F85	CNRIP1	-0.6347	0.0002	0.0029	Down
NA	NA	NA	NA	NA	P30041	PRDX6	-0.6371	0.0011	0.0106	Down
NA	NA	NA	NA	NA	Q9Y342	PLLP	-0.6383	0.0045	0.028	Down
NA	NA	NA	NA	NA	O75475	PSIP1	-0.6439	0	0.0006	Down
NA	NA	NA	NA	NA	Q96SK2	TMEM209	-0.6499	0.0031	0.0212	Down
NA	NA	NA	NA	NA	P16455	MGMT	-0.6502	0.0074	0.0399	Down
NA	NA	NA	NA	NA	Q9NVD7	PARVA	-0.652	0.0103	0.0498	Down
NA	NA	NA	NA	NA	Q15631	TSN	-0.6584	0.0104	0.0499	Down
NA	NA	NA	NA	NA	Q92738	USP6NL	-0.6682	0.0002	0.0034	Down
NA	NA	NA	NA	NA	P17936	IGFBP3	-0.6697	0.0012	0.011	Down
NA	NA	NA	NA	NA	O14713	ITGB1BP1	-0.6726	0	0.0006	Down
NA	NA	NA	NA	NA	Q13469	NFATC2	-0.6735	0.0038	0.0245	Down
NA	NA	NA	NA	NA	Q13630	TSTA3	-0.6742	0.0001	0.0023	Down
NA	NA	NA	NA	NA	Q5SW96	LDLRAP1	-0.6782	0.0058	0.0333	Down
NA	NA	NA	NA	NA	Q8NHV1	GIMAP7	-0.6814	0.0075	0.0402	Down
NA	NA	NA	NA	NA	O15211	RGL2	-0.6832	0	0.0002	Down
NA	NA	NA	NA	NA	Q5TDH0	DDI2	-0.6838	0.0067	0.037	Down
NA	NA	NA	NA	NA	Q9HAV0	GNB4	-0.6875	0.0006	0.0065	Down
NA	NA	NA	NA	NA	O75882	ATRN	-0.6893	0.0037	0.0245	Down
NA	NA	NA	NA	NA	Q9UIM3	FKBPL	-0.6986	0.0041	0.0263	Down
NA	NA	NA	NA	NA	P49593	PPM1F	-0.6987	0.0073	0.0394	Down
[truncated: 232 more rows]
