# Supplementary material for: Proteomic and phosphoproteomic profiling of COVID-19-associated lung and liver injury: a report based on rhesus macaques
Source: Signal Transduct Target Ther. 2022 Jan 28;7:27. doi: 10.1038/s41392-022-00882-7 (PMC8795284; doi:10.1038/s41392-022-00882-7)
Supplement: Supplementary file 23 — Table S22 [file 41392_2022_882_MOESM23_ESM.xlsx]

## Sheet: Table S22 mccVShsa_liver_DEP
mcc_DEP	Gene name	ratio V_to_C	t test	Liver_Regulated Type	hsa_DEP	Gene name	log2 (fold change)	p value	adjusted p value	Liver_Regulated Type
F7GFN2	BRD8	0.00614183	0.00237951	Down	NA	NA	NA	NA	NA	NA
A0A5F8AIG9	PTPN12	0.0397365	0.0136564	Down	NA	NA	NA	NA	NA	NA
F7GQZ0	WIBG	0.0448788	0.00661514	Down	NA	NA	NA	NA	NA	NA
H9FW97	UBE2R2	0.046095	2.64e-05	Down	NA	NA	NA	NA	NA	NA
F7F9H6	UBAP2	0.0709195	0.00332667	Down	NA	NA	NA	NA	NA	NA
F7HEX5	URI1	0.0757686	0.0174136	Down	NA	NA	NA	NA	NA	NA
F6V387	NFASC	0.0794541	0.0323207	Down	NA	NA	NA	NA	NA	NA
H9G090	FIP1L1	0.100239	0.010685	Down	NA	NA	NA	NA	NA	NA
F6W9M1	SFSWAP	0.107437	0.0215802	Down	NA	NA	NA	NA	NA	NA
A0A5F8AU51		0.115035	0.00561999	Down	NA	NA	NA	NA	NA	NA
F6YSW2	APOBR	0.115371	0.00533488	Down	NA	NA	NA	NA	NA	NA
F7F354	CDC42EP4	0.118253	0.0103201	Down	NA	NA	NA	NA	NA	NA
F6SRC4	NGRN	0.12617	0.00108961	Down	NA	NA	NA	NA	NA	NA
F6ZFY9	SLTM	0.126991	0.0153369	Down	NA	NA	NA	NA	NA	NA
A0A5F7ZMA1	SCAF11	0.144976	0.0034246	Down	NA	NA	NA	NA	NA	NA
F6SGW3	SFRP1	0.14702	5.25e-05	Down	NA	NA	NA	NA	NA	NA
A0A5F8ADM6		0.148161	0.000979072	Down	NA	NA	NA	NA	NA	NA
A0A5F7ZI81	CHTOP	0.151206	0.0413884	Down	NA	NA	NA	NA	NA	NA
A0A5F7ZKH7		0.153902	0.00762971	Down	NA	NA	NA	NA	NA	NA
A0A1D5QXB9		0.16363	0.000475055	Down	NA	NA	NA	NA	NA	NA
F6ZZL9	HRG	0.166681	0.0142086	Down	NA	NA	NA	NA	NA	NA
F7EXI8	MEPCE	0.167483	0.000333227	Down	NA	NA	NA	NA	NA	NA
F6XHP0	GNG5	0.167625	0.0274893	Down	NA	NA	NA	NA	NA	NA
F6WI71	PAWR	0.168471	0.0224159	Down	NA	NA	NA	NA	NA	NA
A0A1D5Q9P0	PALMD	0.171741	0.0263676	Down	NA	NA	NA	NA	NA	NA
A0A5F8AQU5		0.174305	0.0061217	Down	NA	NA	NA	NA	NA	NA
F7CGX1	ADD2	0.174556	0.00580627	Down	NA	NA	NA	NA	NA	NA
F7H3R5	EPN2	0.176128	0.0233856	Down	NA	NA	NA	NA	NA	NA
F7BJV7	COL1A1	0.181533	0.0414065	Down	NA	NA	NA	NA	NA	NA
A0A1D5QW47		0.18155	0.0217241	Down	NA	NA	NA	NA	NA	NA
A0A1D5RCF2	PCDH1	0.182318	0.0125986	Down	NA	NA	NA	NA	NA	NA
A0A5F8A4R3		0.184	0.0127763	Down	NA	NA	NA	NA	NA	NA
F6THA2	ESAM	0.187796	0.0443086	Down	NA	NA	NA	NA	NA	NA
A0A1D5R885	LOC702808	0.189478	0.00276146	Down	NA	NA	NA	NA	NA	NA
G7MGT6	LZIC	0.190135	0.0186788	Down	NA	NA	NA	NA	NA	NA
A0A5F7ZNW8		0.194216	0.0409248	Down	NA	NA	NA	NA	NA	NA
F6S167	PPP1R12C	0.200041	0.0436223	Down	NA	NA	NA	NA	NA	NA
F6U8Y3	CCDC102A	0.203671	0.00855658	Down	NA	NA	NA	NA	NA	NA
F6WLT7	NUMB	0.203875	0.0211618	Down	NA	NA	NA	NA	NA	NA
F7H4I9	DGCR14	0.203901	0.0123329	Down	NA	NA	NA	NA	NA	NA
H9FNA4	APOC1	0.204896	0.0178053	Down	NA	NA	NA	NA	NA	NA
F6Z2X1	LOC703990	0.205635	0.00159853	Down	NA	NA	NA	NA	NA	NA
F7CZW6	ELP5	0.207472	0.0132631	Down	NA	NA	NA	NA	NA	NA
F7ED73	TOM1L2	0.208201	0.0271658	Down	NA	NA	NA	NA	NA	NA
F6V9J1	POLR2D	0.20857	0.0113458	Down	NA	NA	NA	NA	NA	NA
F7DZ34	SAP30BP	0.213454	0.0110925	Down	NA	NA	NA	NA	NA	NA
F6V0G5	COL5A2	0.219059	0.00284691	Down	NA	NA	NA	NA	NA	NA
A0A5F8A0P1	MTFR1	0.221623	0.00652739	Down	NA	NA	NA	NA	NA	NA
A0A5F8ABY9	DIDO1	0.221878	0.0411653	Down	NA	NA	NA	NA	NA	NA
F6YZH9	PHLDB2	0.223074	0.00303868	Down	NA	NA	NA	NA	NA	NA
F6XPT4	PHRF1	0.223349	0.00484734	Down	NA	NA	NA	NA	NA	NA
G7MZ42	EIF4EBP1	0.2247	0.0254754	Down	NA	NA	NA	NA	NA	NA
F7E5W7	TAF4	0.224753	0.0474497	Down	NA	NA	NA	NA	NA	NA
A0A1D5RL79		0.22621	0.0132847	Down	NA	NA	NA	NA	NA	NA
A0A1D5Q486	ZC3H13	0.226269	0.0361405	Down	NA	NA	NA	NA	NA	NA
F7E9Z1	ANKRD56	0.228331	0.0132782	Down	NA	NA	NA	NA	NA	NA
F6TSB3	CHMP5	0.229809	0.00565985	Down	NA	NA	NA	NA	NA	NA
A0A5F8ANS3	CETN2	0.231258	0.0491105	Down	NA	NA	NA	NA	NA	NA
F7E0V9	TNKS1BP1	0.234446	0.00423068	Down	NA	NA	NA	NA	NA	NA
H9EUI0	LRRFIP2	0.238594	0.00996524	Down	NA	NA	NA	NA	NA	NA
A0A5F8AKI9	LAMC2	0.239757	0.0241413	Down	NA	NA	NA	NA	NA	NA
F7F2L7	FTHL17	0.24146	0.004707	Down	NA	NA	NA	NA	NA	NA
A0A5F7ZZH8	LPL	0.242131	0.00756273	Down	NA	NA	NA	NA	NA	NA
A0A5F7ZFG8		0.242774	0.000923681	Down	NA	NA	NA	NA	NA	NA
G7MYT7	YLPM1	0.243181	0.00584735	Down	NA	NA	NA	NA	NA	NA
F7GRU3	UBAP2L	0.243279	0.0238007	Down	NA	NA	NA	NA	NA	NA
A0A5F8A5U5	ZC3H11A	0.243811	0.0407274	Down	NA	NA	NA	NA	NA	NA
F6RHG3	LOC716456	0.243986	0.0086023	Down	NA	NA	NA	NA	NA	NA
F6UKG6	DCP1A	0.245628	0.0255434	Down	NA	NA	NA	NA	NA	NA
G7MEK6	PROX1	0.250425	0.0126592	Down	NA	NA	NA	NA	NA	NA
A0A5F8A264	PRRC2C	0.250961	0.018115	Down	NA	NA	NA	NA	NA	NA
F7EQC5	CDK13	0.253415	0.010049	Down	NA	NA	NA	NA	NA	NA
I2CXB4	CDV3	0.255176	0.0358157	Down	NA	NA	NA	NA	NA	NA
F6QCJ2	EIF4ENIF1	0.256933	0.0222557	Down	NA	NA	NA	NA	NA	NA
A0A5F7ZYE4	LRPAP1	0.260195	0.01213	Down	NA	NA	NA	NA	NA	NA
H9EN32	FGFR1OP2	0.261726	0.00757759	Down	NA	NA	NA	NA	NA	NA
H9G093	ANP32E	0.262464	0.0377676	Down	NA	NA	NA	NA	NA	NA
H9FR13	CTTN	0.263029	0.018949	Down	NA	NA	NA	NA	NA	NA
F7AV63	MAP2	0.263158	0.0040607	Down	NA	NA	NA	NA	NA	NA
A0A1D5RIX1		0.263958	0.0321914	Down	NA	NA	NA	NA	NA	NA
F7GCL3	EMD	0.264604	0.00637567	Down	NA	NA	NA	NA	NA	NA
F7FGX1	MAP1A	0.267799	0.0250254	Down	NA	NA	NA	NA	NA	NA
H9FNP5	PGCP	0.26791	0.0191371	Down	NA	NA	NA	NA	NA	NA
A0A5F8A9V3	CHMP4C	0.268106	0.0409373	Down	NA	NA	NA	NA	NA	NA
A0A5F7ZTR5	DENND4A	0.2691	0.00217679	Down	NA	NA	NA	NA	NA	NA
F6SJS8	PODN	0.269461	0.0409186	Down	NA	NA	NA	NA	NA	NA
A0A1D5RFQ8	HOMER3	0.2709	0.0319396	Down	NA	NA	NA	NA	NA	NA
F7C0F7	PALM2-AKAP2	0.271553	0.0455633	Down	NA	NA	NA	NA	NA	NA
G7NJP8	CHAMP1	0.272584	0.0457919	Down	NA	NA	NA	NA	NA	NA
F7G443	LOC100430318	0.276183	0.0365979	Down	NA	NA	NA	NA	NA	NA
A0A1D5QMU6		0.277052	0.0096679	Down	NA	NA	NA	NA	NA	NA
A0A5F8A831	TNC	0.280409	0.0184656	Down	NA	NA	NA	NA	NA	NA
F7F4Z0	AATF	0.280629	0.0243763	Down	NA	NA	NA	NA	NA	NA
A0A1D5R5K5		0.281521	0.0222921	Down	NA	NA	NA	NA	NA	NA
F7F3B5	RNF126	0.282121	0.0252275	Down	NA	NA	NA	NA	NA	NA
F7A2Y2	PDLIM2	0.282915	0.00262243	Down	NA	NA	NA	NA	NA	NA
F6UDK4	RBM17	0.284406	0.0445598	Down	NA	NA	NA	NA	NA	NA
F6VDD0	TOX4	0.285132	0.00898545	Down	NA	NA	NA	NA	NA	NA
I2CYL7	APOE	0.285295	0.00043715	Down	NA	NA	NA	NA	NA	NA
F6V595	HBXIP	0.28798	0.0163772	Down	NA	NA	NA	NA	NA	NA
A0A1D5QH10	ASAP1	0.288424	0.0012648	Down	NA	NA	NA	NA	NA	NA
A0A1D5R2U5	IK	0.28877	0.00605435	Down	NA	NA	NA	NA	NA	NA
A0A5F7ZTS6	LOC719658	0.291582	8.98e-05	Down	NA	NA	NA	NA	NA	NA
F7C6H4	CAST	0.291619	0.00167091	Down	NA	NA	NA	NA	NA	NA
A0A5F7ZDQ1	NUDC	0.296557	0.00377615	Down	NA	NA	NA	NA	NA	NA
F7EWY7	OCRL	0.299433	0.0210298	Down	NA	NA	NA	NA	NA	NA
A0A1D5R122		0.299685	0.043013	Down	NA	NA	NA	NA	NA	NA
F6QEZ3	BST1	0.300774	0.0135706	Down	NA	NA	NA	NA	NA	NA
F7AF32	TTC1	0.30079	0.0238493	Down	NA	NA	NA	NA	NA	NA
A0A5F7ZHP1	AKAP12	0.301081	0.00425733	Down	NA	NA	NA	NA	NA	NA
A0A1D5QDC2	TNS1	0.304931	0.00197637	Down	NA	NA	NA	NA	NA	NA
H9FWA7	OCIAD1	0.305042	0.0369171	Down	NA	NA	NA	NA	NA	NA
A0A5F8AVA2	SLC9A3R1	0.305599	0.0148362	Down	NA	NA	NA	NA	NA	NA
A0A1D5RDQ5	SPECC1L	0.306113	0.037683	Down	NA	NA	NA	NA	NA	NA
A0A5F8AQV6		0.307514	0.0109793	Down	NA	NA	NA	NA	NA	NA
A0A5F7ZTC9	LOC701147	0.308096	0.00108848	Down	NA	NA	NA	NA	NA	NA
F6ZJK0		0.308504	0.00878104	Down	NA	NA	NA	NA	NA	NA
F7DG00	LOC722013	0.308894	0.0255766	Down	NA	NA	NA	NA	NA	NA
F6SMG8	C19orf62	0.309723	0.0217978	Down	NA	NA	NA	NA	NA	NA
F6YHP4	AFAP1L2	0.310113	0.000601004	Down	NA	NA	NA	NA	NA	NA
F7E520	WASF2	0.311059	0.0305847	Down	NA	NA	NA	NA	NA	NA
A0A5F7ZD67	TXN2	0.311494	0.0387447	Down	NA	NA	NA	NA	NA	NA
H9EU73	NPEPL1	0.31389	0.011129	Down	NA	NA	NA	NA	NA	NA
A0A1D5QDB0	EPS15L1	0.31435	0.000630896	Down	NA	NA	NA	NA	NA	NA
F7ANI8	SNAP23	0.316082	0.00333873	Down	NA	NA	NA	NA	NA	NA
A0A5F8ARP6	CD2AP	0.316172	7.33e-05	Down	NA	NA	NA	NA	NA	NA
H9ZDD0		0.316743	0.00520239	Down	NA	NA	NA	NA	NA	NA
A0A5F8ACT6	MFF	0.316749	0.00398666	Down	NA	NA	NA	NA	NA	NA
F7H1D5	NOTCH2	0.316959	0.0201596	Down	NA	NA	NA	NA	NA	NA
A0A5F8A501	AKAP8L	0.318186	0.0231637	Down	NA	NA	NA	NA	NA	NA
A0A1D5QCQ7		0.320516	0.0454009	Down	NA	NA	NA	NA	NA	NA
F7FA61	PRELP	0.322035	0.0270209	Down	NA	NA	NA	NA	NA	NA
H9END9	TPM4	0.322645	0.0403811	Down	NA	NA	NA	NA	NA	NA
G7NGV9	ZNF830	0.32313	0.00555116	Down	NA	NA	NA	NA	NA	NA
A0A5F7ZBZ1	N4BP2	0.323331	0.0202645	Down	NA	NA	NA	NA	NA	NA
H9EMA0	TBCB	0.324625	0.0419696	Down	NA	NA	NA	NA	NA	NA
H9EMF5	FNBP1L	0.324813	0.000863049	Down	NA	NA	NA	NA	NA	NA
F7DDH4	CTAGE5	0.329515	0.0321595	Down	NA	NA	NA	NA	NA	NA
H9FVT9	SERPINB6	0.329671	0.00708987	Down	NA	NA	NA	NA	NA	NA
H9YVZ4	G3BP1	0.329786	0.0121722	Down	NA	NA	NA	NA	NA	NA
H9FXM3	MAVS	0.330002	0.00347755	Down	NA	NA	NA	NA	NA	NA
F7H9D9	SOD3	0.331634	0.00118105	Down	NA	NA	NA	NA	NA	NA
F7BYZ5	LTF	0.331738	0.0373054	Down	NA	NA	NA	NA	NA	NA
I0FTR0	ARHGAP21	0.332168	0.0186377	Down	NA	NA	NA	NA	NA	NA
A0A1D5QWC0	MLX	0.333367	0.0240759	Down	NA	NA	NA	NA	NA	NA
H9EN69	PPP3R1	0.334043	0.00317367	Down	NA	NA	NA	NA	NA	NA
F6UN10	NENF	0.334387	0.0328326	Down	NA	NA	NA	NA	NA	NA
F7H9U1	LTBP4	0.335179	0.00179159	Down	NA	NA	NA	NA	NA	NA
A0A5F7ZVS8	CEP170	0.33587	0.00388214	Down	NA	NA	NA	NA	NA	NA
F7BNA4	LMO7	0.336099	0.0289528	Down	NA	NA	NA	NA	NA	NA
A0A5F7ZNT5		0.336877	0.00174199	Down	NA	NA	NA	NA	NA	NA
A0A1D5QLM0	YAP1	0.338472	0.0131082	Down	NA	NA	NA	NA	NA	NA
G7MDS6	GATAD2B	0.338691	0.0128073	Down	NA	NA	NA	NA	NA	NA
F7GKP2	RILPL1	0.339388	0.00299731	Down	NA	NA	NA	NA	NA	NA
A0A1D5Q071	INPPL1	0.33992	0.00362876	Down	NA	NA	NA	NA	NA	NA
F7E6S3	ANXA9	0.340078	0.0255699	Down	NA	NA	NA	NA	NA	NA
F7HD77	RNF25	0.340625	0.00602753	Down	NA	NA	NA	NA	NA	NA
A0A5F7ZEM7	EEA1	0.340747	0.0128659	Down	NA	NA	NA	NA	NA	NA
A0A1D5REI0	LIMCH1	0.343793	0.0338091	Down	NA	NA	NA	NA	NA	NA
F6RFA8	CDH5	0.344792	0.00765866	Down	NA	NA	NA	NA	NA	NA
I0FH47	IGFBP3	0.345296	0.0106975	Down	NA	NA	NA	NA	NA	NA
H9EME9	MATR3	0.346054	0.000481317	Down	NA	NA	NA	NA	NA	NA
A0A1D5Q3Q9	TNXB	0.346706	0.0226584	Down	NA	NA	NA	NA	NA	NA
A0A5F8A5X3		0.348412	0.0178032	Down	NA	NA	NA	NA	NA	NA
A0A1D5QP06		0.348424	0.00833098	Down	NA	NA	NA	NA	NA	NA
F7GIR8	C1H1orf50	0.348533	0.0233435	Down	NA	NA	NA	NA	NA	NA
F7EE62	NUMA1	0.349459	0.0191923	Down	NA	NA	NA	NA	NA	NA
F7GY01	MED8	0.351196	0.00407362	Down	NA	NA	NA	NA	NA	NA
F6YWI5	LOC703934	0.35124	0.00359407	Down	NA	NA	NA	NA	NA	NA
F7H520	PLEKHA6	0.35165	0.00312295	Down	NA	NA	NA	NA	NA	NA
F6TBT9	UBQLN2	0.351794	0.0437148	Down	NA	NA	NA	NA	NA	NA
F7HGW2	DFFA	0.352442	0.0192201	Down	NA	NA	NA	NA	NA	NA
F7G3Z1	KHSRP	0.352945	0.0338636	Down	NA	NA	NA	NA	NA	NA
G7NS79	SH3BGRL	0.354245	1.27e-05	Down	NA	NA	NA	NA	NA	NA
F6RZ23		0.355136	0.0234954	Down	NA	NA	NA	NA	NA	NA
A0A5F7Z7N3	CNN3	0.355137	0.0306922	Down	NA	NA	NA	NA	NA	NA
A0A5F7ZIR4		0.355278	0.0330534	Down	NA	NA	NA	NA	NA	NA
F6WI86	LOC711526	0.355781	0.00944437	Down	NA	NA	NA	NA	NA	NA
A0A5F7ZX58	E2F4	0.356398	0.00484493	Down	NA	NA	NA	NA	NA	NA
F7H9R3	EGK_02772	0.356613	0.0397084	Down	NA	NA	NA	NA	NA	NA
F7HBV2	ARFGAP2	0.358043	0.0292257	Down	NA	NA	NA	NA	NA	NA
A0A1D5R342	MPRIP	0.359393	0.00740382	Down	NA	NA	NA	NA	NA	NA
A0A1D5QUW9	EGK_20728	0.360462	0.0131682	Down	NA	NA	NA	NA	NA	NA
F6XKY8	THTPA	0.361261	0.0303652	Down	NA	NA	NA	NA	NA	NA
A0A5F7ZL95	RPRD2	0.361402	0.00790235	Down	NA	NA	NA	NA	NA	NA
F7AEV1	MYL12A	0.361486	0.00323837	Down	NA	NA	NA	NA	NA	NA
F6SU56	SH3KBP1	0.361912	0.0190571	Down	NA	NA	NA	NA	NA	NA
A0A1K0FU77		0.366344	0.0116797	Down	NA	NA	NA	NA	NA	NA
F6T1R6	RRBP1	0.366504	0.0040898	Down	NA	NA	NA	NA	NA	NA
F7DXZ6	PPFIBP1	0.367198	0.0194916	Down	NA	NA	NA	NA	NA	NA
A0A5F8A5I5		0.369332	0.0123258	Down	NA	NA	NA	NA	NA	NA
F7H970	DAB2	0.37099	0.00887967	Down	NA	NA	NA	NA	NA	NA
F6WQ68	AKAP13	0.373268	0.0275689	Down	NA	NA	NA	NA	NA	NA
F7HJI8	UVRAG	0.373283	0.0472487	Down	NA	NA	NA	NA	NA	NA
F6ZN69	IL4I1	0.374106	0.0047413	Down	NA	NA	NA	NA	NA	NA
H9G1L4	SART1	0.375907	0.0202189	Down	NA	NA	NA	NA	NA	NA
A0A5F8AIW4	AZGP1	0.376192	0.0124421	Down	NA	NA	NA	NA	NA	NA
A0A5K1V3S2	CAV1	0.37672	0.0104101	Down	NA	NA	NA	NA	NA	NA
F7HPQ5	RBM10	0.377455	0.041696	Down	NA	NA	NA	NA	NA	NA
F7GPS2	EMILIN1	0.37818	0.00145703	Down	NA	NA	NA	NA	NA	NA
I0FGD9	TOM1	0.378511	0.032706	Down	NA	NA	NA	NA	NA	NA
F7GD78	AZI2	0.379798	0.0111915	Down	NA	NA	NA	NA	NA	NA
H9EU26	RCN1	0.380323	0.0275917	Down	NA	NA	NA	NA	NA	NA
F7BLE8	SDPR	0.380637	0.0116049	Down	NA	NA	NA	NA	NA	NA
A0A5F7ZWE8	SH3GL1	0.383529	0.00641926	Down	NA	NA	NA	NA	NA	NA
A0A1D5QR99	BHMT2	0.38472	0.00461167	Down	NA	NA	NA	NA	NA	NA
H9Z3A3	BRK1	0.385163	0.00609466	Down	NA	NA	NA	NA	NA	NA
F7CPT5	LASP1	0.386203	0.0150605	Down	NA	NA	NA	NA	NA	NA
A0A1D5QF94	UBQLN1	0.387157	0.0412547	Down	NA	NA	NA	NA	NA	NA
F7GKS2	UBL4A	0.387323	0.0491167	Down	NA	NA	NA	NA	NA	NA
A0A1D5RHX9		0.387664	0.000937315	Down	NA	NA	NA	NA	NA	NA
F6ZXR6		0.388833	9.51e-05	Down	NA	NA	NA	NA	NA	NA
H9FNJ8	PLIN3	0.388894	0.00472782	Down	NA	NA	NA	NA	NA	NA
F7CXX5		0.3894	0.00503954	Down	NA	NA	NA	NA	NA	NA
F7HAV4	TMPO	0.391184	0.00521567	Down	NA	NA	NA	NA	NA	NA
A0A1D5REZ5	INADL	0.391815	0.0256421	Down	NA	NA	NA	NA	NA	NA
H9EXE9		0.393839	0.0289812	Down	NA	NA	NA	NA	NA	NA
F7H3Z5	KTN1	0.396447	0.0492172	Down	NA	NA	NA	NA	NA	NA
A0A5F7ZPW4		0.396927	0.0212779	Down	NA	NA	NA	NA	NA	NA
F6VQX6	TPM3	0.397182	0.0106918	Down	NA	NA	NA	NA	NA	NA
F7HNE5	LOC710137	0.397429	0.00943813	Down	NA	NA	NA	NA	NA	NA
F6Z225	FAM195A	0.398972	0.0209279	Down	NA	NA	NA	NA	NA	NA
I2CYP4	PIN1	0.400644	0.0360126	Down	NA	NA	NA	NA	NA	NA
F7HGD6	SNAPIN	0.404581	0.00634895	Down	NA	NA	NA	NA	NA	NA
F7AFF0	RAB11FIP5	0.406399	0.0236428	Down	NA	NA	NA	NA	NA	NA
F7HPD4	PODXL	0.407458	0.0383067	Down	NA	NA	NA	NA	NA	NA
F6TIP7	TP53BP2	0.408862	0.0220389	Down	NA	NA	NA	NA	NA	NA
F6Q836	Mmu.251	0.409748	0.0092863	Down	NA	NA	NA	NA	NA	NA
A0A5F7ZY67	PPP1R9B	0.413922	0.0456663	Down	NA	NA	NA	NA	NA	NA
H9FSB1		0.414374	0.0107402	Down	NA	NA	NA	NA	NA	NA
F7EVZ6	ZNF638	0.414803	0.000171865	Down	NA	NA	NA	NA	NA	NA
A0A5F7ZYZ5	SPARCL1	0.415791	0.00560806	Down	NA	NA	NA	NA	NA	NA
F7BB11	SORBS3	0.417367	0.00364174	Down	NA	NA	NA	NA	NA	NA
F6Z161	OSTM1	0.418391	0.00841081	Down	NA	NA	NA	NA	NA	NA
A0A5F7ZK80		0.418779	0.00887967	Down	NA	NA	NA	NA	NA	NA
F7HBK3	PVRL1	0.419827	0.0157605	Down	NA	NA	NA	NA	NA	NA
F6WB25	ZHX1	0.421509	0.0219307	Down	NA	NA	NA	NA	NA	NA
H9FQY2	EIF4B	0.422158	0.0360071	Down	NA	NA	NA	NA	NA	NA
F6RZP3	EPN1	0.42221	0.0194137	Down	NA	NA	NA	NA	NA	NA
F7F0Z0	MAP1B	0.423762	8.53e-05	Down	NA	NA	NA	NA	NA	NA
G7N1N3	PTER	0.423879	0.0394021	Down	NA	NA	NA	NA	NA	NA
A0A5F8ARQ2		0.424598	0.0338317	Down	NA	NA	NA	NA	NA	NA
A0A1D5R8B0	OSBPL6	0.428845	0.0225998	Down	NA	NA	NA	NA	NA	NA
F6VYR4	FETUB	0.428851	0.0295582	Down	NA	NA	NA	NA	NA	NA
F6S8R2	PDCD5	0.428898	0.00379401	Down	NA	NA	NA	NA	NA	NA
F6VZG8	GIPC3	0.431363	0.0122863	Down	NA	NA	NA	NA	NA	NA
F7C6C6	PRKCSH	0.432745	0.015931	Down	NA	NA	NA	NA	NA	NA
A0A5F7ZKV1	GCC2	0.433216	0.00204258	Down	NA	NA	NA	NA	NA	NA
A0A5F7Z9W6	COL4A2	0.434565	0.0309115	Down	NA	NA	NA	NA	NA	NA
A0A5F8AIP8	DPP4	0.435432	0.0337104	Down	NA	NA	NA	NA	NA	NA
G7MV27	RAI14	0.435775	0.00612924	Down	NA	NA	NA	NA	NA	NA
F6VBA7	PTEN	0.437523	0.00713056	Down	NA	NA	NA	NA	NA	NA
F7GA07	STAM2	0.438448	0.028695	Down	NA	NA	NA	NA	NA	NA
F7D2J0	WDR44	0.439838	0.00908562	Down	NA	NA	NA	NA	NA	NA
G7MHE0	EGK_00332	0.440439	0.0188165	Down	NA	NA	NA	NA	NA	NA
A0N066		0.440448	0.00269049	Down	NA	NA	NA	NA	NA	NA
A0A1D5QTM0		0.441307	0.00111349	Down	NA	NA	NA	NA	NA	NA
F7GWA9	HNRNPU	0.442453	0.0113536	Down	NA	NA	NA	NA	NA	NA
A0A1D5R1X5	PSAP	0.442648	0.0144631	Down	NA	NA	NA	NA	NA	NA
A0A5F7ZWR4	PHLDB1	0.443489	0.0476109	Down	NA	NA	NA	NA	NA	NA
F7HJA9	TP53BP1	0.443554	0.00350586	Down	NA	NA	NA	NA	NA	NA
H9G1K1	LYRM7	0.444683	0.0100651	Down	NA	NA	NA	NA	NA	NA
F7HAN1	GRN	0.44562	0.00632063	Down	NA	NA	NA	NA	NA	NA
F6YVP3	FBN1	0.446227	0.0193111	Down	NA	NA	NA	NA	NA	NA
F6Y030	HNRNPH3	0.446436	0.0482111	Down	NA	NA	NA	NA	NA	NA
I0FNG3		0.447903	0.0153096	Down	NA	NA	NA	NA	NA	NA
A0A1D5QA33		0.448041	0.00462003	Down	NA	NA	NA	NA	NA	NA
A0A1D5Q833	PPFIA1	0.450614	0.0302778	Down	NA	NA	NA	NA	NA	NA
F6ZTW1	RPRD1A	0.45377	0.0226681	Down	NA	NA	NA	NA	NA	NA
F7FI06	EWSR1	0.453893	0.0365662	Down	NA	NA	NA	NA	NA	NA
A0A1D5R395	RPS6KA1	0.455904	0.0181606	Down	NA	NA	NA	NA	NA	NA
F7GMJ1	RANBP1	0.456145	0.00379069	Down	NA	NA	NA	NA	NA	NA
F6W2A6	HMGB1	0.456329	0.00365667	Down	NA	NA	NA	NA	NA	NA
A0A1D5QWS7	DBNL	0.456634	0.0174383	Down	NA	NA	NA	NA	NA	NA
G7N115	C10orf32	0.457807	0.0160237	Down	NA	NA	NA	NA	NA	NA
A0A5F8A7J1	LTBP1	0.458783	0.013855	Down	NA	NA	NA	NA	NA	NA
G7NIL2	PTRF	0.459962	0.0180751	Down	NA	NA	NA	NA	NA	NA
F6SJ00	MIA3	0.461614	0.0272502	Down	NA	NA	NA	NA	NA	NA
A0A5F8AL23	MED4	0.46168	0.033391	Down	NA	NA	NA	NA	NA	NA
A0A5F7ZM16	TPD52	0.461865	0.0226439	Down	NA	NA	NA	NA	NA	NA
A0A1D5Q4E7	FYCO1	0.46332	0.0282828	Down	NA	NA	NA	NA	NA	NA
F6V169	PFDN2	0.46427	0.0174397	Down	NA	NA	NA	NA	NA	NA
G7MMC6	UBE2H	0.466769	0.00752271	Down	NA	NA	NA	NA	NA	NA
A0A1D5QUX4	CLIP1	0.467123	0.0254167	Down	NA	NA	NA	NA	NA	NA
F6YU76	TNS2	0.467427	0.00095127	Down	NA	NA	NA	NA	NA	NA
A0A1D5RGN2		0.468432	0.00611507	Down	NA	NA	NA	NA	NA	NA
F7GLG1	ERC1	0.469685	0.0445104	Down	NA	NA	NA	NA	NA	NA
A0A1D5RK63		0.470439	0.00542951	Down	NA	NA	NA	NA	NA	NA
F6SPH3	ECHDC1	0.472089	7.7e-05	Down	NA	NA	NA	NA	NA	NA
A0A5F8A4Q5	TOR1AIP1	0.473317	0.00335029	Down	NA	NA	NA	NA	NA	NA
F6YK88	BHMT	0.473936	0.00934012	Down	NA	NA	NA	NA	NA	NA
A0A5F8AQ15		0.474034	0.0209587	Down	NA	NA	NA	NA	NA	NA
F7F6Y0	SERPINA10	0.474143	0.0421208	Down	NA	NA	NA	NA	NA	NA
A0A1D5QEH0		0.474666	0.0496559	Down	NA	NA	NA	NA	NA	NA
A0A5F7ZLB2	RTN1	0.474667	0.0151879	Down	NA	NA	NA	NA	NA	NA
F6Z704	SF1	0.475753	0.0112192	Down	NA	NA	NA	NA	NA	NA
I0FFS3		0.475842	0.0388964	Down	NA	NA	NA	NA	NA	NA
F7D6W0	ERBB2	0.477482	0.0143395	Down	NA	NA	NA	NA	NA	NA
A0A1D5RFE7		0.477745	0.0399898	Down	NA	NA	NA	NA	NA	NA
F6W1K5	UBXN1	0.477754	0.0405562	Down	NA	NA	NA	NA	NA	NA
A0A1D5RKN9	KIF3B	0.478146	0.0172936	Down	NA	NA	NA	NA	NA	NA
F7A9Q5		0.478274	0.0108984	Down	NA	NA	NA	NA	NA	NA
G7MH02	BTF3L4	0.478877	0.033667	Down	NA	NA	NA	NA	NA	NA
F7HKK7	GGT1	0.480082	0.00104022	Down	NA	NA	NA	NA	NA	NA
F7E707	ANXA1	0.480967	0.0280086	Down	NA	NA	NA	NA	NA	NA
A0A5F8A664		0.481274	0.00420206	Down	NA	NA	NA	NA	NA	NA
F6VFG4	DAZAP1	0.481415	0.026162	Down	NA	NA	NA	NA	NA	NA
F7HAB9	GGA1	0.482558	0.0250045	Down	NA	NA	NA	NA	NA	NA
F6W0K0	LOC720675	0.482945	0.0039254	Down	NA	NA	NA	NA	NA	NA
H9FNS4	DCTN2	0.483449	0.0143487	Down	NA	NA	NA	NA	NA	NA
A0A1D5QG66	NAP1L4	0.484603	0.00447028	Down	NA	NA	NA	NA	NA	NA
F6SQR3	SLC23A1	0.484985	0.0163452	Down	NA	NA	NA	NA	NA	NA
H9FNK5	HRSP12	0.485509	0.027028	Down	NA	NA	NA	NA	NA	NA
F7HSI0	SH3GLB2	0.485548	0.0150347	Down	NA	NA	NA	NA	NA	NA
F7HE98	EIF3G	0.485867	0.0175611	Down	NA	NA	NA	NA	NA	NA
F7H3M0	HNRNPK	0.490436	0.0439428	Down	NA	NA	NA	NA	NA	NA
F6RKI4	TAGLN2	0.494095	0.0023757	Down	NA	NA	NA	NA	NA	NA
F7FZI3	TMEM57	0.498937	0.0432611	Down	NA	NA	NA	NA	NA	NA
F6YWF9	PEX5	0.500677	0.00666565	Down	NA	NA	NA	NA	NA	NA
F6QIH5	SORBS1	0.50076	0.0446322	Down	NA	NA	NA	NA	NA	NA
A0A1D5Q924	TJP2	0.50094	0.0114623	Down	NA	NA	NA	NA	NA	NA
F7GW48	GOLGA2	0.50116	0.0116081	Down	NA	NA	NA	NA	NA	NA
F7FL52	SON	0.501939	0.00403159	Down	NA	NA	NA	NA	NA	NA
F7C5M5	TMOD3	0.502383	0.00267641	Down	NA	NA	NA	NA	NA	NA
A0A1D5Q4B1	ANP32B	0.503517	0.0268773	Down	NA	NA	NA	NA	NA	NA
A0A5F8AVE8	MVK	0.504946	0.0253854	Down	NA	NA	NA	NA	NA	NA
F7CP99	MTMR14	0.505039	0.033944	Down	NA	NA	NA	NA	NA	NA
H9FP62	MAPRE2	0.511224	0.0200822	Down	NA	NA	NA	NA	NA	NA
A0A1D5RCE3	PCBD1	0.512128	0.0421417	Down	NA	NA	NA	NA	NA	NA
F7HSL6	EGK_19717	0.51365	0.015953	Down	NA	NA	NA	NA	NA	NA
A0A5F8ABH2		0.514563	0.0265456	Down	NA	NA	NA	NA	NA	NA
A0A5F7ZEF0		0.514927	0.0189879	Down	NA	NA	NA	NA	NA	NA
F7HP86	ZBTB20	0.522033	0.0467817	Down	NA	NA	NA	NA	NA	NA
F7HNP3	PSMD4	0.524093	0.00874723	Down	NA	NA	NA	NA	NA	NA
F7HP89	KIF21A	0.524636	0.0308215	Down	NA	NA	NA	NA	NA	NA
F7FXV1	CD40	0.524799	0.00291675	Down	NA	NA	NA	NA	NA	NA
F6UCA9	RAD21	0.525032	0.00810334	Down	NA	NA	NA	NA	NA	NA
F6ZAF7	COLEC11	0.525685	0.0134645	Down	NA	NA	NA	NA	NA	NA
F6RU72	DAG1	0.525968	0.00800907	Down	NA	NA	NA	NA	NA	NA
G7MZ52	PLEKHA2	0.526313	0.00738381	Down	NA	NA	NA	NA	NA	NA
G7MWT2	METTL3	0.526317	0.0408332	Down	NA	NA	NA	NA	NA	NA
G7N1N9	STAM	0.528125	0.0160346	Down	NA	NA	NA	NA	NA	NA
F6WVB2	LOC715265	0.528492	0.047977	Down	NA	NA	NA	NA	NA	NA
A0A1D5QYI2		0.530053	0.0499581	Down	NA	NA	NA	NA	NA	NA
F7GNU4	ITGA6	0.530741	0.00407549	Down	NA	NA	NA	NA	NA	NA
H9ESD0	DEK	0.535448	0.0210978	Down	NA	NA	NA	NA	NA	NA
A0A1D5Q4C1	PTK2	0.535714	0.00935795	Down	NA	NA	NA	NA	NA	NA
F6VU61	RNF20	0.539457	0.0280916	Down	NA	NA	NA	NA	NA	NA
I0FUJ9		0.540434	0.00188557	Down	NA	NA	NA	NA	NA	NA
F7FKU2	ARHGEF11	0.541357	0.0216888	Down	NA	NA	NA	NA	NA	NA
F7GXE0		0.541534	0.0221515	Down	NA	NA	NA	NA	NA	NA
F7GEU6	SF3A1	0.543788	0.0315465	Down	NA	NA	NA	NA	NA	NA
A0A5F8AVP8		0.543837	0.0125708	Down	NA	NA	NA	NA	NA	NA
G7NC70	SF3B2	0.544664	0.01859	Down	NA	NA	NA	NA	NA	NA
F7FLW2	PYCRL	0.546101	0.0167088	Down	NA	NA	NA	NA	NA	NA
A0A5F8ARK5		0.547506	0.0063776	Down	NA	NA	NA	NA	NA	NA
F6W4X0	PDIA3	0.547692	0.0251222	Down	NA	NA	NA	NA	NA	NA
F7HJH1		0.548665	0.0404241	Down	NA	NA	NA	NA	NA	NA
A0A5F7ZJX5		0.548853	0.0151619	Down	NA	NA	NA	NA	NA	NA
F7HSM4	GAS2	0.549448	0.0315537	Down	NA	NA	NA	NA	NA	NA
A0A1D5Q9Y5		0.549711	0.00958131	Down	NA	NA	NA	NA	NA	NA
F6S885	CLU	0.552333	0.0121107	Down	NA	NA	NA	NA	NA	NA
F6YRD0	PDLIM1	0.553101	0.0459201	Down	NA	NA	NA	NA	NA	NA
A0A1D5Q848	TSC1	0.554261	0.0473169	Down	NA	NA	NA	NA	NA	NA
I0FWT4	NUPL1	0.554402	0.00362565	Down	NA	NA	NA	NA	NA	NA
F6QR76	ITPA	0.556616	0.0443439	Down	NA	NA	NA	NA	NA	NA
G7MFY2	SF3A3	0.559312	0.0365661	Down	NA	NA	NA	NA	NA	NA
F7DLR1	CSTB	0.563395	0.00600591	Down	NA	NA	NA	NA	NA	NA
A0A5F8AMM7		0.569583	0.0250526	Down	NA	NA	NA	NA	NA	NA
A0A1D5Q7N8	SEPT9	0.570761	0.00149044	Down	NA	NA	NA	NA	NA	NA
G7NNA1	NDUFA7	0.571735	0.00375697	Down	NA	NA	NA	NA	NA	NA
A0A1D5QQB8	UBE2L3	0.572385	0.0499803	Down	NA	NA	NA	NA	NA	NA
F6TW69	TERF2	0.572928	0.00797979	Down	NA	NA	NA	NA	NA	NA
G7N990	COPS8	0.573004	0.0329813	Down	NA	NA	NA	NA	NA	NA
G7NAT2	EGK_05626	0.574666	0.0226493	Down	NA	NA	NA	NA	NA	NA
A0A5F8A8M8	GATAD2A	0.574802	0.0268047	Down	NA	NA	NA	NA	NA	NA
H9G0A9	ARPC5L	0.575882	0.0276917	Down	NA	NA	NA	NA	NA	NA
A0A5F7ZI09		0.57646	0.033281	Down	NA	NA	NA	NA	NA	NA
F7HM71	HAO1	0.577654	0.0340692	Down	NA	NA	NA	NA	NA	NA
F7FRR6	SCRIB	0.578049	0.0291176	Down	NA	NA	NA	NA	NA	NA
A0A5F8AEW7	UBAC1	0.578551	0.00792035	Down	NA	NA	NA	NA	NA	NA
F7HLQ1	SPTAN1	0.579265	0.0267955	Down	NA	NA	NA	NA	NA	NA
F7BW43		0.580581	0.0437275	Down	NA	NA	NA	NA	NA	NA
Q53CG4	COX6B1	0.581546	0.0332975	Down	NA	NA	NA	NA	NA	NA
A0A5F8AQL4	BAT3	0.583876	0.023658	Down	NA	NA	NA	NA	NA	NA
A0A1D5Q9L9	PPIL4	0.584448	0.00456576	Down	NA	NA	NA	NA	NA	NA
I2CY42	PURB	0.585294	0.0334429	Down	NA	NA	NA	NA	NA	NA
F7EYD7	RPA2	0.586336	0.0325746	Down	NA	NA	NA	NA	NA	NA
F6SA57	SCLY	0.586447	0.0164137	Down	NA	NA	NA	NA	NA	NA
I0FG44	NSFL1C	0.588051	0.0166062	Down	NA	NA	NA	NA	NA	NA
F7BNN9	RABEP1	0.5942	0.0460901	Down	NA	NA	NA	NA	NA	NA
F6YS99	TRIP4	0.597177	0.00175175	Down	NA	NA	NA	NA	NA	NA
G7NSB4	SYAP1	0.5991	0.0229306	Down	NA	NA	NA	NA	NA	NA
A0A5F7ZUJ5	AKAP9	0.599734	0.0423648	Down	NA	NA	NA	NA	NA	NA
F7ATW4	VAPB	0.601492	0.0349661	Down	NA	NA	NA	NA	NA	NA
A0A1D5RHU6	ADK	0.603687	0.0320328	Down	NA	NA	NA	NA	NA	NA
F7HP37	SNX8	0.608918	0.0264031	Down	NA	NA	NA	NA	NA	NA
A0A1D5QPY1	MASP1	0.60977	0.0124418	Down	NA	NA	NA	NA	NA	NA
H9ETF2	ITGAV	0.612973	0.0365669	Down	NA	NA	NA	NA	NA	NA
A0A1D5Q7U6	HCLS1	0.613098	0.0287418	Down	NA	NA	NA	NA	NA	NA
Q8SQ27	RBM12	0.61372	0.0208089	Down	NA	NA	NA	NA	NA	NA
F7D7B0	ATG3	0.614047	0.0456645	Down	NA	NA	NA	NA	NA	NA
A0A1D5QFC3		0.614913	0.00156467	Down	NA	NA	NA	NA	NA	NA
F6U7E0	DIS3L2	0.632205	0.00614845	Down	NA	NA	NA	NA	NA	NA
A0A1D5QD20		0.638378	0.011926	Down	NA	NA	NA	NA	NA	NA
A0A1D5Q7Z9	RAB3GAP1	0.648454	0.0333194	Down	NA	NA	NA	NA	NA	NA
F7HH37	GLRX3	0.652481	0.00282487	Down	NA	NA	NA	NA	NA	NA
A0A5F7ZNT7	BCAP31	0.652529	0.00279446	Down	NA	NA	NA	NA	NA	NA
F6ZFV9	PARP3	0.656037	0.0403429	Down	NA	NA	NA	NA	NA	NA
F6TT62	RCOR1	0.65726	0.0464533	Down	NA	NA	NA	NA	NA	NA
F7DL65		0.657617	0.00630519	Down	NA	NA	NA	NA	NA	NA
H9FZC0	UQCRB	0.658338	0.017373	Down	NA	NA	NA	NA	NA	NA
F7HS28	ELAVL1	0.659409	0.0291656	Down	NA	NA	NA	NA	NA	NA
A0A5F8AC93	SNX2	0.663932	0.0352521	Down	NA	NA	NA	NA	NA	NA
F6PIS7	C6orf125	0.664365	0.0304009	Down	NA	NA	NA	NA	NA	NA
F6XFG9	YWHAB	0.664756	0.0035477	Down	NA	NA	NA	NA	NA	NA
A0A5F7ZMK9	RXRA	0.6649	0.0222489	Down	NA	NA	NA	NA	NA	NA
F7GCM2	FLNA	0.675187	0.0317405	Down	NA	NA	NA	NA	NA	NA
I0FMS4	UCHL3	0.686899	0.0251343	Down	NA	NA	NA	NA	NA	NA
A0A1D5QZ63		0.69809	0.0430255	Down	NA	NA	NA	NA	NA	NA
F6Z9D2	FBXO4	0.699275	0.0321238	Down	NA	NA	NA	NA	NA	NA
F7G1U8	TCN2	0.703798	0.0375139	Down	NA	NA	NA	NA	NA	NA
A0A5F8AK44	ILF3	0.712844	0.00789492	Down	NA	NA	NA	NA	NA	NA
H9EQ98	TBL1XR1	0.720031	0.0396326	Down	NA	NA	NA	NA	NA	NA
A0A5F7ZNT2	SUPT6H	0.722232	0.00546541	Down	NA	NA	NA	NA	NA	NA
F7H7L4	MAGI3	0.734673	0.0360854	Down	NA	NA	NA	NA	NA	NA
G7NNK8	PAF1	0.735455	0.0412934	Down	NA	NA	NA	NA	NA	NA
A0A1D5QYN2		0.741216	0.0254603	Down	NA	NA	NA	NA	NA	NA
A0A1D5RFV7	UBE3A	0.744201	0.0304813	Down	NA	NA	NA	NA	NA	NA
F6Z0F9	DHX38	0.746724	0.0471945	Down	NA	NA	NA	NA	NA	NA
A0A5F7ZQC9	LIMD1	0.748625	0.0491817	Down	NA	NA	NA	NA	NA	NA
A0A1D5QZF9	PIK3C2A	0.75622	0.0219652	Down	NA	NA	NA	NA	NA	NA
F6S2F3	LOC718034	0.768898	0.028301	Down	NA	NA	NA	NA	NA	NA
F7B7D7	MYH9	0.773986	0.00423867	Down	NA	NA	NA	NA	NA	NA
F6W890	LMNA	0.780093	0.00473875	Down	NA	NA	NA	NA	NA	NA
A0A1D5RKI6		0.791359	0.0380903	Down	NA	NA	NA	NA	NA	NA
A0A1D5QL59	CLASP1	0.802729	0.0401277	Down	NA	NA	NA	NA	NA	NA
F6YXZ2	CC2D1A	0.811062	0.0251121	Down	NA	NA	NA	NA	NA	NA
A0A1D5Q2T8	LOC696973	0.85883	0.0158267	Down	NA	NA	NA	NA	NA	NA
F7DM33	ELMO1	1.16216	0.0469079	Up	NA	NA	NA	NA	NA	NA
A0A1D5Q6X2	UPF1	1.18979	0.000757306	Up	NA	NA	NA	NA	NA	NA
A0A1D5R5Z4	CCT4	1.19191	0.0402208	Up	NA	NA	NA	NA	NA	NA
F6WXZ2		1.26248	0.0279045	Up	NA	NA	NA	NA	NA	NA
F6ZP20	C2orf43	1.27412	0.0299042	Up	NA	NA	NA	NA	NA	NA
A0A5F8A4A2		1.27907	0.025715	Up	NA	NA	NA	NA	NA	NA
G7MGA8		1.28161	0.0454003	Up	NA	NA	NA	NA	NA	NA
F6ZKR3	DDX17	1.28222	0.0354815	Up	NA	NA	NA	NA	NA	NA
F7HTZ1	CTBP1	1.29181	0.0119482	Up	NA	NA	NA	NA	NA	NA
F6XYK2	ATG2A	1.29542	0.0347957	Up	NA	NA	NA	NA	NA	NA
A0A1D5QEG3	CLUH	1.29695	0.00961756	Up	NA	NA	NA	NA	NA	NA
G7NPT2	NUP93	1.32247	0.0360718	Up	NA	NA	NA	NA	NA	NA
F7DF35	DPYSL2	1.33502	0.0278129	Up	NA	NA	NA	NA	NA	NA
A0A1D5QSY9	ANKFY1	1.33716	0.0208173	Up	NA	NA	NA	NA	NA	NA
G7N8K3	SF3B1	1.3372	0.000799698	Up	NA	NA	NA	NA	NA	NA
A0A5F8A5C4	UBR4	1.3937	0.00229232	Up	NA	NA	NA	NA	NA	NA
F7HPM8	FLAD1	1.39694	0.0476221	Up	NA	NA	NA	NA	NA	NA
H9YZY1		1.40656	0.0273267	Up	NA	NA	NA	NA	NA	NA
F6U5Q9	C8A	1.41466	0.0418283	Up	NA	NA	NA	NA	NA	NA
A0A1D5R249	GART	1.42229	0.00412805	Up	NA	NA	NA	NA	NA	NA
F6R553	LOC718202	1.43242	0.0289778	Up	NA	NA	NA	NA	NA	NA
H9EUG4	SAR1B	1.43804	0.0423784	Up	NA	NA	NA	NA	NA	NA
A0A1D5Q8J6	AP2A1	1.44882	0.0475776	Up	NA	NA	NA	NA	NA	NA
H9EVG4	ESYT1	1.4497	0.0185159	Up	NA	NA	NA	NA	NA	NA
H9FQP5	DDX6	1.45713	0.00865147	Up	NA	NA	NA	NA	NA	NA
H9FU41	ITPR2	1.46565	0.0109772	Up	NA	NA	NA	NA	NA	NA
F6UMD0	IFIT5	1.46702	0.0136975	Up	NA	NA	NA	NA	NA	NA
H9FZ07	TARS	1.4801	0.00270674	Up	NA	NA	NA	NA	NA	NA
A0A1D5QD76	EGK_02001	1.48014	0.016412	Up	NA	NA	NA	NA	NA	NA
H9ES04	EXOC2	1.48048	0.0386646	Up	NA	NA	NA	NA	NA	NA
F7GN41	GGCX	1.49406	0.011888	Up	NA	NA	NA	NA	NA	NA
F7G010	NUP160	1.50245	0.0222282	Up	NA	NA	NA	NA	NA	NA
I2CUB9	AP2A2	1.50669	0.0390661	Up	NA	NA	NA	NA	NA	NA
A0A1D5QL31		1.50839	0.0174795	Up	NA	NA	NA	NA	NA	NA
F6ZFR3	PPIH	1.5104	0.0429429	Up	NA	NA	NA	NA	NA	NA
F7HM39	LIMS2	1.52324	0.0359043	Up	NA	NA	NA	NA	NA	NA
F6SB54	PRMT5	1.54554	0.0312252	Up	NA	NA	NA	NA	NA	NA
F6RFF8	NAE1	1.54664	0.0461482	Up	NA	NA	NA	NA	NA	NA
H9FTK4	GUSB	1.556	0.0201947	Up	NA	NA	NA	NA	NA	NA
F7H9P5	NUDT12	1.56261	0.0221869	Up	NA	NA	NA	NA	NA	NA
I0FTK4		1.5683	0.018669	Up	NA	NA	NA	NA	NA	NA
A0A1D5QJP4		1.58315	0.0420299	Up	NA	NA	NA	NA	NA	NA
A0A1D5Q1K4	ACTR1B	1.58624	2.67e-05	Up	NA	NA	NA	NA	NA	NA
F6RJJ7	FKBP2	1.58729	0.0483386	Up	NA	NA	NA	NA	NA	NA
F7FLA4	DNM2	1.58745	0.0175838	Up	NA	NA	NA	NA	NA	NA
A0A5F8A9C1	GLYR1	1.58997	0.0344235	Up	NA	NA	NA	NA	NA	NA
A0A1D5RH73		1.59085	0.0311868	Up	NA	NA	NA	NA	NA	NA
F6SS58	LMAN1	1.59184	0.0160521	Up	NA	NA	NA	NA	NA	NA
H9EQ88	SAR1A	1.59681	0.000771146	Up	NA	NA	NA	NA	NA	NA
H9ENN4	Csnk2b-Ly6g5b	1.59798	0.0173708	Up	NA	NA	NA	NA	NA	NA
F6UDV1	GOT2	1.60061	0.0303464	Up	NA	NA	NA	NA	NA	NA
F7CQ79	VIL1	1.60161	0.0352162	Up	NA	NA	NA	NA	NA	NA
F7FLX2	TSTA3	1.61186	0.030022	Up	NA	NA	NA	NA	NA	NA
F6XCH0	C16orf62	1.6145	0.00828338	Up	NA	NA	NA	NA	NA	NA
A0A5F8A6D4	VPS52	1.62005	0.00337237	Up	NA	NA	NA	NA	NA	NA
G7N8U6	ATIC	1.6206	0.0373592	Up	NA	NA	NA	NA	NA	NA
A0A5F8ANM2	GPI	1.62179	0.0310258	Up	NA	NA	NA	NA	NA	NA
F7FTD2	GYS2	1.6275	0.0217862	Up	NA	NA	NA	NA	NA	NA
F6Z598	CDK18	1.63035	0.0305329	Up	NA	NA	NA	NA	NA	NA
F7HEX0	DUSP23	1.63203	0.00851992	Up	NA	NA	NA	NA	NA	NA
F7GTU3	MYO1D	1.63894	0.0066482	Up	NA	NA	NA	NA	NA	NA
F6XPL4		1.64568	0.0254444	Up	NA	NA	NA	NA	NA	NA
F7HMG5	MTMR12	1.64919	0.031153	Up	NA	NA	NA	NA	NA	NA
A0A1D5QS14	DERA	1.65955	0.00118493	Up	NA	NA	NA	NA	NA	NA
G7NRV6		1.66053	0.0120009	Up	NA	NA	NA	NA	NA	NA
F7HT50	ATP6V1A	1.6645	0.026907	Up	NA	NA	NA	NA	NA	NA
F7G5L7	LRRC57	1.66456	0.0270651	Up	NA	NA	NA	NA	NA	NA
F7CKN2	LYPLA2	1.66479	0.0213416	Up	NA	NA	NA	NA	NA	NA
F7HRB1	STXBP2	1.68109	0.00579105	Up	NA	NA	NA	NA	NA	NA
F6W6G4	PNPLA6	1.68379	0.020058	Up	NA	NA	NA	NA	NA	NA
A0A5F7Z9R0	AKR1C4	1.685	0.00160632	Up	NA	NA	NA	NA	NA	NA
F6T0P5	MTR	1.68567	0.0316221	Up	NA	NA	NA	NA	NA	NA
F7HR90	HECTD3	1.69614	0.00612192	Up	NA	NA	NA	NA	NA	NA
F7HAP8	LOC705352	1.70048	0.00781402	Up	NA	NA	NA	NA	NA	NA
A0A1D5RKC4	DOCK7	1.70816	0.0204036	Up	NA	NA	NA	NA	NA	NA
F6TV85	SNTB2	1.71288	0.028107	Up	NA	NA	NA	NA	NA	NA
A0A1D5Q8J9	HERC1	1.71695	0.00947851	Up	NA	NA	NA	NA	NA	NA
F6VUB3	DYNC1H1	1.7219	0.00544037	Up	NA	NA	NA	NA	NA	NA
H9EMC7	RAB2A	1.7253	0.0118886	Up	NA	NA	NA	NA	NA	NA
A0A1D5QNJ5	COMMD4	1.73181	0.046607	Up	NA	NA	NA	NA	NA	NA
F7DHD2	SHOC2	1.73182	0.0282581	Up	NA	NA	NA	NA	NA	NA
A0A5F8A945		1.73215	0.0372175	Up	NA	NA	NA	NA	NA	NA
A0A5F8AHB5	OTC	1.73389	0.0491704	Up	NA	NA	NA	NA	NA	NA
F7HMX1	PSMD14	1.73805	0.0053422	Up	NA	NA	NA	NA	NA	NA
F7BYJ8	GCKR	1.73818	0.00648187	Up	NA	NA	NA	NA	NA	NA
F7DAH4	SETD3	1.73934	0.0149437	Up	NA	NA	NA	NA	NA	NA
A0A5F7ZIU8	HAO2	1.74194	0.0158712	Up	NA	NA	NA	NA	NA	NA
G7NLE4	UQCRFS1	1.74282	0.0407408	Up	NA	NA	NA	NA	NA	NA
F6YAL9	RAB8B	1.74578	0.0272345	Up	NA	NA	NA	NA	NA	NA
F7CVI4	IARS2	1.74849	0.0290527	Up	NA	NA	NA	NA	NA	NA
A0A5F7ZK61	PCID2	1.75218	0.0202105	Up	NA	NA	NA	NA	NA	NA
G7NB00	DARS	1.75634	0.0212718	Up	NA	NA	NA	NA	NA	NA
H9Z082	MYO1C	1.76481	0.0495318	Up	NA	NA	NA	NA	NA	NA
A0A5F8ASL8	PLOD1	1.76842	0.0323082	Up	NA	NA	NA	NA	NA	NA
A0A1D5Q7K4		1.78123	0.0349329	Up	NA	NA	NA	NA	NA	NA
A0A5F7ZAJ8	STRIP1	1.78423	0.044022	Up	NA	NA	NA	NA	NA	NA
F6Z4P3	MTM1	1.79069	0.0214122	Up	NA	NA	NA	NA	NA	NA
F6VFC0	TUBGCP2	1.81319	0.0195511	Up	NA	NA	NA	NA	NA	NA
F6R900	CUL3	1.81455	0.0109748	Up	NA	NA	NA	NA	NA	NA
F6T9P8	ALDH5A1	1.82728	0.0486951	Up	NA	NA	NA	NA	NA	NA
F7EUM0	RAB18	1.82746	0.0245481	Up	NA	NA	NA	NA	NA	NA
G7MS69	GUCY1A3	1.82794	0.0176441	Up	NA	NA	NA	NA	NA	NA
F6QME5	MAK16	1.83194	0.0227418	Up	NA	NA	NA	NA	NA	NA
F7GRD2	CRYZ	1.8485	0.0378793	Up	NA	NA	NA	NA	NA	NA
H9EUR1	QTRT1	1.85039	0.00957471	Up	NA	NA	NA	NA	NA	NA
F7HMU1	UBA7	1.85349	0.0265733	Up	NA	NA	NA	NA	NA	NA
F7GAF4	LOC712764	1.85487	0.0105719	Up	NA	NA	NA	NA	NA	NA
H9H322	RARRES2	1.85969	0.035912	Up	NA	NA	NA	NA	NA	NA
F6R788	HERC4	1.86175	0.0122331	Up	NA	NA	NA	NA	NA	NA
F7GYG0	LOC723754	1.86628	0.029781	Up	NA	NA	NA	NA	NA	NA
A0A5F8AAI7		1.86912	0.048527	Up	NA	NA	NA	NA	NA	NA
A0A1D5QES2		1.87344	0.0455694	Up	NA	NA	NA	NA	NA	NA
A0A5F7Z962		1.87542	0.00943204	Up	NA	NA	NA	NA	NA	NA
F7HQU2	LOC710068	1.87769	0.03947	Up	NA	NA	NA	NA	NA	NA
A0A1D5Q177		1.87919	0.0162294	Up	NA	NA	NA	NA	NA	NA
F7HG54	VPS33A	1.88393	0.0309465	Up	NA	NA	NA	NA	NA	NA
F7FKF0	IDE	1.88496	0.0230223	Up	NA	NA	NA	NA	NA	NA
H9FXS8	PTPN9	1.88589	0.0329243	Up	NA	NA	NA	NA	NA	NA
F7C9Y3	DBT	1.89494	0.0497127	Up	NA	NA	NA	NA	NA	NA
F6YBP7	CFD	1.90297	0.0270941	Up	NA	NA	NA	NA	NA	NA
F7C4W3	ELP3	1.90659	0.00971838	Up	NA	NA	NA	NA	NA	NA
A0A1D5QFT7	FAM126A	1.90764	0.0226621	Up	NA	NA	NA	NA	NA	NA
F7HLZ8	TMPRSS6	1.90777	0.0059648	Up	NA	NA	NA	NA	NA	NA
F7HG68	TMEM245	1.91417	0.0188266	Up	NA	NA	NA	NA	NA	NA
F6Z097	ACADSB	1.91616	0.0357157	Up	NA	NA	NA	NA	NA	NA
G7N7V5	RAB7A	1.92293	0.0395285	Up	NA	NA	NA	NA	NA	NA
F6YAE6	LOC714876	1.92863	0.00225519	Up	NA	NA	NA	NA	NA	NA
A0A5F8AU93	METTL7A	1.9563	0.00543275	Up	NA	NA	NA	NA	NA	NA
F6W1M5	GABARAPL2	1.95846	0.03377	Up	NA	NA	NA	NA	NA	NA
B3Y683	MYD88	1.96038	0.0291014	Up	NA	NA	NA	NA	NA	NA
F7GVT3	LOC714484	1.96431	0.0224758	Up	NA	NA	NA	NA	NA	NA
A0A5F8AET2	UGGT1	1.96738	0.0215946	Up	NA	NA	NA	NA	NA	NA
F6W0I6	HEATR5B	1.97766	0.0434714	Up	NA	NA	NA	NA	NA	NA
A0A1D5QSG3	MCCC1	1.98059	0.00648823	Up	NA	NA	NA	NA	NA	NA
A0A5F8A9A0	LOC718598	1.98256	0.0289864	Up	NA	NA	NA	NA	NA	NA
A0A1D5QX36		1.987	0.0213095	Up	NA	NA	NA	NA	NA	NA
A0A5F8A850	ZCCHC6	1.98936	0.0115737	Up	NA	NA	NA	NA	NA	NA
A0A5F8A532		2.00072	0.0257914	Up	NA	NA	NA	NA	NA	NA
F7H9A9	RALGAPB	2.01407	0.0131717	Up	NA	NA	NA	NA	NA	NA
H9FZ92	TUFM	2.01791	0.0211297	Up	NA	NA	NA	NA	NA	NA
F6PJS7	UQCRC1	2.01941	0.00439239	Up	NA	NA	NA	NA	NA	NA
A0A1D5QUA8	QARS	2.02301	0.00275119	Up	NA	NA	NA	NA	NA	NA
F7FMM0	ATP6V0A1	2.02576	0.0461606	Up	NA	NA	NA	NA	NA	NA
F7CV42	HSD17B10	2.02892	0.0284753	Up	NA	NA	NA	NA	NA	NA
Q8WMN4	fabgl	2.04941	0.0144441	Up	NA	NA	NA	NA	NA	NA
F6UIB5	CCBL2	2.05282	0.0442316	Up	NA	NA	NA	NA	NA	NA
I0FRF2	MTX3	2.08098	0.0188714	Up	NA	NA	NA	NA	NA	NA
A0A5F8AF85	WARS	2.08133	0.0140396	Up	NA	NA	NA	NA	NA	NA
G7MVC5	GNPDA1	2.08827	0.0316795	Up	NA	NA	NA	NA	NA	NA
A0A1D5Q5K8	CELF2	2.09125	0.0428423	Up	NA	NA	NA	NA	NA	NA
A0A1D5QCI8	LOC715846	2.09598	0.0351307	Up	NA	NA	NA	NA	NA	NA
A0A1D5Q5J5	LYPLA1	2.09808	0.00130295	Up	NA	NA	NA	NA	NA	NA
F7A2E9	NDUFV1	2.09952	0.0228551	Up	NA	NA	NA	NA	NA	NA
H9FSY6	TRMT2A	2.10674	0.0296555	Up	NA	NA	NA	NA	NA	NA
F6SIV5	CHDH	2.11098	0.00387405	Up	NA	NA	NA	NA	NA	NA
G7MYL2	ZFYVE1	2.11895	0.0364224	Up	NA	NA	NA	NA	NA	NA
A0A1D5RIF3	LOC714004	2.12881	0.0281125	Up	NA	NA	NA	NA	NA	NA
F7DVE0	FKBP11	2.12897	0.0305174	Up	NA	NA	NA	NA	NA	NA
F6VVN6	NADKD1	2.13818	0.0151563	Up	NA	NA	NA	NA	NA	NA
H9FNE9	ACTR3	2.13871	0.0136781	Up	NA	NA	NA	NA	NA	NA
F7FVF1	DNAJC13	2.13974	0.0355768	Up	NA	NA	NA	NA	NA	NA
F7BTR7	NIPSNAP3B	2.14225	0.0403802	Up	NA	NA	NA	NA	NA	NA
A0A1D5Q8G7		2.14253	0.00569926	Up	NA	NA	NA	NA	NA	NA
A0A5F7ZNM3		2.16643	0.0326628	Up	NA	NA	NA	NA	NA	NA
A0A1D5QH79	AGO2	2.16906	0.00929423	Up	NA	NA	NA	NA	NA	NA
F6QQ86	NEIL2	2.16967	0.0391127	Up	NA	NA	NA	NA	NA	NA
F6R2R6	HSD17B11	2.16968	0.00491342	Up	NA	NA	NA	NA	NA	NA
F6QWF3	UQCRC2	2.17548	0.0199673	Up	NA	NA	NA	NA	NA	NA
F6QI47	POLR2B	2.18305	0.00930632	Up	NA	NA	NA	NA	NA	NA
F6PZ57	IARS	2.18392	0.00189074	Up	NA	NA	NA	NA	NA	NA
F6V3R1	RHOT1	2.18753	0.0277914	Up	NA	NA	NA	NA	NA	NA
H9ZEF8	TPST2	2.18769	0.0462275	Up	NA	NA	NA	NA	NA	NA
H9Z538		2.19073	0.0138875	Up	NA	NA	NA	NA	NA	NA
A0A1D5QEJ8	CLPTM1	2.19355	0.00142207	Up	NA	NA	NA	NA	NA	NA
A0A5F7ZA15	VWA8	2.1961	0.0126487	Up	NA	NA	NA	NA	NA	NA
F6Y772	LOC693607	2.20104	0.0213776	Up	NA	NA	NA	NA	NA	NA
F6Y9M4	LOC723063	2.20349	0.00530275	Up	NA	NA	NA	NA	NA	NA
H9G208	SNRNP40	2.20905	0.024571	Up	NA	NA	NA	NA	NA	NA
H9EQB1	NCLN	2.21162	0.0397726	Up	NA	NA	NA	NA	NA	NA
F7HI21	RPS14	2.22786	0.00882144	Up	NA	NA	NA	NA	NA	NA
F7BWA3	NCKAP1	2.22844	0.00960814	Up	NA	NA	NA	NA	NA	NA
F7EXG1	SMARCA1	2.23361	0.032567	Up	NA	NA	NA	NA	NA	NA
F7ETT5	CLYBL	2.23451	0.0225807	Up	NA	NA	NA	NA	NA	NA
A0A5F8AF98	RDH11	2.24062	0.028592	Up	NA	NA	NA	NA	NA	NA
A0A5F8ADE0	ERAP1	2.24132	0.00910825	Up	NA	NA	NA	NA	NA	NA
G7MPT0	EGK_15108	2.26403	0.00385493	Up	NA	NA	NA	NA	NA	NA
F6X9Q4	RAE1	2.27544	0.00280385	Up	NA	NA	NA	NA	NA	NA
F7H9L9	SPATA20	2.27602	0.0360221	Up	NA	NA	NA	NA	NA	NA
A0A5F7ZKX3	CYP4F3	2.29157	0.0225453	Up	NA	NA	NA	NA	NA	NA
A0A1D5QX71	AMT	2.29849	0.00492072	Up	NA	NA	NA	NA	NA	NA
A0A1D5QLM8	RAB17	2.30166	0.0270272	Up	NA	NA	NA	NA	NA	NA
F7D1P8	STK38	2.31123	0.0436888	Up	NA	NA	NA	NA	NA	NA
F7HTM8	NLRX1	2.32053	0.00721982	Up	NA	NA	NA	NA	NA	NA
F7GWW8	TYSND1	2.32161	0.0404432	Up	NA	NA	NA	NA	NA	NA
A0A5F7ZMK2		2.3227	0.0231506	Up	NA	NA	NA	NA	NA	NA
A0A5F7Z9S4	RNF213	2.32277	0.0129265	Up	NA	NA	NA	NA	NA	NA
F7EWE3	DDOST	2.34476	0.0258812	Up	NA	NA	NA	NA	NA	NA
H9FT55		2.34525	0.0219285	Up	NA	NA	NA	NA	NA	NA
A0A1D5Q8P3	PTGS1	2.35463	0.0435696	Up	NA	NA	NA	NA	NA	NA
F7A368	HSD17B6	2.37563	0.0239522	Up	NA	NA	NA	NA	NA	NA
A0A1D5RH47	SLC25A1	2.37723	0.016464	Up	NA	NA	NA	NA	NA	NA
A0A1D5Q217	STXBP1	2.40105	0.0262036	Up	NA	NA	NA	NA	NA	NA
F6UGS1	ADPGK	2.4104	0.00134099	Up	NA	NA	NA	NA	NA	NA
F7CIN0	AP3S1	2.42105	0.0211265	Up	NA	NA	NA	NA	NA	NA
F6S3U7	SLC25A18	2.42282	0.00956389	Up	NA	NA	NA	NA	NA	NA
A0A5F8AJN1		2.42832	0.0304697	Up	NA	NA	NA	NA	NA	NA
F7GEW4		2.42834	0.040649	Up	NA	NA	NA	NA	NA	NA
F7FVX9	LOC719392	2.43254	0.00128009	Up	NA	NA	NA	NA	NA	NA
A0A1D5Q7H4	CYFIP1	2.43949	0.019876	Up	NA	NA	NA	NA	NA	NA
H9ESU0	CPNE3	2.44141	0.00881265	Up	NA	NA	NA	NA	NA	NA
H9EN41	PTP4A2	2.44176	0.020186	Up	NA	NA	NA	NA	NA	NA
F7BX36		2.45015	0.0491563	Up	NA	NA	NA	NA	NA	NA
G7ML89	RNF123	2.45783	0.0452988	Up	NA	NA	NA	NA	NA	NA
G7NHM1	PRPF8	2.45891	0.00235223	Up	NA	NA	NA	NA	NA	NA
A0A1D5Q1A1	ACSL1	2.46055	0.00254576	Up	NA	NA	NA	NA	NA	NA
A0A1D5QAR0		2.46195	0.00456057	Up	NA	NA	NA	NA	NA	NA
A0A1D5QNN5		2.46448	0.00914169	Up	NA	NA	NA	NA	NA	NA
A0A1D5QED6	GMPPA	2.47083	0.0147782	Up	NA	NA	NA	NA	NA	NA
F7H444	LOC718711	2.47297	0.0412895	Up	NA	NA	NA	NA	NA	NA
A0A1D5QHY3	SUCLG1	2.49316	0.0230933	Up	NA	NA	NA	NA	NA	NA
F7A977	POLG2	2.51888	0.0446933	Up	NA	NA	NA	NA	NA	NA
A0A5F7ZWL4		2.52043	0.0012858	Up	NA	NA	NA	NA	NA	NA
H9EP41	GNA13	2.52229	0.000562972	Up	NA	NA	NA	NA	NA	NA
F6REH0	C20H16orf58	2.53325	0.0440209	Up	NA	NA	NA	NA	NA	NA
H9G2L5	KIAA0196	2.54029	0.000636029	Up	NA	NA	NA	NA	NA	NA
F7CD97	PFKP	2.552	0.0134859	Up	NA	NA	NA	NA	NA	NA
F7GV51	NDUFB4	2.55605	0.0090863	Up	NA	NA	NA	NA	NA	NA
F7EEZ1	PLA2G4A	2.55938	0.0427956	Up	NA	NA	NA	NA	NA	NA
F6YN59	DOCK1	2.57825	0.0265717	Up	NA	NA	NA	NA	NA	NA
F7H3C4	RPS9	2.5833	0.012636	Up	NA	NA	NA	NA	NA	NA
G7N153	ZDHHC6	2.5898	0.0240465	Up	NA	NA	NA	NA	NA	NA
H9EXV7	NDUFA11	2.59549	0.016645	Up	NA	NA	NA	NA	NA	NA
H9EQW5	C9orf89	2.59932	0.048612	Up	NA	NA	NA	NA	NA	NA
A0A5F7ZC25		2.60476	0.0394031	Up	NA	NA	NA	NA	NA	NA
F7F130	AIMP2	2.60619	0.0201533	Up	NA	NA	NA	NA	NA	NA
F7BA42	H2AFY	2.61082	0.0367242	Up	NA	NA	NA	NA	NA	NA
F7GHA4	TMEM63B	2.61185	0.0346534	Up	NA	NA	NA	NA	NA	NA
A0A5F7ZLR7	SUPV3L1	2.61917	0.0231442	Up	NA	NA	NA	NA	NA	NA
F6VSZ9	GNPAT	2.62399	0.0102347	Up	NA	NA	NA	NA	NA	NA
F7DJ09	PCCB	2.63375	0.0338426	Up	NA	NA	NA	NA	NA	NA
F7E8B0	SSR4	2.64038	0.00135216	Up	NA	NA	NA	NA	NA	NA
F7HGF8	SARDH	2.64951	0.0435015	Up	NA	NA	NA	NA	NA	NA
A0A5F8ALR3	EXOG	2.65909	0.000486482	Up	NA	NA	NA	NA	NA	NA
F7GXN4	LIMS1	2.65917	0.00117587	Up	NA	NA	NA	NA	NA	NA
A0A1D5QRQ6		2.66231	0.029588	Up	NA	NA	NA	NA	NA	NA
F7D2A2	PPP6C	2.67797	0.00964427	Up	NA	NA	NA	NA	NA	NA
F7GWT5	AIFM2	2.68769	0.0199323	Up	NA	NA	NA	NA	NA	NA
I2CYF0	ACTR2	2.68982	0.000825186	Up	NA	NA	NA	NA	NA	NA
I0FGW0	MAN2C1	2.7099	0.0299348	Up	NA	NA	NA	NA	NA	NA
A0A1D5QYJ7	NUP205	2.72221	0.010562	Up	NA	NA	NA	NA	NA	NA
F6VKE8	LARS	2.73285	0.0040732	Up	NA	NA	NA	NA	NA	NA
A0A5F8A271		2.74164	0.020809	Up	NA	NA	NA	NA	NA	NA
A0A5F8A4Z1	NDST1	2.74778	0.032734	Up	NA	NA	NA	NA	NA	NA
A0A1D5QC79	CHID1	2.75492	0.0252512	Up	NA	NA	NA	NA	NA	NA
H9EU79	WDR92	2.75943	0.0181884	Up	NA	NA	NA	NA	NA	NA
A0A1D5RL31		2.76747	0.0188044	Up	NA	NA	NA	NA	NA	NA
G7N5U7		2.76769	0.009062	Up	NA	NA	NA	NA	NA	NA
F6ZCG8	SURF4	2.77003	0.0028077	Up	NA	NA	NA	NA	NA	NA
H9FZW0	SLC25A22	2.77977	4.9e-05	Up	NA	NA	NA	NA	NA	NA
F7HQC8	MRPL13	2.78461	0.0382918	Up	NA	NA	NA	NA	NA	NA
F7D3H3	MAOB	2.78601	0.00318631	Up	NA	NA	NA	NA	NA	NA
F7FGD1	GANAB	2.78696	0.002795	Up	NA	NA	NA	NA	NA	NA
A0A5F8A3U9	RNF31	2.79502	0.0371889	Up	NA	NA	NA	NA	NA	NA
A0A5F7ZBM1		2.79865	0.0401473	Up	NA	NA	NA	NA	NA	NA
A0A1D5QK29	SEC24B	2.80444	0.00440725	Up	NA	NA	NA	NA	NA	NA
F7DBC0	SFXN1	2.83448	0.00713342	Up	NA	NA	NA	NA	NA	NA
H9G114	NIPSNAP1	2.83786	0.0379338	Up	NA	NA	NA	NA	NA	NA
F7BIL7	ERCC2	2.84074	0.0158648	Up	NA	NA	NA	NA	NA	NA
F7GB02	TTC38	2.85194	0.0161284	Up	NA	NA	NA	NA	NA	NA
A0A1D5QRX2		2.87764	0.00218977	Up	NA	NA	NA	NA	NA	NA
A0A5F7ZAE7	RETSAT	2.87896	0.021554	Up	NA	NA	NA	NA	NA	NA
F7GQ38	FARS2	2.88398	0.0261071	Up	NA	NA	NA	NA	NA	NA
A0A5F8ACK5	CYB5R3	2.88561	0.0174196	Up	NA	NA	NA	NA	NA	NA
A0A5F7Z9V3	SLC25A6	2.89285	0.00253848	Up	NA	NA	NA	NA	NA	NA
A0A5F8A8S1		2.91066	0.00472163	Up	NA	NA	NA	NA	NA	NA
G7MKR4	TMEM111	2.93519	0.0133671	Up	NA	NA	NA	NA	NA	NA
A0A5F7ZWJ0	ILVBL	2.94873	0.0145552	Up	NA	NA	NA	NA	NA	NA
A0A1D5RGL5	PEX16	2.94963	0.0385624	Up	NA	NA	NA	NA	NA	NA
F7E5Z1	C18orf8	2.9515	0.00389803	Up	NA	NA	NA	NA	NA	NA
F7DGH1	TMEM43	2.96088	0.0451007	Up	NA	NA	NA	NA	NA	NA
F7HA37	GLYAT	2.96335	0.0437971	Up	NA	NA	NA	NA	NA	NA
A0A1D5QZ18		2.96795	0.0195853	Up	NA	NA	NA	NA	NA	NA
F7HNZ6	HSPA12B	2.97941	0.011261	Up	NA	NA	NA	NA	NA	NA
A0A1D5QTS6		2.9887	0.0011987	Up	NA	NA	NA	NA	NA	NA
F7GUB0	CYP7B1	3.01332	0.000260531	Up	NA	NA	NA	NA	NA	NA
F7EK65	ACSM5	3.01502	0.000494664	Up	NA	NA	NA	NA	NA	NA
F6SQD2	HSD11B1	3.01974	0.0398246	Up	NA	NA	NA	NA	NA	NA
F6Q4M5	SLC25A20	3.02152	0.00933091	Up	NA	NA	NA	NA	NA	NA
A0A5F8AN50	LPGAT1	3.03499	0.00782867	Up	NA	NA	NA	NA	NA	NA
H9YY46		3.04963	0.00536054	Up	NA	NA	NA	NA	NA	NA
F7D7J7	CYP1D1	3.06599	0.0414107	Up	NA	NA	NA	NA	NA	NA
F7AF44	SUB1	3.06985	0.0175141	Up	NA	NA	NA	NA	NA	NA
A0A5F8A1K3		3.07198	0.00841775	Up	NA	NA	NA	NA	NA	NA
F7A0I0	TIMM23	3.0825	0.00563408	Up	NA	NA	NA	NA	NA	NA
H9Z4K5	AHCYL1	3.09467	0.0385442	Up	NA	NA	NA	NA	NA	NA
A0A5F8APJ2	TMEM135	3.09543	0.0086805	Up	NA	NA	NA	NA	NA	NA
H9YWY9		3.10447	0.0200358	Up	NA	NA	NA	NA	NA	NA
A0A5F8A5K9	SCCPDH	3.10549	0.00165062	Up	NA	NA	NA	NA	NA	NA
A0A1D5R816	MTX2	3.1134	0.0462295	Up	NA	NA	NA	NA	NA	NA
A0A5F7ZII0		3.11811	0.0215159	Up	NA	NA	NA	NA	NA	NA
A0A1D5QXK5	DDX41	3.12295	0.0285007	Up	NA	NA	NA	NA	NA	NA
A0A5F8AFH3	ARPC4	3.16019	0.0439782	Up	NA	NA	NA	NA	NA	NA
F7F1E8	MTERFD1	3.16441	0.0380873	Up	NA	NA	NA	NA	NA	NA
F6V9Q5	SAA4	3.17916	0.0135123	Up	NA	NA	NA	NA	NA	NA
F7EWB1	DPP9	3.18865	0.0408951	Up	NA	NA	NA	NA	NA	NA
A0A5F7ZN95	EPHX1	3.21375	0.00361688	Up	NA	NA	NA	NA	NA	NA
F7BQR9	MAGT1	3.21792	0.018328	Up	NA	NA	NA	NA	NA	NA
F7HD06	CYP27A1	3.22433	0.015868	Up	NA	NA	NA	NA	NA	NA
F6VNN0	MANEA	3.24555	0.0203772	Up	NA	NA	NA	NA	NA	NA
H9EPJ5		3.29523	0.023607	Up	NA	NA	NA	NA	NA	NA
H9Z7V8	GLUD1	3.30723	0.0179683	Up	NA	NA	NA	NA	NA	NA
G7N4Q3	PIGT	3.30743	0.017854	Up	NA	NA	NA	NA	NA	NA
G7MKG3	EGK_12243	3.31244	0.0123835	Up	NA	NA	NA	NA	NA	NA
A0A1D5QP54	DRG2	3.31812	0.0260925	Up	NA	NA	NA	NA	NA	NA
F7GH95	RAP1A	3.32222	0.00898101	Up	NA	NA	NA	NA	NA	NA
H9Z1B3		3.32369	0.00292864	Up	NA	NA	NA	NA	NA	NA
F7A9N0	LOC718020	3.33555	0.0370242	Up	NA	NA	NA	NA	NA	NA
F7DIX8	HADH	3.35576	0.0176491	Up	NA	NA	NA	NA	NA	NA
A0A1D5QC69		3.37699	0.00197735	Up	NA	NA	NA	NA	NA	NA
H9G1T8	MTG1	3.39109	0.040384	Up	NA	NA	NA	NA	NA	NA
A0A5F7ZC85	TRRAP	3.41259	0.0344518	Up	NA	NA	NA	NA	NA	NA
F7HKW2	MOGS	3.41462	0.000243441	Up	NA	NA	NA	NA	NA	NA
A0A1D5QPG1		3.42603	0.0101263	Up	NA	NA	NA	NA	NA	NA
F7DPJ6	SLC27A5	3.45286	0.00321785	Up	NA	NA	NA	NA	NA	NA
A0A5F7ZRR3	SLC25A13	3.46771	0.000273859	Up	NA	NA	NA	NA	NA	NA
F6R1P6	STAT2	3.47504	0.00409754	Up	NA	NA	NA	NA	NA	NA
F7A0H2	MLYCD	3.48039	0.00434516	Up	NA	NA	NA	NA	NA	NA
A0A1D5RI13	ALG5	3.48376	0.0299791	Up	NA	NA	NA	NA	NA	NA
A0A1D5Q9W0		3.48875	0.000444177	Up	NA	NA	NA	NA	NA	NA
F7FUJ4	SFXN2	3.51352	0.000627874	Up	NA	NA	NA	NA	NA	NA
F7A4D9	CYP3A64	3.54229	0.0104945	Up	NA	NA	NA	NA	NA	NA
A0A1D5Q2F4		3.56806	0.000960311	Up	NA	NA	NA	NA	NA	NA
A0A5F8AC08	CNP	3.56974	0.0352929	Up	NA	NA	NA	NA	NA	NA
I0FQT9	TBL2	3.58339	0.0485822	Up	NA	NA	NA	NA	NA	NA
I2CT61	METTL7B	3.59606	0.000233532	Up	NA	NA	NA	NA	NA	NA
F7HRU0	G6PD	3.60016	0.016666	Up	NA	NA	NA	NA	NA	NA
F6WC35	LOC711183	3.6027	0.00305488	Up	NA	NA	NA	NA	NA	NA
A0A5F7ZZJ2	ATP6V1H	3.62021	0.00937235	Up	NA	NA	NA	NA	NA	NA
G7MX20		3.6239	0.0235816	Up	NA	NA	NA	NA	NA	NA
P98038	MT-CO2	3.63817	0.00702149	Up	NA	NA	NA	NA	NA	NA
H9FUQ9	MX1	3.64012	0.0338933	Up	NA	NA	NA	NA	NA	NA
F7HFR8	SLC27A2	3.65235	0.00144811	Up	NA	NA	NA	NA	NA	NA
A0A1D5QCW5	EGK_12362	3.67066	0.0155086	Up	NA	NA	NA	NA	NA	NA
F6TRE8	SDHC	3.68151	0.0050873	Up	NA	NA	NA	NA	NA	NA
F6ZKX3	PARP14	3.71918	0.0181978	Up	NA	NA	NA	NA	NA	NA
F6ZR07	YES1	3.73325	0.00959257	Up	NA	NA	NA	NA	NA	NA
F7D7C4	FMO4	3.7431	0.00119314	Up	NA	NA	NA	NA	NA	NA
A0A5F7Z8V5	CMPK2	3.80186	0.00185769	Up	NA	NA	NA	NA	NA	NA
F7EHQ6	TRAP1	3.8185	0.0072187	Up	NA	NA	NA	NA	NA	NA
I2CXP2		3.85287	0.0283127	Up	NA	NA	NA	NA	NA	NA
H9H3R3	ZADH2	3.89547	0.00441417	Up	NA	NA	NA	NA	NA	NA
F7HNR0	C2H3orf58	3.92535	0.00550696	Up	NA	NA	NA	NA	NA	NA
G7N920	WDFY1	3.97208	0.0350132	Up	NA	NA	NA	NA	NA	NA
H9EWC9	PARL	3.99741	0.0330981	Up	NA	NA	NA	NA	NA	NA
A0A1D5Q402		4.01001	0.0260652	Up	NA	NA	NA	NA	NA	NA
A0A5F7ZZW5	UFSP2	4.0111	0.0479645	Up	NA	NA	NA	NA	NA	NA
F7DRJ3	HMGCS2	4.04937	0.0203578	Up	NA	NA	NA	NA	NA	NA
F7H191	THNSL1	4.08137	0.00249148	Up	NA	NA	NA	NA	NA	NA
F7H2H1	TMEM33	4.19659	0.00286455	Up	NA	NA	NA	NA	NA	NA
A0A5F8AMY0		4.19676	0.0399222	Up	NA	NA	NA	NA	NA	NA
G7MSA6	CBR4	4.21896	0.000238374	Up	NA	NA	NA	NA	NA	NA
A0A1D5Q7I0		4.22645	0.0485591	Up	NA	NA	NA	NA	NA	NA
I0FJJ0	CRAT	4.22707	0.0126394	Up	NA	NA	NA	NA	NA	NA
H9FS68	NNT	4.2316	0.0173123	Up	NA	NA	NA	NA	NA	NA
A0A5F8ANK7		4.24782	0.021386	Up	NA	NA	NA	NA	NA	NA
A0A5F7ZGH0		4.31198	0.00941679	Up	NA	NA	NA	NA	NA	NA
H9Z2D5	SLC37A4	4.33082	0.00362842	Up	NA	NA	NA	NA	NA	NA
F7H483	ACADM	4.4449	0.000514376	Up	NA	NA	NA	NA	NA	NA
F7GD35	ALG6	4.46375	0.0484821	Up	NA	NA	NA	NA	NA	NA
F7GE52	TEP1	4.49403	0.00963283	Up	NA	NA	NA	NA	NA	NA
F7H493		4.54318	0.0139448	Up	NA	NA	NA	NA	NA	NA
G7MF91		4.57288	0.000828924	Up	NA	NA	NA	NA	NA	NA
F6ZLY2	PTPMT1	4.57779	0.0187417	Up	NA	NA	NA	NA	NA	NA
A0A5F7Z8U7	ARF6	4.65696	0.0410622	Up	NA	NA	NA	NA	NA	NA
A0A5F8A854	LOC700872	4.65831	0.00175046	Up	NA	NA	NA	NA	NA	NA
F6QAN9	PXMP2	4.72978	0.0492427	Up	NA	NA	NA	NA	NA	NA
A0A1D5R219	VIPR1	4.83518	0.00391652	Up	NA	NA	NA	NA	NA	NA
A0A5F8AFE4		4.88326	0.00124523	Up	NA	NA	NA	NA	NA	NA
F7H2B1	SLC25A11	4.90245	0.00580583	Up	NA	NA	NA	NA	NA	NA
F7DNT9	LOC714136	4.93284	0.042583	Up	NA	NA	NA	NA	NA	NA
G7NQI3	CDIPT	5.19646	0.00580277	Up	NA	NA	NA	NA	NA	NA
G7N4L7	EGK_02321	5.25796	0.0148583	Up	NA	NA	NA	NA	NA	NA
I2CWI5		5.29043	0.0131394	Up	NA	NA	NA	NA	NA	NA
F6SCU0	MOSC2	5.38634	0.000563948	Up	NA	NA	NA	NA	NA	NA
F7C1A0	TRIM21	5.38865	0.00457296	Up	NA	NA	NA	NA	NA	NA
A0A1D5RDK8		5.58288	0.000417762	Up	NA	NA	NA	NA	NA	NA
F7E1J2	QPCTL	5.68229	0.0448802	Up	NA	NA	NA	NA	NA	NA
A0A1D5Q9Q4		5.72928	0.0101497	Up	NA	NA	NA	NA	NA	NA
F6SV05	KMO	5.90331	0.00359342	Up	NA	NA	NA	NA	NA	NA
A0A1D5R2V4		6.03806	0.00695094	Up	NA	NA	NA	NA	NA	NA
F7DB82	HCFC1R1	6.09244	0.00654254	Up	NA	NA	NA	NA	NA	NA
G7MTC9	EGK_15905	6.10268	0.0240064	Up	NA	NA	NA	NA	NA	NA
A0A5F8AJL2	FTSJ2	6.42822	0.012224	Up	NA	NA	NA	NA	NA	NA
A0A1D5QJG6		6.43531	0.00245387	Up	NA	NA	NA	NA	NA	NA
A0A5F8AAV4	LETMD1	6.6205	0.008322	Up	NA	NA	NA	NA	NA	NA
F7E6I7	LASS2	7.00081	0.020603	Up	NA	NA	NA	NA	NA	NA
F6Q6N6	PDP1	7.08988	0.0316146	Up	NA	NA	NA	NA	NA	NA
H9EQE9	ZAK	7.39096	0.00599998	Up	NA	NA	NA	NA	NA	NA
A0A5F7ZYF3	SLC27A1	7.44357	0.00104823	Up	NA	NA	NA	NA	NA	NA
A0A1D5Q6L9		7.59633	0.0122003	Up	NA	NA	NA	NA	NA	NA
G7N417	ARFRP1	7.83039	0.0111084	Up	NA	NA	NA	NA	NA	NA
F6Y4D8	CNIH4	7.994	0.000457719	Up	NA	NA	NA	NA	NA	NA
G7MXM5	SLC25A21	8.19723	0.00100108	Up	NA	NA	NA	NA	NA	NA
A0A1D5RAV7	ABCD3	8.25718	0.0197573	Up	NA	NA	NA	NA	NA	NA
F6RTN0	MTCH1	8.3748	0.00655193	Up	NA	NA	NA	NA	NA	NA
F7BJB7	RPUSD3	8.57594	0.0263079	Up	NA	NA	NA	NA	NA	NA
A0A1D5QQL5		8.70693	0.00665466	Up	NA	NA	NA	NA	NA	NA
F7GYF8	LOC723754	9.34314	0.0485144	Up	NA	NA	NA	NA	NA	NA
A0A1D5QZL3		9.4743	0.000340455	Up	NA	NA	NA	NA	NA	NA
A0A5F8A5F7	CPT1A	9.54083	0.0427224	Up	NA	NA	NA	NA	NA	NA
A0A5F7ZJD8		9.56264	0.00605055	Up	NA	NA	NA	NA	NA	NA
G7MVW6		9.57757	0.0264303	Up	NA	NA	NA	NA	NA	NA
F7HF22	AGPAT1	10.1174	0.000753393	Up	NA	NA	NA	NA	NA	NA
F6W2L0	PRIC285	10.4479	0.0499582	Up	NA	NA	NA	NA	NA	NA
G7MJG2	SLC33A1	11.4368	0.0208589	Up	NA	NA	NA	NA	NA	NA
A0A5F7ZWU7	FARP2	11.972	0.00181316	Up	NA	NA	NA	NA	NA	NA
F7CTE8	ABHD16A	13.1834	0.0135806	Up	NA	NA	NA	NA	NA	NA
F6WKM1	OAS2	13.4517	0.0268005	Up	NA	NA	NA	NA	NA	NA
F6ZK89	DCAKD	15.8319	0.0377784	Up	NA	NA	NA	NA	NA	NA
G7N797		26.0551	0.036681	Up	NA	NA	NA	NA	NA	NA
F7H8D1	LOC709646	60.3379	0.0144561	Up	NA	NA	NA	NA	NA	NA
F7G8D9	CNRIP1	74.6392	0.00085168	Up	NA	NA	NA	NA	NA	NA
F7HMY1	OSTC	97.5995	0.0174962	Up	NA	NA	NA	NA	NA	NA
F6RI57		1415.39	0.0100899	Up	NA	NA	NA	NA	NA	NA
NA	NA	NA	NA	NA	Q9P2J2	IGSF9	2.8229	0.0009	0.006	Up
NA	NA	NA	NA	NA	P14555	PLA2G2A	2.4049	0.0009	0.0063	Up
NA	NA	NA	NA	NA	P48668	KRT6C	2.1099	0.0036	0.0178	Up
NA	NA	NA	NA	NA	P35354	PTGS2	2.094	0.0002	0.002	Up
NA	NA	NA	NA	NA	P0DJI8	SAA1	2.0636	0	0	Up
NA	NA	NA	NA	NA	Q96A29	SLC35C1	1.9692	0	0	Up
NA	NA	NA	NA	NA	P05121	SERPINE1	1.9666	0	0	Up
NA	NA	NA	NA	NA	P36222	CHI3L1	1.9537	0	0.0004	Up
NA	NA	NA	NA	NA	P20132	SDS	1.9319	0	0	Up
NA	NA	NA	NA	NA	P0DJI9	SAA2	1.9074	0	0	Up
NA	NA	NA	NA	NA	P25815	S100P	1.8439	0	0.0001	Up
NA	NA	NA	NA	NA	P00995	SPINK1	1.8258	0.0104	0.0399	Up
NA	NA	NA	NA	NA	P04179	SOD2	1.8164	0	0	Up
NA	NA	NA	NA	NA	P43490	NAMPT	1.7321	0	0	Up
NA	NA	NA	NA	NA	P20813	CYP2B6	1.6369	0.0001	0.0011	Up
NA	NA	NA	NA	NA	P01011	SERPINA3	1.6148	0	0	Up
NA	NA	NA	NA	NA	O43286	B4GALT5	1.6112	0.0001	0.0007	Up
NA	NA	NA	NA	NA	P40261	NNMT	1.5794	0	0.0002	Up
NA	NA	NA	NA	NA	P02741	CRP	1.5532	0	0	Up
NA	NA	NA	NA	NA	P20749	BCL3	1.5488	0.0002	0.0016	Up
NA	NA	NA	NA	NA	Q99674	CGREF1	1.547	0.0014	0.0088	Up
NA	NA	NA	NA	NA	P52789	HK2	1.5019	0	0	Up
NA	NA	NA	NA	NA	Q9UBS3	DNAJB9	1.4804	0.0006	0.0044	Up
NA	NA	NA	NA	NA	P31151	S100A7	1.4726	0.0001	0.0013	Up
NA	NA	NA	NA	NA	P18283	GPX2	1.4248	0	0.0001	Up
NA	NA	NA	NA	NA	Q4ADV7	RIC1	1.4247	0.0003	0.0028	Up
NA	NA	NA	NA	NA	Q9NR30	DDX21	1.4115	0	0	Up
NA	NA	NA	NA	NA	Q9UGM3	DMBT1	1.4087	0.0002	0.0016	Up
NA	NA	NA	NA	NA	P31431	SDC4	1.3996	0.0002	0.0019	Up
NA	NA	NA	NA	NA	A0A0J9YXX1	IGHV5-10-1	1.3962	0.0057	0.0253	Up
NA	NA	NA	NA	NA	O95497	VNN1	1.3851	0	0	Up
NA	NA	NA	NA	NA	P98179	RBM3	1.3688	0.0005	0.0041	Up
NA	NA	NA	NA	NA	P02763	ORM1	1.3581	0.0002	0.0016	Up
NA	NA	NA	NA	NA	Q15043	SLC39A14	1.3296	0	0	Up
NA	NA	NA	NA	NA	Q99541	PLIN2	1.3157	0	0	Up
NA	NA	NA	NA	NA	P04264	KRT1	1.3074	0.0015	0.0092	Up
NA	NA	NA	NA	NA	P21926	CD9	1.2853	0	0.0001	Up
NA	NA	NA	NA	NA	P15260	IFNGR1	1.2833	0	0	Up
NA	NA	NA	NA	NA	P20930	FLG	1.2626	0.004	0.0194	Up
NA	NA	NA	NA	NA	Q9ULJ3	ZBTB21	1.2571	0	0	Up
NA	NA	NA	NA	NA	Q6K0P9	PYHIN1	1.2489	0.0136	0.0492	Up
NA	NA	NA	NA	NA	P07996	THBS1	1.2478	0	0	Up
NA	NA	NA	NA	NA	P13196	ALAS1	1.2395	0	0	Up
NA	NA	NA	NA	NA	Q86YZ3	HRNR	1.2361	0.005	0.0231	Up
NA	NA	NA	NA	NA	P11169	SLC2A3	1.2337	0.0001	0.0007	Up
NA	NA	NA	NA	NA	Q9NNX1	TUFT1	1.2239	0	0.0001	Up
NA	NA	NA	NA	NA	P35527	KRT9	1.2143	0.0054	0.0243	Up
NA	NA	NA	NA	NA	Q10471	GALNT2	1.2114	0	0	Up
NA	NA	NA	NA	NA	P12035	KRT3	1.2084	0.0031	0.016	Up
NA	NA	NA	NA	NA	P02775	PPBP	1.2074	0.0001	0.001	Up
NA	NA	NA	NA	NA	P17275	JUNB	1.2056	0.0009	0.006	Up
NA	NA	NA	NA	NA	P35908	KRT2	1.201	0.0005	0.0038	Up
NA	NA	NA	NA	NA	Q8N6Q3	CD177	1.1928	0	0.0005	Up
NA	NA	NA	NA	NA	P08779	KRT16	1.1835	0.0023	0.0127	Up
NA	NA	NA	NA	NA	P28289	TMOD1	1.1756	0	0	Up
NA	NA	NA	NA	NA	O43567	RNF13	1.1687	0.0001	0.0015	Up
NA	NA	NA	NA	NA	Q12999	TSPAN31	1.1674	0.0005	0.004	Up
NA	NA	NA	NA	NA	Q15061	WDR43	1.1621	0	0	Up
NA	NA	NA	NA	NA	Q6P5R6	RPL22L1	1.154	0	0.0004	Up
NA	NA	NA	NA	NA	P13645	KRT10	1.1448	0.0006	0.0046	Up
NA	NA	NA	NA	NA	P19075	TSPAN8	1.1256	0.0002	0.0015	Up
NA	NA	NA	NA	NA	P55058	PLTP	1.1213	0	0.0002	Up
NA	NA	NA	NA	NA	Q16875	PFKFB3	1.1151	0	0.0001	Up
NA	NA	NA	NA	NA	P11388	TOP2A	1.11	0.0071	0.0301	Up
NA	NA	NA	NA	NA	P15291	B4GALT1	1.1025	0	0	Up
NA	NA	NA	NA	NA	O94929	ABLIM3	1.1009	0	0	Up
NA	NA	NA	NA	NA	Q8N543	OGFOD1	1.0909	0.0001	0.0012	Up
NA	NA	NA	NA	NA	P13647	KRT5	1.0706	0.0032	0.0162	Up
NA	NA	NA	NA	NA	Q68CJ9	CREB3L3	1.068	0.0031	0.0158	Up
NA	NA	NA	NA	NA	Q8NBJ4	GOLM1	1.0634	0.006	0.0265	Up
NA	NA	NA	NA	NA	O95478	NSA2	1.0619	0	0	Up
NA	NA	NA	NA	NA	Q9Y6N5	SQOR	1.0592	0	0	Up
NA	NA	NA	NA	NA	O14732	IMPA2	1.0591	0	0	Up
NA	NA	NA	NA	NA	Q9HD89	RETN	1.0546	0.0002	0.0017	Up
NA	NA	NA	NA	NA	Q9Y5X0	SNX10	1.052	0.0001	0.0014	Up
NA	NA	NA	NA	NA	P12268	IMPDH2	1.0507	0	0	Up
NA	NA	NA	NA	NA	Q96LC7	SIGLEC10	1.0504	0	0	Up
NA	NA	NA	NA	NA	Q14978	NOLC1	1.0492	0	0	Up
NA	NA	NA	NA	NA	Q9BYN0	SRXN1	1.0415	0	0	Up
NA	NA	NA	NA	NA	Q96SZ6	CDK5RAP1	1.0375	0	0	Up
NA	NA	NA	NA	NA	Q13451	FKBP5	1.0366	0	0	Up
NA	NA	NA	NA	NA	Q9Y3C1	NOP16	1.0228	0	0	Up
NA	NA	NA	NA	NA	Q7Z7L1	SLFN11	1.0194	0.0002	0.0021	Up
NA	NA	NA	NA	NA	P62633	CNBP	1.019	0	0	Up
NA	NA	NA	NA	NA	O60238	BNIP3L	1.0156	0.0001	0.0011	Up
NA	NA	NA	NA	NA	P81605	DCD	1.0056	0.0118	0.0442	Up
NA	NA	NA	NA	NA	Q9BQC3	DPH2	1.0039	0	0	Up
NA	NA	NA	NA	NA	P58557	YBEY	1.0019	0	0	Up
NA	NA	NA	NA	NA	Q969X1	TMBIM1	0.9983	0	0	Up
NA	NA	NA	NA	NA	Q9H3R2	MUC13	0.9959	0.008	0.033	Up
NA	NA	NA	NA	NA	Q96GA3	LTV1	0.9938	0.0015	0.0092	Up
NA	NA	NA	NA	NA	Q86YT5	SLC13A5	0.9937	0	0	Up
NA	NA	NA	NA	NA	Q96BK5	PINX1	0.9929	0.0001	0.0012	Up
NA	NA	NA	NA	NA	P61289	PSME3	0.9929	0	0	Up
NA	NA	NA	NA	NA	Q86VU5	COMTD1	0.9903	0	0.0001	Up
NA	NA	NA	NA	NA	Q9UI95	MAD2L2	0.9876	0.0004	0.0035	Up
NA	NA	NA	NA	NA	Q9UPP1	PHF8	0.9764	0.0001	0.0012	Up
NA	NA	NA	NA	NA	Q16576	RBBP7	0.9721	0.0004	0.0033	Up
NA	NA	NA	NA	NA	Q9Y5J7	TIMM9	0.9645	0.0008	0.0058	Up
NA	NA	NA	NA	NA	P00738	HP	0.9641	0.005	0.0229	Up
NA	NA	NA	NA	NA	Q9UKD2	MRTO4	0.9611	0	0	Up
NA	NA	NA	NA	NA	Q08AE8	SPIRE1	0.9588	0	0.0002	Up
NA	NA	NA	NA	NA	Q6NXT4	SLC30A6	0.9586	0.0044	0.021	Up
NA	NA	NA	NA	NA	O15438	ABCC3	0.9578	0	0	Up
NA	NA	NA	NA	NA	Q5T5Y3	CAMSAP1	0.9548	0	0.0005	Up
NA	NA	NA	NA	NA	P14778	IL1R1	0.9545	0	0.0001	Up
NA	NA	NA	NA	NA	P0DMN0	SULT1A4	0.954	0.0013	0.0081	Up
NA	NA	NA	NA	NA	Q9UJA5	TRMT6	0.9518	0	0	Up
NA	NA	NA	NA	NA	Q13501	SQSTM1	0.9495	0	0.0001	Up
NA	NA	NA	NA	NA	P05109	S100A8	0.9488	0.0002	0.002	Up
NA	NA	NA	NA	NA	O60675	MAFK	0.9454	0.0001	0.0012	Up
NA	NA	NA	NA	NA	P80303	NUCB2	0.9442	0.0004	0.0031	Up
NA	NA	NA	NA	NA	A6NGB9	WIPF3	0.9362	0.011	0.042	Up
NA	NA	NA	NA	NA	Q9H4A6	GOLPH3	0.934	0	0	Up
NA	NA	NA	NA	NA	P17844	DDX5	0.9325	0	0	Up
NA	NA	NA	NA	NA	Q9BVP2	GNL3	0.9312	0	0	Up
NA	NA	NA	NA	NA	P28907	CD38	0.9303	0.0001	0.0013	Up
NA	NA	NA	NA	NA	Q96DE5	ANAPC16	0.9301	0.0112	0.0425	Up
NA	NA	NA	NA	NA	Q9UHX3	ADGRE2	0.9296	0.0001	0.001	Up
NA	NA	NA	NA	NA	Q13535	ATR	0.9228	0	0.0003	Up
NA	NA	NA	NA	NA	P07919	UQCRH	0.9201	0.0082	0.0335	Up
NA	NA	NA	NA	NA	Q8N6G5	CSGALNACT2	0.9179	0.0078	0.0323	Up
NA	NA	NA	NA	NA	O00469	PLOD2	0.9164	0.0021	0.0117	Up
NA	NA	NA	NA	NA	A0A075B6R2	IGHV4-4	0.9157	0.0108	0.0413	Up
NA	NA	NA	NA	NA	P16989	YBX3	0.9132	0.0002	0.002	Up
NA	NA	NA	NA	NA	Q8IVF2	AHNAK2	0.9118	0	0.0003	Up
NA	NA	NA	NA	NA	O43272	PRODH	0.9097	0	0	Up
NA	NA	NA	NA	NA	Q9NRL2	BAZ1A	0.9079	0.0001	0.0013	Up
NA	NA	NA	NA	NA	P52569	SLC7A2	0.9034	0	0.0005	Up
NA	NA	NA	NA	NA	Q07021	C1QBP	0.893	0.0004	0.0032	Up
NA	NA	NA	NA	NA	P55103	INHBC	0.8878	0.0015	0.0091	Up
NA	NA	NA	NA	NA	Q9BRL6	SRSF8	0.8872	0.004	0.0194	Up
NA	NA	NA	NA	NA	Q13164	MAPK7	0.8845	0.0001	0.0007	Up
NA	NA	NA	NA	NA	Q9P032	NDUFAF4	0.8803	0	0	Up
NA	NA	NA	NA	NA	P06312	IGKV4-1	0.8793	0.0097	0.038	Up
NA	NA	NA	NA	NA	Q9Y5A9	YTHDF2	0.879	0	0	Up
NA	NA	NA	NA	NA	Q5SGD2	PPM1L	0.8752	0.0038	0.0186	Up
NA	NA	NA	NA	NA	P06331	IGHV4-34	0.8737	0	0.0003	Up
NA	NA	NA	NA	NA	Q13243	SRSF5	0.8717	0	0.0001	Up
NA	NA	NA	NA	NA	O75607	NPM3	0.8699	0.0002	0.0019	Up
NA	NA	NA	NA	NA	Q9NW81	DMAC2	0.8652	0	0.0002	Up
NA	NA	NA	NA	NA	P14780	MMP9	0.8651	0.0035	0.0177	Up
NA	NA	NA	NA	NA	P05186	ALPL	0.86	0	0	Up
NA	NA	NA	NA	NA	A0A0C4DH36	IGHV3-38	0.8578	0.0008	0.0059	Up
NA	NA	NA	NA	NA	P01033	TIMP1	0.853	0.0065	0.0281	Up
NA	NA	NA	NA	NA	Q6NTF9	RHBDD2	0.8502	0.0004	0.0034	Up
NA	NA	NA	NA	NA	P32456	GBP2	0.85	0.0002	0.0022	Up
NA	NA	NA	NA	NA	Q15154	PCM1	0.8497	0	0.0001	Up
NA	NA	NA	NA	NA	Q8NHP8	PLBD2	0.8489	0.0002	0.0016	Up
NA	NA	NA	NA	NA	Q86TS9	MRPL52	0.8466	0	0.0002	Up
NA	NA	NA	NA	NA	Q96KC2	ARL5B	0.845	0.0005	0.0036	Up
NA	NA	NA	NA	NA	P49662	CASP4	0.8448	0.0002	0.0022	Up
NA	NA	NA	NA	NA	Q9ULX3	NOB1	0.8445	0	0	Up
NA	NA	NA	NA	NA	P01742	IGHV1-69	0.8387	0.0001	0.0014	Up
NA	NA	NA	NA	NA	P02538	KRT6A	0.8372	0.0023	0.0127	Up
NA	NA	NA	NA	NA	Q70EL4	USP43	0.8371	0	0	Up
NA	NA	NA	NA	NA	Q9NQ55	PPAN	0.8354	0	0	Up
NA	NA	NA	NA	NA	Q9P0P8	MTRES1	0.8344	0.0005	0.0038	Up
NA	NA	NA	NA	NA	Q96J66	ABCC11	0.8326	0.0051	0.0233	Up
NA	NA	NA	NA	NA	P09601	HMOX1	0.8292	0.0039	0.019	Up
NA	NA	NA	NA	NA	P13747	HLA-E	0.8287	0.0002	0.0015	Up
NA	NA	NA	NA	NA	A0A087WSY6	IGKV3D-15	0.8281	0.0002	0.0022	Up
NA	NA	NA	NA	NA	P56381	ATP5F1E	0.828	0	0.0001	Up
NA	NA	NA	NA	NA	Q9Y6M5	SLC30A1	0.8252	0.0004	0.003	Up
NA	NA	NA	NA	NA	Q92982	NINJ1	0.8249	0.0018	0.0106	Up
NA	NA	NA	NA	NA	P01857	IGHG1	0.8235	0.0001	0.001	Up
NA	NA	NA	NA	NA	Q15050	RRS1	0.8228	0	0	Up
NA	NA	NA	NA	NA	Q8IV48	ERI1	0.8211	0	0	Up
NA	NA	NA	NA	NA	Q9Y277	VDAC3	0.8199	0	0.0001	Up
NA	NA	NA	NA	NA	P47224	RABIF	0.8197	0	0.0001	Up
NA	NA	NA	NA	NA	P15151	PVR	0.8192	0.0003	0.0025	Up
NA	NA	NA	NA	NA	P30049	ATP5F1D	0.8163	0.0061	0.0268	Up
NA	NA	NA	NA	NA	P09001	MRPL3	0.813	0	0	Up
NA	NA	NA	NA	NA	Q6UWV6	ENPP7	0.8096	0.009	0.0361	Up
NA	NA	NA	NA	NA	Q9H361	PABPC3	0.8075	0	0.0001	Up
NA	NA	NA	NA	NA	Q9NVP1	DDX18	0.8074	0	0	Up
NA	NA	NA	NA	NA	Q96GM8	TOE1	0.8073	0.0001	0.0008	Up
NA	NA	NA	NA	NA	Q99805	TM9SF2	0.8057	0	0	Up
NA	NA	NA	NA	NA	P25398	RPS12	0.802	0	0.0004	Up
NA	NA	NA	NA	NA	Q96AZ6	ISG20	0.8017	0.0087	0.035	Up
NA	NA	NA	NA	NA	P15408	FOSL2	0.8013	0.0029	0.015	Up
NA	NA	NA	NA	NA	Q969X6	UTP4	0.8003	0	0	Up
NA	NA	NA	NA	NA	A0A0C4DH29	IGHV1-3	0.7977	0.0024	0.0132	Up
NA	NA	NA	NA	NA	Q96D53	COQ8B	0.797	0	0	Up
NA	NA	NA	NA	NA	A0A0C4DH26	IGKV6D-41	0.7956	0.001	0.0065	Up
NA	NA	NA	NA	NA	P17213	BPI	0.7949	0.0003	0.0027	Up
NA	NA	NA	NA	NA	Q96DU7	ITPKC	0.7936	0.0134	0.0486	Up
NA	NA	NA	NA	NA	P15924	DSP	0.7911	0	0	Up
NA	NA	NA	NA	NA	Q99959	PKP2	0.7859	0	0.0001	Up
NA	NA	NA	NA	NA	Q8TCT9	HM13	0.785	0	0	Up
NA	NA	NA	NA	NA	Q8TAA5	GRPEL2	0.7831	0	0.0004	Up
NA	NA	NA	NA	NA	Q6DD88	ATL3	0.7802	0	0	Up
NA	NA	NA	NA	NA	Q8IY47	KBTBD2	0.7795	0.0064	0.0278	Up
NA	NA	NA	NA	NA	Q9HC07	TMEM165	0.7794	0.003	0.0156	Up
NA	NA	NA	NA	NA	Q2M3G4	SHROOM1	0.7793	0.0003	0.0028	Up
NA	NA	NA	NA	NA	Q9UI14	RABAC1	0.7772	0	0	Up
NA	NA	NA	NA	NA	P01834	IGKC	0.7761	0.0011	0.0069	Up
NA	NA	NA	NA	NA	Q9UQ53	MGAT4B	0.7736	0.0051	0.0233	Up
NA	NA	NA	NA	NA	Q9BRK5	SDF4	0.7731	0.0009	0.0061	Up
NA	NA	NA	NA	NA	P80511	S100A12	0.7714	0.0075	0.0315	Up
NA	NA	NA	NA	NA	Q96AQ8	MCUR1	0.7699	0	0	Up
NA	NA	NA	NA	NA	P20933	AGA	0.7694	0.0022	0.0123	Up
NA	NA	NA	NA	NA	Q96L58	B3GALT6	0.7669	0.0027	0.0142	Up
NA	NA	NA	NA	NA	O15389	SIGLEC5	0.7665	0.0003	0.0029	Up
NA	NA	NA	NA	NA	Q9NZM5	NOP53	0.7659	0	0.0003	Up
NA	NA	NA	NA	NA	Q96A25	TMEM106A	0.7647	0.0093	0.0368	Up
NA	NA	NA	NA	NA	Q9NQL2	RRAGD	0.7641	0.0078	0.0322	Up
NA	NA	NA	NA	NA	Q9Y221	NIP7	0.7641	0	0	Up
NA	NA	NA	NA	NA	Q9H6R0	DHX33	0.7629	0.001	0.0065	Up
NA	NA	NA	NA	NA	A8MSI8	LYRM9	0.7623	0.0001	0.001	Up
NA	NA	NA	NA	NA	Q9HAV7	GRPEL1	0.7617	0.0002	0.0015	Up
NA	NA	NA	NA	NA	O95359	TACC2	0.7612	0	0	Up
NA	NA	NA	NA	NA	Q9NRX1	PNO1	0.7587	0	0.0002	Up
NA	NA	NA	NA	NA	Q9H501	ESF1	0.7583	0.0001	0.001	Up
NA	NA	NA	NA	NA	O43766	LIAS	0.757	0	0	Up
NA	NA	NA	NA	NA	P51159	RAB27A	0.7565	0	0.0005	Up
NA	NA	NA	NA	NA	Q9UII2	ATP5IF1	0.7561	0.0001	0.0011	Up
NA	NA	NA	NA	NA	Q01628	IFITM3	0.7548	0.0005	0.0039	Up
NA	NA	NA	NA	NA	Q8IZE3	SCYL3	0.7542	0.0001	0.0008	Up
NA	NA	NA	NA	NA	Q6PI47	KCTD18	0.7533	0.0039	0.0193	Up
NA	NA	NA	NA	NA	O60930	RNASEH1	0.7496	0	0	Up
NA	NA	NA	NA	NA	Q8NBI5	SLC43A3	0.7475	0	0	Up
NA	NA	NA	NA	NA	P0DOX7		0.7439	0	0.0004	Up
NA	NA	NA	NA	NA	O43402	EMC8	0.7435	0	0	Up
NA	NA	NA	NA	NA	Q9UGY1	NOL12	0.7433	0.0003	0.0024	Up
NA	NA	NA	NA	NA	Q9UGH3	SLC23A2	0.7411	0.0002	0.0021	Up
NA	NA	NA	NA	NA	Q9C019	TRIM15	0.7406	0	0.0002	Up
NA	NA	NA	NA	NA	P01701	IGLV1-51	0.7395	0.001	0.0065	Up
NA	NA	NA	NA	NA	O15121	DEGS1	0.7385	0.0003	0.0023	Up
NA	NA	NA	NA	NA	Q96CU9	FOXRED1	0.7366	0	0	Up
NA	NA	NA	NA	NA	Q9NZJ6	COQ3	0.7362	0	0.0002	Up
NA	NA	NA	NA	NA	P05386	RPLP1	0.735	0.0119	0.0444	Up
NA	NA	NA	NA	NA	Q96EH3	MALSU1	0.7343	0	0	Up
NA	NA	NA	NA	NA	Q6UX06	OLFM4	0.7339	0.0005	0.0038	Up
NA	NA	NA	NA	NA	P04003	C4BPA	0.7314	0	0.0002	Up
NA	NA	NA	NA	NA	Q9BUB7	TMEM70	0.7305	0	0	Up
NA	NA	NA	NA	NA	P24311	COX7B	0.73	0.0137	0.0497	Up
NA	NA	NA	NA	NA	O14929	HAT1	0.7263	0	0.0006	Up
NA	NA	NA	NA	NA	Q9BUZ4	TRAF4	0.7239	0.012	0.0448	Up
NA	NA	NA	NA	NA	Q96DC8	ECHDC3	0.7235	0.0012	0.0076	Up
NA	NA	NA	NA	NA	Q06190	PPP2R3A	0.7222	0.0017	0.0103	Up
NA	NA	NA	NA	NA	Q86VB7	CD163	0.7217	0	0.0005	Up
NA	NA	NA	NA	NA	Q96PZ0	PUS7	0.7212	0	0	Up
NA	NA	NA	NA	NA	Q9NUM4	TMEM106B	0.7204	0.0001	0.0008	Up
NA	NA	NA	NA	NA	Q5TC82	RC3H1	0.7204	0.0002	0.0015	Up
NA	NA	NA	NA	NA	Q8N490	PNKD	0.7193	0	0	Up
NA	NA	NA	NA	NA	P06400	RB1	0.7182	0.0108	0.0411	Up
NA	NA	NA	NA	NA	Q9BZX2	UCK2	0.7168	0	0.0005	Up
NA	NA	NA	NA	NA	Q9UGM6	WARS2	0.7167	0	0	Up
NA	NA	NA	NA	NA	P30519	HMOX2	0.7161	0	0	Up
NA	NA	NA	NA	NA	P18085	ARF4	0.7153	0	0	Up
NA	NA	NA	NA	NA	Q9Y3A4	RRP7A	0.7139	0	0.0002	Up
NA	NA	NA	NA	NA	Q13823	GNL2	0.7138	0	0.0001	Up
NA	NA	NA	NA	NA	Q6GTX8	LAIR1	0.7125	0.0089	0.0356	Up
NA	NA	NA	NA	NA	P10809	HSPD1	0.7115	0	0	Up
NA	NA	NA	NA	NA	O75503	CLN5	0.7114	0.0004	0.0034	Up
NA	NA	NA	NA	NA	P21980	TGM2	0.7107	0	0	Up
NA	NA	NA	NA	NA	O14880	MGST3	0.7093	0.0012	0.0077	Up
NA	NA	NA	NA	NA	P99999	CYCS	0.7088	0	0	Up
NA	NA	NA	NA	NA	Q9NYY8	FASTKD2	0.7076	0	0	Up
NA	NA	NA	NA	NA	Q8WXH0	SYNE2	0.7051	0	0	Up
NA	NA	NA	NA	NA	O15551	CLDN3	0.7038	0.0044	0.0209	Up
NA	NA	NA	NA	NA	Q99549	MPHOSPH8	0.7022	0.007	0.0297	Up
NA	NA	NA	NA	NA	O00571	DDX3X	0.702	0	0	Up
NA	NA	NA	NA	NA	Q9NX58	LYAR	0.6991	0.0001	0.0009	Up
NA	NA	NA	NA	NA	P05090	APOD	0.6984	0.0001	0.0007	Up
NA	NA	NA	NA	NA	Q9BZE4	GTPBP4	0.6983	0	0	Up
NA	NA	NA	NA	NA	P61916	NPC2	0.6979	0.0056	0.0251	Up
NA	NA	NA	NA	NA	Q8WTV0	SCARB1	0.6976	0	0.0001	Up
NA	NA	NA	NA	NA	P58004	SESN2	0.6957	0.0009	0.006	Up
NA	NA	NA	NA	NA	O43716	GATC	0.6945	0.0009	0.0061	Up
NA	NA	NA	NA	NA	Q16651	PRSS8	0.6938	0.001	0.0066	Up
NA	NA	NA	NA	NA	Q969T9	WBP2	0.6936	0	0	Up
NA	NA	NA	NA	NA	P13987	CD59	0.6921	0.0003	0.0026	Up
NA	NA	NA	NA	NA	Q9Y6N1	COX11	0.6904	0.0025	0.0135	Up
NA	NA	NA	NA	NA	Q9H2U2	PPA2	0.6894	0	0	Up
NA	NA	NA	NA	NA	Q5T3I0	GPATCH4	0.6873	0.0022	0.0124	Up
NA	NA	NA	NA	NA	P09497	CLTB	0.687	0.0001	0.0009	Up
NA	NA	NA	NA	NA	P63173	RPL38	0.6857	0	0	Up
NA	NA	NA	NA	NA	P06213	INSR	0.6857	0	0.0001	Up
NA	NA	NA	NA	NA	Q9NWT1	PAK1IP1	0.6854	0.0002	0.0021	Up
NA	NA	NA	NA	NA	P61604	HSPE1	0.6849	0.0043	0.0207	Up
NA	NA	NA	NA	NA	Q8N1Q1	CA13	0.6841	0	0	Up
NA	NA	NA	NA	NA	Q9NY59	SMPD3	0.6839	0	0.0004	Up
NA	NA	NA	NA	NA	Q8IZ52	CHPF	0.6836	0.0054	0.0243	Up
NA	NA	NA	NA	NA	A2NJV5	IGKV2-29	0.6829	0.0081	0.0332	Up
NA	NA	NA	NA	NA	P56182	RRP1	0.6814	0.0001	0.001	Up
NA	NA	NA	NA	NA	P55735	SEC13	0.681	0.0001	0.0007	Up
NA	NA	NA	NA	NA	Q6P0Q8	MAST2	0.6799	0.0053	0.0239	Up
NA	NA	NA	NA	NA	Q9Y624	F11R	0.6795	0	0	Up
NA	NA	NA	NA	NA	Q9NX62	IMPAD1	0.6791	0.0008	0.0055	Up
NA	NA	NA	NA	NA	P38646	HSPA9	0.6782	0	0	Up
NA	NA	NA	NA	NA	Q05932	FPGS	0.6758	0	0	Up
NA	NA	NA	NA	NA	P62487	POLR2G	0.6747	0.0025	0.0137	Up
NA	NA	NA	NA	NA	Q96KC8	DNAJC1	0.6747	0	0.0003	Up
NA	NA	NA	NA	NA	P21796	VDAC1	0.6738	0	0.0001	Up
NA	NA	NA	NA	NA	Q86WJ1	CHD1L	0.6735	0.0053	0.0239	Up
NA	NA	NA	NA	NA	Q9Y2R4	DDX52	0.6735	0	0	Up
NA	NA	NA	NA	NA	O76094	SRP72	0.6731	0	0	Up
NA	NA	NA	NA	NA	Q8TCY9	URGCP	0.6719	0	0.0001	Up
NA	NA	NA	NA	NA	Q9BSC4	NOL10	0.6692	0	0.0005	Up
NA	NA	NA	NA	NA	Q9NV06	DCAF13	0.669	0.0001	0.0011	Up
NA	NA	NA	NA	NA	Q9Y5Z9	UBIAD1	0.6681	0	0	Up
NA	NA	NA	NA	NA	Q9H9Y6	POLR1B	0.6663	0	0	Up
NA	NA	NA	NA	NA	O43148	RNMT	0.6661	0	0	Up
NA	NA	NA	NA	NA	Q8WW22	DNAJA4	0.666	0.0023	0.0125	Up
NA	NA	NA	NA	NA	Q8TB61	SLC35B2	0.6649	0.0065	0.0281	Up
NA	NA	NA	NA	NA	Q9H3F6	KCTD10	0.6637	0.0031	0.0161	Up
NA	NA	NA	NA	NA	Q9NZB8	MOCS1	0.6633	0	0	Up
NA	NA	NA	NA	NA	Q96GC5	MRPL48	0.6629	0.0014	0.0088	Up
NA	NA	NA	NA	NA	Q9BY76	ANGPTL4	0.6626	0.0016	0.0095	Up
NA	NA	NA	NA	NA	Q9NRY2	INIP	0.662	0.0013	0.008	Up
NA	NA	NA	NA	NA	P14384	CPM	0.6616	0	0	Up
NA	NA	NA	NA	NA	Q9H939	PSTPIP2	0.6613	0	0	Up
NA	NA	NA	NA	NA	P19338	NCL	0.6601	0	0	Up
NA	NA	NA	NA	NA	P47974	ZFP36L2	0.6585	0.0002	0.0015	Up
NA	NA	NA	NA	NA	P06493	CDK1	0.6584	0.0006	0.0045	Up
NA	NA	NA	NA	NA	P46063	RECQL	0.6583	0	0	Up
NA	NA	NA	NA	NA	Q9Y385	UBE2J1	0.6582	0	0	Up
NA	NA	NA	NA	NA	P18510	IL1RN	0.6571	0	0.0002	Up
NA	NA	NA	NA	NA	Q9Y3B3	TMED7	0.6566	0.0001	0.001	Up
NA	NA	NA	NA	NA	P05106	ITGB3	0.6556	0.001	0.0064	Up
NA	NA	NA	NA	NA	P09496	CLTA	0.6556	0.0032	0.0163	Up
NA	NA	NA	NA	NA	Q6DKI1	RPL7L1	0.6538	0	0	Up
NA	NA	NA	NA	NA	Q8IYS2	KIAA2013	0.653	0	0.0001	Up
NA	NA	NA	NA	NA	Q9BYD6	MRPL1	0.6525	0	0	Up
NA	NA	NA	NA	NA	Q7Z7H8	MRPL10	0.6519	0.0027	0.0142	Up
NA	NA	NA	NA	NA	Q7Z7F7	MRPL55	0.6515	0	0.0004	Up
NA	NA	NA	NA	NA	Q9GZQ8	MAP1LC3B	0.6498	0	0	Up
NA	NA	NA	NA	NA	Q96HE7	ERO1A	0.649	0	0	Up
NA	NA	NA	NA	NA	P34931	HSPA1L	0.6484	0.0063	0.0275	Up
NA	NA	NA	NA	NA	Q16649	NFIL3	0.6484	0.0002	0.0017	Up
NA	NA	NA	NA	NA	Q5JTH9	RRP12	0.6482	0	0	Up
NA	NA	NA	NA	NA	Q92520	FAM3C	0.6473	0	0.0001	Up
NA	NA	NA	NA	NA	O60507	TPST1	0.6469	0.011	0.0419	Up
NA	NA	NA	NA	NA	Q9NU23	LYRM2	0.6452	0.0055	0.0247	Up
NA	NA	NA	NA	NA	Q14CZ7	FASTKD3	0.6445	0	0.0001	Up
NA	NA	NA	NA	NA	Q9UIV1	CNOT7	0.6437	0.0089	0.0358	Up
NA	NA	NA	NA	NA	O95757	HSPA4L	0.643	0.0001	0.0012	Up
NA	NA	NA	NA	NA	P42696	RBM34	0.6428	0	0.0001	Up
NA	NA	NA	NA	NA	Q8IY81	FTSJ3	0.6427	0	0	Up
NA	NA	NA	NA	NA	P28676	GCA	0.6426	0	0.0001	Up
NA	NA	NA	NA	NA	Q9Y487	ATP6V0A2	0.642	0.0087	0.0352	Up
NA	NA	NA	NA	NA	O43324	EEF1E1	0.6419	0	0	Up
NA	NA	NA	NA	NA	O00461	GOLIM4	0.6403	0	0	Up
NA	NA	NA	NA	NA	P10646	TFPI	0.6381	0	0	Up
NA	NA	NA	NA	NA	Q9Y6X5	ENPP4	0.6377	0	0.0002	Up
NA	NA	NA	NA	NA	Q9Y676	MRPS18B	0.6376	0.0075	0.0315	Up
NA	NA	NA	NA	NA	Q8TED0	UTP15	0.6375	0	0.0001	Up
NA	NA	NA	NA	NA	Q8WXF1	PSPC1	0.6371	0.0001	0.0009	Up
NA	NA	NA	NA	NA	Q6P4E1	CASC4	0.6362	0.0005	0.0036	Up
NA	NA	NA	NA	NA	Q92979	EMG1	0.635	0.0006	0.0043	Up
NA	NA	NA	NA	NA	Q16647	PTGIS	0.6338	0	0	Up
NA	NA	NA	NA	NA	Q15532	SS18	0.633	0	0	Up
NA	NA	NA	NA	NA	Q4KMQ1	TPRN	0.6325	0.0002	0.0019	Up
NA	NA	NA	NA	NA	Q9UKM7	MAN1B1	0.632	0	0	Up
NA	NA	NA	NA	NA	Q13426	XRCC4	0.6317	0	0.0002	Up
NA	NA	NA	NA	NA	P08183	ABCB1	0.6313	0	0	Up
NA	NA	NA	NA	NA	A0A0B4J2F0	PIGBOS1	0.6312	0.0005	0.004	Up
NA	NA	NA	NA	NA	P22087	FBL	0.6308	0	0	Up
NA	NA	NA	NA	NA	Q9NQ88	TIGAR	0.6306	0	0	Up
NA	NA	NA	NA	NA	P01624	IGKV3-15	0.63	0.0017	0.01	Up
NA	NA	NA	NA	NA	P13804	ETFA	0.6287	0.0001	0.0007	Up
NA	NA	NA	NA	NA	Q01459	CTBS	0.627	0.001	0.0066	Up
NA	NA	NA	NA	NA	Q9BQ67	GRWD1	0.6267	0.0001	0.001	Up
NA	NA	NA	NA	NA	O60832	DKC1	0.6266	0	0	Up
NA	NA	NA	NA	NA	Q5T1C6	THEM4	0.6254	0.0008	0.0058	Up
NA	NA	NA	NA	NA	Q9Y5M8	SRPRB	0.6254	0.0008	0.0059	Up
NA	NA	NA	NA	NA	P01768	IGHV3-30	0.6252	0.0001	0.0008	Up
NA	NA	NA	NA	NA	Q96TC7	RMDN3	0.6228	0	0	Up
NA	NA	NA	NA	NA	Q99547	MPHOSPH6	0.6227	0.0076	0.0318	Up
NA	NA	NA	NA	NA	Q14746	COG2	0.622	0	0	Up
NA	NA	NA	NA	NA	Q9NVU7	SDAD1	0.6218	0.0004	0.003	Up
NA	NA	NA	NA	NA	P04004	VTN	0.6203	0.0032	0.0162	Up
NA	NA	NA	NA	NA	Q9NWS9	ZNF446	0.6203	0.0001	0.0008	Up
NA	NA	NA	NA	NA	P61221	ABCE1	0.62	0	0.0001	Up
NA	NA	NA	NA	NA	P58166	INHBE	0.6196	0.0058	0.0255	Up
NA	NA	NA	NA	NA	Q7LGA3	HS2ST1	0.6196	0	0	Up
NA	NA	NA	NA	NA	A0A0C4DH25	IGKV3D-20	0.6192	0.0056	0.025	Up
NA	NA	NA	NA	NA	Q9HCK8	CHD8	0.6191	0.0064	0.0278	Up
NA	NA	NA	NA	NA	Q13895	BYSL	0.6191	0	0.0001	Up
NA	NA	NA	NA	NA	Q9H4K7	MTG2	0.6188	0	0.0005	Up
NA	NA	NA	NA	NA	Q9Y6R7	FCGBP	0.6178	0.0036	0.0179	Up
NA	NA	NA	NA	NA	Q14517	FAT1	0.6177	0.0009	0.006	Up
NA	NA	NA	NA	NA	O75817	POP7	0.6146	0	0.0001	Up
NA	NA	NA	NA	NA	Q9BQD3	KXD1	0.6141	0.0015	0.0093	Up
NA	NA	NA	NA	NA	P60903	S100A10	0.6122	0	0.0003	Up
NA	NA	NA	NA	NA	Q8NCA5	FAM98A	0.6122	0	0	Up
NA	NA	NA	NA	NA	Q86UK7	ZNF598	0.6118	0	0	Up
NA	NA	NA	NA	NA	Q9H8H0	NOL11	0.6111	0	0	Up
NA	NA	NA	NA	NA	P54709	ATP1B3	0.6105	0	0.0002	Up
NA	NA	NA	NA	NA	P06310	IGKV2-30	0.6101	0.0094	0.0371	Up
NA	NA	NA	NA	NA	Q8N183	NDUFAF2	0.6095	0.0003	0.0024	Up
NA	NA	NA	NA	NA	A0A0C4DH38	IGHV5-51	0.6081	0.0014	0.0087	Up
NA	NA	NA	NA	NA	Q9UHE8	STEAP1	0.6078	0.0014	0.0088	Up
NA	NA	NA	NA	NA	A0A0A0MS15	IGHV3-49	0.6077	0.0004	0.0033	Up
NA	NA	NA	NA	NA	P62495	ETF1	0.6076	0	0	Up
NA	NA	NA	NA	NA	Q15054	POLD3	0.6072	0.0001	0.0015	Up
NA	NA	NA	NA	NA	P12314	FCGR1A	0.607	0.0091	0.0361	Up
NA	NA	NA	NA	NA	P52815	MRPL12	0.6066	0	0.0001	Up
NA	NA	NA	NA	NA	Q8N983	MRPL43	0.6065	0	0	Up
NA	NA	NA	NA	NA	P20042	EIF2S2	0.6065	0	0.0002	Up
NA	NA	NA	NA	NA	P0DOY2	IGLC2	0.6056	0.0023	0.0127	Up
NA	NA	NA	NA	NA	Q6P996	PDXDC1	0.6037	0.0001	0.001	Up
NA	NA	NA	NA	NA	Q16718	NDUFA5	0.6037	0.0001	0.0006	Up
NA	NA	NA	NA	NA	P55209	NAP1L1	0.6018	0.0002	0.0015	Up
NA	NA	NA	NA	NA	P83881	RPL36A	0.6017	0.0018	0.0105	Up
NA	NA	NA	NA	NA	Q9H089	LSG1	0.6015	0	0.0002	Up
NA	NA	NA	NA	NA	P43897	TSFM	0.6008	0	0	Up
NA	NA	NA	NA	NA	Q9UG63	ABCF2	0.6008	0	0.0001	Up
NA	NA	NA	NA	NA	P35606	COPB2	0.6006	0	0	Up
NA	NA	NA	NA	NA	Q07820	MCL1	0.6002	0	0	Up
NA	NA	NA	NA	NA	Q9BV86	NTMT1	0.5996	0	0.0002	Up
NA	NA	NA	NA	NA	P22570	FDXR	0.5992	0	0	Up
NA	NA	NA	NA	NA	Q6P1M0	SLC27A4	0.599	0	0.0001	Up
NA	NA	NA	NA	NA	P46060	RANGAP1	0.5989	0	0	Up
NA	NA	NA	NA	NA	Q9BTE3	MCMBP	0.5968	0.0018	0.0106	Up
NA	NA	NA	NA	NA	Q96RK0	CIC	0.596	0.0127	0.0468	Up
NA	NA	NA	NA	NA	Q6ZRP7	QSOX2	0.5959	0.0006	0.0042	Up
NA	NA	NA	NA	NA	P56378	ATP5MPL	0.5956	0.0003	0.0029	Up
NA	NA	NA	NA	NA	Q9NQ50	MRPL40	0.5952	0	0.0002	Up
NA	NA	NA	NA	NA	Q9NZ45	CISD1	0.5949	0.0005	0.0041	Up
NA	NA	NA	NA	NA	Q96GW9	MARS2	0.5939	0	0	Up
NA	NA	NA	NA	NA	Q9HD45	TM9SF3	0.5939	0	0.0002	Up
NA	NA	NA	NA	NA	Q9Y3I0	RTCB	0.5924	0	0	Up
NA	NA	NA	NA	NA	Q96EX1	SMIM12	0.591	0	0	Up
NA	NA	NA	NA	NA	Q07817	BCL2L1	0.5901	0.004	0.0194	Up
NA	NA	NA	NA	NA	Q13601	KRR1	0.5898	0	0	Up
NA	NA	NA	NA	NA	O96008	TOMM40	0.5892	0	0	Up
NA	NA	NA	NA	NA	P20851	C4BPB	0.5888	0.0004	0.0033	Up
NA	NA	NA	NA	NA	Q687X5	STEAP4	0.5887	0.0002	0.0019	Up
NA	NA	NA	NA	NA	Q9H0D6	XRN2	0.5882	0	0	Up
NA	NA	NA	NA	NA	Q9H2J4	PDCL3	0.588	0.0005	0.0042	Up
NA	NA	NA	NA	NA	Q96BR5	COA7	0.5872	0	0.0001	Up
NA	NA	NA	NA	NA	Q8WU10	PYROXD1	0.5866	0.0001	0.0014	Up
NA	NA	NA	NA	NA	Q9UMY1	NOL7	0.5865	0	0.0001	Up
NA	NA	NA	NA	NA	Q9H7Z7	PTGES2	0.5864	0	0	Up
NA	NA	NA	NA	NA	P61927	RPL37	0.586	0.0038	0.0189	Up
NA	NA	NA	NA	NA	O15460	P4HA2	0.586	0.0001	0.0009	Up
NA	NA	NA	NA	NA	P13688	CEACAM1	0.5854	0.0052	0.0238	Up
NA	NA	NA	NA	NA	Q9Y4L1	HYOU1	0.5848	0.0001	0.0007	Up
NA	NA	NA	NA	NA	P35244	RPA3	0.5843	0.0119	0.0446	Up
NA	NA	NA	NA	NA	O15382	BCAT2	0.5842	0.0003	0.0023	Up
NA	NA	NA	NA	NA	A0A0A0MRZ8	IGKV3D-11	0.583	0.0086	0.0349	Up
NA	NA	NA	NA	NA	P78316	NOP14	0.5826	0	0	Up
NA	NA	NA	NA	NA	O95071	UBR5	0.5817	0	0	Up
NA	NA	NA	NA	NA	Q68CQ4	DIEXF	0.5817	0.0001	0.0008	Up
NA	NA	NA	NA	NA	Q9HAT2	SIAE	0.5816	0.0011	0.0073	Up
NA	NA	NA	NA	NA	P00846	MT-ATP6	0.5814	0.0003	0.0029	Up
NA	NA	NA	NA	NA	P05496	ATP5MC1	0.5811	0.0127	0.0468	Up
NA	NA	NA	NA	NA	O43524	FOXO3	0.5798	0.01	0.039	Up
NA	NA	NA	NA	NA	Q9Y3D3	MRPS16	0.5796	0	0	Up
NA	NA	NA	NA	NA	O76021	RSL1D1	0.579	0	0	Up
NA	NA	NA	NA	NA	Q969U7	PSMG2	0.5789	0.0053	0.0239	Up
NA	NA	NA	NA	NA	P01780	IGHV3-7	0.5788	0.0029	0.0151	Up
NA	NA	NA	NA	NA	Q9P031	CCDC59	0.5787	0.0022	0.0123	Up
NA	NA	NA	NA	NA	Q9NY12	GAR1	0.5781	0.0013	0.0082	Up
NA	NA	NA	NA	NA	Q9Y3B8	REXO2	0.5777	0.0001	0.0009	Up
NA	NA	NA	NA	NA	Q9BYD2	MRPL9	0.577	0	0	Up
NA	NA	NA	NA	NA	O94826	TOMM70	0.5764	0.0018	0.0103	Up
NA	NA	NA	NA	NA	P40222	TXLNA	0.5739	0.0001	0.0013	Up
NA	NA	NA	NA	NA	O75525	KHDRBS3	0.5738	0.0023	0.0126	Up
NA	NA	NA	NA	NA	P84103	SRSF3	0.5723	0	0.0006	Up
NA	NA	NA	NA	NA	Q9NQS1	AVEN	0.5718	0.0129	0.0474	Up
NA	NA	NA	NA	NA	Q9NPH3	IL1RAP	0.5716	0.0003	0.0029	Up
NA	NA	NA	NA	NA	Q9NS00	C1GALT1	0.5714	0.0001	0.001	Up
NA	NA	NA	NA	NA	P21439	ABCB4	0.5713	0.0021	0.0119	Up
NA	NA	NA	NA	NA	O60684	KPNA6	0.5707	0	0.0001	Up
NA	NA	NA	NA	NA	Q8IXM3	MRPL41	0.5691	0	0.0001	Up
NA	NA	NA	NA	NA	Q6NUQ4	TMEM214	0.568	0	0	Up
NA	NA	NA	NA	NA	Q92954	PRG4	0.5678	0.002	0.0112	Up
NA	NA	NA	NA	NA	Q53H82	LACTB2	0.5678	0.0002	0.0021	Up
NA	NA	NA	NA	NA	P55010	EIF5	0.5677	0	0.0002	Up
NA	NA	NA	NA	NA	Q8N9T8	KRI1	0.567	0	0	Up
NA	NA	NA	NA	NA	O60683	PEX10	0.5665	0.0023	0.0127	Up
NA	NA	NA	NA	NA	P84090	ERH	0.5664	0.0133	0.0486	Up
NA	NA	NA	NA	NA	P17676	CEBPB	0.5652	0.0053	0.0239	Up
NA	NA	NA	NA	NA	A6ND36	FAM83G	0.5636	0.0026	0.0138	Up
NA	NA	NA	NA	NA	Q9BYT8	NLN	0.5636	0	0.0006	Up
NA	NA	NA	NA	NA	Q10713	PMPCA	0.5629	0	0	Up
NA	NA	NA	NA	NA	P78362	SRPK2	0.5624	0.0011	0.007	Up
NA	NA	NA	NA	NA	O60518	RANBP6	0.5618	0.0015	0.0093	Up
NA	NA	NA	NA	NA	P26572	MGAT1	0.5614	0	0	Up
NA	NA	NA	NA	NA	P78536	ADAM17	0.5613	0.0019	0.011	Up
NA	NA	NA	NA	NA	Q7L1Q6	BZW1	0.5612	0	0	Up
NA	NA	NA	NA	NA	O94817	ATG12	0.5608	0	0	Up
NA	NA	NA	NA	NA	P12081	HARS1	0.5603	0	0.0004	Up
NA	NA	NA	NA	NA	Q68D10	SPTY2D1	0.5595	0.0038	0.0187	Up
NA	NA	NA	NA	NA	Q99986	VRK1	0.5594	0.0006	0.0043	Up
NA	NA	NA	NA	NA	Q8WVQ1	CANT1	0.5587	0	0	Up
NA	NA	NA	NA	NA	Q8IUF8	RIOX2	0.5587	0.0002	0.0018	Up
NA	NA	NA	NA	NA	P53365	ARFIP2	0.5579	0.0026	0.0141	Up
NA	NA	NA	NA	NA	P09132	SRP19	0.5577	0.0001	0.0013	Up
NA	NA	NA	NA	NA	P31947	SFN	0.5577	0.0022	0.0121	Up
NA	NA	NA	NA	NA	O75947	ATP5PD	0.5569	0.0002	0.0022	Up
NA	NA	NA	NA	NA	P20340	RAB6A	0.5562	0.0002	0.0022	Up
NA	NA	NA	NA	NA	Q96DA6	DNAJC19	0.5556	0	0	Up
NA	NA	NA	NA	NA	Q9NX24	NHP2	0.5554	0	0.0003	Up
NA	NA	NA	NA	NA	Q8IUF1	CBWD2	0.5551	0	0.0001	Up
NA	NA	NA	NA	NA	O95197	RTN3	0.5535	0.0004	0.003	Up
NA	NA	NA	NA	NA	Q8TDN6	BRIX1	0.5534	0	0	Up
NA	NA	NA	NA	NA	Q05516	ZBTB16	0.553	0.0001	0.0014	Up
NA	NA	NA	NA	NA	O94876	TMCC1	0.5522	0.0006	0.0046	Up
NA	NA	NA	NA	NA	Q8NFH4	NUP37	0.5517	0.008	0.033	Up
NA	NA	NA	NA	NA	Q8IZL8	PELP1	0.5517	0.0002	0.002	Up
NA	NA	NA	NA	NA	Q96EN8	MOCOS	0.5515	0.0008	0.0054	Up
NA	NA	NA	NA	NA	Q9Y5Q0	FADS3	0.5511	0.0032	0.0166	Up
NA	NA	NA	NA	NA	Q9Y6D0	SELENOK	0.5503	0.0072	0.0305	Up
NA	NA	NA	NA	NA	Q9BTA9	WAC	0.5502	0.0077	0.0322	Up
NA	NA	NA	NA	NA	Q5SY16	NOL9	0.5501	0	0	Up
NA	NA	NA	NA	NA	Q9BXJ9	NAA15	0.5498	0	0.0001	Up
NA	NA	NA	NA	NA	Q9H4L7	SMARCAD1	0.5491	0.0008	0.0058	Up
NA	NA	NA	NA	NA	P30048	PRDX3	0.5488	0.0026	0.0138	Up
NA	NA	NA	NA	NA	Q9NW68	BSDC1	0.5481	0	0	Up
NA	NA	NA	NA	NA	P0DJD7	PGA4	0.5479	0.0043	0.0207	Up
NA	NA	NA	NA	NA	Q96EY4	TMA16	0.5477	0.0032	0.0162	Up
NA	NA	NA	NA	NA	Q6NYC1	JMJD6	0.5474	0.0003	0.0024	Up
NA	NA	NA	NA	NA	P56589	PEX3	0.5474	0.0022	0.0123	Up
NA	NA	NA	NA	NA	P11279	LAMP1	0.5474	0.0125	0.0463	Up
NA	NA	NA	NA	NA	P11021	HSPA5	0.5472	0	0.0001	Up
NA	NA	NA	NA	NA	P01859	IGHG2	0.547	0.0043	0.0206	Up
NA	NA	NA	NA	NA	Q9Y678	COPG1	0.5466	0	0	Up
NA	NA	NA	NA	NA	O00625	PIR	0.5463	0.0001	0.0014	Up
NA	NA	NA	NA	NA	Q9NR50	EIF2B3	0.5459	0.0002	0.0016	Up
NA	NA	NA	NA	NA	Q7KZN9	COX15	0.5453	0	0.0001	Up
NA	NA	NA	NA	NA	O75844	ZMPSTE24	0.5452	0.0008	0.0054	Up
NA	NA	NA	NA	NA	P48723	HSPA13	0.5445	0.0006	0.0044	Up
NA	NA	NA	NA	NA	Q92820	GGH	0.5442	0.0074	0.031	Up
NA	NA	NA	NA	NA	Q6RFH5	WDR74	0.5436	0	0	Up
NA	NA	NA	NA	NA	Q15149	PLEC	0.543	0	0	Up
NA	NA	NA	NA	NA	Q15427	SF3B4	0.5427	0	0.0004	Up
NA	NA	NA	NA	NA	Q96E11	MRRF	0.5423	0	0.0002	Up
NA	NA	NA	NA	NA	P62861	FAU	0.5421	0.0126	0.0467	Up
NA	NA	NA	NA	NA	Q12893	TMEM115	0.542	0.0126	0.0466	Up
NA	NA	NA	NA	NA	O43914	TYROBP	0.5417	0.0079	0.0327	Up
NA	NA	NA	NA	NA	Q9H5Q4	TFB2M	0.5416	0	0.0003	Up
NA	NA	NA	NA	NA	P24534	EEF1B2	0.5413	0.0025	0.0136	Up
NA	NA	NA	NA	NA	Q9Y3A6	TMED5	0.5413	0.0013	0.0083	Up
NA	NA	NA	NA	NA	Q9HB90	RRAGC	0.5402	0.0077	0.032	Up
NA	NA	NA	NA	NA	Q96PE7	MCEE	0.5402	0.0074	0.0313	Up
NA	NA	NA	NA	NA	P25774	CTSS	0.5399	0.0012	0.0076	Up
NA	NA	NA	NA	NA	Q15269	PWP2	0.5383	0.0001	0.0008	Up
NA	NA	NA	NA	NA	P60842	EIF4A1	0.5381	0.0001	0.0008	Up
NA	NA	NA	NA	NA	Q9UNX4	WDR3	0.538	0	0	Up
NA	NA	NA	NA	NA	P08514	ITGA2B	0.5375	0.0045	0.0211	Up
NA	NA	NA	NA	NA	P54819	AK2	0.5362	0.0003	0.0027	Up
NA	NA	NA	NA	NA	Q9NWU5	MRPL22	0.536	0	0.0006	Up
NA	NA	NA	NA	NA	Q93077	H2AC6	0.5359	0.0054	0.0243	Up
NA	NA	NA	NA	NA	Q9Y3A0	COQ4	0.5355	0	0.0002	Up
NA	NA	NA	NA	NA	P63172	DYNLT1	0.5352	0.0005	0.0038	Up
NA	NA	NA	NA	NA	A0A0C4DH72	IGKV1-6	0.5334	0	0.0006	Up
NA	NA	NA	NA	NA	P82664	MRPS10	0.5332	0.0073	0.031	Up
NA	NA	NA	NA	NA	Q9P0R6	GSKIP	0.5331	0.002	0.0113	Up
NA	NA	NA	NA	NA	Q03701	CEBPZ	0.5331	0.0017	0.0099	Up
NA	NA	NA	NA	NA	P18621	RPL17	0.5325	0.0002	0.0017	Up
NA	NA	NA	NA	NA	P62241	RPS8	0.532	0	0.0001	Up
NA	NA	NA	NA	NA	Q9Y6I8	PXMP4	0.5309	0.0091	0.0363	Up
NA	NA	NA	NA	NA	Q15006	EMC2	0.5306	0	0.0001	Up
NA	NA	NA	NA	NA	P29083	GTF2E1	0.5303	0.0001	0.0009	Up
NA	NA	NA	NA	NA	P25054	APC	0.5296	0.0007	0.0049	Up
NA	NA	NA	NA	NA	Q5RI15	COX20	0.5296	0.0001	0.0007	Up
NA	NA	NA	NA	NA	O94766	B3GAT3	0.5293	0.0008	0.0055	Up
NA	NA	NA	NA	NA	Q8N9L9	ACOT4	0.5285	0.0001	0.0006	Up
NA	NA	NA	NA	NA	Q6DKI2	LGALS9C	0.5282	0.0019	0.0111	Up
NA	NA	NA	NA	NA	Q96SQ9	CYP2S1	0.5282	0.0064	0.028	Up
NA	NA	NA	NA	NA	P29401	TKT	0.5275	0.0002	0.0022	Up
NA	NA	NA	NA	NA	Q8NC42	RNF149	0.5272	0.0078	0.0324	Up
NA	NA	NA	NA	NA	P61009	SPCS3	0.5258	0.0003	0.0025	Up
NA	NA	NA	NA	NA	P61923	COPZ1	0.5248	0	0.0002	Up
NA	NA	NA	NA	NA	P31689	DNAJA1	0.5243	0	0	Up
NA	NA	NA	NA	NA	P61326	MAGOH	0.524	0.0001	0.0008	Up
NA	NA	NA	NA	NA	Q8NEZ2	VPS37A	0.5236	0	0	Up
NA	NA	NA	NA	NA	P15311	EZR	0.5234	0	0	Up
NA	NA	NA	NA	NA	Q92769	HDAC2	0.5226	0.0002	0.0016	Up
NA	NA	NA	NA	NA	Q9Y3B7	MRPL11	0.5224	0	0	Up
NA	NA	NA	NA	NA	P78537	BLOC1S1	0.5221	0.0001	0.001	Up
NA	NA	NA	NA	NA	Q96KA5	CLPTM1L	0.5207	0.0071	0.0303	Up
NA	NA	NA	NA	NA	P20827	EFNA1	0.5203	0.0086	0.0348	Up
NA	NA	NA	NA	NA	Q9GZL7	WDR12	0.5198	0	0.0002	Up
NA	NA	NA	NA	NA	Q9NS69	TOMM22	0.5196	0	0.0004	Up
NA	NA	NA	NA	NA	Q8TBK2	SETD6	0.5193	0	0.0001	Up
NA	NA	NA	NA	NA	Q9NY27	PPP4R2	0.5192	0	0.0003	Up
NA	NA	NA	NA	NA	Q99848	EBNA1BP2	0.5189	0	0	Up
NA	NA	NA	NA	NA	Q9BSH4	TACO1	0.5185	0.0005	0.0037	Up
NA	NA	NA	NA	NA	O75558	STX11	0.5183	0.0005	0.0041	Up
NA	NA	NA	NA	NA	Q96AJ9	VTI1A	0.5181	0.0008	0.0055	Up
NA	NA	NA	NA	NA	Q9NRX2	MRPL17	0.5164	0	0.0001	Up
NA	NA	NA	NA	NA	Q96EY1	DNAJA3	0.5157	0	0	Up
NA	NA	NA	NA	NA	Q8IUW5	RELL1	0.5156	0.0015	0.0089	Up
NA	NA	NA	NA	NA	Q9H0R6	QRSL1	0.5154	0.0001	0.001	Up
NA	NA	NA	NA	NA	Q96ER9	CCDC51	0.5143	0.0022	0.0125	Up
NA	NA	NA	NA	NA	P49207	RPL34	0.5137	0.0124	0.0461	Up
NA	NA	NA	NA	NA	Q9Y2D0	CA5B	0.5134	0.0005	0.0038	Up
NA	NA	NA	NA	NA	P05091	ALDH2	0.5127	0.008	0.0329	Up
NA	NA	NA	NA	NA	Q96S99	PLEKHF1	0.5125	0.0118	0.0442	Up
NA	NA	NA	NA	NA	P63220	RPS21	0.5115	0.0106	0.0405	Up
NA	NA	NA	NA	NA	Q16740	CLPP	0.5112	0	0	Up
NA	NA	NA	NA	NA	Q9NX01	TXNL4B	0.5112	0.0001	0.0014	Up
NA	NA	NA	NA	NA	Q9P1Z2	CALCOCO1	0.5109	0.0033	0.0167	Up
NA	NA	NA	NA	NA	O15235	MRPS12	0.5108	0.0003	0.0024	Up
NA	NA	NA	NA	NA	P43007	SLC1A4	0.5106	0.0061	0.0267	Up
NA	NA	NA	NA	NA	Q9UHR4	BAIAP2L1	0.5104	0	0	Up
NA	NA	NA	NA	NA	Q9P2D0	IBTK	0.5104	0.0004	0.003	Up
NA	NA	NA	NA	NA	Q9H0A0	NAT10	0.5099	0	0.0004	Up
NA	NA	NA	NA	NA	Q8NE86	MCU	0.5093	0.0073	0.031	Up
NA	NA	NA	NA	NA	O95236	APOL3	0.5093	0.0021	0.0119	Up
NA	NA	NA	NA	NA	Q9HD15	SRA1	0.5088	0.0036	0.0178	Up
NA	NA	NA	NA	NA	P13984	GTF2F2	0.5087	0	0	Up
NA	NA	NA	NA	NA	Q9Y6G3	MRPL42	0.5086	0.0046	0.0216	Up
NA	NA	NA	NA	NA	Q14690	PDCD11	0.5083	0	0	Up
NA	NA	NA	NA	NA	Q9Y5J1	UTP18	0.5073	0.0007	0.0049	Up
NA	NA	NA	NA	NA	Q9Y666	SLC12A7	0.5068	0.0001	0.0008	Up
NA	NA	NA	NA	NA	P34910	EVI2B	0.5066	0.0014	0.0087	Up
NA	NA	NA	NA	NA	Q969E2	SCAMP4	0.5061	0.0112	0.0424	Up
NA	NA	NA	NA	NA	Q9H7D7	WDR26	0.5061	0	0	Up
NA	NA	NA	NA	NA	Q9H6R4	NOL6	0.5056	0.0056	0.025	Up
NA	NA	NA	NA	NA	Q08J23	NSUN2	0.5053	0	0	Up
NA	NA	NA	NA	NA	Q13347	EIF3I	0.505	0	0	Up
NA	NA	NA	NA	NA	Q9NX63	CHCHD3	0.5031	0.0001	0.001	Up
NA	NA	NA	NA	NA	Q9H0S4	DDX47	0.5031	0	0	Up
NA	NA	NA	NA	NA	P41229	KDM5C	0.503	0.0069	0.0293	Up
NA	NA	NA	NA	NA	Q9Y3A2	UTP11	0.5025	0	0.0001	Up
NA	NA	NA	NA	NA	P62266	RPS23	0.5022	0	0	Up
NA	NA	NA	NA	NA	P56945	BCAR1	0.5014	0.0008	0.0055	Up
NA	NA	NA	NA	NA	P21912	SDHB	0.5013	0	0.0006	Up
NA	NA	NA	NA	NA	Q15397	PUM3	0.501	0.0054	0.0245	Up
NA	NA	NA	NA	NA	Q96F24	NRBF2	0.5003	0.0001	0.0008	Up
NA	NA	NA	NA	NA	Q14764	MVP	0.4999	0.0103	0.0397	Up
NA	NA	NA	NA	NA	Q9NX57	RAB20	0.4998	0.0081	0.0332	Up
NA	NA	NA	NA	NA	Q9BST9	RTKN	0.4995	0.0016	0.0095	Up
NA	NA	NA	NA	NA	Q6P1L8	MRPL14	0.4994	0	0.0001	Up
NA	NA	NA	NA	NA	P48735	IDH2	0.4993	0.0005	0.0037	Up
NA	NA	NA	NA	NA	P60033	CD81	0.499	0.009	0.0359	Up
NA	NA	NA	NA	NA	O00422	SAP18	0.4982	0.0018	0.0107	Up
NA	NA	NA	NA	NA	Q13084	MRPL28	0.4978	0	0.0001	Up
NA	NA	NA	NA	NA	Q96EU6	RRP36	0.4977	0.0009	0.0063	Up
NA	NA	NA	NA	NA	Q8NC96	NECAP1	0.4961	0.0066	0.0283	Up
NA	NA	NA	NA	NA	A0A0B4J1Y9	IGHV3-72	0.4953	0.0051	0.0231	Up
NA	NA	NA	NA	NA	Q15464	SHB	0.4952	0.0086	0.0348	Up
NA	NA	NA	NA	NA	Q9Y6E2	BZW2	0.4952	0.0009	0.0061	Up
NA	NA	NA	NA	NA	Q9UK99	FBXO3	0.4949	0.0006	0.0043	Up
NA	NA	NA	NA	NA	Q9GZT9	EGLN1	0.4941	0	0.0001	Up
NA	NA	NA	NA	NA	Q9Y597	KCTD3	0.4939	0.0001	0.001	Up
NA	NA	NA	NA	NA	Q96B70	LENG9	0.4938	0.0097	0.038	Up
NA	NA	NA	NA	NA	P01034	CST3	0.4938	0	0.0004	Up
NA	NA	NA	NA	NA	Q6QNY1	BLOC1S2	0.4937	0.0068	0.029	Up
NA	NA	NA	NA	NA	P43307	SSR1	0.4936	0.0001	0.0007	Up
NA	NA	NA	NA	NA	Q9H583	HEATR1	0.4935	0.0035	0.0176	Up
NA	NA	NA	NA	NA	Q6Y7W6	GIGYF2	0.4934	0	0.0004	Up
NA	NA	NA	NA	NA	P12004	PCNA	0.4924	0.0024	0.0131	Up
NA	NA	NA	NA	NA	Q6IQ23	PLEKHA7	0.4921	0	0	Up
NA	NA	NA	NA	NA	Q9Y5S9	RBM8A	0.4917	0.0031	0.0161	Up
NA	NA	NA	NA	NA	Q9NYH9	UTP6	0.4914	0.013	0.0476	Up
NA	NA	NA	NA	NA	Q9Y3D7	PAM16	0.4913	0	0	Up
NA	NA	NA	NA	NA	P62316	SNRPD2	0.4908	0	0.0001	Up
NA	NA	NA	NA	NA	Q96DV4	MRPL38	0.4908	0	0	Up
NA	NA	NA	NA	NA	Q15070	OXA1L	0.4907	0.0106	0.0407	Up
NA	NA	NA	NA	NA	Q96EL2	MRPS24	0.4906	0.001	0.0065	Up
NA	NA	NA	NA	NA	Q9H4A5	GOLPH3L	0.4903	0.0014	0.0088	Up
NA	NA	NA	NA	NA	P30793	GCH1	0.49	0.0008	0.0056	Up
NA	NA	NA	NA	NA	O00541	PES1	0.4894	0	0.0001	Up
NA	NA	NA	NA	NA	Q99543	DNAJC2	0.4893	0	0	Up
NA	NA	NA	NA	NA	Q6NUQ1	RINT1	0.4881	0.0022	0.0125	Up
NA	NA	NA	NA	NA	Q86W50	METTL16	0.4875	0.0002	0.002	Up
NA	NA	NA	NA	NA	Q9BVV7	TIMM21	0.4869	0.0006	0.0042	Up
NA	NA	NA	NA	NA	P55884	EIF3B	0.4862	0	0	Up
NA	NA	NA	NA	NA	P21283	ATP6V1C1	0.4857	0	0	Up
NA	NA	NA	NA	NA	P83111	LACTB	0.4857	0.0003	0.0028	Up
NA	NA	NA	NA	NA	P23497	SP100	0.4857	0	0	Up
NA	NA	NA	NA	NA	Q9NZ09	UBAP1	0.4853	0.0007	0.0049	Up
NA	NA	NA	NA	NA	Q14919	DRAP1	0.4843	0.0013	0.0081	Up
NA	NA	NA	NA	NA	Q9Y3F4	STRAP	0.4838	0.0008	0.0058	Up
NA	NA	NA	NA	NA	Q15181	PPA1	0.4838	0.0006	0.0043	Up
NA	NA	NA	NA	NA	Q68DH5	LMBRD2	0.4832	0.004	0.0194	Up
NA	NA	NA	NA	NA	Q96SU4	OSBPL9	0.4832	0.0002	0.0016	Up
NA	NA	NA	NA	NA	Q9BPX6	MICU1	0.483	0	0.0002	Up
NA	NA	NA	NA	NA	Q13049	TRIM32	0.4828	0.0003	0.0029	Up
NA	NA	NA	NA	NA	Q9NQG1	MANBAL	0.4827	0.0009	0.0059	Up
NA	NA	NA	NA	NA	O75352	MPDU1	0.4825	0.0037	0.0182	Up
NA	NA	NA	NA	NA	P51970	NDUFA8	0.482	0.0071	0.0303	Up
NA	NA	NA	NA	NA	Q9NYR9	NKIRAS2	0.4816	0.0017	0.0102	Up
NA	NA	NA	NA	NA	P13639	EEF2	0.4813	0	0.0002	Up
NA	NA	NA	NA	NA	O95571	ETHE1	0.4811	0.0002	0.0019	Up
NA	NA	NA	NA	NA	Q9H3P7	ACBD3	0.4806	0	0.0002	Up
NA	NA	NA	NA	NA	O60506	SYNCRIP	0.4802	0	0.0002	Up
NA	NA	NA	NA	NA	Q16626	MEA1	0.48	0.0022	0.0124	Up
NA	NA	NA	NA	NA	P26373	RPL13	0.4797	0.0006	0.0046	Up
NA	NA	NA	NA	NA	Q9NWQ8	PAG1	0.479	0.0007	0.0048	Up
NA	NA	NA	NA	NA	Q9NUQ2	AGPAT5	0.4789	0.0018	0.0106	Up
NA	NA	NA	NA	NA	O60841	EIF5B	0.4781	0	0.0004	Up
NA	NA	NA	NA	NA	Q92499	DDX1	0.4778	0	0	Up
NA	NA	NA	NA	NA	Q15773	MLF2	0.4777	0.0006	0.0045	Up
NA	NA	NA	NA	NA	O95602	POLR1A	0.477	0	0.0002	Up
NA	NA	NA	NA	NA	Q9BYE9	CDHR2	0.4767	0.004	0.0194	Up
NA	NA	NA	NA	NA	Q9UQN3	CHMP2B	0.4763	0.0018	0.0106	Up
NA	NA	NA	NA	NA	Q9UI30	TRMT112	0.4759	0.0001	0.0012	Up
NA	NA	NA	NA	NA	Q96MW5	COG8	0.4752	0.0001	0.0007	Up
NA	NA	NA	NA	NA	Q6ICB0	DESI1	0.475	0.0084	0.0343	Up
NA	NA	NA	NA	NA	Q99798	ACO2	0.4742	0	0	Up
NA	NA	NA	NA	NA	Q96CB9	NSUN4	0.4736	0.0107	0.041	Up
NA	NA	NA	NA	NA	Q9HBL7	PLGRKT	0.4735	0.0019	0.0107	Up
NA	NA	NA	NA	NA	P51553	IDH3G	0.4728	0	0	Up
NA	NA	NA	NA	NA	Q9Y2Z2	MTO1	0.4728	0.0045	0.0212	Up
NA	NA	NA	NA	NA	A3KN83	SBNO1	0.4717	0.0023	0.0128	Up
NA	NA	NA	NA	NA	P39019	RPS19	0.4711	0.0001	0.001	Up
NA	NA	NA	NA	NA	Q8N128	FAM177A1	0.4706	0.002	0.0114	Up
NA	NA	NA	NA	NA	P54803	GALC	0.4703	0.0061	0.0267	Up
NA	NA	NA	NA	NA	P29084	GTF2E2	0.4697	0.0118	0.0443	Up
NA	NA	NA	NA	NA	Q9BXB4	OSBPL11	0.4693	0.0026	0.0138	Up
NA	NA	NA	NA	NA	Q9Y305	ACOT9	0.4688	0	0.0001	Up
NA	NA	NA	NA	NA	Q04637	EIF4G1	0.4684	0	0	Up
NA	NA	NA	NA	NA	P08243	ASNS	0.4684	0.0114	0.043	Up
NA	NA	NA	NA	NA	P62753	RPS6	0.4683	0.0059	0.026	Up
NA	NA	NA	NA	NA	P48507	GCLM	0.468	0	0	Up
NA	NA	NA	NA	NA	Q86YH6	PDSS2	0.4678	0.0019	0.0108	Up
NA	NA	NA	NA	NA	O75385	ULK1	0.4676	0.0006	0.0044	Up
NA	NA	NA	NA	NA	Q9ULJ6	ZMIZ1	0.4667	0.0003	0.0026	Up
NA	NA	NA	NA	NA	P15907	ST6GAL1	0.4658	0.0061	0.0268	Up
NA	NA	NA	NA	NA	Q9Y224	RTRAF	0.4656	0	0	Up
NA	NA	NA	NA	NA	Q7Z739	YTHDF3	0.4649	0	0.0001	Up
NA	NA	NA	NA	NA	O15213	WDR46	0.4644	0	0	Up
NA	NA	NA	NA	NA	Q6IQ49	SDE2	0.4643	0.0003	0.0027	Up
NA	NA	NA	NA	NA	O43747	AP1G1	0.4643	0.0001	0.001	Up
NA	NA	NA	NA	NA	P53567	CEBPG	0.4633	0.0011	0.0072	Up
NA	NA	NA	NA	NA	Q5QJE6	DNTTIP2	0.4629	0	0.0002	Up
NA	NA	NA	NA	NA	P11233	RALA	0.4628	0	0	Up
NA	NA	NA	NA	NA	O95376	ARIH2	0.4622	0.0003	0.0023	Up
NA	NA	NA	NA	NA	P46777	RPL5	0.462	0.0005	0.004	Up
NA	NA	NA	NA	NA	P35268	RPL22	0.462	0	0.0003	Up
NA	NA	NA	NA	NA	Q9NPE3	NOP10	0.4615	0.0002	0.0019	Up
NA	NA	NA	NA	NA	Q8WW59	SPRYD4	0.4612	0.0098	0.0383	Up
NA	NA	NA	NA	NA	O95340	PAPSS2	0.4611	0	0	Up
NA	NA	NA	NA	NA	Q86WX3	RPS19BP1	0.4609	0.002	0.0112	Up
NA	NA	NA	NA	NA	P00750	PLAT	0.4606	0.0017	0.01	Up
NA	NA	NA	NA	NA	Q92597	NDRG1	0.4602	0.0013	0.0082	Up
NA	NA	NA	NA	NA	Q14192	FHL2	0.4602	0.0131	0.0481	Up
NA	NA	NA	NA	NA	P49756	RBM25	0.46	0	0.0006	Up
NA	NA	NA	NA	NA	P51398	DAP3	0.4597	0	0.0001	Up
NA	NA	NA	NA	NA	Q9Y6D5	ARFGEF2	0.4597	0	0	Up
NA	NA	NA	NA	NA	Q9NVH1	DNAJC11	0.4595	0	0	Up
NA	NA	NA	NA	NA	P23396	RPS3	0.4593	0.0002	0.0019	Up
NA	NA	NA	NA	NA	Q2NL82	TSR1	0.4593	0.0012	0.0075	Up
NA	NA	NA	NA	NA	Q8IWL3	HSCB	0.459	0.0009	0.0064	Up
NA	NA	NA	NA	NA	P05787	KRT8	0.4588	0.0007	0.0049	Up
NA	NA	NA	NA	NA	P06746	POLB	0.4586	0	0.0005	Up
NA	NA	NA	NA	NA	P54802	NAGLU	0.4586	0.0001	0.001	Up
NA	NA	NA	NA	NA	P17405	SMPD1	0.4584	0	0.0003	Up
NA	NA	NA	NA	NA	Q8N3C0	ASCC3	0.4582	0.0013	0.0078	Up
NA	NA	NA	NA	NA	Q9UPR3	SMG5	0.4578	0	0.0001	Up
NA	NA	NA	NA	NA	Q9BTY2	FUCA2	0.4575	0.0131	0.0481	Up
NA	NA	NA	NA	NA	Q9HBI1	PARVB	0.4575	0.0029	0.0152	Up
NA	NA	NA	NA	NA	Q9H6S0	YTHDC2	0.4574	0	0.0005	Up
NA	NA	NA	NA	NA	O76031	CLPX	0.4559	0	0	Up
NA	NA	NA	NA	NA	Q9BVI4	NOC4L	0.4556	0	0.0001	Up
NA	NA	NA	NA	NA	P22307	SCP2	0.4556	0.0046	0.0217	Up
NA	NA	NA	NA	NA	Q9BQP7	MGME1	0.4554	0.0083	0.0339	Up
NA	NA	NA	NA	NA	P19388	POLR2E	0.455	0	0	Up
NA	NA	NA	NA	NA	Q9H974	QTRT2	0.455	0.0001	0.0014	Up
NA	NA	NA	NA	NA	O95453	PARN	0.455	0.0001	0.0012	Up
NA	NA	NA	NA	NA	Q9NU22	MDN1	0.4544	0.0025	0.0135	Up
NA	NA	NA	NA	NA	Q99615	DNAJC7	0.4538	0	0.0003	Up
NA	NA	NA	NA	NA	Q9BUV8	RAB5IF	0.4537	0	0.0001	Up
NA	NA	NA	NA	NA	P78344	EIF4G2	0.4535	0	0	Up
NA	NA	NA	NA	NA	P82933	MRPS9	0.4533	0	0	Up
NA	NA	NA	NA	NA	Q8NEF9	SRFBP1	0.4526	0	0.0002	Up
NA	NA	NA	NA	NA	P08621	SNRNP70	0.4526	0	0.0003	Up
NA	NA	NA	NA	NA	Q9P0S9	TMEM14C	0.4518	0.0065	0.0281	Up
NA	NA	NA	NA	NA	Q86VP1	TAX1BP1	0.4518	0.0006	0.0043	Up
NA	NA	NA	NA	NA	Q9UQ80	PA2G4	0.4518	0	0	Up
NA	NA	NA	NA	NA	P50213	IDH3A	0.4516	0	0	Up
NA	NA	NA	NA	NA	O75173	ADAMTS4	0.4515	0	0.0002	Up
NA	NA	NA	NA	NA	Q15111	PLCL1	0.4514	0.0117	0.0439	Up
NA	NA	NA	NA	NA	Q8WTT2	NOC3L	0.451	0.0004	0.0032	Up
NA	NA	NA	NA	NA	Q8TCT8	SPPL2A	0.45	0.0011	0.0073	Up
NA	NA	NA	NA	NA	P17812	CTPS1	0.4498	0.0001	0.0014	Up
NA	NA	NA	NA	NA	P23634	ATP2B4	0.4495	0.0001	0.0008	Up
NA	NA	NA	NA	NA	Q99797	MIPEP	0.449	0	0	Up
NA	NA	NA	NA	NA	Q9BW85	YJU2	0.4487	0.0088	0.0354	Up
NA	NA	NA	NA	NA	Q9BQE5	APOL2	0.4486	0.0078	0.0324	Up
NA	NA	NA	NA	NA	O75400	PRPF40A	0.4484	0.0023	0.0128	Up
NA	NA	NA	NA	NA	Q01081	U2AF1	0.4473	0.001	0.0067	Up
NA	NA	NA	NA	NA	Q9BUL8	PDCD10	0.4466	0.0047	0.0219	Up
NA	NA	NA	NA	NA	P47914	RPL29	0.4465	0.0055	0.0246	Up
NA	NA	NA	NA	NA	Q06265	EXOSC9	0.4461	0.001	0.0069	Up
NA	NA	NA	NA	NA	P25685	DNAJB1	0.4455	0.0004	0.0029	Up
NA	NA	NA	NA	NA	Q96GS4	BORCS6	0.4452	0.0004	0.0032	Up
NA	NA	NA	NA	NA	O95477	ABCA1	0.4443	0.0037	0.0184	Up
NA	NA	NA	NA	NA	Q9BXI6	TBC1D10A	0.4442	0.0032	0.0164	Up
NA	NA	NA	NA	NA	P40616	ARL1	0.4435	0.0001	0.0007	Up
NA	NA	NA	NA	NA	Q96J01	THOC3	0.4429	0.0012	0.0078	Up
NA	NA	NA	NA	NA	Q8WWC4	MAIP1	0.4426	0.0001	0.0006	Up
NA	NA	NA	NA	NA	A0A075B6H9	IGLV4-69	0.4425	0.0033	0.0169	Up
NA	NA	NA	NA	NA	Q8NBU5	ATAD1	0.4421	0	0.0001	Up
NA	NA	NA	NA	NA	Q96TA2	YME1L1	0.442	0.0016	0.0094	Up
NA	NA	NA	NA	NA	Q9NVH6	TMLHE	0.442	0.0025	0.0137	Up
NA	NA	NA	NA	NA	Q86VS8	HOOK3	0.4414	0	0	Up
NA	NA	NA	NA	NA	Q99816	TSG101	0.4412	0	0.0002	Up
NA	NA	NA	NA	NA	Q14197	MRPL58	0.4409	0	0	Up
NA	NA	NA	NA	NA	Q96JB2	COG3	0.4408	0.0018	0.0104	Up
NA	NA	NA	NA	NA	Q6P4A8	PLBD1	0.4408	0.0018	0.0105	Up
NA	NA	NA	NA	NA	Q8N3R3	TCAIM	0.4404	0.0007	0.0053	Up
NA	NA	NA	NA	NA	P62847	RPS24	0.4401	0	0.0001	Up
NA	NA	NA	NA	NA	P82673	MRPS35	0.44	0	0	Up
NA	NA	NA	NA	NA	Q9UHQ4	BCAP29	0.4395	0.0004	0.0033	Up
NA	NA	NA	NA	NA	P56134	ATP5MF	0.4394	0.0001	0.001	Up
NA	NA	NA	NA	NA	Q9NQZ2	UTP3	0.4393	0.0008	0.0057	Up
NA	NA	NA	NA	NA	Q6PCB5	RSBN1L	0.4388	0.0015	0.0089	Up
NA	NA	NA	NA	NA	Q86Y07	VRK2	0.4386	0.0002	0.0022	Up
NA	NA	NA	NA	NA	Q9Y3C4	TPRKB	0.4386	0.0034	0.0169	Up
NA	NA	NA	NA	NA	O60573	EIF4E2	0.4382	0.0016	0.0098	Up
NA	NA	NA	NA	NA	Q9H0P0	NT5C3A	0.4382	0	0.0003	Up
NA	NA	NA	NA	NA	P0DOX8		0.4376	0.0051	0.0232	Up
NA	NA	NA	NA	NA	Q96QU6	ACCS	0.4372	0.0048	0.0223	Up
NA	NA	NA	NA	NA	Q32P41	TRMT5	0.4371	0	0	Up
NA	NA	NA	NA	NA	Q13427	PPIG	0.4369	0	0.0005	Up
NA	NA	NA	NA	NA	Q6FI81	CIAPIN1	0.4369	0	0.0005	Up
NA	NA	NA	NA	NA	Q8NI36	WDR36	0.4367	0	0	Up
NA	NA	NA	NA	NA	P61254	RPL26	0.4367	0.0002	0.0019	Up
NA	NA	NA	NA	NA	O00186	STXBP3	0.4364	0	0	Up
NA	NA	NA	NA	NA	Q8TCC3	MRPL30	0.4362	0.0006	0.0043	Up
NA	NA	NA	NA	NA	O75716	STK16	0.4361	0.0113	0.0428	Up
NA	NA	NA	NA	NA	Q15643	TRIP11	0.4357	0.0069	0.0294	Up
NA	NA	NA	NA	NA	Q9P2B2	PTGFRN	0.4356	0	0.0001	Up
NA	NA	NA	NA	NA	Q71RG4	TMUB2	0.4352	0	0.0001	Up
NA	NA	NA	NA	NA	Q92896	GLG1	0.4352	0	0.0001	Up
NA	NA	NA	NA	NA	Q9UJZ1	STOML2	0.435	0	0	Up
NA	NA	NA	NA	NA	P21127	CDK11B	0.4349	0	0	Up
NA	NA	NA	NA	NA	Q6UXV4	APOOL	0.4338	0.0007	0.005	Up
NA	NA	NA	NA	NA	O95817	BAG3	0.4334	0.0067	0.0288	Up
NA	NA	NA	NA	NA	Q86T03	PIP4P1	0.4333	0	0.0006	Up
NA	NA	NA	NA	NA	Q9UNL2	SSR3	0.433	0.0001	0.0009	Up
NA	NA	NA	NA	NA	Q9HB21	PLEKHA1	0.4327	0.0017	0.0103	Up
NA	NA	NA	NA	NA	P61011	SRP54	0.4327	0	0	Up
NA	NA	NA	NA	NA	Q8WTW3	COG1	0.4325	0.0001	0.0008	Up
NA	NA	NA	NA	NA	Q8TF42	UBASH3B	0.4323	0.011	0.0417	Up
NA	NA	NA	NA	NA	P54920	NAPA	0.4322	0.0001	0.0012	Up
NA	NA	NA	NA	NA	Q7L099	RUFY3	0.4315	0	0.0003	Up
NA	NA	NA	NA	NA	O75934	BCAS2	0.4315	0.0008	0.0057	Up
NA	NA	NA	NA	NA	Q8WV41	SNX33	0.4313	0	0.0001	Up
NA	NA	NA	NA	NA	Q8NAV1	PRPF38A	0.4308	0.0001	0.001	Up
NA	NA	NA	NA	NA	Q05519	SRSF11	0.4306	0.0012	0.0076	Up
NA	NA	NA	NA	NA	Q8NB14	USP38	0.4303	0.0004	0.0034	Up
NA	NA	NA	NA	NA	Q13595	TRA2A	0.4302	0.0077	0.032	Up
NA	NA	NA	NA	NA	Q9NRG4	SMYD2	0.4288	0.0105	0.0403	Up
NA	NA	NA	NA	NA	Q8N653	LZTR1	0.4287	0.0063	0.0274	Up
NA	NA	NA	NA	NA	P15144	ANPEP	0.4279	0	0.0002	Up
NA	NA	NA	NA	NA	P52298	NCBP2	0.4277	0.0025	0.0135	Up
NA	NA	NA	NA	NA	Q9UBQ5	EIF3K	0.4273	0.005	0.0228	Up
NA	NA	NA	NA	NA	P61247	RPS3A	0.4271	0.0002	0.0018	Up
NA	NA	NA	NA	NA	Q99613	EIF3C	0.4267	0	0	Up
NA	NA	NA	NA	NA	Q7Z5R6	APBB1IP	0.4264	0.0006	0.0044	Up
NA	NA	NA	NA	NA	Q9NUQ3	TXLNG	0.4252	0.0009	0.0061	Up
NA	NA	NA	NA	NA	Q86V21	AACS	0.4249	0.0001	0.0013	Up
NA	NA	NA	NA	NA	Q9P287	BCCIP	0.424	0	0.0001	Up
NA	NA	NA	NA	NA	O14578	CIT	0.4239	0.0039	0.0192	Up
NA	NA	NA	NA	NA	P41250	GARS1	0.4232	0.0004	0.0032	Up
NA	NA	NA	NA	NA	Q9UP83	COG5	0.4231	0.0042	0.0201	Up
NA	NA	NA	NA	NA	Q9BRX2	PELO	0.4229	0.0005	0.004	Up
NA	NA	NA	NA	NA	Q86XE5	HOGA1	0.4226	0.0026	0.014	Up
NA	NA	NA	NA	NA	Q9NRR4	DROSHA	0.4216	0.0012	0.0078	Up
NA	NA	NA	NA	NA	Q9UIJ7	AK3	0.4216	0.0132	0.0482	Up
NA	NA	NA	NA	NA	P59901	LILRA4	0.4214	0.0059	0.0259	Up
NA	NA	NA	NA	NA	Q9UPU9	SAMD4A	0.4209	0.0046	0.0215	Up
NA	NA	NA	NA	NA	Q6ZNB6	NFXL1	0.4207	0.011	0.0419	Up
NA	NA	NA	NA	NA	Q9H1E5	TMX4	0.4204	0.0001	0.0006	Up
NA	NA	NA	NA	NA	Q9Y5B9	SUPT16H	0.4203	0	0	Up
NA	NA	NA	NA	NA	O43615	TIMM44	0.4203	0.0019	0.0109	Up
NA	NA	NA	NA	NA	Q9BZ29	DOCK9	0.4201	0.001	0.0065	Up
NA	NA	NA	NA	NA	P08708	RPS17	0.42	0	0	Up
NA	NA	NA	NA	NA	Q9BV44	THUMPD3	0.4195	0.0003	0.0026	Up
NA	NA	NA	NA	NA	Q9H2G9	BLZF1	0.4193	0.0038	0.0187	Up
NA	NA	NA	NA	NA	Q13907	IDI1	0.4193	0.0017	0.0102	Up
NA	NA	NA	NA	NA	Q9H1K1	ISCU	0.419	0.0002	0.0017	Up
NA	NA	NA	NA	NA	Q9NVR2	INTS10	0.419	0.0108	0.0411	Up
NA	NA	NA	NA	NA	P41091	EIF2S3	0.419	0	0.0004	Up
NA	NA	NA	NA	NA	P52434	POLR2H	0.4188	0.0061	0.0267	Up
NA	NA	NA	NA	NA	Q8TDX5	ACMSD	0.4183	0.0049	0.0225	Up
NA	NA	NA	NA	NA	Q96IX5	ATP5MD	0.4183	0.0126	0.0466	Up
NA	NA	NA	NA	NA	Q53HC5	KLHL26	0.4175	0.0026	0.0138	Up
NA	NA	NA	NA	NA	Q6VN20	RANBP10	0.4175	0.002	0.0113	Up
NA	NA	NA	NA	NA	Q9Y3B4	SF3B6	0.4162	0.0004	0.0029	Up
NA	NA	NA	NA	NA	P35269	GTF2F1	0.416	0.0021	0.0118	Up
NA	NA	NA	NA	NA	Q8N4V1	MMGT1	0.416	0.0003	0.0027	Up
NA	NA	NA	NA	NA	P28340	POLD1	0.4154	0.0006	0.0047	Up
NA	NA	NA	NA	NA	Q13144	EIF2B5	0.4151	0	0.0001	Up
NA	NA	NA	NA	NA	Q8IX03	WWC1	0.4141	0.0004	0.0031	Up
NA	NA	NA	NA	NA	Q9H9E3	COG4	0.4138	0.0004	0.0033	Up
NA	NA	NA	NA	NA	Q13685	AAMP	0.4137	0.0001	0.0008	Up
NA	NA	NA	NA	NA	Q13206	DDX10	0.4137	0	0.0005	Up
NA	NA	NA	NA	NA	P13010	XRCC5	0.4132	0	0	Up
NA	NA	NA	NA	NA	Q15382	RHEB	0.4132	0.0001	0.001	Up
NA	NA	NA	NA	NA	Q8N4H5	TOMM5	0.4131	0.0042	0.0201	Up
NA	NA	NA	NA	NA	Q96QE5	TEFM	0.4131	0.004	0.0194	Up
NA	NA	NA	NA	NA	Q96FH0	BORCS8	0.4123	0.0023	0.0125	Up
NA	NA	NA	NA	NA	Q9BWH2	FUNDC2	0.4119	0.0047	0.0218	Up
NA	NA	NA	NA	NA	Q4U2R6	MRPL51	0.4114	0	0.0001	Up
NA	NA	NA	NA	NA	Q9H8Y5	ANKZF1	0.4108	0	0.0002	Up
NA	NA	NA	NA	NA	Q9BQ39	DDX50	0.4104	0.0097	0.038	Up
NA	NA	NA	NA	NA	Q7L7V1	DHX32	0.41	0.0036	0.0179	Up
NA	NA	NA	NA	NA	Q14692	BMS1	0.4097	0.0043	0.0206	Up
NA	NA	NA	NA	NA	C9JLW8	MCRIP1	0.4094	0.0052	0.0237	Up
NA	NA	NA	NA	NA	Q9UNX3	RPL26L1	0.409	0	0.0001	Up
NA	NA	NA	NA	NA	Q9UIF9	BAZ2A	0.4079	0.0065	0.0281	Up
NA	NA	NA	NA	NA	P14678	SNRPB	0.4077	0.0001	0.0009	Up
NA	NA	NA	NA	NA	Q8IXS8	FAM126B	0.4074	0.0016	0.0097	Up
NA	NA	NA	NA	NA	Q13242	SRSF9	0.4073	0.0005	0.0039	Up
NA	NA	NA	NA	NA	O95070	YIF1A	0.4068	0	0	Up
NA	NA	NA	NA	NA	Q96C36	PYCR2	0.4048	0.0118	0.0443	Up
NA	NA	NA	NA	NA	Q8N3Z3	GTPBP8	0.4047	0.002	0.0116	Up
NA	NA	NA	NA	NA	P42785	PRCP	0.4046	0.0003	0.0026	Up
NA	NA	NA	NA	NA	Q9Y2W1	THRAP3	0.4046	0	0.0001	Up
NA	NA	NA	NA	NA	Q96T52	IMMP2L	0.4044	0.0002	0.0016	Up
NA	NA	NA	NA	NA	O94979	SEC31A	0.404	0	0	Up
NA	NA	NA	NA	NA	P31994	FCGR2B	0.404	0.0031	0.0161	Up
NA	NA	NA	NA	NA	P36776	LONP1	0.4037	0.0003	0.0023	Up
NA	NA	NA	NA	NA	Q9Y2X3	NOP58	0.4037	0	0	Up
NA	NA	NA	NA	NA	O43824	GTPBP6	0.4035	0.0045	0.0212	Up
NA	NA	NA	NA	NA	Q9Y4B6	DCAF1	0.4034	0	0	Up
NA	NA	NA	NA	NA	P01700	IGLV1-47	0.4034	0.0023	0.0126	Up
NA	NA	NA	NA	NA	P38919	EIF4A3	0.403	0	0	Up
NA	NA	NA	NA	NA	Q9UN86	G3BP2	0.4029	0	0.0005	Up
NA	NA	NA	NA	NA	O15371	EIF3D	0.4025	0	0	Up
NA	NA	NA	NA	NA	Q8IYB5	SMAP1	0.4023	0	0	Up
NA	NA	NA	NA	NA	Q13610	PWP1	0.4018	0.0002	0.0015	Up
NA	NA	NA	NA	NA	Q9NVH2	INTS7	0.4017	0.0055	0.0247	Up
NA	NA	NA	NA	NA	Q08945	SSRP1	0.4016	0.0071	0.0303	Up
NA	NA	NA	NA	NA	O15226	NKRF	0.4012	0.0003	0.0026	Up
NA	NA	NA	NA	NA	Q7L1V2	MON1B	0.4006	0	0.0006	Up
NA	NA	NA	NA	NA	P48444	ARCN1	0.4003	0	0.0002	Up
NA	NA	NA	NA	NA	P62906	RPL10A	0.4001	0	0.0002	Up
NA	NA	NA	NA	NA	Q9GZS1	POLR1E	0.3998	0.0001	0.001	Up
NA	NA	NA	NA	NA	O95347	SMC2	0.3998	0.0057	0.0253	Up
NA	NA	NA	NA	NA	O14910	LIN7A	0.3998	0.0005	0.0039	Up
NA	NA	NA	NA	NA	Q05823	RNASEL	0.3986	0.0016	0.0098	Up
NA	NA	NA	NA	NA	Q9BRJ2	MRPL45	0.3979	0.0023	0.0127	Up
NA	NA	NA	NA	NA	O95382	MAP3K6	0.3976	0.012	0.0449	Up
NA	NA	NA	NA	NA	A0PJW6	TMEM223	0.3973	0.0057	0.0253	Up
NA	NA	NA	NA	NA	P09234	SNRPC	0.3968	0.0108	0.0413	Up
NA	NA	NA	NA	NA	Q9NWW5	CLN6	0.3967	0.004	0.0194	Up
NA	NA	NA	NA	NA	Q9UHN6	CEMIP2	0.3966	0	0	Up
NA	NA	NA	NA	NA	P43304	GPD2	0.3964	0.0011	0.0072	Up
NA	NA	NA	NA	NA	Q8TAT6	NPLOC4	0.3962	0	0	Up
NA	NA	NA	NA	NA	Q96DB5	RMDN1	0.3961	0.0028	0.0146	Up
NA	NA	NA	NA	NA	Q96MD2	C12orf66	0.396	0	0.0002	Up
NA	NA	NA	NA	NA	Q4G0J3	LARP7	0.3959	0	0	Up
NA	NA	NA	NA	NA	Q4J6C6	PREPL	0.3959	0.0005	0.0037	Up
NA	NA	NA	NA	NA	Q7L8L6	FASTKD5	0.3937	0	0.0001	Up
NA	NA	NA	NA	NA	P62308	SNRPG	0.3935	0.0004	0.0032	Up
NA	NA	NA	NA	NA	Q96G21	IMP4	0.3934	0	0	Up
NA	NA	NA	NA	NA	Q96SZ5	ADO	0.3931	0.0073	0.0307	Up
NA	NA	NA	NA	NA	P35232	PHB	0.3925	0.0019	0.0109	Up
NA	NA	NA	NA	NA	O95167	NDUFA3	0.3917	0.009	0.0361	Up
NA	NA	NA	NA	NA	P35240	NF2	0.3913	0	0	Up
NA	NA	NA	NA	NA	Q96DZ1	ERLEC1	0.3907	0.0074	0.0311	Up
NA	NA	NA	NA	NA	Q96ND0	FAM210A	0.3905	0.0015	0.0093	Up
NA	NA	NA	NA	NA	Q9Y6Y8	SEC23IP	0.3897	0	0.0002	Up
NA	NA	NA	NA	NA	Q9BSF4	TIMM29	0.3895	0.0005	0.0042	Up
NA	NA	NA	NA	NA	Q7L523	RRAGA	0.3892	0.0046	0.0216	Up
NA	NA	NA	NA	NA	Q9UBB5	MBD2	0.3892	0.0001	0.0007	Up
NA	NA	NA	NA	NA	Q53S58	TMEM177	0.3889	0.0029	0.0153	Up
NA	NA	NA	NA	NA	O75396	SEC22B	0.3889	0.0001	0.0009	Up
NA	NA	NA	NA	NA	Q9Y241	HIGD1A	0.3888	0.0001	0.0008	Up
NA	NA	NA	NA	NA	P46776	RPL27A	0.3888	0.001	0.0067	Up
NA	NA	NA	NA	NA	Q5VTL8	PRPF38B	0.3888	0.0007	0.0053	Up
NA	NA	NA	NA	NA	P62750	RPL23A	0.3877	0.0078	0.0323	Up
NA	NA	NA	NA	NA	A4D1E9	GTPBP10	0.3873	0	0	Up
NA	NA	NA	NA	NA	Q9Y2W6	TDRKH	0.3865	0.0011	0.0073	Up
NA	NA	NA	NA	NA	Q9Y291	MRPS33	0.3864	0.0033	0.0168	Up
NA	NA	NA	NA	NA	Q9NP58	ABCB6	0.3856	0.0001	0.001	Up
NA	NA	NA	NA	NA	Q96AE4	FUBP1	0.3854	0.0003	0.0023	Up
NA	NA	NA	NA	NA	O43172	PRPF4	0.3848	0.0003	0.0028	Up
NA	NA	NA	NA	NA	Q96CS3	FAF2	0.384	0.0002	0.0015	Up
NA	NA	NA	NA	NA	P50552	VASP	0.3834	0.0002	0.0016	Up
NA	NA	NA	NA	NA	Q9UFG5	C19orf25	0.3832	0.0066	0.0284	Up
NA	NA	NA	NA	NA	Q9NVX2	NLE1	0.383	0.0072	0.0306	Up
NA	NA	NA	NA	NA	Q9UK97	FBXO9	0.3825	0.0111	0.042	Up
NA	NA	NA	NA	NA	Q9Y6K9	IKBKG	0.3824	0.0075	0.0316	Up
NA	NA	NA	NA	NA	Q9H2W6	MRPL46	0.382	0	0.0001	Up
NA	NA	NA	NA	NA	Q9H4I3	TRABD	0.3818	0.0022	0.0121	Up
NA	NA	NA	NA	NA	O75063	FAM20B	0.3817	0.0115	0.0434	Up
NA	NA	NA	NA	NA	P49915	GMPS	0.3816	0	0.0004	Up
NA	NA	NA	NA	NA	Q9BVS5	TRMT61B	0.3815	0.0014	0.0088	Up
NA	NA	NA	NA	NA	O00217	NDUFS8	0.3814	0.0001	0.001	Up
NA	NA	NA	NA	NA	O14908	GIPC1	0.3811	0.0003	0.0023	Up
NA	NA	NA	NA	NA	O15111	CHUK	0.3805	0	0.0006	Up
NA	NA	NA	NA	NA	Q96M27	PRRC1	0.3804	0.0002	0.0018	Up
NA	NA	NA	NA	NA	Q9HAN9	NMNAT1	0.3801	0.0012	0.0075	Up
NA	NA	NA	NA	NA	P50613	CDK7	0.3801	0	0	Up
NA	NA	NA	NA	NA	Q9UBF2	COPG2	0.3796	0.0004	0.0031	Up
NA	NA	NA	NA	NA	P82912	MRPS11	0.3791	0	0.0002	Up
NA	NA	NA	NA	NA	P11177	PDHB	0.3789	0.0081	0.0332	Up
NA	NA	NA	NA	NA	P18754	RCC1	0.3787	0.0019	0.0111	Up
NA	NA	NA	NA	NA	Q9P0V3	SH3BP4	0.3784	0	0	Up
NA	NA	NA	NA	NA	Q8TBM8	DNAJB14	0.3784	0.0043	0.0206	Up
NA	NA	NA	NA	NA	Q9UNQ2	DIMT1	0.3777	0.0017	0.0099	Up
NA	NA	NA	NA	NA	O15372	EIF3H	0.377	0.0001	0.0012	Up
NA	NA	NA	NA	NA	Q9HBH1	PDF	0.3767	0.0103	0.0397	Up
NA	NA	NA	NA	NA	Q12965	MYO1E	0.3763	0	0.0001	Up
NA	NA	NA	NA	NA	Q9BVK6	TMED9	0.376	0.0138	0.0498	Up
NA	NA	NA	NA	NA	P41218	MNDA	0.3753	0.0095	0.0374	Up
NA	NA	NA	NA	NA	P11117	ACP2	0.3743	0.0001	0.0007	Up
NA	NA	NA	NA	NA	P59190	RAB15	0.374	0.0055	0.0246	Up
NA	NA	NA	NA	NA	Q16891	IMMT	0.3739	0	0.0001	Up
NA	NA	NA	NA	NA	Q9Y276	BCS1L	0.3738	0	0.0006	Up
NA	NA	NA	NA	NA	O15160	POLR1C	0.3737	0.0015	0.0092	Up
NA	NA	NA	NA	NA	P49755	TMED10	0.3736	0.0008	0.0054	Up
NA	NA	NA	NA	NA	Q8IY37	DHX37	0.3735	0	0.0001	Up
NA	NA	NA	NA	NA	Q96GQ7	DDX27	0.3729	0	0.0003	Up
NA	NA	NA	NA	NA	Q9NW13	RBM28	0.3729	0.0005	0.004	Up
NA	NA	NA	NA	NA	Q9NYV4	CDK12	0.3728	0.0007	0.0048	Up
NA	NA	NA	NA	NA	Q92552	MRPS27	0.3726	0.0004	0.0029	Up
NA	NA	NA	NA	NA	Q9BYC9	MRPL20	0.372	0.0027	0.0142	Up
NA	NA	NA	NA	NA	P18031	PTPN1	0.3718	0.0048	0.0221	Up
NA	NA	NA	NA	NA	O15258	RER1	0.3716	0.0086	0.0349	Up
NA	NA	NA	NA	NA	P62917	RPL8	0.3715	0.0004	0.0032	Up
NA	NA	NA	NA	NA	Q7L014	DDX46	0.371	0	0.0005	Up
NA	NA	NA	NA	NA	Q9UBS4	DNAJB11	0.37	0.0084	0.0344	Up
NA	NA	NA	NA	NA	Q9NQT5	EXOSC3	0.3692	0.0002	0.0016	Up
NA	NA	NA	NA	NA	Q9BSR8	YIPF4	0.3687	0.0004	0.0031	Up
NA	NA	NA	NA	NA	P08579	SNRPB2	0.3686	0.0028	0.0146	Up
NA	NA	NA	NA	NA	Q969J3	BORCS5	0.3685	0.013	0.0476	Up
NA	NA	NA	NA	NA	Q9NR28	DIABLO	0.3682	0.0027	0.0144	Up
NA	NA	NA	NA	NA	Q9UET6	FTSJ1	0.3679	0.0033	0.0166	Up
NA	NA	NA	NA	NA	P26368	U2AF2	0.3676	0.0004	0.0029	Up
NA	NA	NA	NA	NA	O15455	TLR3	0.3668	0.0092	0.0365	Up
NA	NA	NA	NA	NA	Q9GZS3	WDR61	0.3663	0.0043	0.0205	Up
NA	NA	NA	NA	NA	Q9Y3C6	PPIL1	0.3662	0.002	0.0113	Up
NA	NA	NA	NA	NA	Q9UHB9	SRP68	0.3659	0.0006	0.0047	Up
NA	NA	NA	NA	NA	P83731	RPL24	0.3657	0	0.0006	Up
NA	NA	NA	NA	NA	Q13185	CBX3	0.3656	0.0029	0.0151	Up
NA	NA	NA	NA	NA	Q8N668	COMMD1	0.3655	0.003	0.0158	Up
NA	NA	NA	NA	NA	Q9Y282	ERGIC3	0.3653	0	0.0002	Up
NA	NA	NA	NA	NA	Q15008	PSMD6	0.3645	0	0.0002	Up
NA	NA	NA	NA	NA	O95298	NDUFC2	0.3639	0.0054	0.0245	Up
NA	NA	NA	NA	NA	P51948	MNAT1	0.3636	0.003	0.0154	Up
NA	NA	NA	NA	NA	Q92844	TANK	0.3634	0.001	0.0068	Up
NA	NA	NA	NA	NA	Q9BV79	MECR	0.363	0.0137	0.0496	Up
NA	NA	NA	NA	NA	Q14511	NEDD9	0.363	0.0043	0.0206	Up
NA	NA	NA	NA	NA	Q9BRP4	PAAF1	0.3627	0.0018	0.0104	Up
NA	NA	NA	NA	NA	O43660	PLRG1	0.3625	0.0026	0.014	Up
NA	NA	NA	NA	NA	P62857	RPS28	0.362	0.0092	0.0366	Up
NA	NA	NA	NA	NA	P35222	CTNNB1	0.3617	0	0.0001	Up
NA	NA	NA	NA	NA	Q9NX14	NDUFB11	0.3617	0.0033	0.0168	Up
NA	NA	NA	NA	NA	Q9Y3U8	RPL36	0.3615	0.0038	0.0189	Up
NA	NA	NA	NA	NA	O94875	SORBS2	0.3613	0.0009	0.0061	Up
NA	NA	NA	NA	NA	Q969S3	ZNF622	0.3602	0.0007	0.0052	Up
NA	NA	NA	NA	NA	O00505	KPNA3	0.3599	0	0.0002	Up
NA	NA	NA	NA	NA	Q9Y2V7	COG6	0.3592	0.0016	0.0095	Up
NA	NA	NA	NA	NA	O00462	MANBA	0.3591	0.005	0.0231	Up
NA	NA	NA	NA	NA	O60313	OPA1	0.359	0	0.0004	Up
NA	NA	NA	NA	NA	Q12986	NFX1	0.3587	0.0031	0.016	Up
NA	NA	NA	NA	NA	Q03111	MLLT1	0.3584	0.0022	0.0121	Up
NA	NA	NA	NA	NA	Q96I59	NARS2	0.3579	0	0.0001	Up
NA	NA	NA	NA	NA	Q14498	RBM39	0.3575	0.0003	0.0029	Up
NA	NA	NA	NA	NA	Q9NUW8	TDP1	0.3574	0.0006	0.0047	Up
NA	NA	NA	NA	NA	Q92665	MRPS31	0.3574	0	0.0003	Up
NA	NA	NA	NA	NA	Q00059	TFAM	0.357	0.003	0.0153	Up
NA	NA	NA	NA	NA	A7E2V4	ZSWIM8	0.3569	0.0014	0.0083	Up
NA	NA	NA	NA	NA	Q96BM9	ARL8A	0.3568	0	0.0002	Up
NA	NA	NA	NA	NA	Q8WUM0	NUP133	0.3558	0	0	Up
NA	NA	NA	NA	NA	P07992	ERCC1	0.3554	0.0033	0.0167	Up
NA	NA	NA	NA	NA	Q8NC60	NOA1	0.3553	0	0.0002	Up
NA	NA	NA	NA	NA	P27635	RPL10	0.3553	0.0002	0.002	Up
NA	NA	NA	NA	NA	Q92616	GCN1	0.3552	0	0.0001	Up
NA	NA	NA	NA	NA	O14979	HNRNPDL	0.3552	0.0093	0.0366	Up
NA	NA	NA	NA	NA	L0R6Q1	SLC35A4	0.355	0.0104	0.0402	Up
NA	NA	NA	NA	NA	A1X283	SH3PXD2B	0.3549	0.001	0.0068	Up
NA	NA	NA	NA	NA	P41212	ETV6	0.3546	0.0023	0.0127	Up
NA	NA	NA	NA	NA	Q71UM5	RPS27L	0.3525	0.0004	0.0031	Up
NA	NA	NA	NA	NA	Q8N2G8	GHDC	0.3523	0.0127	0.0468	Up
NA	NA	NA	NA	NA	Q9Y4H2	IRS2	0.3521	0.0055	0.0248	Up
NA	NA	NA	NA	NA	P61966	AP1S1	0.3512	0	0.0001	Up
NA	NA	NA	NA	NA	Q9H7M9	VSIR	0.3512	0.0044	0.0208	Up
NA	NA	NA	NA	NA	Q9UKF6	CPSF3	0.3508	0	0	Up
NA	NA	NA	NA	NA	Q53HC9	EIPR1	0.3508	0.0013	0.0082	Up
NA	NA	NA	NA	NA	P12956	XRCC6	0.3506	0	0.0006	Up
NA	NA	NA	NA	NA	Q9BQQ3	GORASP1	0.3505	0.0123	0.0456	Up
NA	NA	NA	NA	NA	O14828	SCAMP3	0.3503	0.0005	0.0039	Up
NA	NA	NA	NA	NA	P09874	PARP1	0.3502	0.0003	0.0028	Up
NA	NA	NA	NA	NA	Q9H6E4	CCDC134	0.35	0.0094	0.0371	Up
NA	NA	NA	NA	NA	Q6ZUJ8	PIK3AP1	0.35	0.0004	0.0031	Up
NA	NA	NA	NA	NA	P05455	SSB	0.3495	0.0001	0.0011	Up
NA	NA	NA	NA	NA	Q5JSZ5	PRRC2B	0.3495	0.0005	0.0036	Up
NA	NA	NA	NA	NA	P36957	DLST	0.3492	0	0	Up
NA	NA	NA	NA	NA	Q9NUP9	LIN7C	0.3486	0.0011	0.0071	Up
NA	NA	NA	NA	NA	O15027	SEC16A	0.3478	0	0.0006	Up
NA	NA	NA	NA	NA	Q92538	GBF1	0.3476	0.0005	0.0039	Up
NA	NA	NA	NA	NA	O14579	COPE	0.3474	0.0065	0.0282	Up
NA	NA	NA	NA	NA	Q6P4A7	SFXN4	0.3472	0.013	0.0476	Up
NA	NA	NA	NA	NA	O00624	SLC17A2	0.347	0.0087	0.0352	Up
NA	NA	NA	NA	NA	Q12996	CSTF3	0.346	0.0006	0.0047	Up
NA	NA	NA	NA	NA	Q96I99	SUCLG2	0.3459	0.0007	0.0051	Up
NA	NA	NA	NA	NA	Q13523	PRPF4B	0.3458	0	0.0004	Up
NA	NA	NA	NA	NA	Q8IWU2	LMTK2	0.3456	0.0033	0.0167	Up
NA	NA	NA	NA	NA	O94923	GLCE	0.345	0.0082	0.0336	Up
NA	NA	NA	NA	NA	Q8N4S9	MARVELD2	0.3449	0.0026	0.0138	Up
NA	NA	NA	NA	NA	O60563	CCNT1	0.3432	0.0005	0.0041	Up
NA	NA	NA	NA	NA	P11215	ITGAM	0.3431	0.0012	0.0076	Up
NA	NA	NA	NA	NA	Q8TB03	CXorf38	0.3422	0.0028	0.0149	Up
NA	NA	NA	NA	NA	O15305	PMM2	0.3419	0.0002	0.0015	Up
NA	NA	NA	NA	NA	P48739	PITPNB	0.3413	0.0023	0.0127	Up
NA	NA	NA	NA	NA	Q16831	UPP1	0.3412	0.0016	0.0095	Up
NA	NA	NA	NA	NA	Q5VW36	FOCAD	0.3412	0.0017	0.0102	Up
NA	NA	NA	NA	NA	O14545	TRAFD1	0.341	0.0001	0.0009	Up
NA	NA	NA	NA	NA	Q9P2N7	KLHL13	0.3409	0.0005	0.0037	Up
NA	NA	NA	NA	NA	P56385	ATP5ME	0.3407	0.0001	0.0009	Up
NA	NA	NA	NA	NA	Q9BZE2	PUS3	0.3406	0.001	0.0065	Up
NA	NA	NA	NA	NA	Q86TV6	TTC7B	0.3405	0.0031	0.0158	Up
NA	NA	NA	NA	NA	A2RRP1	NBAS	0.3405	0.0046	0.0216	Up
NA	NA	NA	NA	NA	Q9Y2L5	TRAPPC8	0.3403	0.0088	0.0355	Up
NA	NA	NA	NA	NA	P05771	PRKCB	0.3399	0.0127	0.0469	Up
NA	NA	NA	NA	NA	P55210	CASP7	0.3393	0.0101	0.0393	Up
NA	NA	NA	NA	NA	O15504	NUP42	0.3389	0.0025	0.0135	Up
NA	NA	NA	NA	NA	O75027	ABCB7	0.3384	0.0002	0.0016	Up
NA	NA	NA	NA	NA	P83436	COG7	0.3381	0	0	Up
NA	NA	NA	NA	NA	Q96RL7	VPS13A	0.3376	0	0	Up
NA	NA	NA	NA	NA	Q9Y2Q9	MRPS28	0.3376	0.0098	0.0384	Up
NA	NA	NA	NA	NA	Q13190	STX5	0.3376	0.0008	0.0056	Up
NA	NA	NA	NA	NA	Q9P2I0	CPSF2	0.3373	0.0028	0.0149	Up
NA	NA	NA	NA	NA	Q6ZRV2	FAM83H	0.3367	0	0.0001	Up
NA	NA	NA	NA	NA	Q9BYD3	MRPL4	0.336	0.0103	0.0397	Up
NA	NA	NA	NA	NA	Q6DKK2	TTC19	0.336	0.0114	0.0429	Up
NA	NA	NA	NA	NA	P40429	RPL13A	0.3356	0.0018	0.0103	Up
NA	NA	NA	NA	NA	Q12981	BNIP1	0.3338	0	0	Up
NA	NA	NA	NA	NA	P18859	ATP5PF	0.3335	0.0035	0.0175	Up
NA	NA	NA	NA	NA	Q96EY7	PTCD3	0.3334	0	0.0002	Up
NA	NA	NA	NA	NA	Q8WWH5	TRUB1	0.3332	0.0134	0.0488	Up
NA	NA	NA	NA	NA	Q12846	STX4	0.3331	0	0.0005	Up
NA	NA	NA	NA	NA	P56377	AP1S2	0.3331	0.0011	0.0071	Up
NA	NA	NA	NA	NA	Q96BF6	NACC2	0.3319	0.0077	0.032	Up
NA	NA	NA	NA	NA	Q9UK41	VPS28	0.3314	0.012	0.0448	Up
NA	NA	NA	NA	NA	P82914	MRPS15	0.3314	0.0001	0.001	Up
NA	NA	NA	NA	NA	Q9NVH0	EXD2	0.3309	0.0029	0.0153	Up
NA	NA	NA	NA	NA	Q9BW92	TARS2	0.3308	0.0021	0.0119	Up
NA	NA	NA	NA	NA	Q99575	POP1	0.3304	0.0011	0.0073	Up
NA	NA	NA	NA	NA	Q2TAY7	SMU1	0.33	0.0049	0.0225	Up
[truncated: 838 more rows]
