# Supplementary material for: Proteomic and phosphoproteomic profiling of COVID-19-associated lung and liver injury: a report based on rhesus macaques
Source: Signal Transduct Target Ther. 2022 Jan 28;7:27. doi: 10.1038/s41392-022-00882-7 (PMC8795284; doi:10.1038/s41392-022-00882-7)
Supplement: Supplementary file 24 — Table S23 [file 41392_2022_882_MOESM24_ESM.xlsx]

## Sheet: Table S23 mccVShsa_lung_DES
mcc_DES	Protein accession	Amino acid	Position	Gene name	ratio V_to_C	t test	Lung_Regulated Type	hsa_DES	Protein accession	Position	Gene name	log2 (fold change)	adjusted p value	Regulated Type
F7EWB6-S374	F7EWB6	S	374		0.00211812	1.98e-06	Down	NA	NA	NA	NA	NA	NA	NA
A0A1D5RIX1-S992	A0A1D5RIX1	S	992		0.00990175	0.0338389	Down	NA	NA	NA	NA	NA	NA	NA
F7GYW8-S1106	F7GYW8	S	1106	PALLD	0.0157124	0.031637	Down	NA	NA	NA	NA	NA	NA	NA
F7EV54-T10	F7EV54	T	10	NEUROG3	0.0210834	0.0345095	Down	NA	NA	NA	NA	NA	NA	NA
F6VW84-S580	F6VW84	S	580	HIP1R	0.023478	0.0363174	Down	NA	NA	NA	NA	NA	NA	NA
A0A1D5QXB9-S1316	A0A1D5QXB9	S	1316		0.0250639	0.000473281	Down	NA	NA	NA	NA	NA	NA	NA
A0A5F7ZTR5-T1483	A0A5F7ZTR5	T	1483	DENND4A	0.025234	0.0303689	Down	NA	NA	NA	NA	NA	NA	NA
F6VW84-S579	F6VW84	S	579	HIP1R	0.0280433	0.0359409	Down	NA	NA	NA	NA	NA	NA	NA
F6X5U1-S496	F6X5U1	S	496	CLCC1	0.0359001	0.0360804	Down	NA	NA	NA	NA	NA	NA	NA
F6PL92-S962	F6PL92	S	962	SYNPO	0.0390647	0.00056438	Down	NA	NA	NA	NA	NA	NA	NA
F7EV54-S9	F7EV54	S	9	NEUROG3	0.039382	0.0347211	Down	NA	NA	NA	NA	NA	NA	NA
H9FXB7-S75	H9FXB7	S	75	WRNIP1	0.0441329	7.56e-05	Down	NA	NA	NA	NA	NA	NA	NA
F6TV85-S253	F6TV85	S	253	SNTB2	0.0455283	0.0386359	Down	NA	NA	NA	NA	NA	NA	NA
F7AZZ5-Y228	F7AZZ5	Y	228	ARHGAP27	0.0459693	0.0293961	Down	NA	NA	NA	NA	NA	NA	NA
A0A1D5QIH8-S704	A0A1D5QIH8	S	704	EHBP1L1	0.0472095	0.0248354	Down	NA	NA	NA	NA	NA	NA	NA
H9ZCX6-S123	H9ZCX6	S	123	TFAP4	0.0487263	0.0248643	Down	NA	NA	NA	NA	NA	NA	NA
F6YA32-S209	F6YA32	S	209	SYBU	0.0495341	0.0332701	Down	NA	NA	NA	NA	NA	NA	NA
G7MDS6-Y75	G7MDS6	Y	75	GATAD2B	0.0540602	4.16e-07	Down	NA	NA	NA	NA	NA	NA	NA
Q15JD4-S30	Q15JD4	S	30	PML	0.0556826	0.0336786	Down	NA	NA	NA	NA	NA	NA	NA
A0A5F8APR8-S119	A0A5F8APR8	S	119	PWWP2A	0.0560351	0.0326982	Down	NA	NA	NA	NA	NA	NA	NA
A0A1D5RFI2-S367	A0A1D5RFI2	S	367	ABLIM2	0.0618778	0.0166362	Down	NA	NA	NA	NA	NA	NA	NA
A0A5K1U075-S1691	A0A5K1U075	S	1691	PRRC2B	0.0638739	0.0402817	Down	NA	NA	NA	NA	NA	NA	NA
A0A5F8APR8-S116	A0A5F8APR8	S	116	PWWP2A	0.064659	0.032286	Down	NA	NA	NA	NA	NA	NA	NA
A0A1D5RK63-S81	A0A1D5RK63	S	81		0.0649335	0.0313266	Down	NA	NA	NA	NA	NA	NA	NA
A0A1D5QIX4-S1014	A0A1D5QIX4	S	1014	PER1	0.0674549	0.013632	Down	NA	NA	NA	NA	NA	NA	NA
G7MUR4-S378	G7MUR4	S	378	EGK_16589	0.0682658	0.0259194	Down	NA	NA	NA	NA	NA	NA	NA
F7HPA7-S195	F7HPA7	S	195	SCEL	0.073267	0.00936034	Down	NA	NA	NA	NA	NA	NA	NA
F7HPA7-S200	F7HPA7	S	200	SCEL	0.075722	0.0438334	Down	NA	NA	NA	NA	NA	NA	NA
G7MUR4-S379	G7MUR4	S	379	EGK_16589	0.0782916	0.0270138	Down	NA	NA	NA	NA	NA	NA	NA
F7GGR8-T1031	F7GGR8	T	1031	EVPL	0.0855913	0.00248768	Down	NA	NA	NA	NA	NA	NA	NA
A0A5F8AAL0-S1100	A0A5F8AAL0	S	1100		0.0874993	0.0237556	Down	NA	NA	NA	NA	NA	NA	NA
A0A1D5RGN2-S466	A0A1D5RGN2	S	466		0.0882811	0.0251564	Down	NA	NA	NA	NA	NA	NA	NA
F6QJD8-S11	F6QJD8	S	11	S100A8	0.0897393	0.0423192	Down	NA	NA	NA	NA	NA	NA	NA
A0A5F7ZQ08-S1186	A0A5F7ZQ08	S	1186	PLXND1	0.0919218	0.0385475	Down	NA	NA	NA	NA	NA	NA	NA
F6UJ43-T114	F6UJ43	T	114	NOL3	0.0944862	0.038616	Down	NA	NA	NA	NA	NA	NA	NA
F7EDD7-S288	F7EDD7	S	288	PAG1	0.100301	0.0330754	Down	NA	NA	NA	NA	NA	NA	NA
A0A5F7ZYZ5-S57	A0A5F7ZYZ5	S	57	SPARCL1	0.101042	0.0465535	Down	NA	NA	NA	NA	NA	NA	NA
F7B7D7-S1519	F7B7D7	S	1519	MYH9	0.101229	0.0457332	Down	NA	NA	NA	NA	NA	NA	NA
A0A5F7ZYZ5-S51	A0A5F7ZYZ5	S	51	SPARCL1	0.102287	0.0144308	Down	NA	NA	NA	NA	NA	NA	NA
F6YGY4-S607	F6YGY4	S	607	TAF6	0.104937	0.0300364	Down	NA	NA	NA	NA	NA	NA	NA
F6UZ60-S440	F6UZ60	S	440	FGA	0.107006	0.0236813	Down	NA	NA	NA	NA	NA	NA	NA
F6S2X3-S791	F6S2X3	S	791	LOC719658	0.11049	0.0261872	Down	NA	NA	NA	NA	NA	NA	NA
F7DJ15-S90	F7DJ15	S	90	BCL11B	0.111397	0.0487979	Down	NA	NA	NA	NA	NA	NA	NA
A0A5F8A5C7-S396	A0A5F8A5C7	S	396		0.112483	0.0425265	Down	NA	NA	NA	NA	NA	NA	NA
F7FGB3-T479	F7FGB3	T	479	MEF2A	0.120695	0.0415602	Down	NA	NA	NA	NA	NA	NA	NA
F6S2X3-S5149	F6S2X3	S	5149	LOC719658	0.122122	0.0110771	Down	NA	NA	NA	NA	NA	NA	NA
F7HTB8-S739	F7HTB8	S	739	ACIN1	0.122817	0.0336284	Down	NA	NA	NA	NA	NA	NA	NA
I0FUJ9-S521	I0FUJ9	S	521		0.125654	0.0339666	Down	NA	NA	NA	NA	NA	NA	NA
F6PL92-S1042	F6PL92	S	1042	SYNPO	0.125686	0.000818146	Down	NA	NA	NA	NA	NA	NA	NA
A0A1D5QAK4-T44	A0A1D5QAK4	T	44		0.126277	0.0319243	Down	NA	NA	NA	NA	NA	NA	NA
A0A5F7ZRH4-S947	A0A5F7ZRH4	S	947		0.132521	0.0205911	Down	NA	NA	NA	NA	NA	NA	NA
A0A1D5R993-S500	A0A1D5R993	S	500		0.140172	0.0110523	Down	NA	NA	NA	NA	NA	NA	NA
F6PL92-S854	F6PL92	S	854	SYNPO	0.14083	0.0041891	Down	NA	NA	NA	NA	NA	NA	NA
F7BLC4-S1010	F7BLC4	S	1010	PSD4	0.142469	0.0231785	Down	NA	NA	NA	NA	NA	NA	NA
F7BLE8-S241	F7BLE8	S	241	SDPR	0.144494	0.01167	Down	NA	NA	NA	NA	NA	NA	NA
H9Z9W9-T358	H9Z9W9	T	358	HDAC7	0.144655	0.00411438	Down	NA	NA	NA	NA	NA	NA	NA
F7DX53-S385	F7DX53	S	385	LOC719949	0.145353	0.000449008	Down	NA	NA	NA	NA	NA	NA	NA
A0A1D5QNA4-S78	A0A1D5QNA4	S	78	ATF2	0.145893	0.00961857	Down	NA	NA	NA	NA	NA	NA	NA
F6PTY4-S336	F6PTY4	S	336	PKP4	0.148383	0.0144568	Down	NA	NA	NA	NA	NA	NA	NA
A0A1D5QF42-S149	A0A1D5QF42	S	149	MYO18A	0.148893	0.000907399	Down	NA	NA	NA	NA	NA	NA	NA
I2CXI3-S586	I2CXI3	S	586	SMARCC2	0.149699	0.0194624	Down	NA	NA	NA	NA	NA	NA	NA
A0A5F8AHR4-Y624	A0A5F8AHR4	Y	624		0.151357	0.0472728	Down	NA	NA	NA	NA	NA	NA	NA
A0A5F8AIH3-T92	A0A5F8AIH3	T	92	ZC3H18	0.151542	0.00608788	Down	NA	NA	NA	NA	NA	NA	NA
F6VY86-S362	F6VY86	S	362	PARD3B	0.152574	0.00101072	Down	NA	NA	NA	NA	NA	NA	NA
F6QEK6-S561	F6QEK6	S	561		0.153033	0.0268898	Down	NA	NA	NA	NA	NA	NA	NA
A0A1D5R993-S499	A0A1D5R993	S	499		0.153445	0.0120631	Down	NA	NA	NA	NA	NA	NA	NA
A0A1D5QCN3-S788	A0A1D5QCN3	S	788		0.158622	0.00520047	Down	NA	NA	NA	NA	NA	NA	NA
F7GV61-S137	F7GV61	S	137	TPM1	0.159525	0.0390914	Down	NA	NA	NA	NA	NA	NA	NA
A0A1D5QWY0-S419	A0A1D5QWY0	S	419	TCF4	0.16012	1.14e-06	Down	NA	NA	NA	NA	NA	NA	NA
A0A5K1UN35-S343	A0A5K1UN35	S	343	SPRYD3	0.162122	0.0148147	Down	NA	NA	NA	NA	NA	NA	NA
A0A1D5QLL7-S1664	A0A1D5QLL7	S	1664	MYH10	0.162509	0.041739	Down	NA	NA	NA	NA	NA	NA	NA
A0A5F7ZYZ5-S47	A0A5F7ZYZ5	S	47	SPARCL1	0.163466	0.00940742	Down	NA	NA	NA	NA	NA	NA	NA
A0A1D5Q5B4-S16	A0A1D5Q5B4	S	16		0.16418	0.0103237	Down	NA	NA	NA	NA	NA	NA	NA
A0A1D5R6U4-T234	A0A1D5R6U4	T	234		0.164915	0.0133479	Down	NA	NA	NA	NA	NA	NA	NA
H9Z8K7-S406	H9Z8K7	S	406	IRF2BP2	0.165459	0.0340332	Down	NA	NA	NA	NA	NA	NA	NA
F7CX13-S460	F7CX13	S	460	ZNF592	0.165592	0.0492948	Down	NA	NA	NA	NA	NA	NA	NA
A0A5F7ZIZ3-S1839	A0A5F7ZIZ3	S	1839	NUMA1	0.165713	0.00122351	Down	NA	NA	NA	NA	NA	NA	NA
F6R8Z2-S544	F6R8Z2	S	544	CEP170	0.165933	0.00562876	Down	NA	NA	NA	NA	NA	NA	NA
F7B954-S907	F7B954	S	907	IQSEC1	0.166089	0.0346629	Down	NA	NA	NA	NA	NA	NA	NA
F6VIP3-S182	F6VIP3	S	182	GATA2	0.167239	0.0477813	Down	NA	NA	NA	NA	NA	NA	NA
H9FZ59-S1838	H9FZ59	S	1838	TPR	0.170849	0.00386098	Down	NA	NA	NA	NA	NA	NA	NA
A0A5F8A1D2-T179	A0A5F8A1D2	T	179	MISP	0.171212	0.0015298	Down	NA	NA	NA	NA	NA	NA	NA
F6S2X3-S784	F6S2X3	S	784	LOC719658	0.171728	0.0120095	Down	NA	NA	NA	NA	NA	NA	NA
F6YA32-S94	F6YA32	S	94	SYBU	0.174282	0.010112	Down	NA	NA	NA	NA	NA	NA	NA
F7EQC5-S367	F7EQC5	S	367	CDK13	0.174409	0.0490135	Down	NA	NA	NA	NA	NA	NA	NA
A0A5F7ZYZ5-S43	A0A5F7ZYZ5	S	43	SPARCL1	0.175795	0.0160958	Down	NA	NA	NA	NA	NA	NA	NA
F7GK28-S1121	F7GK28	S	1121	PRRC2A	0.176601	0.0363738	Down	NA	NA	NA	NA	NA	NA	NA
A0A5F8ANS9-S780	A0A5F8ANS9	S	780	SPEN	0.177451	0.037058	Down	NA	NA	NA	NA	NA	NA	NA
A0A5F8AHR4-Y625	A0A5F8AHR4	Y	625		0.178425	0.0178303	Down	NA	NA	NA	NA	NA	NA	NA
A0A1D5Q257-S396	A0A1D5Q257	S	396		0.178816	0.0436419	Down	NA	NA	NA	NA	NA	NA	NA
A0A1D5QI02-S448	A0A1D5QI02	S	448		0.179312	0.00202186	Down	NA	NA	NA	NA	NA	NA	NA
F6SBP5-T262	F6SBP5	T	262	MTSS1	0.179801	0.0151526	Down	NA	NA	NA	NA	NA	NA	NA
A0A1D5QPT8-S204	A0A1D5QPT8	S	204	GPM6A	0.180194	0.00268802	Down	NA	NA	NA	NA	NA	NA	NA
A0A5F8ABI3-S868	A0A5F8ABI3	S	868	CEP170B	0.180466	0.0402723	Down	NA	NA	NA	NA	NA	NA	NA
A0A1D5Q6M1-S2875	A0A1D5Q6M1	S	2875	DCHS1	0.180484	0.00338239	Down	NA	NA	NA	NA	NA	NA	NA
F6YIU4-S367	F6YIU4	S	367	HAUS8	0.182571	0.018431	Down	NA	NA	NA	NA	NA	NA	NA
Q3YAJ5-S66	Q3YAJ5	S	66	NDUFA4	0.185544	0.00677903	Down	NA	NA	NA	NA	NA	NA	NA
F7B7E4-S237	F7B7E4	S	237	ZNF503	0.188201	0.00684383	Down	NA	NA	NA	NA	NA	NA	NA
A0A1D5Q178-S273	A0A1D5Q178	S	273	TLE2	0.188416	0.0129206	Down	NA	NA	NA	NA	NA	NA	NA
A0A1D5QN32-S2645	A0A1D5QN32	S	2645	DST	0.1896	0.0495841	Down	NA	NA	NA	NA	NA	NA	NA
A0A1D5RCE7-S988	A0A1D5RCE7	S	988		0.190325	0.0369506	Down	NA	NA	NA	NA	NA	NA	NA
A0A5F8A7A1-S34	A0A5F8A7A1	S	34		0.190819	0.00157186	Down	NA	NA	NA	NA	NA	NA	NA
A0A1D5R2B7-S653	A0A1D5R2B7	S	653	DPYSL3	0.191552	0.00463578	Down	NA	NA	NA	NA	NA	NA	NA
H9FVA0-S516	H9FVA0	S	516	DYNC1LI1	0.192103	0.00962929	Down	NA	NA	NA	NA	NA	NA	NA
A0A1D5RIX1-S2690	A0A1D5RIX1	S	2690		0.193437	0.035439	Down	NA	NA	NA	NA	NA	NA	NA
F6YH55-S364	F6YH55	S	364	TJP3	0.19361	0.0102104	Down	NA	NA	NA	NA	NA	NA	NA
F7E520-S293	F7E520	S	293	WASF2	0.19573	0.000124441	Down	NA	NA	NA	NA	NA	NA	NA
F6SBK9-S1210	F6SBK9	S	1210	WDR33	0.196081	0.0251134	Down	NA	NA	NA	NA	NA	NA	NA
F7B7M4-T1120	F7B7M4	T	1120	RREB1	0.196146	0.0267594	Down	NA	NA	NA	NA	NA	NA	NA
A0A1D5RFI2-S550	A0A1D5RFI2	S	550	ABLIM2	0.196241	0.0353163	Down	NA	NA	NA	NA	NA	NA	NA
F7BLE8-S37	F7BLE8	S	37	SDPR	0.196307	0.00105721	Down	NA	NA	NA	NA	NA	NA	NA
A0A1D5QNZ3-Y406	A0A1D5QNZ3	Y	406	SSH2	0.197835	0.0434919	Down	NA	NA	NA	NA	NA	NA	NA
A0A5K1TXE9-S1831	A0A5K1TXE9	S	1831	SPTAN1	0.19788	0.0392303	Down	NA	NA	NA	NA	NA	NA	NA
H9YY65-S67	H9YY65	S	67	C18H18orf25	0.198172	0.0417632	Down	NA	NA	NA	NA	NA	NA	NA
F6W890-S631	F6W890	S	631	LMNA	0.199138	0.00434964	Down	NA	NA	NA	NA	NA	NA	NA
A0A5F8A7P1-S178	A0A5F8A7P1	S	178		0.200355	0.00166924	Down	NA	NA	NA	NA	NA	NA	NA
A0A5F7ZBE9-S344	A0A5F7ZBE9	S	344		0.201118	0.0164138	Down	NA	NA	NA	NA	NA	NA	NA
F7AME3-S659	F7AME3	S	659	L3MBTL2	0.201604	0.00557088	Down	NA	NA	NA	NA	NA	NA	NA
F6S2X3-S513	F6S2X3	S	513	LOC719658	0.201723	0.0215	Down	NA	NA	NA	NA	NA	NA	NA
A0A1D5R2B3-S907	A0A1D5R2B3	S	907	MAP3K6	0.201937	0.0247224	Down	NA	NA	NA	NA	NA	NA	NA
G7NIL2-S127	G7NIL2	S	127	PTRF	0.203921	0.0295051	Down	NA	NA	NA	NA	NA	NA	NA
F6S2X3-S4155	F6S2X3	S	4155	LOC719658	0.209042	0.00805973	Down	NA	NA	NA	NA	NA	NA	NA
F7EGK1-S41	F7EGK1	S	41	KPNA4	0.211309	0.0469047	Down	NA	NA	NA	NA	NA	NA	NA
A0A5F7ZGK1-S122	A0A5F7ZGK1	S	122	NCKIPSD	0.212553	0.00379149	Down	NA	NA	NA	NA	NA	NA	NA
F7HBF2-S906	F7HBF2	S	906	PHF2	0.213372	0.00589224	Down	NA	NA	NA	NA	NA	NA	NA
F6R2V4-S385	F6R2V4	S	385	BAG3	0.214157	0.00471937	Down	NA	NA	NA	NA	NA	NA	NA
A0A5F8A057-S2689	A0A5F8A057	S	2689	PLEC	0.215994	0.0145663	Down	NA	NA	NA	NA	NA	NA	NA
F7GU74-S150	F7GU74	S	150	EPB41L2	0.219038	0.00296046	Down	NA	NA	NA	NA	NA	NA	NA
A0A5F8A8J0-S7	A0A5F8A8J0	S	7	RTN4	0.219427	0.0483222	Down	NA	NA	NA	NA	NA	NA	NA
F7H0C6-S26	F7H0C6	S	26	ANXA2	0.220019	0.0476427	Down	NA	NA	NA	NA	NA	NA	NA
A0A1D5RCE7-S1557	A0A1D5RCE7	S	1557		0.221373	0.00164517	Down	NA	NA	NA	NA	NA	NA	NA
F7F6K7-S719	F7F6K7	S	719	KIAA1462	0.222217	0.00835974	Down	NA	NA	NA	NA	NA	NA	NA
F7G8E9-S316	F7G8E9	S	316	LIMD1	0.223776	0.000703682	Down	NA	NA	NA	NA	NA	NA	NA
F7FW64-S336	F7FW64	S	336	SIRT6	0.225991	0.00381695	Down	NA	NA	NA	NA	NA	NA	NA
H9Z6D2-S342	H9Z6D2	S	342		0.227359	0.00371214	Down	NA	NA	NA	NA	NA	NA	NA
F6PTY4-S406	F6PTY4	S	406	PKP4	0.227369	0.0138662	Down	NA	NA	NA	NA	NA	NA	NA
A0A5F7ZG23-S408	A0A5F7ZG23	S	408	CALCRL	0.22758	0.0205183	Down	NA	NA	NA	NA	NA	NA	NA
F6YUZ0-S1063	F6YUZ0	S	1063	LOC705065	0.228846	0.0213599	Down	NA	NA	NA	NA	NA	NA	NA
A0A5F8AP93-S664	A0A5F8AP93	S	664	SVIL	0.230101	0.030791	Down	NA	NA	NA	NA	NA	NA	NA
F7CF36-S258	F7CF36	S	258	AQP4	0.230185	0.0311397	Down	NA	NA	NA	NA	NA	NA	NA
A0A5F8AP93-S224	A0A5F8AP93	S	224	SVIL	0.231479	0.0285595	Down	NA	NA	NA	NA	NA	NA	NA
A0A5K1UN35-S339	A0A5K1UN35	S	339	SPRYD3	0.234274	0.0464858	Down	NA	NA	NA	NA	NA	NA	NA
F6S2X3-S217	F6S2X3	S	217	LOC719658	0.235357	0.0401151	Down	NA	NA	NA	NA	NA	NA	NA
F6WLT7-S226	F6WLT7	S	226	NUMB	0.235785	0.0272262	Down	NA	NA	NA	NA	NA	NA	NA
F7H449-S585	F7H449	S	585	NEDD4L	0.236209	0.00017143	Down	NA	NA	NA	NA	NA	NA	NA
A0A1D5QJ24-T427	A0A1D5QJ24	T	427	GIT1	0.236261	0.0245746	Down	NA	NA	NA	NA	NA	NA	NA
F7FS44-T2307	F7FS44	T	2307	SPTBN1	0.237134	0.0265657	Down	NA	NA	NA	NA	NA	NA	NA
F6WIS5-S293	F6WIS5	S	293	C15orf39	0.237306	0.00504242	Down	NA	NA	NA	NA	NA	NA	NA
A0A5F8AS86-S244	A0A5F8AS86	S	244	EPS15L1	0.237591	0.00496316	Down	NA	NA	NA	NA	NA	NA	NA
F7DUW2-S229	F7DUW2	S	229	SAP130	0.237949	0.0200117	Down	NA	NA	NA	NA	NA	NA	NA
A0A5F7ZD54-S310	A0A5F7ZD54	S	310		0.237961	0.0132756	Down	NA	NA	NA	NA	NA	NA	NA
F6WFE7-S339	F6WFE7	S	339	DBN1	0.241069	0.0113832	Down	NA	NA	NA	NA	NA	NA	NA
G7NQK9-S539	G7NQK9	S	539	ZFP90	0.241164	0.00924124	Down	NA	NA	NA	NA	NA	NA	NA
F7F6K7-S1301	F7F6K7	S	1301	KIAA1462	0.243324	0.0306622	Down	NA	NA	NA	NA	NA	NA	NA
A0A1D5QIX4-S27	A0A1D5QIX4	S	27	PER1	0.244112	0.00530743	Down	NA	NA	NA	NA	NA	NA	NA
F6YVP3-S2702	F6YVP3	S	2702	FBN1	0.245735	0.00894223	Down	NA	NA	NA	NA	NA	NA	NA
F6XEP1-S441	F6XEP1	S	441	DACH1	0.247138	0.0280328	Down	NA	NA	NA	NA	NA	NA	NA
F7FZ40-T41	F7FZ40	T	41	SNX1	0.2473	0.0340304	Down	NA	NA	NA	NA	NA	NA	NA
I0FMW5-S37	I0FMW5	S	37	TACO1	0.248137	0.0258217	Down	NA	NA	NA	NA	NA	NA	NA
A0A5F8ATG0-S1149	A0A5F8ATG0	S	1149	NKTR	0.250189	0.017087	Down	NA	NA	NA	NA	NA	NA	NA
A0A1D5RJI8-T394	A0A1D5RJI8	T	394	MECP2	0.25253	0.0275255	Down	NA	NA	NA	NA	NA	NA	NA
A0A5F8AAV2-S1259	A0A5F8AAV2	S	1259	CEP350	0.256312	0.00723295	Down	NA	NA	NA	NA	NA	NA	NA
F7GU74-S708	F7GU74	S	708	EPB41L2	0.256772	0.0193811	Down	NA	NA	NA	NA	NA	NA	NA
F7GNF6-S377	F7GNF6	S	377	THRAP3	0.256834	0.000198567	Down	NA	NA	NA	NA	NA	NA	NA
A0A5F8ASH2-S60	A0A5F8ASH2	S	60	VAPB	0.257051	0.0358206	Down	NA	NA	NA	NA	NA	NA	NA
F6VIA6-S706	F6VIA6	S	706	EPS8L2	0.257893	0.0001328	Down	NA	NA	NA	NA	NA	NA	NA
F6S2X3-S2535	F6S2X3	S	2535	LOC719658	0.25943	0.0409303	Down	NA	NA	NA	NA	NA	NA	NA
F6RIS3-T85	F6RIS3	T	85	MARCKSL1	0.259737	0.0159046	Down	NA	NA	NA	NA	NA	NA	NA
A0A5F8AVR9-T1008	A0A5F8AVR9	T	1008	MED1	0.260949	0.0168399	Down	NA	NA	NA	NA	NA	NA	NA
F6SDH6-S682	F6SDH6	S	682	RPS6KA4	0.262077	0.0137479	Down	NA	NA	NA	NA	NA	NA	NA
F6VUH1-S718	F6VUH1	S	718	SMEK1	0.265232	0.0304144	Down	NA	NA	NA	NA	NA	NA	NA
A0A5F7ZGY9-S1445	A0A5F7ZGY9	S	1445	MDC1	0.265328	0.011444	Down	NA	NA	NA	NA	NA	NA	NA
A0A5K1V654-S312	A0A5K1V654	S	312		0.266034	0.0388178	Down	NA	NA	NA	NA	NA	NA	NA
F7HJA9-S227	F7HJA9	S	227	TP53BP1	0.267135	0.0360187	Down	NA	NA	NA	NA	NA	NA	NA
A0A5F8ANE4-S345	A0A5F8ANE4	S	345		0.268378	0.00901134	Down	NA	NA	NA	NA	NA	NA	NA
A0A5F7ZHL1-S622	A0A5F7ZHL1	S	622	RPRD2	0.269178	0.0226443	Down	NA	NA	NA	NA	NA	NA	NA
F6W890-S635	F6W890	S	635	LMNA	0.269322	0.00981184	Down	NA	NA	NA	NA	NA	NA	NA
F7DWC1-S1260	F7DWC1	S	1260	MAGI3	0.269636	0.0123043	Down	NA	NA	NA	NA	NA	NA	NA
F7HSG8-S307	F7HSG8	S	307	FAM73B	0.270401	0.00924637	Down	NA	NA	NA	NA	NA	NA	NA
F6RIS3-S165	F6RIS3	S	165	MARCKSL1	0.270965	0.0401963	Down	NA	NA	NA	NA	NA	NA	NA
A0A1D5QMJ3-S699	A0A1D5QMJ3	S	699	PHC3	0.271218	0.0356783	Down	NA	NA	NA	NA	NA	NA	NA
A0A1D5RDQ5-S841	A0A1D5RDQ5	S	841	SPECC1L	0.273136	0.00507985	Down	NA	NA	NA	NA	NA	NA	NA
F7E206-S781	F7E206	S	781	SYNPO2	0.273855	0.00501604	Down	NA	NA	NA	NA	NA	NA	NA
F6RJC0-S474	F6RJC0	S	474		0.275959	0.0419299	Down	NA	NA	NA	NA	NA	NA	NA
F6PQC7-S64	F6PQC7	S	64	BECN1	0.277734	0.028772	Down	NA	NA	NA	NA	NA	NA	NA
F6TLA3-S180	F6TLA3	S	180	PTPRA	0.278037	0.0125268	Down	NA	NA	NA	NA	NA	NA	NA
I0FUJ6-S57	I0FUJ6	S	57	ZFP36L2	0.279496	0.0215703	Down	NA	NA	NA	NA	NA	NA	NA
A0A1D5R675-S68	A0A1D5R675	S	68		0.280191	0.0193827	Down	NA	NA	NA	NA	NA	NA	NA
A0A5F7ZQ40-S327	A0A5F7ZQ40	S	327	CWC25	0.281238	0.00708564	Down	NA	NA	NA	NA	NA	NA	NA
A0A5F8ATC1-S507	A0A5F8ATC1	S	507	MAP3K1	0.282343	0.0409498	Down	NA	NA	NA	NA	NA	NA	NA
A0A1D5RIX1-T1453	A0A1D5RIX1	T	1453		0.282929	0.0103596	Down	NA	NA	NA	NA	NA	NA	NA
F6XYS7-S477	F6XYS7	S	477		0.283791	0.000234987	Down	NA	NA	NA	NA	NA	NA	NA
F7BLE8-S27	F7BLE8	S	27	SDPR	0.285157	0.00699982	Down	NA	NA	NA	NA	NA	NA	NA
F7F8N7-S3740	F7F8N7	S	3740	ANK2	0.285159	0.00214171	Down	NA	NA	NA	NA	NA	NA	NA
F7HPA7-S196	F7HPA7	S	196	SCEL	0.286548	0.0286717	Down	NA	NA	NA	NA	NA	NA	NA
F6PZF5-S1351	F6PZF5	S	1351	TNS1	0.286718	0.0455582	Down	NA	NA	NA	NA	NA	NA	NA
F7H5Q2-S844	F7H5Q2	S	844	CASKIN2	0.287284	0.00269773	Down	NA	NA	NA	NA	NA	NA	NA
A0A1D5R6C9-S2203	A0A1D5R6C9	S	2203	CIC	0.287526	0.0112583	Down	NA	NA	NA	NA	NA	NA	NA
A0A5F8A639-S283	A0A5F8A639	S	283	EGK_00648	0.287744	0.0210089	Down	NA	NA	NA	NA	NA	NA	NA
F7FKS0-S3624	F7FKS0	S	3624	DMD	0.288951	0.00364475	Down	NA	NA	NA	NA	NA	NA	NA
F6PL92-S1078	F6PL92	S	1078	SYNPO	0.289501	0.0274685	Down	NA	NA	NA	NA	NA	NA	NA
F6RIS3-T148	F6RIS3	T	148	MARCKSL1	0.291346	0.00386973	Down	NA	NA	NA	NA	NA	NA	NA
F7H049-S624	F7H049	S	624	ARHGAP31	0.292467	0.0171226	Down	NA	NA	NA	NA	NA	NA	NA
F6T3U2-S264	F6T3U2	S	264	TAF7	0.293557	0.00523316	Down	NA	NA	NA	NA	NA	NA	NA
F7B7D7-S1195	F7B7D7	S	1195	MYH9	0.293587	0.00235069	Down	NA	NA	NA	NA	NA	NA	NA
G7NJP8-S383	G7NJP8	S	383	CHAMP1	0.294672	0.0419846	Down	NA	NA	NA	NA	NA	NA	NA
F7FGX1-S2020	F7FGX1	S	2020	MAP1A	0.296484	0.021522	Down	NA	NA	NA	NA	NA	NA	NA
F6PZF5-S981	F6PZF5	S	981	TNS1	0.29679	0.00939033	Down	NA	NA	NA	NA	NA	NA	NA
A0A1D5QF42-S145	A0A1D5QF42	S	145	MYO18A	0.298682	0.0275176	Down	NA	NA	NA	NA	NA	NA	NA
F7GYX1-S741	F7GYX1	S	741	SCARF2	0.298699	0.0394518	Down	NA	NA	NA	NA	NA	NA	NA
F6PL92-S980	F6PL92	S	980	SYNPO	0.298953	0.000319939	Down	NA	NA	NA	NA	NA	NA	NA
A0A5F7ZHL1-T596	A0A5F7ZHL1	T	596	RPRD2	0.299976	0.00196578	Down	NA	NA	NA	NA	NA	NA	NA
A0A5F7ZXX7-S799	A0A5F7ZXX7	S	799	NCKAP5L	0.300205	0.00259349	Down	NA	NA	NA	NA	NA	NA	NA
A0A1D5QB11-S546	A0A1D5QB11	S	546	ZNF521	0.30253	0.0197758	Down	NA	NA	NA	NA	NA	NA	NA
A0A5F7ZUE4-S80	A0A5F7ZUE4	S	80	CCDC9	0.302831	0.00886347	Down	NA	NA	NA	NA	NA	NA	NA
F7GZV2-S587	F7GZV2	S	587	PDE4D	0.304536	0.0065465	Down	NA	NA	NA	NA	NA	NA	NA
F6PL92-S1028	F6PL92	S	1028	SYNPO	0.304686	0.0232226	Down	NA	NA	NA	NA	NA	NA	NA
A0A1D5Q735-S122	A0A1D5Q735	S	122	HSF1	0.305522	0.0108339	Down	NA	NA	NA	NA	NA	NA	NA
F7F6K7-S770	F7F6K7	S	770	KIAA1462	0.306366	0.0413162	Down	NA	NA	NA	NA	NA	NA	NA
F7DWC1-S953	F7DWC1	S	953	MAGI3	0.30731	0.0045739	Down	NA	NA	NA	NA	NA	NA	NA
F7H480-S410	F7H480	S	410	KIAA0226	0.309141	0.0357697	Down	NA	NA	NA	NA	NA	NA	NA
F7E5A9-S1423	F7E5A9	S	1423	TOP2B	0.30987	0.0402679	Down	NA	NA	NA	NA	NA	NA	NA
F6XAZ4-S306	F6XAZ4	S	306	DNM2	0.310468	0.0409374	Down	NA	NA	NA	NA	NA	NA	NA
F6ZPC8-S74	F6ZPC8	S	74		0.31107	0.00410974	Down	NA	NA	NA	NA	NA	NA	NA
F7H8A7-T15	F7H8A7	T	15	LOC715723	0.311577	0.0285783	Down	NA	NA	NA	NA	NA	NA	NA
F7FGB3-S484	F7FGB3	S	484	MEF2A	0.311693	0.024233	Down	NA	NA	NA	NA	NA	NA	NA
F7BC93-S2053	F7BC93	S	2053	SDK1	0.311854	0.00131372	Down	NA	NA	NA	NA	NA	NA	NA
F6XZK0-T170	F6XZK0	T	170	CDK7	0.313131	0.0294367	Down	NA	NA	NA	NA	NA	NA	NA
A0A1D5RHX9-S1058	A0A1D5RHX9	S	1058		0.313725	0.000340144	Down	NA	NA	NA	NA	NA	NA	NA
A0A5F7ZI77-S264	A0A5F7ZI77	S	264	APBA1	0.316195	0.0382992	Down	NA	NA	NA	NA	NA	NA	NA
F7GHH4-S920	F7GHH4	S	920	KDM2B	0.318501	0.024401	Down	NA	NA	NA	NA	NA	NA	NA
A0A5F7ZHU7-T474	A0A5F7ZHU7	T	474	CAT	0.318747	0.0460314	Down	NA	NA	NA	NA	NA	NA	NA
F6S843-S1734	F6S843	S	1734	UTP20	0.318963	0.0171771	Down	NA	NA	NA	NA	NA	NA	NA
A0A5F8AAV2-S1256	A0A5F8AAV2	S	1256	CEP350	0.320393	0.0157002	Down	NA	NA	NA	NA	NA	NA	NA
H9Z2N4-S600	H9Z2N4	S	600	BCAM	0.320959	0.0203789	Down	NA	NA	NA	NA	NA	NA	NA
A0A1D5R6C9-T2200	A0A1D5R6C9	T	2200	CIC	0.3211	0.0333505	Down	NA	NA	NA	NA	NA	NA	NA
A0A5F8AEI1-S241	A0A5F8AEI1	S	241	PRPF4B	0.321913	0.0442561	Down	NA	NA	NA	NA	NA	NA	NA
F6ZJY2-S269	F6ZJY2	S	269	RRP15	0.322763	0.0379041	Down	NA	NA	NA	NA	NA	NA	NA
F6S2X3-S263	F6S2X3	S	263	LOC719658	0.323478	0.0441399	Down	NA	NA	NA	NA	NA	NA	NA
A0A1D5RIX1-S1824	A0A1D5RIX1	S	1824		0.324503	0.0335808	Down	NA	NA	NA	NA	NA	NA	NA
F7FGX1-S2107	F7FGX1	S	2107	MAP1A	0.324903	0.00514357	Down	NA	NA	NA	NA	NA	NA	NA
A0A1D5Q486-S1366	A0A1D5Q486	S	1366	ZC3H13	0.325998	0.0197054	Down	NA	NA	NA	NA	NA	NA	NA
A0A5F7ZVZ9-S1906	A0A5F7ZVZ9	S	1906	ARHGEF17	0.326613	0.0125519	Down	NA	NA	NA	NA	NA	NA	NA
F7H1S7-S383	F7H1S7	S	383	SIGIRR	0.327607	0.00987499	Down	NA	NA	NA	NA	NA	NA	NA
A0A5F8AP93-S50	A0A5F8AP93	S	50	SVIL	0.327658	0.0221374	Down	NA	NA	NA	NA	NA	NA	NA
F7HNU4-S1160	F7HNU4	S	1160	EGK_20261	0.328864	0.0374749	Down	NA	NA	NA	NA	NA	NA	NA
A0A5F8A1M6-S345	A0A5F8A1M6	S	345		0.329197	0.0414992	Down	NA	NA	NA	NA	NA	NA	NA
A0A1D5QR61-S1380	A0A1D5QR61	S	1380		0.330765	9.92e-05	Down	NA	NA	NA	NA	NA	NA	NA
F7GYX1-S618	F7GYX1	S	618	SCARF2	0.331106	0.0236995	Down	NA	NA	NA	NA	NA	NA	NA
A0A5F7ZEW0-S283	A0A5F7ZEW0	S	283		0.331128	0.0359414	Down	NA	NA	NA	NA	NA	NA	NA
F7HTR4-S110	F7HTR4	S	110	ODF2	0.331533	0.0411355	Down	NA	NA	NA	NA	NA	NA	NA
A0A1D5QAC1-S440	A0A1D5QAC1	S	440	ZMYND8	0.333114	0.0037107	Down	NA	NA	NA	NA	NA	NA	NA
A0A1D5R1K8-S418	A0A1D5R1K8	S	418	LOC712416	0.333324	0.0296472	Down	NA	NA	NA	NA	NA	NA	NA
F7F2G6-S2007	F7F2G6	S	2007		0.333491	0.0458822	Down	NA	NA	NA	NA	NA	NA	NA
F6RXL4-S472	F6RXL4	S	472	BAIAP2	0.336132	0.0182311	Down	NA	NA	NA	NA	NA	NA	NA
F6ZS61-T683	F6ZS61	T	683	CHD4	0.337081	0.0498747	Down	NA	NA	NA	NA	NA	NA	NA
A0A5F7ZJA2-S185	A0A5F7ZJA2	S	185	CHD6	0.337453	0.0173771	Down	NA	NA	NA	NA	NA	NA	NA
A0A5F7ZVL8-S1436	A0A5F7ZVL8	S	1436	LOC707785	0.337919	0.0197165	Down	NA	NA	NA	NA	NA	NA	NA
A0A5F7ZAK6-S614	A0A5F7ZAK6	S	614	NUP153	0.338179	0.034752	Down	NA	NA	NA	NA	NA	NA	NA
A0A1D5QMJ3-S700	A0A1D5QMJ3	S	700	PHC3	0.338508	0.0425071	Down	NA	NA	NA	NA	NA	NA	NA
F7HPU3-S883	F7HPU3	S	883	LOC715209	0.338962	0.024321	Down	NA	NA	NA	NA	NA	NA	NA
F6S2X3-S94	F6S2X3	S	94	LOC719658	0.339313	0.00116845	Down	NA	NA	NA	NA	NA	NA	NA
F7CFQ2-S486	F7CFQ2	S	486	KIAA1328	0.339948	0.0366528	Down	NA	NA	NA	NA	NA	NA	NA
F7G0P4-S142	F7G0P4	S	142	NGDN	0.340038	0.0383745	Down	NA	NA	NA	NA	NA	NA	NA
A0A5F8AHM6-S1770	A0A5F8AHM6	S	1770	NCKAP5	0.340465	0.0169293	Down	NA	NA	NA	NA	NA	NA	NA
F7FKM0-S248	F7FKM0	S	248	AKAP12	0.340902	0.0112214	Down	NA	NA	NA	NA	NA	NA	NA
F6UBU8-S214	F6UBU8	S	214	ZMYM3	0.341421	0.0100969	Down	NA	NA	NA	NA	NA	NA	NA
A0A1K0FU77-S88	A0A1K0FU77	S	88		0.34149	0.0367921	Down	NA	NA	NA	NA	NA	NA	NA
H9EQ33-S81	H9EQ33	S	81		0.341625	0.0162662	Down	NA	NA	NA	NA	NA	NA	NA
A0A1D5QKZ7-S449	A0A1D5QKZ7	S	449	FAM13A	0.343369	0.0144422	Down	NA	NA	NA	NA	NA	NA	NA
F7F0B5-S606	F7F0B5	S	606	AMOTL2	0.34389	0.0369697	Down	NA	NA	NA	NA	NA	NA	NA
A0A5F7ZKS5-T843	A0A5F7ZKS5	T	843	PLCB4	0.344608	0.0340376	Down	NA	NA	NA	NA	NA	NA	NA
F6WTX8-S798	F6WTX8	S	798	TRIL	0.345174	0.0155098	Down	NA	NA	NA	NA	NA	NA	NA
A0A5F7ZGK1-T181	A0A5F7ZGK1	T	181	NCKIPSD	0.34609	0.0145259	Down	NA	NA	NA	NA	NA	NA	NA
A0A5F8ABI3-S972	A0A5F8ABI3	S	972	CEP170B	0.347025	0.0489088	Down	NA	NA	NA	NA	NA	NA	NA
F6QHH2-S47	F6QHH2	S	47	CTNND1	0.347728	0.041801	Down	NA	NA	NA	NA	NA	NA	NA
A0A5F7ZV14-S1159	A0A5F7ZV14	S	1159	ITPR2	0.34873	0.00820897	Down	NA	NA	NA	NA	NA	NA	NA
H9H310-S96	H9H310	S	96	TRA2A	0.349247	0.00148822	Down	NA	NA	NA	NA	NA	NA	NA
F7C0F7-S844	F7C0F7	S	844	PALM2-AKAP2	0.349715	0.0141593	Down	NA	NA	NA	NA	NA	NA	NA
A0A5F7ZZW8-S88	A0A5F7ZZW8	S	88	SHROOM3	0.351068	0.0302894	Down	NA	NA	NA	NA	NA	NA	NA
F7F6K7-S1337	F7F6K7	S	1337	KIAA1462	0.351668	0.00111029	Down	NA	NA	NA	NA	NA	NA	NA
A0A1D5Q486-S943	A0A1D5Q486	S	943	ZC3H13	0.35185	0.00574891	Down	NA	NA	NA	NA	NA	NA	NA
A0A5F7ZCW2-S434	A0A5F7ZCW2	S	434	SORBS2	0.35185	0.0189622	Down	NA	NA	NA	NA	NA	NA	NA
A0A1D5R342-S740	A0A1D5R342	S	740	MPRIP	0.351925	0.0216942	Down	NA	NA	NA	NA	NA	NA	NA
F7AMK8-S1590	F7AMK8	S	1590	RBBP6	0.353075	0.0259458	Down	NA	NA	NA	NA	NA	NA	NA
A0A1D5QBR0-S1119	A0A1D5QBR0	S	1119	PDS5B	0.354228	0.0443423	Down	NA	NA	NA	NA	NA	NA	NA
F7G501-S34	F7G501	S	34	ATN1	0.355566	0.0462109	Down	NA	NA	NA	NA	NA	NA	NA
F7AYC6-S271	F7AYC6	S	271	LZTS2	0.355824	0.033747	Down	NA	NA	NA	NA	NA	NA	NA
F7AE32-S162	F7AE32	S	162	ZNF397	0.357528	0.0324467	Down	NA	NA	NA	NA	NA	NA	NA
H9EV65-S11	H9EV65	S	11	VAMP3	0.358123	0.0239935	Down	NA	NA	NA	NA	NA	NA	NA
H9EM77-S109	H9EM77	S	109	ENSA	0.359209	0.034989	Down	NA	NA	NA	NA	NA	NA	NA
F6PL92-S525	F6PL92	S	525	SYNPO	0.35941	0.0226082	Down	NA	NA	NA	NA	NA	NA	NA
A0A1D5QG96-S450	A0A1D5QG96	S	450	AKAP1	0.362776	0.00372204	Down	NA	NA	NA	NA	NA	NA	NA
A0A5F7ZIZ3-S271	A0A5F7ZIZ3	S	271	NUMA1	0.364059	0.0245742	Down	NA	NA	NA	NA	NA	NA	NA
F7HNH7-S107	F7HNH7	S	107	GSTM1	0.364335	0.0141407	Down	NA	NA	NA	NA	NA	NA	NA
H9H310-S100	H9H310	S	100	TRA2A	0.364864	0.0028046	Down	NA	NA	NA	NA	NA	NA	NA
F6RJH8-S2032	F6RJH8	S	2032	MYO18A	0.365024	0.030958	Down	NA	NA	NA	NA	NA	NA	NA
A0A1D5R6C9-S2318	A0A1D5R6C9	S	2318	CIC	0.365824	0.00978104	Down	NA	NA	NA	NA	NA	NA	NA
A0A1D5R8R3-S943	A0A1D5R8R3	S	943	SHANK2	0.36714	0.00452233	Down	NA	NA	NA	NA	NA	NA	NA
A0A1D5QI32-S129	A0A1D5QI32	S	129	FAM131B	0.367225	0.0419138	Down	NA	NA	NA	NA	NA	NA	NA
F6RGU3-S118	F6RGU3	S	118	MEAF6	0.368633	0.0200454	Down	NA	NA	NA	NA	NA	NA	NA
F6SEE6-S2329	F6SEE6	S	2329	KMT2D	0.368634	0.0381767	Down	NA	NA	NA	NA	NA	NA	NA
H9ZDD0-S259	H9ZDD0	S	259		0.36874	0.0348822	Down	NA	NA	NA	NA	NA	NA	NA
F6S2X3-S5674	F6S2X3	S	5674	LOC719658	0.369162	0.0287145	Down	NA	NA	NA	NA	NA	NA	NA
A0A5F8AGC0-S261	A0A5F8AGC0	S	261	CGNL1	0.369487	0.013922	Down	NA	NA	NA	NA	NA	NA	NA
F6YH55-S328	F6YH55	S	328	TJP3	0.369622	0.0331859	Down	NA	NA	NA	NA	NA	NA	NA
A0A5F7ZE90-S270	A0A5F7ZE90	S	270	GAS2L1	0.370905	0.0489112	Down	NA	NA	NA	NA	NA	NA	NA
A0A1D5QF51-S556	A0A1D5QF51	S	556		0.371201	0.0312829	Down	NA	NA	NA	NA	NA	NA	NA
A0A5F8A7I3-S181	A0A5F8A7I3	S	181	CENPC	0.37165	0.00956796	Down	NA	NA	NA	NA	NA	NA	NA
F7EW03-S1177	F7EW03	S	1177	ZNF638	0.372671	0.0470613	Down	NA	NA	NA	NA	NA	NA	NA
F7HPP8-S2023	F7HPP8	S	2023	LOC719560	0.37432	0.010425	Down	NA	NA	NA	NA	NA	NA	NA
A0A1D5R6C9-S809	A0A1D5R6C9	S	809		0.374543	0.047048	Down	NA	NA	NA	NA	NA	NA	NA
A0A5F8A4Z8-S352	A0A5F8A4Z8	S	352	DCLK1	0.374561	0.0384436	Down	NA	NA	NA	NA	NA	NA	NA
I0FUJ9-S620	I0FUJ9	S	620		0.376854	0.0152	Down	NA	NA	NA	NA	NA	NA	NA
A0A1D5REI0-S204	A0A1D5REI0	S	204	LIMCH1	0.37704	0.0161981	Down	NA	NA	NA	NA	NA	NA	NA
F7GPE6-S14	F7GPE6	S	14	LOC702025	0.377277	0.0275966	Down	NA	NA	NA	NA	NA	NA	NA
A0A5F8ALX7-S10	A0A5F8ALX7	S	10	RNF11	0.377665	0.00181445	Down	NA	NA	NA	NA	NA	NA	NA
A0A5F7ZHY5-S166	A0A5F7ZHY5	S	166		0.37768	0.016479	Down	NA	NA	NA	NA	NA	NA	NA
A0A1D5R9C1-S582	A0A1D5R9C1	S	582		0.380087	0.0239341	Down	NA	NA	NA	NA	NA	NA	NA
F7H9E1-S287	F7H9E1	S	287	MARCO	0.380627	0.00551375	Down	NA	NA	NA	NA	NA	NA	NA
F7ENG9-S568	F7ENG9	S	568	CRY1	0.380781	0.0303255	Down	NA	NA	NA	NA	NA	NA	NA
F7ELX5-S17	F7ELX5	S	17	CD2AP	0.380853	0.00152589	Down	NA	NA	NA	NA	NA	NA	NA
F7EQC5-S525	F7EQC5	S	525	CDK13	0.381291	0.0188722	Down	NA	NA	NA	NA	NA	NA	NA
F7FKM0-S566	F7FKM0	S	566	AKAP12	0.38406	0.0372346	Down	NA	NA	NA	NA	NA	NA	NA
A0A5F8A8A8-T12	A0A5F8A8A8	T	12		0.384376	0.014519	Down	NA	NA	NA	NA	NA	NA	NA
F7BLE8-T33	F7BLE8	T	33	SDPR	0.384438	0.0050578	Down	NA	NA	NA	NA	NA	NA	NA
A0A1D5Q486-S1240	A0A1D5Q486	S	1240	ZC3H13	0.38572	0.00669219	Down	NA	NA	NA	NA	NA	NA	NA
F6Z971-S480	F6Z971	S	480	CDC42BPG	0.387265	0.014977	Down	NA	NA	NA	NA	NA	NA	NA
A0A1D5REI0-S813	A0A1D5REI0	S	813	LIMCH1	0.388178	0.0376591	Down	NA	NA	NA	NA	NA	NA	NA
F7GZ92-S676	F7GZ92	S	676		0.389829	0.0215829	Down	NA	NA	NA	NA	NA	NA	NA
A0A1D5R808-S30	A0A1D5R808	S	30	SH3BP5L	0.391505	0.0494266	Down	NA	NA	NA	NA	NA	NA	NA
H9H310-S98	H9H310	S	98	TRA2A	0.392224	0.0080794	Down	NA	NA	NA	NA	NA	NA	NA
A0A5F7ZAK6-S516	A0A5F7ZAK6	S	516	NUP153	0.392679	0.0279933	Down	NA	NA	NA	NA	NA	NA	NA
F7F5J3-S674	F7F5J3	S	674	AFAP1L1	0.394401	0.0273953	Down	NA	NA	NA	NA	NA	NA	NA
A0A1D5QAC1-S407	A0A1D5QAC1	S	407	ZMYND8	0.395836	0.0103463	Down	NA	NA	NA	NA	NA	NA	NA
F7ADF9-S1183	F7ADF9	S	1183	NEO1	0.397377	0.0435014	Down	NA	NA	NA	NA	NA	NA	NA
F6TDP6-T195	F6TDP6	T	195	AP1AR	0.397839	0.0389497	Down	NA	NA	NA	NA	NA	NA	NA
F7HJG6-S737	F7HJG6	S	737	AGAP1	0.398004	0.0336379	Down	NA	NA	NA	NA	NA	NA	NA
F6RVC6-S130	F6RVC6	S	130	LRRN4CL	0.398701	0.03316	Down	NA	NA	NA	NA	NA	NA	NA
A0A5F7ZGN6-S374	A0A5F7ZGN6	S	374	LOC722623	0.402389	0.00506619	Down	NA	NA	NA	NA	NA	NA	NA
F7BDG9-S100	F7BDG9	S	100	MTFR1L	0.402653	0.0162852	Down	NA	NA	NA	NA	NA	NA	NA
F6S2X3-S1544	F6S2X3	S	1544	LOC719658	0.406267	0.0110473	Down	NA	NA	NA	NA	NA	NA	NA
F7E663-S98	F7E663	S	98	KANK2	0.406303	0.011504	Down	NA	NA	NA	NA	NA	NA	NA
F7FS44-S2306	F7FS44	S	2306	SPTBN1	0.406775	0.0302614	Down	NA	NA	NA	NA	NA	NA	NA
F6SA43-S293	F6SA43	S	293	NFIX	0.407524	0.0445889	Down	NA	NA	NA	NA	NA	NA	NA
H9ES99-S58	H9ES99	S	58	LOC221710	0.407925	0.009046	Down	NA	NA	NA	NA	NA	NA	NA
A0A5F7ZP81-S1684	A0A5F7ZP81	S	1684	CDC42BPB	0.408143	0.0349699	Down	NA	NA	NA	NA	NA	NA	NA
A0A1D5RHE4-S2034	A0A1D5RHE4	S	2034	NCOR2	0.408229	0.00851413	Down	NA	NA	NA	NA	NA	NA	NA
A0A5F7ZXB1-T373	A0A5F7ZXB1	T	373	PRPF40A	0.409232	0.00336837	Down	NA	NA	NA	NA	NA	NA	NA
F7EW81-S9	F7EW81	S	9		0.409316	0.0401227	Down	NA	NA	NA	NA	NA	NA	NA
A0A5F8A4X3-S574	A0A5F8A4X3	S	574	DMXL1	0.409846	0.0388743	Down	NA	NA	NA	NA	NA	NA	NA
F6WW74-S351	F6WW74	S	351	TBX3	0.410384	0.040854	Down	NA	NA	NA	NA	NA	NA	NA
F7EBY3-S967	F7EBY3	S	967	BICC1	0.411877	0.0384609	Down	NA	NA	NA	NA	NA	NA	NA
A0A1D5QPY7-S404	A0A1D5QPY7	S	404		0.412302	0.0441949	Down	NA	NA	NA	NA	NA	NA	NA
F7EXI8-T75	F7EXI8	T	75	MEPCE	0.412484	0.0111676	Down	NA	NA	NA	NA	NA	NA	NA
F7GHH4-T462	F7GHH4	T	462	KDM2B	0.414156	0.0310102	Down	NA	NA	NA	NA	NA	NA	NA
F7GU74-S7	F7GU74	S	7	EPB41L2	0.416139	0.0493165	Down	NA	NA	NA	NA	NA	NA	NA
F7EQC5-S315	F7EQC5	S	315	CDK13	0.417097	0.0443655	Down	NA	NA	NA	NA	NA	NA	NA
A0A1D5QBR0-S1210	A0A1D5QBR0	S	1210	PDS5B	0.417877	0.00721383	Down	NA	NA	NA	NA	NA	NA	NA
F6RK87-S873	F6RK87	S	873	SCAF1	0.418287	0.0102183	Down	NA	NA	NA	NA	NA	NA	NA
F7HPA7-S312	F7HPA7	S	312	SCEL	0.418604	0.0145193	Down	NA	NA	NA	NA	NA	NA	NA
A0A5F7ZKY9-S828	A0A5F7ZKY9	S	828	ATG9A	0.420004	0.0181756	Down	NA	NA	NA	NA	NA	NA	NA
A0A1D5QGW6-S400	A0A1D5QGW6	S	400	ABLIM1	0.420193	0.00340191	Down	NA	NA	NA	NA	NA	NA	NA
H9FQ52-S195	H9FQ52	S	195	CRIP2	0.423678	0.00470727	Down	NA	NA	NA	NA	NA	NA	NA
A0A5F8AJA9-S164	A0A5F8AJA9	S	164	TRAPPC12	0.425051	0.0445039	Down	NA	NA	NA	NA	NA	NA	NA
F7FS44-S1252	F7FS44	S	1252	SPTBN1	0.426537	0.0094653	Down	NA	NA	NA	NA	NA	NA	NA
A0A5F8A1Q5-S351	A0A5F8A1Q5	S	351	POM121	0.426775	0.0212398	Down	NA	NA	NA	NA	NA	NA	NA
F7HJA9-S814	F7HJA9	S	814	TP53BP1	0.428296	0.0163902	Down	NA	NA	NA	NA	NA	NA	NA
A0A1D5REI0-S303	A0A1D5REI0	S	303	LIMCH1	0.428766	0.0129839	Down	NA	NA	NA	NA	NA	NA	NA
F7GW66-S289	F7GW66	S	289	VIM	0.428851	0.0471514	Down	NA	NA	NA	NA	NA	NA	NA
A0A1D5QJ68-S211	A0A1D5QJ68	S	211	LOC719596	0.429313	0.0473002	Down	NA	NA	NA	NA	NA	NA	NA
F7FQ31-S1788	F7FQ31	S	1788	CHD2	0.429868	0.0024929	Down	NA	NA	NA	NA	NA	NA	NA
A0A5F8AJH5-S606	A0A5F8AJH5	S	606	NCOA3	0.429973	0.00738211	Down	NA	NA	NA	NA	NA	NA	NA
A0A5F7ZFG7-S176	A0A5F7ZFG7	S	176	SORBS3	0.430133	0.0197019	Down	NA	NA	NA	NA	NA	NA	NA
F7EJJ7-S309	F7EJJ7	S	309	PJA2	0.430504	0.025994	Down	NA	NA	NA	NA	NA	NA	NA
A0A1D5R6F0-S425	A0A1D5R6F0	S	425		0.431498	0.00888493	Down	NA	NA	NA	NA	NA	NA	NA
A0A1D5QUW5-S50	A0A1D5QUW5	S	50	MYST2	0.431809	0.0279147	Down	NA	NA	NA	NA	NA	NA	NA
A0A5F7ZFG7-S535	A0A5F7ZFG7	S	535	SORBS3	0.432415	0.0233591	Down	NA	NA	NA	NA	NA	NA	NA
F7CPN4-S303	F7CPN4	S	303	LIMCH1	0.433646	0.0102002	Down	NA	NA	NA	NA	NA	NA	NA
A0A5F8A264-S1248	A0A5F8A264	S	1248	PRRC2C	0.433825	0.021253	Down	NA	NA	NA	NA	NA	NA	NA
F6YZH9-S936	F6YZH9	S	936	PHLDB2	0.435213	0.0402387	Down	NA	NA	NA	NA	NA	NA	NA
A0A5F8AQ94-S366	A0A5F8AQ94	S	366	BCL6	0.435728	0.0255388	Down	NA	NA	NA	NA	NA	NA	NA
F6S2X3-S1485	F6S2X3	S	1485	LOC719658	0.436025	0.0218018	Down	NA	NA	NA	NA	NA	NA	NA
A0A1D5QI68-S1761	A0A1D5QI68	S	1761	LOC706392	0.436167	0.0291089	Down	NA	NA	NA	NA	NA	NA	NA
Q2WGM1-S347	Q2WGM1	S	347	nk-1	0.43649	0.0348748	Down	NA	NA	NA	NA	NA	NA	NA
H9FZF2-S374	H9FZF2	S	374	WHSC2	0.439561	0.0174951	Down	NA	NA	NA	NA	NA	NA	NA
F6WP17-T704	F6WP17	T	704	USP42	0.442743	0.0285133	Down	NA	NA	NA	NA	NA	NA	NA
F7HA54-S2064	F7HA54	S	2064	TACC2	0.442852	0.0366824	Down	NA	NA	NA	NA	NA	NA	NA
A0A1D5QJ24-S322	A0A1D5QJ24	S	322	GIT1	0.445032	0.049597	Down	NA	NA	NA	NA	NA	NA	NA
F7AYC6-S102	F7AYC6	S	102	LZTS2	0.445578	0.0454264	Down	NA	NA	NA	NA	NA	NA	NA
F6WXZ2-S432	F6WXZ2	S	432		0.445654	0.0124406	Down	NA	NA	NA	NA	NA	NA	NA
A0A5K1TWN5-S475	A0A5K1TWN5	S	475	REPS1	0.445665	0.0287215	Down	NA	NA	NA	NA	NA	NA	NA
A0A5F8AMM8-S429	A0A5F8AMM8	S	429		0.446708	0.0375916	Down	NA	NA	NA	NA	NA	NA	NA
A0A5F8ATA8-S974	A0A5F8ATA8	S	974	RBM33	0.447629	0.0239133	Down	NA	NA	NA	NA	NA	NA	NA
I2CWE4-T196	I2CWE4	T	196		0.447706	0.0486181	Down	NA	NA	NA	NA	NA	NA	NA
F6QG13-T371	F6QG13	T	371	DGCR8	0.449242	0.0400728	Down	NA	NA	NA	NA	NA	NA	NA
A0A1D5QFP2-S294	A0A1D5QFP2	S	294		0.449857	0.0466509	Down	NA	NA	NA	NA	NA	NA	NA
F7HUE7-S1989	F7HUE7	S	1989	TNRC18	0.450163	0.0228864	Down	NA	NA	NA	NA	NA	NA	NA
F7D4Z2-T155	F7D4Z2	T	155	BCL9	0.453242	0.03229	Down	NA	NA	NA	NA	NA	NA	NA
F7GYX1-S652	F7GYX1	S	652	SCARF2	0.453726	0.0375084	Down	NA	NA	NA	NA	NA	NA	NA
F7H144-S953	F7H144	S	953	CSPP1	0.454376	0.00860952	Down	NA	NA	NA	NA	NA	NA	NA
A0A1D5RHE4-S994	A0A1D5RHE4	S	994	NCOR2	0.454725	1.57e-05	Down	NA	NA	NA	NA	NA	NA	NA
A0A1D5RIX1-T866	A0A1D5RIX1	T	866		0.455269	0.0204911	Down	NA	NA	NA	NA	NA	NA	NA
A0A1D5REN6-S112	A0A1D5REN6	S	112		0.456317	0.0365822	Down	NA	NA	NA	NA	NA	NA	NA
F7G5C8-S6424	F7G5C8	S	6424	SYNE2	0.456717	0.0288348	Down	NA	NA	NA	NA	NA	NA	NA
A0A1D5QF42-S83	A0A1D5QF42	S	83	MYO18A	0.457776	0.0338016	Down	NA	NA	NA	NA	NA	NA	NA
A0A5F7ZFG7-S357	A0A5F7ZFG7	S	357	SORBS3	0.458222	0.0131073	Down	NA	NA	NA	NA	NA	NA	NA
F6ZJK0-S253	F6ZJK0	S	253		0.458821	0.0212107	Down	NA	NA	NA	NA	NA	NA	NA
F6VY86-S709	F6VY86	S	709	PARD3B	0.459213	0.0446583	Down	NA	NA	NA	NA	NA	NA	NA
I2CVM0-S114	I2CVM0	S	114	BCL7C	0.461104	0.0134907	Down	NA	NA	NA	NA	NA	NA	NA
F6YS14-T32	F6YS14	T	32	HEXIM2	0.461358	0.0437862	Down	NA	NA	NA	NA	NA	NA	NA
G7NJP8-S508	G7NJP8	S	508	CHAMP1	0.461576	0.0408793	Down	NA	NA	NA	NA	NA	NA	NA
F6S2X3-S258	F6S2X3	S	258	LOC719658	0.462842	0.0148578	Down	NA	NA	NA	NA	NA	NA	NA
A0A5F8A0E7-T266	A0A5F8A0E7	T	266	SIN3A	0.463135	0.0120074	Down	NA	NA	NA	NA	NA	NA	NA
H9ZFW1-S543	H9ZFW1	S	543	TBC1D5	0.463893	0.0188467	Down	NA	NA	NA	NA	NA	NA	NA
H9ZC13-S337	H9ZC13	S	337	BACH2	0.464729	0.0191901	Down	NA	NA	NA	NA	NA	NA	NA
F7AAW6-S388	F7AAW6	S	388	PRAM1	0.464734	0.023347	Down	NA	NA	NA	NA	NA	NA	NA
I0FUJ9-S257	I0FUJ9	S	257		0.464735	0.0108188	Down	NA	NA	NA	NA	NA	NA	NA
I2CU23-S34	I2CU23	S	34	MXRA7	0.46523	0.0332786	Down	NA	NA	NA	NA	NA	NA	NA
A0A5F8ANS9-S1201	A0A5F8ANS9	S	1201	SPEN	0.465244	0.0218062	Down	NA	NA	NA	NA	NA	NA	NA
A0A1D5R8P2-S976	A0A1D5R8P2	S	976		0.467593	0.025568	Down	NA	NA	NA	NA	NA	NA	NA
A0A5F8AS27-S334	A0A5F8AS27	S	334	ATF7IP	0.467617	0.0031921	Down	NA	NA	NA	NA	NA	NA	NA
A0A1D5RIX1-S1102	A0A1D5RIX1	S	1102		0.467679	0.017706	Down	NA	NA	NA	NA	NA	NA	NA
A0A1D5QBR0-T1254	A0A1D5QBR0	T	1254	PDS5B	0.468193	0.00671648	Down	NA	NA	NA	NA	NA	NA	NA
A0A5F8ANS9-S1211	A0A5F8ANS9	S	1211	SPEN	0.46935	0.0117471	Down	NA	NA	NA	NA	NA	NA	NA
A0A5F8A202-S837	A0A5F8A202	S	837	SUGP2	0.469776	0.0110185	Down	NA	NA	NA	NA	NA	NA	NA
F6T3U2-S213	F6T3U2	S	213	TAF7	0.470865	0.0404272	Down	NA	NA	NA	NA	NA	NA	NA
A0A5F8A902-S184	A0A5F8A902	S	184		0.473946	0.0225652	Down	NA	NA	NA	NA	NA	NA	NA
I2CX16-S25	I2CX16	S	25	MECP2	0.474117	0.0451448	Down	NA	NA	NA	NA	NA	NA	NA
F7GYX1-S717	F7GYX1	S	717	SCARF2	0.474997	0.0469508	Down	NA	NA	NA	NA	NA	NA	NA
F6ZJK0-S167	F6ZJK0	S	167		0.47505	0.00419057	Down	NA	NA	NA	NA	NA	NA	NA
G7NJP8-S387	G7NJP8	S	387	CHAMP1	0.475258	0.000510097	Down	NA	NA	NA	NA	NA	NA	NA
F7GPC5-S314	F7GPC5	S	314	BCAS1	0.475897	0.0346988	Down	NA	NA	NA	NA	NA	NA	NA
A0A5F7ZYZ5-S263	A0A5F7ZYZ5	S	263	SPARCL1	0.477724	0.0497775	Down	NA	NA	NA	NA	NA	NA	NA
G7MTV5-S627	G7MTV5	S	627	EGK_16792	0.479307	0.0207807	Down	NA	NA	NA	NA	NA	NA	NA
H9EN05-S261	H9EN05	S	261	CALU	0.481144	0.0108996	Down	NA	NA	NA	NA	NA	NA	NA
A0A5F8AK93-S1234	A0A5F8AK93	S	1234	LTBP2	0.481279	0.0343843	Down	NA	NA	NA	NA	NA	NA	NA
F7F0Z0-S1433	F7F0Z0	S	1433	MAP1B	0.482527	0.0194423	Down	NA	NA	NA	NA	NA	NA	NA
A0A1D5REI0-S192	A0A1D5REI0	S	192	LIMCH1	0.483985	0.0238679	Down	NA	NA	NA	NA	NA	NA	NA
F7GPE6-S358	F7GPE6	S	358	LOC702025	0.484277	0.0394209	Down	NA	NA	NA	NA	NA	NA	NA
H9FZV6-S18	H9FZV6	S	18	ZNF768	0.484393	0.00947395	Down	NA	NA	NA	NA	NA	NA	NA
A0A1D5RGA0-T355	A0A1D5RGA0	T	355	C2CD2L	0.485239	0.00158879	Down	NA	NA	NA	NA	NA	NA	NA
A0A5F8AQ41-S406	A0A5F8AQ41	S	406	SCAF11	0.485961	0.023456	Down	NA	NA	NA	NA	NA	NA	NA
A0A5F8ATG0-T1158	A0A5F8ATG0	T	1158	NKTR	0.486774	0.0381784	Down	NA	NA	NA	NA	NA	NA	NA
F6ZPV5-S62	F6ZPV5	S	62	C14H11orf52	0.486971	0.00289463	Down	NA	NA	NA	NA	NA	NA	NA
F7F6K7-S1120	F7F6K7	S	1120	KIAA1462	0.488473	0.000555908	Down	NA	NA	NA	NA	NA	NA	NA
F7E488-S805	F7E488	S	805	RAI1	0.489635	0.0467533	Down	NA	NA	NA	NA	NA	NA	NA
F7HMU7-S320	F7HMU7	S	320	SSBP3	0.49142	0.0345137	Down	NA	NA	NA	NA	NA	NA	NA
F7GNP4-S198	F7GNP4	S	198	TMCC2	0.491489	0.000684396	Down	NA	NA	NA	NA	NA	NA	NA
F7E046-S216	F7E046	S	216	TMCC3	0.491489	0.000684396	Down	NA	NA	NA	NA	NA	NA	NA
A0A5F8A057-S4292	A0A5F8A057	S	4292	PLEC	0.49166	0.016865	Down	NA	NA	NA	NA	NA	NA	NA
F7DVJ6-S124	F7DVJ6	S	124	ARHGEF15	0.492217	0.0499838	Down	NA	NA	NA	NA	NA	NA	NA
A0A1D5QWJ5-S720	A0A1D5QWJ5	S	720	LOC702808	0.493595	0.00625709	Down	NA	NA	NA	NA	NA	NA	NA
F6TL46-S441	F6TL46	S	441	LIMA1	0.494326	0.0123361	Down	NA	NA	NA	NA	NA	NA	NA
F7D688-S315	F7D688	S	315	STARD8	0.494382	0.0393978	Down	NA	NA	NA	NA	NA	NA	NA
A0A5F8AFY6-T144	A0A5F8AFY6	T	144		0.494532	0.0274629	Down	NA	NA	NA	NA	NA	NA	NA
A0A1D5R9J2-S448	A0A1D5R9J2	S	448	PML	0.494957	0.00679623	Down	NA	NA	NA	NA	NA	NA	NA
A0A1D5QY78-S229	A0A1D5QY78	S	229	APBB2	0.495808	0.00940689	Down	NA	NA	NA	NA	NA	NA	NA
F6QJH2-S495	F6QJH2	S	495	SORBS1	0.495863	0.00439979	Down	NA	NA	NA	NA	NA	NA	NA
F7CX13-S331	F7CX13	S	331	ZNF592	0.496167	0.0371945	Down	NA	NA	NA	NA	NA	NA	NA
A0A1D5RGG1-S798	A0A1D5RGG1	S	798	KIAA0195	0.496873	0.0138838	Down	NA	NA	NA	NA	NA	NA	NA
H9FWL6-S332	H9FWL6	S	332	TMEM57	0.498533	0.0278837	Down	NA	NA	NA	NA	NA	NA	NA
F7HTB8-T583	F7HTB8	T	583	ACIN1	0.501263	0.0162826	Down	NA	NA	NA	NA	NA	NA	NA
F7C3D6-S383	F7C3D6	S	383	GPRC5C	0.502067	0.0379178	Down	NA	NA	NA	NA	NA	NA	NA
A0A5F8AIS9-S614	A0A5F8AIS9	S	614	PTPRM	0.504372	0.0429155	Down	NA	NA	NA	NA	NA	NA	NA
F6S2X3-S5776	F6S2X3	S	5776	LOC719658	0.50507	0.00135998	Down	NA	NA	NA	NA	NA	NA	NA
A0A5K1TWN5-S170	A0A5K1TWN5	S	170	REPS1	0.505278	0.0309938	Down	NA	NA	NA	NA	NA	NA	NA
A0A5F8A057-S4289	A0A5F8A057	S	4289	PLEC	0.505556	0.0488132	Down	NA	NA	NA	NA	NA	NA	NA
A0A5F8A057-S4291	A0A5F8A057	S	4291	PLEC	0.505556	0.0488132	Down	NA	NA	NA	NA	NA	NA	NA
F7HPU3-S891	F7HPU3	S	891	LOC715209	0.505618	0.0365987	Down	NA	NA	NA	NA	NA	NA	NA
F7GXG9-S1200	F7GXG9	S	1200	LMO7	0.506837	0.0284685	Down	NA	NA	NA	NA	NA	NA	NA
A0A1D5QWJ5-S724	A0A1D5QWJ5	S	724	LOC702808	0.507603	0.00487354	Down	NA	NA	NA	NA	NA	NA	NA
F6YU59-S1000	F6YU59	S	1000	TNS2	0.508175	0.0434265	Down	NA	NA	NA	NA	NA	NA	NA
A0A1D5QPQ0-S388	A0A1D5QPQ0	S	388	ABLIM3	0.509648	0.0287373	Down	NA	NA	NA	NA	NA	NA	NA
A0A1D5QUG5-S113	A0A1D5QUG5	S	113		0.509917	0.0342721	Down	NA	NA	NA	NA	NA	NA	NA
I0FUJ9-S519	I0FUJ9	S	519		0.511332	0.0172308	Down	NA	NA	NA	NA	NA	NA	NA
F6UYW0-S667	F6UYW0	S	667	SEMA6A	0.511787	0.0445814	Down	NA	NA	NA	NA	NA	NA	NA
F7HDD4-S81	F7HDD4	S	81	ARMCX1	0.511865	0.0312434	Down	NA	NA	NA	NA	NA	NA	NA
A0A1D5QQK5-S230	A0A1D5QQK5	S	230		0.512636	0.0327227	Down	NA	NA	NA	NA	NA	NA	NA
A0A5F8APD0-S1011	A0A5F8APD0	S	1011	PCDH7	0.512867	0.0242936	Down	NA	NA	NA	NA	NA	NA	NA
F6YU59-S996	F6YU59	S	996	TNS2	0.51396	0.034814	Down	NA	NA	NA	NA	NA	NA	NA
F6U8Y3-S323	F6U8Y3	S	323	CCDC102A	0.514757	0.0269569	Down	NA	NA	NA	NA	NA	NA	NA
A0A1D5QZ97-S1592	A0A1D5QZ97	S	1592	ANK1	0.514933	0.00761026	Down	NA	NA	NA	NA	NA	NA	NA
F6VY86-S141	F6VY86	S	141	PARD3B	0.51521	0.00167939	Down	NA	NA	NA	NA	NA	NA	NA
A0A1D5RIX1-S1122	A0A1D5RIX1	S	1122		0.515373	0.0266113	Down	NA	NA	NA	NA	NA	NA	NA
A0A1D5R905-S479	A0A1D5R905	S	479	MORC3	0.517386	0.0158651	Down	NA	NA	NA	NA	NA	NA	NA
A0A1D5R405-S1829	A0A1D5R405	S	1829		0.517713	0.0376056	Down	NA	NA	NA	NA	NA	NA	NA
F6U3H9-S280	F6U3H9	S	280	MYRIP	0.517832	0.0277972	Down	NA	NA	NA	NA	NA	NA	NA
A0A5F7ZFG8-S119	A0A5F7ZFG8	S	119	BAG1	0.520584	0.0493401	Down	NA	NA	NA	NA	NA	NA	NA
F7E0V9-S353	F7E0V9	S	353	TNKS1BP1	0.520946	0.0201992	Down	NA	NA	NA	NA	NA	NA	NA
F7C0F7-S583	F7C0F7	S	583	PALM2-AKAP2	0.52173	0.0279144	Down	NA	NA	NA	NA	NA	NA	NA
H9YV53-T370	H9YV53	T	370		0.522159	0.0445035	Down	NA	NA	NA	NA	NA	NA	NA
H9YV53-Y369	H9YV53	Y	369		0.522159	0.0445035	Down	NA	NA	NA	NA	NA	NA	NA
F7ECN3-S473	F7ECN3	S	473	SREBF2	0.523356	0.0215549	Down	NA	NA	NA	NA	NA	NA	NA
A0A1D5QWJ5-S722	A0A1D5QWJ5	S	722	LOC702808	0.524503	0.0333766	Down	NA	NA	NA	NA	NA	NA	NA
H9EMT3-S319	H9EMT3	S	319	PRKCA	0.525225	0.0333918	Down	NA	NA	NA	NA	NA	NA	NA
A0A5F7ZH08-S501	A0A5F7ZH08	S	501	CALD1	0.526056	0.0416553	Down	NA	NA	NA	NA	NA	NA	NA
F7C0F7-S1247	F7C0F7	S	1247	PALM2-AKAP2	0.529205	0.00919135	Down	NA	NA	NA	NA	NA	NA	NA
F6Y384-S833	F6Y384	S	833	MAP2	0.529842	0.0457269	Down	NA	NA	NA	NA	NA	NA	NA
F6S2X3-S5698	F6S2X3	S	5698	LOC719658	0.530464	0.0328127	Down	NA	NA	NA	NA	NA	NA	NA
H9EQB3-S315	H9EQB3	S	315	PCYT1B	0.533633	0.0288337	Down	NA	NA	NA	NA	NA	NA	NA
A0A1D5R2B7-S102	A0A1D5R2B7	S	102		0.535808	0.0341388	Down	NA	NA	NA	NA	NA	NA	NA
A0A1D5QU15-S516	A0A1D5QU15	S	516	THOC1	0.537847	0.0296762	Down	NA	NA	NA	NA	NA	NA	NA
A0A1D5QEK5-S686	A0A1D5QEK5	S	686	KIAA1217	0.538087	0.0286983	Down	NA	NA	NA	NA	NA	NA	NA
I2CVM0-S156	I2CVM0	S	156	BCL7C	0.538439	0.049242	Down	NA	NA	NA	NA	NA	NA	NA
F7AAW6-S352	F7AAW6	S	352	PRAM1	0.540553	0.0482341	Down	NA	NA	NA	NA	NA	NA	NA
G7NCL1-S425	G7NCL1	S	425	PVRL1	0.544817	0.0206084	Down	NA	NA	NA	NA	NA	NA	NA
F6ZDX2-S322	F6ZDX2	S	322	CD44	0.545705	0.00872655	Down	NA	NA	NA	NA	NA	NA	NA
A0A1I7Q485-S63	A0A1I7Q485	S	63	VAMP1	0.547481	0.0280649	Down	NA	NA	NA	NA	NA	NA	NA
A0A1D5QQF5-S606	A0A1D5QQF5	S	606	LOC717608	0.550466	0.0158374	Down	NA	NA	NA	NA	NA	NA	NA
F7H5J4-S227	F7H5J4	S	227	STON2	0.551203	0.00147575	Down	NA	NA	NA	NA	NA	NA	NA
F7DGS7-S1083	F7DGS7	S	1083	CDK12	0.551807	0.0406265	Down	NA	NA	NA	NA	NA	NA	NA
F7FGX1-S1819	F7FGX1	S	1819	MAP1A	0.552096	0.00681069	Down	NA	NA	NA	NA	NA	NA	NA
A0A5F8AFW8-S1169	A0A5F8AFW8	S	1169		0.554072	0.0132003	Down	NA	NA	NA	NA	NA	NA	NA
F7HAV4-T160	F7HAV4	T	160	TMPO	0.55479	0.011725	Down	NA	NA	NA	NA	NA	NA	NA
F7HAU0-T160	F7HAU0	T	160	TMPO	0.55479	0.011725	Down	NA	NA	NA	NA	NA	NA	NA
A0A1D5QJ24-S332	A0A1D5QJ24	S	332	GIT1	0.557941	0.0118754	Down	NA	NA	NA	NA	NA	NA	NA
A0A5F7ZXK5-S195	A0A5F7ZXK5	S	195	PHF3	0.559501	0.037608	Down	NA	NA	NA	NA	NA	NA	NA
F7E520-S308	F7E520	S	308	WASF2	0.56098	0.012899	Down	NA	NA	NA	NA	NA	NA	NA
F7GCX1-S543	F7GCX1	S	543	PRICKLE2	0.560998	0.019177	Down	NA	NA	NA	NA	NA	NA	NA
H9EPK1-T49	H9EPK1	T	49	SUDS3	0.564858	0.0161883	Down	NA	NA	NA	NA	NA	NA	NA
A0A1D5QHY2-S175	A0A1D5QHY2	S	175	TJP1	0.564929	0.0126678	Down	NA	NA	NA	NA	NA	NA	NA
F7HGB6-S837	F7HGB6	S	837	LOC694823	0.567395	0.0311771	Down	NA	NA	NA	NA	NA	NA	NA
A0A5F7ZHL1-S349	A0A5F7ZHL1	S	349	RPRD2	0.56842	0.0363572	Down	NA	NA	NA	NA	NA	NA	NA
A0A1D5QFJ7-T645	A0A1D5QFJ7	T	645	ADAM10	0.572093	0.00727329	Down	NA	NA	NA	NA	NA	NA	NA
Q15JD4-S403	Q15JD4	S	403	PML	0.572311	0.0291421	Down	NA	NA	NA	NA	NA	NA	NA
A0A5F8AB25-S1788	A0A5F8AB25	S	1788	WNK1	0.576069	0.00975923	Down	NA	NA	NA	NA	NA	NA	NA
F7D8H6-S31	F7D8H6	S	31	NR2C2	0.576545	0.0352159	Down	NA	NA	NA	NA	NA	NA	NA
H9FVQ8-S704	H9FVQ8	S	704	ARID4B	0.578893	0.0466809	Down	NA	NA	NA	NA	NA	NA	NA
A0A5F8ARA1-S592	A0A5F8ARA1	S	592	PHC1	0.579653	0.0133389	Down	NA	NA	NA	NA	NA	NA	NA
A0A5F8A6I5-S505	A0A5F8A6I5	S	505	PPP2R3A	0.579907	0.0318729	Down	NA	NA	NA	NA	NA	NA	NA
F7GNP7-S98	F7GNP7	S	98	DYNC1I2	0.580059	0.0327907	Down	NA	NA	NA	NA	NA	NA	NA
F7GXW0-S1585	F7GXW0	S	1585		0.580937	0.0413154	Down	NA	NA	NA	NA	NA	NA	NA
A0A5F8AK43-S475	A0A5F8AK43	S	475		0.582442	0.0218414	Down	NA	NA	NA	NA	NA	NA	NA
A0A1D5QHY2-T354	A0A1D5QHY2	T	354	TJP1	0.583459	0.0277505	Down	NA	NA	NA	NA	NA	NA	NA
F7FSM6-S1001	F7FSM6	S	1001	KAT6A	0.590517	0.0478024	Down	NA	NA	NA	NA	NA	NA	NA
A0A5F7ZVZ9-S552	A0A5F7ZVZ9	S	552	ARHGEF17	0.590693	0.0475742	Down	NA	NA	NA	NA	NA	NA	NA
A0A5F8ANS9-S658	A0A5F8ANS9	S	658	SPEN	0.591611	0.0248162	Down	NA	NA	NA	NA	NA	NA	NA
H9FVQ5-S652	H9FVQ5	S	652	UIMC1	0.594415	0.0283269	Down	NA	NA	NA	NA	NA	NA	NA
G7NJP8-S428	G7NJP8	S	428	CHAMP1	0.595961	0.0175025	Down	NA	NA	NA	NA	NA	NA	NA
F6XTF7-S199	F6XTF7	S	199	HSPB1	0.596748	0.017436	Down	NA	NA	NA	NA	NA	NA	NA
A0A5F7ZB73-S333	A0A5F7ZB73	S	333	GAB1	0.59941	0.035189	Down	NA	NA	NA	NA	NA	NA	NA
F7H0C6-S164	F7H0C6	S	164	ANXA2	0.601404	0.0345604	Down	NA	NA	NA	NA	NA	NA	NA
F6S2X3-T492	F6S2X3	T	492	LOC719658	0.604039	0.0436802	Down	NA	NA	NA	NA	NA	NA	NA
F7FZR9-S408	F7FZR9	S	408	FGFR3	0.610899	0.00806954	Down	NA	NA	NA	NA	NA	NA	NA
F7HPP8-S2029	F7HPP8	S	2029	LOC719560	0.621886	0.0117298	Down	NA	NA	NA	NA	NA	NA	NA
A0A1D5RIX1-S1103	A0A1D5RIX1	S	1103		0.626352	0.031439	Down	NA	NA	NA	NA	NA	NA	NA
A0A1D5QIJ6-S3098	A0A1D5QIJ6	S	3098	SRCAP	0.63034	0.00918821	Down	NA	NA	NA	NA	NA	NA	NA
A0A1D5QIJ6-S3114	A0A1D5QIJ6	S	3114	SRCAP	0.63034	0.00918821	Down	NA	NA	NA	NA	NA	NA	NA
A0A5F7ZRH9-S1240	A0A5F7ZRH9	S	1240	KTN1	0.635177	0.00698615	Down	NA	NA	NA	NA	NA	NA	NA
F6QLC1-S8305	F6QLC1	S	8305		0.64084	0.0273156	Down	NA	NA	NA	NA	NA	NA	NA
A0A5F8ABQ1-S305	A0A5F8ABQ1	S	305	ESAM	0.64216	0.0444182	Down	NA	NA	NA	NA	NA	NA	NA
F7HUE7-T2095	F7HUE7	T	2095	TNRC18	0.644809	0.00788174	Down	NA	NA	NA	NA	NA	NA	NA
F6QLC1-S8310	F6QLC1	S	8310		0.655119	0.0120041	Down	NA	NA	NA	NA	NA	NA	NA
F7D6W0-S1121	F7D6W0	S	1121	ERBB2	0.660307	0.0228828	Down	NA	NA	NA	NA	NA	NA	NA
A0A5F8ANS9-S1155	A0A5F8ANS9	S	1155	SPEN	0.667529	0.0253685	Down	NA	NA	NA	NA	NA	NA	NA
A0A5F8AN73-S225	A0A5F8AN73	S	225	LOC717494	0.672851	0.0419067	Down	NA	NA	NA	NA	NA	NA	NA
F7GU74-S711	F7GU74	S	711	EPB41L2	0.679715	0.0245067	Down	NA	NA	NA	NA	NA	NA	NA
A0A1D5QPS6-S52	A0A1D5QPS6	S	52	VGLL4	0.684725	0.0358673	Down	NA	NA	NA	NA	NA	NA	NA
F6SAI3-S268	F6SAI3	S	268	NFIX	0.687441	0.0427015	Down	NA	NA	NA	NA	NA	NA	NA
F7AU70-S620	F7AU70	S	620	ABL2	0.689026	0.018813	Down	NA	NA	NA	NA	NA	NA	NA
A0A1D5QIZ4-S274	A0A1D5QIZ4	S	274		0.691767	0.0441711	Down	NA	NA	NA	NA	NA	NA	NA
A0A5F7ZVR2-S572	A0A5F7ZVR2	S	572	INADL	0.694499	0.0314597	Down	NA	NA	NA	NA	NA	NA	NA
F7G756-S615	F7G756	S	615	DLL4	0.703528	0.00105949	Down	NA	NA	NA	NA	NA	NA	NA
I0FJ08-S600	I0FJ08	S	600	L3MBTL3	0.705776	0.0307267	Down	NA	NA	NA	NA	NA	NA	NA
F7E0V9-S603	F7E0V9	S	603	TNKS1BP1	0.71583	0.0125685	Down	NA	NA	NA	NA	NA	NA	NA
F7HPQ5-S60	F7HPQ5	S	60	RBM10	0.732295	0.0259319	Down	NA	NA	NA	NA	NA	NA	NA
A0A5K1UQZ5-S632	A0A5K1UQZ5	S	632		0.755312	0.0475662	Down	NA	NA	NA	NA	NA	NA	NA
F7GQI4-S585	F7GQI4	S	585	MAP4K4	0.760549	0.049574	Down	NA	NA	NA	NA	NA	NA	NA
F7CYK2-S604	F7CYK2	S	604	MATR3	0.763015	0.0490106	Down	NA	NA	NA	NA	NA	NA	NA
A0A5K1TW41-S16	A0A5K1TW41	S	16		0.763826	0.0467697	Down	NA	NA	NA	NA	NA	NA	NA
A0A1D5QXA1-S503	A0A1D5QXA1	S	503	AMFR	1.33005	0.0388468	Up	NA	NA	NA	NA	NA	NA	NA
F7D1Y9-T440	F7D1Y9	T	440	RIC8A	1.36577	0.0269825	Up	NA	NA	NA	NA	NA	NA	NA
A0A5F8A4X3-S1896	A0A5F8A4X3	S	1896	DMXL1	1.3701	0.0168852	Up	NA	NA	NA	NA	NA	NA	NA
A0A5F8AHQ0-S867	A0A5F8AHQ0	S	867	GTF3C2	1.37728	0.048571	Up	NA	NA	NA	NA	NA	NA	NA
F6Z0X3-S1021	F6Z0X3	S	1021	ITGA4	1.42791	0.0351865	Up	NA	NA	NA	NA	NA	NA	NA
F7HG08-S1044	F7HG08	S	1044	MLLT4	1.43731	0.0198969	Up	NA	NA	NA	NA	NA	NA	NA
F7G6G9-S739	F7G6G9	S	739	CDK11B	1.44367	0.00410715	Up	NA	NA	NA	NA	NA	NA	NA
F6W233-S657	F6W233	S	657	MCCC1	1.46991	0.0230477	Up	NA	NA	NA	NA	NA	NA	NA
F7H3R5-S182	F7H3R5	S	182	EPN2	1.47113	0.0258872	Up	NA	NA	NA	NA	NA	NA	NA
A0A5F8A541-S2	A0A5F8A541	S	2	SUMO1	1.48641	0.048199	Up	NA	NA	NA	NA	NA	NA	NA
A0A5F8ASZ1-S191	A0A5F8ASZ1	S	191	MAGED2	1.48981	0.0178405	Up	NA	NA	NA	NA	NA	NA	NA
A0A5F7ZNG8-S542	A0A5F7ZNG8	S	542	GPATCH8	1.52065	0.0252943	Up	NA	NA	NA	NA	NA	NA	NA
A0A1D5Q951-S576	A0A1D5Q951	S	576	MDM1	1.53372	0.0215534	Up	NA	NA	NA	NA	NA	NA	NA
A0A5F8A7H7-S132	A0A5F8A7H7	S	132	IFFO1	1.54749	0.0334816	Up	NA	NA	NA	NA	NA	NA	NA
I0FUX2-S244	I0FUX2	S	244	XRCC5	1.55379	0.0121519	Up	NA	NA	NA	NA	NA	NA	NA
A0A1D5QAM6-S250	A0A1D5QAM6	S	250	IWS1	1.57534	0.00302891	Up	NA	NA	NA	NA	NA	NA	NA
F7AIB6-S232	F7AIB6	S	232	MAP3K3	1.58401	0.0046156	Up	NA	NA	NA	NA	NA	NA	NA
F7HJY4-S165	F7HJY4	S	165	CASS4	1.59063	0.0392796	Up	NA	NA	NA	NA	NA	NA	NA
F7GXC7-S145	F7GXC7	S	145	TBC1D22A	1.59776	0.0109467	Up	NA	NA	NA	NA	NA	NA	NA
A0A1D5Q924-S941	A0A1D5Q924	S	941		1.59911	0.0270862	Up	NA	NA	NA	NA	NA	NA	NA
F7D1Y9-S435	F7D1Y9	S	435	RIC8A	1.60125	0.00444105	Up	NA	NA	NA	NA	NA	NA	NA
A0A1D5RFS6-S931	A0A1D5RFS6	S	931	PLXNC1	1.60283	0.0484127	Up	NA	NA	NA	NA	NA	NA	NA
F6W0W9-S14	F6W0W9	S	14	GMDS	1.62497	0.0383584	Up	NA	NA	NA	NA	NA	NA	NA
H9FW53-S163	H9FW53	S	163	MPHOSPH8	1.62576	0.022376	Up	NA	NA	NA	NA	NA	NA	NA
Q5TM65-S163	Q5TM65	S	163	DHX16	1.63369	0.0379991	Up	NA	NA	NA	NA	NA	NA	NA
F6TIK4-T203	F6TIK4	T	203	LOC720706	1.63998	0.0362672	Up	NA	NA	NA	NA	NA	NA	NA
A0A1D5R6K0-S19	A0A1D5R6K0	S	19	EGK_15751	1.64233	0.0445987	Up	NA	NA	NA	NA	NA	NA	NA
F7GQX9-T1160	F7GQX9	T	1160	CYFIP1	1.64495	0.0446458	Up	NA	NA	NA	NA	NA	NA	NA
F6Z5L0-S754	F6Z5L0	S	754	ESYT2	1.64856	0.036351	Up	NA	NA	NA	NA	NA	NA	NA
F7DJM1-S175	F7DJM1	S	175	SEC22B	1.65728	0.0484645	Up	NA	NA	NA	NA	NA	NA	NA
A0A1D5RJL3-S36	A0A1D5RJL3	S	36		1.66349	0.0245368	Up	NA	NA	NA	NA	NA	NA	NA
F7BIB4-S892	F7BIB4	S	892	PWP2	1.67744	0.0245048	Up	NA	NA	NA	NA	NA	NA	NA
H9YVZ4-S149	H9YVZ4	S	149	G3BP1	1.6824	0.0334988	Up	NA	NA	NA	NA	NA	NA	NA
F6REN0-S96	F6REN0	S	96	COQ9	1.68348	0.00116193	Up	NA	NA	NA	NA	NA	NA	NA
A0A5F8AKT1-S324	A0A5F8AKT1	S	324	ATG13	1.68357	0.020829	Up	NA	NA	NA	NA	NA	NA	NA
A0A1D5REJ7-S405	A0A1D5REJ7	S	405	TLN1	1.69259	0.0302642	Up	NA	NA	NA	NA	NA	NA	NA
H9ZD06-S249	H9ZD06	S	249	TPI1	1.69964	0.0370525	Up	NA	NA	NA	NA	NA	NA	NA
I0FJU1-S207	I0FJU1	S	207	GNAI2	1.70667	0.0424484	Up	NA	NA	NA	NA	NA	NA	NA
F6RP85-S134	F6RP85	S	134	EIF3B	1.70882	0.0137311	Up	NA	NA	NA	NA	NA	NA	NA
F7C9Y3-S219	F7C9Y3	S	219	DBT	1.71261	0.00479961	Up	NA	NA	NA	NA	NA	NA	NA
A0A1D5R2B7-T623	A0A1D5R2B7	T	623	DPYSL3	1.72496	0.0201269	Up	NA	NA	NA	NA	NA	NA	NA
A0A5F7ZM40-T101	A0A5F7ZM40	T	101		1.73159	0.0423666	Up	NA	NA	NA	NA	NA	NA	NA
A0A5F8ANS9-S190	A0A5F8ANS9	S	190	SPEN	1.73208	0.037544	Up	NA	NA	NA	NA	NA	NA	NA
A0A1D5RIX1-S2044	A0A1D5RIX1	S	2044		1.73709	0.00474424	Up	NA	NA	NA	NA	NA	NA	NA
F7BIB4-S899	F7BIB4	S	899	PWP2	1.73941	0.0176947	Up	NA	NA	NA	NA	NA	NA	NA
A0A1D5QIB8-S406	A0A1D5QIB8	S	406		1.75717	0.0269917	Up	NA	NA	NA	NA	NA	NA	NA
A0A1D5RIX1-S1444	A0A1D5RIX1	S	1444		1.77122	0.0123878	Up	NA	NA	NA	NA	NA	NA	NA
A0A5F7ZA46-S159	A0A5F7ZA46	S	159	PRCC	1.77239	0.00452768	Up	NA	NA	NA	NA	NA	NA	NA
F7HC44-S205	F7HC44	S	205	LOC714421	1.77459	0.00390313	Up	NA	NA	NA	NA	NA	NA	NA
F7BIT9-S708	F7BIT9	S	708	TRAPPC10	1.7757	0.0272279	Up	NA	NA	NA	NA	NA	NA	NA
F7DGS7-T893	F7DGS7	T	893	CDK12	1.77804	0.0185482	Up	NA	NA	NA	NA	NA	NA	NA
A0A5F8ANQ4-S799	A0A5F8ANQ4	S	799	SEC31A	1.77919	0.0290051	Up	NA	NA	NA	NA	NA	NA	NA
F7HU87-S122	F7HU87	S	122	PGM5	1.77976	0.0207398	Up	NA	NA	NA	NA	NA	NA	NA
A0A1D5QH68-S327	A0A1D5QH68	S	327		1.78244	0.0172705	Up	NA	NA	NA	NA	NA	NA	NA
F7H6I9-S1334	F7H6I9	S	1334	LPHN2	1.78743	0.0175568	Up	NA	NA	NA	NA	NA	NA	NA
F6V5Q1-T524	F6V5Q1	T	524	RBM15	1.79517	0.0249336	Up	NA	NA	NA	NA	NA	NA	NA
A0A5F8AUV0-S2759	A0A5F8AUV0	S	2759	UBR4	1.79607	0.0402376	Up	NA	NA	NA	NA	NA	NA	NA
A0A5F8AT46-S342	A0A5F8AT46	S	342	DNMBP	1.79961	0.0362241	Up	NA	NA	NA	NA	NA	NA	NA
H9FXR9-S39	H9FXR9	S	39	CWC22	1.81042	0.0426059	Up	NA	NA	NA	NA	NA	NA	NA
F7HEI8-S159	F7HEI8	S	159	ZNF276	1.81407	0.0309349	Up	NA	NA	NA	NA	NA	NA	NA
F7HLM5-S214	F7HLM5	S	214	PHACTR1	1.81615	0.0387273	Up	NA	NA	NA	NA	NA	NA	NA
F7GRI9-S90	F7GRI9	S	90	STRIP1	1.82449	0.0139259	Up	NA	NA	NA	NA	NA	NA	NA
F7H0C6-S127	F7H0C6	S	127	ANXA2	1.82504	0.00877786	Up	NA	NA	NA	NA	NA	NA	NA
F7AG45-S1713	F7AG45	S	1713	SIPA1L1	1.8264	0.00997774	Up	NA	NA	NA	NA	NA	NA	NA
A0A5F7ZUR5-Y340	A0A5F7ZUR5	Y	340	AFAP1L2	1.82807	0.0357904	Up	NA	NA	NA	NA	NA	NA	NA
A0A1D5RIC5-T430	A0A1D5RIC5	T	430	NRBP1	1.83158	0.00161812	Up	NA	NA	NA	NA	NA	NA	NA
A0A1D5Q9L9-S178	A0A1D5Q9L9	S	178	PPIL4	1.83447	0.0410672	Up	NA	NA	NA	NA	NA	NA	NA
A0A1D5QID7-T991	A0A1D5QID7	T	991		1.844	0.0458179	Up	NA	NA	NA	NA	NA	NA	NA
F7H131-S74	F7H131	S	74	AK2	1.84725	0.0386883	Up	NA	NA	NA	NA	NA	NA	NA
F6V2Q4-S2494	F6V2Q4	S	2494		1.85259	0.0424935	Up	NA	NA	NA	NA	NA	NA	NA
F7ES71-S197	F7ES71	S	197	PRKD2	1.85528	0.0246942	Up	NA	NA	NA	NA	NA	NA	NA
A0A1D5Q0N7-S440	A0A1D5Q0N7	S	440	ARHGEF6	1.86332	0.0132472	Up	NA	NA	NA	NA	NA	NA	NA
F7CUY7-S118	F7CUY7	S	118	PGAM4	1.86913	0.0349125	Up	NA	NA	NA	NA	NA	NA	NA
A0A5F8A1F5-S287	A0A5F8A1F5	S	287	FAM53C	1.87066	0.042599	Up	NA	NA	NA	NA	NA	NA	NA
F7DGS7-S383	F7DGS7	S	383	CDK12	1.87434	0.0139657	Up	NA	NA	NA	NA	NA	NA	NA
A0A1D5QN45-S122	A0A1D5QN45	S	122	HS1BP3	1.8805	0.016229	Up	NA	NA	NA	NA	NA	NA	NA
G7MXU9-S114	G7MXU9	S	114		1.88276	0.011227	Up	NA	NA	NA	NA	NA	NA	NA
F7GWA9-S252	F7GWA9	S	252	HNRNPU	1.88352	0.0193692	Up	NA	NA	NA	NA	NA	NA	NA
H9G185-S189	H9G185	S	189	SRSF9	1.88643	0.0404893	Up	NA	NA	NA	NA	NA	NA	NA
A0A5K1U8M2-S3	A0A5K1U8M2	S	3	DSTN	1.88714	0.0244	Up	NA	NA	NA	NA	NA	NA	NA
F6U8S5-S380	F6U8S5	S	380	VEPH1	1.89065	0.0131695	Up	NA	NA	NA	NA	NA	NA	NA
A0A5F8A057-S910	A0A5F8A057	S	910	PLEC	1.89501	0.00308875	Up	NA	NA	NA	NA	NA	NA	NA
A0A5F8ATW1-S869	A0A5F8ATW1	S	869	FAM83H	1.8977	0.0109365	Up	NA	NA	NA	NA	NA	NA	NA
A0A1D5QLA7-S189	A0A1D5QLA7	S	189	LSP1	1.91042	0.0205105	Up	NA	NA	NA	NA	NA	NA	NA
F6QJH2-T1176	F6QJH2	T	1176	SORBS1	1.91263	0.022255	Up	NA	NA	NA	NA	NA	NA	NA
A0A1D5RHG1-S812	A0A1D5RHG1	S	812	MED13L	1.91455	0.0312602	Up	NA	NA	NA	NA	NA	NA	NA
A0A5F8A0D0-S383	A0A5F8A0D0	S	383	GLUD1	1.92307	0.0250502	Up	NA	NA	NA	NA	NA	NA	NA
F7HRN7-S308	F7HRN7	S	308		1.92651	0.0340143	Up	NA	NA	NA	NA	NA	NA	NA
G7NCH3-S284	G7NCH3	S	284	EHD1	1.92855	0.0277949	Up	NA	NA	NA	NA	NA	NA	NA
F7GJ95-S1157	F7GJ95	S	1157	EIF4G1	1.93378	0.024174	Up	NA	NA	NA	NA	NA	NA	NA
F6T8A2-S313	F6T8A2	S	313	SF3A1	1.93449	0.0358197	Up	NA	NA	NA	NA	NA	NA	NA
F7HAV4-S184	F7HAV4	S	184	TMPO	1.93734	0.048969	Up	NA	NA	NA	NA	NA	NA	NA
A0A5F8AEI1-S142	A0A5F8AEI1	S	142	PRPF4B	1.9385	0.0352864	Up	NA	NA	NA	NA	NA	NA	NA
A0A5F7Z9N4-S488	A0A5F7Z9N4	S	488	DBR1	1.94391	0.0402121	Up	NA	NA	NA	NA	NA	NA	NA
A0A5F8AFX3-T7	A0A5F8AFX3	T	7		1.95224	0.0201927	Up	NA	NA	NA	NA	NA	NA	NA
F6WDG6-S22	F6WDG6	S	22	DSP	1.95668	0.0144961	Up	NA	NA	NA	NA	NA	NA	NA
F7CCK9-S406	F7CCK9	S	406	OSBPL3	1.96163	0.0207834	Up	NA	NA	NA	NA	NA	NA	NA
G7NI51-S502	G7NI51	S	502	NUP88	1.96186	0.0110465	Up	NA	NA	NA	NA	NA	NA	NA
F7HE23-S545	F7HE23	S	545	CTNNBL1	1.96389	0.0149489	Up	NA	NA	NA	NA	NA	NA	NA
A0A1D5RDK7-S415	A0A1D5RDK7	S	415	MTMR14	1.97039	0.000195367	Up	NA	NA	NA	NA	NA	NA	NA
G7NEE5-S102	G7NEE5	S	102	CLNS1A	1.97549	0.0170202	Up	NA	NA	NA	NA	NA	NA	NA
F7C0F7-S1189	F7C0F7	S	1189	PALM2-AKAP2	1.98351	0.0472971	Up	NA	NA	NA	NA	NA	NA	NA
H9EPL6-S108	H9EPL6	S	108	PRKAB1	1.9876	0.0356747	Up	NA	NA	NA	NA	NA	NA	NA
F6WNQ8-S571	F6WNQ8	S	571	SAMHD1	1.98805	0.0102423	Up	NA	NA	NA	NA	NA	NA	NA
F6YFQ2-S612	F6YFQ2	S	612	DUSP16	1.9888	0.0424124	Up	NA	NA	NA	NA	NA	NA	NA
A0A1D5QWE9-S108	A0A1D5QWE9	S	108	PRKAB2	1.98988	0.042571	Up	NA	NA	NA	NA	NA	NA	NA
F7GYQ8-S79	F7GYQ8	S	79	RPAP1	1.99132	0.0366957	Up	NA	NA	NA	NA	NA	NA	NA
F6WEW6-S33	F6WEW6	S	33	SULT1A2	1.99737	0.0429992	Up	NA	NA	NA	NA	NA	NA	NA
A0A5F8A363-S689	A0A5F8A363	S	689	NEK9	2.00788	0.0296736	Up	NA	NA	NA	NA	NA	NA	NA
H9G0X4-T605	H9G0X4	T	605		2.0103	0.0267795	Up	NA	NA	NA	NA	NA	NA	NA
F7C981-S437	F7C981	S	437	TRIM3	2.01087	0.0217937	Up	NA	NA	NA	NA	NA	NA	NA
F7H480-S388	F7H480	S	388	KIAA0226	2.01203	0.00568535	Up	NA	NA	NA	NA	NA	NA	NA
F7BTV8-S1270	F7BTV8	S	1270		2.01692	0.0218762	Up	NA	NA	NA	NA	NA	NA	NA
F7GZ13-S1972	F7GZ13	S	1972	FLNC	2.01936	0.0396659	Up	NA	NA	NA	NA	NA	NA	NA
F7BHE9-S298	F7BHE9	S	298	TKT	2.02188	0.0220906	Up	NA	NA	NA	NA	NA	NA	NA
F6PT02-Y382	F6PT02	Y	382		2.02673	0.0215497	Up	NA	NA	NA	NA	NA	NA	NA
A0A5F8A0E7-S937	A0A5F8A0E7	S	937	SIN3A	2.03053	0.0306554	Up	NA	NA	NA	NA	NA	NA	NA
H9ZCT1-S268	H9ZCT1	S	268		2.03813	0.0129618	Up	NA	NA	NA	NA	NA	NA	NA
F7H3U6-S337	F7H3U6	S	337	LUC7L2	2.04147	0.00211476	Up	NA	NA	NA	NA	NA	NA	NA
A0A1D5QJR4-S10	A0A1D5QJR4	S	10		2.04596	0.0469909	Up	NA	NA	NA	NA	NA	NA	NA
F6QDW4-S462	F6QDW4	S	462	LOC720828	2.04783	0.0179138	Up	NA	NA	NA	NA	NA	NA	NA
F6Y9B8-S197	F6Y9B8	S	197	PKP2	2.04968	0.0129748	Up	NA	NA	NA	NA	NA	NA	NA
F7FYL7-S258	F7FYL7	S	258	TPM1	2.04999	0.0232561	Up	NA	NA	NA	NA	NA	NA	NA
F6ULB8-S45	F6ULB8	S	45	ALDOC	2.0502	0.0252476	Up	NA	NA	NA	NA	NA	NA	NA
P02026-S50	P02026	S	50	HBB	2.05152	0.0381993	Up	NA	NA	NA	NA	NA	NA	NA
A0A5F7ZMN2-S810	A0A5F7ZMN2	S	810	FASN	2.05357	0.0116088	Up	NA	NA	NA	NA	NA	NA	NA
F6WGL3-S109	F6WGL3	S	109	DNAJC9	2.05811	0.0418209	Up	NA	NA	NA	NA	NA	NA	NA
F7DGS7-S685	F7DGS7	S	685	CDK12	2.06265	0.0192917	Up	NA	NA	NA	NA	NA	NA	NA
F7HPC8-S1156	F7HPC8	S	1156	LOC710830	2.06294	0.0439942	Up	NA	NA	NA	NA	NA	NA	NA
F7H568-T31	F7H568	T	31	MTPN	2.07018	0.0241491	Up	NA	NA	NA	NA	NA	NA	NA
A0A1D5QBG3-S73	A0A1D5QBG3	S	73	SNX12	2.07582	0.030049	Up	NA	NA	NA	NA	NA	NA	NA
H9EV43-S165	H9EV43	S	165	PGM2	2.08621	0.0278959	Up	NA	NA	NA	NA	NA	NA	NA
F7H049-S1176	F7H049	S	1176	ARHGAP31	2.09123	0.038288	Up	NA	NA	NA	NA	NA	NA	NA
A0A5F8AI81-S969	A0A5F8AI81	S	969		2.09324	0.0411463	Up	NA	NA	NA	NA	NA	NA	NA
A0A1D5QV70-S293	A0A1D5QV70	S	293	ALDH3A2	2.10197	0.0112215	Up	NA	NA	NA	NA	NA	NA	NA
H9Z5A5-S351	H9Z5A5	S	351	ADH5	2.11104	0.0164205	Up	NA	NA	NA	NA	NA	NA	NA
F7CUY7-Y92	F7CUY7	Y	92	PGAM4	2.11113	0.0289642	Up	NA	NA	NA	NA	NA	NA	NA
A0A5F7ZZ56-S4	A0A5F7ZZ56	S	4	MME	2.11373	0.0412302	Up	NA	NA	NA	NA	NA	NA	NA
A0A5F8AR97-S1179	A0A5F8AR97	S	1179	AHCTF1	2.12141	0.0148686	Up	NA	NA	NA	NA	NA	NA	NA
F7GCN1-S2051	F7GCN1	S	2051	FLNA	2.12563	0.0256388	Up	NA	NA	NA	NA	NA	NA	NA
F7AMV6-S667	F7AMV6	S	667	DENND4B	2.12638	0.0158196	Up	NA	NA	NA	NA	NA	NA	NA
F7HIY4-S139	F7HIY4	S	139	VWA9	2.1309	0.0375576	Up	NA	NA	NA	NA	NA	NA	NA
F7H1D5-S1760	F7H1D5	S	1760	NOTCH2	2.13928	0.0439917	Up	NA	NA	NA	NA	NA	NA	NA
A0A1D5R388-S205	A0A1D5R388	S	205	MON2	2.14041	0.015595	Up	NA	NA	NA	NA	NA	NA	NA
F7CUH4-S301	F7CUH4	S	301	KDM5C	2.15916	0.017679	Up	NA	NA	NA	NA	NA	NA	NA
F7HE98-S42	F7HE98	S	42	EIF3G	2.16192	0.0234977	Up	NA	NA	NA	NA	NA	NA	NA
I0FT16-T85	I0FT16	T	85	FAM176B	2.16199	0.0231874	Up	NA	NA	NA	NA	NA	NA	NA
F7GNE4-S552	F7GNE4	S	552	CTNNB1	2.16758	0.0262288	Up	NA	NA	NA	NA	NA	NA	NA
A0A5F8A4T1-S194	A0A5F8A4T1	S	194	DENND5A	2.17033	0.00984714	Up	NA	NA	NA	NA	NA	NA	NA
A0A5F8AAI9-S373	A0A5F8AAI9	S	373	PFKM	2.17572	0.0230053	Up	NA	NA	NA	NA	NA	NA	NA
A0A5F8ASG0-S1034	A0A5F8ASG0	S	1034	SUCO	2.18069	0.0212311	Up	NA	NA	NA	NA	NA	NA	NA
A0A1D5QPN8-S735	A0A1D5QPN8	S	735	DENND3	2.20825	0.00849671	Up	NA	NA	NA	NA	NA	NA	NA
F7E351-S781	F7E351	S	781	NUP214	2.21546	0.0477547	Up	NA	NA	NA	NA	NA	NA	NA
A0A5F8A4X3-S1908	A0A5F8A4X3	S	1908	DMXL1	2.21554	0.0273157	Up	NA	NA	NA	NA	NA	NA	NA
F7HKQ8-S63	F7HKQ8	S	63	TMC6	2.22141	0.0394643	Up	NA	NA	NA	NA	NA	NA	NA
F6RKR8-S110	F6RKR8	S	110	ARMCX3	2.22198	0.0480895	Up	NA	NA	NA	NA	NA	NA	NA
A0A1D5QIH8-S191	A0A1D5QIH8	S	191	EHBP1L1	2.2247	0.0255678	Up	NA	NA	NA	NA	NA	NA	NA
F7CEH1-S56	F7CEH1	S	56	DNAL1	2.2312	0.0144646	Up	NA	NA	NA	NA	NA	NA	NA
F7HJQ6-S174	F7HJQ6	S	174	PARD3	2.2398	0.0397163	Up	NA	NA	NA	NA	NA	NA	NA
F7GJI3-S424	F7GJI3	S	424	ZNF641	2.24533	0.0496757	Up	NA	NA	NA	NA	NA	NA	NA
F7D5M6-S401	F7D5M6	S	401	UBE2O	2.24552	0.0351513	Up	NA	NA	NA	NA	NA	NA	NA
F6T4X7-S522	F6T4X7	S	522	TCP1	2.24771	0.00108997	Up	NA	NA	NA	NA	NA	NA	NA
A0A1D5Q2R6-S333	A0A1D5Q2R6	S	333		2.25931	0.0382093	Up	NA	NA	NA	NA	NA	NA	NA
F7HJG1-S577	F7HJG1	S	577	ARHGEF16	2.26305	0.0208262	Up	NA	NA	NA	NA	NA	NA	NA
A0A5F8A1E5-T1662	A0A5F8A1E5	T	1662	LOC712454	2.26927	0.016725	Up	NA	NA	NA	NA	NA	NA	NA
A0A5F7ZC85-S2033	A0A5F7ZC85	S	2033	TRRAP	2.27174	0.048255	Up	NA	NA	NA	NA	NA	NA	NA
F7ETQ3-S2628	F7ETQ3	S	2628		2.27298	0.0200967	Up	NA	NA	NA	NA	NA	NA	NA
A0A5F7ZA84-S50	A0A5F7ZA84	S	50	RBCK1	2.27522	0.0271931	Up	NA	NA	NA	NA	NA	NA	NA
F7HN99-S2	F7HN99	S	2		2.28254	0.00683114	Up	NA	NA	NA	NA	NA	NA	NA
A0A5F8A218-S308	A0A5F8A218	S	308	ENOX2	2.28558	0.0101105	Up	NA	NA	NA	NA	NA	NA	NA
H9FZX6-S1374	H9FZX6	S	1374	SGK269	2.29271	0.0278835	Up	NA	NA	NA	NA	NA	NA	NA
F7ASZ1-S16	F7ASZ1	S	16	PLEKHF2	2.29379	0.0178436	Up	NA	NA	NA	NA	NA	NA	NA
A0A1D5RGA0-S312	A0A1D5RGA0	S	312	C2CD2L	2.29444	0.0256122	Up	NA	NA	NA	NA	NA	NA	NA
Q8SQ27-S422	Q8SQ27	S	422	RBM12	2.30023	0.000457439	Up	NA	NA	NA	NA	NA	NA	NA
F6SWL5-S547	F6SWL5	S	547	CDC16	2.30109	0.0494043	Up	NA	NA	NA	NA	NA	NA	NA
Q8SQ27-S424	Q8SQ27	S	424	RBM12	2.30889	0.000483542	Up	NA	NA	NA	NA	NA	NA	NA
F7E4S8-S115	F7E4S8	S	115	PARG	2.31149	0.0411215	Up	NA	NA	NA	NA	NA	NA	NA
F7DGS7-T514	F7DGS7	T	514	CDK12	2.31384	0.00984389	Up	NA	NA	NA	NA	NA	NA	NA
F6R5J8-S162	F6R5J8	S	162	KLC1	2.31415	0.00727027	Up	NA	NA	NA	NA	NA	NA	NA
G7MX15-S38	G7MX15	S	38	C15orf63	2.31908	0.0338635	Up	NA	NA	NA	NA	NA	NA	NA
F7DKC1-S45	F7DKC1	S	45	C3H7orf61	2.32023	0.0492382	Up	NA	NA	NA	NA	NA	NA	NA
F7GZP5-S884	F7GZP5	S	884	ARHGAP32	2.3244	0.0301856	Up	NA	NA	NA	NA	NA	NA	NA
F6WHT9-S76	F6WHT9	S	76	NAGK	2.32638	0.000727128	Up	NA	NA	NA	NA	NA	NA	NA
A0A1D5Q2E6-S1116	A0A1D5Q2E6	S	1116		2.3323	0.0487864	Up	NA	NA	NA	NA	NA	NA	NA
F7BHE9-S248	F7BHE9	S	248	TKT	2.33463	0.0489719	Up	NA	NA	NA	NA	NA	NA	NA
A0A5F7ZWX6-S1303	A0A5F7ZWX6	S	1303	KIF1B	2.33624	0.00998674	Up	NA	NA	NA	NA	NA	NA	NA
F7F6S6-S235	F7F6S6	S	235	C10orf54	2.34111	0.0159205	Up	NA	NA	NA	NA	NA	NA	NA
A0A1D5QD17-Y29	A0A1D5QD17	Y	29	DBI	2.34325	0.00103444	Up	NA	NA	NA	NA	NA	NA	NA
A0A1D5R4Y9-S68	A0A1D5R4Y9	S	68		2.34592	0.0351482	Up	NA	NA	NA	NA	NA	NA	NA
A0A1D5R0R7-S37	A0A1D5R0R7	S	37	EGK_14596	2.34843	0.00487418	Up	NA	NA	NA	NA	NA	NA	NA
A0A5F8AQA8-S876	A0A5F8AQA8	S	876	LRRK2	2.3508	0.00869556	Up	NA	NA	NA	NA	NA	NA	NA
A0A5K1U075-S614	A0A5K1U075	S	614	PRRC2B	2.3705	0.0187467	Up	NA	NA	NA	NA	NA	NA	NA
A0A5F8AND9-T444	A0A5F8AND9	T	444	SPHK2	2.37377	0.0417766	Up	NA	NA	NA	NA	NA	NA	NA
F7HGB6-T2411	F7HGB6	T	2411	LOC694823	2.38112	0.00123375	Up	NA	NA	NA	NA	NA	NA	NA
A0A5F7ZH82-S269	A0A5F7ZH82	S	269	MCRS1	2.38564	0.00384669	Up	NA	NA	NA	NA	NA	NA	NA
F7HSV9-S236	F7HSV9	S	236	MDH1	2.39294	0.0357873	Up	NA	NA	NA	NA	NA	NA	NA
F6STB9-S65	F6STB9	S	65	TRIM35	2.40256	0.0396382	Up	NA	NA	NA	NA	NA	NA	NA
Q8SQ27-S420	Q8SQ27	S	420	RBM12	2.40518	0.00225993	Up	NA	NA	NA	NA	NA	NA	NA
G7N162-S740	G7N162	S	740	C9H10orf118	2.40768	0.0481947	Up	NA	NA	NA	NA	NA	NA	NA
A0A1D5RBW3-S408	A0A1D5RBW3	S	408	KIAA0930	2.4148	0.0102987	Up	NA	NA	NA	NA	NA	NA	NA
F6UAX5-S466	F6UAX5	S	466	EPB41L1	2.41729	0.0374281	Up	NA	NA	NA	NA	NA	NA	NA
F6QIP2-S366	F6QIP2	S	366	MGEA5	2.42479	0.00153907	Up	NA	NA	NA	NA	NA	NA	NA
A0A1D5QVS6-S65	A0A1D5QVS6	S	65	LOC722263	2.42664	0.0435923	Up	NA	NA	NA	NA	NA	NA	NA
F6YZH9-S540	F6YZH9	S	540	PHLDB2	2.43547	0.0283334	Up	NA	NA	NA	NA	NA	NA	NA
F7FYX0-S530	F7FYX0	S	530	ANKRD26	2.44069	0.0261022	Up	NA	NA	NA	NA	NA	NA	NA
F6SXK2-S237	F6SXK2	S	237	FAM26E	2.44218	0.0482303	Up	NA	NA	NA	NA	NA	NA	NA
F7AYC6-S570	F7AYC6	S	570	LZTS2	2.44424	0.037901	Up	NA	NA	NA	NA	NA	NA	NA
H9ETH7-S328	H9ETH7	S	328	MAP4K2	2.44463	0.0219565	Up	NA	NA	NA	NA	NA	NA	NA
F6XZK9-S127	F6XZK9	S	127	DENND6A	2.4488	0.000462732	Up	NA	NA	NA	NA	NA	NA	NA
A0A5F8AJZ9-S186	A0A5F8AJZ9	S	186	PHACTR4	2.459	0.0416965	Up	NA	NA	NA	NA	NA	NA	NA
A0A1D5RB27-S337	A0A1D5RB27	S	337	PPP1R7	2.46637	0.0347071	Up	NA	NA	NA	NA	NA	NA	NA
G7MJ18-S481	G7MJ18	S	481	PLCD1	2.46916	0.000708656	Up	NA	NA	NA	NA	NA	NA	NA
F7ES71-S198	F7ES71	S	198	PRKD2	2.47547	0.0307995	Up	NA	NA	NA	NA	NA	NA	NA
F7ESH8-S42	F7ESH8	S	42	IQCE	2.48366	0.0175664	Up	NA	NA	NA	NA	NA	NA	NA
F7GCN1-S509	F7GCN1	S	509	FLNA	2.48396	0.0302606	Up	NA	NA	NA	NA	NA	NA	NA
F6ZED1-T356	F6ZED1	T	356	GPR34	2.49666	0.0443449	Up	NA	NA	NA	NA	NA	NA	NA
F7H7F8-S1221	F7H7F8	S	1221	AKNA	2.49812	0.0238227	Up	NA	NA	NA	NA	NA	NA	NA
F6R7X5-T519	F6R7X5	T	519	LMNB2	2.50309	0.0230362	Up	NA	NA	NA	NA	NA	NA	NA
F6RXL4-S375	F6RXL4	S	375	BAIAP2	2.50651	0.0311348	Up	NA	NA	NA	NA	NA	NA	NA
A0A5F7Z9A6-S21	A0A5F7Z9A6	S	21	RICTOR	2.50748	0.00786004	Up	NA	NA	NA	NA	NA	NA	NA
F7HRN7-S305	F7HRN7	S	305		2.50795	0.0188516	Up	NA	NA	NA	NA	NA	NA	NA
A0A1D5RAK5-S572	A0A1D5RAK5	S	572	RHOC	2.51422	0.0211218	Up	NA	NA	NA	NA	NA	NA	NA
V5NST6-S347	V5NST6	S	347	Mamu-A4	2.51436	0.0495382	Up	NA	NA	NA	NA	NA	NA	NA
A0A5F7ZBE5-S166	A0A5F7ZBE5	S	166	GPCPD1	2.51453	0.0481903	Up	NA	NA	NA	NA	NA	NA	NA
F6ZWD4-S140	F6ZWD4	S	140	RPRD1A	2.51852	0.0223341	Up	NA	NA	NA	NA	NA	NA	NA
A0A5F7ZHE3-S539	A0A5F7ZHE3	S	539		2.52118	0.0409402	Up	NA	NA	NA	NA	NA	NA	NA
A0A5F8AH15-S823	A0A5F8AH15	S	823	RASA3	2.52383	0.0149337	Up	NA	NA	NA	NA	NA	NA	NA
F7GH53-S2290	F7GH53	S	2290	AKAP13	2.52856	0.0134049	Up	NA	NA	NA	NA	NA	NA	NA
A0A1D5QFJ1-S671	A0A1D5QFJ1	S	671	VCPIP1	2.53237	0.0276223	Up	NA	NA	NA	NA	NA	NA	NA
H9H310-T202	H9H310	T	202	TRA2A	2.5434	0.00717019	Up	NA	NA	NA	NA	NA	NA	NA
F7G3N0-S58	F7G3N0	S	58	CHCHD3	2.54631	0.0422035	Up	NA	NA	NA	NA	NA	NA	NA
A0A1D5RE26-S234	A0A1D5RE26	S	234	SAFB	2.56077	0.0044577	Up	NA	NA	NA	NA	NA	NA	NA
F6SFZ4-S192	F6SFZ4	S	192	PGK1	2.5615	0.0439015	Up	NA	NA	NA	NA	NA	NA	NA
A0A5F8A264-S1276	A0A5F8A264	S	1276	PRRC2C	2.58144	0.0381251	Up	NA	NA	NA	NA	NA	NA	NA
A0A5F8A6D9-S585	A0A5F8A6D9	S	585	FAM129A	2.58413	0.00421584	Up	NA	NA	NA	NA	NA	NA	NA
A0A5F7ZEW2-S1027	A0A5F7ZEW2	S	1027	RAPGEF2	2.5894	0.0310852	Up	NA	NA	NA	NA	NA	NA	NA
F7GRR9-T514	F7GRR9	T	514	PYCRL	2.59432	0.0475752	Up	NA	NA	NA	NA	NA	NA	NA
A0A5F8AC08-S150	A0A5F8AC08	S	150	CNP	2.60395	0.0299549	Up	NA	NA	NA	NA	NA	NA	NA
F7HPQ2-S835	F7HPQ2	S	835	UBA1	2.60956	0.00350145	Up	NA	NA	NA	NA	NA	NA	NA
F6TLA3-Y789	F6TLA3	Y	789	PTPRA	2.61578	0.0225831	Up	NA	NA	NA	NA	NA	NA	NA
A0A1D5QCJ8-S93	A0A1D5QCJ8	S	93	CAPN1	2.62336	0.000935246	Up	NA	NA	NA	NA	NA	NA	NA
F7F6H6-S52	F7F6H6	S	52	CARHSP1	2.63341	0.00899659	Up	NA	NA	NA	NA	NA	NA	NA
F7HUI6-S574	F7HUI6	S	574	PAPSS2	2.63375	0.00276384	Up	NA	NA	NA	NA	NA	NA	NA
F7GCN1-S2190	F7GCN1	S	2190	FLNA	2.6401	0.0165517	Up	NA	NA	NA	NA	NA	NA	NA
A0A5F8ARQ2-S56	A0A5F8ARQ2	S	56		2.64482	0.00234538	Up	NA	NA	NA	NA	NA	NA	NA
G7MU68-S295	G7MU68	S	295	SGTB	2.65772	0.0487531	Up	NA	NA	NA	NA	NA	NA	NA
A0A5K1V4R1-S160	A0A5K1V4R1	S	160	MIER1	2.66209	0.0244392	Up	NA	NA	NA	NA	NA	NA	NA
F6ZXR6-S1008	F6ZXR6	S	1008		2.66584	0.0179665	Up	NA	NA	NA	NA	NA	NA	NA
A0A5F8AEF7-S1438	A0A5F8AEF7	S	1438	CUL9	2.67569	0.00894988	Up	NA	NA	NA	NA	NA	NA	NA
F7AFL8-S13	F7AFL8	S	13	CRABP2	2.67673	0.0138467	Up	NA	NA	NA	NA	NA	NA	NA
F6TV85-S411	F6TV85	S	411	SNTB2	2.69783	0.0487214	Up	NA	NA	NA	NA	NA	NA	NA
F7HGB6-S796	F7HGB6	S	796	LOC694823	2.70043	0.0477346	Up	NA	NA	NA	NA	NA	NA	NA
F7G476-T67	F7G476	T	67	CCNL1	2.74406	0.0263395	Up	NA	NA	NA	NA	NA	NA	NA
F7GVZ7-S88	F7GVZ7	S	88	NOL9	2.74563	0.00736413	Up	NA	NA	NA	NA	NA	NA	NA
F7GK28-S1111	F7GK28	S	1111	PRRC2A	2.74579	0.0333753	Up	NA	NA	NA	NA	NA	NA	NA
H9EQP8-S100	H9EQP8	S	100	HMGB2	2.76316	0.0229277	Up	NA	NA	NA	NA	NA	NA	NA
A0A5F7ZHY3-S398	A0A5F7ZHY3	S	398	LOC712588	2.76646	0.0369787	Up	NA	NA	NA	NA	NA	NA	NA
G7N1N6-S299	G7N1N6	S	299	VIM	2.77675	0.0383897	Up	NA	NA	NA	NA	NA	NA	NA
A0A5F8ABE1-S244	A0A5F8ABE1	S	244	ERLIN2	2.78634	0.00116089	Up	NA	NA	NA	NA	NA	NA	NA
A0A1D5QUC0-S910	A0A1D5QUC0	S	910	ITPR3	2.79897	0.0171114	Up	NA	NA	NA	NA	NA	NA	NA
F6TX43-S600	F6TX43	S	600	LARP1	2.80369	0.0177956	Up	NA	NA	NA	NA	NA	NA	NA
F7FSM6-S1113	F7FSM6	S	1113	KAT6A	2.81382	0.0275875	Up	NA	NA	NA	NA	NA	NA	NA
F7GCN1-S2198	F7GCN1	S	2198	FLNA	2.81557	0.000638851	Up	NA	NA	NA	NA	NA	NA	NA
A0A5F7ZEH2-S154	A0A5F7ZEH2	S	154		2.82408	0.0116665	Up	NA	NA	NA	NA	NA	NA	NA
F7F2A5-T604	F7F2A5	T	604	EGK_19717	2.82745	0.01371	Up	NA	NA	NA	NA	NA	NA	NA
F7BKU4-S167	F7BKU4	S	167	KANK1	2.83952	0.0342561	Up	NA	NA	NA	NA	NA	NA	NA
A0A5F7ZM40-S1715	A0A5F7ZM40	S	1715		2.84949	0.00220838	Up	NA	NA	NA	NA	NA	NA	NA
F6SNY4-S893	F6SNY4	S	893	PRKDC	2.85799	0.0462286	Up	NA	NA	NA	NA	NA	NA	NA
F6T5C3-S66	F6T5C3	S	66	APRT	2.86209	0.00772261	Up	NA	NA	NA	NA	NA	NA	NA
F7GKK5-S157	F7GKK5	S	157	CLK3	2.86781	0.0448302	Up	NA	NA	NA	NA	NA	NA	NA
A0A1D5REQ9-S120	A0A1D5REQ9	S	120	LOC705771	2.87658	0.0436125	Up	NA	NA	NA	NA	NA	NA	NA
F7G9W9-S751	F7G9W9	S	751	TRIM28	2.88003	0.00512556	Up	NA	NA	NA	NA	NA	NA	NA
A0A5F7ZC24-S396	A0A5F7ZC24	S	396	ZNF687	2.90717	0.0138023	Up	NA	NA	NA	NA	NA	NA	NA
P02026-S44	P02026	S	44	HBB	2.93296	0.0259577	Up	NA	NA	NA	NA	NA	NA	NA
F6TY46-S769	F6TY46	S	769	CD97	2.93645	0.0248152	Up	NA	NA	NA	NA	NA	NA	NA
A0A5F8ALE5-S199	A0A5F8ALE5	S	199		2.95426	0.004224	Up	NA	NA	NA	NA	NA	NA	NA
F7E6Z1-S922	F7E6Z1	S	922	FAT2	2.96282	0.0317486	Up	NA	NA	NA	NA	NA	NA	NA
F7E6Z1-T927	F7E6Z1	T	927	FAT2	2.96533	0.0317509	Up	NA	NA	NA	NA	NA	NA	NA
H9H3Z5-S565	H9H3Z5	S	565	NCL	3.00078	0.0101829	Up	NA	NA	NA	NA	NA	NA	NA
H9ZAH2-S162	H9ZAH2	S	162		3.01791	0.00671014	Up	NA	NA	NA	NA	NA	NA	NA
F6Q9M3-S35	F6Q9M3	S	35	MS4A1	3.02403	0.0347917	Up	NA	NA	NA	NA	NA	NA	NA
F7GKG6-S186	F7GKG6	S	186	NAA10	3.0285	0.035751	Up	NA	NA	NA	NA	NA	NA	NA
F6PXX8-S189	F6PXX8	S	189	SLK	3.04376	0.0119619	Up	NA	NA	NA	NA	NA	NA	NA
F6QP55-S273	F6QP55	S	273	STXBP3	3.04701	0.0242084	Up	NA	NA	NA	NA	NA	NA	NA
F7HEW4-S312	F7HEW4	S	312	AGER	3.05093	0.0410302	Up	NA	NA	NA	NA	NA	NA	NA
I0FH21-S625	I0FH21	S	625	HDGFRP2	3.07228	0.0105376	Up	NA	NA	NA	NA	NA	NA	NA
F7CT78-T623	F7CT78	T	623	USP5	3.10656	0.00548723	Up	NA	NA	NA	NA	NA	NA	NA
I0FUG9-T122	I0FUG9	T	122		3.11148	0.0174359	Up	NA	NA	NA	NA	NA	NA	NA
I0FU32-S139	I0FU32	S	139	SCML1	3.12279	0.0203465	Up	NA	NA	NA	NA	NA	NA	NA
F7HTY4-S310	F7HTY4	S	310	DCAF15	3.12744	0.0275781	Up	NA	NA	NA	NA	NA	NA	NA
A0A5F8AEI1-S144	A0A5F8AEI1	S	144	PRPF4B	3.12877	0.00199593	Up	NA	NA	NA	NA	NA	NA	NA
A0A1D5Q866-T718	A0A1D5Q866	T	718	ARHGEF1	3.12968	0.0125669	Up	NA	NA	NA	NA	NA	NA	NA
A0A5F7ZAM9-S183	A0A5F7ZAM9	S	183	TRAPPC8	3.13249	0.00823089	Up	NA	NA	NA	NA	NA	NA	NA
F6ZTT6-S209	F6ZTT6	S	209	TGM2	3.13334	0.0109444	Up	NA	NA	NA	NA	NA	NA	NA
F6SXA7-S205	F6SXA7	S	205	ITFG2	3.13662	0.0336361	Up	NA	NA	NA	NA	NA	NA	NA
A0A5F8A496-S633	A0A5F8A496	S	633	ACSL4	3.13804	0.00177708	Up	NA	NA	NA	NA	NA	NA	NA
F6VTL8-S24	F6VTL8	S	24	ARHGDIA	3.14152	0.00230102	Up	NA	NA	NA	NA	NA	NA	NA
A0A5F7ZTB3-T477	A0A5F7ZTB3	T	477	PLCL1	3.14454	0.0233567	Up	NA	NA	NA	NA	NA	NA	NA
F6Q9M3-S36	F6Q9M3	S	36	MS4A1	3.1451	0.0491688	Up	NA	NA	NA	NA	NA	NA	NA
F7AFL1-S108	F7AFL1	S	108	USP14	3.14536	0.0154469	Up	NA	NA	NA	NA	NA	NA	NA
F6YTC8-S791	F6YTC8	S	791	FILIP1L	3.15523	0.0233006	Up	NA	NA	NA	NA	NA	NA	NA
A0A5F8A1F5-S110	A0A5F8A1F5	S	110	FAM53C	3.15545	0.0316511	Up	NA	NA	NA	NA	NA	NA	NA
G7MMC6-S5	G7MMC6	S	5	UBE2H	3.18444	0.0117122	Up	NA	NA	NA	NA	NA	NA	NA
A0A5F7ZIG4-S1010	A0A5F7ZIG4	S	1010		3.19061	0.0094529	Up	NA	NA	NA	NA	NA	NA	NA
H9ESB7-S535	H9ESB7	S	535	FCHSD2	3.19078	0.00209415	Up	NA	NA	NA	NA	NA	NA	NA
A0A5F8AF10-S718	A0A5F8AF10	S	718	USP8	3.19519	0.000818404	Up	NA	NA	NA	NA	NA	NA	NA
F7F970-S1081	F7F970	S	1081	TRPS1	3.20128	0.0414523	Up	NA	NA	NA	NA	NA	NA	NA
F7G4E1-S378	F7G4E1	S	378	DOK3	3.20255	0.0475792	Up	NA	NA	NA	NA	NA	NA	NA
F7C085-S830	F7C085	S	830	KIAA0182	3.20899	0.0474646	Up	NA	NA	NA	NA	NA	NA	NA
A0A5F8ADM6-S107	A0A5F8ADM6	S	107		3.20972	0.0353163	Up	NA	NA	NA	NA	NA	NA	NA
F7G5C8-S873	F7G5C8	S	873	SYNE2	3.2228	0.0232829	Up	NA	NA	NA	NA	NA	NA	NA
F7GVZ7-S84	F7GVZ7	S	84	NOL9	3.23563	0.0451556	Up	NA	NA	NA	NA	NA	NA	NA
A0A5F8ART9-S1499	A0A5F8ART9	S	1499	LRBA	3.23646	0.0328925	Up	NA	NA	NA	NA	NA	NA	NA
F6WDG6-S53	F6WDG6	S	53	DSP	3.23968	0.0149557	Up	NA	NA	NA	NA	NA	NA	NA
F7B3Z0-S288	F7B3Z0	S	288	CLINT1	3.27379	0.0398462	Up	NA	NA	NA	NA	NA	NA	NA
A0A5F8AQW5-T274	A0A5F8AQW5	T	274	NCOA5	3.27976	0.0471268	Up	NA	NA	NA	NA	NA	NA	NA
A0A5F7ZUP7-S1169	A0A5F7ZUP7	S	1169		3.29702	0.0203848	Up	NA	NA	NA	NA	NA	NA	NA
F6ZRJ0-S401	F6ZRJ0	S	401	SOS1	3.31059	0.00807066	Up	NA	NA	NA	NA	NA	NA	NA
F6Z2N4-S587	F6Z2N4	S	587	FAM178A	3.31745	0.0168737	Up	NA	NA	NA	NA	NA	NA	NA
A0A5F7ZHE3-S9	A0A5F7ZHE3	S	9		3.31836	8.3e-05	Up	NA	NA	NA	NA	NA	NA	NA
A0A5F7ZUP7-S135	A0A5F7ZUP7	S	135	EIF5B	3.32772	0.0440558	Up	NA	NA	NA	NA	NA	NA	NA
A0A5F8AAB7-S103	A0A5F8AAB7	S	103	SULT1C2	3.32888	0.0290823	Up	NA	NA	NA	NA	NA	NA	NA
F6UBK1-S650	F6UBK1	S	650	DLG3	3.34211	0.0340926	Up	NA	NA	NA	NA	NA	NA	NA
F7H1Z8-T200	F7H1Z8	T	200	TOX2	3.35783	0.0149736	Up	NA	NA	NA	NA	NA	NA	NA
A0A5F7ZC04-S603	A0A5F7ZC04	S	603	SUPT5H	3.37344	3.13e-05	Up	NA	NA	NA	NA	NA	NA	NA
A0A5F7ZEE4-T119	A0A5F7ZEE4	T	119	LOC698283	3.41321	0.0186495	Up	NA	NA	NA	NA	NA	NA	NA
A0A1D5Q7E7-S156	A0A1D5Q7E7	S	156	EIF3H	3.42256	0.0275885	Up	NA	NA	NA	NA	NA	NA	NA
F6R8Y2-S2	F6R8Y2	S	2	TRA2B	3.42385	0.0190463	Up	NA	NA	NA	NA	NA	NA	NA
F7FG14-S223	F7FG14	S	223	RPS4Y2	3.431	0.0245789	Up	NA	NA	NA	NA	NA	NA	NA
A0A1D5Q9M6-S357	A0A1D5Q9M6	S	357	SASH1	3.45892	0.0259121	Up	NA	NA	NA	NA	NA	NA	NA
F6UAX5-S585	F6UAX5	S	585	EPB41L1	3.47482	0.0320143	Up	NA	NA	NA	NA	NA	NA	NA
A0A5F7ZSM2-S230	A0A5F7ZSM2	S	230	TSEN54	3.47868	0.0287853	Up	NA	NA	NA	NA	NA	NA	NA
F6YWE9-S178	F6YWE9	S	178	PEX5	3.48012	0.0255198	Up	NA	NA	NA	NA	NA	NA	NA
A0A5F8AJZ9-S492	A0A5F8AJZ9	S	492	PHACTR4	3.48834	0.000811003	Up	NA	NA	NA	NA	NA	NA	NA
A0A1D5QME2-T2661	A0A1D5QME2	T	2661	HERC1	3.48995	0.0261283	Up	NA	NA	NA	NA	NA	NA	NA
H9G108-S230	H9G108	S	230	UBL7	3.5695	0.0325743	Up	NA	NA	NA	NA	NA	NA	NA
F7G9Y6-S117	F7G9Y6	S	117	PGM1	3.61381	0.0397899	Up	NA	NA	NA	NA	NA	NA	NA
F7HTJ5-S433	F7HTJ5	S	433	SRSF11	3.61635	0.0348603	Up	NA	NA	NA	NA	NA	NA	NA
F7HIW4-S269	F7HIW4	S	269	SPATS2L	3.65203	0.0177089	Up	NA	NA	NA	NA	NA	NA	NA
F7H249-S338	F7H249	S	338	BMPR2	3.6812	0.0165305	Up	NA	NA	NA	NA	NA	NA	NA
Q15JD4-S40	Q15JD4	S	40	PML	3.68806	0.0144791	Up	NA	NA	NA	NA	NA	NA	NA
A0A1D5R9J2-S18	A0A1D5R9J2	S	18		3.68806	0.0144791	Up	NA	NA	NA	NA	NA	NA	NA
A0A5F8A8J0-S181	A0A5F8A8J0	S	181	RTN4	3.70356	0.00722587	Up	NA	NA	NA	NA	NA	NA	NA
A0A5F7ZXH3-S1016	A0A5F7ZXH3	S	1016	PHKA2	3.70661	0.0397028	Up	NA	NA	NA	NA	NA	NA	NA
A0A5F8AFX3-S11	A0A5F8AFX3	S	11		3.72575	0.00435705	Up	NA	NA	NA	NA	NA	NA	NA
F6TAV6-S205	F6TAV6	S	205	WDR11	3.76216	0.0168559	Up	NA	NA	NA	NA	NA	NA	NA
F7GCN1-S845	F7GCN1	S	845	FLNA	3.76995	0.00430072	Up	NA	NA	NA	NA	NA	NA	NA
F7BWL3-S19	F7BWL3	S	19	EXOC8	3.77563	0.0406277	Up	NA	NA	NA	NA	NA	NA	NA
F6W8H1-S72	F6W8H1	S	72	SNX3	3.78168	0.0467886	Up	NA	NA	NA	NA	NA	NA	NA
F6TFP7-S474	F6TFP7	S	474	TBC1D24	3.78867	0.0169639	Up	NA	NA	NA	NA	NA	NA	NA
A0A5F7ZI04-S38	A0A5F7ZI04	S	38	PPIP5K2	3.79972	0.00108467	Up	NA	NA	NA	NA	NA	NA	NA
F7H197-S635	F7H197	S	635	HAL	3.80995	0.0345423	Up	NA	NA	NA	NA	NA	NA	NA
F7F6H6-S146	F7F6H6	S	146	CARHSP1	3.81641	0.0396666	Up	NA	NA	NA	NA	NA	NA	NA
A0A1D5R9J2-S410	A0A1D5R9J2	S	410	PML	3.86252	0.0246713	Up	NA	NA	NA	NA	NA	NA	NA
A0A5F8AFW8-S1212	A0A5F8AFW8	S	1212		3.87568	0.0247391	Up	NA	NA	NA	NA	NA	NA	NA
A0A5F7ZWX6-S1270	A0A5F7ZWX6	S	1270	KIF1B	3.91783	0.00338453	Up	NA	NA	NA	NA	NA	NA	NA
F7A0Z6-S126	F7A0Z6	S	126	POLD3	3.92272	0.0371373	Up	NA	NA	NA	NA	NA	NA	NA
F6ZFY9-S899	F6ZFY9	S	899	SLTM	3.92622	0.0300057	Up	NA	NA	NA	NA	NA	NA	NA
F7AC39-S249	F7AC39	S	249	XAF1	4.0363	0.0482041	Up	NA	NA	NA	NA	NA	NA	NA
H9FPR3-S105	H9FPR3	S	105	CLTA	4.06583	0.0236397	Up	NA	NA	NA	NA	NA	NA	NA
G7MZ52-S314	G7MZ52	S	314	PLEKHA2	4.10764	0.0283784	Up	NA	NA	NA	NA	NA	NA	NA
F7CD97-S348	F7CD97	S	348	PFKP	4.13658	0.0125498	Up	NA	NA	NA	NA	NA	NA	NA
F7GUY0-S110	F7GUY0	S	110	PQLC1	4.14925	0.000718334	Up	NA	NA	NA	NA	NA	NA	NA
A0A1D5QQM9-S258	A0A1D5QQM9	S	258	YTHDC1	4.1702	0.0146149	Up	NA	NA	NA	NA	NA	NA	NA
F6UM19-S32	F6UM19	S	32	KRIT1	4.19761	0.0450079	Up	NA	NA	NA	NA	NA	NA	NA
A0A1D5Q735-S123	A0A1D5Q735	S	123	HSF1	4.30926	0.0215232	Up	NA	NA	NA	NA	NA	NA	NA
G7N6F2-S145	G7N6F2	S	145	ARHGDIB	4.32455	0.016017	Up	NA	NA	NA	NA	NA	NA	NA
A0A1D5R4K8-S314	A0A1D5R4K8	S	314	GPN1	4.34244	0.0105422	Up	NA	NA	NA	NA	NA	NA	NA
H9EMZ8-S156	H9EMZ8	S	156	CLIC1	4.35639	0.00433562	Up	NA	NA	NA	NA	NA	NA	NA
I2CWU4-T184	I2CWU4	T	184		4.35683	0.00454388	Up	NA	NA	NA	NA	NA	NA	NA
A0A1D5Q1I4-S79	A0A1D5Q1I4	S	79		4.36295	0.0385244	Up	NA	NA	NA	NA	NA	NA	NA
F6TYT5-S203	F6TYT5	S	203	GORASP1	4.37454	0.0370904	Up	NA	NA	NA	NA	NA	NA	NA
A0A1D5RJI5-S2	A0A1D5RJI5	S	2	UGP2	4.50708	0.00557528	Up	NA	NA	NA	NA	NA	NA	NA
G7N1K0-S146	G7N1K0	S	146	ATP5C1	4.51438	0.00701457	Up	NA	NA	NA	NA	NA	NA	NA
I0FKU8-S99	I0FKU8	S	99	RYBP	4.5437	0.00474897	Up	NA	NA	NA	NA	NA	NA	NA
A0A1D5QKZ7-S271	A0A1D5QKZ7	S	271	FAM13A	4.54748	0.0124708	Up	NA	NA	NA	NA	NA	NA	NA
F7CF36-S2	F7CF36	S	2	AQP4	4.56235	0.0355992	Up	NA	NA	NA	NA	NA	NA	NA
G7MJR9-S330	G7MJR9	S	330	EGK_12103	4.5943	0.0265772	Up	NA	NA	NA	NA	NA	NA	NA
F7G010-S1153	F7G010	S	1153	NUP160	4.69931	0.0408559	Up	NA	NA	NA	NA	NA	NA	NA
A0A5F8A6D9-S542	A0A5F8A6D9	S	542	FAM129A	4.71209	0.0278339	Up	NA	NA	NA	NA	NA	NA	NA
A0A5F7ZSH8-S326	A0A5F7ZSH8	S	326		4.72277	0.0384711	Up	NA	NA	NA	NA	NA	NA	NA
F7FFE3-S13	F7FFE3	S	13	COPE	4.79126	0.00266876	Up	NA	NA	NA	NA	NA	NA	NA
A0A5F8AJ32-S3850	A0A5F8AJ32	S	3850	MYCBP2	4.8045	0.0122028	Up	NA	NA	NA	NA	NA	NA	NA
F7HCR3-S83	F7HCR3	S	83	HSD17B12	4.83567	0.000539035	Up	NA	NA	NA	NA	NA	NA	NA
A0A5F7ZBZ4-S489	A0A5F7ZBZ4	S	489	ERCC6	4.84787	0.0205715	Up	NA	NA	NA	NA	NA	NA	NA
A0A5F7ZZW8-S1543	A0A5F7ZZW8	S	1543	SHROOM3	4.87963	0.0284181	Up	NA	NA	NA	NA	NA	NA	NA
F6ZL95-S87	F6ZL95	S	87	TRIM5	4.95019	0.000303146	Up	NA	NA	NA	NA	NA	NA	NA
F6R8Y2-S85	F6R8Y2	S	85	TRA2B	4.97397	0.0404102	Up	NA	NA	NA	NA	NA	NA	NA
A0A1D5RIX1-S1616	A0A1D5RIX1	S	1616		4.98871	0.0471446	Up	NA	NA	NA	NA	NA	NA	NA
F6UMD0-S392	F6UMD0	S	392	IFIT5	5.06382	0.0202758	Up	NA	NA	NA	NA	NA	NA	NA
A0A1D5R2S0-S151	A0A1D5R2S0	S	151	SRRM1	5.08705	0.00829004	Up	NA	NA	NA	NA	NA	NA	NA
A0A5F7ZBZ4-S492	A0A5F7ZBZ4	S	492	ERCC6	5.14368	0.0198626	Up	NA	NA	NA	NA	NA	NA	NA
A0A5F8AQA8-S835	A0A5F8AQA8	S	835	LRRK2	5.16177	0.019751	Up	NA	NA	NA	NA	NA	NA	NA
A0A5F8AGA8-S237	A0A5F8AGA8	S	237	XRCC6	5.21068	0.00485416	Up	NA	NA	NA	NA	NA	NA	NA
F7F0Z0-S614	F7F0Z0	S	614	MAP1B	5.29222	0.0245607	Up	NA	NA	NA	NA	NA	NA	NA
A0A1D5QAM6-T17	A0A1D5QAM6	T	17		5.29755	0.0475987	Up	NA	NA	NA	NA	NA	NA	NA
I0FW10-S61	I0FW10	S	61	PEA15	5.32733	0.00424168	Up	NA	NA	NA	NA	NA	NA	NA
F7B7L5-S1107	F7B7L5	S	1107	FMNL1	5.44156	0.046112	Up	NA	NA	NA	NA	NA	NA	NA
A0A5F8ADA6-S251	A0A5F8ADA6	S	251	TRIM21	5.46542	0.00309329	Up	NA	NA	NA	NA	NA	NA	NA
G7NLC4-S133	G7NLC4	S	133	RAD23A	5.46835	0.0309968	Up	NA	NA	NA	NA	NA	NA	NA
F7HHI3-S618	F7HHI3	S	618	KIAA1804	5.61599	0.0117019	Up	NA	NA	NA	NA	NA	NA	NA
H9EM77-S67	H9EM77	S	67	ENSA	5.68623	0.0278424	Up	NA	NA	NA	NA	NA	NA	NA
A0A1D5QI20-Y196	A0A1D5QI20	Y	196	KDM4B	5.7032	0.0370563	Up	NA	NA	NA	NA	NA	NA	NA
F6W742-S541	F6W742	S	541	MCOLN1	5.75257	0.029138	Up	NA	NA	NA	NA	NA	NA	NA
H9FUQ9-S32	H9FUQ9	S	32	MX1	5.81915	0.00464166	Up	NA	NA	NA	NA	NA	NA	NA
F7EV70-S392	F7EV70	S	392	RIPK4	5.8203	0.0427855	Up	NA	NA	NA	NA	NA	NA	NA
F6SGB4-S239	F6SGB4	S	239	KNG1	5.87886	0.0189547	Up	NA	NA	NA	NA	NA	NA	NA
A0A1D5QH18-S974	A0A1D5QH18	S	974		5.90537	0.0041694	Up	NA	NA	NA	NA	NA	NA	NA
F7DIG6-S1318	F7DIG6	S	1318	CDK5RAP2	5.93224	0.00282102	Up	NA	NA	NA	NA	NA	NA	NA
A0A5F7ZLX9-S68	A0A5F7ZLX9	S	68	NEIL2	5.97127	0.00494373	Up	NA	NA	NA	NA	NA	NA	NA
F7C3Q4-S97	F7C3Q4	S	97	KCNAB2	6.02825	0.027237	Up	NA	NA	NA	NA	NA	NA	NA
A0A5F8ARG8-S296	A0A5F8ARG8	S	296	INPP5D	6.08047	0.0362057	Up	NA	NA	NA	NA	NA	NA	NA
A0A1D5RIX1-S1601	A0A1D5RIX1	S	1601		6.10989	0.0390241	Up	NA	NA	NA	NA	NA	NA	NA
F7HRU2-S544	F7HRU2	S	544	EIF2B5	6.15287	0.00469032	Up	NA	NA	NA	NA	NA	NA	NA
F7AF44-S12	F7AF44	S	12	SUB1	6.28155	0.0377819	Up	NA	NA	NA	NA	NA	NA	NA
A0A1D5QII8-S479	A0A1D5QII8	S	479	MYO9B	6.43733	0.00900889	Up	NA	NA	NA	NA	NA	NA	NA
A0A1D5QI20-S197	A0A1D5QI20	S	197	KDM4B	6.66528	0.0225532	Up	NA	NA	NA	NA	NA	NA	NA
A0A1D5QK38-S301	A0A1D5QK38	S	301	RAF1	6.72934	0.0123378	Up	NA	NA	NA	NA	NA	NA	NA
I0FW10-S43	I0FW10	S	43	PEA15	6.74396	0.00135108	Up	NA	NA	NA	NA	NA	NA	NA
A0A5F8A218-S159	A0A5F8A218	S	159	ENOX2	6.77973	0.0392761	Up	NA	NA	NA	NA	NA	NA	NA
F7DXS3-S380	F7DXS3	S	380	GCOM1	6.79365	0.0300496	Up	NA	NA	NA	NA	NA	NA	NA
F7EW22-S9	F7EW22	S	9	LOC710674	6.84641	0.00564843	Up	NA	NA	NA	NA	NA	NA	NA
A0A1D5RHE4-T1360	A0A1D5RHE4	T	1360	NCOR2	6.9498	0.0226259	Up	NA	NA	NA	NA	NA	NA	NA
F6TQ14-S50	F6TQ14	S	50	CA2	7.11329	0.0110274	Up	NA	NA	NA	NA	NA	NA	NA
A1E2I5-S676	A1E2I5	S	676	MX2	7.12152	0.0368395	Up	NA	NA	NA	NA	NA	NA	NA
F7HHM5-S304	F7HHM5	S	304	TMEM185B	7.3598	0.0398113	Up	NA	NA	NA	NA	NA	NA	NA
F6YRM9-S117	F6YRM9	S	117	SRSF5	7.39238	0.0260288	Up	NA	NA	NA	NA	NA	NA	NA
G7MMA3-S909	G7MMA3	S	909	SND1	7.41768	0.0274748	Up	NA	NA	NA	NA	NA	NA	NA
A0A5F8A4T1-T974	A0A5F8A4T1	T	974	DENND5A	7.60133	0.00219036	Up	NA	NA	NA	NA	NA	NA	NA
A0A1D5RJK7-S50	A0A1D5RJK7	S	50	CASP6	7.66282	0.00221189	Up	NA	NA	NA	NA	NA	NA	NA
A0A1D5QNI6-S399	A0A1D5QNI6	S	399	MAD1L1	7.6923	0.0404089	Up	NA	NA	NA	NA	NA	NA	NA
H9FTY1-S202	H9FTY1	S	202	IFIT1	7.71382	0.0231152	Up	NA	NA	NA	NA	NA	NA	NA
F7FQM7-S191	F7FQM7	S	191	APOA1	7.82544	0.0042126	Up	NA	NA	NA	NA	NA	NA	NA
F7H6Y7-S120	F7H6Y7	S	120	CRTC1	7.9277	0.0180469	Up	NA	NA	NA	NA	NA	NA	NA
A0A1D5Q9M6-S564	A0A1D5Q9M6	S	564	SASH1	7.96986	0.00556613	Up	NA	NA	NA	NA	NA	NA	NA
F7HQ90-S495	F7HQ90	S	495	HMGCS1	8.00336	0.000384416	Up	NA	NA	NA	NA	NA	NA	NA
A0A5F7ZWE8-S253	A0A5F7ZWE8	S	253	SH3GL1	8.16237	0.000673689	Up	NA	NA	NA	NA	NA	NA	NA
F7D5M6-S431	F7D5M6	S	431	UBE2O	8.19995	0.0346357	Up	NA	NA	NA	NA	NA	NA	NA
F6T213-S1388	F6T213	S	1388	TRIP12	8.2027	0.041275	Up	NA	NA	NA	NA	NA	NA	NA
F7HT44-S430	F7HT44	S	430	MTA3	8.32634	0.0337874	Up	NA	NA	NA	NA	NA	NA	NA
A0A5F8ARK5-S26	A0A5F8ARK5	S	26		8.45787	0.000163697	Up	NA	NA	NA	NA	NA	NA	NA
F7GW54-T27	F7GW54	T	27	SLC38A1	8.91052	0.040848	Up	NA	NA	NA	NA	NA	NA	NA
F6T213-S1393	F6T213	S	1393	TRIP12	8.96691	0.0337093	Up	NA	NA	NA	NA	NA	NA	NA
A0A5F8ABA4-S607	A0A5F8ABA4	S	607	HIRIP3	9.15067	0.0117945	Up	NA	NA	NA	NA	NA	NA	NA
A0A5F7ZTR5-S1482	A0A5F7ZTR5	S	1482	DENND4A	9.29394	0.0458314	Up	NA	NA	NA	NA	NA	NA	NA
I0FVT7-S54	I0FVT7	S	54		9.41112	0.0359942	Up	NA	NA	NA	NA	NA	NA	NA
A0A1D5REJ7-S1895	A0A1D5REJ7	S	1895	TLN1	9.82699	0.0150636	Up	NA	NA	NA	NA	NA	NA	NA
F7D0F3-S322	F7D0F3	S	322	TOM1L1	9.90923	0.048531	Up	NA	NA	NA	NA	NA	NA	NA
F6RS08-S1287	F6RS08	S	1287		10.2099	0.0169301	Up	NA	NA	NA	NA	NA	NA	NA
A0A1D5QJA8-S729	A0A1D5QJA8	S	729	RALGAPB	10.3243	0.0326459	Up	NA	NA	NA	NA	NA	NA	NA
A0A5K1TXE9-S1061	A0A5K1TXE9	S	1061	SPTAN1	10.3719	0.0121414	Up	NA	NA	NA	NA	NA	NA	NA
A0A1D5R1T5-S338	A0A1D5R1T5	S	338	TADA3	10.3868	0.000636197	Up	NA	NA	NA	NA	NA	NA	NA
F7G3J3-S534	F7G3J3	S	534	ANAPC2	11.3279	0.0126329	Up	NA	NA	NA	NA	NA	NA	NA
A0A1D5QIF8-S24	A0A1D5QIF8	S	24	YWHAE	11.8932	1.93e-05	Up	NA	NA	NA	NA	NA	NA	NA
F7BLI4-S1267	F7BLI4	S	1267	ZNF318	11.9265	0.00716438	Up	NA	NA	NA	NA	NA	NA	NA
F7FAF9-S133	F7FAF9	S	133	BCL2L14	12.5275	0.0141311	Up	NA	NA	NA	NA	NA	NA	NA
H9YX45-S113	H9YX45	S	113	NUCKS1	13.2135	0.0496041	Up	NA	NA	NA	NA	NA	NA	NA
F7D2I4-S96	F7D2I4	S	96	WDR44	13.7218	2.53e-05	Up	NA	NA	NA	NA	NA	NA	NA
A0A5K1UUN6-S235	A0A5K1UUN6	S	235	DLG4	13.765	0.00179111	Up	NA	NA	NA	NA	NA	NA	NA
A0A1D5QCW5-S193	A0A1D5QCW5	S	193	EGK_12362	14.5228	0.00623621	Up	NA	NA	NA	NA	NA	NA	NA
A0A5F7ZUR0-S47	A0A5F7ZUR0	S	47	GUCY1A3	14.7983	0.00084542	Up	NA	NA	NA	NA	NA	NA	NA
A0A1D5QWQ6-S180	A0A1D5QWQ6	S	180	DCK	16.1046	0.00619196	Up	NA	NA	NA	NA	NA	NA	NA
F6SBK9-S7	F6SBK9	S	7	WDR33	16.3083	0.00280534	Up	NA	NA	NA	NA	NA	NA	NA
A0A5F7ZAD0-S715	A0A5F7ZAD0	S	715		16.3952	0.0387851	Up	NA	NA	NA	NA	NA	NA	NA
A0A1D5Q225-S263	A0A1D5Q225	S	263	PARP12	17.7084	0.0248953	Up	NA	NA	NA	NA	NA	NA	NA
H9FUQ9-S4	H9FUQ9	S	4	MX1	17.8888	0.0193229	Up	NA	NA	NA	NA	NA	NA	NA
F7FKS0-S1442	F7FKS0	S	1442	DMD	19.6684	0.0220045	Up	NA	NA	NA	NA	NA	NA	NA
A0A1D5QSB7-S368	A0A1D5QSB7	S	368	TBC1D23	19.9911	0.0418931	Up	NA	NA	NA	NA	NA	NA	NA
A0A5F8ABA4-S603	A0A5F8ABA4	S	603	HIRIP3	22.624	0.0256463	Up	NA	NA	NA	NA	NA	NA	NA
F7F8N7-S1455	F7F8N7	S	1455	ANK2	24.6455	0.0033127	Up	NA	NA	NA	NA	NA	NA	NA
F7G3Y4-S1426	F7G3Y4	S	1426	CEP152	25.3459	0.00142127	Up	NA	NA	NA	NA	NA	NA	NA
H9FUQ9-S35	H9FUQ9	S	35	MX1	27.4896	0.0206347	Up	NA	NA	NA	NA	NA	NA	NA
A0A1D5R2S0-S707	A0A1D5R2S0	S	707	SRRM1	35.3698	0.0373048	Up	NA	NA	NA	NA	NA	NA	NA
F7BLI4-S173	F7BLI4	S	173	ZNF318	35.7832	0.0471432	Up	NA	NA	NA	NA	NA	NA	NA
A0A5F8A9L4-S274	A0A5F8A9L4	S	274	PPA2	42.1779	3.34e-05	Up	NA	NA	NA	NA	NA	NA	NA
F7FZ57-S142	F7FZ57	S	142	MLL	42.3365	0.0474775	Up	NA	NA	NA	NA	NA	NA	NA
F7FXN6-S332	F7FXN6	S	332	TFEB	68.1679	0.00349046	Up	NA	NA	NA	NA	NA	NA	NA
NA	NA	NA	NA	NA	NA	NA	NA	Q9H1E3-S181	Q9H1E3	S181	NUCKS1	-4.74	8.6e-07	Down
NA	NA	NA	NA	NA	NA	NA	NA	Q9H1E3-T179	Q9H1E3	T179	NUCKS1	-4.74	8.6e-07	Down
NA	NA	NA	NA	NA	NA	NA	NA	P02545-T19	P02545	T19	LMNA	-4.41	2.9e-06	Down
NA	NA	NA	NA	NA	NA	NA	NA	O76021-T415	O76021	T415	RSL1D1	-4.06	0.00066	Down
NA	NA	NA	NA	NA	NA	NA	NA	O76021-T423	O76021	T423	RSL1D1	-4.06	0.00066	Down
NA	NA	NA	NA	NA	NA	NA	NA	Q15942-S308	Q15942	S308	ZYX	-3.95	0.00011	Down
NA	NA	NA	NA	NA	NA	NA	NA	Q86U90-S37	Q86U90	S37	YRDC	-3.93	0.019	Down
NA	NA	NA	NA	NA	NA	NA	NA	P46013-S584	P46013	S584	MKI67	-3.93	0.00024	Down
NA	NA	NA	NA	NA	NA	NA	NA	Q9P270-S147	Q9P270	S147	SLAIN2	-3.88	1.6e-06	Down
NA	NA	NA	NA	NA	NA	NA	NA	Q14978-T607	Q14978	T607	NOLC1	-3.85	3.8e-07	Down
NA	NA	NA	NA	NA	NA	NA	NA	Q14978-T610	Q14978	T610	NOLC1	-3.85	3.8e-07	Down
NA	NA	NA	NA	NA	NA	NA	NA	Q15942-S281	Q15942	S281	ZYX	-3.84	2.9e-05	Down
NA	NA	NA	NA	NA	NA	NA	NA	Q03252-S37	Q03252	S37	LMNB2	-3.82	2.9e-06	Down
NA	NA	NA	NA	NA	NA	NA	NA	Q6DD88-S3	Q6DD88	S3	ATL3	-3.73	6.8e-06	Down
NA	NA	NA	NA	NA	NA	NA	NA	Q9UQB8-S325	Q9UQB8	S325	BAIAP2	-3.72	0.00014	Down
NA	NA	NA	NA	NA	NA	NA	NA	Q86XL3-S512	Q86XL3	S512	ANKLE2	-3.68	8.6e-07	Down
NA	NA	NA	NA	NA	NA	NA	NA	P46013-S1679	P46013	S1679	MKI67	-3.64	0.00014	Down
NA	NA	NA	NA	NA	NA	NA	NA	P46013-S2528	P46013	S2528	MKI67	-3.56	0.00072	Down
NA	NA	NA	NA	NA	NA	NA	NA	Q9H8U3-S122	Q9H8U3	S122	ZFAND3	-3.53	3.6e-06	Down
NA	NA	NA	NA	NA	NA	NA	NA	P08670-S56	P08670	S56	VIM	-3.49	0.025	Down
NA	NA	NA	NA	NA	NA	NA	NA	Q8WWM7-S306	Q8WWM7	S306	ATXN2L	-3.46	1.8e-06	Down
NA	NA	NA	NA	NA	NA	NA	NA	P08670-S42	P08670	S42	VIM	-3.36	0.035	Down
NA	NA	NA	NA	NA	NA	NA	NA	Q9HBL0-S1177	Q9HBL0	S1177	TNS1	-3.27	0.0019	Down
NA	NA	NA	NA	NA	NA	NA	NA	P06748-S254	P06748	S254	NPM1	-3.27	2.3e-08	Down
NA	NA	NA	NA	NA	NA	NA	NA	Q5SW79-S1198	Q5SW79	S1198	CEP170	-3.26	0.00029	Down
NA	NA	NA	NA	NA	NA	NA	NA	P21291-S192	P21291	S192	CSRP1	-3.22	0.016	Down
NA	NA	NA	NA	NA	NA	NA	NA	Q15942-P47	Q15942	P47	ZYX	-3.2	0.0079	Down
NA	NA	NA	NA	NA	NA	NA	NA	Q12834-T70	Q12834	T70	CDC20	-3.15	0.00011	Down
NA	NA	NA	NA	NA	NA	NA	NA	Q15233-T450	Q15233	T450	NONO	-3.14	0.0057	Down
NA	NA	NA	NA	NA	NA	NA	NA	Q9H8U3-S124	Q9H8U3	S124	ZFAND3	-3.14	2.1e-06	Down
NA	NA	NA	NA	NA	NA	NA	NA	Q9H8U3-S129	Q9H8U3	S129	ZFAND3	-3.14	2.1e-06	Down
NA	NA	NA	NA	NA	NA	NA	NA	Q9H910-S97	Q9H910	S97	JPT2	-3.1	0.00067	Down
NA	NA	NA	NA	NA	NA	NA	NA	P11388-S1213	P11388	S1213	TOP2A	-3.06	1.5e-07	Down
NA	NA	NA	NA	NA	NA	NA	NA	Q9Y618-S956	Q9Y618	S956	NCOR2	-3.02	0.0054	Down
NA	NA	NA	NA	NA	NA	NA	NA	Q9HBL0-T1189	Q9HBL0	T1189	TNS1	-3	6e-05	Down
NA	NA	NA	NA	NA	NA	NA	NA	Q5UIP0-S2260	Q5UIP0	S2260	RIF1	-2.99	0.00012	Down
NA	NA	NA	NA	NA	NA	NA	NA	Q5UIP0-S2265	Q5UIP0	S2265	RIF1	-2.99	0.00012	Down
NA	NA	NA	NA	NA	NA	NA	NA	Q9H4I2-S723	Q9H4I2	S723	ZHX3	-2.99	3.5e-05	Down
NA	NA	NA	NA	NA	NA	NA	NA	P10451-S310	P10451	S310	SPP1	-2.97	0.02	Down
NA	NA	NA	NA	NA	NA	NA	NA	Q13112-S429	Q13112	S429	CHAF1B	-2.95	7.7e-05	Down
NA	NA	NA	NA	NA	NA	NA	NA	Q13112-T433	Q13112	T433	CHAF1B	-2.95	7.7e-05	Down
NA	NA	NA	NA	NA	NA	NA	NA	Q02447-S646	Q02447	S646	SP3	-2.94	6.9e-07	Down
NA	NA	NA	NA	NA	NA	NA	NA	P20700-S23	P20700	S23	LMNB1	-2.92	1e-07	Down
NA	NA	NA	NA	NA	NA	NA	NA	P20700-T20	P20700	T20	LMNB1	-2.92	1e-07	Down
NA	NA	NA	NA	NA	NA	NA	NA	O76021-T21	O76021	T21	RSL1D1	-2.88	2.9e-05	Down
NA	NA	NA	NA	NA	NA	NA	NA	Q92615-S736	Q92615	S736	LARP4B	-2.87	0.0054	Down
NA	NA	NA	NA	NA	NA	NA	NA	Q92615-T732	Q92615	T732	LARP4B	-2.87	0.0054	Down
NA	NA	NA	NA	NA	NA	NA	NA	Q9NRL2-S1413	Q9NRL2	S1413	BAZ1A	-2.86	3.4e-05	Down
NA	NA	NA	NA	NA	NA	NA	NA	Q9NRL2-S1417	Q9NRL2	S1417	BAZ1A	-2.86	3.4e-05	Down
NA	NA	NA	NA	NA	NA	NA	NA	P46937-S289	P46937	S289	YAP1	-2.82	0.0022	Down
NA	NA	NA	NA	NA	NA	NA	NA	P49454-S3054	P49454	S3054	CENPF	-2.82	0.0017	Down
NA	NA	NA	NA	NA	NA	NA	NA	P28749-T369	P28749	T369	RBL1	-2.82	4.3e-06	Down
NA	NA	NA	NA	NA	NA	NA	NA	O60271-S185	O60271	S185	SPAG9	-2.82	1.7e-07	Down
NA	NA	NA	NA	NA	NA	NA	NA	Q9ULW0-S738	Q9ULW0	S738	TPX2	-2.8	0.013	Down
NA	NA	NA	NA	NA	NA	NA	NA	Q9UQ35-S353	Q9UQ35	S353	SRRM2	-2.78	0.0012	Down
NA	NA	NA	NA	NA	NA	NA	NA	Q71RC2-S597	Q71RC2	S597	LARP4	-2.77	0.00013	Down
NA	NA	NA	NA	NA	NA	NA	NA	P28749-T385	P28749	T385	RBL1	-2.77	3.6e-06	Down
NA	NA	NA	NA	NA	NA	NA	NA	Q52LW3-S1029	Q52LW3	S1029	ARHGAP29	-2.74	0.015	Down
NA	NA	NA	NA	NA	NA	NA	NA	O15014-S576	O15014	S576	ZNF609	-2.72	0.0011	Down
NA	NA	NA	NA	NA	NA	NA	NA	O15014-S578	O15014	S578	ZNF609	-2.72	0.0011	Down
NA	NA	NA	NA	NA	NA	NA	NA	Q12888-S1426	Q12888	S1426	TP53BP1	-2.71	1.2e-05	Down
NA	NA	NA	NA	NA	NA	NA	NA	Q12888-S1430	Q12888	S1430	TP53BP1	-2.71	1.2e-05	Down
NA	NA	NA	NA	NA	NA	NA	NA	P06748-T199	P06748	T199	NPM1	-2.7	0.0058	Down
NA	NA	NA	NA	NA	NA	NA	NA	Q86SQ0-S157	Q86SQ0	S157	PHLDB2	-2.69	0.0011	Down
NA	NA	NA	NA	NA	NA	NA	NA	P46734-S3	P46734	S3	MAP2K3	-2.68	8.7e-05	Down
NA	NA	NA	NA	NA	NA	NA	NA	Q02078-S255	Q02078	S255	MEF2A	-2.67	0.015	Down
NA	NA	NA	NA	NA	NA	NA	NA	Q96GX5-S453	Q96GX5	S453	MASTL	-2.65	0.00031	Down
NA	NA	NA	NA	NA	NA	NA	NA	Q03252-S405	Q03252	S405	LMNB2	-2.62	0.0031	Down
NA	NA	NA	NA	NA	NA	NA	NA	Q03252-S407	Q03252	S407	LMNB2	-2.62	0.0031	Down
NA	NA	NA	NA	NA	NA	NA	NA	Q68CZ2-S901	Q68CZ2	S901	TNS3	-2.62	3.1e-05	Down
NA	NA	NA	NA	NA	NA	NA	NA	Q96KQ7-S350	Q96KQ7	S350	EHMT2	-2.62	9.7e-06	Down
NA	NA	NA	NA	NA	NA	NA	NA	Q7Z2W4-S361	Q7Z2W4	S361	ZC3HAV1	-2.62	4.3e-06	Down
NA	NA	NA	NA	NA	NA	NA	NA	O43663-S4	O43663	S4	PRC1	-2.62	3.6e-06	Down
NA	NA	NA	NA	NA	NA	NA	NA	P33991-S120	P33991	S120	MCM4	-2.61	1.2e-06	Down
NA	NA	NA	NA	NA	NA	NA	NA	Q9Y4B6-S895	Q9Y4B6	S895	DCAF1	-2.6	2.3e-05	Down
NA	NA	NA	NA	NA	NA	NA	NA	Q9BWT1-T163	Q9BWT1	T163	CDCA7	-2.6	8.9e-06	Down
NA	NA	NA	NA	NA	NA	NA	NA	Q9NZJ0-S526	Q9NZJ0	S526	DTL	-2.56	2e-05	Down
NA	NA	NA	NA	NA	NA	NA	NA	Q32MZ4-S16	Q32MZ4	S16	LRRFIP1	-2.56	6.7e-08	Down
NA	NA	NA	NA	NA	NA	NA	NA	P21580-S573	P21580	S573	TNFAIP3	-2.55	0.0056	Down
NA	NA	NA	NA	NA	NA	NA	NA	P21580-S575	P21580	S575	TNFAIP3	-2.55	0.0056	Down
NA	NA	NA	NA	NA	NA	NA	NA	O75976-T1368	O75976	T1368	CPD	-2.55	0.00036	Down
NA	NA	NA	NA	NA	NA	NA	NA	O75976-T1370	O75976	T1370	CPD	-2.55	0.00036	Down
NA	NA	NA	NA	NA	NA	NA	NA	Q8NFH5-S73	Q8NFH5	S73	NUP35	-2.52	8.4e-05	Down
NA	NA	NA	NA	NA	NA	NA	NA	P55040-S289	P55040	S289	GEM	-2.51	0.0041	Down
NA	NA	NA	NA	NA	NA	NA	NA	P46013-S579	P46013	S579	MKI67	-2.51	0.00085	Down
NA	NA	NA	NA	NA	NA	NA	NA	Q9NQT8-S661	Q9NQT8	S661	KIF13B	-2.5	1.7e-07	Down
NA	NA	NA	NA	NA	NA	NA	NA	Q86X10-T379	Q86X10	T379	RALGAPB	-2.47	0.023	Down
NA	NA	NA	NA	NA	NA	NA	NA	Q14669-S1427	Q14669	S1427	TRIP12	-2.45	0.0069	Down
NA	NA	NA	NA	NA	NA	NA	NA	Q14669-T1421	Q14669	T1421	TRIP12	-2.45	0.0069	Down
NA	NA	NA	NA	NA	NA	NA	NA	P46013-S1071	P46013	S1071	MKI67	-2.45	0.0002	Down
NA	NA	NA	NA	NA	NA	NA	NA	O60293-S949	O60293	S949	ZFC3H1	-2.44	0.025	Down
NA	NA	NA	NA	NA	NA	NA	NA	Q9Y618-S1479	Q9Y618	S1479	NCOR2	-2.44	0.0071	Down
NA	NA	NA	NA	NA	NA	NA	NA	P02768-S443	P02768	S443	ALB	-2.43	0.049	Down
NA	NA	NA	NA	NA	NA	NA	NA	Q14669-S239	Q14669	S239	TRIP12	-2.43	0.00013	Down
NA	NA	NA	NA	NA	NA	NA	NA	Q14669-S241	Q14669	S241	TRIP12	-2.43	0.00013	Down
NA	NA	NA	NA	NA	NA	NA	NA	P53814-S514	P53814	S514	SMTN	-2.42	0.0015	Down
NA	NA	NA	NA	NA	NA	NA	NA	Q9NYP3-S34	Q9NYP3	S34	DONSON	-2.4	3.7e-06	Down
NA	NA	NA	NA	NA	NA	NA	NA	P46013-S2708	P46013	S2708	MKI67	-2.39	0.00038	Down
NA	NA	NA	NA	NA	NA	NA	NA	Q9UQ35-S1497	Q9UQ35	S1497	SRRM2	-2.37	0.0024	Down
NA	NA	NA	NA	NA	NA	NA	NA	Q9UQ35-T1492	Q9UQ35	T1492	SRRM2	-2.37	0.0024	Down
NA	NA	NA	NA	NA	NA	NA	NA	Q9UQ35-S1749	Q9UQ35	S1749	SRRM2	-2.37	0.00072	Down
NA	NA	NA	NA	NA	NA	NA	NA	Q9UQ35-S1750	Q9UQ35	S1750	SRRM2	-2.37	0.00072	Down
NA	NA	NA	NA	NA	NA	NA	NA	Q5T200-S64	Q5T200	S64	ZC3H13	-2.37	0.0001	Down
NA	NA	NA	NA	NA	NA	NA	NA	P46013-S1376	P46013	S1376	MKI67	-2.36	0.0089	Down
NA	NA	NA	NA	NA	NA	NA	NA	Q7RTP6-T887	Q7RTP6	T887	MICAL3	-2.36	0.0057	Down
NA	NA	NA	NA	NA	NA	NA	NA	O14545-S479	O14545	S479	TRAFD1	-2.35	0.01	Down
NA	NA	NA	NA	NA	NA	NA	NA	P29966-S163	P29966	S163	MARCKS	-2.34	0.0011	Down
NA	NA	NA	NA	NA	NA	NA	NA	Q8IVF7-S1014	Q8IVF7	S1014	FMNL3	-2.33	0.0062	Down
NA	NA	NA	NA	NA	NA	NA	NA	Q9HC35-S146	Q9HC35	S146	EML4	-2.33	0.0043	Down
NA	NA	NA	NA	NA	NA	NA	NA	Q9UQ35-S2382	Q9UQ35	S2382	SRRM2	-2.32	0.00021	Down
NA	NA	NA	NA	NA	NA	NA	NA	Q9BYE3-S70	Q9BYE3	S70	LCE3D	-2.32	6.7e-05	Down
NA	NA	NA	NA	NA	NA	NA	NA	Q5T5B0-S70	Q5T5B0	S70	LCE3E	-2.32	6.7e-05	Down
NA	NA	NA	NA	NA	NA	NA	NA	Q9ULD2-S1268	Q9ULD2	S1268	MTUS1	-2.31	0.032	Down
NA	NA	NA	NA	NA	NA	NA	NA	Q9Y519-S402	Q9Y519	S402	TMEM184B	-2.31	9.7e-05	Down
NA	NA	NA	NA	NA	NA	NA	NA	Q9Y519-S403	Q9Y519	S403	TMEM184B	-2.31	9.7e-05	Down
NA	NA	NA	NA	NA	NA	NA	NA	Q9UJX2-T596	Q9UJX2	T596	CDC23	-2.29	2e-07	Down
NA	NA	NA	NA	NA	NA	NA	NA	P46013-S1758	P46013	S1758	MKI67	-2.27	2.3e-06	Down
NA	NA	NA	NA	NA	NA	NA	NA	Q9Y6M7-S242	Q9Y6M7	S242	SLC4A7	-2.25	0.00013	Down
NA	NA	NA	NA	NA	NA	NA	NA	O14545-S415	O14545	S415	TRAFD1	-2.24	0.046	Down
NA	NA	NA	NA	NA	NA	NA	NA	Q9UIG0-S349	Q9UIG0	S349	BAZ1B	-2.24	1.2e-05	Down
NA	NA	NA	NA	NA	NA	NA	NA	Q9Y4K1-S75	Q9Y4K1	S75	CRYBG1	-2.21	8.4e-05	Down
NA	NA	NA	NA	NA	NA	NA	NA	P21333-S1084	P21333	S1084	FLNA	-2.21	3.5e-06	Down
NA	NA	NA	NA	NA	NA	NA	NA	Q7Z5L9-S455	Q7Z5L9	S455	IRF2BP2	-2.2	0.014	Down
NA	NA	NA	NA	NA	NA	NA	NA	P55040-S23	P55040	S23	GEM	-2.2	0.013	Down
NA	NA	NA	NA	NA	NA	NA	NA	Q9UQ35-S1521	Q9UQ35	S1521	SRRM2	-2.2	0.0001	Down
NA	NA	NA	NA	NA	NA	NA	NA	Q9Y5K6-S224	Q9Y5K6	S224	CD2AP	-2.18	0.039	Down
NA	NA	NA	NA	NA	NA	NA	NA	Q01196-S212	Q01196	S212	RUNX1	-2.18	0.032	Down
NA	NA	NA	NA	NA	NA	NA	NA	Q96PY6-S1052	Q96PY6	S1052	NEK1	-2.18	0.005	Down
NA	NA	NA	NA	NA	NA	NA	NA	O15061-S429	O15061	S429	SYNM	-2.18	0.002	Down
NA	NA	NA	NA	NA	NA	NA	NA	Q13905-S296	Q13905	S296	RAPGEF1	-2.17	0.034	Down
NA	NA	NA	NA	NA	NA	NA	NA	Q9UQR0-S267	Q9UQR0	S267	SCML2	-2.17	0.0002	Down
NA	NA	NA	NA	NA	NA	NA	NA	Q86UU1-S461	Q86UU1	S461	PHLDB1	-2.16	0.036	Down
NA	NA	NA	NA	NA	NA	NA	NA	Q15942-S267	Q15942	S267	ZYX	-2.16	0.00054	Down
NA	NA	NA	NA	NA	NA	NA	NA	P49841-S9	P49841	S9	GSK3B	-2.14	0.0016	Down
NA	NA	NA	NA	NA	NA	NA	NA	Q14315-S2598	Q14315	S2598	FLNC	-2.13	0.00086	Down
NA	NA	NA	NA	NA	NA	NA	NA	Q9UEY8-S693	Q9UEY8	S693	ADD3	-2.12	0.02	Down
NA	NA	NA	NA	NA	NA	NA	NA	Q6R327-S1385	Q6R327	S1385	RICTOR	-2.11	0.036	Down
NA	NA	NA	NA	NA	NA	NA	NA	Q6R327-S1388	Q6R327	S1388	RICTOR	-2.11	0.036	Down
NA	NA	NA	NA	NA	NA	NA	NA	Q6UUV7-S62	Q6UUV7	S62	CRTC3	-2.11	0.0045	Down
NA	NA	NA	NA	NA	NA	NA	NA	Q9UQ35-S1589	Q9UQ35	S1589	SRRM2	-2.11	0.0028	Down
NA	NA	NA	NA	NA	NA	NA	NA	Q9UQ35-S1592	Q9UQ35	S1592	SRRM2	-2.11	0.0028	Down
NA	NA	NA	NA	NA	NA	NA	NA	O75385-S694	O75385	S694	ULK1	-2.1	0.014	Down
NA	NA	NA	NA	NA	NA	NA	NA	Q9C0D5-S63	Q9C0D5	S63	TANC1	-2.09	0.039	Down
NA	NA	NA	NA	NA	NA	NA	NA	Q9C0D5-S67	Q9C0D5	S67	TANC1	-2.09	0.039	Down
NA	NA	NA	NA	NA	NA	NA	NA	Q14004-S342	Q14004	S342	CDK13	-2.09	0.015	Down
NA	NA	NA	NA	NA	NA	NA	NA	Q14004-S348	Q14004	S348	CDK13	-2.09	0.015	Down
NA	NA	NA	NA	NA	NA	NA	NA	P02768-S451	P02768	S451	ALB	-2.08	0.049	Down
NA	NA	NA	NA	NA	NA	NA	NA	Q53F19-S415	Q53F19	S415	NCBP3	-2.08	0.0016	Down
NA	NA	NA	NA	NA	NA	NA	NA	Q53F19-T413	Q53F19	T413	NCBP3	-2.08	0.0016	Down
NA	NA	NA	NA	NA	NA	NA	NA	O75385-S450	O75385	S450	ULK1	-2.08	3.3e-05	Down
NA	NA	NA	NA	NA	NA	NA	NA	P78310-S306	P78310	S306	CXADR	-2.06	0.0014	Down
NA	NA	NA	NA	NA	NA	NA	NA	Q5VSL9-S335	Q5VSL9	S335	STRIP1	-2.06	0.00078	Down
NA	NA	NA	NA	NA	NA	NA	NA	P16949-S25	P16949	S25	STMN1	-2.06	2.3e-05	Down
NA	NA	NA	NA	NA	NA	NA	NA	Q641Q2-S410	Q641Q2	S410	WASHC2A	-2.05	0.045	Down
NA	NA	NA	NA	NA	NA	NA	NA	Q641Q2-S423	Q641Q2	S423	WASHC2A	-2.05	0.045	Down
NA	NA	NA	NA	NA	NA	NA	NA	Q9Y4E1-S410	Q9Y4E1	S410	WASHC2C	-2.05	0.045	Down
NA	NA	NA	NA	NA	NA	NA	NA	Q9Y4E1-S423	Q9Y4E1	S423	WASHC2C	-2.05	0.045	Down
NA	NA	NA	NA	NA	NA	NA	NA	P51610-S1507	P51610	S1507	HCFC1	-2.05	0.015	Down
NA	NA	NA	NA	NA	NA	NA	NA	Q9Y2W1-S248	Q9Y2W1	S248	THRAP3	-2.05	0.00089	Down
NA	NA	NA	NA	NA	NA	NA	NA	Q9Y2W1-S253	Q9Y2W1	S253	THRAP3	-2.05	0.00089	Down
NA	NA	NA	NA	NA	NA	NA	NA	Q96A00-S26	Q96A00	S26	PPP1R14A	-2.03	0.0029	Down
NA	NA	NA	NA	NA	NA	NA	NA	Q96E09-S37	Q96E09	S37	FAM122A	-2.02	0.0027	Down
NA	NA	NA	NA	NA	NA	NA	NA	P49792-S2510	P49792	S2510	RANBP2	-2.02	0.00018	Down
NA	NA	NA	NA	NA	NA	NA	NA	Q14181-T127	Q14181	T127	POLA2	-2.01	0.0003	Down
NA	NA	NA	NA	NA	NA	NA	NA	Q7Z5L9-S457	Q7Z5L9	S457	IRF2BP2	-2	0.0094	Down
NA	NA	NA	NA	NA	NA	NA	NA	Q7Z5L9-S460	Q7Z5L9	S460	IRF2BP2	-2	0.0094	Down
NA	NA	NA	NA	NA	NA	NA	NA	O43765-S301	O43765	S301	SGTA	-2	0.0033	Down
NA	NA	NA	NA	NA	NA	NA	NA	Q8IYB3-S738	Q8IYB3	S738	SRRM1	-1.99	7.2e-06	Down
NA	NA	NA	NA	NA	NA	NA	NA	Q8IYB3-S740	Q8IYB3	S740	SRRM1	-1.99	7.2e-06	Down
NA	NA	NA	NA	NA	NA	NA	NA	P46937-S340	P46937	S340	YAP1	-1.98	0.049	Down
NA	NA	NA	NA	NA	NA	NA	NA	Q8NCD3-S412	Q8NCD3	S412	HJURP	-1.98	4.6e-06	Down
NA	NA	NA	NA	NA	NA	NA	NA	O75475-T272	O75475	T272	PSIP1	-1.97	0.025	Down
NA	NA	NA	NA	NA	NA	NA	NA	Q96T88-S661	Q96T88	S661	UHRF1	-1.97	0.0024	Down
NA	NA	NA	NA	NA	NA	NA	NA	O75376-S1234	O75376	S1234	NCOR1	-1.96	0.044	Down
NA	NA	NA	NA	NA	NA	NA	NA	Q9UQ35-S2102	Q9UQ35	S2102	SRRM2	-1.96	0.011	Down
NA	NA	NA	NA	NA	NA	NA	NA	Q9UQ35-T2104	Q9UQ35	T2104	SRRM2	-1.96	0.011	Down
NA	NA	NA	NA	NA	NA	NA	NA	Q5VWN6-S340	Q5VWN6	S340	TASOR2	-1.96	0.00025	Down
NA	NA	NA	NA	NA	NA	NA	NA	O15344-S92	O15344	S92	MID1	-1.96	9.9e-06	Down
NA	NA	NA	NA	NA	NA	NA	NA	O15344-S96	O15344	S96	MID1	-1.96	9.9e-06	Down
NA	NA	NA	NA	NA	NA	NA	NA	Q5UIP0-S2172	Q5UIP0	S2172	RIF1	-1.95	0.00022	Down
NA	NA	NA	NA	NA	NA	NA	NA	Q9UQ35-S144	Q9UQ35	S144	SRRM2	-1.94	0.031	Down
NA	NA	NA	NA	NA	NA	NA	NA	Q13428-T249	Q13428	T249	TCOF1	-1.93	0.0013	Down
NA	NA	NA	NA	NA	NA	NA	NA	Q8NCD3-S473	Q8NCD3	S473	HJURP	-1.93	0.00017	Down
NA	NA	NA	NA	NA	NA	NA	NA	Q9UEE5-S28	Q9UEE5	S28	STK17A	-1.92	0.00023	Down
NA	NA	NA	NA	NA	NA	NA	NA	Q9NTI5-T1121	Q9NTI5	T1121	PDS5B	-1.92	4.1e-06	Down
NA	NA	NA	NA	NA	NA	NA	NA	Q9NRA8-S951	Q9NRA8	S951	EIF4ENIF1	-1.91	0.0053	Down
NA	NA	NA	NA	NA	NA	NA	NA	Q9UJM3-S251	Q9UJM3	S251	ERRFI1	-1.91	6.5e-05	Down
NA	NA	NA	NA	NA	NA	NA	NA	O75436-S315	O75436	S315	VPS26A	-1.91	8.4e-06	Down
NA	NA	NA	NA	NA	NA	NA	NA	Q96QF0-S163	Q96QF0	S163	RAB3IP	-1.91	8.6e-07	Down
NA	NA	NA	NA	NA	NA	NA	NA	Q7L2J0-S254	Q7L2J0	S254	MEPCE	-1.9	0.00097	Down
NA	NA	NA	NA	NA	NA	NA	NA	O15066-S723	O15066	S723	KIF3B	-1.9	1.9e-05	Down
NA	NA	NA	NA	NA	NA	NA	NA	Q86XL3-S662	Q86XL3	S662	ANKLE2	-1.89	0.0033	Down
NA	NA	NA	NA	NA	NA	NA	NA	Q09666-A1320	Q09666	A1320	AHNAK	-1.89	0.00094	Down
NA	NA	NA	NA	NA	NA	NA	NA	O60934-S432	O60934	S432	NBN	-1.88	0.023	Down
NA	NA	NA	NA	NA	NA	NA	NA	Q9UQ35-S957	Q9UQ35	S957	SRRM2	-1.88	0.018	Down
NA	NA	NA	NA	NA	NA	NA	NA	Q9HBL0-S1209	Q9HBL0	S1209	TNS1	-1.88	0.013	Down
NA	NA	NA	NA	NA	NA	NA	NA	Q8N3F8-S486	Q8N3F8	S486	MICALL1	-1.87	0.0059	Down
NA	NA	NA	NA	NA	NA	NA	NA	Q8N1G0-S1211	Q8N1G0	S1211	ZNF687	-1.86	3.9e-07	Down
NA	NA	NA	NA	NA	NA	NA	NA	Q12802-S1857	Q12802	S1857	AKAP13	-1.85	0.006	Down
NA	NA	NA	NA	NA	NA	NA	NA	P16455-S201	P16455	S201	MGMT	-1.84	0.038	Down
NA	NA	NA	NA	NA	NA	NA	NA	Q9HC52-S311	Q9HC52	S311	CBX8	-1.83	0.026	Down
NA	NA	NA	NA	NA	NA	NA	NA	Q14966-S1401	Q14966	S1401	ZNF638	-1.83	0.0069	Down
NA	NA	NA	NA	NA	NA	NA	NA	O95429-S179	O95429	S179	BAG4	-1.82	0.0022	Down
NA	NA	NA	NA	NA	NA	NA	NA	O14578-S1993	O14578	S1993	CIT	-1.82	0.0017	Down
NA	NA	NA	NA	NA	NA	NA	NA	P42858-S432	P42858	S432	HTT	-1.81	0.041	Down
NA	NA	NA	NA	NA	NA	NA	NA	P35251-S283	P35251	S283	RFC1	-1.81	0.0031	Down
NA	NA	NA	NA	NA	NA	NA	NA	Q9UQ35-S1537	Q9UQ35	S1537	SRRM2	-1.81	0.00053	Down
NA	NA	NA	NA	NA	NA	NA	NA	Q9P1Y6-S867	Q9P1Y6	S867	PHRF1	-1.8	0.006	Down
NA	NA	NA	NA	NA	NA	NA	NA	Q5SW79-S630	Q5SW79	S630	CEP170	-1.8	3.1e-05	Down
NA	NA	NA	NA	NA	NA	NA	NA	P46013-S2223	P46013	S2223	MKI67	-1.79	0.02	Down
NA	NA	NA	NA	NA	NA	NA	NA	P16949-S16	P16949	S16	STMN1	-1.79	0.0026	Down
NA	NA	NA	NA	NA	NA	NA	NA	P56524-S265	P56524	S265	HDAC4	-1.79	0.00011	Down
NA	NA	NA	NA	NA	NA	NA	NA	P56524-S266	P56524	S266	HDAC4	-1.79	0.00011	Down
NA	NA	NA	NA	NA	NA	NA	NA	O15075-S330	O15075	S330	DCLK1	-1.78	0.047	Down
NA	NA	NA	NA	NA	NA	NA	NA	O15075-S332	O15075	S332	DCLK1	-1.78	0.047	Down
NA	NA	NA	NA	NA	NA	NA	NA	Q14676-S1820	Q14676	S1820	MDC1	-1.78	0.0039	Down
NA	NA	NA	NA	NA	NA	NA	NA	O75122-S503	O75122	S503	CLASP2	-1.77	0.0012	Down
NA	NA	NA	NA	NA	NA	NA	NA	O75122-S507	O75122	S507	CLASP2	-1.77	0.0012	Down
NA	NA	NA	NA	NA	NA	NA	NA	O75475-S273	O75475	S273	PSIP1	-1.77	3.6e-05	Down
NA	NA	NA	NA	NA	NA	NA	NA	O75475-S275	O75475	S275	PSIP1	-1.77	3.6e-05	Down
NA	NA	NA	NA	NA	NA	NA	NA	Q15773-S238	Q15773	S238	MLF2	-1.77	1.2e-05	Down
NA	NA	NA	NA	NA	NA	NA	NA	Q3B726-S60	Q3B726	S60	TWISTNB	-1.77	3.5e-06	Down
NA	NA	NA	NA	NA	NA	NA	NA	Q9H6F5-S188	Q9H6F5	S188	CCDC86	-1.74	0.018	Down
NA	NA	NA	NA	NA	NA	NA	NA	O94776-S435	O94776	S435	MTA2	-1.74	0.0029	Down
NA	NA	NA	NA	NA	NA	NA	NA	P10451-S254	P10451	S254	SPP1	-1.74	0.0027	Down
NA	NA	NA	NA	NA	NA	NA	NA	Q9C0C7-S1227	Q9C0C7	S1227	AMBRA1	-1.74	4e-05	Down
NA	NA	NA	NA	NA	NA	NA	NA	Q9Y5U2-S146	Q9Y5U2	S146	TSSC4	-1.73	0.018	Down
NA	NA	NA	NA	NA	NA	NA	NA	Q9NXR1-S282	Q9NXR1	S282	NDE1	-1.73	3.5e-06	Down
NA	NA	NA	NA	NA	NA	NA	NA	Q9NQT8-S1797	Q9NQT8	S1797	KIF13B	-1.72	0.036	Down
NA	NA	NA	NA	NA	NA	NA	NA	Q15003-S87	Q15003	S87	NCAPH	-1.72	0.02	Down
NA	NA	NA	NA	NA	NA	NA	NA	Q9H0D6-S445	Q9H0D6	S445	XRN2	-1.72	0.014	Down
NA	NA	NA	NA	NA	NA	NA	NA	Q9NWZ5-S63	Q9NWZ5	S63	UCKL1	-1.71	0.019	Down
NA	NA	NA	NA	NA	NA	NA	NA	Q9UQ35-S2071	Q9UQ35	S2071	SRRM2	-1.71	0.0049	Down
NA	NA	NA	NA	NA	NA	NA	NA	Q9UQ35-T2069	Q9UQ35	T2069	SRRM2	-1.71	0.0049	Down
NA	NA	NA	NA	NA	NA	NA	NA	Q66K74-S729	Q66K74	S729	MAP1S	-1.71	0.00014	Down
NA	NA	NA	NA	NA	NA	NA	NA	Q8WX93-S1101	Q8WX93	S1101	PALLD	-1.71	8.6e-06	Down
NA	NA	NA	NA	NA	NA	NA	NA	Q8WX93-S1104	Q8WX93	S1104	PALLD	-1.71	8.6e-06	Down
NA	NA	NA	NA	NA	NA	NA	NA	Q96N67-S2129	Q96N67	S2129	DOCK7	-1.69	0.026	Down
NA	NA	NA	NA	NA	NA	NA	NA	O95295-S133	O95295	S133	SNAPIN	-1.69	0.019	Down
NA	NA	NA	NA	NA	NA	NA	NA	Q66K74-S582	Q66K74	S582	MAP1S	-1.69	0.0062	Down
NA	NA	NA	NA	NA	NA	NA	NA	Q9H8V3-T359	Q9H8V3	T359	ECT2	-1.69	8.6e-07	Down
NA	NA	NA	NA	NA	NA	NA	NA	Q14978-P199	Q14978	P199	NOLC1	-1.67	0.0034	Down
NA	NA	NA	NA	NA	NA	NA	NA	Q9UQ35-T1531	Q9UQ35	T1531	SRRM2	-1.67	0.0018	Down
NA	NA	NA	NA	NA	NA	NA	NA	Q15061-S431	Q15061	S431	WDR43	-1.66	1.6e-05	Down
NA	NA	NA	NA	NA	NA	NA	NA	P46013-S3041	P46013	S3041	MKI67	-1.65	3.8e-05	Down
NA	NA	NA	NA	NA	NA	NA	NA	Q14157-S609	Q14157	S609	UBAP2L	-1.65	2.1e-05	Down
NA	NA	NA	NA	NA	NA	NA	NA	Q66K64-S50	Q66K64	S50	DCAF15	-1.65	1.6e-05	Down
NA	NA	NA	NA	NA	NA	NA	NA	Q8NHG8-S82	Q8NHG8	S82	ZNRF2	-1.64	0.01	Down
NA	NA	NA	NA	NA	NA	NA	NA	Q7Z6J0-S304	Q7Z6J0	S304	SH3RF1	-1.64	0.0009	Down
NA	NA	NA	NA	NA	NA	NA	NA	Q86V81-S34	Q86V81	S34	ALYREF	-1.64	0.00049	Down
NA	NA	NA	NA	NA	NA	NA	NA	Q969S3-S143	Q969S3	S143	ZNF622	-1.64	0.00036	Down
NA	NA	NA	NA	NA	NA	NA	NA	P23588-S406	P23588	S406	EIF4B	-1.63	0.015	Down
NA	NA	NA	NA	NA	NA	NA	NA	P23588-S409	P23588	S409	EIF4B	-1.63	0.015	Down
NA	NA	NA	NA	NA	NA	NA	NA	P21359-S2817	P21359	S2817	NF1	-1.63	0.0095	Down
NA	NA	NA	NA	NA	NA	NA	NA	Q9Y385-S251	Q9Y385	S251	UBE2J1	-1.63	4.6e-05	Down
NA	NA	NA	NA	NA	NA	NA	NA	Q96B36-T246	Q96B36	T246	AKT1S1	-1.62	0.0052	Down
NA	NA	NA	NA	NA	NA	NA	NA	Q9UKV3-S655	Q9UKV3	S655	ACIN1	-1.61	0.019	Down
NA	NA	NA	NA	NA	NA	NA	NA	Q12979-S72	Q12979	S72	ABR	-1.61	0.0046	Down
NA	NA	NA	NA	NA	NA	NA	NA	O43572-S281	O43572	S281	AKAP10	-1.61	0.00011	Down
NA	NA	NA	NA	NA	NA	NA	NA	Q9UEY8-S42	Q9UEY8	S42	ADD3	-1.61	8.3e-05	Down
NA	NA	NA	NA	NA	NA	NA	NA	Q6PKG0-S774	Q6PKG0	S774	LARP1	-1.61	5e-05	Down
NA	NA	NA	NA	NA	NA	NA	NA	Q9P270-S413	Q9P270	S413	SLAIN2	-1.61	6.4e-06	Down
NA	NA	NA	NA	NA	NA	NA	NA	Q9BRD0-S271	Q9BRD0	S271	BUD13	-1.6	0.016	Down
NA	NA	NA	NA	NA	NA	NA	NA	Q8N1G0-S1057	Q8N1G0	S1057	ZNF687	-1.6	0.0085	Down
NA	NA	NA	NA	NA	NA	NA	NA	Q8NCD3-S448	Q8NCD3	S448	HJURP	-1.6	0.0021	Down
NA	NA	NA	NA	NA	NA	NA	NA	Q9NSI6-S1475	Q9NSI6	S1475	BRWD1	-1.6	0.0014	Down
NA	NA	NA	NA	NA	NA	NA	NA	O75449-S109	O75449	S109	KATNA1	-1.6	8.4e-05	Down
NA	NA	NA	NA	NA	NA	NA	NA	Q53EP0-S208	Q53EP0	S208	FNDC3B	-1.59	0.014	Down
NA	NA	NA	NA	NA	NA	NA	NA	O94776-T505	O94776	T505	MTA2	-1.59	0.011	Down
NA	NA	NA	NA	NA	NA	NA	NA	P62995-S97	P62995	S97	TRA2B	-1.59	0.0036	Down
NA	NA	NA	NA	NA	NA	NA	NA	P62995-S99	P62995	S99	TRA2B	-1.59	0.0036	Down
NA	NA	NA	NA	NA	NA	NA	NA	Q9UKK3-S1335	Q9UKK3	S1335	PARP4	-1.59	0.00058	Down
NA	NA	NA	NA	NA	NA	NA	NA	A7XYQ1-S629	A7XYQ1	S629	SOBP	-1.58	0.032	Down
NA	NA	NA	NA	NA	NA	NA	NA	Q9Y6R9-S376	Q9Y6R9	S376	CCDC61	-1.58	0.00051	Down
NA	NA	NA	NA	NA	NA	NA	NA	Q96E09-S189	Q96E09	S189	FAM122A	-1.57	0.021	Down
NA	NA	NA	NA	NA	NA	NA	NA	Q9UQ35-S763	Q9UQ35	S763	SRRM2	-1.57	0.01	Down
NA	NA	NA	NA	NA	NA	NA	NA	Q9UQ35-S764	Q9UQ35	S764	SRRM2	-1.57	0.01	Down
NA	NA	NA	NA	NA	NA	NA	NA	Q12802-S2728	Q12802	S2728	AKAP13	-1.57	0.0071	Down
NA	NA	NA	NA	NA	NA	NA	NA	P02765-S138	P02765	S138	AHSG	-1.57	0.00049	Down
NA	NA	NA	NA	NA	NA	NA	NA	Q9GZY8-S157	Q9GZY8	S157	MFF	-1.57	6.3e-05	Down
NA	NA	NA	NA	NA	NA	NA	NA	Q9C0B5-S554	Q9C0B5	S554	ZDHHC5	-1.56	0.045	Down
NA	NA	NA	NA	NA	NA	NA	NA	Q15149-S4396	Q15149	S4396	PLEC	-1.56	0.0047	Down
NA	NA	NA	NA	NA	NA	NA	NA	Q9HBL0-S1393	Q9HBL0	S1393	TNS1	-1.56	0.0034	Down
NA	NA	NA	NA	NA	NA	NA	NA	O95243-S387	O95243	S387	MBD4	-1.56	0.00015	Down
NA	NA	NA	NA	NA	NA	NA	NA	Q86WB0-S335	Q86WB0	S335	ZC3HC1	-1.55	0.012	Down
NA	NA	NA	NA	NA	NA	NA	NA	Q86WB0-S338	Q86WB0	S338	ZC3HC1	-1.55	0.012	Down
NA	NA	NA	NA	NA	NA	NA	NA	P49792-T2153	P49792	T2153	RANBP2	-1.55	0.0058	Down
NA	NA	NA	NA	NA	NA	NA	NA	P30622-T287	P30622	T287	CLIP1	-1.53	0.028	Down
NA	NA	NA	NA	NA	NA	NA	NA	P55196-S216	P55196	S216	AFDN	-1.53	0.015	Down
NA	NA	NA	NA	NA	NA	NA	NA	Q07002-T154	Q07002	T154	CDK18	-1.53	1.7e-05	Down
NA	NA	NA	NA	NA	NA	NA	NA	Q07002-Y155	Q07002	Y155	CDK18	-1.53	1.7e-05	Down
NA	NA	NA	NA	NA	NA	NA	NA	P15408-S230	P15408	S230	FOSL2	-1.52	0.016	Down
NA	NA	NA	NA	NA	NA	NA	NA	Q2PPJ7-S696	Q2PPJ7	S696	RALGAPA2	-1.52	0.00058	Down
NA	NA	NA	NA	NA	NA	NA	NA	O95758-S56	O95758	S56	PTBP3	-1.51	9e-05	Down
NA	NA	NA	NA	NA	NA	NA	NA	Q9UPU9-S580	Q9UPU9	S580	SAMD4A	-1.5	0.019	Down
NA	NA	NA	NA	NA	NA	NA	NA	Q99640-S143	Q99640	S143	PKMYT1	-1.5	0.00018	Down
NA	NA	NA	NA	NA	NA	NA	NA	Q01664-S124	Q01664	S124	TFAP4	-1.49	1.5e-05	Down
NA	NA	NA	NA	NA	NA	NA	NA	Q9UQ35-S780	Q9UQ35	S780	SRRM2	-1.48	0.046	Down
NA	NA	NA	NA	NA	NA	NA	NA	Q9UQ35-S782	Q9UQ35	S782	SRRM2	-1.48	0.046	Down
NA	NA	NA	NA	NA	NA	NA	NA	Q9UQ35-S1522	Q9UQ35	S1522	SRRM2	-1.48	0.0072	Down
NA	NA	NA	NA	NA	NA	NA	NA	Q9NP77-S4	Q9NP77	S4	SSU72	-1.48	3.3e-05	Down
NA	NA	NA	NA	NA	NA	NA	NA	Q07002-T157	Q07002	T157	CDK18	-1.48	3.1e-05	Down
NA	NA	NA	NA	NA	NA	NA	NA	Q15424-S582	Q15424	S582	SAFB	-1.46	0.0094	Down
NA	NA	NA	NA	NA	NA	NA	NA	Q15154-S977	Q15154	S977	PCM1	-1.46	0.0036	Down
NA	NA	NA	NA	NA	NA	NA	NA	Q9HAU0-S855	Q9HAU0	S855	PLEKHA5	-1.45	0.027	Down
NA	NA	NA	NA	NA	NA	NA	NA	Q96T37-S294	Q96T37	S294	RBM15	-1.45	0.019	Down
NA	NA	NA	NA	NA	NA	NA	NA	P52701-S79	P52701	S79	MSH6	-1.44	0.035	Down
NA	NA	NA	NA	NA	NA	NA	NA	O96013-S99	O96013	S99	PAK4	-1.44	0.016	Down
NA	NA	NA	NA	NA	NA	NA	NA	Q7Z4V5-S454	Q7Z4V5	S454	HDGFL2	-1.44	0.0039	Down
NA	NA	NA	NA	NA	NA	NA	NA	Q9H0B6-S445	Q9H0B6	S445	KLC2	-1.44	2.2e-05	Down
NA	NA	NA	NA	NA	NA	NA	NA	Q86WB0-S395	Q86WB0	S395	ZC3HC1	-1.43	0.00017	Down
NA	NA	NA	NA	NA	NA	NA	NA	P57740-S86	P57740	S86	NUP107	-1.42	0.028	Down
NA	NA	NA	NA	NA	NA	NA	NA	O14686-S1606	O14686	S1606	KMT2D	-1.42	0.012	Down
NA	NA	NA	NA	NA	NA	NA	NA	Q86UU1-S443	Q86UU1	S443	PHLDB1	-1.42	0.0058	Down
NA	NA	NA	NA	NA	NA	NA	NA	Q9UQ35-S954	Q9UQ35	S954	SRRM2	-1.42	0.0044	Down
NA	NA	NA	NA	NA	NA	NA	NA	Q8TF01-S211	Q8TF01	S211	PNISR	-1.41	0.013	Down
NA	NA	NA	NA	NA	NA	NA	NA	Q9NXE4-S792	Q9NXE4	S792	SMPD4	-1.41	0.0019	Down
NA	NA	NA	NA	NA	NA	NA	NA	Q15742-S159	Q15742	S159	NAB2	-1.41	0.00098	Down
NA	NA	NA	NA	NA	NA	NA	NA	Q9NRL2-T1547	Q9NRL2	T1547	BAZ1A	-1.41	0.00056	Down
NA	NA	NA	NA	NA	NA	NA	NA	P08581-T977	P08581	T977	MET	-1.39	0.0052	Down
NA	NA	NA	NA	NA	NA	NA	NA	Q9UQ35-S2100	Q9UQ35	S2100	SRRM2	-1.38	0.049	Down
NA	NA	NA	NA	NA	NA	NA	NA	O14523-S631	O14523	S631	C2CD2L	-1.38	0.026	Down
NA	NA	NA	NA	NA	NA	NA	NA	P41162-S139	P41162	S139	ETV3	-1.38	0.0071	Down
NA	NA	NA	NA	NA	NA	NA	NA	O94921-S24	O94921	S24	CDK14	-1.38	0.0053	Down
NA	NA	NA	NA	NA	NA	NA	NA	Q86TB9-S179	Q86TB9	S179	PATL1	-1.37	0.035	Down
NA	NA	NA	NA	NA	NA	NA	NA	Q6ZS17-S22	Q6ZS17	S22	RIPOR1	-1.37	0.032	Down
NA	NA	NA	NA	NA	NA	NA	NA	Q7Z417-S212	Q7Z417	S212	NUFIP2	-1.37	0.00089	Down
NA	NA	NA	NA	NA	NA	NA	NA	Q7Z417-S214	Q7Z417	S214	NUFIP2	-1.37	0.00089	Down
NA	NA	NA	NA	NA	NA	NA	NA	A4D1P6-S256	A4D1P6	S256	WDR91	-1.37	0.00053	Down
NA	NA	NA	NA	NA	NA	NA	NA	Q86XL3-S528	Q86XL3	S528	ANKLE2	-1.36	0.03	Down
NA	NA	NA	NA	NA	NA	NA	NA	P46937-S127	P46937	S127	YAP1	-1.36	0.0064	Down
NA	NA	NA	NA	NA	NA	NA	NA	Q9NQW6-S323	Q9NQW6	S323	ANLN	-1.36	0.0013	Down
NA	NA	NA	NA	NA	NA	NA	NA	Q9UQ35-T1413	Q9UQ35	T1413	SRRM2	-1.36	1.4e-05	Down
NA	NA	NA	NA	NA	NA	NA	NA	Q9NRR8-S74	Q9NRR8	S74	CDC42SE1	-1.35	0.0034	Down
NA	NA	NA	NA	NA	NA	NA	NA	Q9BZ23-S189	Q9BZ23	S189	PANK2	-1.34	0.0013	Down
NA	NA	NA	NA	NA	NA	NA	NA	Q9NZN8-S165	Q9NZN8	S165	CNOT2	-1.34	0.00019	Down
NA	NA	NA	NA	NA	NA	NA	NA	Q92890-S247	Q92890	S247	UFD1	-1.33	1e-05	Down
NA	NA	NA	NA	NA	NA	NA	NA	Q15365-S231	Q15365	S231	PCBP1	-1.32	0.0097	Down
NA	NA	NA	NA	NA	NA	NA	NA	P18583-S2029	P18583	S2029	SON	-1.32	0.0046	Down
NA	NA	NA	NA	NA	NA	NA	NA	P18583-S2031	P18583	S2031	SON	-1.32	0.0046	Down
NA	NA	NA	NA	NA	NA	NA	NA	Q7KZI7-S486	Q7KZI7	S486	MARK2	-1.32	0.0039	Down
NA	NA	NA	NA	NA	NA	NA	NA	Q9H0B6-S582	Q9H0B6	S582	KLC2	-1.31	0.036	Down
NA	NA	NA	NA	NA	NA	NA	NA	Q9NRL3-S342	Q9NRL3	S342	STRN4	-1.31	0.023	Down
NA	NA	NA	NA	NA	NA	NA	NA	P46937-S105	P46937	S105	YAP1	-1.31	0.0071	Down
NA	NA	NA	NA	NA	NA	NA	NA	P46937-S109	P46937	S109	YAP1	-1.31	0.0071	Down
NA	NA	NA	NA	NA	NA	NA	NA	O60292-S158	O60292	S158	SIPA1L3	-1.31	5.3e-05	Down
NA	NA	NA	NA	NA	NA	NA	NA	Q7Z3C6-S656	Q7Z3C6	S656	ATG9A	-1.31	8.3e-06	Down
NA	NA	NA	NA	NA	NA	NA	NA	Q9UQ35-S1864	Q9UQ35	S1864	SRRM2	-1.3	0.039	Down
NA	NA	NA	NA	NA	NA	NA	NA	Q13428-P800	Q13428	P800	TCOF1	-1.3	0.032	Down
NA	NA	NA	NA	NA	NA	NA	NA	Q5HYJ3-S193	Q5HYJ3	S193	FAM76B	-1.3	0.028	Down
NA	NA	NA	NA	NA	NA	NA	NA	Q9H0B6-S545	Q9H0B6	S545	KLC2	-1.3	0.016	Down
NA	NA	NA	NA	NA	NA	NA	NA	Q9Y6X9-S730	Q9Y6X9	S730	MORC2	-1.3	0.0026	Down
NA	NA	NA	NA	NA	NA	NA	NA	P23588-S425	P23588	S425	EIF4B	-1.3	0.0024	Down
NA	NA	NA	NA	NA	NA	NA	NA	P27448-S419	P27448	S419	MARK3	-1.3	0.00014	Down
NA	NA	NA	NA	NA	NA	NA	NA	P25440-S298	P25440	S298	BRD2	-1.29	0.034	Down
NA	NA	NA	NA	NA	NA	NA	NA	A1L390-S741	A1L390	S741	PLEKHG3	-1.29	0.023	Down
NA	NA	NA	NA	NA	NA	NA	NA	Q96PU5-S448	Q96PU5	S448	NEDD4L	-1.29	0.0056	Down
NA	NA	NA	NA	NA	NA	NA	NA	Q02952-S514	Q02952	S514	AKAP12	-1.29	0.0034	Down
NA	NA	NA	NA	NA	NA	NA	NA	Q4L180-S1035	Q4L180	S1035	FILIP1L	-1.29	0.0015	Down
NA	NA	NA	NA	NA	NA	NA	NA	Q96GX5-S370	Q96GX5	S370	MASTL	-1.29	2.7e-05	Down
NA	NA	NA	NA	NA	NA	NA	NA	Q9NYB9-S227	Q9NYB9	S227	ABI2	-1.28	0.00067	Down
NA	NA	NA	NA	NA	NA	NA	NA	Q92859-S1214	Q92859	S1214	NEO1	-1.28	0.00049	Down
NA	NA	NA	NA	NA	NA	NA	NA	Q15746-S814	Q15746	S814	MYLK	-1.28	6.7e-05	Down
NA	NA	NA	NA	NA	NA	NA	NA	P23443-S447	P23443	S447	RPS6KB1	-1.27	0.029	Down
NA	NA	NA	NA	NA	NA	NA	NA	Q5T5Y3-S563	Q5T5Y3	S563	CAMSAP1	-1.27	0.016	Down
NA	NA	NA	NA	NA	NA	NA	NA	Q9NXX6-S30	Q9NXX6	S30	NSMCE4A	-1.27	0.011	Down
NA	NA	NA	NA	NA	NA	NA	NA	Q9NXX6-S32	Q9NXX6	S32	NSMCE4A	-1.27	0.011	Down
NA	NA	NA	NA	NA	NA	NA	NA	O94913-S509	O94913	S509	PCF11	-1.26	0.0027	Down
NA	NA	NA	NA	NA	NA	NA	NA	O94913-S511	O94913	S511	PCF11	-1.26	0.0027	Down
NA	NA	NA	NA	NA	NA	NA	NA	P33991-T110	P33991	T110	MCM4	-1.25	0.00039	Down
NA	NA	NA	NA	NA	NA	NA	NA	P08670-S325	P08670	S325	VIM	-1.24	0.045	Down
NA	NA	NA	NA	NA	NA	NA	NA	P24941-T14	P24941	T14	CDK2	-1.24	0.00036	Down
NA	NA	NA	NA	NA	NA	NA	NA	Q68CZ2-S776	Q68CZ2	S776	TNS3	-1.23	0.0041	Down
NA	NA	NA	NA	NA	NA	NA	NA	Q86UU1-S971	Q86UU1	S971	PHLDB1	-1.23	0.0011	Down
NA	NA	NA	NA	NA	NA	NA	NA	O43765-S305	O43765	S305	SGTA	-1.23	1e-05	Down
NA	NA	NA	NA	NA	NA	NA	NA	Q66K14-S435	Q66K14	S435	TBC1D9B	-1.22	0.011	Down
NA	NA	NA	NA	NA	NA	NA	NA	Q9NRH2-S351	Q9NRH2	S351	SNRK	-1.22	0.0028	Down
NA	NA	NA	NA	NA	NA	NA	NA	Q9P258-S50	Q9P258	S50	RCC2	-1.22	0.0015	Down
NA	NA	NA	NA	NA	NA	NA	NA	Q9P258-S51	Q9P258	S51	RCC2	-1.22	0.0015	Down
NA	NA	NA	NA	NA	NA	NA	NA	Q9NYF3-S234	Q9NYF3	S234	FAM53C	-1.22	0.001	Down
NA	NA	NA	NA	NA	NA	NA	NA	Q8N5I9-S178	Q8N5I9	S178	C12orf45	-1.21	0.027	Down
NA	NA	NA	NA	NA	NA	NA	NA	Q9BZX2-S254	Q9BZX2	S254	UCK2	-1.21	0.0064	Down
NA	NA	NA	NA	NA	NA	NA	NA	Q9NVR2-S381	Q9NVR2	S381	INTS10	-1.21	0.0052	Down
NA	NA	NA	NA	NA	NA	NA	NA	Q9NVR2-S382	Q9NVR2	S382	INTS10	-1.21	0.0052	Down
NA	NA	NA	NA	NA	NA	NA	NA	P24941-Y15	P24941	Y15	CDK2	-1.21	0.00012	Down
NA	NA	NA	NA	NA	NA	NA	NA	Q9NS91-S103	Q9NS91	S103	RAD18	-1.2	0.0018	Down
NA	NA	NA	NA	NA	NA	NA	NA	Q6ZRV2-S523	Q6ZRV2	S523	FAM83H	-1.19	0.049	Down
NA	NA	NA	NA	NA	NA	NA	NA	P16104-S140	P16104	S140	H2AX	-1.19	0.0072	Down
NA	NA	NA	NA	NA	NA	NA	NA	P16104-T137	P16104	T137	H2AX	-1.19	0.0072	Down
NA	NA	NA	NA	NA	NA	NA	NA	A1L390-S423	A1L390	S423	PLEKHG3	-1.19	0.00039	Down
NA	NA	NA	NA	NA	NA	NA	NA	O15446-S285	O15446	S285	CD3EAP	-1.19	5.1e-05	Down
NA	NA	NA	NA	NA	NA	NA	NA	Q09666-S5099	Q09666	S5099	AHNAK	-1.19	3.3e-06	Down
NA	NA	NA	NA	NA	NA	NA	NA	Q9Y3A2-S241	Q9Y3A2	S241	UTP11	-1.18	0.011	Down
NA	NA	NA	NA	NA	NA	NA	NA	P04049-T234	P04049	T234	RAF1	-1.18	0.01	Down
NA	NA	NA	NA	NA	NA	NA	NA	P16949-S38	P16949	S38	STMN1	-1.18	0.00081	Down
NA	NA	NA	NA	NA	NA	NA	NA	Q9UKA4-S1242	Q9UKA4	S1242	AKAP11	-1.17	0.035	Down
NA	NA	NA	NA	NA	NA	NA	NA	Q8WXE1-S224	Q8WXE1	S224	ATRIP	-1.17	0.034	Down
NA	NA	NA	NA	NA	NA	NA	NA	Q53SF7-S256	Q53SF7	S256	COBLL1	-1.16	0.045	Down
NA	NA	NA	NA	NA	NA	NA	NA	Q53SF7-T260	Q53SF7	T260	COBLL1	-1.16	0.045	Down
NA	NA	NA	NA	NA	NA	NA	NA	Q9UQR0-S511	Q9UQR0	S511	SCML2	-1.16	0.045	Down
NA	NA	NA	NA	NA	NA	NA	NA	Q14978-S623	Q14978	S623	NOLC1	-1.16	0.021	Down
NA	NA	NA	NA	NA	NA	NA	NA	Q13017-S1173	Q13017	S1173	ARHGAP5	-1.16	0.0086	Down
NA	NA	NA	NA	NA	NA	NA	NA	Q13017-S1176	Q13017	S1176	ARHGAP5	-1.16	0.0086	Down
NA	NA	NA	NA	NA	NA	NA	NA	P17275-S259	P17275	S259	JUNB	-1.16	0.0012	Down
NA	NA	NA	NA	NA	NA	NA	NA	P17275-T255	P17275	T255	JUNB	-1.16	0.0012	Down
NA	NA	NA	NA	NA	NA	NA	NA	P28290-S739	P28290	S739	ITPRID2	-1.15	0.0097	Down
NA	NA	NA	NA	NA	NA	NA	NA	Q04637-S1145	Q04637	S1145	EIF4G1	-1.15	0.0067	Down
NA	NA	NA	NA	NA	NA	NA	NA	Q04637-S1147	Q04637	S1147	EIF4G1	-1.15	0.0067	Down
NA	NA	NA	NA	NA	NA	NA	NA	Q14684-S706	Q14684	S706	RRP1B	-1.15	0.00056	Down
NA	NA	NA	NA	NA	NA	NA	NA	Q16825-S673	Q16825	S673	PTPN21	-1.15	0.00026	Down
NA	NA	NA	NA	NA	NA	NA	NA	Q99569-S314	Q99569	S314	PKP4	-1.14	0.0054	Down
NA	NA	NA	NA	NA	NA	NA	NA	Q5VWN6-S2037	Q5VWN6	S2037	TASOR2	-1.14	0.00047	Down
NA	NA	NA	NA	NA	NA	NA	NA	Q9H223-S129	Q9H223	S129	EHD4	-1.14	0.00043	Down
NA	NA	NA	NA	NA	NA	NA	NA	Q14669-S238	Q14669	S238	TRIP12	-1.13	0.016	Down
NA	NA	NA	NA	NA	NA	NA	NA	Q9BZE4-S578	Q9BZE4	S578	GTPBP4	-1.13	0.00022	Down
NA	NA	NA	NA	NA	NA	NA	NA	O60684-S6	O60684	S6	KPNA6	-1.12	0.0094	Down
NA	NA	NA	NA	NA	NA	NA	NA	Q9Y2W1-T874	Q9Y2W1	T874	THRAP3	-1.12	0.0017	Down
NA	NA	NA	NA	NA	NA	NA	NA	Q9BQ89-S189	Q9BQ89	S189	FAM110A	-1.11	0.0095	Down
NA	NA	NA	NA	NA	NA	NA	NA	Q9Y4F5-S772	Q9Y4F5	S772	CEP170B	-1.11	0.008	Down
NA	NA	NA	NA	NA	NA	NA	NA	Q96IF1-S263	Q96IF1	S263	AJUBA	-1.11	0.0052	Down
NA	NA	NA	NA	NA	NA	NA	NA	Q9UHR6-P60	Q9UHR6	P60	ZNHIT2	-1.1	0.049	Down
NA	NA	NA	NA	NA	NA	NA	NA	Q13614-S631	Q13614	S631	MTMR2	-1.1	0.011	Down
NA	NA	NA	NA	NA	NA	NA	NA	Q15742-S162	Q15742	S162	NAB2	-1.1	0.0024	Down
NA	NA	NA	NA	NA	NA	NA	NA	P78527-T2609	P78527	T2609	PRKDC	-1.09	0.0094	Down
NA	NA	NA	NA	NA	NA	NA	NA	Q7Z417-S230	Q7Z417	S230	NUFIP2	-1.09	0.0066	Down
NA	NA	NA	NA	NA	NA	NA	NA	P07355-T19	P07355	T19	ANXA2	-1.09	0.0014	Down
NA	NA	NA	NA	NA	NA	NA	NA	P56524-S632	P56524	S632	HDAC4	-1.09	0.001	Down
NA	NA	NA	NA	NA	NA	NA	NA	P83731-T83	P83731	T83	RPL24	-1.09	0.00026	Down
NA	NA	NA	NA	NA	NA	NA	NA	Q5TCQ9-S699	Q5TCQ9	S699	MAGI3	-1.08	0.0028	Down
NA	NA	NA	NA	NA	NA	NA	NA	Q7KZI7-S409	Q7KZI7	S409	MARK2	-1.08	4.4e-05	Down
NA	NA	NA	NA	NA	NA	NA	NA	Q96N21-S333	Q96N21	S333	TEPSIN	-1.07	0.041	Down
NA	NA	NA	NA	NA	NA	NA	NA	P86791-S76	P86791	S76	CCZ1	-1.07	0.00057	Down
NA	NA	NA	NA	NA	NA	NA	NA	P86790-S76	P86790	S76	CCZ1B	-1.07	0.00057	Down
NA	NA	NA	NA	NA	NA	NA	NA	Q9UJX2-S588	Q9UJX2	S588	CDC23	-1.07	0.00055	Down
NA	NA	NA	NA	NA	NA	NA	NA	P49815-S1132	P49815	S1132	TSC2	-1.06	0.048	Down
NA	NA	NA	NA	NA	NA	NA	NA	Q14315-S2233	Q14315	S2233	FLNC	-1.06	0.00018	Down
NA	NA	NA	NA	NA	NA	NA	NA	Q86U90-S60	Q86U90	S60	YRDC	-1.06	5.4e-05	Down
NA	NA	NA	NA	NA	NA	NA	NA	P23588-S422	P23588	S422	EIF4B	-1.06	7.3e-06	Down
NA	NA	NA	NA	NA	NA	NA	NA	Q6ZN18-S206	Q6ZN18	S206	AEBP2	-1.05	0.0065	Down
NA	NA	NA	NA	NA	NA	NA	NA	Q6PJ61-S293	Q6PJ61	S293	FBXO46	-1.05	0.0053	Down
NA	NA	NA	NA	NA	NA	NA	NA	Q8N0Y2-S232	Q8N0Y2	S232	ZNF444	-1.05	0.0042	Down
NA	NA	NA	NA	NA	NA	NA	NA	O43318-S439	O43318	S439	MAP3K7	-1.05	0.0026	Down
NA	NA	NA	NA	NA	NA	NA	NA	Q9UH99-S54	Q9UH99	S54	SUN2	-1.05	0.00075	Down
NA	NA	NA	NA	NA	NA	NA	NA	Q96KQ7-S232	Q96KQ7	S232	EHMT2	-1.05	0.00053	Down
NA	NA	NA	NA	NA	NA	NA	NA	Q8IVE3-S459	Q8IVE3	S459	PLEKHH2	-1.04	0.041	Down
NA	NA	NA	NA	NA	NA	NA	NA	O95544-S48	O95544	S48	NADK	-1.04	0.0038	Down
NA	NA	NA	NA	NA	NA	NA	NA	Q8WUY9-S160	Q8WUY9	S160	DEPDC1B	-1.04	0.0032	Down
NA	NA	NA	NA	NA	NA	NA	NA	Q86U86-S10	Q86U86	S10	PBRM1	-1.04	0.00034	Down
NA	NA	NA	NA	NA	NA	NA	NA	Q9UJU6-S232	Q9UJU6	S232	DBNL	-1.04	2.9e-05	Down
NA	NA	NA	NA	NA	NA	NA	NA	Q15746-S365	Q15746	S365	MYLK	-1.03	0.0052	Down
NA	NA	NA	NA	NA	NA	NA	NA	Q8NEY8-S155	Q8NEY8	S155	PPHLN1	-1.02	0.0094	Down
NA	NA	NA	NA	NA	NA	NA	NA	Q96EQ0-S297	Q96EQ0	S297	SGTB	-1.02	0.0029	Down
NA	NA	NA	NA	NA	NA	NA	NA	Q09666-S5731	Q09666	S5731	AHNAK	-1.02	0.00047	Down
NA	NA	NA	NA	NA	NA	NA	NA	Q8TD19-T333	Q8TD19	T333	NEK9	-1.02	5.1e-05	Down
NA	NA	NA	NA	NA	NA	NA	NA	Q96SN8-S1887	Q96SN8	S1887	CDK5RAP2	-1.01	0.038	Down
NA	NA	NA	NA	NA	NA	NA	NA	Q12923-S908	Q12923	S908	PTPN13	-1.01	0.0065	Down
NA	NA	NA	NA	NA	NA	NA	NA	Q92597-S330	Q92597	S330	NDRG1	-0.99	0.0072	Down
NA	NA	NA	NA	NA	NA	NA	NA	Q8NHQ8-S105	Q8NHQ8	S105	RASSF8	-0.99	0.0059	Down
NA	NA	NA	NA	NA	NA	NA	NA	Q86WB0-S344	Q86WB0	S344	ZC3HC1	-0.99	0.0044	Down
NA	NA	NA	NA	NA	NA	NA	NA	Q9UMN6-T2083	Q9UMN6	T2083	KMT2B	-0.98	0.036	Down
NA	NA	NA	NA	NA	NA	NA	NA	Q96GP6-S687	Q96GP6	S687	SCARF2	-0.98	0.028	Down
NA	NA	NA	NA	NA	NA	NA	NA	Q96GP6-S698	Q96GP6	S698	SCARF2	-0.98	0.028	Down
NA	NA	NA	NA	NA	NA	NA	NA	P42356-T250	P42356	T250	PI4KA	-0.98	0.013	Down
NA	NA	NA	NA	NA	NA	NA	NA	O75970-S230	O75970	S230	MPDZ	-0.97	0.044	Down
NA	NA	NA	NA	NA	NA	NA	NA	O75030-S414	O75030	S414	MITF	-0.97	0.0082	Down
NA	NA	NA	NA	NA	NA	NA	NA	Q96C19-S74	Q96C19	S74	EFHD2	-0.96	0.039	Down
NA	NA	NA	NA	NA	NA	NA	NA	Q6PJT7-S665	Q6PJT7	S665	ZC3H14	-0.96	0.005	Down
NA	NA	NA	NA	NA	NA	NA	NA	P51812-S715	P51812	S715	RPS6KA3	-0.96	0.00069	Down
NA	NA	NA	NA	NA	NA	NA	NA	P02545-S390	P02545	S390	LMNA	-0.96	3.2e-05	Down
NA	NA	NA	NA	NA	NA	NA	NA	P02545-S392	P02545	S392	LMNA	-0.96	3.2e-05	Down
NA	NA	NA	NA	NA	NA	NA	NA	Q7Z460-S600	Q7Z460	S600	CLASP1	-0.95	0.034	Down
NA	NA	NA	NA	NA	NA	NA	NA	Q86SQ0-S415	Q86SQ0	S415	PHLDB2	-0.95	8.4e-05	Down
NA	NA	NA	NA	NA	NA	NA	NA	Q9UQ35-S1579	Q9UQ35	S1579	SRRM2	-0.94	0.011	Down
NA	NA	NA	NA	NA	NA	NA	NA	Q9UQ35-S1581	Q9UQ35	S1581	SRRM2	-0.94	0.011	Down
NA	NA	NA	NA	NA	NA	NA	NA	P21580-S565	P21580	S565	TNFAIP3	-0.94	0.0021	Down
NA	NA	NA	NA	NA	NA	NA	NA	Q9UNF1-S247	Q9UNF1	S247	MAGED2	-0.94	0.0005	Down
NA	NA	NA	NA	NA	NA	NA	NA	Q96CV9-S526	Q96CV9	S526	OPTN	-0.93	0.011	Down
NA	NA	NA	NA	NA	NA	NA	NA	Q86W92-S601	Q86W92	S601	PPFIBP1	-0.92	0.028	Down
NA	NA	NA	NA	NA	NA	NA	NA	Q9NP61-S331	Q9NP61	S331	ARFGAP3	-0.92	0.0027	Down
NA	NA	NA	NA	NA	NA	NA	NA	P78316-S96	P78316	S96	NOP14	-0.92	0.00098	Down
NA	NA	NA	NA	NA	NA	NA	NA	Q02880-S1550	Q02880	S1550	TOP2B	-0.91	0.022	Down
NA	NA	NA	NA	NA	NA	NA	NA	Q9C0C7-S1205	Q9C0C7	S1205	AMBRA1	-0.91	0.013	Down
NA	NA	NA	NA	NA	NA	NA	NA	P35658-S666	P35658	S666	NUP214	-0.91	0.0061	Down
NA	NA	NA	NA	NA	NA	NA	NA	Q9UQ35-T1434	Q9UQ35	T1434	SRRM2	-0.9	0.045	Down
NA	NA	NA	NA	NA	NA	NA	NA	Q8N0Z3-T235	Q8N0Z3	T235	SPICE1	-0.9	0.026	Down
NA	NA	NA	NA	NA	NA	NA	NA	Q9BW61-S95	Q9BW61	S95	DDA1	-0.9	0.021	Down
NA	NA	NA	NA	NA	NA	NA	NA	Q9H307-S692	Q9H307	S692	PNN	-0.9	0.0025	Down
NA	NA	NA	NA	NA	NA	NA	NA	Q9H307-S695	Q9H307	S695	PNN	-0.9	0.0025	Down
NA	NA	NA	NA	NA	NA	NA	NA	Q92729-S863	Q92729	S863	PTPRU	-0.88	0.036	Down
NA	NA	NA	NA	NA	NA	NA	NA	Q9H410-S331	Q9H410	S331	DSN1	-0.88	0.019	Down
NA	NA	NA	NA	NA	NA	NA	NA	Q12756-S1528	Q12756	S1528	KIF1A	-0.87	0.042	Down
NA	NA	NA	NA	NA	NA	NA	NA	Q12756-S1532	Q12756	S1532	KIF1A	-0.87	0.042	Down
NA	NA	NA	NA	NA	NA	NA	NA	P46013-S1131	P46013	S1131	MKI67	-0.86	0.041	Down
NA	NA	NA	NA	NA	NA	NA	NA	Q9NVW2-S230	Q9NVW2	S230	RLIM	-0.86	0.0092	Down
NA	NA	NA	NA	NA	NA	NA	NA	Q9P266-S901	Q9P266	S901	JCAD	-0.86	0.0027	Down
NA	NA	NA	NA	NA	NA	NA	NA	Q8IVL0-S336	Q8IVL0	S336	NAV3	-0.85	0.027	Down
NA	NA	NA	NA	NA	NA	NA	NA	Q96JM3-S405	Q96JM3	S405	CHAMP1	-0.85	0.0032	Down
NA	NA	NA	NA	NA	NA	NA	NA	Q6IQ23-S612	Q6IQ23	S612	PLEKHA7	-0.85	0.0012	Down
NA	NA	NA	NA	NA	NA	NA	NA	Q15149-S4613	Q15149	S4613	PLEC	-0.85	0.0006	Down
NA	NA	NA	NA	NA	NA	NA	NA	P22626-S259	P22626	S259	HNRNPA2B1	-0.84	0.038	Down
NA	NA	NA	NA	NA	NA	NA	NA	Q13425-S393	Q13425	S393	SNTB2	-0.84	0.0043	Down
NA	NA	NA	NA	NA	NA	NA	NA	Q15678-S594	Q15678	S594	PTPN14	-0.83	0.029	Down
NA	NA	NA	NA	NA	NA	NA	NA	Q9P266-S757	Q9P266	S757	JCAD	-0.83	0.0021	Down
NA	NA	NA	NA	NA	NA	NA	NA	Q92900-S1127	Q92900	S1127	UPF1	-0.83	0.0019	Down
NA	NA	NA	NA	NA	NA	NA	NA	Q9Y4B5-S1385	Q9Y4B5	S1385	MTCL1	-0.82	0.044	Down
NA	NA	NA	NA	NA	NA	NA	NA	A1L390-S76	A1L390	S76	PLEKHG3	-0.82	0.034	Down
NA	NA	NA	NA	NA	NA	NA	NA	P30622-S200	P30622	S200	CLIP1	-0.82	0.027	Down
NA	NA	NA	NA	NA	NA	NA	NA	P30622-S204	P30622	S204	CLIP1	-0.82	0.027	Down
NA	NA	NA	NA	NA	NA	NA	NA	Q9P275-S742	Q9P275	S742	USP36	-0.82	0.015	Down
NA	NA	NA	NA	NA	NA	NA	NA	Q86U86-S12	Q86U86	S12	PBRM1	-0.82	0.0065	Down
NA	NA	NA	NA	NA	NA	NA	NA	Q96L73-S486	Q96L73	S486	NSD1	-0.81	0.04	Down
NA	NA	NA	NA	NA	NA	NA	NA	Q9Y2J2-S420	Q9Y2J2	S420	EPB41L3	-0.81	0.011	Down
NA	NA	NA	NA	NA	NA	NA	NA	O14639-S431	O14639	S431	ABLIM1	-0.81	0.0056	Down
NA	NA	NA	NA	NA	NA	NA	NA	Q6IQ23-S631	Q6IQ23	S631	PLEKHA7	-0.81	0.00072	Down
NA	NA	NA	NA	NA	NA	NA	NA	Q9BZL4-S452	Q9BZL4	S452	PPP1R12C	-0.8	0.04	Down
NA	NA	NA	NA	NA	NA	NA	NA	Q8TDM6-S1263	Q8TDM6	S1263	DLG5	-0.8	0.02	Down
NA	NA	NA	NA	NA	NA	NA	NA	Q13111-S203	Q13111	S203	CHAF1A	-0.8	0.004	Down
NA	NA	NA	NA	NA	NA	NA	NA	Q9P0V3-S246	Q9P0V3	S246	SH3BP4	-0.8	0.004	Down
NA	NA	NA	NA	NA	NA	NA	NA	Q86UE4-S568	Q86UE4	S568	MTDH	-0.8	0.0032	Down
NA	NA	NA	NA	NA	NA	NA	NA	Q9H4L5-S265	Q9H4L5	S265	OSBPL3	-0.8	0.00042	Down
NA	NA	NA	NA	NA	NA	NA	NA	Q16512-S495	Q16512	S495	PKN1	-0.79	0.03	Down
NA	NA	NA	NA	NA	NA	NA	NA	O00148-T171	O00148	T171	DDX39A	-0.79	0.0091	Down
NA	NA	NA	NA	NA	NA	NA	NA	Q00537-S520	Q00537	S520	CDK17	-0.79	0.0063	Down
NA	NA	NA	NA	NA	NA	NA	NA	Q9NR12-S78	Q9NR12	S78	PDLIM7	-0.79	0.0031	Down
NA	NA	NA	NA	NA	NA	NA	NA	Q14694-G245	Q14694	G245	USP10	-0.79	0.00036	Down
NA	NA	NA	NA	NA	NA	NA	NA	Q7Z2K8-T877	Q7Z2K8	T877	GPRIN1	-0.78	0.019	Down
NA	NA	NA	NA	NA	NA	NA	NA	Q9Y2X7-S592	Q9Y2X7	S592	GIT1	-0.78	0.016	Down
NA	NA	NA	NA	NA	NA	NA	NA	Q9Y2X7-S596	Q9Y2X7	S596	GIT1	-0.78	0.016	Down
NA	NA	NA	NA	NA	NA	NA	NA	Q499Z4-S189	Q499Z4	S189	ZNF672	-0.78	0.013	Down
NA	NA	NA	NA	NA	NA	NA	NA	O14795-S254	O14795	S254	UNC13B	-0.77	0.023	Down
NA	NA	NA	NA	NA	NA	NA	NA	Q92922-S328	Q92922	S328	SMARCC1	-0.77	0.012	Down
NA	NA	NA	NA	NA	NA	NA	NA	Q92922-S330	Q92922	S330	SMARCC1	-0.77	0.012	Down
NA	NA	NA	NA	NA	NA	NA	NA	Q96D09-S512	Q96D09	S512	GPRASP2	-0.77	0.00062	Down
NA	NA	NA	NA	NA	NA	NA	NA	P46821-T2034	P46821	T2034	MAP1B	-0.76	0.015	Down
NA	NA	NA	NA	NA	NA	NA	NA	O95155-S88	O95155	S88	UBE4B	-0.76	0.015	Down
NA	NA	NA	NA	NA	NA	NA	NA	Q659C4-S633	Q659C4	S633	LARP1B	-0.76	0.00064	Down
NA	NA	NA	NA	NA	NA	NA	NA	Q9Y618-S1251	Q9Y618	S1251	NCOR2	-0.75	0.021	Down
NA	NA	NA	NA	NA	NA	NA	NA	Q9C0C9-S87	Q9C0C9	S87	UBE2O	-0.75	0.011	Down
NA	NA	NA	NA	NA	NA	NA	NA	Q9C0C9-S89	Q9C0C9	S89	UBE2O	-0.75	0.011	Down
NA	NA	NA	NA	NA	NA	NA	NA	Q9NTI5-T1370	Q9NTI5	T1370	PDS5B	-0.75	0.0062	Down
NA	NA	NA	NA	NA	NA	NA	NA	Q15910-T416	Q15910	T416	EZH2	-0.74	0.0096	Down
NA	NA	NA	NA	NA	NA	NA	NA	Q9UPP1-S880	Q9UPP1	S880	PHF8	-0.74	0.0021	Down
NA	NA	NA	NA	NA	NA	NA	NA	Q76I76-T1422	Q76I76	T1422	SSH2	-0.73	0.037	Down
NA	NA	NA	NA	NA	NA	NA	NA	Q14004-S397	Q14004	S397	CDK13	-0.73	0.036	Down
NA	NA	NA	NA	NA	NA	NA	NA	Q14004-S400	Q14004	S400	CDK13	-0.73	0.036	Down
NA	NA	NA	NA	NA	NA	NA	NA	O15438-S911	O15438	S911	ABCC3	-0.73	0.015	Down
NA	NA	NA	NA	NA	NA	NA	NA	O15438-S912	O15438	S912	ABCC3	-0.73	0.015	Down
NA	NA	NA	NA	NA	NA	NA	NA	Q9Y2J4-S183	Q9Y2J4	S183	AMOTL2	-0.72	0.031	Down
NA	NA	NA	NA	NA	NA	NA	NA	P18031-S50	P18031	S50	PTPN1	-0.72	0.0027	Down
NA	NA	NA	NA	NA	NA	NA	NA	Q9UBC2-S229	Q9UBC2	S229	EPS15L1	-0.72	0.00032	Down
NA	NA	NA	NA	NA	NA	NA	NA	P04049-S259	P04049	S259	RAF1	-0.71	0.036	Down
NA	NA	NA	NA	NA	NA	NA	NA	Q9Y2J4-S157	Q9Y2J4	S157	AMOTL2	-0.71	0.01	Down
NA	NA	NA	NA	NA	NA	NA	NA	Q9Y2J4-S159	Q9Y2J4	S159	AMOTL2	-0.71	0.01	Down
NA	NA	NA	NA	NA	NA	NA	NA	Q9UDT6-S294	Q9UDT6	S294	CLIP2	-0.71	0.0096	Down
NA	NA	NA	NA	NA	NA	NA	NA	O14578-S440	O14578	S440	CIT	-0.71	0.00055	Down
NA	NA	NA	NA	NA	NA	NA	NA	O95544-S64	O95544	S64	NADK	-0.7	0.0043	Down
NA	NA	NA	NA	NA	NA	NA	NA	Q5T5P2-S169	Q5T5P2	S169	KIAA1217	-0.69	0.041	Down
NA	NA	NA	NA	NA	NA	NA	NA	O00429-S616	O00429	S616	DNM1L	-0.69	0.011	Down
NA	NA	NA	NA	NA	NA	NA	NA	Q9UMZ2-S935	Q9UMZ2	S935	SYNRG	-0.69	0.0042	Down
NA	NA	NA	NA	NA	NA	NA	NA	Q9C0C2-S691	Q9C0C2	S691	TNKS1BP1	-0.69	0.0036	Down
NA	NA	NA	NA	NA	NA	NA	NA	Q92870-S409	Q92870	S409	APBB2	-0.68	0.039	Down
NA	NA	NA	NA	NA	NA	NA	NA	Q92870-S412	Q92870	S412	APBB2	-0.68	0.039	Down
NA	NA	NA	NA	NA	NA	NA	NA	P52701-S41	P52701	S41	MSH6	-0.67	0.0021	Down
NA	NA	NA	NA	NA	NA	NA	NA	Q99698-S2105	Q99698	S2105	LYST	-0.65	0.025	Down
NA	NA	NA	NA	NA	NA	NA	NA	Q9H0H5-S187	Q9H0H5	S187	RACGAP1	-0.65	0.016	Down
NA	NA	NA	NA	NA	NA	NA	NA	Q8N3V7-S833	Q8N3V7	S833	SYNPO	-0.64	0.036	Down
NA	NA	NA	NA	NA	NA	NA	NA	P46779-S115	P46779	S115	RPL28	-0.63	0.021	Down
NA	NA	NA	NA	NA	NA	NA	NA	Q9Y2X3-S109	Q9Y2X3	S109	NOP58	-0.63	0.0032	Down
NA	NA	NA	NA	NA	NA	NA	NA	Q7KZI7-S40	Q7KZI7	S40	MARK2	-0.63	0.00067	Down
NA	NA	NA	NA	NA	NA	NA	NA	Q6GYQ0-S797	Q6GYQ0	S797	RALGAPA1	-0.62	0.01	Down
NA	NA	NA	NA	NA	NA	NA	NA	Q9GZV5-S89	Q9GZV5	S89	WWTR1	-0.62	0.0017	Down
NA	NA	NA	NA	NA	NA	NA	NA	P50402-S49	P50402	S49	EMD	-0.62	0.001	Down
NA	NA	NA	NA	NA	NA	NA	NA	Q9BYG5-S11	Q9BYG5	S11	PARD6B	-0.62	0.00069	Down
NA	NA	NA	NA	NA	NA	NA	NA	O14617-S829	O14617	S829	AP3D1	-0.62	4.3e-05	Down
NA	NA	NA	NA	NA	NA	NA	NA	Q14315-S1728	Q14315	S1728	FLNC	-0.6	0.041	Down
NA	NA	NA	NA	NA	NA	NA	NA	Q8N7B6-S47	Q8N7B6	S47	PACRGL	-0.6	0.0023	Down
NA	NA	NA	NA	NA	NA	NA	NA	Q14966-S560	Q14966	S560	ZNF638	-0.59	0.0078	Down
NA	NA	NA	NA	NA	NA	NA	NA	Q8IXM2-S96	Q8IXM2	S96	BAP18	-0.59	9.3e-05	Down
NA	NA	NA	NA	NA	NA	NA	NA	Q9P1Y6-S1127	Q9P1Y6	S1127	PHRF1	-0.58	0.041	Down
NA	NA	NA	NA	NA	NA	NA	NA	Q9P1Y6-S1128	Q9P1Y6	S1128	PHRF1	-0.58	0.041	Down
NA	NA	NA	NA	NA	NA	NA	NA	Q9UQ35-S1179	Q9UQ35	S1179	SRRM2	-0.58	0.036	Down
NA	NA	NA	NA	NA	NA	NA	NA	Q08999-T401	Q08999	T401	RBL2	-0.58	0.0073	Down
NA	NA	NA	NA	NA	NA	NA	NA	O60343-S588	O60343	S588	TBC1D4	-0.58	0.0073	Down
NA	NA	NA	NA	NA	NA	NA	NA	Q15149-S4386	Q15149	S4386	PLEC	-0.57	0.0065	Down
NA	NA	NA	NA	NA	NA	NA	NA	Q15149-S4389	Q15149	S4389	PLEC	-0.57	0.0065	Down
NA	NA	NA	NA	NA	NA	NA	NA	Q9BTC8-S519	Q9BTC8	S519	MTA3	-0.57	0.0022	Down
NA	NA	NA	NA	NA	NA	NA	NA	P15408-S200	P15408	S200	FOSL2	-0.56	0.0018	Down
NA	NA	NA	NA	NA	NA	NA	NA	O15056-S1124	O15056	S1124	SYNJ2	-0.55	0.026	Down
NA	NA	NA	NA	NA	NA	NA	NA	Q03252-S420	Q03252	S420	LMNB2	-0.55	0.023	Down
NA	NA	NA	NA	NA	NA	NA	NA	Q9P2B2-S875	Q9P2B2	S875	PTGFRN	-0.55	0.023	Down
NA	NA	NA	NA	NA	NA	NA	NA	Q96DA6-S70	Q96DA6	S70	DNAJC19	-0.54	0.043	Down
NA	NA	NA	NA	NA	NA	NA	NA	O75592-S2871	O75592	S2871	MYCBP2	-0.54	0.013	Down
NA	NA	NA	NA	NA	NA	NA	NA	Q01082-T999	Q01082	T999	SPTBN1	-0.52	0.0087	Down
NA	NA	NA	NA	NA	NA	NA	NA	Q6Y7W6-S236	Q6Y7W6	S236	GIGYF2	-0.51	0.023	Down
NA	NA	NA	NA	NA	NA	NA	NA	Q9NZN5-S1288	Q9NZN5	S1288	ARHGEF12	-0.51	0.014	Down
NA	NA	NA	NA	NA	NA	NA	NA	P52701-S65	P52701	S65	MSH6	-0.5	0.042	Down
NA	NA	NA	NA	NA	NA	NA	NA	Q8IWC1-S185	Q8IWC1	S185	MAP7D3	-0.49	0.0041	Down
NA	NA	NA	NA	NA	NA	NA	NA	Q02078-S496	Q02078	S496	MEF2A	-0.42	0.029	Down
NA	NA	NA	NA	NA	NA	NA	NA	Q63HN8-S2904	Q63HN8	S2904	RNF213	-0.34	0.038	Down
NA	NA	NA	NA	NA	NA	NA	NA	Q68DK7-S205	Q68DK7	S205	MSL1	-0.33	0.0046	Down
NA	NA	NA	NA	NA	NA	NA	NA	Q15057-S540	Q15057	S540	ACAP2	-0.32	0.026	Down
NA	NA	NA	NA	NA	NA	NA	NA	P17812-S575	P17812	S575	CTPS1	0.3	0.0035	Up
NA	NA	NA	NA	NA	NA	NA	NA	Q9NZT2-S349	Q9NZT2	S349	OGFR	0.33	0.019	Up
NA	NA	NA	NA	NA	NA	NA	NA	P31930-S107	P31930	S107	UQCRC1	0.33	0.013	Up
NA	NA	NA	NA	NA	NA	NA	NA	Q13573-S224	Q13573	S224	SNW1	0.35	0.043	Up
NA	NA	NA	NA	NA	NA	NA	NA	Q9H1A4-S688	Q9H1A4	S688	ANAPC1	0.35	0.034	Up
NA	NA	NA	NA	NA	NA	NA	NA	Q8WYQ5-S271	Q8WYQ5	S271	DGCR8	0.38	0.045	Up
NA	NA	NA	NA	NA	NA	NA	NA	Q8WYQ5-S275	Q8WYQ5	S275	DGCR8	0.38	0.045	Up
NA	NA	NA	NA	NA	NA	NA	NA	Q8NF91-T8360	Q8NF91	T8360	SYNE1	0.39	0.024	Up
NA	NA	NA	NA	NA	NA	NA	NA	Q96K76-S832	Q96K76	S832	USP47	0.4	0.037	Up
NA	NA	NA	NA	NA	NA	NA	NA	Q15772-S398	Q15772	S398	SPEG	0.4	0.021	Up
NA	NA	NA	NA	NA	NA	NA	NA	Q04637-S1187	Q04637	S1187	EIF4G1	0.42	0.00093	Up
NA	NA	NA	NA	NA	NA	NA	NA	P46020-S7	P46020	S7	PHKA1	0.43	0.031	Up
NA	NA	NA	NA	NA	NA	NA	NA	Q13045-S856	Q13045	S856	FLII	0.43	0.017	Up
NA	NA	NA	NA	NA	NA	NA	NA	Q9NUJ3-S55	Q9NUJ3	S55	TCP11L1	0.43	0.0069	Up
NA	NA	NA	NA	NA	NA	NA	NA	Q8TDR0-S476	Q8TDR0	S476	TRAF3IP1	0.44	0.041	Up
NA	NA	NA	NA	NA	NA	NA	NA	Q9BXP5-S493	Q9BXP5	S493	SRRT	0.44	0.04	Up
NA	NA	NA	NA	NA	NA	NA	NA	Q05397-Y576	Q05397	Y576	PTK2	0.44	0.031	Up
NA	NA	NA	NA	NA	NA	NA	NA	Q8IZ21-S628	Q8IZ21	S628	PHACTR4	0.44	0.02	Up
NA	NA	NA	NA	NA	NA	NA	NA	P22059-S240	P22059	S240	OSBP	0.44	0.017	Up
NA	NA	NA	NA	NA	NA	NA	NA	Q9BTE3-S154	Q9BTE3	S154	MCMBP	0.45	0.042	Up
NA	NA	NA	NA	NA	NA	NA	NA	O43237-S194	O43237	S194	DYNC1LI2	0.46	0.045	Up
NA	NA	NA	NA	NA	NA	NA	NA	O60832-S513	O60832	S513	DKC1	0.46	0.029	Up
NA	NA	NA	NA	NA	NA	NA	NA	Q14160-S1475	Q14160	S1475	SCRIB	0.46	0.027	Up
NA	NA	NA	NA	NA	NA	NA	NA	Q96QF0-S288	Q96QF0	S288	RAB3IP	0.46	0.018	Up
NA	NA	NA	NA	NA	NA	NA	NA	P17252-S226	P17252	S226	PRKCA	0.47	0.012	Up
NA	NA	NA	NA	NA	NA	NA	NA	P21796-S104	P21796	S104	VDAC1	0.49	0.028	Up
NA	NA	NA	NA	NA	NA	NA	NA	Q02241-S18	Q02241	S18	KIF23	0.5	0.024	Up
NA	NA	NA	NA	NA	NA	NA	NA	Q9UI30-S119	Q9UI30	S119	TRMT112	0.5	0.0044	Up
NA	NA	NA	NA	NA	NA	NA	NA	Q9NYF8-S531	Q9NYF8	S531	BCLAF1	0.51	0.034	Up
NA	NA	NA	NA	NA	NA	NA	NA	P04075-S39	P04075	S39	ALDOA	0.51	0.021	Up
NA	NA	NA	NA	NA	NA	NA	NA	Q13627-Y321	Q13627	Y321	DYRK1A	0.51	0.015	Up
NA	NA	NA	NA	NA	NA	NA	NA	Q96AG3-T45	Q96AG3	T45	SLC25A46	0.52	0.044	Up
NA	NA	NA	NA	NA	NA	NA	NA	Q9UI30-S125	Q9UI30	S125	TRMT112	0.52	0.035	Up
NA	NA	NA	NA	NA	NA	NA	NA	P60468-S49	P60468	S49	SEC61B	0.52	0.032	Up
NA	NA	NA	NA	NA	NA	NA	NA	Q99598-S33	Q99598	S33	TSNAX	0.53	0.026	Up
NA	NA	NA	NA	NA	NA	NA	NA	P54253-S775	P54253	S775	ATXN1	0.53	0.009	Up
NA	NA	NA	NA	NA	NA	NA	NA	Q8N7R7-S344	Q8N7R7	S344	CCNYL1	0.53	0.0029	Up
NA	NA	NA	NA	NA	NA	NA	NA	O75896-S50	O75896	S50	TUSC2	0.54	0.035	Up
NA	NA	NA	NA	NA	NA	NA	NA	Q9Y5S9-S42	Q9Y5S9	S42	RBM8A	0.54	0.017	Up
NA	NA	NA	NA	NA	NA	NA	NA	Q96A49-T248	Q96A49	T248	SYAP1	0.54	0.015	Up
NA	NA	NA	NA	NA	NA	NA	NA	Q92508-S1646	Q92508	S1646	PIEZO1	0.54	0.0071	Up
NA	NA	NA	NA	NA	NA	NA	NA	Q96MU7-S424	Q96MU7	S424	YTHDC1	0.54	0.0042	Up
NA	NA	NA	NA	NA	NA	NA	NA	P27540-S77	P27540	S77	ARNT	0.55	0.025	Up
NA	NA	NA	NA	NA	NA	NA	NA	P41212-S213	P41212	S213	ETV6	0.55	0.024	Up
NA	NA	NA	NA	NA	NA	NA	NA	Q9NX58-S258	Q9NX58	S258	LYAR	0.55	0.017	Up
NA	NA	NA	NA	NA	NA	NA	NA	Q9UKV3-S657	Q9UKV3	S657	ACIN1	0.55	0.012	Up
NA	NA	NA	NA	NA	NA	NA	NA	Q13185-S95	Q13185	S95	CBX3	0.55	0.011	Up
NA	NA	NA	NA	NA	NA	NA	NA	Q13884-S389	Q13884	S389	SNTB1	0.55	0.0098	Up
NA	NA	NA	NA	NA	NA	NA	NA	Q14315-S1527	Q14315	S1527	FLNC	0.55	0.0043	Up
NA	NA	NA	NA	NA	NA	NA	NA	P62249-S3	P62249	S3	RPS16	0.56	0.049	Up
NA	NA	NA	NA	NA	NA	NA	NA	Q9BXP5-S67	Q9BXP5	S67	SRRT	0.56	0.024	Up
NA	NA	NA	NA	NA	NA	NA	NA	Q9BXP5-S74	Q9BXP5	S74	SRRT	0.56	0.024	Up
NA	NA	NA	NA	NA	NA	NA	NA	Q8NFC6-S2964	Q8NFC6	S2964	BOD1L1	0.56	0.0093	Up
NA	NA	NA	NA	NA	NA	NA	NA	P09525-S12	P09525	S12	ANXA4	0.57	0.02	Up
NA	NA	NA	NA	NA	NA	NA	NA	Q14566-S13	Q14566	S13	MCM6	0.57	0.0095	Up
NA	NA	NA	NA	NA	NA	NA	NA	Q96MU7-S146	Q96MU7	S146	YTHDC1	0.57	0.0069	Up
NA	NA	NA	NA	NA	NA	NA	NA	Q96MU7-T148	Q96MU7	T148	YTHDC1	0.57	0.0069	Up
NA	NA	NA	NA	NA	NA	NA	NA	Q9NSI6-S696	Q9NSI6	S696	BRWD1	0.57	0.0055	Up
NA	NA	NA	NA	NA	NA	NA	NA	Q99590-S796	Q99590	S796	SCAF11	0.57	0.0036	Up
NA	NA	NA	NA	NA	NA	NA	NA	Q08495-S289	Q08495	S289	DMTN	0.58	0.038	Up
NA	NA	NA	NA	NA	NA	NA	NA	P16333-S61	P16333	S61	NCK1	0.58	0.033	Up
NA	NA	NA	NA	NA	NA	NA	NA	Q00610-T394	Q00610	T394	CLTC	0.58	0.016	Up
NA	NA	NA	NA	NA	NA	NA	NA	Q9NYF3-S232	Q9NYF3	S232	FAM53C	0.58	0.014	Up
NA	NA	NA	NA	NA	NA	NA	NA	Q92665-N234	Q92665	N234	MRPS31	0.58	0.006	Up
NA	NA	NA	NA	NA	NA	NA	NA	Q92665-Y235	Q92665	Y235	MRPS31	0.58	0.006	Up
NA	NA	NA	NA	NA	NA	NA	NA	Q8N3E9-S573	Q8N3E9	S573	PLCD3	0.58	0.0018	Up
NA	NA	NA	NA	NA	NA	NA	NA	Q13501-P437	Q13501	P437	SQSTM1	0.59	0.049	Up
NA	NA	NA	NA	NA	NA	NA	NA	Q9NVM6-S112	Q9NVM6	S112	DNAJC17	0.59	0.032	Up
NA	NA	NA	NA	NA	NA	NA	NA	Q16513-T958	Q16513	T958	PKN2	0.59	0.0038	Up
NA	NA	NA	NA	NA	NA	NA	NA	Q15149-S1721	Q15149	S1721	PLEC	0.59	0.0018	Up
NA	NA	NA	NA	NA	NA	NA	NA	Q14764-S867	Q14764	S867	MVP	0.6	0.049	Up
NA	NA	NA	NA	NA	NA	NA	NA	P49589-S34	P49589	S34	CARS1	0.61	0.041	Up
NA	NA	NA	NA	NA	NA	NA	NA	Q14155-S518	Q14155	S518	ARHGEF7	0.61	0.027	Up
NA	NA	NA	NA	NA	NA	NA	NA	Q8TEW0-S1223	Q8TEW0	S1223	PARD3	0.61	0.0031	Up
NA	NA	NA	NA	NA	NA	NA	NA	Q6P2E9-S565	Q6P2E9	S565	EDC4	0.61	0.0017	Up
NA	NA	NA	NA	NA	NA	NA	NA	O43169-S37	O43169	S37	CYB5B	0.62	0.028	Up
NA	NA	NA	NA	NA	NA	NA	NA	Q8IYB3-S597	Q8IYB3	S597	SRRM1	0.62	0.027	Up
NA	NA	NA	NA	NA	NA	NA	NA	Q14004-S437	Q14004	S437	CDK13	0.62	0.026	Up
NA	NA	NA	NA	NA	NA	NA	NA	Q14004-S439	Q14004	S439	CDK13	0.62	0.026	Up
NA	NA	NA	NA	NA	NA	NA	NA	Q8TDM6-S1666	Q8TDM6	S1666	DLG5	0.62	0.0075	Up
NA	NA	NA	NA	NA	NA	NA	NA	Q9UDY2-S266	Q9UDY2	S266	TJP2	0.62	0.0031	Up
NA	NA	NA	NA	NA	NA	NA	NA	Q9HB09-S242	Q9HB09	S242	BCL2L12	0.62	6.6e-05	Up
NA	NA	NA	NA	NA	NA	NA	NA	Q9Y2K2-S551	Q9Y2K2	S551	SIK3	0.63	0.0079	Up
NA	NA	NA	NA	NA	NA	NA	NA	Q14676-S505	Q14676	S505	MDC1	0.64	0.0067	Up
NA	NA	NA	NA	NA	NA	NA	NA	Q9C0H5-S604	Q9C0H5	S604	ARHGAP39	0.64	0.0041	Up
NA	NA	NA	NA	NA	NA	NA	NA	Q9UIS9-S297	Q9UIS9	S297	MBD1	0.65	0.048	Up
NA	NA	NA	NA	NA	NA	NA	NA	Q9UPN6-S447	Q9UPN6	S447	SCAF8	0.65	0.047	Up
NA	NA	NA	NA	NA	NA	NA	NA	P52701-S137	P52701	S137	MSH6	0.65	0.038	Up
NA	NA	NA	NA	NA	NA	NA	NA	Q9BWT3-S648	Q9BWT3	S648	PAPOLG	0.65	0.035	Up
NA	NA	NA	NA	NA	NA	NA	NA	O95816-S20	O95816	S20	BAG2	0.65	0.027	Up
NA	NA	NA	NA	NA	NA	NA	NA	O75140-S579	O75140	S579	DEPDC5	0.65	0.011	Up
NA	NA	NA	NA	NA	NA	NA	NA	Q86X27-T361	Q86X27	T361	RALGPS2	0.65	0.0088	Up
NA	NA	NA	NA	NA	NA	NA	NA	P55072-S352	P55072	S352	VCP	0.65	0.008	Up
NA	NA	NA	NA	NA	NA	NA	NA	Q14562-S460	Q14562	S460	DHX8	0.65	0.0052	Up
NA	NA	NA	NA	NA	NA	NA	NA	Q9HC52-S191	Q9HC52	S191	CBX8	0.66	0.046	Up
NA	NA	NA	NA	NA	NA	NA	NA	Q5VZL5-S122	Q5VZL5	S122	ZMYM4	0.66	0.027	Up
NA	NA	NA	NA	NA	NA	NA	NA	O75396-S137	O75396	S137	SEC22B	0.66	0.007	Up
NA	NA	NA	NA	NA	NA	NA	NA	P12814-S348	P12814	S348	ACTN1	0.66	0.0047	Up
NA	NA	NA	NA	NA	NA	NA	NA	Q96F44-S85	Q96F44	S85	TRIM11	0.66	0.004	Up
NA	NA	NA	NA	NA	NA	NA	NA	Q6P1R3-S436	Q6P1R3	S436	MSANTD2	0.66	0.0034	Up
NA	NA	NA	NA	NA	NA	NA	NA	P17812-S562	P17812	S562	CTPS1	0.66	0.0031	Up
NA	NA	NA	NA	NA	NA	NA	NA	Q86X27-S296	Q86X27	S296	RALGPS2	0.67	0.043	Up
NA	NA	NA	NA	NA	NA	NA	NA	Q8NFH5-S55	Q8NFH5	S55	NUP35	0.67	0.036	Up
NA	NA	NA	NA	NA	NA	NA	NA	Q6ICG6-S324	Q6ICG6	S324	KIAA0930	0.68	0.0046	Up
NA	NA	NA	NA	NA	NA	NA	NA	Q6PKG0-T649	Q6PKG0	T649	LARP1	0.69	0.041	Up
NA	NA	NA	NA	NA	NA	NA	NA	Q12802-S1929	Q12802	S1929	AKAP13	0.69	0.038	Up
NA	NA	NA	NA	NA	NA	NA	NA	P14868-T52	P14868	T52	DARS1	0.69	0.02	Up
NA	NA	NA	NA	NA	NA	NA	NA	Q7L804-S150	Q7L804	S150	RAB11FIP2	0.69	0.008	Up
NA	NA	NA	NA	NA	NA	NA	NA	Q9C0B0-S240	Q9C0B0	S240	UNK	0.69	0.0076	Up
NA	NA	NA	NA	NA	NA	NA	NA	O14920-S672	O14920	S672	IKBKB	0.69	0.0036	Up
NA	NA	NA	NA	NA	NA	NA	NA	P0CG20-T82	P0CG20	T82	PRR35	0.69	0.0031	Up
NA	NA	NA	NA	NA	NA	NA	NA	Q13263-S50	Q13263	S50	TRIM28	0.7	0.011	Up
NA	NA	NA	NA	NA	NA	NA	NA	Q9BUH6-S148	Q9BUH6	S148	PAXX	0.7	0.0019	Up
NA	NA	NA	NA	NA	NA	NA	NA	Q8NCN4-S403	Q8NCN4	S403	RNF169	0.7	0.0014	Up
NA	NA	NA	NA	NA	NA	NA	NA	Q9Y2W1-S682	Q9Y2W1	S682	THRAP3	0.7	0.00069	Up
NA	NA	NA	NA	NA	NA	NA	NA	P00519-S718	P00519	S718	ABL1	0.71	0.038	Up
NA	NA	NA	NA	NA	NA	NA	NA	P42356-S256	P42356	S256	PI4KA	0.71	0.007	Up
NA	NA	NA	NA	NA	NA	NA	NA	Q96T58-S727	Q96T58	S727	SPEN	0.72	0.023	Up
NA	NA	NA	NA	NA	NA	NA	NA	Q86WR7-T214	Q86WR7	T214	PROSER2	0.72	0.015	Up
NA	NA	NA	NA	NA	NA	NA	NA	Q6P582-S139	Q6P582	S139	MZT2A	0.72	0.0064	Up
NA	NA	NA	NA	NA	NA	NA	NA	Q6NZ67-S139	Q6NZ67	S139	MZT2B	0.72	0.0064	Up
NA	NA	NA	NA	NA	NA	NA	NA	Q15642-S482	Q15642	S482	TRIP10	0.72	0.0012	Up
NA	NA	NA	NA	NA	NA	NA	NA	P13489-T82	P13489	T82	RNH1	0.73	0.035	Up
NA	NA	NA	NA	NA	NA	NA	NA	Q9BZF3-S44	Q9BZF3	S44	OSBPL6	0.73	0.027	Up
NA	NA	NA	NA	NA	NA	NA	NA	O60341-S849	O60341	S849	KDM1A	0.73	0.015	Up
NA	NA	NA	NA	NA	NA	NA	NA	Q7L4I2-S32	Q7L4I2	S32	RSRC2	0.73	0.014	Up
NA	NA	NA	NA	NA	NA	NA	NA	Q8NDT2-S609	Q8NDT2	S609	RBM15B	0.73	0.0038	Up
NA	NA	NA	NA	NA	NA	NA	NA	Q96GP6-S501	Q96GP6	S501	SCARF2	0.74	0.039	Up
NA	NA	NA	NA	NA	NA	NA	NA	B5ME19-S39	B5ME19	S39	EIF3CL	0.74	0.013	Up
NA	NA	NA	NA	NA	NA	NA	NA	Q96FV2-T52	Q96FV2	T52	SCRN2	0.74	2.4e-05	Up
NA	NA	NA	NA	NA	NA	NA	NA	P18206-S346	P18206	S346	VCL	0.75	0.019	Up
NA	NA	NA	NA	NA	NA	NA	NA	P12694-S337	P12694	S337	BCKDHA	0.75	0.0029	Up
NA	NA	NA	NA	NA	NA	NA	NA	O60244-S617	O60244	S617	MED14	0.75	0.0013	Up
NA	NA	NA	NA	NA	NA	NA	NA	Q9Y5B6-S557	Q9Y5B6	S557	PAXBP1	0.76	0.041	Up
NA	NA	NA	NA	NA	NA	NA	NA	Q9Y5B6-S558	Q9Y5B6	S558	PAXBP1	0.76	0.041	Up
NA	NA	NA	NA	NA	NA	NA	NA	Q8N7R7-S95	Q8N7R7	S95	CCNYL1	0.76	0.0085	Up
NA	NA	NA	NA	NA	NA	NA	NA	Q9C073-S145	Q9C073	S145	FAM117A	0.76	0.0075	Up
NA	NA	NA	NA	NA	NA	NA	NA	Q9ULH1-S839	Q9ULH1	S839	ASAP1	0.77	0.037	Up
NA	NA	NA	NA	NA	NA	NA	NA	Q15149-S1435	Q15149	S1435	PLEC	0.77	0.037	Up
NA	NA	NA	NA	NA	NA	NA	NA	P28715-S384	P28715	S384	ERCC5	0.77	0.03	Up
NA	NA	NA	NA	NA	NA	NA	NA	Q9UQ35-S883	Q9UQ35	S883	SRRM2	0.77	0.021	Up
NA	NA	NA	NA	NA	NA	NA	NA	Q8WWQ0-S1281	Q8WWQ0	S1281	PHIP	0.77	0.02	Up
NA	NA	NA	NA	NA	NA	NA	NA	Q8WWQ0-S1283	Q8WWQ0	S1283	PHIP	0.77	0.02	Up
NA	NA	NA	NA	NA	NA	NA	NA	Q9BUA3-S248	Q9BUA3	S248	SPINDOC	0.77	0.0097	Up
NA	NA	NA	NA	NA	NA	NA	NA	Q9BUA3-S251	Q9BUA3	S251	SPINDOC	0.77	0.0097	Up
NA	NA	NA	NA	NA	NA	NA	NA	Q14258-P147	Q14258	P147	TRIM25	0.77	0.0072	Up
NA	NA	NA	NA	NA	NA	NA	NA	Q9BQ52-N253	Q9BQ52	N253	ELAC2	0.77	0.00098	Up
NA	NA	NA	NA	NA	NA	NA	NA	Q8IUC4-S639	Q8IUC4	S639	RHPN2	0.77	0.00075	Up
NA	NA	NA	NA	NA	NA	NA	NA	P45984-Y185	P45984	Y185	MAPK9	0.78	0.049	Up
NA	NA	NA	NA	NA	NA	NA	NA	Q03001-S7513	Q03001	S7513	DST	0.78	0.046	Up
NA	NA	NA	NA	NA	NA	NA	NA	P47914-S31	P47914	S31	RPL29	0.78	0.015	Up
NA	NA	NA	NA	NA	NA	NA	NA	O14874-S31	O14874	S31	BCKDK	0.78	0.0069	Up
NA	NA	NA	NA	NA	NA	NA	NA	O15164-S1042	O15164	S1042	TRIM24	0.78	0.0027	Up
NA	NA	NA	NA	NA	NA	NA	NA	Q8NFG4-S62	Q8NFG4	S62	FLCN	0.79	0.00017	Up
NA	NA	NA	NA	NA	NA	NA	NA	Q9BX95-S112	Q9BX95	S112	SGPP1	0.8	0.015	Up
NA	NA	NA	NA	NA	NA	NA	NA	Q96N67-S1383	Q96N67	S1383	DOCK7	0.8	0.0043	Up
NA	NA	NA	NA	NA	NA	NA	NA	Q5VZL5-S1539	Q5VZL5	S1539	ZMYM4	0.81	0.037	Up
NA	NA	NA	NA	NA	NA	NA	NA	Q5VZL5-S1542	Q5VZL5	S1542	ZMYM4	0.81	0.037	Up
NA	NA	NA	NA	NA	NA	NA	NA	Q5VZL5-S1547	Q5VZL5	S1547	ZMYM4	0.81	0.037	Up
NA	NA	NA	NA	NA	NA	NA	NA	Q9UPN9-S1119	Q9UPN9	S1119	TRIM33	0.81	0.034	Up
NA	NA	NA	NA	NA	NA	NA	NA	Q8IU81-S384	Q8IU81	S384	IRF2BP1	0.81	0.02	Up
NA	NA	NA	NA	NA	NA	NA	NA	Q9H4L4-S169	Q9H4L4	S169	SENP3	0.81	0.02	Up
NA	NA	NA	NA	NA	NA	NA	NA	Q70E73-S192	Q70E73	S192	RAPH1	0.81	0.018	Up
NA	NA	NA	NA	NA	NA	NA	NA	P34897-S266	P34897	S266	SHMT2	0.81	0.015	Up
NA	NA	NA	NA	NA	NA	NA	NA	Q9NR19-S267	Q9NR19	S267	ACSS2	0.81	0.0046	Up
NA	NA	NA	NA	NA	NA	NA	NA	O60784-S160	O60784	S160	TOM1	0.81	0.0046	Up
NA	NA	NA	NA	NA	NA	NA	NA	P13861-S99	P13861	S99	PRKAR2A	0.81	0.0019	Up
NA	NA	NA	NA	NA	NA	NA	NA	Q8TDM6-T1011	Q8TDM6	T1011	DLG5	0.81	0.00081	Up
NA	NA	NA	NA	NA	NA	NA	NA	Q7L9B9-S173	Q7L9B9	S173	EEPD1	0.82	0.043	Up
NA	NA	NA	NA	NA	NA	NA	NA	Q6PJI9-S564	Q6PJI9	S564	WDR59	0.82	0.026	Up
NA	NA	NA	NA	NA	NA	NA	NA	Q03001-S3968	Q03001	S3968	DST	0.82	0.00087	Up
NA	NA	NA	NA	NA	NA	NA	NA	Q9UQ35-S1975	Q9UQ35	S1975	SRRM2	0.83	0.044	Up
NA	NA	NA	NA	NA	NA	NA	NA	Q9BY44-S506	Q9BY44	S506	EIF2A	0.83	0.021	Up
NA	NA	NA	NA	NA	NA	NA	NA	O75167-S522	O75167	S522	PHACTR2	0.83	0.012	Up
NA	NA	NA	NA	NA	NA	NA	NA	O75494-S256	O75494	S256	SRSF10	0.83	0.00064	Up
NA	NA	NA	NA	NA	NA	NA	NA	Q00839-S26	Q00839	S26	HNRNPU	0.84	0.043	Up
NA	NA	NA	NA	NA	NA	NA	NA	O00418-S359	O00418	S359	EEF2K	0.84	0.028	Up
NA	NA	NA	NA	NA	NA	NA	NA	Q9ULT0-S658	Q9ULT0	S658	TTC7A	0.84	0.024	Up
NA	NA	NA	NA	NA	NA	NA	NA	Q12888-S1094	Q12888	S1094	TP53BP1	0.84	0.022	Up
NA	NA	NA	NA	NA	NA	NA	NA	Q96N67-S180	Q96N67	S180	DOCK7	0.84	0.016	Up
NA	NA	NA	NA	NA	NA	NA	NA	Q9UEW8-T354	Q9UEW8	T354	STK39	0.84	0.0059	Up
NA	NA	NA	NA	NA	NA	NA	NA	P33991-S326	P33991	S326	MCM4	0.84	0.0037	Up
NA	NA	NA	NA	NA	NA	NA	NA	P31323-S114	P31323	S114	PRKAR2B	0.84	0.0019	Up
NA	NA	NA	NA	NA	NA	NA	NA	Q13459-S1405	Q13459	S1405	MYO9B	0.84	0.0017	Up
NA	NA	NA	NA	NA	NA	NA	NA	P50552-T316	P50552	T316	VASP	0.85	0.035	Up
NA	NA	NA	NA	NA	NA	NA	NA	Q9BUQ8-S109	Q9BUQ8	S109	DDX23	0.85	0.018	Up
NA	NA	NA	NA	NA	NA	NA	NA	Q9NRA8-S499	Q9NRA8	S499	EIF4ENIF1	0.85	0.012	Up
NA	NA	NA	NA	NA	NA	NA	NA	Q16666-S106	Q16666	S106	IFI16	0.85	0.0072	Up
NA	NA	NA	NA	NA	NA	NA	NA	Q07002-S89	Q07002	S89	CDK18	0.85	0.0064	Up
NA	NA	NA	NA	NA	NA	NA	NA	Q9UDY2-S170	Q9UDY2	S170	TJP2	0.85	0.0054	Up
NA	NA	NA	NA	NA	NA	NA	NA	P16383-S40	P16383	S40	GCFC2	0.85	0.0034	Up
NA	NA	NA	NA	NA	NA	NA	NA	Q9ULH1-S1027	Q9ULH1	S1027	ASAP1	0.85	0.00055	Up
NA	NA	NA	NA	NA	NA	NA	NA	Q09161-S22	Q09161	S22	NCBP1	0.85	0.0005	Up
NA	NA	NA	NA	NA	NA	NA	NA	Q01433-S168	Q01433	S168	AMPD2	0.85	5.4e-06	Up
NA	NA	NA	NA	NA	NA	NA	NA	P68363-S340	P68363	S340	TUBA1B	0.86	0.02	Up
NA	NA	NA	NA	NA	NA	NA	NA	P23588-S504	P23588	S504	EIF4B	0.86	0.017	Up
NA	NA	NA	NA	NA	NA	NA	NA	P45880-S115	P45880	S115	VDAC2	0.86	0.0026	Up
NA	NA	NA	NA	NA	NA	NA	NA	Q9UPU5-S2047	Q9UPU5	S2047	USP24	0.86	0.00048	Up
NA	NA	NA	NA	NA	NA	NA	NA	O75534-S276	O75534	S276	CSDE1	0.86	0.00017	Up
NA	NA	NA	NA	NA	NA	NA	NA	Q15545-S159	Q15545	S159	TAF7	0.86	6.2e-05	Up
NA	NA	NA	NA	NA	NA	NA	NA	Q9BW71-S125	Q9BW71	S125	HIRIP3	0.87	0.049	Up
NA	NA	NA	NA	NA	NA	NA	NA	O14617-S658	O14617	S658	AP3D1	0.87	0.0067	Up
NA	NA	NA	NA	NA	NA	NA	NA	P53396-S481	P53396	S481	ACLY	0.87	0.0045	Up
NA	NA	NA	NA	NA	NA	NA	NA	Q05519-S366	Q05519	S366	SRSF11	0.88	0.043	Up
NA	NA	NA	NA	NA	NA	NA	NA	Q05519-S368	Q05519	S368	SRSF11	0.88	0.043	Up
NA	NA	NA	NA	NA	NA	NA	NA	Q05519-S370	Q05519	S370	SRSF11	0.88	0.043	Up
NA	NA	NA	NA	NA	NA	NA	NA	Q5T200-S198	Q5T200	S198	ZC3H13	0.88	0.031	Up
NA	NA	NA	NA	NA	NA	NA	NA	Q15811-S1137	Q15811	S1137	ITSN1	0.88	0.0055	Up
NA	NA	NA	NA	NA	NA	NA	NA	Q9NYF8-S658	Q9NYF8	S658	BCLAF1	0.88	0.00015	Up
NA	NA	NA	NA	NA	NA	NA	NA	P37108-T45	P37108	T45	SRP14	0.89	0.037	Up
NA	NA	NA	NA	NA	NA	NA	NA	Q9Y3X0-S386	Q9Y3X0	S386	CCDC9	0.89	0.036	Up
NA	NA	NA	NA	NA	NA	NA	NA	Q13427-S290	Q13427	S290	PPIG	0.89	0.032	Up
NA	NA	NA	NA	NA	NA	NA	NA	Q96TC7-S46	Q96TC7	S46	RMDN3	0.89	0.032	Up
NA	NA	NA	NA	NA	NA	NA	NA	Q96T23-S1310	Q96T23	S1310	RSF1	0.89	0.026	Up
NA	NA	NA	NA	NA	NA	NA	NA	Q9UQ35-S790	Q9UQ35	S790	SRRM2	0.89	0.0039	Up
NA	NA	NA	NA	NA	NA	NA	NA	Q9UQ35-T792	Q9UQ35	T792	SRRM2	0.89	0.0039	Up
NA	NA	NA	NA	NA	NA	NA	NA	Q8TDM6-S264	Q8TDM6	S264	DLG5	0.89	0.00072	Up
NA	NA	NA	NA	NA	NA	NA	NA	Q9C0C2-S919	Q9C0C2	S919	TNKS1BP1	0.9	0.037	Up
NA	NA	NA	NA	NA	NA	NA	NA	Q9UK58-S352	Q9UK58	S352	CCNL1	0.9	0.017	Up
NA	NA	NA	NA	NA	NA	NA	NA	Q8IY33-S658	Q8IY33	S658	MICALL2	0.9	0.015	Up
NA	NA	NA	NA	NA	NA	NA	NA	Q8IY33-S660	Q8IY33	S660	MICALL2	0.9	0.015	Up
NA	NA	NA	NA	NA	NA	NA	NA	Q53GL7-S431	Q53GL7	S431	PARP10	0.9	0.004	Up
NA	NA	NA	NA	NA	NA	NA	NA	Q53EL6-S457	Q53EL6	S457	PDCD4	0.9	0.003	Up
NA	NA	NA	NA	NA	NA	NA	NA	Q12802-S2398	Q12802	S2398	AKAP13	0.9	0.00081	Up
NA	NA	NA	NA	NA	NA	NA	NA	Q9UPN3-S3927	Q9UPN3	S3927	MACF1	0.9	0.00048	Up
NA	NA	NA	NA	NA	NA	NA	NA	P49915-S332	P49915	S332	GMPS	0.9	0.00035	Up
NA	NA	NA	NA	NA	NA	NA	NA	P53621-S173	P53621	S173	COPA	0.91	0.013	Up
NA	NA	NA	NA	NA	NA	NA	NA	Q8N3E9-S105	Q8N3E9	S105	PLCD3	0.91	0.0039	Up
NA	NA	NA	NA	NA	NA	NA	NA	P12270-S2073	P12270	S2073	TPR	0.92	0.044	Up
NA	NA	NA	NA	NA	NA	NA	NA	Q9Y2K7-S692	Q9Y2K7	S692	KDM2A	0.92	0.04	Up
NA	NA	NA	NA	NA	NA	NA	NA	Q56P03-S109	Q56P03	S109	EAPP	0.92	0.036	Up
NA	NA	NA	NA	NA	NA	NA	NA	Q56P03-S111	Q56P03	S111	EAPP	0.92	0.036	Up
NA	NA	NA	NA	NA	NA	NA	NA	Q14573-S2670	Q14573	S2670	ITPR3	0.92	0.034	Up
NA	NA	NA	NA	NA	NA	NA	NA	Q8IYB3-T872	Q8IYB3	T872	SRRM1	0.92	0.023	Up
NA	NA	NA	NA	NA	NA	NA	NA	Q02952-S1395	Q02952	S1395	AKAP12	0.92	0.02	Up
NA	NA	NA	NA	NA	NA	NA	NA	P12268-S416	P12268	S416	IMPDH2	0.92	0.0014	Up
NA	NA	NA	NA	NA	NA	NA	NA	Q9BYX2-S920	Q9BYX2	S920	TBC1D2	0.92	0.0011	Up
NA	NA	NA	NA	NA	NA	NA	NA	Q9BVG9-S16	Q9BVG9	S16	PTDSS2	0.92	0.00036	Up
NA	NA	NA	NA	NA	NA	NA	NA	O95071-S1549	O95071	S1549	UBR5	0.93	0.012	Up
NA	NA	NA	NA	NA	NA	NA	NA	P52272-S452	P52272	S452	HNRNPM	0.93	0.0079	Up
NA	NA	NA	NA	NA	NA	NA	NA	O15439-T646	O15439	T646	ABCC4	0.93	0.0051	Up
NA	NA	NA	NA	NA	NA	NA	NA	Q1KMD3-S228	Q1KMD3	S228	HNRNPUL2	0.93	0.001	Up
NA	NA	NA	NA	NA	NA	NA	NA	Q5SW79-S359	Q5SW79	S359	CEP170	0.93	0.00061	Up
NA	NA	NA	NA	NA	NA	NA	NA	Q13111-S206	Q13111	S206	CHAF1A	0.93	0.00032	Up
NA	NA	NA	NA	NA	NA	NA	NA	Q9P260-S180	Q9P260	S180	RELCH	0.93	0.00028	Up
NA	NA	NA	NA	NA	NA	NA	NA	Q12873-S713	Q12873	S713	CHD3	0.94	0.034	Up
NA	NA	NA	NA	NA	NA	NA	NA	Q15154-S1263	Q15154	S1263	PCM1	0.94	0.028	Up
NA	NA	NA	NA	NA	NA	NA	NA	Q16204-S244	Q16204	S244	CCDC6	0.94	0.02	Up
NA	NA	NA	NA	NA	NA	NA	NA	Q9UQ35-S1188	Q9UQ35	S1188	SRRM2	0.94	0.019	Up
NA	NA	NA	NA	NA	NA	NA	NA	Q6IBW4-S200	Q6IBW4	S200	NCAPH2	0.94	0.015	Up
NA	NA	NA	NA	NA	NA	NA	NA	Q99607-S188	Q99607	S188	ELF4	0.94	0.0097	Up
NA	NA	NA	NA	NA	NA	NA	NA	Q6DN90-S512	Q6DN90	S512	IQSEC1	0.94	0.0052	Up
NA	NA	NA	NA	NA	NA	NA	NA	Q09019-S545	Q09019	S545	DMWD	0.94	8.3e-05	Up
NA	NA	NA	NA	NA	NA	NA	NA	Q12846-S117	Q12846	S117	STX4	0.95	0.015	Up
NA	NA	NA	NA	NA	NA	NA	NA	Q9Y2V2-S41	Q9Y2V2	S41	CARHSP1	0.95	0.01	Up
NA	NA	NA	NA	NA	NA	NA	NA	P33993-S156	P33993	S156	MCM7	0.95	0.0034	Up
NA	NA	NA	NA	NA	NA	NA	NA	Q8IZ21-S590	Q8IZ21	S590	PHACTR4	0.95	0.0017	Up
NA	NA	NA	NA	NA	NA	NA	NA	P32519-S187	P32519	S187	ELF1	0.96	0.031	Up
NA	NA	NA	NA	NA	NA	NA	NA	Q7L2J0-S217	Q7L2J0	S217	MEPCE	0.96	0.011	Up
NA	NA	NA	NA	NA	NA	NA	NA	Q7L2J0-T213	Q7L2J0	T213	MEPCE	0.96	0.011	Up
NA	NA	NA	NA	NA	NA	NA	NA	Q9UQ35-S875	Q9UQ35	S875	SRRM2	0.96	0.0052	Up
NA	NA	NA	NA	NA	NA	NA	NA	Q6VN20-S355	Q6VN20	S355	RANBP10	0.96	0.004	Up
NA	NA	NA	NA	NA	NA	NA	NA	Q9BXS9-S752	Q9BXS9	S752	SLC26A6	0.96	0.0029	Up
NA	NA	NA	NA	NA	NA	NA	NA	Q96F86-S161	Q96F86	S161	EDC3	0.97	0.031	Up
NA	NA	NA	NA	NA	NA	NA	NA	Q92508-S1621	Q92508	S1621	PIEZO1	0.97	0.0031	Up
NA	NA	NA	NA	NA	NA	NA	NA	Q6P5R6-S118	Q6P5R6	S118	RPL22L1	0.98	0.015	Up
NA	NA	NA	NA	NA	NA	NA	NA	Q9Y490-S1641	Q9Y490	S1641	TLN1	0.98	0.0036	Up
NA	NA	NA	NA	NA	NA	NA	NA	Q14258-S100	Q14258	S100	TRIM25	0.98	8.9e-05	Up
NA	NA	NA	NA	NA	NA	NA	NA	Q14684-S458	Q14684	S458	RRP1B	0.99	0.0097	Up
NA	NA	NA	NA	NA	NA	NA	NA	Q6NWY9-S832	Q6NWY9	S832	PRPF40B	1	0.032	Up
NA	NA	NA	NA	NA	NA	NA	NA	P05783-S49	P05783	S49	KRT18	1	0.021	Up
NA	NA	NA	NA	NA	NA	NA	NA	Q9BRQ0-S40	Q9BRQ0	S40	PYGO2	1	0.02	Up
NA	NA	NA	NA	NA	NA	NA	NA	Q9Y478-S182	Q9Y478	S182	PRKAB1	1	0.00025	Up
NA	NA	NA	NA	NA	NA	NA	NA	A6ND36-S650	A6ND36	S650	FAM83G	1	8.8e-05	Up
NA	NA	NA	NA	NA	NA	NA	NA	Q52LW3-S949	Q52LW3	S949	ARHGAP29	1.01	0.0088	Up
NA	NA	NA	NA	NA	NA	NA	NA	Q9HCD5-S126	Q9HCD5	S126	NCOA5	1.01	0.0014	Up
NA	NA	NA	NA	NA	NA	NA	NA	Q96AE4-T153	Q96AE4	T153	FUBP1	1.01	0.0003	Up
NA	NA	NA	NA	NA	NA	NA	NA	Q69YN4-S173	Q69YN4	S173	VIRMA	1.02	0.024	Up
NA	NA	NA	NA	NA	NA	NA	NA	Q15678-S314	Q15678	S314	PTPN14	1.02	0.007	Up
NA	NA	NA	NA	NA	NA	NA	NA	Q12756-S1370	Q12756	S1370	KIF1A	1.02	0.0036	Up
NA	NA	NA	NA	NA	NA	NA	NA	Q8NC56-S499	Q8NC56	S499	LEMD2	1.02	0.00015	Up
NA	NA	NA	NA	NA	NA	NA	NA	Q8IYB3-S626	Q8IYB3	S626	SRRM1	1.03	0.023	Up
NA	NA	NA	NA	NA	NA	NA	NA	Q8IYB3-S628	Q8IYB3	S628	SRRM1	1.03	0.023	Up
NA	NA	NA	NA	NA	NA	NA	NA	Q9NZ63-S15	Q9NZ63	S15	C9orf78	1.03	0.015	Up
NA	NA	NA	NA	NA	NA	NA	NA	Q9NZ63-S17	Q9NZ63	S17	C9orf78	1.03	0.015	Up
NA	NA	NA	NA	NA	NA	NA	NA	Q96RU3-S296	Q96RU3	S296	FNBP1	1.03	0.015	Up
NA	NA	NA	NA	NA	NA	NA	NA	O15164-S1028	O15164	S1028	TRIM24	1.03	0.0054	Up
NA	NA	NA	NA	NA	NA	NA	NA	Q13427-S687	Q13427	S687	PPIG	1.03	0.00066	Up
NA	NA	NA	NA	NA	NA	NA	NA	Q9Y6R1-T254	Q9Y6R1	T254	SLC4A4	1.04	0.0084	Up
NA	NA	NA	NA	NA	NA	NA	NA	Q9BYW2-S321	Q9BYW2	S321	SETD2	1.04	0.0083	Up
NA	NA	NA	NA	NA	NA	NA	NA	Q9BYW2-S323	Q9BYW2	S323	SETD2	1.04	0.0083	Up
NA	NA	NA	NA	NA	NA	NA	NA	Q9Y3M8-S389	Q9Y3M8	S389	STARD13	1.04	0.0033	Up
NA	NA	NA	NA	NA	NA	NA	NA	Q9UGU0-T1671	Q9UGU0	T1671	TCF20	1.04	0.00077	Up
NA	NA	NA	NA	NA	NA	NA	NA	P18858-S76	P18858	S76	LIG1	1.05	0.044	Up
NA	NA	NA	NA	NA	NA	NA	NA	Q9UNZ2-S114	Q9UNZ2	S114	NSFL1C	1.05	0.015	Up
NA	NA	NA	NA	NA	NA	NA	NA	O15240-S420	O15240	S420	VGF	1.05	0.013	Up
NA	NA	NA	NA	NA	NA	NA	NA	Q15678-S328	Q15678	S328	PTPN14	1.05	0.01	Up
NA	NA	NA	NA	NA	NA	NA	NA	Q8NFC6-S2779	Q8NFC6	S2779	BOD1L1	1.05	0.0073	Up
NA	NA	NA	NA	NA	NA	NA	NA	Q8NFC6-S2780	Q8NFC6	S2780	BOD1L1	1.05	0.0073	Up
NA	NA	NA	NA	NA	NA	NA	NA	Q9UPN3-S1367	Q9UPN3	S1367	MACF1	1.05	0.0016	Up
NA	NA	NA	NA	NA	NA	NA	NA	O75962-S2631	O75962	S2631	TRIO	1.05	0.0001	Up
NA	NA	NA	NA	NA	NA	NA	NA	Q86TI0-S627	Q86TI0	S627	TBC1D1	1.06	0.039	Up
NA	NA	NA	NA	NA	NA	NA	NA	Q8IXT5-S280	Q8IXT5	S280	RBM12B	1.06	0.019	Up
NA	NA	NA	NA	NA	NA	NA	NA	Q96AX9-S309	Q96AX9	S309	MIB2	1.06	0.014	Up
NA	NA	NA	NA	NA	NA	NA	NA	Q70Z53-S9	Q70Z53	S9	FRA10AC1	1.06	0.012	Up
NA	NA	NA	NA	NA	NA	NA	NA	P62805-S48	P62805	S48	H4C1	1.06	0.012	Up
NA	NA	NA	NA	NA	NA	NA	NA	P26358-S143	P26358	S143	DNMT1	1.06	0.0016	Up
NA	NA	NA	NA	NA	NA	NA	NA	Q9Y2W1-S243	Q9Y2W1	S243	THRAP3	1.06	6.3e-05	Up
NA	NA	NA	NA	NA	NA	NA	NA	Q15637-S80	Q15637	S80	SF1	1.07	0.041	Up
NA	NA	NA	NA	NA	NA	NA	NA	Q15637-S82	Q15637	S82	SF1	1.07	0.041	Up
NA	NA	NA	NA	NA	NA	NA	NA	P0C1Z6-S180	P0C1Z6	S180	TFPT	1.07	0.034	Up
NA	NA	NA	NA	NA	NA	NA	NA	Q06587-S38	Q06587	S38	RING1	1.07	0.028	Up
NA	NA	NA	NA	NA	NA	NA	NA	Q6WCQ1-S993	Q6WCQ1	S993	MPRIP	1.07	0.025	Up
NA	NA	NA	NA	NA	NA	NA	NA	Q9HCJ0-S568	Q9HCJ0	S568	TNRC6C	1.07	0.0097	Up
NA	NA	NA	NA	NA	NA	NA	NA	Q8NDT2-S109	Q8NDT2	S109	RBM15B	1.07	0.0052	Up
NA	NA	NA	NA	NA	NA	NA	NA	Q9P227-S611	Q9P227	S611	ARHGAP23	1.07	3.5e-06	Up
NA	NA	NA	NA	NA	NA	NA	NA	Q13427-S544	Q13427	S544	PPIG	1.08	0.0052	Up
NA	NA	NA	NA	NA	NA	NA	NA	P02545-S458	P02545	S458	LMNA	1.08	0.0043	Up
NA	NA	NA	NA	NA	NA	NA	NA	Q9UDT6-S923	Q9UDT6	S923	CLIP2	1.08	0.0017	Up
NA	NA	NA	NA	NA	NA	NA	NA	P35611-S358	P35611	S358	ADD1	1.08	0.00075	Up
NA	NA	NA	NA	NA	NA	NA	NA	P35658-S678	P35658	S678	NUP214	1.08	0.00036	Up
NA	NA	NA	NA	NA	NA	NA	NA	Q9BQA1-T5	Q9BQA1	T5	WDR77	1.08	4.2e-05	Up
NA	NA	NA	NA	NA	NA	NA	NA	Q8N1W1-S478	Q8N1W1	S478	ARHGEF28	1.09	0.015	Up
NA	NA	NA	NA	NA	NA	NA	NA	Q8N1W1-S486	Q8N1W1	S486	ARHGEF28	1.09	0.015	Up
NA	NA	NA	NA	NA	NA	NA	NA	Q9BRD0-S163	Q9BRD0	S163	BUD13	1.09	0.012	Up
NA	NA	NA	NA	NA	NA	NA	NA	Q8WYP5-T1229	Q8WYP5	T1229	AHCTF1	1.09	0.0078	Up
NA	NA	NA	NA	NA	NA	NA	NA	Q8TC07-S70	Q8TC07	S70	TBC1D15	1.09	0.0042	Up
NA	NA	NA	NA	NA	NA	NA	NA	Q8IUC4-S616	Q8IUC4	S616	RHPN2	1.09	0.0016	Up
NA	NA	NA	NA	NA	NA	NA	NA	Q03135-S37	Q03135	S37	CAV1	1.09	0.0013	Up
NA	NA	NA	NA	NA	NA	NA	NA	P46821-S1785	P46821	S1785	MAP1B	1.1	0.039	Up
NA	NA	NA	NA	NA	NA	NA	NA	Q15121-S104	Q15121	S104	PEA15	1.1	0.036	Up
NA	NA	NA	NA	NA	NA	NA	NA	Q86YS7-S323	Q86YS7	S323	C2CD5	1.1	0.011	Up
NA	NA	NA	NA	NA	NA	NA	NA	Q8NFC6-S1531	Q8NFC6	S1531	BOD1L1	1.1	0.0071	Up
NA	NA	NA	NA	NA	NA	NA	NA	Q9C0E2-S521	Q9C0E2	S521	XPO4	1.1	0.0026	Up
NA	NA	NA	NA	NA	NA	NA	NA	Q9H3N1-S270	Q9H3N1	S270	TMX1	1.1	0.0016	Up
NA	NA	NA	NA	NA	NA	NA	NA	Q9UKM9-S288	Q9UKM9	S288	RALY	1.1	4.2e-05	Up
NA	NA	NA	NA	NA	NA	NA	NA	Q9UKM9-T286	Q9UKM9	T286	RALY	1.1	4.2e-05	Up
NA	NA	NA	NA	NA	NA	NA	NA	Q9Y2X7-S410	Q9Y2X7	S410	GIT1	1.1	3.6e-06	Up
NA	NA	NA	NA	NA	NA	NA	NA	P49792-T2458	P49792	T2458	RANBP2	1.11	0.013	Up
NA	NA	NA	NA	NA	NA	NA	NA	O95071-S2241	O95071	S2241	UBR5	1.11	0.0031	Up
NA	NA	NA	NA	NA	NA	NA	NA	P28074-T262	P28074	T262	PSMB5	1.11	0.00039	Up
NA	NA	NA	NA	NA	NA	NA	NA	Q4G0J3-S298	Q4G0J3	S298	LARP7	1.11	0.00026	Up
NA	NA	NA	NA	NA	NA	NA	NA	Q4G0J3-S299	Q4G0J3	S299	LARP7	1.11	0.00026	Up
NA	NA	NA	NA	NA	NA	NA	NA	Q86UU1-S578	Q86UU1	S578	PHLDB1	1.11	0.0002	Up
NA	NA	NA	NA	NA	NA	NA	NA	Q9NTI5-S1182	Q9NTI5	S1182	PDS5B	1.11	0.00018	Up
NA	NA	NA	NA	NA	NA	NA	NA	Q9ULT0-S182	Q9ULT0	S182	TTC7A	1.11	0.00013	Up
NA	NA	NA	NA	NA	NA	NA	NA	Q13501-S272	Q13501	S272	SQSTM1	1.12	0.035	Up
NA	NA	NA	NA	NA	NA	NA	NA	Q9Y6D5-S218	Q9Y6D5	S218	ARFGEF2	1.12	0.0017	Up
NA	NA	NA	NA	NA	NA	NA	NA	Q9Y6D5-S227	Q9Y6D5	S227	ARFGEF2	1.12	0.0017	Up
NA	NA	NA	NA	NA	NA	NA	NA	O14646-S215	O14646	S215	CHD1	1.12	0.0015	Up
[truncated: 945 more rows]
