# Supplementary material for: Proteomic and phosphoproteomic profiling of COVID-19-associated lung and liver injury: a report based on rhesus macaques
Source: Signal Transduct Target Ther. 2022 Jan 28;7:27. doi: 10.1038/s41392-022-00882-7 (PMC8795284; doi:10.1038/s41392-022-00882-7)
Supplement: Supplementary file 25 — Table S24 [file 41392_2022_882_MOESM25_ESM.xlsx]

## Sheet: Table S24 mccVShsa_liver_DES
mcc_DES	Protein accession	Amino acid	Position	Gene name	ratio V_to_C	t test	Liver_Regulated Type	hsa_DES	Protein accession	Position	Gene name	log2 (fold change)	adjusted p value	Regulated Type
F6W890-S404	F6W890	S	404	LMNA	0.01328	0.000114218	Down	NA	NA	NA	NA	NA	NA	NA
H9ERZ5-S248	H9ERZ5	S	248	GTF2F2	0.0158578	5.19e-05	Down	NA	NA	NA	NA	NA	NA	NA
F7BLE8-S204	F7BLE8	S	204	SDPR	0.0184905	0.0441539	Down	NA	NA	NA	NA	NA	NA	NA
I2CUK0-S230	I2CUK0	S	230	CEBPB	0.0211618	0.0252833	Down	NA	NA	NA	NA	NA	NA	NA
F7H9R3-S1038	F7H9R3	S	1038	EGK_02772	0.0255082	0.00237142	Down	NA	NA	NA	NA	NA	NA	NA
A0A5F7ZH08-S487	A0A5F7ZH08	S	487	CALD1	0.0331703	0.0284179	Down	NA	NA	NA	NA	NA	NA	NA
H9FPB9-S129	H9FPB9	S	129	PSIP1	0.035905	0.00432603	Down	NA	NA	NA	NA	NA	NA	NA
F7E206-S363	F7E206	S	363	SYNPO2	0.0401623	0.0211409	Down	NA	NA	NA	NA	NA	NA	NA
F7E0V9-S1535	F7E0V9	S	1535	TNKS1BP1	0.0423211	0.0351789	Down	NA	NA	NA	NA	NA	NA	NA
F6RI67-S332	F6RI67	S	332	SAMD4A	0.0454676	0.00643017	Down	NA	NA	NA	NA	NA	NA	NA
F7EW03-S1246	F7EW03	S	1246	ZNF638	0.0525678	0.00228472	Down	NA	NA	NA	NA	NA	NA	NA
A0A5F7ZEQ3-S166	A0A5F7ZEQ3	S	166	LRPAP1	0.0549273	0.00918531	Down	NA	NA	NA	NA	NA	NA	NA
F7FDD1-T37	F7FDD1	T	37	EIF4EBP2	0.0551003	0.0232812	Down	NA	NA	NA	NA	NA	NA	NA
H9EMB8-S332	H9EMB8	S	332	NUCB2	0.0589054	7.65e-05	Down	NA	NA	NA	NA	NA	NA	NA
F7C0F7-S1100	F7C0F7	S	1100	PALM2-AKAP2	0.06078	0.0220369	Down	NA	NA	NA	NA	NA	NA	NA
H9YX45-S181	H9YX45	S	181	NUCKS1	0.0633849	0.0130049	Down	NA	NA	NA	NA	NA	NA	NA
A0A5F7ZCA4-S72	A0A5F7ZCA4	S	72	TOR1AIP2	0.0680494	0.000112483	Down	NA	NA	NA	NA	NA	NA	NA
F6UCA9-S543	F6UCA9	S	543	RAD21	0.0685788	0.00113538	Down	NA	NA	NA	NA	NA	NA	NA
A0A5F8AQU5-S938	A0A5F8AQU5	S	938		0.0700882	0.0222877	Down	NA	NA	NA	NA	NA	NA	NA
A0A1D5Q486-S853	A0A1D5Q486	S	853	ZC3H13	0.0725447	0.0140803	Down	NA	NA	NA	NA	NA	NA	NA
F6QNS3-S550	F6QNS3	S	550	ZDHHC5	0.0725737	0.00647253	Down	NA	NA	NA	NA	NA	NA	NA
F6YRH7-T21	F6YRH7	T	21	LSM7	0.0732739	0.000513676	Down	NA	NA	NA	NA	NA	NA	NA
H9ZFW1-S556	H9ZFW1	S	556	TBC1D5	0.0740738	0.0234568	Down	NA	NA	NA	NA	NA	NA	NA
A0A1D5R703-S214	A0A1D5R703	S	214	TNIP1	0.0750036	0.0331661	Down	NA	NA	NA	NA	NA	NA	NA
F7C728-S515	F7C728	S	515	AIFM1	0.0824873	0.00502062	Down	NA	NA	NA	NA	NA	NA	NA
F6X1J2-S129	F6X1J2	S	129	SCLY	0.0852901	0.00107508	Down	NA	NA	NA	NA	NA	NA	NA
H9EM77-S109	H9EM77	S	109	ENSA	0.0855011	0.00385691	Down	NA	NA	NA	NA	NA	NA	NA
G7N5U7-Y159	G7N5U7	Y	159		0.0858262	0.00856747	Down	NA	NA	NA	NA	NA	NA	NA
F7CCL8-S437	F7CCL8	S	437	OSBPL3	0.0923896	0.0417098	Down	NA	NA	NA	NA	NA	NA	NA
F7HPQ5-S722	F7HPQ5	S	722	RBM10	0.0934385	0.000857352	Down	NA	NA	NA	NA	NA	NA	NA
A0A5F7ZSF0-S622	A0A5F7ZSF0	S	622	RSF1	0.0959544	0.0041518	Down	NA	NA	NA	NA	NA	NA	NA
A0A5F8A0E7-S277	A0A5F8A0E7	S	277	SIN3A	0.096423	3.99e-05	Down	NA	NA	NA	NA	NA	NA	NA
F7FS99-S282	F7FS99	S	282		0.0966979	0.00477579	Down	NA	NA	NA	NA	NA	NA	NA
A0A1D5RJ02-S580	A0A1D5RJ02	S	580	USP10	0.097638	3.76e-05	Down	NA	NA	NA	NA	NA	NA	NA
A0A1D5QA39-T133	A0A1D5QA39	T	133	PFKFB1	0.0979256	0.0108597	Down	NA	NA	NA	NA	NA	NA	NA
A0A1D5RA53-T442	A0A1D5RA53	T	442	SSFA2	0.100945	0.00915292	Down	NA	NA	NA	NA	NA	NA	NA
F7GX37-S2104	F7GX37	S	2104	NCOR1	0.101339	0.0178204	Down	NA	NA	NA	NA	NA	NA	NA
A0A1D5Q573-S1121	A0A1D5Q573	S	1121	BCOR	0.10137	0.00173982	Down	NA	NA	NA	NA	NA	NA	NA
F6SZ70-S138	F6SZ70	S	138	SULT1A2	0.10545	0.029113	Down	NA	NA	NA	NA	NA	NA	NA
A0A1D5Q735-T198	A0A1D5Q735	T	198	HSF1	0.106428	0.0372603	Down	NA	NA	NA	NA	NA	NA	NA
F7F6K7-S1278	F7F6K7	S	1278	KIAA1462	0.109607	0.0430717	Down	NA	NA	NA	NA	NA	NA	NA
F6S5H4-S1795	F6S5H4	S	1795	PCM1	0.111249	0.0475419	Down	NA	NA	NA	NA	NA	NA	NA
F6XZK0-T170	F6XZK0	T	170	CDK7	0.113989	0.012219	Down	NA	NA	NA	NA	NA	NA	NA
A0A1D5RA47-S114	A0A1D5RA47	S	114	NOSTRIN	0.116539	0.0176906	Down	NA	NA	NA	NA	NA	NA	NA
F7B708-S1429	F7B708	S	1429	MYH9	0.116667	0.0264864	Down	NA	NA	NA	NA	NA	NA	NA
F7GN77-S480	F7GN77	S	480	OTUD4	0.125386	0.000107651	Down	NA	NA	NA	NA	NA	NA	NA
A0A5F8AIG9-S588	A0A5F8AIG9	S	588	PTPN12	0.126594	0.0192084	Down	NA	NA	NA	NA	NA	NA	NA
F7FZD2-S319	F7FZD2	S	319	NAF1	0.126822	0.000877152	Down	NA	NA	NA	NA	NA	NA	NA
F7C0F7-S862	F7C0F7	S	862	PALM2-AKAP2	0.126979	0.000772302	Down	NA	NA	NA	NA	NA	NA	NA
H9FXC5-S124	H9FXC5	S	124		0.129747	0.0140003	Down	NA	NA	NA	NA	NA	NA	NA
A0A1D5QWS7-S276	A0A1D5QWS7	S	276	DBNL	0.130138	0.0249824	Down	NA	NA	NA	NA	NA	NA	NA
A0A5F8AFD8-S297	A0A5F8AFD8	S	297	SEC62	0.130447	0.0269277	Down	NA	NA	NA	NA	NA	NA	NA
F7GPR3-S116	F7GPR3	S	116	KHK	0.130819	0.000947947	Down	NA	NA	NA	NA	NA	NA	NA
F7GJP8-S306	F7GJP8	S	306	ELL2	0.130871	0.00131503	Down	NA	NA	NA	NA	NA	NA	NA
F6TXN0-S28	F6TXN0	S	28	LOC701559	0.131186	0.00794434	Down	NA	NA	NA	NA	NA	NA	NA
F7F0Z0-S2211	F7F0Z0	S	2211	MAP1B	0.131321	0.00198931	Down	NA	NA	NA	NA	NA	NA	NA
A0A1D5R0X1-S372	A0A1D5R0X1	S	372		0.13351	0.00961604	Down	NA	NA	NA	NA	NA	NA	NA
A0A1D5QJW0-S273	A0A1D5QJW0	S	273	SLMAP	0.135076	0.0279722	Down	NA	NA	NA	NA	NA	NA	NA
A0A5F7ZWR4-S692	A0A5F7ZWR4	S	692	PHLDB1	0.137164	0.0227968	Down	NA	NA	NA	NA	NA	NA	NA
A0A5F8AFV1-S1235	A0A5F8AFV1	S	1235	TNRC6B	0.137707	0.00365957	Down	NA	NA	NA	NA	NA	NA	NA
F6T3U2-S213	F6T3U2	S	213	TAF7	0.13818	0.0009088	Down	NA	NA	NA	NA	NA	NA	NA
A0A5K1UA47-S199	A0A5K1UA47	S	199	PROX1	0.138966	0.0480764	Down	NA	NA	NA	NA	NA	NA	NA
F7DXX3-S827	F7DXX3	S	827	PPFIBP1	0.14139	0.0232446	Down	NA	NA	NA	NA	NA	NA	NA
A0A5F8AIH3-S34	A0A5F8AIH3	S	34	ZC3H18	0.141894	0.0193462	Down	NA	NA	NA	NA	NA	NA	NA
A0A5F8AIJ7-S390	A0A5F8AIJ7	S	390		0.142134	0.00486746	Down	NA	NA	NA	NA	NA	NA	NA
F6XCD6-S292	F6XCD6	S	292	MPRIP	0.143204	0.0143369	Down	NA	NA	NA	NA	NA	NA	NA
F7G5K8-S641	F7G5K8	S	641		0.144139	0.00364264	Down	NA	NA	NA	NA	NA	NA	NA
F7HTL3-S69	F7HTL3	S	69	CCDC86	0.144338	0.0291943	Down	NA	NA	NA	NA	NA	NA	NA
A0A5F7ZKW1-S274	A0A5F7ZKW1	S	274	CDC42EP1	0.144571	0.0275736	Down	NA	NA	NA	NA	NA	NA	NA
A0A1D5Q486-S381	A0A1D5Q486	S	381	ZC3H13	0.145217	0.00334218	Down	NA	NA	NA	NA	NA	NA	NA
F7F0Z0-S1298	F7F0Z0	S	1298	MAP1B	0.145223	0.037502	Down	NA	NA	NA	NA	NA	NA	NA
A0A5F8ANG9-S615	A0A5F8ANG9	S	615	PRKCB	0.14533	0.0117219	Down	NA	NA	NA	NA	NA	NA	NA
A0A5F8AJA9-T162	A0A5F8AJA9	T	162	TRAPPC12	0.145798	0.00339142	Down	NA	NA	NA	NA	NA	NA	NA
F6U9P8-S1012	F6U9P8	S	1012	BMP2K	0.146441	0.00943222	Down	NA	NA	NA	NA	NA	NA	NA
F6UAQ9-T47	F6UAQ9	T	47	ZKSCAN1	0.147778	0.0437266	Down	NA	NA	NA	NA	NA	NA	NA
A0A5F8A0N6-S1033	A0A5F8A0N6	S	1033	MAP3K5	0.147903	0.000346086	Down	NA	NA	NA	NA	NA	NA	NA
F7FYX0-S530	F7FYX0	S	530	ANKRD26	0.151344	0.0324529	Down	NA	NA	NA	NA	NA	NA	NA
A0A1D5RA53-S641	A0A1D5RA53	S	641	SSFA2	0.152861	0.0205596	Down	NA	NA	NA	NA	NA	NA	NA
F7G079-S113	F7G079	S	113	NECAP2	0.155243	0.013621	Down	NA	NA	NA	NA	NA	NA	NA
A0A5F7ZQH0-S537	A0A5F7ZQH0	S	537	CEP164	0.158615	0.0465531	Down	NA	NA	NA	NA	NA	NA	NA
I0FKU8-S99	I0FKU8	S	99	RYBP	0.1594	0.000607161	Down	NA	NA	NA	NA	NA	NA	NA
A0A5F8AIH3-S719	A0A5F8AIH3	S	719	ZC3H18	0.16191	0.0115279	Down	NA	NA	NA	NA	NA	NA	NA
F7FKH5-S212	F7FKH5	S	212	AKAP12	0.165254	0.0248552	Down	NA	NA	NA	NA	NA	NA	NA
F6SLF3-S689	F6SLF3	S	689	CLMN	0.165882	0.0026275	Down	NA	NA	NA	NA	NA	NA	NA
A0A1D5RIQ9-S89	A0A1D5RIQ9	S	89	ATF7	0.165893	0.0300784	Down	NA	NA	NA	NA	NA	NA	NA
F7GZD7-S2583	F7GZD7	S	2583	LOC694823	0.167927	0.0465667	Down	NA	NA	NA	NA	NA	NA	NA
F6ZZ64-Y47	F6ZZ64	Y	47	CALU	0.168108	0.00276513	Down	NA	NA	NA	NA	NA	NA	NA
F6TBG0-S725	F6TBG0	S	725	GAPVD1	0.170834	0.0490491	Down	NA	NA	NA	NA	NA	NA	NA
F7HSV7-T103	F7HSV7	T	103	TMEM51	0.171226	0.0079414	Down	NA	NA	NA	NA	NA	NA	NA
A0A5F8A4R1-S811	A0A5F8A4R1	S	811	GAK	0.171601	0.00508492	Down	NA	NA	NA	NA	NA	NA	NA
F7HM71-S368	F7HM71	S	368	HAO1	0.174382	0.0133783	Down	NA	NA	NA	NA	NA	NA	NA
I0FQC9-S954	I0FQC9	S	954	ADNP	0.174768	0.0129896	Down	NA	NA	NA	NA	NA	NA	NA
I0FKB3-S469	I0FKB3	S	469	NFIA	0.175186	0.0399243	Down	NA	NA	NA	NA	NA	NA	NA
F7G9Y6-T357	F7G9Y6	T	357	PGM1	0.178715	0.0108614	Down	NA	NA	NA	NA	NA	NA	NA
H9FXC5-S212	H9FXC5	S	212		0.179187	0.000985966	Down	NA	NA	NA	NA	NA	NA	NA
A0A5F7ZQ03-S356	A0A5F7ZQ03	S	356	RHBDF2	0.179215	0.0254785	Down	NA	NA	NA	NA	NA	NA	NA
F6S5H4-S537	F6S5H4	S	537	PCM1	0.179458	0.0244498	Down	NA	NA	NA	NA	NA	NA	NA
F7H9R3-S1205	F7H9R3	S	1205	EGK_02772	0.180499	0.0130827	Down	NA	NA	NA	NA	NA	NA	NA
F7GZD7-S1832	F7GZD7	S	1832	LOC694823	0.180841	0.026305	Down	NA	NA	NA	NA	NA	NA	NA
A0A1D5Q924-S1134	A0A1D5Q924	S	1134	TJP2	0.182078	0.00882051	Down	NA	NA	NA	NA	NA	NA	NA
F7AG45-S1412	F7AG45	S	1412	SIPA1L1	0.18364	0.0245492	Down	NA	NA	NA	NA	NA	NA	NA
F6S5H4-S872	F6S5H4	S	872	PCM1	0.18445	0.0399575	Down	NA	NA	NA	NA	NA	NA	NA
A0A1D5QAM6-S420	A0A1D5QAM6	S	420	IWS1	0.184864	0.0116533	Down	NA	NA	NA	NA	NA	NA	NA
F6X3H2-S103	F6X3H2	S	103	KRI1	0.185122	0.0115816	Down	NA	NA	NA	NA	NA	NA	NA
A0A5K1UA47-S179	A0A5K1UA47	S	179	PROX1	0.185451	0.0172734	Down	NA	NA	NA	NA	NA	NA	NA
F7C6H4-S645	F7C6H4	S	645	CAST	0.185805	0.0218745	Down	NA	NA	NA	NA	NA	NA	NA
H9ZG30-S24	H9ZG30	S	24		0.186293	0.0351533	Down	NA	NA	NA	NA	NA	NA	NA
A0A5F8A4R1-S834	A0A5F8A4R1	S	834	GAK	0.190122	0.00136922	Down	NA	NA	NA	NA	NA	NA	NA
A0A1D5RIX1-S1383	A0A1D5RIX1	S	1383		0.190807	0.0473933	Down	NA	NA	NA	NA	NA	NA	NA
A0A1D5RHE4-T1360	A0A1D5RHE4	T	1360	NCOR2	0.191166	0.0366716	Down	NA	NA	NA	NA	NA	NA	NA
A0A5K1U6E9-T169	A0A5K1U6E9	T	169	MARK2	0.194091	0.032801	Down	NA	NA	NA	NA	NA	NA	NA
A0A1D5QAM6-S263	A0A1D5QAM6	S	263	IWS1	0.194207	0.013496	Down	NA	NA	NA	NA	NA	NA	NA
A0A5F7ZTS6-S4804	A0A5F7ZTS6	S	4804	LOC719658	0.196148	0.03401	Down	NA	NA	NA	NA	NA	NA	NA
F6XCD6-S319	F6XCD6	S	319	MPRIP	0.19666	0.0277502	Down	NA	NA	NA	NA	NA	NA	NA
A0A1D5QQF5-T623	A0A1D5QQF5	T	623	LOC717608	0.197892	0.0112042	Down	NA	NA	NA	NA	NA	NA	NA
H9FPR3-S176	H9FPR3	S	176	CLTA	0.198572	0.0171337	Down	NA	NA	NA	NA	NA	NA	NA
A0A1D5RIX1-S1072	A0A1D5RIX1	S	1072		0.199014	0.0280201	Down	NA	NA	NA	NA	NA	NA	NA
A0A5F7ZRN8-S1099	A0A5F7ZRN8	S	1099	LMO7	0.200101	0.0128797	Down	NA	NA	NA	NA	NA	NA	NA
A0A5F7ZZS5-S385	A0A5F7ZZS5	S	385		0.200888	0.00543953	Down	NA	NA	NA	NA	NA	NA	NA
A0A5F8AEI1-S569	A0A5F8AEI1	S	569	PRPF4B	0.200902	0.00204742	Down	NA	NA	NA	NA	NA	NA	NA
G7MX16-S94	G7MX16	S	94		0.202704	0.0221752	Down	NA	NA	NA	NA	NA	NA	NA
A0A1D5RIX1-S1499	A0A1D5RIX1	S	1499		0.203626	0.00748996	Down	NA	NA	NA	NA	NA	NA	NA
F6TPX1-S2	F6TPX1	S	2	SLC9A3R1	0.205023	0.0345207	Down	NA	NA	NA	NA	NA	NA	NA
A0A5F8AJA9-S164	A0A5F8AJA9	S	164	TRAPPC12	0.205452	0.0253016	Down	NA	NA	NA	NA	NA	NA	NA
F6ZFY9-S188	F6ZFY9	S	188	SLTM	0.205987	0.0497317	Down	NA	NA	NA	NA	NA	NA	NA
F7FFI7-S596	F7FFI7	S	596	ATXN2L	0.206518	0.00721132	Down	NA	NA	NA	NA	NA	NA	NA
A0A5F8AEI1-S328	A0A5F8AEI1	S	328	PRPF4B	0.207305	0.0437777	Down	NA	NA	NA	NA	NA	NA	NA
Q5TM65-S163	Q5TM65	S	163	DHX16	0.207606	0.00974473	Down	NA	NA	NA	NA	NA	NA	NA
A0A1D5RJD5-S651	A0A1D5RJD5	S	651		0.207728	0.0370623	Down	NA	NA	NA	NA	NA	NA	NA
F7AFF0-S1096	F7AFF0	S	1096	RAB11FIP5	0.209045	0.0143942	Down	NA	NA	NA	NA	NA	NA	NA
F7GX37-S2122	F7GX37	S	2122	NCOR1	0.210664	0.0103543	Down	NA	NA	NA	NA	NA	NA	NA
F6SLF3-S841	F6SLF3	S	841	CLMN	0.21157	0.0411885	Down	NA	NA	NA	NA	NA	NA	NA
H9G2F8-S648	H9G2F8	S	648	BCLAF1	0.211604	0.0473795	Down	NA	NA	NA	NA	NA	NA	NA
A0A5F8A264-S1276	A0A5F8A264	S	1276	PRRC2C	0.21194	0.035346	Down	NA	NA	NA	NA	NA	NA	NA
A0A5F7ZYV0-S538	A0A5F7ZYV0	S	538		0.213035	0.00662165	Down	NA	NA	NA	NA	NA	NA	NA
A0A1D5QAM6-T261	A0A1D5QAM6	T	261	IWS1	0.213968	0.0430255	Down	NA	NA	NA	NA	NA	NA	NA
F7F2L7-S17	F7F2L7	S	17	FTHL17	0.214921	0.000685396	Down	NA	NA	NA	NA	NA	NA	NA
A0A5F8AK44-S478	A0A5F8AK44	S	478	ILF3	0.215627	0.0231123	Down	NA	NA	NA	NA	NA	NA	NA
A0A1D5R905-S730	A0A1D5R905	S	730	MORC3	0.217096	0.0109712	Down	NA	NA	NA	NA	NA	NA	NA
A0A5F7ZGY9-S794	A0A5F7ZGY9	S	794	MDC1	0.218198	0.043724	Down	NA	NA	NA	NA	NA	NA	NA
A0A1D5QLA7-S193	A0A1D5QLA7	S	193	LSP1	0.219621	0.0209888	Down	NA	NA	NA	NA	NA	NA	NA
A0A1D5RA53-S318	A0A1D5RA53	S	318	SSFA2	0.220754	0.0102709	Down	NA	NA	NA	NA	NA	NA	NA
I0FKM4-S61	I0FKM4	S	61	FDX1	0.2211	0.0358748	Down	NA	NA	NA	NA	NA	NA	NA
A0A1D5QLA7-S6	A0A1D5QLA7	S	6		0.22207	0.0456022	Down	NA	NA	NA	NA	NA	NA	NA
F7GRL6-S512	F7GRL6	S	512	PALMD	0.224249	0.0111992	Down	NA	NA	NA	NA	NA	NA	NA
Q5TM51-S74	Q5TM51	S	74	PPP1R11	0.226302	0.000803939	Down	NA	NA	NA	NA	NA	NA	NA
A0A5F7ZAK6-T588	A0A5F7ZAK6	T	588	NUP153	0.22827	0.000729935	Down	NA	NA	NA	NA	NA	NA	NA
F7GZQ1-S1179	F7GZQ1	S	1179	HELZ	0.229803	0.037009	Down	NA	NA	NA	NA	NA	NA	NA
F6SLF3-S687	F6SLF3	S	687	CLMN	0.2324	0.011515	Down	NA	NA	NA	NA	NA	NA	NA
F6VU61-S525	F6VU61	S	525	RNF20	0.232991	0.0416731	Down	NA	NA	NA	NA	NA	NA	NA
A0A5S7WIK2-S108	A0A5S7WIK2	S	108	SOD1	0.236096	0.0290459	Down	NA	NA	NA	NA	NA	NA	NA
A0A5F8A1Q5-S418	A0A5F8A1Q5	S	418	POM121	0.237119	0.0123083	Down	NA	NA	NA	NA	NA	NA	NA
A0A5F8A1K7-S148	A0A5F8A1K7	S	148	CASC3	0.238488	0.00947334	Down	NA	NA	NA	NA	NA	NA	NA
H9G2J6-S236	H9G2J6	S	236		0.238812	0.0495552	Down	NA	NA	NA	NA	NA	NA	NA
F7GK28-S380	F7GK28	S	380	PRRC2A	0.239256	0.00848686	Down	NA	NA	NA	NA	NA	NA	NA
A0A1D5QG96-S479	A0A1D5QG96	S	479	AKAP1	0.239927	0.013229	Down	NA	NA	NA	NA	NA	NA	NA
F6SJ00-S408	F6SJ00	S	408	MIA3	0.242604	0.012278	Down	NA	NA	NA	NA	NA	NA	NA
A0A5F8AGC0-S795	A0A5F8AGC0	S	795	CGNL1	0.242658	0.0119693	Down	NA	NA	NA	NA	NA	NA	NA
A0A1D5Q573-S423	A0A1D5Q573	S	423	BCOR	0.243064	0.0126823	Down	NA	NA	NA	NA	NA	NA	NA
F6TLA3-S178	F6TLA3	S	178	PTPRA	0.2437	0.000913783	Down	NA	NA	NA	NA	NA	NA	NA
F7C3M5-S1181	F7C3M5	S	1181	SYNM	0.245681	0.00689917	Down	NA	NA	NA	NA	NA	NA	NA
F6T4K2-S1652	F6T4K2	S	1652	ZNF646	0.24614	0.0229999	Down	NA	NA	NA	NA	NA	NA	NA
F7H520-S806	F7H520	S	806	PLEKHA6	0.246664	0.0156605	Down	NA	NA	NA	NA	NA	NA	NA
A0A1D5QAM6-S157	A0A1D5QAM6	S	157	IWS1	0.249017	0.00085438	Down	NA	NA	NA	NA	NA	NA	NA
A0A1D5QQK5-S238	A0A1D5QQK5	S	238		0.251602	0.0127839	Down	NA	NA	NA	NA	NA	NA	NA
F6R8Z2-S728	F6R8Z2	S	728	CEP170	0.251784	0.0408616	Down	NA	NA	NA	NA	NA	NA	NA
A0A1D5RCE7-S1758	A0A1D5RCE7	S	1758		0.25304	0.0223434	Down	NA	NA	NA	NA	NA	NA	NA
F6ZVE3-T148	F6ZVE3	T	148	NUCB1	0.253382	0.0062315	Down	NA	NA	NA	NA	NA	NA	NA
F7HDT6-S494	F7HDT6	S	494	HTATSF1	0.254403	0.0225729	Down	NA	NA	NA	NA	NA	NA	NA
F7GZD7-S2251	F7GZD7	S	2251	LOC694823	0.255472	0.0212023	Down	NA	NA	NA	NA	NA	NA	NA
F6S5H4-S1784	F6S5H4	S	1784	PCM1	0.256149	0.0499614	Down	NA	NA	NA	NA	NA	NA	NA
F7GRL6-S321	F7GRL6	S	321	PALMD	0.257262	0.0123689	Down	NA	NA	NA	NA	NA	NA	NA
A0A5F7ZKW1-S144	A0A5F7ZKW1	S	144	CDC42EP1	0.258768	0.0021047	Down	NA	NA	NA	NA	NA	NA	NA
A0A5F7ZTS6-T3944	A0A5F7ZTS6	T	3944	LOC719658	0.259659	0.0145034	Down	NA	NA	NA	NA	NA	NA	NA
Q5TM51-S77	Q5TM51	S	77	PPP1R11	0.262131	0.000319907	Down	NA	NA	NA	NA	NA	NA	NA
F6TBG0-S996	F6TBG0	S	996	GAPVD1	0.263771	0.00207182	Down	NA	NA	NA	NA	NA	NA	NA
G7NJP8-S265	G7NJP8	S	265	CHAMP1	0.265409	0.0261332	Down	NA	NA	NA	NA	NA	NA	NA
F7BGX2-S252	F7BGX2	S	252	HEXIM1	0.266464	0.0110426	Down	NA	NA	NA	NA	NA	NA	NA
F6QII3-S433	F6QII3	S	433	SORBS1	0.26827	0.0151243	Down	NA	NA	NA	NA	NA	NA	NA
A0A1D5QQX5-T59	A0A1D5QQX5	T	59	EEF2	0.269	0.00263223	Down	NA	NA	NA	NA	NA	NA	NA
A0A5F7ZGN6-S320	A0A5F7ZGN6	S	320	LOC722623	0.269211	0.0352944	Down	NA	NA	NA	NA	NA	NA	NA
F6SL85-S223	F6SL85	S	223	ARHGAP12	0.269448	0.0140837	Down	NA	NA	NA	NA	NA	NA	NA
A0A5F8ACR8-S1112	A0A5F8ACR8	S	1112	NEK1	0.269745	0.00239945	Down	NA	NA	NA	NA	NA	NA	NA
F7HFV6-S746	F7HFV6	S	746	EPS15	0.270457	0.0169874	Down	NA	NA	NA	NA	NA	NA	NA
A0A5F8A7Z1-S1229	A0A5F8A7Z1	S	1229	AKAP11	0.271595	0.0113856	Down	NA	NA	NA	NA	NA	NA	NA
F7HDT6-S498	F7HDT6	S	498	HTATSF1	0.271702	0.0181742	Down	NA	NA	NA	NA	NA	NA	NA
I0FG44-S99	I0FG44	S	99	NSFL1C	0.271816	0.0240597	Down	NA	NA	NA	NA	NA	NA	NA
A0A1D5R0N5-S66	A0A1D5R0N5	S	66	LOC710137	0.272481	0.00342561	Down	NA	NA	NA	NA	NA	NA	NA
F7HTB8-S379	F7HTB8	S	379	ACIN1	0.2747	0.00262882	Down	NA	NA	NA	NA	NA	NA	NA
F7GXT2-S728	F7GXT2	S	728	SYNRG	0.274834	0.049915	Down	NA	NA	NA	NA	NA	NA	NA
F7F0Z0-S2209	F7F0Z0	S	2209	MAP1B	0.276784	0.00406311	Down	NA	NA	NA	NA	NA	NA	NA
F7H049-S624	F7H049	S	624	ARHGAP31	0.27679	0.0246003	Down	NA	NA	NA	NA	NA	NA	NA
H9ZFW1-S541	H9ZFW1	S	541	TBC1D5	0.277023	0.028467	Down	NA	NA	NA	NA	NA	NA	NA
F7FYA8-S74	F7FYA8	S	74	ZNF281	0.277669	0.0286938	Down	NA	NA	NA	NA	NA	NA	NA
F7EQC5-T1245	F7EQC5	T	1245	CDK13	0.278512	0.0325219	Down	NA	NA	NA	NA	NA	NA	NA
F7CGX1-S701	F7CGX1	S	701	ADD2	0.278648	0.0255866	Down	NA	NA	NA	NA	NA	NA	NA
A0A5F8AQU5-S446	A0A5F8AQU5	S	446		0.279501	0.00337792	Down	NA	NA	NA	NA	NA	NA	NA
F6PZF5-S989	F6PZF5	S	989	TNS1	0.280043	0.00434645	Down	NA	NA	NA	NA	NA	NA	NA
A0A1D5QAM6-S287	A0A1D5QAM6	S	287	IWS1	0.281306	0.0290541	Down	NA	NA	NA	NA	NA	NA	NA
F6XQS6-S1023	F6XQS6	S	1023	FAM208B	0.282058	0.0116268	Down	NA	NA	NA	NA	NA	NA	NA
F7HTB8-S326	F7HTB8	S	326	ACIN1	0.282279	0.01059	Down	NA	NA	NA	NA	NA	NA	NA
H9FPF8-S78	H9FPF8	S	78	C14orf179	0.28327	0.00799966	Down	NA	NA	NA	NA	NA	NA	NA
H9G1L4-S448	H9G1L4	S	448	SART1	0.283364	0.0190259	Down	NA	NA	NA	NA	NA	NA	NA
F7H9R3-S1116	F7H9R3	S	1116	EGK_02772	0.283928	0.0166778	Down	NA	NA	NA	NA	NA	NA	NA
A0A1D5Q520-S1143	A0A1D5Q520	S	1143		0.285085	0.00509293	Down	NA	NA	NA	NA	NA	NA	NA
F7FXN6-S114	F7FXN6	S	114	TFEB	0.2854	0.044397	Down	NA	NA	NA	NA	NA	NA	NA
F7HFV6-S728	F7HFV6	S	728	EPS15	0.287408	0.0264294	Down	NA	NA	NA	NA	NA	NA	NA
A0A5F7ZM56-T76	A0A5F7ZM56	T	76		0.287534	0.0116903	Down	NA	NA	NA	NA	NA	NA	NA
A0A1D5RL39-S339	A0A1D5RL39	S	339	WBP11	0.29064	0.0379525	Down	NA	NA	NA	NA	NA	NA	NA
A0A1D5Q8F9-S106	A0A1D5Q8F9	S	106	ZRANB2	0.290828	0.0327964	Down	NA	NA	NA	NA	NA	NA	NA
H9ZCP8-S92	H9ZCP8	S	92		0.291031	0.0377139	Down	NA	NA	NA	NA	NA	NA	NA
F7A8J6-S203	F7A8J6	S	203	RBM17	0.291722	0.0410263	Down	NA	NA	NA	NA	NA	NA	NA
A0A5F8AET2-Y1506	A0A5F8AET2	Y	1506	UGGT1	0.294551	0.0431307	Down	NA	NA	NA	NA	NA	NA	NA
A0A5F7ZFJ6-S145	A0A5F7ZFJ6	S	145	LOC701147	0.295377	0.0148167	Down	NA	NA	NA	NA	NA	NA	NA
A0A5F7ZRN8-S978	A0A5F7ZRN8	S	978	LMO7	0.295943	0.0136335	Down	NA	NA	NA	NA	NA	NA	NA
F7AG45-S1410	F7AG45	S	1410	SIPA1L1	0.297643	0.0119657	Down	NA	NA	NA	NA	NA	NA	NA
A0A5F8AKW5-S565	A0A5F8AKW5	S	565		0.29778	0.040702	Down	NA	NA	NA	NA	NA	NA	NA
F7HDT6-S713	F7HDT6	S	713	HTATSF1	0.298297	0.0127813	Down	NA	NA	NA	NA	NA	NA	NA
A0A5F8A7Z1-S422	A0A5F8A7Z1	S	422	AKAP11	0.299338	0.0469411	Down	NA	NA	NA	NA	NA	NA	NA
F6WLT7-S572	F6WLT7	S	572	NUMB	0.300263	0.0499875	Down	NA	NA	NA	NA	NA	NA	NA
A0A5F8AQQ8-S493	A0A5F8AQQ8	S	493	NCOA2	0.30093	0.0251345	Down	NA	NA	NA	NA	NA	NA	NA
F7AFF0-S968	F7AFF0	S	968	RAB11FIP5	0.301035	0.0286653	Down	NA	NA	NA	NA	NA	NA	NA
F6QE39-S200	F6QE39	S	200	HNRNPA2B1	0.301809	0.00313056	Down	NA	NA	NA	NA	NA	NA	NA
F7H520-S1046	F7H520	S	1046	PLEKHA6	0.301841	0.0400105	Down	NA	NA	NA	NA	NA	NA	NA
A0A1D5QAM6-S289	A0A1D5QAM6	S	289	IWS1	0.302493	0.0146907	Down	NA	NA	NA	NA	NA	NA	NA
G7NBN6-S693	G7NBN6	S	693	PPFIA1	0.302552	0.0293204	Down	NA	NA	NA	NA	NA	NA	NA
A0A5F7ZTS6-S217	A0A5F7ZTS6	S	217	LOC719658	0.304957	0.00126086	Down	NA	NA	NA	NA	NA	NA	NA
F7F5Q7-S960	F7F5Q7	S	960	TJP1	0.306669	0.0214707	Down	NA	NA	NA	NA	NA	NA	NA
A0A1D5QEK5-S1452	A0A1D5QEK5	S	1452	KIAA1217	0.308842	0.0286649	Down	NA	NA	NA	NA	NA	NA	NA
F6TYC4-S229	F6TYC4	S	229	TOR1AIP1	0.309651	0.0174634	Down	NA	NA	NA	NA	NA	NA	NA
F7GVL5-S827	F7GVL5	S	827	KIAA0753	0.309889	0.0197544	Down	NA	NA	NA	NA	NA	NA	NA
F7E0V9-S221	F7E0V9	S	221	TNKS1BP1	0.311149	0.0365109	Down	NA	NA	NA	NA	NA	NA	NA
F7HBF2-S681	F7HBF2	S	681	PHF2	0.311793	0.0178437	Down	NA	NA	NA	NA	NA	NA	NA
F6QCJ2-S587	F6QCJ2	S	587	EIF4ENIF1	0.313668	0.0147492	Down	NA	NA	NA	NA	NA	NA	NA
F6YK88-T454	F6YK88	T	454	BHMT	0.313891	0.0182219	Down	NA	NA	NA	NA	NA	NA	NA
F6ZZ64-S44	F6ZZ64	S	44	CALU	0.314409	0.0109317	Down	NA	NA	NA	NA	NA	NA	NA
F6TL46-S83	F6TL46	S	83	LIMA1	0.317522	0.0244296	Down	NA	NA	NA	NA	NA	NA	NA
A0A5F7ZCW2-S562	A0A5F7ZCW2	S	562	SORBS2	0.322259	0.0488163	Down	NA	NA	NA	NA	NA	NA	NA
F6SL85-T231	F6SL85	T	231	ARHGAP12	0.323178	0.0470813	Down	NA	NA	NA	NA	NA	NA	NA
F7HNU4-S1416	F7HNU4	S	1416	EGK_20261	0.326442	0.0214512	Down	NA	NA	NA	NA	NA	NA	NA
G7MXN2-S443	G7MXN2	S	443	PNN	0.328809	0.0328851	Down	NA	NA	NA	NA	NA	NA	NA
F6U9P8-S1015	F6U9P8	S	1015	BMP2K	0.330555	0.0216528	Down	NA	NA	NA	NA	NA	NA	NA
F6VAK2-S1529	F6VAK2	S	1529	LOC701688	0.336137	0.0453545	Down	NA	NA	NA	NA	NA	NA	NA
F6ZFN1-S165	F6ZFN1	S	165	YBX1	0.337461	0.0219734	Down	NA	NA	NA	NA	NA	NA	NA
A0A5F7ZRF0-S304	A0A5F7ZRF0	S	304	NOL8	0.338186	0.0133843	Down	NA	NA	NA	NA	NA	NA	NA
A0A5F8AEI1-S277	A0A5F8AEI1	S	277	PRPF4B	0.341309	0.0489168	Down	NA	NA	NA	NA	NA	NA	NA
A0A5F7ZB73-S397	A0A5F7ZB73	S	397	GAB1	0.341963	0.0122345	Down	NA	NA	NA	NA	NA	NA	NA
A0A5F7ZE78-S1319	A0A5F7ZE78	S	1319	RALGAPA1	0.343143	0.0285741	Down	NA	NA	NA	NA	NA	NA	NA
F7F0Z0-T1932	F7F0Z0	T	1932	MAP1B	0.34419	0.0362763	Down	NA	NA	NA	NA	NA	NA	NA
F6YPQ8-S35	F6YPQ8	S	35	CREM	0.344281	0.0312588	Down	NA	NA	NA	NA	NA	NA	NA
F7GPE6-S358	F7GPE6	S	358	LOC702025	0.346241	0.0447396	Down	NA	NA	NA	NA	NA	NA	NA
F6SI55-S355	F6SI55	S	355	NDRG1	0.348187	0.0274517	Down	NA	NA	NA	NA	NA	NA	NA
A0A5F8A3Z2-T400	A0A5F8A3Z2	T	400	TMF1	0.350074	0.0112397	Down	NA	NA	NA	NA	NA	NA	NA
G7MX16-S181	G7MX16	S	181		0.350959	0.00351999	Down	NA	NA	NA	NA	NA	NA	NA
F7G501-T644	F7G501	T	644	ATN1	0.351605	0.0253871	Down	NA	NA	NA	NA	NA	NA	NA
F6SE57-S122	F6SE57	S	122	BCR	0.354977	0.0140888	Down	NA	NA	NA	NA	NA	NA	NA
F7F5Q7-T1417	F7F5Q7	T	1417	TJP1	0.355805	0.00230919	Down	NA	NA	NA	NA	NA	NA	NA
F7GX37-S1195	F7GX37	S	1195	NCOR1	0.355879	0.0451689	Down	NA	NA	NA	NA	NA	NA	NA
F7F8Q3-S80	F7F8Q3	S	80	CCSAP	0.357046	0.0264132	Down	NA	NA	NA	NA	NA	NA	NA
A0A1D5QAM6-S252	A0A1D5QAM6	S	252	IWS1	0.357598	0.0016997	Down	NA	NA	NA	NA	NA	NA	NA
F7EW03-S1177	F7EW03	S	1177	ZNF638	0.357705	0.0171931	Down	NA	NA	NA	NA	NA	NA	NA
H9Z8K7-S175	H9Z8K7	S	175	IRF2BP2	0.358839	0.035369	Down	NA	NA	NA	NA	NA	NA	NA
A0A5F7ZK79-S375	A0A5F7ZK79	S	375	ZC3H14	0.361355	0.0452642	Down	NA	NA	NA	NA	NA	NA	NA
A0A5F8AMM8-S429	A0A5F8AMM8	S	429		0.361527	0.0205579	Down	NA	NA	NA	NA	NA	NA	NA
A0A5F8A0E7-T266	A0A5F8A0E7	T	266	SIN3A	0.361555	0.0247872	Down	NA	NA	NA	NA	NA	NA	NA
F6ZRJ0-S1228	F6ZRJ0	S	1228	SOS1	0.36249	0.0273987	Down	NA	NA	NA	NA	NA	NA	NA
F6QN07-S905	F6QN07	S	905	ICE1	0.362906	0.00402537	Down	NA	NA	NA	NA	NA	NA	NA
F6VBI6-S366	F6VBI6	S	366	MAPK8IP3	0.363913	0.0134639	Down	NA	NA	NA	NA	NA	NA	NA
A0A5F8AHM6-S908	A0A5F8AHM6	S	908	NCKAP5	0.365844	0.0139725	Down	NA	NA	NA	NA	NA	NA	NA
A0A5F8ACR8-S823	A0A5F8ACR8	S	823	NEK1	0.366532	0.0420905	Down	NA	NA	NA	NA	NA	NA	NA
A0A5F8A585-S177	A0A5F8A585	S	177	SQSTM1	0.368889	0.0114009	Down	NA	NA	NA	NA	NA	NA	NA
F6PL92-S1028	F6PL92	S	1028	SYNPO	0.369931	0.0228178	Down	NA	NA	NA	NA	NA	NA	NA
F7GX37-S2186	F7GX37	S	2186	NCOR1	0.370299	0.0411941	Down	NA	NA	NA	NA	NA	NA	NA
F7GPN9-T256	F7GPN9	T	256	ENPP1	0.372086	0.0470851	Down	NA	NA	NA	NA	NA	NA	NA
A0A1D5RGQ5-S416	A0A1D5RGQ5	S	416	SH3BP2	0.374203	0.0377168	Down	NA	NA	NA	NA	NA	NA	NA
A0A5F8AQU5-T630	A0A5F8AQU5	T	630		0.375738	0.00823366	Down	NA	NA	NA	NA	NA	NA	NA
F7GVY4-S757	F7GVY4	S	757	PDXDC1	0.376062	0.03832	Down	NA	NA	NA	NA	NA	NA	NA
A0A5F8A647-S238	A0A5F8A647	S	238		0.376606	0.0309424	Down	NA	NA	NA	NA	NA	NA	NA
F7F2L7-T2	F7F2L7	T	2	FTHL17	0.377142	0.0187793	Down	NA	NA	NA	NA	NA	NA	NA
F7FNS0-S120	F7FNS0	S	120	ZBTB17	0.380098	0.017151	Down	NA	NA	NA	NA	NA	NA	NA
A0A1D5Q9M6-S980	A0A1D5Q9M6	S	980	SASH1	0.381331	0.00816658	Down	NA	NA	NA	NA	NA	NA	NA
A0A5F7ZE78-S1320	A0A5F7ZE78	S	1320	RALGAPA1	0.38145	0.0119209	Down	NA	NA	NA	NA	NA	NA	NA
A0A1K0FU77-T170	A0A1K0FU77	T	170	HBZ	0.382129	0.0405502	Down	NA	NA	NA	NA	NA	NA	NA
A0A5F8A4R3-S170	A0A5F8A4R3	S	170	JUN	0.386043	0.0148686	Down	NA	NA	NA	NA	NA	NA	NA
F7EXI8-S69	F7EXI8	S	69	MEPCE	0.386947	0.00953937	Down	NA	NA	NA	NA	NA	NA	NA
F6TXN0-S108	F6TXN0	S	108	LOC701559	0.388592	0.0127567	Down	NA	NA	NA	NA	NA	NA	NA
A0A1D5Q724-S394	A0A1D5Q724	S	394		0.388788	0.0439774	Down	NA	NA	NA	NA	NA	NA	NA
F7E0V9-S353	F7E0V9	S	353	TNKS1BP1	0.389437	0.00481147	Down	NA	NA	NA	NA	NA	NA	NA
A0A1D5QGW6-S647	A0A1D5QGW6	S	647	ABLIM1	0.390134	0.00828025	Down	NA	NA	NA	NA	NA	NA	NA
A0A5K1V654-S347	A0A5K1V654	S	347		0.392596	0.0329473	Down	NA	NA	NA	NA	NA	NA	NA
A0A5F8A5Q5-S88	A0A5F8A5Q5	S	88	LRRFIP1	0.393578	0.0139804	Down	NA	NA	NA	NA	NA	NA	NA
A0A1D5QPA5-S99	A0A1D5QPA5	S	99	KHSRP	0.394229	0.0131857	Down	NA	NA	NA	NA	NA	NA	NA
A0A1D5QWK7-S360	A0A1D5QWK7	S	360		0.395918	0.0107178	Down	NA	NA	NA	NA	NA	NA	NA
A0A5F8AHM6-S612	A0A5F8AHM6	S	612	NCKAP5	0.396893	0.0200453	Down	NA	NA	NA	NA	NA	NA	NA
F6QII3-T465	F6QII3	T	465	SORBS1	0.39693	0.0415658	Down	NA	NA	NA	NA	NA	NA	NA
A0A5F7ZRH9-S1240	A0A5F7ZRH9	S	1240	KTN1	0.397064	0.00942399	Down	NA	NA	NA	NA	NA	NA	NA
F6ZVE3-S369	F6ZVE3	S	369	NUCB1	0.397604	0.0123431	Down	NA	NA	NA	NA	NA	NA	NA
A0A5F8A639-S46	A0A5F8A639	S	46	EGK_00648	0.402958	0.0354457	Down	NA	NA	NA	NA	NA	NA	NA
A0A1D5QAC1-S643	A0A1D5QAC1	S	643	ZMYND8	0.405245	0.0484197	Down	NA	NA	NA	NA	NA	NA	NA
A0A1D5RA53-S92	A0A1D5RA53	S	92	SSFA2	0.409331	0.00965603	Down	NA	NA	NA	NA	NA	NA	NA
Q5TM51-T75	Q5TM51	T	75	PPP1R11	0.409552	0.0495907	Down	NA	NA	NA	NA	NA	NA	NA
F7GXT2-S556	F7GXT2	S	556	SYNRG	0.409743	0.0466282	Down	NA	NA	NA	NA	NA	NA	NA
F7HTB8-S311	F7HTB8	S	311	ACIN1	0.410375	0.0327877	Down	NA	NA	NA	NA	NA	NA	NA
F7D1C5-S149	F7D1C5	S	149	CBR1	0.410618	0.0264356	Down	NA	NA	NA	NA	NA	NA	NA
F7F0Z0-S832	F7F0Z0	S	832	MAP1B	0.412415	0.00144547	Down	NA	NA	NA	NA	NA	NA	NA
F6PLU3-S411	F6PLU3	S	411	GCK	0.41448	0.00625471	Down	NA	NA	NA	NA	NA	NA	NA
A0A5F7ZKI6-S288	A0A5F7ZKI6	S	288	MAP4	0.416582	0.0499465	Down	NA	NA	NA	NA	NA	NA	NA
F7H4L5-S202	F7H4L5	S	202	CALD1	0.417144	0.0365716	Down	NA	NA	NA	NA	NA	NA	NA
F7CX13-S334	F7CX13	S	334	ZNF592	0.417425	0.0244298	Down	NA	NA	NA	NA	NA	NA	NA
H9ZG17-T227	H9ZG17	T	227		0.419389	0.00686841	Down	NA	NA	NA	NA	NA	NA	NA
F7HLN9-S960	F7HLN9	S	960	FKBP15	0.42011	0.0095626	Down	NA	NA	NA	NA	NA	NA	NA
F7FS99-S44	F7FS99	S	44		0.427032	0.0487368	Down	NA	NA	NA	NA	NA	NA	NA
H9ESN9-S77	H9ESN9	S	77	SAP30BP	0.428808	0.0401357	Down	NA	NA	NA	NA	NA	NA	NA
H9FQ31-S17	H9FQ31	S	17	UBXN2B	0.429735	0.0364878	Down	NA	NA	NA	NA	NA	NA	NA
F6PK02-S202	F6PK02	S	202	AKT1S1	0.430606	0.0115446	Down	NA	NA	NA	NA	NA	NA	NA
F7G501-S652	F7G501	S	652	ATN1	0.431074	0.0321834	Down	NA	NA	NA	NA	NA	NA	NA
A0A5F8AA33-S383	A0A5F8AA33	S	383	USP16	0.431747	0.0397696	Down	NA	NA	NA	NA	NA	NA	NA
A0A5F8ANS9-S995	A0A5F8ANS9	S	995	SPEN	0.433305	0.0330252	Down	NA	NA	NA	NA	NA	NA	NA
F6PZF5-S697	F6PZF5	S	697	TNS1	0.445557	0.0141713	Down	NA	NA	NA	NA	NA	NA	NA
A0A1D5QE96-S373	A0A1D5QE96	S	373	ADAR	0.44937	0.037643	Down	NA	NA	NA	NA	NA	NA	NA
G7N8K3-S129	G7N8K3	S	129	SF3B1	0.449389	0.0493093	Down	NA	NA	NA	NA	NA	NA	NA
F6WV23-S290	F6WV23	S	290	LOC694075	0.450252	0.0218863	Down	NA	NA	NA	NA	NA	NA	NA
F7HMZ4-S360	F7HMZ4	S	360	GPRC5B	0.455847	0.000647389	Down	NA	NA	NA	NA	NA	NA	NA
F6XCD6-S308	F6XCD6	S	308	MPRIP	0.458283	0.0209837	Down	NA	NA	NA	NA	NA	NA	NA
A0A5F7ZSF0-S473	A0A5F7ZSF0	S	473	RSF1	0.46154	0.00250382	Down	NA	NA	NA	NA	NA	NA	NA
H9ZCI7-S839	H9ZCI7	S	839	SIPA1	0.476251	0.0360814	Down	NA	NA	NA	NA	NA	NA	NA
F6U9P8-S1090	F6U9P8	S	1090	BMP2K	0.479035	0.00829522	Down	NA	NA	NA	NA	NA	NA	NA
A0A1D5QLA7-T175	A0A1D5QLA7	T	175	LSP1	0.480388	0.0147297	Down	NA	NA	NA	NA	NA	NA	NA
A0A1D5Q520-T607	A0A1D5Q520	T	607	AAK1	0.487253	0.0406657	Down	NA	NA	NA	NA	NA	NA	NA
A0A5K1TXE9-T330	A0A5K1TXE9	T	330	SPTAN1	0.488236	0.0477616	Down	NA	NA	NA	NA	NA	NA	NA
A0A5F8ALX7-S10	A0A5F8ALX7	S	10	RNF11	0.48983	0.00535893	Down	NA	NA	NA	NA	NA	NA	NA
A0A1D5QR61-S2493	A0A1D5QR61	S	2493		0.493029	0.0472044	Down	NA	NA	NA	NA	NA	NA	NA
G7NJP8-S205	G7NJP8	S	205	CHAMP1	0.493499	0.0229065	Down	NA	NA	NA	NA	NA	NA	NA
F7FS44-S2148	F7FS44	S	2148	SPTBN1	0.49409	0.0387874	Down	NA	NA	NA	NA	NA	NA	NA
F7GK28-S1692	F7GK28	S	1692	PRRC2A	0.494095	0.0368929	Down	NA	NA	NA	NA	NA	NA	NA
A0A1D5QLA7-S111	A0A1D5QLA7	S	111	LSP1	0.494779	0.0248444	Down	NA	NA	NA	NA	NA	NA	NA
F7D2I4-S402	F7D2I4	S	402	WDR44	0.494893	0.032599	Down	NA	NA	NA	NA	NA	NA	NA
F6PL92-S1042	F6PL92	S	1042	SYNPO	0.495851	0.0477482	Down	NA	NA	NA	NA	NA	NA	NA
F7AFF0-S801	F7AFF0	S	801	RAB11FIP5	0.503944	0.027052	Down	NA	NA	NA	NA	NA	NA	NA
F6UEA7-S86	F6UEA7	S	86	DLC1	0.510618	0.0470614	Down	NA	NA	NA	NA	NA	NA	NA
F6WV23-S390	F6WV23	S	390	LOC694075	0.514983	0.0399591	Down	NA	NA	NA	NA	NA	NA	NA
F6PSY1-S159	F6PSY1	S	159	NFIB	0.519141	0.0402695	Down	NA	NA	NA	NA	NA	NA	NA
H9ELS7-S4	H9ELS7	S	4	TPM1	0.52082	0.00553746	Down	NA	NA	NA	NA	NA	NA	NA
A0A5F8AQQ8-S565	A0A5F8AQQ8	S	565	NCOA2	0.522762	0.0332845	Down	NA	NA	NA	NA	NA	NA	NA
F7FS54-S1217	F7FS54	S	1217	GOLGB1	0.531235	0.0403397	Down	NA	NA	NA	NA	NA	NA	NA
A0A5F7ZAV0-T296	A0A5F7ZAV0	T	296	CCDC50	0.533528	0.0467411	Down	NA	NA	NA	NA	NA	NA	NA
A0A5F7ZAK6-S192	A0A5F7ZAK6	S	192	NUP153	0.538069	0.0373605	Down	NA	NA	NA	NA	NA	NA	NA
A0A1D5RA63-S116	A0A1D5RA63	S	116	HDGF	0.544975	0.0251865	Down	NA	NA	NA	NA	NA	NA	NA
A0A1D5QLA7-S189	A0A1D5QLA7	S	189	LSP1	0.546528	0.0383992	Down	NA	NA	NA	NA	NA	NA	NA
F6PLF0-T511	F6PLF0	T	511	CAT	0.548036	0.0369631	Down	NA	NA	NA	NA	NA	NA	NA
F7E0V9-S989	F7E0V9	S	989	TNKS1BP1	0.559148	0.0118644	Down	NA	NA	NA	NA	NA	NA	NA
A0A5F7ZP43-S274	A0A5F7ZP43	S	274	PALM3	0.561158	0.0145536	Down	NA	NA	NA	NA	NA	NA	NA
F7BLI4-S1420	F7BLI4	S	1420	ZNF318	0.568549	0.0157959	Down	NA	NA	NA	NA	NA	NA	NA
A0A5F7ZQH0-S490	A0A5F7ZQH0	S	490	CEP164	0.58703	0.0347995	Down	NA	NA	NA	NA	NA	NA	NA
F6TBG0-S893	F6TBG0	S	893	GAPVD1	0.618007	0.0499963	Down	NA	NA	NA	NA	NA	NA	NA
H9EU26-S80	H9EU26	S	80	RCN1	0.668417	0.0232705	Down	NA	NA	NA	NA	NA	NA	NA
A0A5F7ZN13-S880	A0A5F7ZN13	S	880	ARHGEF2	0.71592	0.00568137	Down	NA	NA	NA	NA	NA	NA	NA
A0A5F7ZA82-S23	A0A5F7ZA82	S	23	OXR1	0.751474	0.0210565	Down	NA	NA	NA	NA	NA	NA	NA
F6WDG6-S2825	F6WDG6	S	2825	DSP	0.797527	0.0411607	Down	NA	NA	NA	NA	NA	NA	NA
A0A5F7ZS60-S655	A0A5F7ZS60	S	655	TNIK	0.824845	0.0108619	Down	NA	NA	NA	NA	NA	NA	NA
A0A5F8ANG9-T596	A0A5F8ANG9	T	596	PRKCB	1.46408	0.0341517	Up	NA	NA	NA	NA	NA	NA	NA
A0A1D5Q7U6-S275	A0A1D5Q7U6	S	275	HCLS1	1.49564	0.0403447	Up	NA	NA	NA	NA	NA	NA	NA
F6QHH2-S47	F6QHH2	S	47	CTNND1	1.54436	0.0127712	Up	NA	NA	NA	NA	NA	NA	NA
A0A5F8AMM1-S1698	A0A5F8AMM1	S	1698	BAZ2A	1.56058	0.0205946	Up	NA	NA	NA	NA	NA	NA	NA
A0A5K1TXE9-S1550	A0A5K1TXE9	S	1550	SPTAN1	1.61002	0.0256634	Up	NA	NA	NA	NA	NA	NA	NA
A0A5F8A848-S254	A0A5F8A848	S	254		1.61652	0.0420843	Up	NA	NA	NA	NA	NA	NA	NA
A0A1D5QGW6-S596	A0A1D5QGW6	S	596	ABLIM1	1.63011	0.0324796	Up	NA	NA	NA	NA	NA	NA	NA
F7FRR6-S35	F7FRR6	S	35	SCRIB	1.63286	0.0472071	Up	NA	NA	NA	NA	NA	NA	NA
A0A5F8ARZ4-S454	A0A5F8ARZ4	S	454		1.69531	0.0342233	Up	NA	NA	NA	NA	NA	NA	NA
H9ES33-S148	H9ES33	S	148	AHCY	1.70779	0.044693	Up	NA	NA	NA	NA	NA	NA	NA
F7G8E9-S384	F7G8E9	S	384	LIMD1	1.72018	0.00483919	Up	NA	NA	NA	NA	NA	NA	NA
F6T2U4-S285	F6T2U4	S	285	PSMD1	1.74907	0.0494286	Up	NA	NA	NA	NA	NA	NA	NA
A0A1D5QN39-S106	A0A1D5QN39	S	106	ERO1L	1.75079	0.0154311	Up	NA	NA	NA	NA	NA	NA	NA
F6W890-S94	F6W890	S	94	LMNA	1.76307	0.00412356	Up	NA	NA	NA	NA	NA	NA	NA
F7GST0-S445	F7GST0	S	445	HSP90AB1	1.77577	0.00876712	Up	NA	NA	NA	NA	NA	NA	NA
A0A5K1TXE9-S1364	A0A5K1TXE9	S	1364	SPTAN1	1.77869	0.00033489	Up	NA	NA	NA	NA	NA	NA	NA
A0A5F7ZYQ1-S285	A0A5F7ZYQ1	S	285	FOXP4	1.78678	0.0243801	Up	NA	NA	NA	NA	NA	NA	NA
F7HA72-S275	F7HA72	S	275	SLC39A7	1.79683	0.0454929	Up	NA	NA	NA	NA	NA	NA	NA
F7HA72-S276	F7HA72	S	276	SLC39A7	1.82129	0.010921	Up	NA	NA	NA	NA	NA	NA	NA
F7FKU2-S1406	F7FKU2	S	1406	ARHGEF11	1.84056	0.016817	Up	NA	NA	NA	NA	NA	NA	NA
H9FYR1-S1451	H9FYR1	S	1451	SMARCA4	1.84656	0.014146	Up	NA	NA	NA	NA	NA	NA	NA
H9YY70-S13	H9YY70	S	13	ILKAP	1.84668	0.0320096	Up	NA	NA	NA	NA	NA	NA	NA
F6XEE1-S65	F6XEE1	S	65	RAB25	1.85074	0.031515	Up	NA	NA	NA	NA	NA	NA	NA
F7HG08-S385	F7HG08	S	385	MLLT4	1.85749	0.0286664	Up	NA	NA	NA	NA	NA	NA	NA
H9Z7J7-S241	H9Z7J7	S	241	CCDC69	1.8721	0.00229702	Up	NA	NA	NA	NA	NA	NA	NA
F7HBF2-S474	F7HBF2	S	474	PHF2	1.8788	0.0481561	Up	NA	NA	NA	NA	NA	NA	NA
A0A5F7ZJD7-S449	A0A5F7ZJD7	S	449	RPS6KC1	1.89002	0.015937	Up	NA	NA	NA	NA	NA	NA	NA
A0A1D5QF42-S1636	A0A1D5QF42	S	1636	MYO18A	1.89789	0.0162158	Up	NA	NA	NA	NA	NA	NA	NA
F7CT78-T623	F7CT78	T	623	USP5	1.91917	0.0280757	Up	NA	NA	NA	NA	NA	NA	NA
A0A5F7Z6W8-S583	A0A5F7Z6W8	S	583	BAP1	1.93038	0.0325607	Up	NA	NA	NA	NA	NA	NA	NA
A0A5F8AEZ3-S530	A0A5F8AEZ3	S	530	LATS1	1.94164	0.0322451	Up	NA	NA	NA	NA	NA	NA	NA
F6W890-S532	F6W890	S	532	LMNA	1.94719	0.000912962	Up	NA	NA	NA	NA	NA	NA	NA
F7HAN9-S2	F7HAN9	S	2	HIST1H1E	1.96481	0.00774822	Up	NA	NA	NA	NA	NA	NA	NA
A0A1D5RG21-S197	A0A1D5RG21	S	197	ZC3HC1	1.98161	0.00572862	Up	NA	NA	NA	NA	NA	NA	NA
A0A5F7ZWV9-S508	A0A5F7ZWV9	S	508	GIGYF1	1.98874	0.0446282	Up	NA	NA	NA	NA	NA	NA	NA
F6XVN0-S315	F6XVN0	S	315	SORD	1.99027	0.0146231	Up	NA	NA	NA	NA	NA	NA	NA
A0A1D5RIX1-S2694	A0A1D5RIX1	S	2694		2.00805	0.00887747	Up	NA	NA	NA	NA	NA	NA	NA
F7ELX5-S408	F7ELX5	S	408	CD2AP	2.01601	0.0308333	Up	NA	NA	NA	NA	NA	NA	NA
F6VTL8-S24	F6VTL8	S	24	ARHGDIA	2.02687	0.0138101	Up	NA	NA	NA	NA	NA	NA	NA
F6V098-S288	F6V098	S	288	POU2F3	2.05054	0.0449026	Up	NA	NA	NA	NA	NA	NA	NA
A0A1D5QYN2-T405	A0A1D5QYN2	T	405		2.05087	0.00366632	Up	NA	NA	NA	NA	NA	NA	NA
F6YS66-S2144	F6YS66	S	2144		2.05313	0.0381403	Up	NA	NA	NA	NA	NA	NA	NA
F6QII3-S913	F6QII3	S	913	SORBS1	2.05555	0.0182315	Up	NA	NA	NA	NA	NA	NA	NA
A0A5F7ZCW2-S615	A0A5F7ZCW2	S	615	SORBS2	2.05748	0.0164623	Up	NA	NA	NA	NA	NA	NA	NA
F7HT29-T78	F7HT29	T	78	PHGDH	2.06123	0.0218281	Up	NA	NA	NA	NA	NA	NA	NA
A0A5F7ZRJ4-S56	A0A5F7ZRJ4	S	56		2.09815	0.0180986	Up	NA	NA	NA	NA	NA	NA	NA
A0A5F8ATE1-S39	A0A5F8ATE1	S	39	STARD3NL	2.09894	0.0225785	Up	NA	NA	NA	NA	NA	NA	NA
F6QN54-S582	F6QN54	S	582	BICD2	2.14527	0.00907825	Up	NA	NA	NA	NA	NA	NA	NA
F7CL60-S293	F7CL60	S	293	MBD1	2.16091	0.0165277	Up	NA	NA	NA	NA	NA	NA	NA
A0A5K1V206-S14	A0A5K1V206	S	14	EGK_06327	2.16206	0.00650249	Up	NA	NA	NA	NA	NA	NA	NA
H9Z9F5-S191	H9Z9F5	S	191		2.16963	0.00884381	Up	NA	NA	NA	NA	NA	NA	NA
F7FS44-S2089	F7FS44	S	2089	SPTBN1	2.16991	0.0414639	Up	NA	NA	NA	NA	NA	NA	NA
F6ZZ03-S391	F6ZZ03	S	391	XPO1	2.1736	0.0492041	Up	NA	NA	NA	NA	NA	NA	NA
A0A1D5RDT4-T193	A0A1D5RDT4	T	193		2.18134	0.032486	Up	NA	NA	NA	NA	NA	NA	NA
A0A1D5RIX1-S2702	A0A1D5RIX1	S	2702		2.18304	0.0192519	Up	NA	NA	NA	NA	NA	NA	NA
A0A1D5RIX1-S1423	A0A1D5RIX1	S	1423		2.1876	0.03441	Up	NA	NA	NA	NA	NA	NA	NA
A0A5F7ZTR5-S1560	A0A5F7ZTR5	S	1560	DENND4A	2.18881	0.00841447	Up	NA	NA	NA	NA	NA	NA	NA
F7GCN8-S2021	F7GCN8	S	2021	FLNA	2.19693	0.00373049	Up	NA	NA	NA	NA	NA	NA	NA
A0A5F7ZJD7-S281	A0A5F7ZJD7	S	281	RPS6KC1	2.20216	0.00443219	Up	NA	NA	NA	NA	NA	NA	NA
F6Z9H7-T484	F6Z9H7	T	484	PAK4	2.20287	0.0267504	Up	NA	NA	NA	NA	NA	NA	NA
F6RJW4-S526	F6RJW4	S	526	KIAA1967	2.21274	0.0338748	Up	NA	NA	NA	NA	NA	NA	NA
F7H1B3-S133	F7H1B3	S	133	RBM23	2.22231	0.0376706	Up	NA	NA	NA	NA	NA	NA	NA
A0A1D5Q6H4-S604	A0A1D5Q6H4	S	604		2.22476	0.00355551	Up	NA	NA	NA	NA	NA	NA	NA
F6YUX3-S351	F6YUX3	S	351	BBOX1	2.23142	0.0370171	Up	NA	NA	NA	NA	NA	NA	NA
F7C9G8-S1352	F7C9G8	S	1352	CCDC18	2.243	0.0129507	Up	NA	NA	NA	NA	NA	NA	NA
H9Z9F5-S188	H9Z9F5	S	188		2.25618	0.0354373	Up	NA	NA	NA	NA	NA	NA	NA
F7A9F4-S705	F7A9F4	S	705	SIN3B	2.27731	0.0393527	Up	NA	NA	NA	NA	NA	NA	NA
A0A5F7ZSQ5-S1318	A0A5F7ZSQ5	S	1318	GBF1	2.28017	0.0276093	Up	NA	NA	NA	NA	NA	NA	NA
A0A5F7Z9R8-S830	A0A5F7Z9R8	S	830	SPECC1	2.28527	0.00558244	Up	NA	NA	NA	NA	NA	NA	NA
F7HAB0-S542	F7HAB0	S	542	SH3BP1	2.28731	0.0342282	Up	NA	NA	NA	NA	NA	NA	NA
A0A5F8AK04-S172	A0A5F8AK04	S	172	ATE1	2.29036	0.0344985	Up	NA	NA	NA	NA	NA	NA	NA
F7G3L4-S63	F7G3L4	S	63		2.29192	0.0444887	Up	NA	NA	NA	NA	NA	NA	NA
A0A1D5QFJ1-S692	A0A1D5QFJ1	S	692	VCPIP1	2.2923	0.00227089	Up	NA	NA	NA	NA	NA	NA	NA
F6QKB4-S656	F6QKB4	S	656	DAAM2	2.29476	0.0341002	Up	NA	NA	NA	NA	NA	NA	NA
F6UAX5-T475	F6UAX5	T	475	EPB41L1	2.29511	0.0355761	Up	NA	NA	NA	NA	NA	NA	NA
A0A1D5QF42-S332	A0A1D5QF42	S	332	MYO18A	2.32626	0.0378089	Up	NA	NA	NA	NA	NA	NA	NA
A0A1D5QN32-S184	A0A1D5QN32	S	184		2.32918	0.0409125	Up	NA	NA	NA	NA	NA	NA	NA
H9FNK5-T91	H9FNK5	T	91	HRSP12	2.3303	0.0111305	Up	NA	NA	NA	NA	NA	NA	NA
H9Z0C1-T12	H9Z0C1	T	12	LOC705126	2.33735	0.00243341	Up	NA	NA	NA	NA	NA	NA	NA
F7GUK3-T573	F7GUK3	T	573	LRCH1	2.34993	0.00701255	Up	NA	NA	NA	NA	NA	NA	NA
A0A5F8AHQ0-S867	A0A5F8AHQ0	S	867	GTF3C2	2.34994	0.0287145	Up	NA	NA	NA	NA	NA	NA	NA
F7FNN7-S204	F7FNN7	S	204	COBLL1	2.35138	0.00423227	Up	NA	NA	NA	NA	NA	NA	NA
A0A1D5RIC5-T430	A0A1D5RIC5	T	430	NRBP1	2.35622	0.0160681	Up	NA	NA	NA	NA	NA	NA	NA
H9F5U5-S55	H9F5U5	S	55	CPNE1	2.36169	0.00403164	Up	NA	NA	NA	NA	NA	NA	NA
A0A5F8AII3-S751	A0A5F8AII3	S	751	AGL	2.36725	0.0440784	Up	NA	NA	NA	NA	NA	NA	NA
F7DEQ8-S613	F7DEQ8	S	613	ATP10D	2.36747	0.0445863	Up	NA	NA	NA	NA	NA	NA	NA
F7HDU1-S566	F7HDU1	S	566	GTF3C1	2.39376	0.00461354	Up	NA	NA	NA	NA	NA	NA	NA
F7D6L4-S694	F7D6L4	S	694	VPS13C	2.39801	0.0105397	Up	NA	NA	NA	NA	NA	NA	NA
A0A1D5Q9M6-S763	A0A1D5Q9M6	S	763	SASH1	2.39882	0.0184519	Up	NA	NA	NA	NA	NA	NA	NA
F7D5M6-S515	F7D5M6	S	515	UBE2O	2.40028	0.0413506	Up	NA	NA	NA	NA	NA	NA	NA
A0A1D5RDW4-S122	A0A1D5RDW4	S	122	FBL	2.40758	0.0431162	Up	NA	NA	NA	NA	NA	NA	NA
F7ACZ9-S248	F7ACZ9	S	248	MAT1A	2.40773	0.0485413	Up	NA	NA	NA	NA	NA	NA	NA
F7B1J1-S14	F7B1J1	S	14	CARS	2.41758	0.0315864	Up	NA	NA	NA	NA	NA	NA	NA
H9EMX7-S766	H9EMX7	S	766	OSBPL8	2.4182	0.023017	Up	NA	NA	NA	NA	NA	NA	NA
A0A5F8ATT4-S329	A0A5F8ATT4	S	329	ACAP2	2.42294	0.0095826	Up	NA	NA	NA	NA	NA	NA	NA
A0A1D5RHP8-S3592	A0A1D5RHP8	S	3592	HUWE1	2.43413	0.0481046	Up	NA	NA	NA	NA	NA	NA	NA
F7A8Z5-S257	F7A8Z5	S	257	LCP1	2.44098	0.0151899	Up	NA	NA	NA	NA	NA	NA	NA
F7H1D7-S486	F7H1D7	S	486	RALGAPA2	2.45284	0.0202296	Up	NA	NA	NA	NA	NA	NA	NA
F6TVG1-S423	F6TVG1	S	423	KARS	2.46075	0.0418496	Up	NA	NA	NA	NA	NA	NA	NA
F6PK17-T118	F6PK17	T	118	PNKP	2.46892	0.0125522	Up	NA	NA	NA	NA	NA	NA	NA
F6X8W7-S749	F6X8W7	S	749	MTMR10	2.47038	0.0441233	Up	NA	NA	NA	NA	NA	NA	NA
F7H013-S1250	F7H013	S	1250	TSC2	2.48548	0.00083543	Up	NA	NA	NA	NA	NA	NA	NA
H9FVZ0-S306	H9FVZ0	S	306	EXOSC9	2.49437	0.00865915	Up	NA	NA	NA	NA	NA	NA	NA
F6YD17-S32	F6YD17	S	32	TPPP	2.51123	0.0488092	Up	NA	NA	NA	NA	NA	NA	NA
H9G185-S189	H9G185	S	189	SRSF9	2.51645	0.043105	Up	NA	NA	NA	NA	NA	NA	NA
F7FZ57-S1836	F7FZ57	S	1836	MLL	2.51994	0.0286398	Up	NA	NA	NA	NA	NA	NA	NA
F7DJM1-S168	F7DJM1	S	168	SEC22B	2.52174	0.0193104	Up	NA	NA	NA	NA	NA	NA	NA
H9YW07-S375	H9YW07	S	375	PTK2B	2.53055	0.0238606	Up	NA	NA	NA	NA	NA	NA	NA
A0A5F8ALV4-S110	A0A5F8ALV4	S	110	EEPD1	2.53654	0.0338	Up	NA	NA	NA	NA	NA	NA	NA
F7HCZ5-S58	F7HCZ5	S	58	COX4I1	2.54081	0.0119191	Up	NA	NA	NA	NA	NA	NA	NA
A0A5F8A5Z6-S265	A0A5F8A5Z6	S	265		2.55019	0.0101793	Up	NA	NA	NA	NA	NA	NA	NA
A0A1D5RB27-S337	A0A1D5RB27	S	337	PPP1R7	2.55677	0.0361963	Up	NA	NA	NA	NA	NA	NA	NA
I2CWL5-S442	I2CWL5	S	442	TMEM201	2.55871	0.0487505	Up	NA	NA	NA	NA	NA	NA	NA
F6WH98-S70	F6WH98	S	70	CRELD2	2.56392	0.0175861	Up	NA	NA	NA	NA	NA	NA	NA
F7HPQ2-S835	F7HPQ2	S	835	UBA1	2.57678	0.00178163	Up	NA	NA	NA	NA	NA	NA	NA
A0A5F7ZEK3-S427	A0A5F7ZEK3	S	427	SRGAP2	2.58794	0.0145339	Up	NA	NA	NA	NA	NA	NA	NA
F6YGG7-S721	F6YGG7	S	721	SPAG9	2.59546	0.0120586	Up	NA	NA	NA	NA	NA	NA	NA
F7HPQ2-S820	F7HPQ2	S	820	UBA1	2.59901	0.0404534	Up	NA	NA	NA	NA	NA	NA	NA
A0A5F8A057-S21	A0A5F8A057	S	21		2.60545	0.0014541	Up	NA	NA	NA	NA	NA	NA	NA
G7MZ42-T46	G7MZ42	T	46	EIF4EBP1	2.61475	0.0321433	Up	NA	NA	NA	NA	NA	NA	NA
F7H1D7-S373	F7H1D7	S	373	RALGAPA2	2.61896	0.0195075	Up	NA	NA	NA	NA	NA	NA	NA
A0A5F8ASZ1-S191	A0A5F8ASZ1	S	191	MAGED2	2.62023	0.0348734	Up	NA	NA	NA	NA	NA	NA	NA
A0A5F8A9U6-S18	A0A5F8A9U6	S	18		2.62062	0.00653064	Up	NA	NA	NA	NA	NA	NA	NA
A0A1D5RGG1-S445	A0A1D5RGG1	S	445	KIAA0195	2.63556	0.0214903	Up	NA	NA	NA	NA	NA	NA	NA
F7GNE4-S191	F7GNE4	S	191	CTNNB1	2.63603	0.00773747	Up	NA	NA	NA	NA	NA	NA	NA
F6V5Q1-S697	F6V5Q1	S	697	RBM15	2.64135	0.0119256	Up	NA	NA	NA	NA	NA	NA	NA
F7FF43-S10	F7FF43	S	10	PSME2	2.64903	0.0256983	Up	NA	NA	NA	NA	NA	NA	NA
G7MXU9-S135	G7MXU9	S	135		2.65396	0.00415299	Up	NA	NA	NA	NA	NA	NA	NA
H9EVM1-S166	H9EVM1	S	166	BNIP3L	2.66459	0.000345123	Up	NA	NA	NA	NA	NA	NA	NA
A0A5F7ZPP6-T761	A0A5F7ZPP6	T	761	SORCS3	2.66882	0.0220123	Up	NA	NA	NA	NA	NA	NA	NA
A0A5F7ZPP6-Y760	A0A5F7ZPP6	Y	760	SORCS3	2.66882	0.0220123	Up	NA	NA	NA	NA	NA	NA	NA
A0A5F8A202-S522	A0A5F8A202	S	522	SUGP2	2.67978	0.0037616	Up	NA	NA	NA	NA	NA	NA	NA
A0A5F7ZRX1-S447	A0A5F7ZRX1	S	447	TAF6L	2.68634	0.0168831	Up	NA	NA	NA	NA	NA	NA	NA
A0A1D5R2S0-S380	A0A1D5R2S0	S	380	SRRM1	2.68921	0.0483152	Up	NA	NA	NA	NA	NA	NA	NA
A0A5F7ZKF2-S264	A0A5F7ZKF2	S	264	AKR1C1	2.68999	0.000453248	Up	NA	NA	NA	NA	NA	NA	NA
F6UPF5-S377	F6UPF5	S	377	LSR	2.69061	0.035209	Up	NA	NA	NA	NA	NA	NA	NA
G7N1N6-S39	G7N1N6	S	39	VIM	2.69568	0.0217291	Up	NA	NA	NA	NA	NA	NA	NA
F7FZ57-T1844	F7FZ57	T	1844	MLL	2.70168	0.0330799	Up	NA	NA	NA	NA	NA	NA	NA
A0A1D5RAK5-S572	A0A1D5RAK5	S	572	RHOC	2.70326	0.0340377	Up	NA	NA	NA	NA	NA	NA	NA
F7H1F5-S33	F7H1F5	S	33	AMDHD1	2.71368	0.0363474	Up	NA	NA	NA	NA	NA	NA	NA
A0A5F7ZWX6-S1270	A0A5F7ZWX6	S	1270	KIF1B	2.71719	0.0179217	Up	NA	NA	NA	NA	NA	NA	NA
A0A1D5QAS4-S278	A0A1D5QAS4	S	278		2.71761	0.0209141	Up	NA	NA	NA	NA	NA	NA	NA
F7HE86-S653	F7HE86	S	653	ATP1A1	2.71854	0.00964509	Up	NA	NA	NA	NA	NA	NA	NA
A0A1D5QEH3-T593	A0A1D5QEH3	T	593	GPAM	2.72744	0.0128934	Up	NA	NA	NA	NA	NA	NA	NA
A0A1D5RJ54-S420	A0A1D5RJ54	S	420		2.7319	0.0415219	Up	NA	NA	NA	NA	NA	NA	NA
A0A1D5Q2T8-S325	A0A1D5Q2T8	S	325	LOC696973	2.7359	0.0114105	Up	NA	NA	NA	NA	NA	NA	NA
F7FSX8-S404	F7FSX8	S	404	HP1BP3	2.73691	0.0415377	Up	NA	NA	NA	NA	NA	NA	NA
A0A5F7ZFU0-S628	A0A5F7ZFU0	S	628		2.73836	0.0417754	Up	NA	NA	NA	NA	NA	NA	NA
F6V6M4-S262	F6V6M4	S	262	EIF3F	2.7395	0.026954	Up	NA	NA	NA	NA	NA	NA	NA
A0A5F8A8Z0-S619	A0A5F8A8Z0	S	619	PRPF3	2.74091	0.0169759	Up	NA	NA	NA	NA	NA	NA	NA
G7NGR4-S270	G7NGR4	S	270	ACOX1	2.74323	0.0492807	Up	NA	NA	NA	NA	NA	NA	NA
H9FYK5-S162	H9FYK5	S	162	AIDA	2.75134	0.0327578	Up	NA	NA	NA	NA	NA	NA	NA
A0A5F8A2W0-S222	A0A5F8A2W0	S	222	NUMBL	2.75978	0.0337886	Up	NA	NA	NA	NA	NA	NA	NA
F7CZY3-S144	F7CZY3	S	144	PDZK1	2.7636	0.0121618	Up	NA	NA	NA	NA	NA	NA	NA
A0A1D5R9J2-S381	A0A1D5R9J2	S	381		2.77411	0.0373191	Up	NA	NA	NA	NA	NA	NA	NA
F6TQR0-S222	F6TQR0	S	222	QDPR	2.78259	0.0157328	Up	NA	NA	NA	NA	NA	NA	NA
Q15JD4-S36	Q15JD4	S	36	PML	2.78952	0.0138754	Up	NA	NA	NA	NA	NA	NA	NA
A0A1D5R9J2-S14	A0A1D5R9J2	S	14		2.78952	0.0138754	Up	NA	NA	NA	NA	NA	NA	NA
A0A5F8ATZ7-T173	A0A5F8ATZ7	T	173	EIF2B2	2.7929	0.0494596	Up	NA	NA	NA	NA	NA	NA	NA
F7GRI9-S90	F7GRI9	S	90	STRIP1	2.7943	0.0274948	Up	NA	NA	NA	NA	NA	NA	NA
A0A5F8A4X3-S1830	A0A5F8A4X3	S	1830	DMXL1	2.79706	0.0375525	Up	NA	NA	NA	NA	NA	NA	NA
F6UF63-S254	F6UF63	S	254	MSH6	2.8093	0.043604	Up	NA	NA	NA	NA	NA	NA	NA
F7CGX1-S2	F7CGX1	S	2	ADD2	2.82285	0.0498953	Up	NA	NA	NA	NA	NA	NA	NA
F7FTD2-S439	F7FTD2	S	439	GYS2	2.83186	0.0270992	Up	NA	NA	NA	NA	NA	NA	NA
A0A5F8AFD8-T120	A0A5F8AFD8	T	120	SEC62	2.83528	0.0244676	Up	NA	NA	NA	NA	NA	NA	NA
A0A5F7ZJD7-S423	A0A5F7ZJD7	S	423	RPS6KC1	2.84635	0.0168249	Up	NA	NA	NA	NA	NA	NA	NA
F6W890-S212	F6W890	S	212	LMNA	2.86283	0.00598877	Up	NA	NA	NA	NA	NA	NA	NA
G7NI51-S50	G7NI51	S	50	NUP88	2.87175	0.0144784	Up	NA	NA	NA	NA	NA	NA	NA
F6V5Q1-S168	F6V5Q1	S	168	RBM15	2.87916	0.0298151	Up	NA	NA	NA	NA	NA	NA	NA
A0A5F8A218-S159	A0A5F8A218	S	159	ENOX2	2.88625	0.0344386	Up	NA	NA	NA	NA	NA	NA	NA
A0A1D5R9J2-S18	A0A1D5R9J2	S	18		2.88922	0.0177572	Up	NA	NA	NA	NA	NA	NA	NA
H9Z5A5-S351	H9Z5A5	S	351	ADH5	2.89558	0.0431011	Up	NA	NA	NA	NA	NA	NA	NA
H9G0X4-T605	H9G0X4	T	605		2.90595	0.0080419	Up	NA	NA	NA	NA	NA	NA	NA
A0A1D5R5G6-S139	A0A1D5R5G6	S	139	VWA9	2.91281	0.033798	Up	NA	NA	NA	NA	NA	NA	NA
H9G2F8-S153	H9G2F8	S	153	BCLAF1	2.91537	0.0361714	Up	NA	NA	NA	NA	NA	NA	NA
F6RVU7-S93	F6RVU7	S	93		2.91997	0.0471227	Up	NA	NA	NA	NA	NA	NA	NA
Q15JD4-S40	Q15JD4	S	40	PML	2.92059	0.0247842	Up	NA	NA	NA	NA	NA	NA	NA
A0A1D5Q1S1-S2132	A0A1D5Q1S1	S	2132	TLN2	2.92134	0.0346151	Up	NA	NA	NA	NA	NA	NA	NA
A0A5F8AHL8-S53	A0A5F8AHL8	S	53	TAPBPL	2.94058	0.00552482	Up	NA	NA	NA	NA	NA	NA	NA
F6R8Z2-S246	F6R8Z2	S	246	CEP170	2.94314	0.0267465	Up	NA	NA	NA	NA	NA	NA	NA
F6U9P8-S14	F6U9P8	S	14	BMP2K	2.94409	0.000632932	Up	NA	NA	NA	NA	NA	NA	NA
F7FI39-S136	F7FI39	S	136	PKLR	2.96197	0.0420837	Up	NA	NA	NA	NA	NA	NA	NA
F7F2I1-S353	F7F2I1	S	353	ALS2	2.97578	0.0374823	Up	NA	NA	NA	NA	NA	NA	NA
F6VBK4-S34	F6VBK4	S	34	LOC717248	2.98788	0.0462293	Up	NA	NA	NA	NA	NA	NA	NA
F7FSX8-S474	F7FSX8	S	474	HP1BP3	2.99565	0.0157554	Up	NA	NA	NA	NA	NA	NA	NA
A0A1D5RA53-S737	A0A1D5RA53	S	737	SSFA2	2.99783	0.0228188	Up	NA	NA	NA	NA	NA	NA	NA
A0A1D5QZ97-T1378	A0A1D5QZ97	T	1378	ANK1	3.00128	0.0445141	Up	NA	NA	NA	NA	NA	NA	NA
A0A5F7ZRK1-S1204	A0A5F7ZRK1	S	1204	NISCH	3.01697	0.00444019	Up	NA	NA	NA	NA	NA	NA	NA
A0A5F8AFT8-S361	A0A5F8AFT8	S	361	ZCCHC8	3.02258	0.0202796	Up	NA	NA	NA	NA	NA	NA	NA
A0A5F7ZPC3-T226	A0A5F7ZPC3	T	226	USP15	3.027	0.0337481	Up	NA	NA	NA	NA	NA	NA	NA
H9Z897-S421	H9Z897	S	421	HDAC1	3.04689	0.032924	Up	NA	NA	NA	NA	NA	NA	NA
H9FZM1-S963	H9FZM1	S	963	USP7	3.07388	0.0121548	Up	NA	NA	NA	NA	NA	NA	NA
H9FTU5-S488	H9FTU5	S	488	HSPD1	3.07466	0.0338386	Up	NA	NA	NA	NA	NA	NA	NA
I0FVV7-S37	I0FVV7	S	37	HIST1H2BK	3.08868	0.00946727	Up	NA	NA	NA	NA	NA	NA	NA
F7HQ45-S151	F7HQ45	S	151	FBXO4	3.09038	0.0141587	Up	NA	NA	NA	NA	NA	NA	NA
F6PK17-T122	F6PK17	T	122	PNKP	3.0955	0.00490071	Up	NA	NA	NA	NA	NA	NA	NA
A0A5F8AIA4-S359	A0A5F8AIA4	S	359	FLOT1	3.09958	0.000508435	Up	NA	NA	NA	NA	NA	NA	NA
A0A1D5RIX1-S2692	A0A1D5RIX1	S	2692		3.12215	0.00159905	Up	NA	NA	NA	NA	NA	NA	NA
F6T5C3-S15	F6T5C3	S	15	APRT	3.14468	0.045225	Up	NA	NA	NA	NA	NA	NA	NA
F7DGS7-S685	F7DGS7	S	685	CDK12	3.17463	0.047538	Up	NA	NA	NA	NA	NA	NA	NA
F7DAA2-S115	F7DAA2	S	115	LOC722466	3.17897	0.0151367	Up	NA	NA	NA	NA	NA	NA	NA
F7E5B3-S149	F7E5B3	S	149	TAF9	3.18363	0.0220888	Up	NA	NA	NA	NA	NA	NA	NA
F7HTB8-S506	F7HTB8	S	506	ACIN1	3.18477	0.0118522	Up	NA	NA	NA	NA	NA	NA	NA
A0A5F8A057-S910	A0A5F8A057	S	910	PLEC	3.18857	0.0348007	Up	NA	NA	NA	NA	NA	NA	NA
A0A5F7Z9A6-S1560	A0A5F7Z9A6	S	1560	RICTOR	3.20493	0.0210262	Up	NA	NA	NA	NA	NA	NA	NA
F6WSS8-S287	F6WSS8	S	287	F11R	3.21439	0.0399333	Up	NA	NA	NA	NA	NA	NA	NA
A0A5F8AIH3-S446	A0A5F8AIH3	S	446	ZC3H18	3.21454	0.0320677	Up	NA	NA	NA	NA	NA	NA	NA
F7DUW2-S839	F7DUW2	S	839	SAP130	3.21625	0.0180562	Up	NA	NA	NA	NA	NA	NA	NA
F7HTB8-S504	F7HTB8	S	504	ACIN1	3.22987	0.0388965	Up	NA	NA	NA	NA	NA	NA	NA
F7HN46-S383	F7HN46	S	383	DAK	3.23279	0.039049	Up	NA	NA	NA	NA	NA	NA	NA
F7HRU2-S544	F7HRU2	S	544	EIF2B5	3.23638	0.027	Up	NA	NA	NA	NA	NA	NA	NA
A0A5F8AFU9-Y460	A0A5F8AFU9	Y	460	TNS2	3.23703	0.0321342	Up	NA	NA	NA	NA	NA	NA	NA
A0A5F8A314-S416	A0A5F8A314	S	416		3.24366	0.033631	Up	NA	NA	NA	NA	NA	NA	NA
A0A1D5RCE8-S1131	A0A1D5RCE8	S	1131	NOMO1	3.26548	0.0385827	Up	NA	NA	NA	NA	NA	NA	NA
A0A5F7ZHE3-S9	A0A5F7ZHE3	S	9		3.26673	0.00748651	Up	NA	NA	NA	NA	NA	NA	NA
G7NI51-S35	G7NI51	S	35	NUP88	3.27402	0.00804398	Up	NA	NA	NA	NA	NA	NA	NA
F6UDV1-T166	F6UDV1	T	166	GOT2	3.27935	0.0117604	Up	NA	NA	NA	NA	NA	NA	NA
F7B6K2-S11	F7B6K2	S	11	SSR3	3.28139	0.039055	Up	NA	NA	NA	NA	NA	NA	NA
A0A5F7ZSN1-S24	A0A5F7ZSN1	S	24		3.28557	0.00977428	Up	NA	NA	NA	NA	NA	NA	NA
A0A5F8ARZ4-S477	A0A5F8ARZ4	S	477		3.28725	0.021183	Up	NA	NA	NA	NA	NA	NA	NA
A0A5F7ZV14-S1595	A0A5F7ZV14	S	1595	ITPR2	3.31101	0.027644	Up	NA	NA	NA	NA	NA	NA	NA
F6QV78-S24	F6QV78	S	24	PAPOLA	3.31287	0.04198	Up	NA	NA	NA	NA	NA	NA	NA
F6ZFY9-S452	F6ZFY9	S	452	SLTM	3.34	0.0339802	Up	NA	NA	NA	NA	NA	NA	NA
A0A5F7ZUQ9-S124	A0A5F7ZUQ9	S	124	UTP18	3.34312	0.0306946	Up	NA	NA	NA	NA	NA	NA	NA
F7HLL1-S322	F7HLL1	S	322	DAPK1	3.34409	0.0168346	Up	NA	NA	NA	NA	NA	NA	NA
A0A5F7ZFJ9-S86	A0A5F7ZFJ9	S	86		3.35879	0.0350385	Up	NA	NA	NA	NA	NA	NA	NA
A0A5F7Z9Q6-S1054	A0A5F7Z9Q6	S	1054		3.3774	0.0439979	Up	NA	NA	NA	NA	NA	NA	NA
F7CTF5-S20	F7CTF5	S	20	EXOSC5	3.3781	0.0223889	Up	NA	NA	NA	NA	NA	NA	NA
F6RZR0-S79	F6RZR0	S	79	U2AF2	3.38032	0.0432157	Up	NA	NA	NA	NA	NA	NA	NA
A0A1D5R2X7-S404	A0A1D5R2X7	S	404	LOC723754	3.39355	0.0119821	Up	NA	NA	NA	NA	NA	NA	NA
F7HTT3-S586	F7HTT3	S	586	ACSL1	3.39649	0.0132581	Up	NA	NA	NA	NA	NA	NA	NA
F7FS44-S757	F7FS44	S	757	SPTBN1	3.40181	0.0193255	Up	NA	NA	NA	NA	NA	NA	NA
F6Q9M3-S35	F6Q9M3	S	35	MS4A1	3.41924	0.0201454	Up	NA	NA	NA	NA	NA	NA	NA
A0A5F8ABE1-T257	A0A5F8ABE1	T	257	ERLIN2	3.42473	0.0118648	Up	NA	NA	NA	NA	NA	NA	NA
F7HBY5-S20	F7HBY5	S	20	ITPKA	3.43123	0.0357966	Up	NA	NA	NA	NA	NA	NA	NA
A0A1D5RL23-S235	A0A1D5RL23	S	235		3.43796	0.018327	Up	NA	NA	NA	NA	NA	NA	NA
F7HE98-S42	F7HE98	S	42	EIF3G	3.47669	0.0320576	Up	NA	NA	NA	NA	NA	NA	NA
A0A5F7ZFU0-S1672	A0A5F7ZFU0	S	1672		3.49164	0.00693237	Up	NA	NA	NA	NA	NA	NA	NA
A0A5F7ZKF2-Y158	A0A5F7ZKF2	Y	158	AKR1C1	3.50915	0.0101396	Up	NA	NA	NA	NA	NA	NA	NA
A0A1D5QDM7-T496	A0A1D5QDM7	T	496	PLCL2	3.51678	0.000626807	Up	NA	NA	NA	NA	NA	NA	NA
F6Q8R6-S41	F6Q8R6	S	41	UCKL1	3.53404	0.0299998	Up	NA	NA	NA	NA	NA	NA	NA
A0A5F8A138-S49	A0A5F8A138	S	49	ABCG8	3.53688	0.034625	Up	NA	NA	NA	NA	NA	NA	NA
A0A1D5QK16-S427	A0A1D5QK16	S	427	TGFB1I1	3.5429	0.0144324	Up	NA	NA	NA	NA	NA	NA	NA
A0A1D5QKA6-S1240	A0A1D5QKA6	S	1240	NSD1	3.54398	0.00028317	Up	NA	NA	NA	NA	NA	NA	NA
F6YDJ2-S172	F6YDJ2	S	172	SKIV2L	3.54502	0.0123043	Up	NA	NA	NA	NA	NA	NA	NA
A0A5F8ARG8-S245	A0A5F8ARG8	S	245	INPP5D	3.56234	0.000618726	Up	NA	NA	NA	NA	NA	NA	NA
H9FUH5-S384	H9FUH5	S	384	MAT2A	3.57016	0.0454606	Up	NA	NA	NA	NA	NA	NA	NA
A0A1D5QXL7-S393	A0A1D5QXL7	S	393	LRMP	3.59812	0.0364141	Up	NA	NA	NA	NA	NA	NA	NA
F7HSM4-S282	F7HSM4	S	282	GAS2	3.60328	0.0166039	Up	NA	NA	NA	NA	NA	NA	NA
F7D5M6-S115	F7D5M6	S	115	UBE2O	3.60829	0.026046	Up	NA	NA	NA	NA	NA	NA	NA
F7CGF2-S113	F7CGF2	S	113	NQO1	3.61072	0.00686351	Up	NA	NA	NA	NA	NA	NA	NA
A0A1D5R2S0-S583	A0A1D5R2S0	S	583	SRRM1	3.61529	0.0289934	Up	NA	NA	NA	NA	NA	NA	NA
F6Y9B8-S294	F6Y9B8	S	294	PKP2	3.63071	0.0384053	Up	NA	NA	NA	NA	NA	NA	NA
F7HG68-S17	F7HG68	S	17	TMEM245	3.63942	0.0203477	Up	NA	NA	NA	NA	NA	NA	NA
F6ULL5-S169	F6ULL5	S	169	ARG1	3.65219	0.0328514	Up	NA	NA	NA	NA	NA	NA	NA
H9EV65-S44	H9EV65	S	44	VAMP3	3.65625	0.0374057	Up	NA	NA	NA	NA	NA	NA	NA
H9ESN2-S158	H9ESN2	S	158	ASS1	3.65699	0.00781793	Up	NA	NA	NA	NA	NA	NA	NA
F6Q4U6-S166	F6Q4U6	S	166	COG5	3.65715	0.0471595	Up	NA	NA	NA	NA	NA	NA	NA
F6Y9B8-S172	F6Y9B8	S	172	PKP2	3.66256	0.0109666	Up	NA	NA	NA	NA	NA	NA	NA
A0A5F7ZW02-S328	A0A5F7ZW02	S	328		3.68265	0.0393749	Up	NA	NA	NA	NA	NA	NA	NA
A0A1D5RJT7-S413	A0A1D5RJT7	S	413	PI4KB	3.69687	0.0287289	Up	NA	NA	NA	NA	NA	NA	NA
F7AF44-S10	F7AF44	S	10	SUB1	3.71547	0.0115236	Up	NA	NA	NA	NA	NA	NA	NA
G7N2W9-S33	G7N2W9	S	33	CDS2	3.72601	0.00955223	Up	NA	NA	NA	NA	NA	NA	NA
A0A1D5QZ97-T866	A0A1D5QZ97	T	866	ANK1	3.73573	0.0260183	Up	NA	NA	NA	NA	NA	NA	NA
A0A1D5QK29-S1182	A0A1D5QK29	S	1182	SEC24B	3.75052	0.0155804	Up	NA	NA	NA	NA	NA	NA	NA
H9YYR9-S166	H9YYR9	S	166	VAPA	3.75705	0.000282352	Up	NA	NA	NA	NA	NA	NA	NA
F7GZ82-S86	F7GZ82	S	86	RPL27	3.78868	0.000556954	Up	NA	NA	NA	NA	NA	NA	NA
I0FIH1-S185	I0FIH1	S	185	HNRNPUL2	3.79531	0.0288964	Up	NA	NA	NA	NA	NA	NA	NA
F7G010-S1153	F7G010	S	1153	NUP160	3.80869	0.00259457	Up	NA	NA	NA	NA	NA	NA	NA
A0A5F8ADH6-S699	A0A5F8ADH6	S	699	RHPN2	3.81006	0.0365063	Up	NA	NA	NA	NA	NA	NA	NA
A0A1D5RCM1-S14	A0A1D5RCM1	S	14		3.82976	0.00308883	Up	NA	NA	NA	NA	NA	NA	NA
A0A1D5QK38-S581	A0A1D5QK38	S	581	RAF1	3.8376	0.000366062	Up	NA	NA	NA	NA	NA	NA	NA
F7G4L5-S62	F7G4L5	S	62	BCL2L2	3.84079	0.00318937	Up	NA	NA	NA	NA	NA	NA	NA
A0A5F8AEF7-S1438	A0A5F8AEF7	S	1438	CUL9	3.86092	0.0134936	Up	NA	NA	NA	NA	NA	NA	NA
F6RHR7-S648	F6RHR7	S	648	TRMT1	3.8648	0.0114406	Up	NA	NA	NA	NA	NA	NA	NA
A0A1D5QEB4-S82	A0A1D5QEB4	S	82	LOC723680	3.87986	0.00321704	Up	NA	NA	NA	NA	NA	NA	NA
F7AJX7-S19	F7AJX7	S	19	CENPA	3.88386	0.00411984	Up	NA	NA	NA	NA	NA	NA	NA
A0A1D5R5T4-S325	A0A1D5R5T4	S	325		3.88649	0.0391573	Up	NA	NA	NA	NA	NA	NA	NA
F6YG80-S45	F6YG80	S	45	TOMM22	3.89142	0.0378473	Up	NA	NA	NA	NA	NA	NA	NA
A0A1D5R9J2-T174	A0A1D5R9J2	T	174	PML	3.91377	0.0208388	Up	NA	NA	NA	NA	NA	NA	NA
A0A5F8ARD8-S1022	A0A5F8ARD8	S	1022	ATP11C	3.91682	0.0166461	Up	NA	NA	NA	NA	NA	NA	NA
H9FPI0-S293	H9FPI0	S	293	PHB2	3.92427	0.0077497	Up	NA	NA	NA	NA	NA	NA	NA
F7A3S0-S506	F7A3S0	S	506		3.9287	0.0103794	Up	NA	NA	NA	NA	NA	NA	NA
F7DKM9-S2	F7DKM9	S	2	UGP2	3.94066	0.00323978	Up	NA	NA	NA	NA	NA	NA	NA
H9Z0R8-S45	H9Z0R8	S	45	UGP2	3.9441	0.0152309	Up	NA	NA	NA	NA	NA	NA	NA
A0A1D5QLM8-S29	A0A1D5QLM8	S	29	RAB17	3.94964	0.00288809	Up	NA	NA	NA	NA	NA	NA	NA
A0A5F8A609-S428	A0A5F8A609	S	428		3.98943	0.0427679	Up	NA	NA	NA	NA	NA	NA	NA
F7HN99-S2	F7HN99	S	2		3.99814	0.00514317	Up	NA	NA	NA	NA	NA	NA	NA
G7N2Q1-S169	G7N2Q1	S	169	FAM110A	4.00992	0.00473744	Up	NA	NA	NA	NA	NA	NA	NA
A0A1D5R253-S449	A0A1D5R253	S	449	ACADVL	4.02544	0.00116921	Up	NA	NA	NA	NA	NA	NA	NA
F7HTJ5-S433	F7HTJ5	S	433	SRSF11	4.02784	0.0484647	Up	NA	NA	NA	NA	NA	NA	NA
A0A1D5QTI7-S136	A0A1D5QTI7	S	136	LOC723513	4.04879	0.0256274	Up	NA	NA	NA	NA	NA	NA	NA
F7FGQ7-T853	F7FGQ7	T	853	EML3	4.06181	0.00595276	Up	NA	NA	NA	NA	NA	NA	NA
A0A1D5R2S0-S479	A0A1D5R2S0	S	479	SRRM1	4.06428	0.00725629	Up	NA	NA	NA	NA	NA	NA	NA
A0A1D5R2S0-S481	A0A1D5R2S0	S	481	SRRM1	4.06428	0.00725629	Up	NA	NA	NA	NA	NA	NA	NA
G7MHB6-S409	G7MHB6	S	409	ALDH4A1	4.06457	0.0347962	Up	NA	NA	NA	NA	NA	NA	NA
A0A5F8A1E5-T1662	A0A5F8A1E5	T	1662	LOC712454	4.10433	0.0160745	Up	NA	NA	NA	NA	NA	NA	NA
I2CWU4-S83	I2CWU4	S	83		4.10753	0.0398886	Up	NA	NA	NA	NA	NA	NA	NA
I0FIH1-S193	I0FIH1	S	193	HNRNPUL2	4.11358	0.00629905	Up	NA	NA	NA	NA	NA	NA	NA
A0A1D5QJJ7-T8	A0A1D5QJJ7	T	8		4.11908	0.0095891	Up	NA	NA	NA	NA	NA	NA	NA
A0A1D5QJJ7-S3	A0A1D5QJJ7	S	3		4.12058	0.00959846	Up	NA	NA	NA	NA	NA	NA	NA
A0A1D5RE37-S81	A0A1D5RE37	S	81	TMBIM1	4.13429	0.0205669	Up	NA	NA	NA	NA	NA	NA	NA
G7NEL5-S1296	G7NEL5	S	1296	ABCA1	4.19597	0.0457685	Up	NA	NA	NA	NA	NA	NA	NA
A0A1D5QIF8-S188	A0A1D5QIF8	S	188	YWHAE	4.19608	0.0190382	Up	NA	NA	NA	NA	NA	NA	NA
I0FNS4-S159	I0FNS4	S	159	FERMT2	4.19934	0.00800746	Up	NA	NA	NA	NA	NA	NA	NA
A0A5F7ZUQ9-S121	A0A5F7ZUQ9	S	121	UTP18	4.21754	0.00595327	Up	NA	NA	NA	NA	NA	NA	NA
A0A5F8A8A2-S307	A0A5F8A8A2	S	307		4.23047	0.0078023	Up	NA	NA	NA	NA	NA	NA	NA
A0A5F7ZW68-S253	A0A5F7ZW68	S	253	MTCH2	4.23892	0.0189911	Up	NA	NA	NA	NA	NA	NA	NA
A0A5F7ZI85-S116	A0A5F7ZI85	S	116	ERGIC3	4.24063	0.0377635	Up	NA	NA	NA	NA	NA	NA	NA
A0A5F8A1A5-Y216	A0A5F8A1A5	Y	216	GSK3B	4.24268	0.00409551	Up	NA	NA	NA	NA	NA	NA	NA
A0A5F7ZV61-S168	A0A5F7ZV61	S	168	SYN2	4.24727	0.0167469	Up	NA	NA	NA	NA	NA	NA	NA
A0A1D5QEK5-S693	A0A1D5QEK5	S	693	KIAA1217	4.24817	0.0482647	Up	NA	NA	NA	NA	NA	NA	NA
A0A5F8AHR4-S1327	A0A5F8AHR4	S	1327		4.26243	7.1e-05	Up	NA	NA	NA	NA	NA	NA	NA
A0A5F7ZG04-S178	A0A5F7ZG04	S	178	AAAS	4.28949	0.00742257	Up	NA	NA	NA	NA	NA	NA	NA
F6SNY4-S893	F6SNY4	S	893	PRKDC	4.29652	0.0354453	Up	NA	NA	NA	NA	NA	NA	NA
F6UDV1-S143	F6UDV1	S	143	GOT2	4.30076	0.0153104	Up	NA	NA	NA	NA	NA	NA	NA
F6VUB3-S1230	F6VUB3	S	1230	DYNC1H1	4.33054	0.042005	Up	NA	NA	NA	NA	NA	NA	NA
A0A5F7ZDA9-S14	A0A5F7ZDA9	S	14	TPMT	4.35062	0.046268	Up	NA	NA	NA	NA	NA	NA	NA
F6Y3V7-S106	F6Y3V7	S	106	ADH1C	4.35616	0.0485252	Up	NA	NA	NA	NA	NA	NA	NA
F6W890-S51	F6W890	S	51	LMNA	4.38326	0.0294252	Up	NA	NA	NA	NA	NA	NA	NA
F7G3J3-S534	F7G3J3	S	534	ANAPC2	4.38355	0.000126299	Up	NA	NA	NA	NA	NA	NA	NA
A0A1D5R886-T257	A0A1D5R886	T	257		4.40233	0.0338419	Up	NA	NA	NA	NA	NA	NA	NA
G7MKG3-S228	G7MKG3	S	228	EGK_12243	4.40662	0.00393324	Up	NA	NA	NA	NA	NA	NA	NA
F7FSN8-S55	F7FSN8	S	55	NARS	4.46116	0.0251172	Up	NA	NA	NA	NA	NA	NA	NA
A0A5F8AI81-S1646	A0A5F8AI81	S	1646		4.47322	0.0373302	Up	NA	NA	NA	NA	NA	NA	NA
F7EJ77-S536	F7EJ77	S	536	UNC93B1	4.50188	0.0170779	Up	NA	NA	NA	NA	NA	NA	NA
F6RKR8-S110	F6RKR8	S	110	ARMCX3	4.50316	0.0277405	Up	NA	NA	NA	NA	NA	NA	NA
A0A5F7ZWV9-S376	A0A5F7ZWV9	S	376	GIGYF1	4.52772	0.0321536	Up	NA	NA	NA	NA	NA	NA	NA
A0A5F8AEJ6-T69	A0A5F8AEJ6	T	69	STARD10	4.54149	0.00838016	Up	NA	NA	NA	NA	NA	NA	NA
F6ZED1-T356	F6ZED1	T	356	GPR34	4.58545	0.0144798	Up	NA	NA	NA	NA	NA	NA	NA
Q6GUQ5-S135	Q6GUQ5	S	135	CYP2D42	4.58932	0.00541762	Up	NA	NA	NA	NA	NA	NA	NA
F7GWA9-S252	F7GWA9	S	252	HNRNPU	4.64859	0.0257195	Up	NA	NA	NA	NA	NA	NA	NA
H9FPI0-S151	H9FPI0	S	151	PHB2	4.67648	0.021857	Up	NA	NA	NA	NA	NA	NA	NA
F7AF44-S118	F7AF44	S	118	SUB1	4.68149	0.00309799	Up	NA	NA	NA	NA	NA	NA	NA
F6ZEY1-S1453	F6ZEY1	S	1453	ATRX	4.68177	0.0123778	Up	NA	NA	NA	NA	NA	NA	NA
A0A1D5QV21-S108	A0A1D5QV21	S	108	VIPAS39	4.69565	0.0338027	Up	NA	NA	NA	NA	NA	NA	NA
F7AMK8-S657	F7AMK8	S	657	RBBP6	4.703	0.00894497	Up	NA	NA	NA	NA	NA	NA	NA
F7C1A7-S326	F7C1A7	S	326	PRKACA	4.71074	0.0469675	Up	NA	NA	NA	NA	NA	NA	NA
F6UM19-T151	F6UM19	T	151	KRIT1	4.72291	0.00854032	Up	NA	NA	NA	NA	NA	NA	NA
A0A5F8AHW3-T7	A0A5F8AHW3	T	7		4.76623	0.0112881	Up	NA	NA	NA	NA	NA	NA	NA
A0A5F7ZW02-S329	A0A5F7ZW02	S	329		4.77529	0.0147255	Up	NA	NA	NA	NA	NA	NA	NA
F7HG68-S328	F7HG68	S	328	TMEM245	4.78727	0.0253282	Up	NA	NA	NA	NA	NA	NA	NA
A0A5F8ADA6-S251	A0A5F8ADA6	S	251	TRIM21	4.78999	0.015381	Up	NA	NA	NA	NA	NA	NA	NA
A0A1D5QQM9-S258	A0A1D5QQM9	S	258	YTHDC1	4.80094	0.039353	Up	NA	NA	NA	NA	NA	NA	NA
F6ZXQ6-S383	F6ZXQ6	S	383	AVPR1A	4.80363	0.0381043	Up	NA	NA	NA	NA	NA	NA	NA
A0A1D5R2S0-T323	A0A1D5R2S0	T	323	SRRM1	4.8167	0.0456114	Up	NA	NA	NA	NA	NA	NA	NA
F7G3Z8-S180	F7G3Z8	S	180	RAB14	4.81674	0.0391407	Up	NA	NA	NA	NA	NA	NA	NA
F6UA48-T253	F6UA48	T	253	HSD17B4	4.86235	6.13e-05	Up	NA	NA	NA	NA	NA	NA	NA
F6XYK2-S1647	F6XYK2	S	1647	ATG2A	4.88724	0.024489	Up	NA	NA	NA	NA	NA	NA	NA
F7GYE3-S237	F7GYE3	S	237	RASAL2	4.95905	0.00233385	Up	NA	NA	NA	NA	NA	NA	NA
A0A5F7ZEE4-S117	A0A5F7ZEE4	S	117	LOC698283	4.96432	0.0250043	Up	NA	NA	NA	NA	NA	NA	NA
F7FU95-S1032	F7FU95	S	1032	LRPPRC	5.03322	0.0336338	Up	NA	NA	NA	NA	NA	NA	NA
A0A1D5RA53-S767	A0A1D5RA53	S	767	SSFA2	5.04036	0.00699818	Up	NA	NA	NA	NA	NA	NA	NA
A0A1D5RL23-S244	A0A1D5RL23	S	244		5.07565	0.00191225	Up	NA	NA	NA	NA	NA	NA	NA
H9YVJ3-S337	H9YVJ3	S	337		5.0993	0.0214571	Up	NA	NA	NA	NA	NA	NA	NA
A0A1D5RD11-T109	A0A1D5RD11	T	109	GPI	5.12866	0.0347017	Up	NA	NA	NA	NA	NA	NA	NA
F6UU74-S49	F6UU74	S	49	CDK14	5.14231	0.0499231	Up	NA	NA	NA	NA	NA	NA	NA
E0V8I5-S99	E0V8I5	S	99	CYP2C18	5.15896	0.022092	Up	NA	NA	NA	NA	NA	NA	NA
F6Z9H7-S480	F6Z9H7	S	480	PAK4	5.16262	0.00261177	Up	NA	NA	NA	NA	NA	NA	NA
F7DFY8-Y149	F7DFY8	Y	149	ATIC	5.20128	0.00908921	Up	NA	NA	NA	NA	NA	NA	NA
F7DM84-S1441	F7DM84	S	1441	SEC16A	5.23078	0.0125581	Up	NA	NA	NA	NA	NA	NA	NA
A0A5F8AHW3-S18	A0A5F8AHW3	S	18		5.26565	0.0166396	Up	NA	NA	NA	NA	NA	NA	NA
F6SIV5-S490	F6SIV5	S	490	CHDH	5.27686	0.022003	Up	NA	NA	NA	NA	NA	NA	NA
F7FRL9-S1039	F7FRL9	S	1039	SLC4A4	5.28677	0.0221903	Up	NA	NA	NA	NA	NA	NA	NA
G7N2W9-S21	G7N2W9	S	21	CDS2	5.29205	0.00250542	Up	NA	NA	NA	NA	NA	NA	NA
A0A1D5QB18-S192	A0A1D5QB18	S	192	HACL1	5.30287	0.00886023	Up	NA	NA	NA	NA	NA	NA	NA
A0A1D5QWP9-S660	A0A1D5QWP9	S	660	CAMK2D	5.30347	0.0267244	Up	NA	NA	NA	NA	NA	NA	NA
A0A1D5QH68-S327	A0A1D5QH68	S	327		5.32295	0.00112455	Up	NA	NA	NA	NA	NA	NA	NA
A0A5F8ARU1-S450	A0A5F8ARU1	S	450		5.3578	0.00633345	Up	NA	NA	NA	NA	NA	NA	NA
F7A1P8-S113	F7A1P8	S	113	IMMT	5.38433	0.0448347	Up	NA	NA	NA	NA	NA	NA	NA
A0A5F8A5U2-S660	A0A5F8A5U2	S	660	MX2	5.38643	0.00260181	Up	NA	NA	NA	NA	NA	NA	NA
F6UQF3-S14	F6UQF3	S	14	KIF12	5.39328	0.00846121	Up	NA	NA	NA	NA	NA	NA	NA
A0A1D5QEG3-S937	A0A1D5QEG3	S	937	CLUH	5.45432	0.015283	Up	NA	NA	NA	NA	NA	NA	NA
F7BYV3-S5	F7BYV3	S	5	KRTCAP3	5.46048	0.0191434	Up	NA	NA	NA	NA	NA	NA	NA
F6PKK0-Y185	F6PKK0	Y	185	FYN	5.46841	0.00480236	Up	NA	NA	NA	NA	NA	NA	NA
A0A5F7ZG41-S228	A0A5F7ZG41	S	228	CYP2C8	5.48998	0.00298119	Up	NA	NA	NA	NA	NA	NA	NA
F7HGF8-S448	F7HGF8	S	448	SARDH	5.5081	0.0035455	Up	NA	NA	NA	NA	NA	NA	NA
F6Z0X3-S1021	F6Z0X3	S	1021	ITGA4	5.52465	0.00136508	Up	NA	NA	NA	NA	NA	NA	NA
A0A5F8AHU2-S44	A0A5F8AHU2	S	44	EARS2	5.53705	0.0070457	Up	NA	NA	NA	NA	NA	NA	NA
F6UA48-S52	F6UA48	S	52	HSD17B4	5.59621	0.015711	Up	NA	NA	NA	NA	NA	NA	NA
A0A5F7ZPV3-S475	A0A5F7ZPV3	S	475	NBAS	5.61745	0.0103775	Up	NA	NA	NA	NA	NA	NA	NA
A0A1D5QAH3-S346	A0A1D5QAH3	S	346		5.63267	0.0299325	Up	NA	NA	NA	NA	NA	NA	NA
F7AF44-S12	F7AF44	S	12	SUB1	5.72455	0.0109808	Up	NA	NA	NA	NA	NA	NA	NA
H9Z4P2-S60	H9Z4P2	S	60		5.74537	0.0373865	Up	NA	NA	NA	NA	NA	NA	NA
F7G3Z8-S204	F7G3Z8	S	204	RAB14	5.78434	0.0107884	Up	NA	NA	NA	NA	NA	NA	NA
F6VBK4-S93	F6VBK4	S	93	LOC717248	5.83829	0.0436532	Up	NA	NA	NA	NA	NA	NA	NA
F7FR05-S310	F7FR05	S	310	CAP1	5.87077	0.00833007	Up	NA	NA	NA	NA	NA	NA	NA
F7A1P8-S345	F7A1P8	S	345	IMMT	5.88007	0.000543827	Up	NA	NA	NA	NA	NA	NA	NA
F6UQF3-S179	F6UQF3	S	179	KIF12	5.9199	0.000726949	Up	NA	NA	NA	NA	NA	NA	NA
F6WEB2-S114	F6WEB2	S	114	NOS3	5.98648	0.00751378	Up	NA	NA	NA	NA	NA	NA	NA
F7BSX3-T29	F7BSX3	T	29	LOC700872	5.9911	0.00333375	Up	NA	NA	NA	NA	NA	NA	NA
F7DM84-S1368	F7DM84	S	1368	SEC16A	5.99844	0.0357917	Up	NA	NA	NA	NA	NA	NA	NA
A0A1D5RA34-S642	A0A1D5RA34	S	642		6.03026	0.0113581	Up	NA	NA	NA	NA	NA	NA	NA
F7GCT2-S321	F7GCT2	S	321	MAP1S	6.1419	0.0173526	Up	NA	NA	NA	NA	NA	NA	NA
A0A5F8ASS5-S807	A0A5F8ASS5	S	807	MAOA	6.22182	0.00317813	Up	NA	NA	NA	NA	NA	NA	NA
G7MQP6-S37	G7MQP6	S	37		6.22362	0.0107845	Up	NA	NA	NA	NA	NA	NA	NA
F6ZV30-S645	F6ZV30	S	645	GYS1	6.24112	0.00884809	Up	NA	NA	NA	NA	NA	NA	NA
F6YC28-S301	F6YC28	S	301	LOC717601	6.24266	0.0259766	Up	NA	NA	NA	NA	NA	NA	NA
F6SCU0-S302	F6SCU0	S	302	MOSC2	6.39541	0.00170579	Up	NA	NA	NA	NA	NA	NA	NA
F7H1D7-S379	F7H1D7	S	379	RALGAPA2	6.39733	0.00698578	Up	NA	NA	NA	NA	NA	NA	NA
F6TQ14-S151	F6TQ14	S	151	CA2	6.4115	0.0379193	Up	NA	NA	NA	NA	NA	NA	NA
F6QGS4-S4	F6QGS4	S	4	RNPS1	6.42734	0.0208393	Up	NA	NA	NA	NA	NA	NA	NA
A0A5F8AIH3-S464	A0A5F8AIH3	S	464	ZC3H18	6.44282	0.00807533	Up	NA	NA	NA	NA	NA	NA	NA
F7G2I9-S203	F7G2I9	S	203	ERMP1	6.48313	0.0484051	Up	NA	NA	NA	NA	NA	NA	NA
G7N1N6-S7	G7N1N6	S	7	VIM	6.50119	0.000868852	Up	NA	NA	NA	NA	NA	NA	NA
A0A5F8AHM4-S101	A0A5F8AHM4	S	101	DERL1	6.56858	0.0016144	Up	NA	NA	NA	NA	NA	NA	NA
F6UQF3-S6	F6UQF3	S	6	KIF12	6.62332	0.000480861	Up	NA	NA	NA	NA	NA	NA	NA
A0A1D5QPQ0-S504	A0A1D5QPQ0	S	504	ABLIM3	6.64543	0.00354144	Up	NA	NA	NA	NA	NA	NA	NA
F6Y9B8-S289	F6Y9B8	S	289	PKP2	6.69763	0.0223265	Up	NA	NA	NA	NA	NA	NA	NA
H9H3Z7-S11	H9H3Z7	S	11		6.72837	0.000478879	Up	NA	NA	NA	NA	NA	NA	NA
A0A5F8AEI1-S87	A0A5F8AEI1	S	87	PRPF4B	6.7488	0.0279758	Up	NA	NA	NA	NA	NA	NA	NA
F7GMI7-T373	F7GMI7	T	373	ADH4	6.80737	0.0234204	Up	NA	NA	NA	NA	NA	NA	NA
H9FUK1-S543	H9FUK1	S	543	MEN1	6.85411	0.0222982	Up	NA	NA	NA	NA	NA	NA	NA
A0A1D5RFA5-S486	A0A1D5RFA5	S	486	CCT8	6.86705	0.0460015	Up	NA	NA	NA	NA	NA	NA	NA
A0A1D5R405-S1829	A0A1D5R405	S	1829		6.876	0.000580906	Up	NA	NA	NA	NA	NA	NA	NA
A0A5F7ZFW5-S11	A0A5F7ZFW5	S	11		6.8811	0.023812	Up	NA	NA	NA	NA	NA	NA	NA
F7DY21-S4	F7DY21	S	4	LIG4	6.89801	0.0154962	Up	NA	NA	NA	NA	NA	NA	NA
F7FYX0-S23	F7FYX0	S	23	ANKRD26	6.98485	0.0292284	Up	NA	NA	NA	NA	NA	NA	NA
F7FA77-S922	F7FA77	S	922		7.05464	0.00862148	Up	NA	NA	NA	NA	NA	NA	NA
F6PUU7-S352	F6PUU7	S	352	GNAS	7.11108	0.0243552	Up	NA	NA	NA	NA	NA	NA	NA
A0A1D5R9J2-S16	A0A1D5R9J2	S	16		7.11312	0.0079267	Up	NA	NA	NA	NA	NA	NA	NA
F6SZC3-S1175	F6SZC3	S	1175	SEPT1	7.14114	0.023018	Up	NA	NA	NA	NA	NA	NA	NA
F6Z6D4-S28	F6Z6D4	S	28	UBE2M	7.23691	0.0137866	Up	NA	NA	NA	NA	NA	NA	NA
A0A5F8A3N5-S344	A0A5F8A3N5	S	344	HADHA	7.26427	0.00316848	Up	NA	NA	NA	NA	NA	NA	NA
F7FTD2-S8	F7FTD2	S	8	GYS2	7.2948	0.0128914	Up	NA	NA	NA	NA	NA	NA	NA
F7CX13-S573	F7CX13	S	573	ZNF592	7.33365	0.00577772	Up	NA	NA	NA	NA	NA	NA	NA
H9FPI0-S91	H9FPI0	S	91	PHB2	7.33976	0.00706005	Up	NA	NA	NA	NA	NA	NA	NA
F7CZP8-S199	F7CZP8	S	199	GNMT	7.3785	0.0475787	Up	NA	NA	NA	NA	NA	NA	NA
F6VFF5-S55	F6VFF5	S	55	RPS15	7.43965	0.041481	Up	NA	NA	NA	NA	NA	NA	NA
H9YV89-S147	H9YV89	S	147		7.44714	0.000125222	Up	NA	NA	NA	NA	NA	NA	NA
A0A5F8AGW7-S97	A0A5F8AGW7	S	97	RBM39	7.46795	0.0372342	Up	NA	NA	NA	NA	NA	NA	NA
G7N1N6-S419	G7N1N6	S	419	VIM	7.66698	0.00187301	Up	NA	NA	NA	NA	NA	NA	NA
F7H496-S9	F7H496	S	9	DPM1	7.71684	0.0310201	Up	NA	NA	NA	NA	NA	NA	NA
F7A4D9-S111	F7A4D9	S	111	CYP3A64	7.74699	0.0177286	Up	NA	NA	NA	NA	NA	NA	NA
A0A1D5RFW8-S89	A0A1D5RFW8	S	89	NIPSNAP1	7.92144	0.0304087	Up	NA	NA	NA	NA	NA	NA	NA
F6XTA5-S173	F6XTA5	S	173	EPHX1	8.02887	0.0348898	Up	NA	NA	NA	NA	NA	NA	NA
A0A5F7ZP00-S317	A0A5F7ZP00	S	317	SLC25A13	8.08151	0.00628511	Up	NA	NA	NA	NA	NA	NA	NA
A0A1D5QCW5-S193	A0A1D5QCW5	S	193	EGK_12362	8.10888	0.00681826	Up	NA	NA	NA	NA	NA	NA	NA
A0A5F8A2D5-Y154	A0A5F8A2D5	Y	154	EGK_15018	8.35204	0.0242153	Up	NA	NA	NA	NA	NA	NA	NA
F7BSX3-S76	F7BSX3	S	76	LOC700872	8.47133	0.00908614	Up	NA	NA	NA	NA	NA	NA	NA
A0A5F8AHQ0-S859	A0A5F8AHQ0	S	859	GTF3C2	8.54059	0.000193257	Up	NA	NA	NA	NA	NA	NA	NA
A0A5F8A1M7-S23	A0A5F8A1M7	S	23		8.57928	0.00169908	Up	NA	NA	NA	NA	NA	NA	NA
F7GQT0-S116	F7GQT0	S	116	SRSF7	8.64048	0.0316488	Up	NA	NA	NA	NA	NA	NA	NA
H9Z5Y2-S297	H9Z5Y2	S	297		8.76498	0.0146287	Up	NA	NA	NA	NA	NA	NA	NA
A0A5F7ZDN7-S143	A0A5F7ZDN7	S	143	NCOA5	8.89019	0.00583482	Up	NA	NA	NA	NA	NA	NA	NA
H9Z0H8-S58	H9Z0H8	S	58	TECR	8.97839	0.0130061	Up	NA	NA	NA	NA	NA	NA	NA
H9H310-S20	H9H310	S	20	TRA2A	9.2189	9.55e-05	Up	NA	NA	NA	NA	NA	NA	NA
A0A1D5QV71-S701	A0A1D5QV71	S	701	MYO1C	9.24127	0.000322763	Up	NA	NA	NA	NA	NA	NA	NA
A0A5F7ZCW2-S654	A0A5F7ZCW2	S	654	SORBS2	9.71582	0.00994843	Up	NA	NA	NA	NA	NA	NA	NA
A0A1D5QS97-S110	A0A1D5QS97	S	110	KMO	9.80733	0.00153281	Up	NA	NA	NA	NA	NA	NA	NA
A0A1D5R2S0-S369	A0A1D5R2S0	S	369	SRRM1	9.88498	0.00264468	Up	NA	NA	NA	NA	NA	NA	NA
A0A1D5R8W3-S129	A0A1D5R8W3	S	129	CYP2E1	9.94519	0.0437751	Up	NA	NA	NA	NA	NA	NA	NA
A0A5F7ZAX4-S215	A0A5F7ZAX4	S	215	POLA1	9.97491	0.00174176	Up	NA	NA	NA	NA	NA	NA	NA
A0A5F7ZGE7-S194	A0A5F7ZGE7	S	194		10.0734	0.00641595	Up	NA	NA	NA	NA	NA	NA	NA
F6SIE0-S529	F6SIE0	S	529		10.2728	0.0373984	Up	NA	NA	NA	NA	NA	NA	NA
A0A1D5R2S0-T502	A0A1D5R2S0	T	502	SRRM1	10.5354	0.0305607	Up	NA	NA	NA	NA	NA	NA	NA
F7C728-S114	F7C728	S	114	AIFM1	10.7648	0.017618	Up	NA	NA	NA	NA	NA	NA	NA
A0A1D5R2S0-T504	A0A1D5R2S0	T	504	SRRM1	10.8159	0.0304298	Up	NA	NA	NA	NA	NA	NA	NA
A0A1D5QT77-S322	A0A1D5QT77	S	322		10.8443	0.00256989	Up	NA	NA	NA	NA	NA	NA	NA
H9FYE8-S314	H9FYE8	S	314	SRSF6	10.9993	0.0088805	Up	NA	NA	NA	NA	NA	NA	NA
H9FYE8-S316	H9FYE8	S	316	SRSF6	10.9993	0.0088805	Up	NA	NA	NA	NA	NA	NA	NA
F7FRI9-S33	F7FRI9	S	33	BCKDK	11.3596	0.027808	Up	NA	NA	NA	NA	NA	NA	NA
A0A1D5RIX1-S783	A0A1D5RIX1	S	783		11.4216	0.0473641	Up	NA	NA	NA	NA	NA	NA	NA
A0A5F8AN38-S227	A0A5F8AN38	S	227	GLUD1	11.4614	0.0377415	Up	NA	NA	NA	NA	NA	NA	NA
G7N4M3-S335	G7N4M3	S	335	SLC35C2	11.5149	0.0179954	Up	NA	NA	NA	NA	NA	NA	NA
A0A5K1UU98-S137	A0A5K1UU98	S	137	STK25	11.9107	0.0204323	Up	NA	NA	NA	NA	NA	NA	NA
H9Z7V8-S498	H9Z7V8	S	498	GLUD1	12.7068	0.0413703	Up	NA	NA	NA	NA	NA	NA	NA
F7FB09-S173	F7FB09	S	173	GNG10	12.8321	0.0017548	Up	NA	NA	NA	NA	NA	NA	NA
F7HEB7-S474	F7HEB7	S	474	ACAD9	13.0163	0.0048176	Up	NA	NA	NA	NA	NA	NA	NA
F7AF44-S9	F7AF44	S	9	SUB1	14.5523	0.00196905	Up	NA	NA	NA	NA	NA	NA	NA
F7CGX1-S528	F7CGX1	S	528	ADD2	14.6951	0.00342491	Up	NA	NA	NA	NA	NA	NA	NA
H9EX34-S275	H9EX34	S	275		14.9694	0.00115994	Up	NA	NA	NA	NA	NA	NA	NA
F7FTD2-S6	F7FTD2	S	6	GYS2	15.0685	0.00591985	Up	NA	NA	NA	NA	NA	NA	NA
F6R8Y2-S264	F6R8Y2	S	264	TRA2B	15.5978	0.0199343	Up	NA	NA	NA	NA	NA	NA	NA
A0A5F7ZWR4-S520	A0A5F7ZWR4	S	520	PHLDB1	15.823	1.08e-05	Up	NA	NA	NA	NA	NA	NA	NA
A0A5F8A4X3-S1908	A0A5F8A4X3	S	1908	DMXL1	15.9567	0.00202113	Up	NA	NA	NA	NA	NA	NA	NA
F7F2I1-S1351	F7F2I1	S	1351	ALS2	17.0806	0.0490215	Up	NA	NA	NA	NA	NA	NA	NA
F6T137-S162	F6T137	S	162	TMEM55B	17.1337	0.00326925	Up	NA	NA	NA	NA	NA	NA	NA
A0A1D5QQM9-S267	A0A1D5QQM9	S	267	YTHDC1	17.733	0.00527751	Up	NA	NA	NA	NA	NA	NA	NA
H9H310-S16	H9H310	S	16	TRA2A	18.2266	0.00582772	Up	NA	NA	NA	NA	NA	NA	NA
A0A1D5QTA2-T350	A0A1D5QTA2	T	350	CLIP1	18.5566	0.0247425	Up	NA	NA	NA	NA	NA	NA	NA
H9Z4K5-S85	H9Z4K5	S	85	AHCYL1	18.7822	0.0316187	Up	NA	NA	NA	NA	NA	NA	NA
F7CX13-S691	F7CX13	S	691	ZNF592	20.2111	0.0115319	Up	NA	NA	NA	NA	NA	NA	NA
F7H483-T351	F7H483	T	351	ACADM	20.6915	0.0471723	Up	NA	NA	NA	NA	NA	NA	NA
F7HA37-S172	F7HA37	S	172	GLYAT	21.3037	0.0465173	Up	NA	NA	NA	NA	NA	NA	NA
A0A5F8AEF7-S586	A0A5F8AEF7	S	586	CUL9	22.9625	0.00100411	Up	NA	NA	NA	NA	NA	NA	NA
G7MKG3-S246	G7MKG3	S	246	EGK_12243	24.2244	0.0103766	Up	NA	NA	NA	NA	NA	NA	NA
H9EMX7-T315	H9EMX7	T	315	OSBPL8	24.6323	0.0217578	Up	NA	NA	NA	NA	NA	NA	NA
H9EM46-S29	H9EM46	S	29	ATP8A1	24.8096	0.0410712	Up	NA	NA	NA	NA	NA	NA	NA
A0A1D5R0U6-S322	A0A1D5R0U6	S	322		26.5215	0.0273448	Up	NA	NA	NA	NA	NA	NA	NA
F7HSV7-S114	F7HSV7	S	114	TMEM51	27.7653	0.0412203	Up	NA	NA	NA	NA	NA	NA	NA
A0A1D5RIX1-S1913	A0A1D5RIX1	S	1913		28.384	0.0251309	Up	NA	NA	NA	NA	NA	NA	NA
F6YRM9-S233	F6YRM9	S	233	SRSF5	33.6311	0.0431777	Up	NA	NA	NA	NA	NA	NA	NA
F6W2L0-S1276	F6W2L0	S	1276	PRIC285	36.9892	0.00883178	Up	NA	NA	NA	NA	NA	NA	NA
I0FIH1-S188	I0FIH1	S	188	HNRNPUL2	43.1262	0.00111189	Up	NA	NA	NA	NA	NA	NA	NA
A0A5F7ZSY6-S207	A0A5F7ZSY6	S	207	PCCA	58.6102	0.0424564	Up	NA	NA	NA	NA	NA	NA	NA
A0A5F7ZFZ7-S174	A0A5F7ZFZ7	S	174	MYOF	113.079	3.49e-05	Up	NA	NA	NA	NA	NA	NA	NA
F6YRM9-S231	F6YRM9	S	231	SRSF5	237.703	0.0315395	Up	NA	NA	NA	NA	NA	NA	NA
F7C728-T517	F7C728	T	517	AIFM1	262.306	0.0353917	Up	NA	NA	NA	NA	NA	NA	NA
NA	NA	NA	NA	NA	NA	NA	NA	Q9H1E3-S181	Q9H1E3	S181	NUCKS1	-4.74	8.6e-07	Down
NA	NA	NA	NA	NA	NA	NA	NA	Q9H1E3-T179	Q9H1E3	T179	NUCKS1	-4.74	8.6e-07	Down
NA	NA	NA	NA	NA	NA	NA	NA	P02545-T19	P02545	T19	LMNA	-4.41	2.9e-06	Down
NA	NA	NA	NA	NA	NA	NA	NA	O76021-T415	O76021	T415	RSL1D1	-4.06	0.00066	Down
NA	NA	NA	NA	NA	NA	NA	NA	O76021-T423	O76021	T423	RSL1D1	-4.06	0.00066	Down
NA	NA	NA	NA	NA	NA	NA	NA	Q15942-S308	Q15942	S308	ZYX	-3.95	0.00011	Down
NA	NA	NA	NA	NA	NA	NA	NA	Q86U90-S37	Q86U90	S37	YRDC	-3.93	0.019	Down
NA	NA	NA	NA	NA	NA	NA	NA	P46013-S584	P46013	S584	MKI67	-3.93	0.00024	Down
NA	NA	NA	NA	NA	NA	NA	NA	Q9P270-S147	Q9P270	S147	SLAIN2	-3.88	1.6e-06	Down
NA	NA	NA	NA	NA	NA	NA	NA	Q14978-T607	Q14978	T607	NOLC1	-3.85	3.8e-07	Down
NA	NA	NA	NA	NA	NA	NA	NA	Q14978-T610	Q14978	T610	NOLC1	-3.85	3.8e-07	Down
NA	NA	NA	NA	NA	NA	NA	NA	Q15942-S281	Q15942	S281	ZYX	-3.84	2.9e-05	Down
NA	NA	NA	NA	NA	NA	NA	NA	Q03252-S37	Q03252	S37	LMNB2	-3.82	2.9e-06	Down
NA	NA	NA	NA	NA	NA	NA	NA	Q6DD88-S3	Q6DD88	S3	ATL3	-3.73	6.8e-06	Down
NA	NA	NA	NA	NA	NA	NA	NA	Q9UQB8-S325	Q9UQB8	S325	BAIAP2	-3.72	0.00014	Down
NA	NA	NA	NA	NA	NA	NA	NA	Q86XL3-S512	Q86XL3	S512	ANKLE2	-3.68	8.6e-07	Down
NA	NA	NA	NA	NA	NA	NA	NA	P46013-S1679	P46013	S1679	MKI67	-3.64	0.00014	Down
NA	NA	NA	NA	NA	NA	NA	NA	P46013-S2528	P46013	S2528	MKI67	-3.56	0.00072	Down
NA	NA	NA	NA	NA	NA	NA	NA	Q9H8U3-S122	Q9H8U3	S122	ZFAND3	-3.53	3.6e-06	Down
NA	NA	NA	NA	NA	NA	NA	NA	P08670-S56	P08670	S56	VIM	-3.49	0.025	Down
NA	NA	NA	NA	NA	NA	NA	NA	Q8WWM7-S306	Q8WWM7	S306	ATXN2L	-3.46	1.8e-06	Down
NA	NA	NA	NA	NA	NA	NA	NA	P08670-S42	P08670	S42	VIM	-3.36	0.035	Down
NA	NA	NA	NA	NA	NA	NA	NA	Q9HBL0-S1177	Q9HBL0	S1177	TNS1	-3.27	0.0019	Down
NA	NA	NA	NA	NA	NA	NA	NA	P06748-S254	P06748	S254	NPM1	-3.27	2.3e-08	Down
NA	NA	NA	NA	NA	NA	NA	NA	Q5SW79-S1198	Q5SW79	S1198	CEP170	-3.26	0.00029	Down
NA	NA	NA	NA	NA	NA	NA	NA	P21291-S192	P21291	S192	CSRP1	-3.22	0.016	Down
NA	NA	NA	NA	NA	NA	NA	NA	Q15942-P47	Q15942	P47	ZYX	-3.2	0.0079	Down
NA	NA	NA	NA	NA	NA	NA	NA	Q12834-T70	Q12834	T70	CDC20	-3.15	0.00011	Down
NA	NA	NA	NA	NA	NA	NA	NA	Q15233-T450	Q15233	T450	NONO	-3.14	0.0057	Down
NA	NA	NA	NA	NA	NA	NA	NA	Q9H8U3-S124	Q9H8U3	S124	ZFAND3	-3.14	2.1e-06	Down
NA	NA	NA	NA	NA	NA	NA	NA	Q9H8U3-S129	Q9H8U3	S129	ZFAND3	-3.14	2.1e-06	Down
NA	NA	NA	NA	NA	NA	NA	NA	Q9H910-S97	Q9H910	S97	JPT2	-3.1	0.00067	Down
NA	NA	NA	NA	NA	NA	NA	NA	P11388-S1213	P11388	S1213	TOP2A	-3.06	1.5e-07	Down
NA	NA	NA	NA	NA	NA	NA	NA	Q9Y618-S956	Q9Y618	S956	NCOR2	-3.02	0.0054	Down
NA	NA	NA	NA	NA	NA	NA	NA	Q9HBL0-S1192	Q9HBL0	S1192	TNS1	-3	6e-05	Down
NA	NA	NA	NA	NA	NA	NA	NA	Q9HBL0-T1189	Q9HBL0	T1189	TNS1	-3	6e-05	Down
NA	NA	NA	NA	NA	NA	NA	NA	Q5UIP0-S2260	Q5UIP0	S2260	RIF1	-2.99	0.00012	Down
NA	NA	NA	NA	NA	NA	NA	NA	Q5UIP0-S2265	Q5UIP0	S2265	RIF1	-2.99	0.00012	Down
NA	NA	NA	NA	NA	NA	NA	NA	Q9H4I2-S723	Q9H4I2	S723	ZHX3	-2.99	3.5e-05	Down
NA	NA	NA	NA	NA	NA	NA	NA	P10451-S310	P10451	S310	SPP1	-2.97	0.02	Down
NA	NA	NA	NA	NA	NA	NA	NA	Q13112-S429	Q13112	S429	CHAF1B	-2.95	7.7e-05	Down
NA	NA	NA	NA	NA	NA	NA	NA	Q13112-T433	Q13112	T433	CHAF1B	-2.95	7.7e-05	Down
NA	NA	NA	NA	NA	NA	NA	NA	Q02447-S646	Q02447	S646	SP3	-2.94	6.9e-07	Down
NA	NA	NA	NA	NA	NA	NA	NA	P20700-S23	P20700	S23	LMNB1	-2.92	1e-07	Down
NA	NA	NA	NA	NA	NA	NA	NA	P20700-T20	P20700	T20	LMNB1	-2.92	1e-07	Down
NA	NA	NA	NA	NA	NA	NA	NA	O76021-T21	O76021	T21	RSL1D1	-2.88	2.9e-05	Down
NA	NA	NA	NA	NA	NA	NA	NA	Q92615-S736	Q92615	S736	LARP4B	-2.87	0.0054	Down
NA	NA	NA	NA	NA	NA	NA	NA	Q92615-T732	Q92615	T732	LARP4B	-2.87	0.0054	Down
NA	NA	NA	NA	NA	NA	NA	NA	Q9NRL2-S1413	Q9NRL2	S1413	BAZ1A	-2.86	3.4e-05	Down
NA	NA	NA	NA	NA	NA	NA	NA	Q9NRL2-S1417	Q9NRL2	S1417	BAZ1A	-2.86	3.4e-05	Down
NA	NA	NA	NA	NA	NA	NA	NA	P46937-S289	P46937	S289	YAP1	-2.82	0.0022	Down
NA	NA	NA	NA	NA	NA	NA	NA	P49454-S3054	P49454	S3054	CENPF	-2.82	0.0017	Down
NA	NA	NA	NA	NA	NA	NA	NA	P28749-T369	P28749	T369	RBL1	-2.82	4.3e-06	Down
NA	NA	NA	NA	NA	NA	NA	NA	O60271-S185	O60271	S185	SPAG9	-2.82	1.7e-07	Down
NA	NA	NA	NA	NA	NA	NA	NA	Q9ULW0-S738	Q9ULW0	S738	TPX2	-2.8	0.013	Down
NA	NA	NA	NA	NA	NA	NA	NA	Q9UQ35-S353	Q9UQ35	S353	SRRM2	-2.78	0.0012	Down
NA	NA	NA	NA	NA	NA	NA	NA	Q71RC2-S597	Q71RC2	S597	LARP4	-2.77	0.00013	Down
NA	NA	NA	NA	NA	NA	NA	NA	P28749-T385	P28749	T385	RBL1	-2.77	3.6e-06	Down
NA	NA	NA	NA	NA	NA	NA	NA	Q52LW3-S1029	Q52LW3	S1029	ARHGAP29	-2.74	0.015	Down
NA	NA	NA	NA	NA	NA	NA	NA	O15014-S576	O15014	S576	ZNF609	-2.72	0.0011	Down
NA	NA	NA	NA	NA	NA	NA	NA	Q12888-S1426	Q12888	S1426	TP53BP1	-2.71	1.2e-05	Down
NA	NA	NA	NA	NA	NA	NA	NA	Q12888-S1430	Q12888	S1430	TP53BP1	-2.71	1.2e-05	Down
NA	NA	NA	NA	NA	NA	NA	NA	P06748-T199	P06748	T199	NPM1	-2.7	0.0058	Down
NA	NA	NA	NA	NA	NA	NA	NA	Q86SQ0-S157	Q86SQ0	S157	PHLDB2	-2.69	0.0011	Down
NA	NA	NA	NA	NA	NA	NA	NA	P46734-S3	P46734	S3	MAP2K3	-2.68	8.7e-05	Down
NA	NA	NA	NA	NA	NA	NA	NA	Q02078-S255	Q02078	S255	MEF2A	-2.67	0.015	Down
NA	NA	NA	NA	NA	NA	NA	NA	Q96GX5-S453	Q96GX5	S453	MASTL	-2.65	0.00031	Down
NA	NA	NA	NA	NA	NA	NA	NA	O60271-S183	O60271	S183	SPAG9	-2.65	2.3e-08	Down
NA	NA	NA	NA	NA	NA	NA	NA	Q03252-S405	Q03252	S405	LMNB2	-2.62	0.0031	Down
NA	NA	NA	NA	NA	NA	NA	NA	Q68CZ2-S901	Q68CZ2	S901	TNS3	-2.62	3.1e-05	Down
NA	NA	NA	NA	NA	NA	NA	NA	Q96KQ7-S350	Q96KQ7	S350	EHMT2	-2.62	9.7e-06	Down
NA	NA	NA	NA	NA	NA	NA	NA	Q7Z2W4-S361	Q7Z2W4	S361	ZC3HAV1	-2.62	4.3e-06	Down
NA	NA	NA	NA	NA	NA	NA	NA	O43663-S4	O43663	S4	PRC1	-2.62	3.6e-06	Down
NA	NA	NA	NA	NA	NA	NA	NA	P33991-S120	P33991	S120	MCM4	-2.61	1.2e-06	Down
NA	NA	NA	NA	NA	NA	NA	NA	Q9Y4B6-S895	Q9Y4B6	S895	DCAF1	-2.6	2.3e-05	Down
NA	NA	NA	NA	NA	NA	NA	NA	Q9BWT1-T163	Q9BWT1	T163	CDCA7	-2.6	8.9e-06	Down
NA	NA	NA	NA	NA	NA	NA	NA	Q9NZJ0-S526	Q9NZJ0	S526	DTL	-2.56	2e-05	Down
NA	NA	NA	NA	NA	NA	NA	NA	Q32MZ4-S16	Q32MZ4	S16	LRRFIP1	-2.56	6.7e-08	Down
NA	NA	NA	NA	NA	NA	NA	NA	P21580-S573	P21580	S573	TNFAIP3	-2.55	0.0056	Down
NA	NA	NA	NA	NA	NA	NA	NA	P21580-S575	P21580	S575	TNFAIP3	-2.55	0.0056	Down
NA	NA	NA	NA	NA	NA	NA	NA	O75976-T1368	O75976	T1368	CPD	-2.55	0.00036	Down
NA	NA	NA	NA	NA	NA	NA	NA	O75976-T1370	O75976	T1370	CPD	-2.55	0.00036	Down
NA	NA	NA	NA	NA	NA	NA	NA	Q5JVS0-S108	Q5JVS0	S108	HABP4	-2.54	0.0011	Down
NA	NA	NA	NA	NA	NA	NA	NA	P49756-S677	P49756	S677	RBM25	-2.52	0.031	Down
NA	NA	NA	NA	NA	NA	NA	NA	Q8NFH5-S73	Q8NFH5	S73	NUP35	-2.52	8.4e-05	Down
NA	NA	NA	NA	NA	NA	NA	NA	P55040-S289	P55040	S289	GEM	-2.51	0.0041	Down
NA	NA	NA	NA	NA	NA	NA	NA	P46013-S579	P46013	S579	MKI67	-2.51	0.00085	Down
NA	NA	NA	NA	NA	NA	NA	NA	Q9NQT8-S661	Q9NQT8	S661	KIF13B	-2.5	1.7e-07	Down
NA	NA	NA	NA	NA	NA	NA	NA	Q86X10-T379	Q86X10	T379	RALGAPB	-2.47	0.023	Down
NA	NA	NA	NA	NA	NA	NA	NA	Q14669-S1427	Q14669	S1427	TRIP12	-2.45	0.0069	Down
NA	NA	NA	NA	NA	NA	NA	NA	Q14669-T1421	Q14669	T1421	TRIP12	-2.45	0.0069	Down
NA	NA	NA	NA	NA	NA	NA	NA	P46013-S1071	P46013	S1071	MKI67	-2.45	0.0002	Down
NA	NA	NA	NA	NA	NA	NA	NA	O60293-S949	O60293	S949	ZFC3H1	-2.44	0.025	Down
NA	NA	NA	NA	NA	NA	NA	NA	Q9Y618-S1479	Q9Y618	S1479	NCOR2	-2.44	0.0071	Down
NA	NA	NA	NA	NA	NA	NA	NA	P02768-S443	P02768	S443	ALB	-2.43	0.049	Down
NA	NA	NA	NA	NA	NA	NA	NA	Q14669-S239	Q14669	S239	TRIP12	-2.43	0.00013	Down
NA	NA	NA	NA	NA	NA	NA	NA	Q14669-S241	Q14669	S241	TRIP12	-2.43	0.00013	Down
NA	NA	NA	NA	NA	NA	NA	NA	P53814-S514	P53814	S514	SMTN	-2.42	0.0015	Down
NA	NA	NA	NA	NA	NA	NA	NA	Q9NYP3-S34	Q9NYP3	S34	DONSON	-2.4	3.7e-06	Down
NA	NA	NA	NA	NA	NA	NA	NA	P46013-S2708	P46013	S2708	MKI67	-2.39	0.00038	Down
NA	NA	NA	NA	NA	NA	NA	NA	Q9UQ35-S1497	Q9UQ35	S1497	SRRM2	-2.37	0.0024	Down
NA	NA	NA	NA	NA	NA	NA	NA	Q9UQ35-T1492	Q9UQ35	T1492	SRRM2	-2.37	0.0024	Down
NA	NA	NA	NA	NA	NA	NA	NA	Q9UQ35-S1749	Q9UQ35	S1749	SRRM2	-2.37	0.00072	Down
NA	NA	NA	NA	NA	NA	NA	NA	Q9UQ35-S1750	Q9UQ35	S1750	SRRM2	-2.37	0.00072	Down
NA	NA	NA	NA	NA	NA	NA	NA	Q5T200-S64	Q5T200	S64	ZC3H13	-2.37	0.0001	Down
NA	NA	NA	NA	NA	NA	NA	NA	P46013-S1376	P46013	S1376	MKI67	-2.36	0.0089	Down
NA	NA	NA	NA	NA	NA	NA	NA	Q7RTP6-T887	Q7RTP6	T887	MICAL3	-2.36	0.0057	Down
NA	NA	NA	NA	NA	NA	NA	NA	O14545-S479	O14545	S479	TRAFD1	-2.35	0.01	Down
NA	NA	NA	NA	NA	NA	NA	NA	P08670-S459	P08670	S459	VIM	-2.35	0.00021	Down
NA	NA	NA	NA	NA	NA	NA	NA	P29966-S163	P29966	S163	MARCKS	-2.34	0.0011	Down
NA	NA	NA	NA	NA	NA	NA	NA	Q8IVF7-S1014	Q8IVF7	S1014	FMNL3	-2.33	0.0062	Down
NA	NA	NA	NA	NA	NA	NA	NA	Q9HC35-S146	Q9HC35	S146	EML4	-2.33	0.0043	Down
NA	NA	NA	NA	NA	NA	NA	NA	Q9UQ35-S2382	Q9UQ35	S2382	SRRM2	-2.32	0.00021	Down
NA	NA	NA	NA	NA	NA	NA	NA	Q9BYE3-S70	Q9BYE3	S70	LCE3D	-2.32	6.7e-05	Down
NA	NA	NA	NA	NA	NA	NA	NA	Q5T5B0-S70	Q5T5B0	S70	LCE3E	-2.32	6.7e-05	Down
NA	NA	NA	NA	NA	NA	NA	NA	Q9ULD2-S1268	Q9ULD2	S1268	MTUS1	-2.31	0.032	Down
NA	NA	NA	NA	NA	NA	NA	NA	Q9Y519-S402	Q9Y519	S402	TMEM184B	-2.31	9.7e-05	Down
NA	NA	NA	NA	NA	NA	NA	NA	Q9Y519-S403	Q9Y519	S403	TMEM184B	-2.31	9.7e-05	Down
NA	NA	NA	NA	NA	NA	NA	NA	Q9UJX2-T596	Q9UJX2	T596	CDC23	-2.29	2e-07	Down
NA	NA	NA	NA	NA	NA	NA	NA	P46013-S1758	P46013	S1758	MKI67	-2.27	2.3e-06	Down
NA	NA	NA	NA	NA	NA	NA	NA	Q9Y6M7-S242	Q9Y6M7	S242	SLC4A7	-2.25	0.00013	Down
NA	NA	NA	NA	NA	NA	NA	NA	Q9UIG0-S349	Q9UIG0	S349	BAZ1B	-2.24	1.2e-05	Down
NA	NA	NA	NA	NA	NA	NA	NA	Q9Y4K1-S75	Q9Y4K1	S75	CRYBG1	-2.21	8.4e-05	Down
NA	NA	NA	NA	NA	NA	NA	NA	Q7Z5L9-S455	Q7Z5L9	S455	IRF2BP2	-2.2	0.014	Down
NA	NA	NA	NA	NA	NA	NA	NA	P55040-S23	P55040	S23	GEM	-2.2	0.013	Down
NA	NA	NA	NA	NA	NA	NA	NA	Q9UQ35-S1521	Q9UQ35	S1521	SRRM2	-2.2	0.0001	Down
NA	NA	NA	NA	NA	NA	NA	NA	Q9Y5K6-S224	Q9Y5K6	S224	CD2AP	-2.18	0.039	Down
NA	NA	NA	NA	NA	NA	NA	NA	Q01196-S212	Q01196	S212	RUNX1	-2.18	0.032	Down
NA	NA	NA	NA	NA	NA	NA	NA	Q96PY6-S1052	Q96PY6	S1052	NEK1	-2.18	0.005	Down
NA	NA	NA	NA	NA	NA	NA	NA	O15061-S429	O15061	S429	SYNM	-2.18	0.002	Down
NA	NA	NA	NA	NA	NA	NA	NA	Q13905-S296	Q13905	S296	RAPGEF1	-2.17	0.034	Down
NA	NA	NA	NA	NA	NA	NA	NA	Q9UQR0-S267	Q9UQR0	S267	SCML2	-2.17	0.0002	Down
NA	NA	NA	NA	NA	NA	NA	NA	Q86UU1-S461	Q86UU1	S461	PHLDB1	-2.16	0.036	Down
NA	NA	NA	NA	NA	NA	NA	NA	Q15942-S267	Q15942	S267	ZYX	-2.16	0.00054	Down
NA	NA	NA	NA	NA	NA	NA	NA	P49841-S9	P49841	S9	GSK3B	-2.14	0.0016	Down
NA	NA	NA	NA	NA	NA	NA	NA	Q14315-S2598	Q14315	S2598	FLNC	-2.13	0.00086	Down
NA	NA	NA	NA	NA	NA	NA	NA	Q9UEY8-S693	Q9UEY8	S693	ADD3	-2.12	0.02	Down
NA	NA	NA	NA	NA	NA	NA	NA	Q6R327-S1385	Q6R327	S1385	RICTOR	-2.11	0.036	Down
NA	NA	NA	NA	NA	NA	NA	NA	Q6R327-S1388	Q6R327	S1388	RICTOR	-2.11	0.036	Down
NA	NA	NA	NA	NA	NA	NA	NA	Q6UUV7-S62	Q6UUV7	S62	CRTC3	-2.11	0.0045	Down
NA	NA	NA	NA	NA	NA	NA	NA	Q9UQ35-S1589	Q9UQ35	S1589	SRRM2	-2.11	0.0028	Down
NA	NA	NA	NA	NA	NA	NA	NA	Q9UQ35-S1592	Q9UQ35	S1592	SRRM2	-2.11	0.0028	Down
NA	NA	NA	NA	NA	NA	NA	NA	O75385-S694	O75385	S694	ULK1	-2.1	0.014	Down
NA	NA	NA	NA	NA	NA	NA	NA	Q9C0D5-S63	Q9C0D5	S63	TANC1	-2.09	0.039	Down
NA	NA	NA	NA	NA	NA	NA	NA	Q9C0D5-S67	Q9C0D5	S67	TANC1	-2.09	0.039	Down
NA	NA	NA	NA	NA	NA	NA	NA	Q14004-S342	Q14004	S342	CDK13	-2.09	0.015	Down
NA	NA	NA	NA	NA	NA	NA	NA	Q14004-S348	Q14004	S348	CDK13	-2.09	0.015	Down
NA	NA	NA	NA	NA	NA	NA	NA	P02768-S451	P02768	S451	ALB	-2.08	0.049	Down
NA	NA	NA	NA	NA	NA	NA	NA	Q53F19-S415	Q53F19	S415	NCBP3	-2.08	0.0016	Down
NA	NA	NA	NA	NA	NA	NA	NA	Q53F19-T413	Q53F19	T413	NCBP3	-2.08	0.0016	Down
NA	NA	NA	NA	NA	NA	NA	NA	O75385-S450	O75385	S450	ULK1	-2.08	3.3e-05	Down
NA	NA	NA	NA	NA	NA	NA	NA	P78310-S306	P78310	S306	CXADR	-2.06	0.0014	Down
NA	NA	NA	NA	NA	NA	NA	NA	Q5VSL9-S335	Q5VSL9	S335	STRIP1	-2.06	0.00078	Down
NA	NA	NA	NA	NA	NA	NA	NA	P16949-S25	P16949	S25	STMN1	-2.06	2.3e-05	Down
NA	NA	NA	NA	NA	NA	NA	NA	Q641Q2-S410	Q641Q2	S410	WASHC2A	-2.05	0.045	Down
NA	NA	NA	NA	NA	NA	NA	NA	Q641Q2-S423	Q641Q2	S423	WASHC2A	-2.05	0.045	Down
NA	NA	NA	NA	NA	NA	NA	NA	Q9Y4E1-S410	Q9Y4E1	S410	WASHC2C	-2.05	0.045	Down
NA	NA	NA	NA	NA	NA	NA	NA	Q9Y4E1-S423	Q9Y4E1	S423	WASHC2C	-2.05	0.045	Down
NA	NA	NA	NA	NA	NA	NA	NA	P51610-S1507	P51610	S1507	HCFC1	-2.05	0.015	Down
NA	NA	NA	NA	NA	NA	NA	NA	Q9Y2W1-S248	Q9Y2W1	S248	THRAP3	-2.05	0.00089	Down
NA	NA	NA	NA	NA	NA	NA	NA	Q9Y2W1-S253	Q9Y2W1	S253	THRAP3	-2.05	0.00089	Down
NA	NA	NA	NA	NA	NA	NA	NA	Q6WCQ1-S365	Q6WCQ1	S365	MPRIP	-2.03	0.0059	Down
NA	NA	NA	NA	NA	NA	NA	NA	Q96A00-S26	Q96A00	S26	PPP1R14A	-2.03	0.0029	Down
NA	NA	NA	NA	NA	NA	NA	NA	Q96E09-S37	Q96E09	S37	FAM122A	-2.02	0.0027	Down
NA	NA	NA	NA	NA	NA	NA	NA	P49792-S2510	P49792	S2510	RANBP2	-2.02	0.00018	Down
NA	NA	NA	NA	NA	NA	NA	NA	Q14181-T127	Q14181	T127	POLA2	-2.01	0.0003	Down
NA	NA	NA	NA	NA	NA	NA	NA	Q7Z5L9-S457	Q7Z5L9	S457	IRF2BP2	-2	0.0094	Down
NA	NA	NA	NA	NA	NA	NA	NA	Q7Z5L9-S460	Q7Z5L9	S460	IRF2BP2	-2	0.0094	Down
NA	NA	NA	NA	NA	NA	NA	NA	O43765-S301	O43765	S301	SGTA	-2	0.0033	Down
NA	NA	NA	NA	NA	NA	NA	NA	Q8IYB3-S738	Q8IYB3	S738	SRRM1	-1.99	7.2e-06	Down
NA	NA	NA	NA	NA	NA	NA	NA	Q8IYB3-S740	Q8IYB3	S740	SRRM1	-1.99	7.2e-06	Down
NA	NA	NA	NA	NA	NA	NA	NA	P46937-S340	P46937	S340	YAP1	-1.98	0.049	Down
NA	NA	NA	NA	NA	NA	NA	NA	Q8NCD3-S412	Q8NCD3	S412	HJURP	-1.98	4.6e-06	Down
NA	NA	NA	NA	NA	NA	NA	NA	O75475-T272	O75475	T272	PSIP1	-1.97	0.025	Down
NA	NA	NA	NA	NA	NA	NA	NA	Q96T88-S661	Q96T88	S661	UHRF1	-1.97	0.0024	Down
NA	NA	NA	NA	NA	NA	NA	NA	O75376-S1234	O75376	S1234	NCOR1	-1.96	0.044	Down
NA	NA	NA	NA	NA	NA	NA	NA	Q9UQ35-S2102	Q9UQ35	S2102	SRRM2	-1.96	0.011	Down
NA	NA	NA	NA	NA	NA	NA	NA	Q9UQ35-T2104	Q9UQ35	T2104	SRRM2	-1.96	0.011	Down
NA	NA	NA	NA	NA	NA	NA	NA	Q5VWN6-S340	Q5VWN6	S340	TASOR2	-1.96	0.00025	Down
NA	NA	NA	NA	NA	NA	NA	NA	O15344-S92	O15344	S92	MID1	-1.96	9.9e-06	Down
NA	NA	NA	NA	NA	NA	NA	NA	O15344-S96	O15344	S96	MID1	-1.96	9.9e-06	Down
NA	NA	NA	NA	NA	NA	NA	NA	Q5UIP0-S2172	Q5UIP0	S2172	RIF1	-1.95	0.00022	Down
NA	NA	NA	NA	NA	NA	NA	NA	Q9UQ35-S144	Q9UQ35	S144	SRRM2	-1.94	0.031	Down
NA	NA	NA	NA	NA	NA	NA	NA	Q13428-T249	Q13428	T249	TCOF1	-1.93	0.0013	Down
NA	NA	NA	NA	NA	NA	NA	NA	Q8NCD3-S473	Q8NCD3	S473	HJURP	-1.93	0.00017	Down
NA	NA	NA	NA	NA	NA	NA	NA	Q9UEE5-S28	Q9UEE5	S28	STK17A	-1.92	0.00023	Down
NA	NA	NA	NA	NA	NA	NA	NA	Q9NTI5-T1121	Q9NTI5	T1121	PDS5B	-1.92	4.1e-06	Down
NA	NA	NA	NA	NA	NA	NA	NA	Q9NRA8-S951	Q9NRA8	S951	EIF4ENIF1	-1.91	0.0053	Down
NA	NA	NA	NA	NA	NA	NA	NA	Q9UJM3-S251	Q9UJM3	S251	ERRFI1	-1.91	6.5e-05	Down
NA	NA	NA	NA	NA	NA	NA	NA	O75436-S315	O75436	S315	VPS26A	-1.91	8.4e-06	Down
NA	NA	NA	NA	NA	NA	NA	NA	Q96QF0-S163	Q96QF0	S163	RAB3IP	-1.91	8.6e-07	Down
NA	NA	NA	NA	NA	NA	NA	NA	Q7L2J0-S254	Q7L2J0	S254	MEPCE	-1.9	0.00097	Down
NA	NA	NA	NA	NA	NA	NA	NA	O15066-S723	O15066	S723	KIF3B	-1.9	1.9e-05	Down
NA	NA	NA	NA	NA	NA	NA	NA	Q86XL3-S662	Q86XL3	S662	ANKLE2	-1.89	0.0033	Down
NA	NA	NA	NA	NA	NA	NA	NA	Q09666-A1320	Q09666	A1320	AHNAK	-1.89	0.00094	Down
NA	NA	NA	NA	NA	NA	NA	NA	O60934-S432	O60934	S432	NBN	-1.88	0.023	Down
NA	NA	NA	NA	NA	NA	NA	NA	Q9UQ35-S957	Q9UQ35	S957	SRRM2	-1.88	0.018	Down
NA	NA	NA	NA	NA	NA	NA	NA	Q9HBL0-S1209	Q9HBL0	S1209	TNS1	-1.88	0.013	Down
NA	NA	NA	NA	NA	NA	NA	NA	Q8N3F8-S486	Q8N3F8	S486	MICALL1	-1.87	0.0059	Down
NA	NA	NA	NA	NA	NA	NA	NA	Q8N1G0-S1211	Q8N1G0	S1211	ZNF687	-1.86	3.9e-07	Down
NA	NA	NA	NA	NA	NA	NA	NA	Q12802-S1857	Q12802	S1857	AKAP13	-1.85	0.006	Down
NA	NA	NA	NA	NA	NA	NA	NA	P16455-S201	P16455	S201	MGMT	-1.84	0.038	Down
NA	NA	NA	NA	NA	NA	NA	NA	Q9HC52-S311	Q9HC52	S311	CBX8	-1.83	0.026	Down
NA	NA	NA	NA	NA	NA	NA	NA	Q14966-S1401	Q14966	S1401	ZNF638	-1.83	0.0069	Down
NA	NA	NA	NA	NA	NA	NA	NA	O95429-S179	O95429	S179	BAG4	-1.82	0.0022	Down
NA	NA	NA	NA	NA	NA	NA	NA	O14578-S1993	O14578	S1993	CIT	-1.82	0.0017	Down
NA	NA	NA	NA	NA	NA	NA	NA	P42858-S432	P42858	S432	HTT	-1.81	0.041	Down
NA	NA	NA	NA	NA	NA	NA	NA	P35251-S283	P35251	S283	RFC1	-1.81	0.0031	Down
NA	NA	NA	NA	NA	NA	NA	NA	Q9UQ35-S1537	Q9UQ35	S1537	SRRM2	-1.81	0.00053	Down
NA	NA	NA	NA	NA	NA	NA	NA	Q9P1Y6-S867	Q9P1Y6	S867	PHRF1	-1.8	0.006	Down
NA	NA	NA	NA	NA	NA	NA	NA	Q5SW79-S630	Q5SW79	S630	CEP170	-1.8	3.1e-05	Down
NA	NA	NA	NA	NA	NA	NA	NA	P02545-S22	P02545	S22	LMNA	-1.8	4.5e-07	Down
NA	NA	NA	NA	NA	NA	NA	NA	P46013-S2223	P46013	S2223	MKI67	-1.79	0.02	Down
NA	NA	NA	NA	NA	NA	NA	NA	P16949-S16	P16949	S16	STMN1	-1.79	0.0026	Down
NA	NA	NA	NA	NA	NA	NA	NA	P56524-S265	P56524	S265	HDAC4	-1.79	0.00011	Down
NA	NA	NA	NA	NA	NA	NA	NA	P56524-S266	P56524	S266	HDAC4	-1.79	0.00011	Down
NA	NA	NA	NA	NA	NA	NA	NA	O15075-S330	O15075	S330	DCLK1	-1.78	0.047	Down
NA	NA	NA	NA	NA	NA	NA	NA	O15075-S332	O15075	S332	DCLK1	-1.78	0.047	Down
NA	NA	NA	NA	NA	NA	NA	NA	Q14676-S1820	Q14676	S1820	MDC1	-1.78	0.0039	Down
NA	NA	NA	NA	NA	NA	NA	NA	O75122-S503	O75122	S503	CLASP2	-1.77	0.0012	Down
NA	NA	NA	NA	NA	NA	NA	NA	O75122-S507	O75122	S507	CLASP2	-1.77	0.0012	Down
NA	NA	NA	NA	NA	NA	NA	NA	O75475-S273	O75475	S273	PSIP1	-1.77	3.6e-05	Down
NA	NA	NA	NA	NA	NA	NA	NA	O75475-S275	O75475	S275	PSIP1	-1.77	3.6e-05	Down
NA	NA	NA	NA	NA	NA	NA	NA	Q15773-S238	Q15773	S238	MLF2	-1.77	1.2e-05	Down
NA	NA	NA	NA	NA	NA	NA	NA	Q3B726-S60	Q3B726	S60	TWISTNB	-1.77	3.5e-06	Down
NA	NA	NA	NA	NA	NA	NA	NA	Q9H6F5-S188	Q9H6F5	S188	CCDC86	-1.74	0.018	Down
NA	NA	NA	NA	NA	NA	NA	NA	O94776-S435	O94776	S435	MTA2	-1.74	0.0029	Down
NA	NA	NA	NA	NA	NA	NA	NA	P10451-S254	P10451	S254	SPP1	-1.74	0.0027	Down
NA	NA	NA	NA	NA	NA	NA	NA	Q9C0C7-S1227	Q9C0C7	S1227	AMBRA1	-1.74	4e-05	Down
NA	NA	NA	NA	NA	NA	NA	NA	Q9Y5U2-S146	Q9Y5U2	S146	TSSC4	-1.73	0.018	Down
NA	NA	NA	NA	NA	NA	NA	NA	Q9NXR1-S282	Q9NXR1	S282	NDE1	-1.73	3.5e-06	Down
NA	NA	NA	NA	NA	NA	NA	NA	Q9NQT8-S1797	Q9NQT8	S1797	KIF13B	-1.72	0.036	Down
NA	NA	NA	NA	NA	NA	NA	NA	Q15003-S87	Q15003	S87	NCAPH	-1.72	0.02	Down
NA	NA	NA	NA	NA	NA	NA	NA	Q9H0D6-S445	Q9H0D6	S445	XRN2	-1.72	0.014	Down
NA	NA	NA	NA	NA	NA	NA	NA	Q9NWZ5-S63	Q9NWZ5	S63	UCKL1	-1.71	0.019	Down
NA	NA	NA	NA	NA	NA	NA	NA	Q9UQ35-S2071	Q9UQ35	S2071	SRRM2	-1.71	0.0049	Down
NA	NA	NA	NA	NA	NA	NA	NA	Q9UQ35-T2069	Q9UQ35	T2069	SRRM2	-1.71	0.0049	Down
NA	NA	NA	NA	NA	NA	NA	NA	Q66K74-S729	Q66K74	S729	MAP1S	-1.71	0.00014	Down
NA	NA	NA	NA	NA	NA	NA	NA	Q8WX93-S1101	Q8WX93	S1101	PALLD	-1.71	8.6e-06	Down
NA	NA	NA	NA	NA	NA	NA	NA	Q8WX93-S1104	Q8WX93	S1104	PALLD	-1.71	8.6e-06	Down
NA	NA	NA	NA	NA	NA	NA	NA	Q9UQ35-S2046	Q9UQ35	S2046	SRRM2	-1.7	0.001	Down
NA	NA	NA	NA	NA	NA	NA	NA	Q96N67-S2129	Q96N67	S2129	DOCK7	-1.69	0.026	Down
NA	NA	NA	NA	NA	NA	NA	NA	O95295-S133	O95295	S133	SNAPIN	-1.69	0.019	Down
NA	NA	NA	NA	NA	NA	NA	NA	Q66K74-S582	Q66K74	S582	MAP1S	-1.69	0.0062	Down
NA	NA	NA	NA	NA	NA	NA	NA	Q9H8V3-T359	Q9H8V3	T359	ECT2	-1.69	8.6e-07	Down
NA	NA	NA	NA	NA	NA	NA	NA	Q14978-P199	Q14978	P199	NOLC1	-1.67	0.0034	Down
NA	NA	NA	NA	NA	NA	NA	NA	Q15061-S431	Q15061	S431	WDR43	-1.66	1.6e-05	Down
NA	NA	NA	NA	NA	NA	NA	NA	P46013-S3041	P46013	S3041	MKI67	-1.65	3.8e-05	Down
NA	NA	NA	NA	NA	NA	NA	NA	Q14157-S609	Q14157	S609	UBAP2L	-1.65	2.1e-05	Down
NA	NA	NA	NA	NA	NA	NA	NA	Q66K64-S50	Q66K64	S50	DCAF15	-1.65	1.6e-05	Down
NA	NA	NA	NA	NA	NA	NA	NA	Q8NHG8-S82	Q8NHG8	S82	ZNRF2	-1.64	0.01	Down
NA	NA	NA	NA	NA	NA	NA	NA	Q7Z6J0-S304	Q7Z6J0	S304	SH3RF1	-1.64	0.0009	Down
NA	NA	NA	NA	NA	NA	NA	NA	Q86V81-S34	Q86V81	S34	ALYREF	-1.64	0.00049	Down
NA	NA	NA	NA	NA	NA	NA	NA	Q969S3-S143	Q969S3	S143	ZNF622	-1.64	0.00036	Down
NA	NA	NA	NA	NA	NA	NA	NA	P23588-S406	P23588	S406	EIF4B	-1.63	0.015	Down
NA	NA	NA	NA	NA	NA	NA	NA	P23588-S409	P23588	S409	EIF4B	-1.63	0.015	Down
NA	NA	NA	NA	NA	NA	NA	NA	P21359-S2817	P21359	S2817	NF1	-1.63	0.0095	Down
NA	NA	NA	NA	NA	NA	NA	NA	Q9Y385-S251	Q9Y385	S251	UBE2J1	-1.63	4.6e-05	Down
NA	NA	NA	NA	NA	NA	NA	NA	Q96B36-T246	Q96B36	T246	AKT1S1	-1.62	0.0052	Down
NA	NA	NA	NA	NA	NA	NA	NA	Q9UKV3-S655	Q9UKV3	S655	ACIN1	-1.61	0.019	Down
NA	NA	NA	NA	NA	NA	NA	NA	Q12979-S72	Q12979	S72	ABR	-1.61	0.0046	Down
NA	NA	NA	NA	NA	NA	NA	NA	O43572-S281	O43572	S281	AKAP10	-1.61	0.00011	Down
NA	NA	NA	NA	NA	NA	NA	NA	Q9UEY8-S42	Q9UEY8	S42	ADD3	-1.61	8.3e-05	Down
NA	NA	NA	NA	NA	NA	NA	NA	Q6PKG0-S774	Q6PKG0	S774	LARP1	-1.61	5e-05	Down
NA	NA	NA	NA	NA	NA	NA	NA	Q9P270-S413	Q9P270	S413	SLAIN2	-1.61	6.4e-06	Down
NA	NA	NA	NA	NA	NA	NA	NA	Q9BRD0-S271	Q9BRD0	S271	BUD13	-1.6	0.016	Down
NA	NA	NA	NA	NA	NA	NA	NA	Q8N1G0-S1057	Q8N1G0	S1057	ZNF687	-1.6	0.0085	Down
NA	NA	NA	NA	NA	NA	NA	NA	Q8NCD3-S448	Q8NCD3	S448	HJURP	-1.6	0.0021	Down
NA	NA	NA	NA	NA	NA	NA	NA	Q9NSI6-S1475	Q9NSI6	S1475	BRWD1	-1.6	0.0014	Down
NA	NA	NA	NA	NA	NA	NA	NA	O75449-S109	O75449	S109	KATNA1	-1.6	8.4e-05	Down
NA	NA	NA	NA	NA	NA	NA	NA	Q53EP0-S208	Q53EP0	S208	FNDC3B	-1.59	0.014	Down
NA	NA	NA	NA	NA	NA	NA	NA	O94776-T505	O94776	T505	MTA2	-1.59	0.011	Down
NA	NA	NA	NA	NA	NA	NA	NA	P62995-S97	P62995	S97	TRA2B	-1.59	0.0036	Down
NA	NA	NA	NA	NA	NA	NA	NA	P62995-S99	P62995	S99	TRA2B	-1.59	0.0036	Down
NA	NA	NA	NA	NA	NA	NA	NA	Q9UKK3-S1335	Q9UKK3	S1335	PARP4	-1.59	0.00058	Down
NA	NA	NA	NA	NA	NA	NA	NA	A7XYQ1-S629	A7XYQ1	S629	SOBP	-1.58	0.032	Down
NA	NA	NA	NA	NA	NA	NA	NA	Q9Y6R9-S376	Q9Y6R9	S376	CCDC61	-1.58	0.00051	Down
NA	NA	NA	NA	NA	NA	NA	NA	Q96E09-S189	Q96E09	S189	FAM122A	-1.57	0.021	Down
NA	NA	NA	NA	NA	NA	NA	NA	Q9UQ35-S763	Q9UQ35	S763	SRRM2	-1.57	0.01	Down
NA	NA	NA	NA	NA	NA	NA	NA	Q9UQ35-S764	Q9UQ35	S764	SRRM2	-1.57	0.01	Down
NA	NA	NA	NA	NA	NA	NA	NA	Q12802-S2728	Q12802	S2728	AKAP13	-1.57	0.0071	Down
NA	NA	NA	NA	NA	NA	NA	NA	P02765-S138	P02765	S138	AHSG	-1.57	0.00049	Down
NA	NA	NA	NA	NA	NA	NA	NA	Q9GZY8-S157	Q9GZY8	S157	MFF	-1.57	6.3e-05	Down
NA	NA	NA	NA	NA	NA	NA	NA	Q9C0B5-S554	Q9C0B5	S554	ZDHHC5	-1.56	0.045	Down
NA	NA	NA	NA	NA	NA	NA	NA	Q15149-S4396	Q15149	S4396	PLEC	-1.56	0.0047	Down
NA	NA	NA	NA	NA	NA	NA	NA	Q9HBL0-S1393	Q9HBL0	S1393	TNS1	-1.56	0.0034	Down
NA	NA	NA	NA	NA	NA	NA	NA	O95243-S387	O95243	S387	MBD4	-1.56	0.00015	Down
NA	NA	NA	NA	NA	NA	NA	NA	Q86WB0-S335	Q86WB0	S335	ZC3HC1	-1.55	0.012	Down
NA	NA	NA	NA	NA	NA	NA	NA	Q86WB0-S338	Q86WB0	S338	ZC3HC1	-1.55	0.012	Down
NA	NA	NA	NA	NA	NA	NA	NA	P49792-T2153	P49792	T2153	RANBP2	-1.55	0.0058	Down
NA	NA	NA	NA	NA	NA	NA	NA	P30622-T287	P30622	T287	CLIP1	-1.53	0.028	Down
NA	NA	NA	NA	NA	NA	NA	NA	P55196-S216	P55196	S216	AFDN	-1.53	0.015	Down
NA	NA	NA	NA	NA	NA	NA	NA	Q07002-T154	Q07002	T154	CDK18	-1.53	1.7e-05	Down
NA	NA	NA	NA	NA	NA	NA	NA	Q07002-Y155	Q07002	Y155	CDK18	-1.53	1.7e-05	Down
NA	NA	NA	NA	NA	NA	NA	NA	P15408-S230	P15408	S230	FOSL2	-1.52	0.016	Down
NA	NA	NA	NA	NA	NA	NA	NA	Q2PPJ7-S696	Q2PPJ7	S696	RALGAPA2	-1.52	0.00058	Down
NA	NA	NA	NA	NA	NA	NA	NA	O95758-S56	O95758	S56	PTBP3	-1.51	9e-05	Down
NA	NA	NA	NA	NA	NA	NA	NA	Q9UPU9-S580	Q9UPU9	S580	SAMD4A	-1.5	0.019	Down
NA	NA	NA	NA	NA	NA	NA	NA	Q99640-S143	Q99640	S143	PKMYT1	-1.5	0.00018	Down
NA	NA	NA	NA	NA	NA	NA	NA	Q01664-S124	Q01664	S124	TFAP4	-1.49	1.5e-05	Down
NA	NA	NA	NA	NA	NA	NA	NA	Q9UQ35-S780	Q9UQ35	S780	SRRM2	-1.48	0.046	Down
NA	NA	NA	NA	NA	NA	NA	NA	Q9UQ35-S782	Q9UQ35	S782	SRRM2	-1.48	0.046	Down
NA	NA	NA	NA	NA	NA	NA	NA	Q9UQ35-S1522	Q9UQ35	S1522	SRRM2	-1.48	0.0072	Down
NA	NA	NA	NA	NA	NA	NA	NA	Q9NP77-S4	Q9NP77	S4	SSU72	-1.48	3.3e-05	Down
NA	NA	NA	NA	NA	NA	NA	NA	Q07002-T157	Q07002	T157	CDK18	-1.48	3.1e-05	Down
NA	NA	NA	NA	NA	NA	NA	NA	Q15424-S582	Q15424	S582	SAFB	-1.46	0.0094	Down
NA	NA	NA	NA	NA	NA	NA	NA	Q15154-S977	Q15154	S977	PCM1	-1.46	0.0036	Down
NA	NA	NA	NA	NA	NA	NA	NA	Q9HAU0-S855	Q9HAU0	S855	PLEKHA5	-1.45	0.027	Down
NA	NA	NA	NA	NA	NA	NA	NA	Q96T37-S294	Q96T37	S294	RBM15	-1.45	0.019	Down
NA	NA	NA	NA	NA	NA	NA	NA	P52701-S79	P52701	S79	MSH6	-1.44	0.035	Down
NA	NA	NA	NA	NA	NA	NA	NA	O96013-S99	O96013	S99	PAK4	-1.44	0.016	Down
NA	NA	NA	NA	NA	NA	NA	NA	Q7Z4V5-S454	Q7Z4V5	S454	HDGFL2	-1.44	0.0039	Down
NA	NA	NA	NA	NA	NA	NA	NA	Q9H0B6-S445	Q9H0B6	S445	KLC2	-1.44	2.2e-05	Down
NA	NA	NA	NA	NA	NA	NA	NA	Q86WB0-S395	Q86WB0	S395	ZC3HC1	-1.43	0.00017	Down
NA	NA	NA	NA	NA	NA	NA	NA	P57740-S86	P57740	S86	NUP107	-1.42	0.028	Down
NA	NA	NA	NA	NA	NA	NA	NA	O14686-S1606	O14686	S1606	KMT2D	-1.42	0.012	Down
NA	NA	NA	NA	NA	NA	NA	NA	Q86UU1-S443	Q86UU1	S443	PHLDB1	-1.42	0.0058	Down
NA	NA	NA	NA	NA	NA	NA	NA	Q9UQ35-S954	Q9UQ35	S954	SRRM2	-1.42	0.0044	Down
NA	NA	NA	NA	NA	NA	NA	NA	Q8TF01-S211	Q8TF01	S211	PNISR	-1.41	0.013	Down
NA	NA	NA	NA	NA	NA	NA	NA	Q9NXE4-S792	Q9NXE4	S792	SMPD4	-1.41	0.0019	Down
NA	NA	NA	NA	NA	NA	NA	NA	Q15742-S159	Q15742	S159	NAB2	-1.41	0.00098	Down
NA	NA	NA	NA	NA	NA	NA	NA	Q9NRL2-T1547	Q9NRL2	T1547	BAZ1A	-1.41	0.00056	Down
NA	NA	NA	NA	NA	NA	NA	NA	P08581-T977	P08581	T977	MET	-1.39	0.0052	Down
NA	NA	NA	NA	NA	NA	NA	NA	Q9UQ35-S2100	Q9UQ35	S2100	SRRM2	-1.38	0.049	Down
NA	NA	NA	NA	NA	NA	NA	NA	O14523-S631	O14523	S631	C2CD2L	-1.38	0.026	Down
NA	NA	NA	NA	NA	NA	NA	NA	P41162-S139	P41162	S139	ETV3	-1.38	0.0071	Down
NA	NA	NA	NA	NA	NA	NA	NA	O94921-S24	O94921	S24	CDK14	-1.38	0.0053	Down
NA	NA	NA	NA	NA	NA	NA	NA	Q86TB9-S179	Q86TB9	S179	PATL1	-1.37	0.035	Down
NA	NA	NA	NA	NA	NA	NA	NA	Q6ZS17-S22	Q6ZS17	S22	RIPOR1	-1.37	0.032	Down
NA	NA	NA	NA	NA	NA	NA	NA	Q7Z417-S212	Q7Z417	S212	NUFIP2	-1.37	0.00089	Down
NA	NA	NA	NA	NA	NA	NA	NA	Q7Z417-S214	Q7Z417	S214	NUFIP2	-1.37	0.00089	Down
NA	NA	NA	NA	NA	NA	NA	NA	A4D1P6-S256	A4D1P6	S256	WDR91	-1.37	0.00053	Down
NA	NA	NA	NA	NA	NA	NA	NA	Q86XL3-S528	Q86XL3	S528	ANKLE2	-1.36	0.03	Down
NA	NA	NA	NA	NA	NA	NA	NA	P46937-S127	P46937	S127	YAP1	-1.36	0.0064	Down
NA	NA	NA	NA	NA	NA	NA	NA	Q9NQW6-S323	Q9NQW6	S323	ANLN	-1.36	0.0013	Down
NA	NA	NA	NA	NA	NA	NA	NA	Q9UQ35-T1413	Q9UQ35	T1413	SRRM2	-1.36	1.4e-05	Down
NA	NA	NA	NA	NA	NA	NA	NA	Q9NRR8-S74	Q9NRR8	S74	CDC42SE1	-1.35	0.0034	Down
NA	NA	NA	NA	NA	NA	NA	NA	Q9BZ23-S189	Q9BZ23	S189	PANK2	-1.34	0.0013	Down
NA	NA	NA	NA	NA	NA	NA	NA	Q9NZN8-S165	Q9NZN8	S165	CNOT2	-1.34	0.00019	Down
NA	NA	NA	NA	NA	NA	NA	NA	Q92890-S247	Q92890	S247	UFD1	-1.33	1e-05	Down
NA	NA	NA	NA	NA	NA	NA	NA	Q15365-S231	Q15365	S231	PCBP1	-1.32	0.0097	Down
NA	NA	NA	NA	NA	NA	NA	NA	P18583-S2029	P18583	S2029	SON	-1.32	0.0046	Down
NA	NA	NA	NA	NA	NA	NA	NA	P18583-S2031	P18583	S2031	SON	-1.32	0.0046	Down
NA	NA	NA	NA	NA	NA	NA	NA	Q7KZI7-S486	Q7KZI7	S486	MARK2	-1.32	0.0039	Down
NA	NA	NA	NA	NA	NA	NA	NA	Q9H0B6-S582	Q9H0B6	S582	KLC2	-1.31	0.036	Down
NA	NA	NA	NA	NA	NA	NA	NA	Q9NRL3-S342	Q9NRL3	S342	STRN4	-1.31	0.023	Down
NA	NA	NA	NA	NA	NA	NA	NA	P46937-S105	P46937	S105	YAP1	-1.31	0.0071	Down
NA	NA	NA	NA	NA	NA	NA	NA	O60292-S158	O60292	S158	SIPA1L3	-1.31	5.3e-05	Down
NA	NA	NA	NA	NA	NA	NA	NA	Q7Z3C6-S656	Q7Z3C6	S656	ATG9A	-1.31	8.3e-06	Down
NA	NA	NA	NA	NA	NA	NA	NA	Q9UQ35-S1864	Q9UQ35	S1864	SRRM2	-1.3	0.039	Down
NA	NA	NA	NA	NA	NA	NA	NA	Q13428-P800	Q13428	P800	TCOF1	-1.3	0.032	Down
NA	NA	NA	NA	NA	NA	NA	NA	Q5HYJ3-S193	Q5HYJ3	S193	FAM76B	-1.3	0.028	Down
NA	NA	NA	NA	NA	NA	NA	NA	Q9H0B6-S545	Q9H0B6	S545	KLC2	-1.3	0.016	Down
NA	NA	NA	NA	NA	NA	NA	NA	Q9Y6X9-S730	Q9Y6X9	S730	MORC2	-1.3	0.0026	Down
NA	NA	NA	NA	NA	NA	NA	NA	P23588-S425	P23588	S425	EIF4B	-1.3	0.0024	Down
NA	NA	NA	NA	NA	NA	NA	NA	P27448-S419	P27448	S419	MARK3	-1.3	0.00014	Down
NA	NA	NA	NA	NA	NA	NA	NA	P25440-S298	P25440	S298	BRD2	-1.29	0.034	Down
NA	NA	NA	NA	NA	NA	NA	NA	P25440-S301	P25440	S301	BRD2	-1.29	0.034	Down
NA	NA	NA	NA	NA	NA	NA	NA	A1L390-S741	A1L390	S741	PLEKHG3	-1.29	0.023	Down
NA	NA	NA	NA	NA	NA	NA	NA	Q96PU5-S448	Q96PU5	S448	NEDD4L	-1.29	0.0056	Down
NA	NA	NA	NA	NA	NA	NA	NA	Q02952-S514	Q02952	S514	AKAP12	-1.29	0.0034	Down
NA	NA	NA	NA	NA	NA	NA	NA	Q4L180-S1035	Q4L180	S1035	FILIP1L	-1.29	0.0015	Down
NA	NA	NA	NA	NA	NA	NA	NA	Q96GX5-S370	Q96GX5	S370	MASTL	-1.29	2.7e-05	Down
NA	NA	NA	NA	NA	NA	NA	NA	Q9NYB9-S227	Q9NYB9	S227	ABI2	-1.28	0.00067	Down
NA	NA	NA	NA	NA	NA	NA	NA	Q92859-S1214	Q92859	S1214	NEO1	-1.28	0.00049	Down
NA	NA	NA	NA	NA	NA	NA	NA	Q15746-S814	Q15746	S814	MYLK	-1.28	6.7e-05	Down
NA	NA	NA	NA	NA	NA	NA	NA	P23443-S447	P23443	S447	RPS6KB1	-1.27	0.029	Down
NA	NA	NA	NA	NA	NA	NA	NA	Q5T5Y3-S563	Q5T5Y3	S563	CAMSAP1	-1.27	0.016	Down
NA	NA	NA	NA	NA	NA	NA	NA	Q9NXX6-S30	Q9NXX6	S30	NSMCE4A	-1.27	0.011	Down
NA	NA	NA	NA	NA	NA	NA	NA	Q9NXX6-S32	Q9NXX6	S32	NSMCE4A	-1.27	0.011	Down
NA	NA	NA	NA	NA	NA	NA	NA	O94913-S509	O94913	S509	PCF11	-1.26	0.0027	Down
NA	NA	NA	NA	NA	NA	NA	NA	O94913-S511	O94913	S511	PCF11	-1.26	0.0027	Down
NA	NA	NA	NA	NA	NA	NA	NA	P33991-T110	P33991	T110	MCM4	-1.25	0.00039	Down
NA	NA	NA	NA	NA	NA	NA	NA	P08670-S325	P08670	S325	VIM	-1.24	0.045	Down
NA	NA	NA	NA	NA	NA	NA	NA	P24941-T14	P24941	T14	CDK2	-1.24	0.00036	Down
NA	NA	NA	NA	NA	NA	NA	NA	Q86UU1-S971	Q86UU1	S971	PHLDB1	-1.23	0.0011	Down
NA	NA	NA	NA	NA	NA	NA	NA	O43765-S305	O43765	S305	SGTA	-1.23	1e-05	Down
NA	NA	NA	NA	NA	NA	NA	NA	Q66K14-S435	Q66K14	S435	TBC1D9B	-1.22	0.011	Down
NA	NA	NA	NA	NA	NA	NA	NA	Q9NRH2-S351	Q9NRH2	S351	SNRK	-1.22	0.0028	Down
NA	NA	NA	NA	NA	NA	NA	NA	Q9P258-S50	Q9P258	S50	RCC2	-1.22	0.0015	Down
NA	NA	NA	NA	NA	NA	NA	NA	Q9P258-S51	Q9P258	S51	RCC2	-1.22	0.0015	Down
NA	NA	NA	NA	NA	NA	NA	NA	Q9NYF3-S234	Q9NYF3	S234	FAM53C	-1.22	0.001	Down
NA	NA	NA	NA	NA	NA	NA	NA	Q8N5I9-S178	Q8N5I9	S178	C12orf45	-1.21	0.027	Down
NA	NA	NA	NA	NA	NA	NA	NA	Q9BZX2-S254	Q9BZX2	S254	UCK2	-1.21	0.0064	Down
NA	NA	NA	NA	NA	NA	NA	NA	Q9NVR2-S381	Q9NVR2	S381	INTS10	-1.21	0.0052	Down
NA	NA	NA	NA	NA	NA	NA	NA	Q9NVR2-S382	Q9NVR2	S382	INTS10	-1.21	0.0052	Down
NA	NA	NA	NA	NA	NA	NA	NA	P24941-Y15	P24941	Y15	CDK2	-1.21	0.00012	Down
NA	NA	NA	NA	NA	NA	NA	NA	Q9NS91-S103	Q9NS91	S103	RAD18	-1.2	0.0018	Down
NA	NA	NA	NA	NA	NA	NA	NA	Q6ZRV2-S523	Q6ZRV2	S523	FAM83H	-1.19	0.049	Down
NA	NA	NA	NA	NA	NA	NA	NA	Q9UQ35-S1600	Q9UQ35	S1600	SRRM2	-1.19	0.029	Down
NA	NA	NA	NA	NA	NA	NA	NA	P16104-S140	P16104	S140	H2AX	-1.19	0.0072	Down
NA	NA	NA	NA	NA	NA	NA	NA	P16104-T137	P16104	T137	H2AX	-1.19	0.0072	Down
NA	NA	NA	NA	NA	NA	NA	NA	A1L390-S423	A1L390	S423	PLEKHG3	-1.19	0.00039	Down
NA	NA	NA	NA	NA	NA	NA	NA	O15446-S285	O15446	S285	CD3EAP	-1.19	5.1e-05	Down
NA	NA	NA	NA	NA	NA	NA	NA	Q09666-S5099	Q09666	S5099	AHNAK	-1.19	3.3e-06	Down
NA	NA	NA	NA	NA	NA	NA	NA	Q9Y3A2-S241	Q9Y3A2	S241	UTP11	-1.18	0.011	Down
NA	NA	NA	NA	NA	NA	NA	NA	P04049-T234	P04049	T234	RAF1	-1.18	0.01	Down
NA	NA	NA	NA	NA	NA	NA	NA	P16949-S38	P16949	S38	STMN1	-1.18	0.00081	Down
NA	NA	NA	NA	NA	NA	NA	NA	Q9UKA4-S1242	Q9UKA4	S1242	AKAP11	-1.17	0.035	Down
NA	NA	NA	NA	NA	NA	NA	NA	Q8WXE1-S224	Q8WXE1	S224	ATRIP	-1.17	0.034	Down
NA	NA	NA	NA	NA	NA	NA	NA	Q53SF7-S256	Q53SF7	S256	COBLL1	-1.16	0.045	Down
NA	NA	NA	NA	NA	NA	NA	NA	Q53SF7-T260	Q53SF7	T260	COBLL1	-1.16	0.045	Down
NA	NA	NA	NA	NA	NA	NA	NA	Q9UQR0-S511	Q9UQR0	S511	SCML2	-1.16	0.045	Down
NA	NA	NA	NA	NA	NA	NA	NA	Q14978-S623	Q14978	S623	NOLC1	-1.16	0.021	Down
NA	NA	NA	NA	NA	NA	NA	NA	Q13017-S1173	Q13017	S1173	ARHGAP5	-1.16	0.0086	Down
NA	NA	NA	NA	NA	NA	NA	NA	Q13017-S1176	Q13017	S1176	ARHGAP5	-1.16	0.0086	Down
NA	NA	NA	NA	NA	NA	NA	NA	P17275-S259	P17275	S259	JUNB	-1.16	0.0012	Down
NA	NA	NA	NA	NA	NA	NA	NA	P17275-T255	P17275	T255	JUNB	-1.16	0.0012	Down
NA	NA	NA	NA	NA	NA	NA	NA	Q04637-S1145	Q04637	S1145	EIF4G1	-1.15	0.0067	Down
NA	NA	NA	NA	NA	NA	NA	NA	Q04637-S1147	Q04637	S1147	EIF4G1	-1.15	0.0067	Down
NA	NA	NA	NA	NA	NA	NA	NA	Q13428-S906	Q13428	S906	TCOF1	-1.15	0.0019	Down
NA	NA	NA	NA	NA	NA	NA	NA	Q14684-S706	Q14684	S706	RRP1B	-1.15	0.00056	Down
NA	NA	NA	NA	NA	NA	NA	NA	Q16825-S673	Q16825	S673	PTPN21	-1.15	0.00026	Down
NA	NA	NA	NA	NA	NA	NA	NA	Q99569-S314	Q99569	S314	PKP4	-1.14	0.0054	Down
NA	NA	NA	NA	NA	NA	NA	NA	Q5VWN6-S2037	Q5VWN6	S2037	TASOR2	-1.14	0.00047	Down
NA	NA	NA	NA	NA	NA	NA	NA	Q9H223-S129	Q9H223	S129	EHD4	-1.14	0.00043	Down
NA	NA	NA	NA	NA	NA	NA	NA	Q14669-S238	Q14669	S238	TRIP12	-1.13	0.016	Down
NA	NA	NA	NA	NA	NA	NA	NA	Q9BZE4-S578	Q9BZE4	S578	GTPBP4	-1.13	0.00022	Down
NA	NA	NA	NA	NA	NA	NA	NA	O60684-S6	O60684	S6	KPNA6	-1.12	0.0094	Down
NA	NA	NA	NA	NA	NA	NA	NA	Q9Y2W1-T874	Q9Y2W1	T874	THRAP3	-1.12	0.0017	Down
NA	NA	NA	NA	NA	NA	NA	NA	Q9BQ89-S189	Q9BQ89	S189	FAM110A	-1.11	0.0095	Down
NA	NA	NA	NA	NA	NA	NA	NA	Q9Y4F5-S772	Q9Y4F5	S772	CEP170B	-1.11	0.008	Down
NA	NA	NA	NA	NA	NA	NA	NA	Q96IF1-S263	Q96IF1	S263	AJUBA	-1.11	0.0052	Down
NA	NA	NA	NA	NA	NA	NA	NA	Q9UKV3-S240	Q9UKV3	S240	ACIN1	-1.11	0.0026	Down
NA	NA	NA	NA	NA	NA	NA	NA	Q9UKV3-S243	Q9UKV3	S243	ACIN1	-1.11	0.0026	Down
NA	NA	NA	NA	NA	NA	NA	NA	Q09666-S5752	Q09666	S5752	AHNAK	-1.11	0.0011	Down
NA	NA	NA	NA	NA	NA	NA	NA	Q9UHR6-P60	Q9UHR6	P60	ZNHIT2	-1.1	0.049	Down
NA	NA	NA	NA	NA	NA	NA	NA	Q13614-S631	Q13614	S631	MTMR2	-1.1	0.011	Down
NA	NA	NA	NA	NA	NA	NA	NA	Q15742-S162	Q15742	S162	NAB2	-1.1	0.0024	Down
NA	NA	NA	NA	NA	NA	NA	NA	P78527-T2609	P78527	T2609	PRKDC	-1.09	0.0094	Down
NA	NA	NA	NA	NA	NA	NA	NA	Q7Z417-S230	Q7Z417	S230	NUFIP2	-1.09	0.0066	Down
NA	NA	NA	NA	NA	NA	NA	NA	Q9HD20-S899	Q9HD20	S899	ATP13A1	-1.09	0.0015	Down
NA	NA	NA	NA	NA	NA	NA	NA	P07355-T19	P07355	T19	ANXA2	-1.09	0.0014	Down
NA	NA	NA	NA	NA	NA	NA	NA	P56524-S632	P56524	S632	HDAC4	-1.09	0.001	Down
NA	NA	NA	NA	NA	NA	NA	NA	P83731-T83	P83731	T83	RPL24	-1.09	0.00026	Down
NA	NA	NA	NA	NA	NA	NA	NA	Q5TCQ9-S699	Q5TCQ9	S699	MAGI3	-1.08	0.0028	Down
NA	NA	NA	NA	NA	NA	NA	NA	Q7KZI7-S409	Q7KZI7	S409	MARK2	-1.08	4.4e-05	Down
NA	NA	NA	NA	NA	NA	NA	NA	Q96N21-S333	Q96N21	S333	TEPSIN	-1.07	0.041	Down
NA	NA	NA	NA	NA	NA	NA	NA	P86791-S76	P86791	S76	CCZ1	-1.07	0.00057	Down
NA	NA	NA	NA	NA	NA	NA	NA	P86790-S76	P86790	S76	CCZ1B	-1.07	0.00057	Down
NA	NA	NA	NA	NA	NA	NA	NA	Q9UJX2-S588	Q9UJX2	S588	CDC23	-1.07	0.00055	Down
NA	NA	NA	NA	NA	NA	NA	NA	P49815-S1132	P49815	S1132	TSC2	-1.06	0.048	Down
NA	NA	NA	NA	NA	NA	NA	NA	Q14315-S2233	Q14315	S2233	FLNC	-1.06	0.00018	Down
NA	NA	NA	NA	NA	NA	NA	NA	Q86U90-S60	Q86U90	S60	YRDC	-1.06	5.4e-05	Down
NA	NA	NA	NA	NA	NA	NA	NA	P23588-S422	P23588	S422	EIF4B	-1.06	7.3e-06	Down
NA	NA	NA	NA	NA	NA	NA	NA	Q6ZN18-S206	Q6ZN18	S206	AEBP2	-1.05	0.0065	Down
NA	NA	NA	NA	NA	NA	NA	NA	Q6PJ61-S293	Q6PJ61	S293	FBXO46	-1.05	0.0053	Down
NA	NA	NA	NA	NA	NA	NA	NA	Q8N0Y2-S232	Q8N0Y2	S232	ZNF444	-1.05	0.0042	Down
NA	NA	NA	NA	NA	NA	NA	NA	O43318-S439	O43318	S439	MAP3K7	-1.05	0.0026	Down
NA	NA	NA	NA	NA	NA	NA	NA	Q9UH99-S54	Q9UH99	S54	SUN2	-1.05	0.00075	Down
NA	NA	NA	NA	NA	NA	NA	NA	Q96KQ7-S232	Q96KQ7	S232	EHMT2	-1.05	0.00053	Down
NA	NA	NA	NA	NA	NA	NA	NA	Q8IVE3-S459	Q8IVE3	S459	PLEKHH2	-1.04	0.041	Down
NA	NA	NA	NA	NA	NA	NA	NA	O95544-S48	O95544	S48	NADK	-1.04	0.0038	Down
NA	NA	NA	NA	NA	NA	NA	NA	Q8WUY9-S160	Q8WUY9	S160	DEPDC1B	-1.04	0.0032	Down
NA	NA	NA	NA	NA	NA	NA	NA	Q86U86-S10	Q86U86	S10	PBRM1	-1.04	0.00034	Down
NA	NA	NA	NA	NA	NA	NA	NA	Q9UJU6-S232	Q9UJU6	S232	DBNL	-1.04	2.9e-05	Down
NA	NA	NA	NA	NA	NA	NA	NA	Q16555-T514	Q16555	T514	DPYSL2	-1.03	0.0056	Down
NA	NA	NA	NA	NA	NA	NA	NA	Q15746-S365	Q15746	S365	MYLK	-1.03	0.0052	Down
NA	NA	NA	NA	NA	NA	NA	NA	O14646-S1677	O14646	S1677	CHD1	-1.02	0.027	Down
NA	NA	NA	NA	NA	NA	NA	NA	Q8NEY8-S155	Q8NEY8	S155	PPHLN1	-1.02	0.0094	Down
NA	NA	NA	NA	NA	NA	NA	NA	Q96EQ0-S297	Q96EQ0	S297	SGTB	-1.02	0.0029	Down
NA	NA	NA	NA	NA	NA	NA	NA	Q09666-S5731	Q09666	S5731	AHNAK	-1.02	0.00047	Down
NA	NA	NA	NA	NA	NA	NA	NA	Q8TD19-T333	Q8TD19	T333	NEK9	-1.02	5.1e-05	Down
NA	NA	NA	NA	NA	NA	NA	NA	Q96SN8-S1887	Q96SN8	S1887	CDK5RAP2	-1.01	0.038	Down
NA	NA	NA	NA	NA	NA	NA	NA	Q12923-S908	Q12923	S908	PTPN13	-1.01	0.0065	Down
NA	NA	NA	NA	NA	NA	NA	NA	Q92597-S330	Q92597	S330	NDRG1	-0.99	0.0072	Down
NA	NA	NA	NA	NA	NA	NA	NA	Q8NHQ8-S105	Q8NHQ8	S105	RASSF8	-0.99	0.0059	Down
NA	NA	NA	NA	NA	NA	NA	NA	Q86WB0-S344	Q86WB0	S344	ZC3HC1	-0.99	0.0044	Down
NA	NA	NA	NA	NA	NA	NA	NA	Q9UMN6-T2083	Q9UMN6	T2083	KMT2B	-0.98	0.036	Down
NA	NA	NA	NA	NA	NA	NA	NA	Q96GP6-S687	Q96GP6	S687	SCARF2	-0.98	0.028	Down
NA	NA	NA	NA	NA	NA	NA	NA	Q96GP6-S698	Q96GP6	S698	SCARF2	-0.98	0.028	Down
NA	NA	NA	NA	NA	NA	NA	NA	P42356-T250	P42356	T250	PI4KA	-0.98	0.013	Down
NA	NA	NA	NA	NA	NA	NA	NA	O75970-S230	O75970	S230	MPDZ	-0.97	0.044	Down
NA	NA	NA	NA	NA	NA	NA	NA	O75030-S414	O75030	S414	MITF	-0.97	0.0082	Down
NA	NA	NA	NA	NA	NA	NA	NA	Q96C19-S74	Q96C19	S74	EFHD2	-0.96	0.039	Down
NA	NA	NA	NA	NA	NA	NA	NA	Q6PJT7-S665	Q6PJT7	S665	ZC3H14	-0.96	0.005	Down
NA	NA	NA	NA	NA	NA	NA	NA	Q7Z460-S600	Q7Z460	S600	CLASP1	-0.95	0.034	Down
NA	NA	NA	NA	NA	NA	NA	NA	Q86SQ0-S415	Q86SQ0	S415	PHLDB2	-0.95	8.4e-05	Down
NA	NA	NA	NA	NA	NA	NA	NA	Q9UQ35-S1579	Q9UQ35	S1579	SRRM2	-0.94	0.011	Down
NA	NA	NA	NA	NA	NA	NA	NA	Q9UQ35-S1581	Q9UQ35	S1581	SRRM2	-0.94	0.011	Down
NA	NA	NA	NA	NA	NA	NA	NA	P21580-S565	P21580	S565	TNFAIP3	-0.94	0.0021	Down
NA	NA	NA	NA	NA	NA	NA	NA	Q9UNF1-S247	Q9UNF1	S247	MAGED2	-0.94	0.0005	Down
NA	NA	NA	NA	NA	NA	NA	NA	Q96CV9-S526	Q96CV9	S526	OPTN	-0.93	0.011	Down
NA	NA	NA	NA	NA	NA	NA	NA	Q9NP61-S331	Q9NP61	S331	ARFGAP3	-0.92	0.0027	Down
NA	NA	NA	NA	NA	NA	NA	NA	P78316-S96	P78316	S96	NOP14	-0.92	0.00098	Down
NA	NA	NA	NA	NA	NA	NA	NA	P16402-S37	P16402	S37	H1-3	-0.92	0.00066	Down
NA	NA	NA	NA	NA	NA	NA	NA	Q02880-S1550	Q02880	S1550	TOP2B	-0.91	0.022	Down
NA	NA	NA	NA	NA	NA	NA	NA	Q02880-S1552	Q02880	S1552	TOP2B	-0.91	0.022	Down
NA	NA	NA	NA	NA	NA	NA	NA	Q9C0C7-S1205	Q9C0C7	S1205	AMBRA1	-0.91	0.013	Down
NA	NA	NA	NA	NA	NA	NA	NA	P35658-S666	P35658	S666	NUP214	-0.91	0.0061	Down
NA	NA	NA	NA	NA	NA	NA	NA	Q9UQ35-T1434	Q9UQ35	T1434	SRRM2	-0.9	0.045	Down
NA	NA	NA	NA	NA	NA	NA	NA	Q8N0Z3-T235	Q8N0Z3	T235	SPICE1	-0.9	0.026	Down
NA	NA	NA	NA	NA	NA	NA	NA	Q9BW61-S95	Q9BW61	S95	DDA1	-0.9	0.021	Down
NA	NA	NA	NA	NA	NA	NA	NA	Q9H307-S692	Q9H307	S692	PNN	-0.9	0.0025	Down
NA	NA	NA	NA	NA	NA	NA	NA	Q9H307-S695	Q9H307	S695	PNN	-0.9	0.0025	Down
NA	NA	NA	NA	NA	NA	NA	NA	Q92729-S863	Q92729	S863	PTPRU	-0.88	0.036	Down
NA	NA	NA	NA	NA	NA	NA	NA	Q9H410-S331	Q9H410	S331	DSN1	-0.88	0.019	Down
NA	NA	NA	NA	NA	NA	NA	NA	Q12756-S1528	Q12756	S1528	KIF1A	-0.87	0.042	Down
NA	NA	NA	NA	NA	NA	NA	NA	Q12756-S1532	Q12756	S1532	KIF1A	-0.87	0.042	Down
NA	NA	NA	NA	NA	NA	NA	NA	P46013-S1131	P46013	S1131	MKI67	-0.86	0.041	Down
NA	NA	NA	NA	NA	NA	NA	NA	Q9NVW2-S230	Q9NVW2	S230	RLIM	-0.86	0.0092	Down
NA	NA	NA	NA	NA	NA	NA	NA	Q9P266-S901	Q9P266	S901	JCAD	-0.86	0.0027	Down
NA	NA	NA	NA	NA	NA	NA	NA	Q8IVL0-S336	Q8IVL0	S336	NAV3	-0.85	0.027	Down
NA	NA	NA	NA	NA	NA	NA	NA	Q96JM3-S405	Q96JM3	S405	CHAMP1	-0.85	0.0032	Down
NA	NA	NA	NA	NA	NA	NA	NA	Q6IQ23-S612	Q6IQ23	S612	PLEKHA7	-0.85	0.0012	Down
NA	NA	NA	NA	NA	NA	NA	NA	Q13425-S393	Q13425	S393	SNTB2	-0.84	0.0043	Down
NA	NA	NA	NA	NA	NA	NA	NA	Q15678-S594	Q15678	S594	PTPN14	-0.83	0.029	Down
NA	NA	NA	NA	NA	NA	NA	NA	Q9UQ35-S952	Q9UQ35	S952	SRRM2	-0.83	0.0072	Down
NA	NA	NA	NA	NA	NA	NA	NA	Q9P266-S757	Q9P266	S757	JCAD	-0.83	0.0021	Down
NA	NA	NA	NA	NA	NA	NA	NA	Q92900-S1127	Q92900	S1127	UPF1	-0.83	0.0019	Down
NA	NA	NA	NA	NA	NA	NA	NA	Q9Y4B5-S1385	Q9Y4B5	S1385	MTCL1	-0.82	0.044	Down
NA	NA	NA	NA	NA	NA	NA	NA	A1L390-S76	A1L390	S76	PLEKHG3	-0.82	0.034	Down
NA	NA	NA	NA	NA	NA	NA	NA	P30622-S200	P30622	S200	CLIP1	-0.82	0.027	Down
NA	NA	NA	NA	NA	NA	NA	NA	P30622-S204	P30622	S204	CLIP1	-0.82	0.027	Down
NA	NA	NA	NA	NA	NA	NA	NA	Q9P275-S742	Q9P275	S742	USP36	-0.82	0.015	Down
NA	NA	NA	NA	NA	NA	NA	NA	Q86U86-S12	Q86U86	S12	PBRM1	-0.82	0.0065	Down
NA	NA	NA	NA	NA	NA	NA	NA	Q96L73-S486	Q96L73	S486	NSD1	-0.81	0.04	Down
NA	NA	NA	NA	NA	NA	NA	NA	O14639-S431	O14639	S431	ABLIM1	-0.81	0.0056	Down
NA	NA	NA	NA	NA	NA	NA	NA	Q6IQ23-S631	Q6IQ23	S631	PLEKHA7	-0.81	0.00072	Down
NA	NA	NA	NA	NA	NA	NA	NA	Q9BZL4-S452	Q9BZL4	S452	PPP1R12C	-0.8	0.04	Down
NA	NA	NA	NA	NA	NA	NA	NA	Q8TDM6-S1263	Q8TDM6	S1263	DLG5	-0.8	0.02	Down
NA	NA	NA	NA	NA	NA	NA	NA	Q13111-S203	Q13111	S203	CHAF1A	-0.8	0.004	Down
NA	NA	NA	NA	NA	NA	NA	NA	Q9P0V3-S246	Q9P0V3	S246	SH3BP4	-0.8	0.004	Down
NA	NA	NA	NA	NA	NA	NA	NA	Q86UE4-S568	Q86UE4	S568	MTDH	-0.8	0.0032	Down
NA	NA	NA	NA	NA	NA	NA	NA	Q9H4L5-S265	Q9H4L5	S265	OSBPL3	-0.8	0.00042	Down
NA	NA	NA	NA	NA	NA	NA	NA	Q16512-S495	Q16512	S495	PKN1	-0.79	0.03	Down
NA	NA	NA	NA	NA	NA	NA	NA	O00148-T171	O00148	T171	DDX39A	-0.79	0.0091	Down
NA	NA	NA	NA	NA	NA	NA	NA	Q00537-S520	Q00537	S520	CDK17	-0.79	0.0063	Down
NA	NA	NA	NA	NA	NA	NA	NA	Q9NR12-S78	Q9NR12	S78	PDLIM7	-0.79	0.0031	Down
NA	NA	NA	NA	NA	NA	NA	NA	Q7Z2K8-T877	Q7Z2K8	T877	GPRIN1	-0.78	0.019	Down
NA	NA	NA	NA	NA	NA	NA	NA	Q9Y2X7-S592	Q9Y2X7	S592	GIT1	-0.78	0.016	Down
NA	NA	NA	NA	NA	NA	NA	NA	Q9Y2X7-S596	Q9Y2X7	S596	GIT1	-0.78	0.016	Down
NA	NA	NA	NA	NA	NA	NA	NA	Q499Z4-S189	Q499Z4	S189	ZNF672	-0.78	0.013	Down
NA	NA	NA	NA	NA	NA	NA	NA	Q7Z422-S39	Q7Z422	S39	SZRD1	-0.77	0.032	Down
NA	NA	NA	NA	NA	NA	NA	NA	O14795-S254	O14795	S254	UNC13B	-0.77	0.023	Down
NA	NA	NA	NA	NA	NA	NA	NA	Q92922-S328	Q92922	S328	SMARCC1	-0.77	0.012	Down
NA	NA	NA	NA	NA	NA	NA	NA	Q92922-S330	Q92922	S330	SMARCC1	-0.77	0.012	Down
NA	NA	NA	NA	NA	NA	NA	NA	Q96D09-S512	Q96D09	S512	GPRASP2	-0.77	0.00062	Down
NA	NA	NA	NA	NA	NA	NA	NA	P46821-T2034	P46821	T2034	MAP1B	-0.76	0.015	Down
NA	NA	NA	NA	NA	NA	NA	NA	O95155-S88	O95155	S88	UBE4B	-0.76	0.015	Down
NA	NA	NA	NA	NA	NA	NA	NA	Q659C4-S633	Q659C4	S633	LARP1B	-0.76	0.00064	Down
NA	NA	NA	NA	NA	NA	NA	NA	Q9Y618-S1251	Q9Y618	S1251	NCOR2	-0.75	0.021	Down
NA	NA	NA	NA	NA	NA	NA	NA	Q9NTI5-T1370	Q9NTI5	T1370	PDS5B	-0.75	0.0062	Down
NA	NA	NA	NA	NA	NA	NA	NA	Q15910-T416	Q15910	T416	EZH2	-0.74	0.0096	Down
NA	NA	NA	NA	NA	NA	NA	NA	Q9UPP1-S880	Q9UPP1	S880	PHF8	-0.74	0.0021	Down
NA	NA	NA	NA	NA	NA	NA	NA	Q76I76-T1422	Q76I76	T1422	SSH2	-0.73	0.037	Down
NA	NA	NA	NA	NA	NA	NA	NA	Q14004-S397	Q14004	S397	CDK13	-0.73	0.036	Down
NA	NA	NA	NA	NA	NA	NA	NA	Q14004-S400	Q14004	S400	CDK13	-0.73	0.036	Down
NA	NA	NA	NA	NA	NA	NA	NA	O15438-S911	O15438	S911	ABCC3	-0.73	0.015	Down
NA	NA	NA	NA	NA	NA	NA	NA	O15438-S912	O15438	S912	ABCC3	-0.73	0.015	Down
NA	NA	NA	NA	NA	NA	NA	NA	Q9Y2J4-S183	Q9Y2J4	S183	AMOTL2	-0.72	0.031	Down
NA	NA	NA	NA	NA	NA	NA	NA	P18031-S50	P18031	S50	PTPN1	-0.72	0.0027	Down
NA	NA	NA	NA	NA	NA	NA	NA	Q9UBC2-S229	Q9UBC2	S229	EPS15L1	-0.72	0.00032	Down
NA	NA	NA	NA	NA	NA	NA	NA	P04049-S259	P04049	S259	RAF1	-0.71	0.036	Down
NA	NA	NA	NA	NA	NA	NA	NA	Q9Y2J4-S157	Q9Y2J4	S157	AMOTL2	-0.71	0.01	Down
NA	NA	NA	NA	NA	NA	NA	NA	Q9Y2J4-S159	Q9Y2J4	S159	AMOTL2	-0.71	0.01	Down
NA	NA	NA	NA	NA	NA	NA	NA	Q9UDT6-S294	Q9UDT6	S294	CLIP2	-0.71	0.0096	Down
NA	NA	NA	NA	NA	NA	NA	NA	O14578-S440	O14578	S440	CIT	-0.71	0.00055	Down
NA	NA	NA	NA	NA	NA	NA	NA	O95544-S64	O95544	S64	NADK	-0.7	0.0043	Down
NA	NA	NA	NA	NA	NA	NA	NA	Q5T5P2-S169	Q5T5P2	S169	KIAA1217	-0.69	0.041	Down
NA	NA	NA	NA	NA	NA	NA	NA	O00429-S616	O00429	S616	DNM1L	-0.69	0.011	Down
NA	NA	NA	NA	NA	NA	NA	NA	Q9UMZ2-S935	Q9UMZ2	S935	SYNRG	-0.69	0.0042	Down
NA	NA	NA	NA	NA	NA	NA	NA	Q9C0C2-S691	Q9C0C2	S691	TNKS1BP1	-0.69	0.0036	Down
NA	NA	NA	NA	NA	NA	NA	NA	Q92870-S409	Q92870	S409	APBB2	-0.68	0.039	Down
NA	NA	NA	NA	NA	NA	NA	NA	Q92870-S412	Q92870	S412	APBB2	-0.68	0.039	Down
NA	NA	NA	NA	NA	NA	NA	NA	Q9UKM9-S135	Q9UKM9	S135	RALY	-0.68	0.031	Down
NA	NA	NA	NA	NA	NA	NA	NA	P52701-S41	P52701	S41	MSH6	-0.67	0.0021	Down
NA	NA	NA	NA	NA	NA	NA	NA	P48960-S831	P48960	S831	CD97	-0.66	0.0021	Down
NA	NA	NA	NA	NA	NA	NA	NA	Q99698-S2105	Q99698	S2105	LYST	-0.65	0.025	Down
NA	NA	NA	NA	NA	NA	NA	NA	Q9H0H5-S187	Q9H0H5	S187	RACGAP1	-0.65	0.016	Down
NA	NA	NA	NA	NA	NA	NA	NA	Q8N3V7-S833	Q8N3V7	S833	SYNPO	-0.64	0.036	Down
NA	NA	NA	NA	NA	NA	NA	NA	Q9NTI5-S1383	Q9NTI5	S1383	PDS5B	-0.63	0.023	Down
NA	NA	NA	NA	NA	NA	NA	NA	Q9NTI5-T1381	Q9NTI5	T1381	PDS5B	-0.63	0.023	Down
NA	NA	NA	NA	NA	NA	NA	NA	P46779-S115	P46779	S115	RPL28	-0.63	0.021	Down
NA	NA	NA	NA	NA	NA	NA	NA	Q9Y2X3-S109	Q9Y2X3	S109	NOP58	-0.63	0.0032	Down
NA	NA	NA	NA	NA	NA	NA	NA	Q7KZI7-S40	Q7KZI7	S40	MARK2	-0.63	0.00067	Down
NA	NA	NA	NA	NA	NA	NA	NA	Q6GYQ0-S797	Q6GYQ0	S797	RALGAPA1	-0.62	0.01	Down
NA	NA	NA	NA	NA	NA	NA	NA	Q9GZV5-S89	Q9GZV5	S89	WWTR1	-0.62	0.0017	Down
NA	NA	NA	NA	NA	NA	NA	NA	P50402-S49	P50402	S49	EMD	-0.62	0.001	Down
NA	NA	NA	NA	NA	NA	NA	NA	Q9BYG5-S11	Q9BYG5	S11	PARD6B	-0.62	0.00069	Down
NA	NA	NA	NA	NA	NA	NA	NA	O14617-S829	O14617	S829	AP3D1	-0.62	4.3e-05	Down
NA	NA	NA	NA	NA	NA	NA	NA	Q14315-S1728	Q14315	S1728	FLNC	-0.6	0.041	Down
NA	NA	NA	NA	NA	NA	NA	NA	Q8N7B6-S47	Q8N7B6	S47	PACRGL	-0.6	0.0023	Down
NA	NA	NA	NA	NA	NA	NA	NA	Q14966-S560	Q14966	S560	ZNF638	-0.59	0.0078	Down
NA	NA	NA	NA	NA	NA	NA	NA	Q8IXM2-S96	Q8IXM2	S96	BAP18	-0.59	9.3e-05	Down
NA	NA	NA	NA	NA	NA	NA	NA	Q9P1Y6-S1127	Q9P1Y6	S1127	PHRF1	-0.58	0.041	Down
NA	NA	NA	NA	NA	NA	NA	NA	Q9P1Y6-S1128	Q9P1Y6	S1128	PHRF1	-0.58	0.041	Down
NA	NA	NA	NA	NA	NA	NA	NA	Q9UQ35-S1179	Q9UQ35	S1179	SRRM2	-0.58	0.036	Down
NA	NA	NA	NA	NA	NA	NA	NA	Q08999-T401	Q08999	T401	RBL2	-0.58	0.0073	Down
NA	NA	NA	NA	NA	NA	NA	NA	O60343-S588	O60343	S588	TBC1D4	-0.58	0.0073	Down
NA	NA	NA	NA	NA	NA	NA	NA	Q15149-S4386	Q15149	S4386	PLEC	-0.57	0.0065	Down
NA	NA	NA	NA	NA	NA	NA	NA	Q15149-S4389	Q15149	S4389	PLEC	-0.57	0.0065	Down
NA	NA	NA	NA	NA	NA	NA	NA	Q9BTC8-S519	Q9BTC8	S519	MTA3	-0.57	0.0022	Down
NA	NA	NA	NA	NA	NA	NA	NA	P15408-S200	P15408	S200	FOSL2	-0.56	0.0018	Down
NA	NA	NA	NA	NA	NA	NA	NA	O15056-S1124	O15056	S1124	SYNJ2	-0.55	0.026	Down
NA	NA	NA	NA	NA	NA	NA	NA	Q03252-S420	Q03252	S420	LMNB2	-0.55	0.023	Down
NA	NA	NA	NA	NA	NA	NA	NA	Q9P2B2-S875	Q9P2B2	S875	PTGFRN	-0.55	0.023	Down
NA	NA	NA	NA	NA	NA	NA	NA	Q96DA6-S70	Q96DA6	S70	DNAJC19	-0.54	0.043	Down
NA	NA	NA	NA	NA	NA	NA	NA	Q8IUD2-S191	Q8IUD2	S191	ERC1	-0.54	0.019	Down
NA	NA	NA	NA	NA	NA	NA	NA	O75592-S2871	O75592	S2871	MYCBP2	-0.54	0.013	Down
NA	NA	NA	NA	NA	NA	NA	NA	Q01082-T999	Q01082	T999	SPTBN1	-0.52	0.0087	Down
NA	NA	NA	NA	NA	NA	NA	NA	Q9NZN5-S1288	Q9NZN5	S1288	ARHGEF12	-0.51	0.014	Down
NA	NA	NA	NA	NA	NA	NA	NA	P52701-S65	P52701	S65	MSH6	-0.5	0.042	Down
NA	NA	NA	NA	NA	NA	NA	NA	Q8IWC1-S185	Q8IWC1	S185	MAP7D3	-0.49	0.0041	Down
NA	NA	NA	NA	NA	NA	NA	NA	Q02078-S496	Q02078	S496	MEF2A	-0.42	0.029	Down
NA	NA	NA	NA	NA	NA	NA	NA	Q63HN8-S2904	Q63HN8	S2904	RNF213	-0.34	0.038	Down
NA	NA	NA	NA	NA	NA	NA	NA	Q68DK7-S205	Q68DK7	S205	MSL1	-0.33	0.0046	Down
NA	NA	NA	NA	NA	NA	NA	NA	Q15057-S540	Q15057	S540	ACAP2	-0.32	0.026	Down
NA	NA	NA	NA	NA	NA	NA	NA	P17812-S575	P17812	S575	CTPS1	0.3	0.0035	Up
NA	NA	NA	NA	NA	NA	NA	NA	Q9NZT2-S349	Q9NZT2	S349	OGFR	0.33	0.019	Up
NA	NA	NA	NA	NA	NA	NA	NA	Q13573-S224	Q13573	S224	SNW1	0.35	0.043	Up
NA	NA	NA	NA	NA	NA	NA	NA	Q9H1A4-S688	Q9H1A4	S688	ANAPC1	0.35	0.034	Up
NA	NA	NA	NA	NA	NA	NA	NA	Q8WYQ5-S271	Q8WYQ5	S271	DGCR8	0.38	0.045	Up
NA	NA	NA	NA	NA	NA	NA	NA	Q8WYQ5-S275	Q8WYQ5	S275	DGCR8	0.38	0.045	Up
NA	NA	NA	NA	NA	NA	NA	NA	Q8NF91-T8360	Q8NF91	T8360	SYNE1	0.39	0.024	Up
NA	NA	NA	NA	NA	NA	NA	NA	P12814-S91	P12814	S91	ACTN1	0.39	0.0088	Up
NA	NA	NA	NA	NA	NA	NA	NA	Q15772-S398	Q15772	S398	SPEG	0.4	0.021	Up
NA	NA	NA	NA	NA	NA	NA	NA	Q9Y490-T1263	Q9Y490	T1263	TLN1	0.41	0.021	Up
NA	NA	NA	NA	NA	NA	NA	NA	Q04637-S1187	Q04637	S1187	EIF4G1	0.42	0.00093	Up
NA	NA	NA	NA	NA	NA	NA	NA	P46020-S7	P46020	S7	PHKA1	0.43	0.031	Up
NA	NA	NA	NA	NA	NA	NA	NA	Q13045-S856	Q13045	S856	FLII	0.43	0.017	Up
NA	NA	NA	NA	NA	NA	NA	NA	Q9NUJ3-S55	Q9NUJ3	S55	TCP11L1	0.43	0.0069	Up
NA	NA	NA	NA	NA	NA	NA	NA	Q8TDR0-S476	Q8TDR0	S476	TRAF3IP1	0.44	0.041	Up
NA	NA	NA	NA	NA	NA	NA	NA	Q9BXP5-S493	Q9BXP5	S493	SRRT	0.44	0.04	Up
NA	NA	NA	NA	NA	NA	NA	NA	Q05397-Y576	Q05397	Y576	PTK2	0.44	0.031	Up
NA	NA	NA	NA	NA	NA	NA	NA	Q8IZ21-S628	Q8IZ21	S628	PHACTR4	0.44	0.02	Up
NA	NA	NA	NA	NA	NA	NA	NA	P22059-S240	P22059	S240	OSBP	0.44	0.017	Up
NA	NA	NA	NA	NA	NA	NA	NA	Q9BTE3-S154	Q9BTE3	S154	MCMBP	0.45	0.042	Up
NA	NA	NA	NA	NA	NA	NA	NA	O60832-S513	O60832	S513	DKC1	0.46	0.029	Up
NA	NA	NA	NA	NA	NA	NA	NA	Q14160-S1475	Q14160	S1475	SCRIB	0.46	0.027	Up
NA	NA	NA	NA	NA	NA	NA	NA	Q96QF0-S288	Q96QF0	S288	RAB3IP	0.46	0.018	Up
NA	NA	NA	NA	NA	NA	NA	NA	O60749-S119	O60749	S119	SNX2	0.46	0.01	Up
NA	NA	NA	NA	NA	NA	NA	NA	P17252-S226	P17252	S226	PRKCA	0.47	0.012	Up
NA	NA	NA	NA	NA	NA	NA	NA	P49590-S67	P49590	S67	HARS2	0.48	0.0087	Up
NA	NA	NA	NA	NA	NA	NA	NA	Q69YN4-S1579	Q69YN4	S1579	VIRMA	0.49	0.029	Up
NA	NA	NA	NA	NA	NA	NA	NA	Q02241-S18	Q02241	S18	KIF23	0.5	0.024	Up
NA	NA	NA	NA	NA	NA	NA	NA	Q9UI30-S119	Q9UI30	S119	TRMT112	0.5	0.0044	Up
NA	NA	NA	NA	NA	NA	NA	NA	Q9NYF8-S531	Q9NYF8	S531	BCLAF1	0.51	0.034	Up
NA	NA	NA	NA	NA	NA	NA	NA	P04075-S39	P04075	S39	ALDOA	0.51	0.021	Up
NA	NA	NA	NA	NA	NA	NA	NA	Q13627-Y321	Q13627	Y321	DYRK1A	0.51	0.015	Up
NA	NA	NA	NA	NA	NA	NA	NA	Q96AG3-T45	Q96AG3	T45	SLC25A46	0.52	0.044	Up
NA	NA	NA	NA	NA	NA	NA	NA	Q9UI30-S125	Q9UI30	S125	TRMT112	0.52	0.035	Up
NA	NA	NA	NA	NA	NA	NA	NA	P60468-S49	P60468	S49	SEC61B	0.52	0.032	Up
NA	NA	NA	NA	NA	NA	NA	NA	Q99598-S33	Q99598	S33	TSNAX	0.53	0.026	Up
NA	NA	NA	NA	NA	NA	NA	NA	P54253-S775	P54253	S775	ATXN1	0.53	0.009	Up
NA	NA	NA	NA	NA	NA	NA	NA	O75896-S50	O75896	S50	TUSC2	0.54	0.035	Up
NA	NA	NA	NA	NA	NA	NA	NA	Q9Y5S9-S42	Q9Y5S9	S42	RBM8A	0.54	0.017	Up
NA	NA	NA	NA	NA	NA	NA	NA	Q96A49-T248	Q96A49	T248	SYAP1	0.54	0.015	Up
NA	NA	NA	NA	NA	NA	NA	NA	P27540-S77	P27540	S77	ARNT	0.55	0.025	Up
NA	NA	NA	NA	NA	NA	NA	NA	P41212-S213	P41212	S213	ETV6	0.55	0.024	Up
NA	NA	NA	NA	NA	NA	NA	NA	Q9NX58-S258	Q9NX58	S258	LYAR	0.55	0.017	Up
NA	NA	NA	NA	NA	NA	NA	NA	Q9UKV3-S657	Q9UKV3	S657	ACIN1	0.55	0.012	Up
NA	NA	NA	NA	NA	NA	NA	NA	Q13185-S95	Q13185	S95	CBX3	0.55	0.011	Up
NA	NA	NA	NA	NA	NA	NA	NA	Q14315-S1527	Q14315	S1527	FLNC	0.55	0.0043	Up
NA	NA	NA	NA	NA	NA	NA	NA	P62249-S3	P62249	S3	RPS16	0.56	0.049	Up
NA	NA	NA	NA	NA	NA	NA	NA	Q9BXP5-S67	Q9BXP5	S67	SRRT	0.56	0.024	Up
NA	NA	NA	NA	NA	NA	NA	NA	Q9BXP5-S74	Q9BXP5	S74	SRRT	0.56	0.024	Up
NA	NA	NA	NA	NA	NA	NA	NA	Q8NFC6-S2964	Q8NFC6	S2964	BOD1L1	0.56	0.0093	Up
NA	NA	NA	NA	NA	NA	NA	NA	P06733-S419	P06733	S419	ENO1	0.56	0.0052	Up
NA	NA	NA	NA	NA	NA	NA	NA	P09525-S12	P09525	S12	ANXA4	0.57	0.02	Up
NA	NA	NA	NA	NA	NA	NA	NA	Q14566-S13	Q14566	S13	MCM6	0.57	0.0095	Up
NA	NA	NA	NA	NA	NA	NA	NA	Q96MU7-S146	Q96MU7	S146	YTHDC1	0.57	0.0069	Up
NA	NA	NA	NA	NA	NA	NA	NA	Q96MU7-T148	Q96MU7	T148	YTHDC1	0.57	0.0069	Up
NA	NA	NA	NA	NA	NA	NA	NA	Q9NSI6-S696	Q9NSI6	S696	BRWD1	0.57	0.0055	Up
NA	NA	NA	NA	NA	NA	NA	NA	Q99590-S796	Q99590	S796	SCAF11	0.57	0.0036	Up
NA	NA	NA	NA	NA	NA	NA	NA	Q08495-S289	Q08495	S289	DMTN	0.58	0.038	Up
NA	NA	NA	NA	NA	NA	NA	NA	P16333-S61	P16333	S61	NCK1	0.58	0.033	Up
NA	NA	NA	NA	NA	NA	NA	NA	Q9NYF3-S232	Q9NYF3	S232	FAM53C	0.58	0.014	Up
NA	NA	NA	NA	NA	NA	NA	NA	Q92665-N234	Q92665	N234	MRPS31	0.58	0.006	Up
NA	NA	NA	NA	NA	NA	NA	NA	Q92665-Y235	Q92665	Y235	MRPS31	0.58	0.006	Up
NA	NA	NA	NA	NA	NA	NA	NA	Q9BRD0-S235	Q9BRD0	S235	BUD13	0.58	0.0055	Up
NA	NA	NA	NA	NA	NA	NA	NA	Q8N3E9-S573	Q8N3E9	S573	PLCD3	0.58	0.0018	Up
NA	NA	NA	NA	NA	NA	NA	NA	Q13501-P437	Q13501	P437	SQSTM1	0.59	0.049	Up
NA	NA	NA	NA	NA	NA	NA	NA	Q9NVM6-S112	Q9NVM6	S112	DNAJC17	0.59	0.032	Up
NA	NA	NA	NA	NA	NA	NA	NA	Q16513-T958	Q16513	T958	PKN2	0.59	0.0038	Up
NA	NA	NA	NA	NA	NA	NA	NA	Q15149-S1721	Q15149	S1721	PLEC	0.59	0.0018	Up
NA	NA	NA	NA	NA	NA	NA	NA	Q14764-S867	Q14764	S867	MVP	0.6	0.049	Up
NA	NA	NA	NA	NA	NA	NA	NA	P49589-S34	P49589	S34	CARS1	0.61	0.041	Up
NA	NA	NA	NA	NA	NA	NA	NA	Q86X27-S343	Q86X27	S343	RALGPS2	0.61	0.011	Up
NA	NA	NA	NA	NA	NA	NA	NA	Q8TEW0-S1223	Q8TEW0	S1223	PARD3	0.61	0.0031	Up
NA	NA	NA	NA	NA	NA	NA	NA	Q6P2E9-S565	Q6P2E9	S565	EDC4	0.61	0.0017	Up
NA	NA	NA	NA	NA	NA	NA	NA	O43169-S37	O43169	S37	CYB5B	0.62	0.028	Up
NA	NA	NA	NA	NA	NA	NA	NA	Q8IYB3-S597	Q8IYB3	S597	SRRM1	0.62	0.027	Up
NA	NA	NA	NA	NA	NA	NA	NA	Q14004-S437	Q14004	S437	CDK13	0.62	0.026	Up
NA	NA	NA	NA	NA	NA	NA	NA	Q14004-S439	Q14004	S439	CDK13	0.62	0.026	Up
NA	NA	NA	NA	NA	NA	NA	NA	Q8TDM6-S1666	Q8TDM6	S1666	DLG5	0.62	0.0075	Up
NA	NA	NA	NA	NA	NA	NA	NA	Q9UDY2-S266	Q9UDY2	S266	TJP2	0.62	0.0031	Up
NA	NA	NA	NA	NA	NA	NA	NA	Q9HB09-S242	Q9HB09	S242	BCL2L12	0.62	6.6e-05	Up
NA	NA	NA	NA	NA	NA	NA	NA	Q9Y2K2-S551	Q9Y2K2	S551	SIK3	0.63	0.0079	Up
NA	NA	NA	NA	NA	NA	NA	NA	Q9ULT8-S1772	Q9ULT8	S1772	HECTD1	0.64	0.011	Up
NA	NA	NA	NA	NA	NA	NA	NA	Q9UJ41-S132	Q9UJ41	S132	RABGEF1	0.64	0.0075	Up
NA	NA	NA	NA	NA	NA	NA	NA	Q14676-S505	Q14676	S505	MDC1	0.64	0.0067	Up
NA	NA	NA	NA	NA	NA	NA	NA	Q9C0H5-S604	Q9C0H5	S604	ARHGAP39	0.64	0.0041	Up
NA	NA	NA	NA	NA	NA	NA	NA	Q9UIS9-S297	Q9UIS9	S297	MBD1	0.65	0.048	Up
NA	NA	NA	NA	NA	NA	NA	NA	Q9UPN6-S447	Q9UPN6	S447	SCAF8	0.65	0.047	Up
NA	NA	NA	NA	NA	NA	NA	NA	P52701-S137	P52701	S137	MSH6	0.65	0.038	Up
NA	NA	NA	NA	NA	NA	NA	NA	Q9BWT3-S648	Q9BWT3	S648	PAPOLG	0.65	0.035	Up
NA	NA	NA	NA	NA	NA	NA	NA	O95816-S20	O95816	S20	BAG2	0.65	0.027	Up
NA	NA	NA	NA	NA	NA	NA	NA	O75140-S579	O75140	S579	DEPDC5	0.65	0.011	Up
NA	NA	NA	NA	NA	NA	NA	NA	Q86X27-T361	Q86X27	T361	RALGPS2	0.65	0.0088	Up
NA	NA	NA	NA	NA	NA	NA	NA	P55072-S352	P55072	S352	VCP	0.65	0.008	Up
NA	NA	NA	NA	NA	NA	NA	NA	Q14562-S460	Q14562	S460	DHX8	0.65	0.0052	Up
NA	NA	NA	NA	NA	NA	NA	NA	Q9HC52-S191	Q9HC52	S191	CBX8	0.66	0.046	Up
NA	NA	NA	NA	NA	NA	NA	NA	Q5VZL5-S122	Q5VZL5	S122	ZMYM4	0.66	0.027	Up
NA	NA	NA	NA	NA	NA	NA	NA	O75396-S137	O75396	S137	SEC22B	0.66	0.007	Up
NA	NA	NA	NA	NA	NA	NA	NA	P12814-S348	P12814	S348	ACTN1	0.66	0.0047	Up
NA	NA	NA	NA	NA	NA	NA	NA	Q96F44-S85	Q96F44	S85	TRIM11	0.66	0.004	Up
NA	NA	NA	NA	NA	NA	NA	NA	Q6P1R3-S436	Q6P1R3	S436	MSANTD2	0.66	0.0034	Up
NA	NA	NA	NA	NA	NA	NA	NA	P17812-S562	P17812	S562	CTPS1	0.66	0.0031	Up
NA	NA	NA	NA	NA	NA	NA	NA	Q8WXE1-S449	Q8WXE1	S449	ATRIP	0.67	0.048	Up
NA	NA	NA	NA	NA	NA	NA	NA	Q86X27-S296	Q86X27	S296	RALGPS2	0.67	0.043	Up
NA	NA	NA	NA	NA	NA	NA	NA	Q8NFH5-S55	Q8NFH5	S55	NUP35	0.67	0.036	Up
NA	NA	NA	NA	NA	NA	NA	NA	Q63HR2-S120	Q63HR2	S120	TNS2	0.67	0.0031	Up
NA	NA	NA	NA	NA	NA	NA	NA	P26038-S576	P26038	S576	MSN	0.68	0.0026	Up
NA	NA	NA	NA	NA	NA	NA	NA	Q6PKG0-T649	Q6PKG0	T649	LARP1	0.69	0.041	Up
NA	NA	NA	NA	NA	NA	NA	NA	Q12802-S1929	Q12802	S1929	AKAP13	0.69	0.038	Up
NA	NA	NA	NA	NA	NA	NA	NA	P14868-T52	P14868	T52	DARS1	0.69	0.02	Up
NA	NA	NA	NA	NA	NA	NA	NA	Q7L804-S150	Q7L804	S150	RAB11FIP2	0.69	0.008	Up
NA	NA	NA	NA	NA	NA	NA	NA	Q9C0B0-S240	Q9C0B0	S240	UNK	0.69	0.0076	Up
NA	NA	NA	NA	NA	NA	NA	NA	O14920-S672	O14920	S672	IKBKB	0.69	0.0036	Up
NA	NA	NA	NA	NA	NA	NA	NA	P0CG20-T82	P0CG20	T82	PRR35	0.69	0.0031	Up
NA	NA	NA	NA	NA	NA	NA	NA	Q13263-S50	Q13263	S50	TRIM28	0.7	0.011	Up
NA	NA	NA	NA	NA	NA	NA	NA	Q9BUH6-S148	Q9BUH6	S148	PAXX	0.7	0.0019	Up
NA	NA	NA	NA	NA	NA	NA	NA	Q8NCN4-S403	Q8NCN4	S403	RNF169	0.7	0.0014	Up
NA	NA	NA	NA	NA	NA	NA	NA	Q9Y2W1-S682	Q9Y2W1	S682	THRAP3	0.7	0.00069	Up
NA	NA	NA	NA	NA	NA	NA	NA	P42356-S256	P42356	S256	PI4KA	0.71	0.007	Up
NA	NA	NA	NA	NA	NA	NA	NA	Q96T58-S727	Q96T58	S727	SPEN	0.72	0.023	Up
NA	NA	NA	NA	NA	NA	NA	NA	Q86WR7-T214	Q86WR7	T214	PROSER2	0.72	0.015	Up
NA	NA	NA	NA	NA	NA	NA	NA	Q6P582-S139	Q6P582	S139	MZT2A	0.72	0.0064	Up
NA	NA	NA	NA	NA	NA	NA	NA	Q6NZ67-S139	Q6NZ67	S139	MZT2B	0.72	0.0064	Up
NA	NA	NA	NA	NA	NA	NA	NA	Q15642-S482	Q15642	S482	TRIP10	0.72	0.0012	Up
NA	NA	NA	NA	NA	NA	NA	NA	Q9NS56-S585	Q9NS56	S585	TOPORS	0.73	0.047	Up
NA	NA	NA	NA	NA	NA	NA	NA	P13489-T82	P13489	T82	RNH1	0.73	0.035	Up
NA	NA	NA	NA	NA	NA	NA	NA	Q9BZF3-S44	Q9BZF3	S44	OSBPL6	0.73	0.027	Up
NA	NA	NA	NA	NA	NA	NA	NA	O60341-S849	O60341	S849	KDM1A	0.73	0.015	Up
NA	NA	NA	NA	NA	NA	NA	NA	Q7L4I2-S32	Q7L4I2	S32	RSRC2	0.73	0.014	Up
NA	NA	NA	NA	NA	NA	NA	NA	Q8NDT2-S609	Q8NDT2	S609	RBM15B	0.73	0.0038	Up
NA	NA	NA	NA	NA	NA	NA	NA	Q96GP6-S501	Q96GP6	S501	SCARF2	0.74	0.039	Up
NA	NA	NA	NA	NA	NA	NA	NA	Q9UKJ3-S1014	Q9UKJ3	S1014	GPATCH8	0.74	0.025	Up
NA	NA	NA	NA	NA	NA	NA	NA	Q99613-S39	Q99613	S39	EIF3C	0.74	0.013	Up
NA	NA	NA	NA	NA	NA	NA	NA	B5ME19-S39	B5ME19	S39	EIF3CL	0.74	0.013	Up
NA	NA	NA	NA	NA	NA	NA	NA	Q96FV2-T52	Q96FV2	T52	SCRN2	0.74	2.4e-05	Up
NA	NA	NA	NA	NA	NA	NA	NA	P18206-S346	P18206	S346	VCL	0.75	0.019	Up
NA	NA	NA	NA	NA	NA	NA	NA	P12694-S337	P12694	S337	BCKDHA	0.75	0.0029	Up
NA	NA	NA	NA	NA	NA	NA	NA	O60244-S617	O60244	S617	MED14	0.75	0.0013	Up
NA	NA	NA	NA	NA	NA	NA	NA	Q9Y5B6-S557	Q9Y5B6	S557	PAXBP1	0.76	0.041	Up
NA	NA	NA	NA	NA	NA	NA	NA	Q9Y5B6-S558	Q9Y5B6	S558	PAXBP1	0.76	0.041	Up
NA	NA	NA	NA	NA	NA	NA	NA	Q8N7R7-S95	Q8N7R7	S95	CCNYL1	0.76	0.0085	Up
NA	NA	NA	NA	NA	NA	NA	NA	Q9C073-S145	Q9C073	S145	FAM117A	0.76	0.0075	Up
NA	NA	NA	NA	NA	NA	NA	NA	Q9ULH1-S839	Q9ULH1	S839	ASAP1	0.77	0.037	Up
NA	NA	NA	NA	NA	NA	NA	NA	Q15149-S1435	Q15149	S1435	PLEC	0.77	0.037	Up
NA	NA	NA	NA	NA	NA	NA	NA	P28715-S384	P28715	S384	ERCC5	0.77	0.03	Up
NA	NA	NA	NA	NA	NA	NA	NA	Q9UQ35-S883	Q9UQ35	S883	SRRM2	0.77	0.021	Up
NA	NA	NA	NA	NA	NA	NA	NA	Q9BUA3-S248	Q9BUA3	S248	SPINDOC	0.77	0.0097	Up
NA	NA	NA	NA	NA	NA	NA	NA	Q9BUA3-S251	Q9BUA3	S251	SPINDOC	0.77	0.0097	Up
NA	NA	NA	NA	NA	NA	NA	NA	Q14258-P147	Q14258	P147	TRIM25	0.77	0.0072	Up
NA	NA	NA	NA	NA	NA	NA	NA	Q9BQ52-N253	Q9BQ52	N253	ELAC2	0.77	0.00098	Up
NA	NA	NA	NA	NA	NA	NA	NA	Q8IUC4-S639	Q8IUC4	S639	RHPN2	0.77	0.00075	Up
NA	NA	NA	NA	NA	NA	NA	NA	P45984-Y185	P45984	Y185	MAPK9	0.78	0.049	Up
NA	NA	NA	NA	NA	NA	NA	NA	Q03001-S7513	Q03001	S7513	DST	0.78	0.046	Up
NA	NA	NA	NA	NA	NA	NA	NA	O95684-S160	O95684	S160	FGFR1OP	0.78	0.041	Up
NA	NA	NA	NA	NA	NA	NA	NA	P47914-S31	P47914	S31	RPL29	0.78	0.015	Up
NA	NA	NA	NA	NA	NA	NA	NA	O14874-S31	O14874	S31	BCKDK	0.78	0.0069	Up
NA	NA	NA	NA	NA	NA	NA	NA	O15164-S1042	O15164	S1042	TRIM24	0.78	0.0027	Up
NA	NA	NA	NA	NA	NA	NA	NA	Q9P2G1-S737	Q9P2G1	S737	ANKIB1	0.78	0.0022	Up
NA	NA	NA	NA	NA	NA	NA	NA	Q8NFG4-S62	Q8NFG4	S62	FLCN	0.79	0.00017	Up
NA	NA	NA	NA	NA	NA	NA	NA	Q92598-S809	Q92598	S809	HSPH1	0.8	0.021	Up
NA	NA	NA	NA	NA	NA	NA	NA	Q96N67-S1383	Q96N67	S1383	DOCK7	0.8	0.0043	Up
NA	NA	NA	NA	NA	NA	NA	NA	Q5VZL5-S1539	Q5VZL5	S1539	ZMYM4	0.81	0.037	Up
NA	NA	NA	NA	NA	NA	NA	NA	Q5VZL5-S1542	Q5VZL5	S1542	ZMYM4	0.81	0.037	Up
NA	NA	NA	NA	NA	NA	NA	NA	Q5VZL5-S1547	Q5VZL5	S1547	ZMYM4	0.81	0.037	Up
NA	NA	NA	NA	NA	NA	NA	NA	Q9UPN9-S1119	Q9UPN9	S1119	TRIM33	0.81	0.034	Up
NA	NA	NA	NA	NA	NA	NA	NA	Q8IU81-S384	Q8IU81	S384	IRF2BP1	0.81	0.02	Up
NA	NA	NA	NA	NA	NA	NA	NA	Q70E73-S192	Q70E73	S192	RAPH1	0.81	0.018	Up
NA	NA	NA	NA	NA	NA	NA	NA	P34897-S266	P34897	S266	SHMT2	0.81	0.015	Up
NA	NA	NA	NA	NA	NA	NA	NA	Q9NR19-S267	Q9NR19	S267	ACSS2	0.81	0.0046	Up
NA	NA	NA	NA	NA	NA	NA	NA	O60784-S160	O60784	S160	TOM1	0.81	0.0046	Up
NA	NA	NA	NA	NA	NA	NA	NA	Q8TDM6-T1011	Q8TDM6	T1011	DLG5	0.81	0.00081	Up
NA	NA	NA	NA	NA	NA	NA	NA	Q7L9B9-S173	Q7L9B9	S173	EEPD1	0.82	0.043	Up
NA	NA	NA	NA	NA	NA	NA	NA	Q6PJI9-S564	Q6PJI9	S564	WDR59	0.82	0.026	Up
NA	NA	NA	NA	NA	NA	NA	NA	Q03001-S3968	Q03001	S3968	DST	0.82	0.00087	Up
NA	NA	NA	NA	NA	NA	NA	NA	Q9UQ35-S1975	Q9UQ35	S1975	SRRM2	0.83	0.044	Up
NA	NA	NA	NA	NA	NA	NA	NA	Q9BY44-S506	Q9BY44	S506	EIF2A	0.83	0.021	Up
NA	NA	NA	NA	NA	NA	NA	NA	O75167-S522	O75167	S522	PHACTR2	0.83	0.012	Up
NA	NA	NA	NA	NA	NA	NA	NA	O75151-S899	O75151	S899	PHF2	0.83	0.0072	Up
NA	NA	NA	NA	NA	NA	NA	NA	O75494-S256	O75494	S256	SRSF10	0.83	0.00064	Up
NA	NA	NA	NA	NA	NA	NA	NA	Q00839-S26	Q00839	S26	HNRNPU	0.84	0.043	Up
NA	NA	NA	NA	NA	NA	NA	NA	O00418-S359	O00418	S359	EEF2K	0.84	0.028	Up
NA	NA	NA	NA	NA	NA	NA	NA	Q9ULT0-S658	Q9ULT0	S658	TTC7A	0.84	0.024	Up
NA	NA	NA	NA	NA	NA	NA	NA	Q12888-S1094	Q12888	S1094	TP53BP1	0.84	0.022	Up
NA	NA	NA	NA	NA	NA	NA	NA	Q96N67-S180	Q96N67	S180	DOCK7	0.84	0.016	Up
NA	NA	NA	NA	NA	NA	NA	NA	Q9UEW8-T354	Q9UEW8	T354	STK39	0.84	0.0059	Up
NA	NA	NA	NA	NA	NA	NA	NA	P33991-S326	P33991	S326	MCM4	0.84	0.0037	Up
NA	NA	NA	NA	NA	NA	NA	NA	P31323-S114	P31323	S114	PRKAR2B	0.84	0.0019	Up
NA	NA	NA	NA	NA	NA	NA	NA	Q13459-S1405	Q13459	S1405	MYO9B	0.84	0.0017	Up
NA	NA	NA	NA	NA	NA	NA	NA	P50552-T316	P50552	T316	VASP	0.85	0.035	Up
NA	NA	NA	NA	NA	NA	NA	NA	Q9BUQ8-S109	Q9BUQ8	S109	DDX23	0.85	0.018	Up
NA	NA	NA	NA	NA	NA	NA	NA	Q9NRA8-S499	Q9NRA8	S499	EIF4ENIF1	0.85	0.012	Up
NA	NA	NA	NA	NA	NA	NA	NA	Q16666-S106	Q16666	S106	IFI16	0.85	0.0072	Up
NA	NA	NA	NA	NA	NA	NA	NA	Q07002-S89	Q07002	S89	CDK18	0.85	0.0064	Up
NA	NA	NA	NA	NA	NA	NA	NA	Q9UDY2-S170	Q9UDY2	S170	TJP2	0.85	0.0054	Up
NA	NA	NA	NA	NA	NA	NA	NA	P16383-S40	P16383	S40	GCFC2	0.85	0.0034	Up
NA	NA	NA	NA	NA	NA	NA	NA	Q9ULH1-S1027	Q9ULH1	S1027	ASAP1	0.85	0.00055	Up
NA	NA	NA	NA	NA	NA	NA	NA	Q09161-S22	Q09161	S22	NCBP1	0.85	0.0005	Up
NA	NA	NA	NA	NA	NA	NA	NA	Q01433-S168	Q01433	S168	AMPD2	0.85	5.4e-06	Up
NA	NA	NA	NA	NA	NA	NA	NA	P68363-S340	P68363	S340	TUBA1B	0.86	0.02	Up
NA	NA	NA	NA	NA	NA	NA	NA	P23588-S504	P23588	S504	EIF4B	0.86	0.017	Up
NA	NA	NA	NA	NA	NA	NA	NA	O75534-S276	O75534	S276	CSDE1	0.86	0.00017	Up
NA	NA	NA	NA	NA	NA	NA	NA	Q15545-S159	Q15545	S159	TAF7	0.86	6.2e-05	Up
NA	NA	NA	NA	NA	NA	NA	NA	Q9BW71-S125	Q9BW71	S125	HIRIP3	0.87	0.049	Up
NA	NA	NA	NA	NA	NA	NA	NA	O14617-S658	O14617	S658	AP3D1	0.87	0.0067	Up
NA	NA	NA	NA	NA	NA	NA	NA	P53396-S481	P53396	S481	ACLY	0.87	0.0045	Up
NA	NA	NA	NA	NA	NA	NA	NA	Q05519-S366	Q05519	S366	SRSF11	0.88	0.043	Up
NA	NA	NA	NA	NA	NA	NA	NA	Q05519-S368	Q05519	S368	SRSF11	0.88	0.043	Up
NA	NA	NA	NA	NA	NA	NA	NA	Q05519-S370	Q05519	S370	SRSF11	0.88	0.043	Up
NA	NA	NA	NA	NA	NA	NA	NA	Q9Y6Q9-S214	Q9Y6Q9	S214	NCOA3	0.88	0.026	Up
NA	NA	NA	NA	NA	NA	NA	NA	Q15811-S1137	Q15811	S1137	ITSN1	0.88	0.0055	Up
NA	NA	NA	NA	NA	NA	NA	NA	Q9NYF8-S658	Q9NYF8	S658	BCLAF1	0.88	0.00015	Up
NA	NA	NA	NA	NA	NA	NA	NA	P37108-T45	P37108	T45	SRP14	0.89	0.037	Up
NA	NA	NA	NA	NA	NA	NA	NA	Q9Y3X0-S386	Q9Y3X0	S386	CCDC9	0.89	0.036	Up
NA	NA	NA	NA	NA	NA	NA	NA	Q13427-S290	Q13427	S290	PPIG	0.89	0.032	Up
NA	NA	NA	NA	NA	NA	NA	NA	Q96TC7-S46	Q96TC7	S46	RMDN3	0.89	0.032	Up
NA	NA	NA	NA	NA	NA	NA	NA	Q96T23-S1310	Q96T23	S1310	RSF1	0.89	0.026	Up
NA	NA	NA	NA	NA	NA	NA	NA	Q9UQ35-S790	Q9UQ35	S790	SRRM2	0.89	0.0039	Up
NA	NA	NA	NA	NA	NA	NA	NA	Q9UQ35-T792	Q9UQ35	T792	SRRM2	0.89	0.0039	Up
NA	NA	NA	NA	NA	NA	NA	NA	Q8TDM6-S264	Q8TDM6	S264	DLG5	0.89	0.00072	Up
NA	NA	NA	NA	NA	NA	NA	NA	Q9C0C2-S919	Q9C0C2	S919	TNKS1BP1	0.9	0.037	Up
NA	NA	NA	NA	NA	NA	NA	NA	Q9UK58-S352	Q9UK58	S352	CCNL1	0.9	0.017	Up
NA	NA	NA	NA	NA	NA	NA	NA	Q8IY33-S658	Q8IY33	S658	MICALL2	0.9	0.015	Up
NA	NA	NA	NA	NA	NA	NA	NA	Q8IY33-S660	Q8IY33	S660	MICALL2	0.9	0.015	Up
NA	NA	NA	NA	NA	NA	NA	NA	Q53GL7-S431	Q53GL7	S431	PARP10	0.9	0.004	Up
NA	NA	NA	NA	NA	NA	NA	NA	Q53EL6-S457	Q53EL6	S457	PDCD4	0.9	0.003	Up
NA	NA	NA	NA	NA	NA	NA	NA	Q9UPN3-S3927	Q9UPN3	S3927	MACF1	0.9	0.00048	Up
NA	NA	NA	NA	NA	NA	NA	NA	P49915-S332	P49915	S332	GMPS	0.9	0.00035	Up
NA	NA	NA	NA	NA	NA	NA	NA	Q86VR2-S258	Q86VR2	S258	RETREG3	0.91	0.0067	Up
NA	NA	NA	NA	NA	NA	NA	NA	Q86VR2-S260	Q86VR2	S260	RETREG3	0.91	0.0067	Up
NA	NA	NA	NA	NA	NA	NA	NA	Q8N3E9-S105	Q8N3E9	S105	PLCD3	0.91	0.0039	Up
NA	NA	NA	NA	NA	NA	NA	NA	P12270-S2073	P12270	S2073	TPR	0.92	0.044	Up
NA	NA	NA	NA	NA	NA	NA	NA	Q9Y2K7-S692	Q9Y2K7	S692	KDM2A	0.92	0.04	Up
NA	NA	NA	NA	NA	NA	NA	NA	Q56P03-S109	Q56P03	S109	EAPP	0.92	0.036	Up
NA	NA	NA	NA	NA	NA	NA	NA	Q56P03-S111	Q56P03	S111	EAPP	0.92	0.036	Up
NA	NA	NA	NA	NA	NA	NA	NA	Q14573-S2670	Q14573	S2670	ITPR3	0.92	0.034	Up
NA	NA	NA	NA	NA	NA	NA	NA	Q02952-S1395	Q02952	S1395	AKAP12	0.92	0.02	Up
NA	NA	NA	NA	NA	NA	NA	NA	P12268-S416	P12268	S416	IMPDH2	0.92	0.0014	Up
NA	NA	NA	NA	NA	NA	NA	NA	Q9BYX2-S920	Q9BYX2	S920	TBC1D2	0.92	0.0011	Up
NA	NA	NA	NA	NA	NA	NA	NA	Q9BVG9-S16	Q9BVG9	S16	PTDSS2	0.92	0.00036	Up
NA	NA	NA	NA	NA	NA	NA	NA	O95071-S1549	O95071	S1549	UBR5	0.93	0.012	Up
NA	NA	NA	NA	NA	NA	NA	NA	P52272-S452	P52272	S452	HNRNPM	0.93	0.0079	Up
NA	NA	NA	NA	NA	NA	NA	NA	Q1KMD3-S228	Q1KMD3	S228	HNRNPUL2	0.93	0.001	Up
NA	NA	NA	NA	NA	NA	NA	NA	Q13111-S206	Q13111	S206	CHAF1A	0.93	0.00032	Up
NA	NA	NA	NA	NA	NA	NA	NA	Q9P260-S180	Q9P260	S180	RELCH	0.93	0.00028	Up
NA	NA	NA	NA	NA	NA	NA	NA	Q12873-S713	Q12873	S713	CHD3	0.94	0.034	Up
NA	NA	NA	NA	NA	NA	NA	NA	Q15154-S1263	Q15154	S1263	PCM1	0.94	0.028	Up
NA	NA	NA	NA	NA	NA	NA	NA	Q16204-S244	Q16204	S244	CCDC6	0.94	0.02	Up
NA	NA	NA	NA	NA	NA	NA	NA	Q9UQ35-S1188	Q9UQ35	S1188	SRRM2	0.94	0.019	Up
NA	NA	NA	NA	NA	NA	NA	NA	Q6IBW4-S200	Q6IBW4	S200	NCAPH2	0.94	0.015	Up
NA	NA	NA	NA	NA	NA	NA	NA	Q99607-S188	Q99607	S188	ELF4	0.94	0.0097	Up
NA	NA	NA	NA	NA	NA	NA	NA	Q6DN90-S512	Q6DN90	S512	IQSEC1	0.94	0.0052	Up
NA	NA	NA	NA	NA	NA	NA	NA	Q09019-S545	Q09019	S545	DMWD	0.94	8.3e-05	Up
NA	NA	NA	NA	NA	NA	NA	NA	Q12846-S117	Q12846	S117	STX4	0.95	0.015	Up
NA	NA	NA	NA	NA	NA	NA	NA	Q9Y2V2-S41	Q9Y2V2	S41	CARHSP1	0.95	0.01	Up
NA	NA	NA	NA	NA	NA	NA	NA	P33993-S156	P33993	S156	MCM7	0.95	0.0034	Up
NA	NA	NA	NA	NA	NA	NA	NA	Q8IZ21-S590	Q8IZ21	S590	PHACTR4	0.95	0.0017	Up
NA	NA	NA	NA	NA	NA	NA	NA	Q0VF96-S283	Q0VF96	S283	CGNL1	0.95	0.00072	Up
NA	NA	NA	NA	NA	NA	NA	NA	P32519-S187	P32519	S187	ELF1	0.96	0.031	Up
NA	NA	NA	NA	NA	NA	NA	NA	Q7L2J0-S217	Q7L2J0	S217	MEPCE	0.96	0.011	Up
NA	NA	NA	NA	NA	NA	NA	NA	Q7L2J0-T213	Q7L2J0	T213	MEPCE	0.96	0.011	Up
NA	NA	NA	NA	NA	NA	NA	NA	Q9UQ35-S875	Q9UQ35	S875	SRRM2	0.96	0.0052	Up
NA	NA	NA	NA	NA	NA	NA	NA	Q6VN20-S355	Q6VN20	S355	RANBP10	0.96	0.004	Up
NA	NA	NA	NA	NA	NA	NA	NA	Q96F86-S161	Q96F86	S161	EDC3	0.97	0.031	Up
NA	NA	NA	NA	NA	NA	NA	NA	Q92508-S1621	Q92508	S1621	PIEZO1	0.97	0.0031	Up
NA	NA	NA	NA	NA	NA	NA	NA	Q6P5R6-S118	Q6P5R6	S118	RPL22L1	0.98	0.015	Up
NA	NA	NA	NA	NA	NA	NA	NA	Q8TBZ3-S357	Q8TBZ3	S357	WDR20	0.98	0.0044	Up
NA	NA	NA	NA	NA	NA	NA	NA	Q9Y490-S1641	Q9Y490	S1641	TLN1	0.98	0.0036	Up
NA	NA	NA	NA	NA	NA	NA	NA	Q14258-S100	Q14258	S100	TRIM25	0.98	8.9e-05	Up
NA	NA	NA	NA	NA	NA	NA	NA	Q14684-S458	Q14684	S458	RRP1B	0.99	0.0097	Up
NA	NA	NA	NA	NA	NA	NA	NA	O96013-S104	O96013	S104	PAK4	0.99	0.0015	Up
NA	NA	NA	NA	NA	NA	NA	NA	Q6NWY9-S832	Q6NWY9	S832	PRPF40B	1	0.032	Up
NA	NA	NA	NA	NA	NA	NA	NA	P05783-S49	P05783	S49	KRT18	1	0.021	Up
NA	NA	NA	NA	NA	NA	NA	NA	Q9BRQ0-S40	Q9BRQ0	S40	PYGO2	1	0.02	Up
NA	NA	NA	NA	NA	NA	NA	NA	Q9Y478-S182	Q9Y478	S182	PRKAB1	1	0.00025	Up
NA	NA	NA	NA	NA	NA	NA	NA	A6ND36-S650	A6ND36	S650	FAM83G	1	8.8e-05	Up
NA	NA	NA	NA	NA	NA	NA	NA	Q52LW3-S949	Q52LW3	S949	ARHGAP29	1.01	0.0088	Up
NA	NA	NA	NA	NA	NA	NA	NA	Q96AE4-T153	Q96AE4	T153	FUBP1	1.01	0.0003	Up
NA	NA	NA	NA	NA	NA	NA	NA	Q15678-S314	Q15678	S314	PTPN14	1.02	0.007	Up
NA	NA	NA	NA	NA	NA	NA	NA	Q12756-S1370	Q12756	S1370	KIF1A	1.02	0.0036	Up
NA	NA	NA	NA	NA	NA	NA	NA	Q9NYF8-S690	Q9NYF8	S690	BCLAF1	1.02	0.0013	Up
NA	NA	NA	NA	NA	NA	NA	NA	Q8NC56-S499	Q8NC56	S499	LEMD2	1.02	0.00015	Up
NA	NA	NA	NA	NA	NA	NA	NA	Q8IYB3-S626	Q8IYB3	S626	SRRM1	1.03	0.023	Up
NA	NA	NA	NA	NA	NA	NA	NA	Q8IYB3-S628	Q8IYB3	S628	SRRM1	1.03	0.023	Up
NA	NA	NA	NA	NA	NA	NA	NA	Q9NZ63-S15	Q9NZ63	S15	C9orf78	1.03	0.015	Up
NA	NA	NA	NA	NA	NA	NA	NA	Q9NZ63-S17	Q9NZ63	S17	C9orf78	1.03	0.015	Up
NA	NA	NA	NA	NA	NA	NA	NA	Q96RU3-S296	Q96RU3	S296	FNBP1	1.03	0.015	Up
NA	NA	NA	NA	NA	NA	NA	NA	O15164-S1025	O15164	S1025	TRIM24	1.03	0.0054	Up
NA	NA	NA	NA	NA	NA	NA	NA	O15164-S1028	O15164	S1028	TRIM24	1.03	0.0054	Up
NA	NA	NA	NA	NA	NA	NA	NA	Q13427-S687	Q13427	S687	PPIG	1.03	0.00066	Up
NA	NA	NA	NA	NA	NA	NA	NA	Q9Y6R1-T254	Q9Y6R1	T254	SLC4A4	1.04	0.0084	Up
NA	NA	NA	NA	NA	NA	NA	NA	Q9BYW2-S321	Q9BYW2	S321	SETD2	1.04	0.0083	Up
NA	NA	NA	NA	NA	NA	NA	NA	Q9BYW2-S323	Q9BYW2	S323	SETD2	1.04	0.0083	Up
NA	NA	NA	NA	NA	NA	NA	NA	Q9Y3M8-S389	Q9Y3M8	S389	STARD13	1.04	0.0033	Up
NA	NA	NA	NA	NA	NA	NA	NA	P54578-S492	P54578	S492	USP14	1.04	0.00082	Up
NA	NA	NA	NA	NA	NA	NA	NA	Q9UGU0-T1671	Q9UGU0	T1671	TCF20	1.04	0.00077	Up
NA	NA	NA	NA	NA	NA	NA	NA	P18858-S76	P18858	S76	LIG1	1.05	0.044	Up
NA	NA	NA	NA	NA	NA	NA	NA	Q9UNZ2-S114	Q9UNZ2	S114	NSFL1C	1.05	0.015	Up
NA	NA	NA	NA	NA	NA	NA	NA	O15240-S420	O15240	S420	VGF	1.05	0.013	Up
NA	NA	NA	NA	NA	NA	NA	NA	Q15678-S328	Q15678	S328	PTPN14	1.05	0.01	Up
NA	NA	NA	NA	NA	NA	NA	NA	Q8NFC6-S2779	Q8NFC6	S2779	BOD1L1	1.05	0.0073	Up
NA	NA	NA	NA	NA	NA	NA	NA	Q8NFC6-S2780	Q8NFC6	S2780	BOD1L1	1.05	0.0073	Up
NA	NA	NA	NA	NA	NA	NA	NA	Q9UPN3-S1367	Q9UPN3	S1367	MACF1	1.05	0.0016	Up
NA	NA	NA	NA	NA	NA	NA	NA	O75962-S2631	O75962	S2631	TRIO	1.05	0.0001	Up
NA	NA	NA	NA	NA	NA	NA	NA	Q86TI0-S627	Q86TI0	S627	TBC1D1	1.06	0.039	Up
NA	NA	NA	NA	NA	NA	NA	NA	Q8IXT5-S280	Q8IXT5	S280	RBM12B	1.06	0.019	Up
NA	NA	NA	NA	NA	NA	NA	NA	Q70Z53-S12	Q70Z53	S12	FRA10AC1	1.06	0.012	Up
NA	NA	NA	NA	NA	NA	NA	NA	Q70Z53-S9	Q70Z53	S9	FRA10AC1	1.06	0.012	Up
NA	NA	NA	NA	NA	NA	NA	NA	P26358-S143	P26358	S143	DNMT1	1.06	0.0016	Up
NA	NA	NA	NA	NA	NA	NA	NA	Q9Y2W1-S243	Q9Y2W1	S243	THRAP3	1.06	6.3e-05	Up
NA	NA	NA	NA	NA	NA	NA	NA	Q15637-S80	Q15637	S80	SF1	1.07	0.041	Up
NA	NA	NA	NA	NA	NA	NA	NA	Q15637-S82	Q15637	S82	SF1	1.07	0.041	Up
NA	NA	NA	NA	NA	NA	NA	NA	P0C1Z6-S180	P0C1Z6	S180	TFPT	1.07	0.034	Up
NA	NA	NA	NA	NA	NA	NA	NA	Q06587-S38	Q06587	S38	RING1	1.07	0.028	Up
NA	NA	NA	NA	NA	NA	NA	NA	Q9HCJ0-S568	Q9HCJ0	S568	TNRC6C	1.07	0.0097	Up
NA	NA	NA	NA	NA	NA	NA	NA	Q8NDT2-S109	Q8NDT2	S109	RBM15B	1.07	0.0052	Up
NA	NA	NA	NA	NA	NA	NA	NA	Q9P227-S611	Q9P227	S611	ARHGAP23	1.07	3.5e-06	Up
NA	NA	NA	NA	NA	NA	NA	NA	Q13427-S544	Q13427	S544	PPIG	1.08	0.0052	Up
NA	NA	NA	NA	NA	NA	NA	NA	P02545-S458	P02545	S458	LMNA	1.08	0.0043	Up
NA	NA	NA	NA	NA	NA	NA	NA	Q9UDT6-S923	Q9UDT6	S923	CLIP2	1.08	0.0017	Up
NA	NA	NA	NA	NA	NA	NA	NA	P35611-S358	P35611	S358	ADD1	1.08	0.00075	Up
NA	NA	NA	NA	NA	NA	NA	NA	P35658-S678	P35658	S678	NUP214	1.08	0.00036	Up
NA	NA	NA	NA	NA	NA	NA	NA	Q9BQA1-T5	Q9BQA1	T5	WDR77	1.08	4.2e-05	Up
NA	NA	NA	NA	NA	NA	NA	NA	Q8N1W1-S478	Q8N1W1	S478	ARHGEF28	1.09	0.015	Up
NA	NA	NA	NA	NA	NA	NA	NA	Q8N1W1-S486	Q8N1W1	S486	ARHGEF28	1.09	0.015	Up
NA	NA	NA	NA	NA	NA	NA	NA	Q9BRD0-T159	Q9BRD0	T159	BUD13	1.09	0.012	Up
NA	NA	NA	NA	NA	NA	NA	NA	Q8WYP5-T1229	Q8WYP5	T1229	AHCTF1	1.09	0.0078	Up
NA	NA	NA	NA	NA	NA	NA	NA	Q8TC07-S70	Q8TC07	S70	TBC1D15	1.09	0.0042	Up
NA	NA	NA	NA	NA	NA	NA	NA	Q8IUC4-S616	Q8IUC4	S616	RHPN2	1.09	0.0016	Up
NA	NA	NA	NA	NA	NA	NA	NA	Q03135-S37	Q03135	S37	CAV1	1.09	0.0013	Up
NA	NA	NA	NA	NA	NA	NA	NA	P46821-S1785	P46821	S1785	MAP1B	1.1	0.039	Up
NA	NA	NA	NA	NA	NA	NA	NA	Q15121-S104	Q15121	S104	PEA15	1.1	0.036	Up
NA	NA	NA	NA	NA	NA	NA	NA	Q86YS7-S323	Q86YS7	S323	C2CD5	1.1	0.011	Up
NA	NA	NA	NA	NA	NA	NA	NA	Q8NFC6-S1531	Q8NFC6	S1531	BOD1L1	1.1	0.0071	Up
NA	NA	NA	NA	NA	NA	NA	NA	Q9C0E2-S521	Q9C0E2	S521	XPO4	1.1	0.0026	Up
NA	NA	NA	NA	NA	NA	NA	NA	Q9H3N1-S270	Q9H3N1	S270	TMX1	1.1	0.0016	Up
NA	NA	NA	NA	NA	NA	NA	NA	Q9UKM9-S288	Q9UKM9	S288	RALY	1.1	4.2e-05	Up
NA	NA	NA	NA	NA	NA	NA	NA	Q9UKM9-T286	Q9UKM9	T286	RALY	1.1	4.2e-05	Up
NA	NA	NA	NA	NA	NA	NA	NA	Q9Y2X7-S410	Q9Y2X7	S410	GIT1	1.1	3.6e-06	Up
NA	NA	NA	NA	NA	NA	NA	NA	P49792-T2458	P49792	T2458	RANBP2	1.11	0.013	Up
NA	NA	NA	NA	NA	NA	NA	NA	O95071-S2241	O95071	S2241	UBR5	1.11	0.0031	Up
NA	NA	NA	NA	NA	NA	NA	NA	P28074-T262	P28074	T262	PSMB5	1.11	0.00039	Up
NA	NA	NA	NA	NA	NA	NA	NA	Q4G0J3-S298	Q4G0J3	S298	LARP7	1.11	0.00026	Up
NA	NA	NA	NA	NA	NA	NA	NA	Q4G0J3-S299	Q4G0J3	S299	LARP7	1.11	0.00026	Up
NA	NA	NA	NA	NA	NA	NA	NA	Q86UU1-S578	Q86UU1	S578	PHLDB1	1.11	0.0002	Up
NA	NA	NA	NA	NA	NA	NA	NA	Q9NTI5-S1182	Q9NTI5	S1182	PDS5B	1.11	0.00018	Up
NA	NA	NA	NA	NA	NA	NA	NA	Q9ULT0-S182	Q9ULT0	S182	TTC7A	1.11	0.00013	Up
NA	NA	NA	NA	NA	NA	NA	NA	Q13501-S272	Q13501	S272	SQSTM1	1.12	0.035	Up
NA	NA	NA	NA	NA	NA	NA	NA	Q9Y6D5-S218	Q9Y6D5	S218	ARFGEF2	1.12	0.0017	Up
NA	NA	NA	NA	NA	NA	NA	NA	Q9Y6D5-S227	Q9Y6D5	S227	ARFGEF2	1.12	0.0017	Up
NA	NA	NA	NA	NA	NA	NA	NA	O14646-S215	O14646	S215	CHD1	1.12	0.0015	Up
NA	NA	NA	NA	NA	NA	NA	NA	O14646-S216	O14646	S216	CHD1	1.12	0.0015	Up
NA	NA	NA	NA	NA	NA	NA	NA	Q9BYG5-S4	Q9BYG5	S4	PARD6B	1.12	0.00017	Up
NA	NA	NA	NA	NA	NA	NA	NA	Q9Y3Q8-T229	Q9Y3Q8	T229	TSC22D4	1.13	0.037	Up
NA	NA	NA	NA	NA	NA	NA	NA	Q15287-S251	Q15287	S251	RNPS1	1.13	0.033	Up
NA	NA	NA	NA	NA	NA	NA	NA	Q5VUA4-S2101	Q5VUA4	S2101	ZNF318	1.13	0.0078	Up
NA	NA	NA	NA	NA	NA	NA	NA	Q96T37-S765	Q96T37	S765	RBM15	1.13	0.0062	Up
NA	NA	NA	NA	NA	NA	NA	NA	O43896-S674	O43896	S674	KIF1C	1.14	0.02	Up
NA	NA	NA	NA	NA	NA	NA	NA	Q9Y3R0-S847	Q9Y3R0	S847	GRIP1	1.14	0.0062	Up
NA	NA	NA	NA	NA	NA	NA	NA	Q7L1Q6-S411	Q7L1Q6	S411	BZW1	1.14	0.0026	Up
NA	NA	NA	NA	NA	NA	NA	NA	Q7L1Q6-S413	Q7L1Q6	S413	BZW1	1.14	0.0026	Up
NA	NA	NA	NA	NA	NA	NA	NA	Q96B97-S230	Q96B97	S230	SH3KBP1	1.14	0.00064	Up
NA	NA	NA	NA	NA	NA	NA	NA	Q08AD1-S844	Q08AD1	S844	CAMSAP2	1.14	0.0003	Up
NA	NA	NA	NA	NA	NA	NA	NA	Q9NR19-S263	Q9NR19	S263	ACSS2	1.14	0.00019	Up
NA	NA	NA	NA	NA	NA	NA	NA	Q96T23-S1277	Q96T23	S1277	RSF1	1.15	0.014	Up
NA	NA	NA	NA	NA	NA	NA	NA	Q96T23-S1282	Q96T23	S1282	RSF1	1.15	0.014	Up
NA	NA	NA	NA	NA	NA	NA	NA	Q96T23-T1278	Q96T23	T1278	RSF1	1.15	0.014	Up
NA	NA	NA	NA	NA	NA	NA	NA	Q9UKV3-S1004	Q9UKV3	S1004	ACIN1	1.15	0.00099	Up
NA	NA	NA	NA	NA	NA	NA	NA	Q9H1E3-S75	Q9H1E3	S75	NUCKS1	1.16	0.035	Up
NA	NA	NA	NA	NA	NA	NA	NA	Q5T8P6-S795	Q5T8P6	S795	RBM26	1.16	0.02	Up
NA	NA	NA	NA	NA	NA	NA	NA	Q6VY07-S534	Q6VY07	S534	PACS1	1.16	0.015	Up
NA	NA	NA	NA	NA	NA	NA	NA	Q9NVU0-S161	Q9NVU0	S161	POLR3E	1.16	0.0065	Up
NA	NA	NA	NA	NA	NA	NA	NA	Q9NVU0-S162	Q9NVU0	S162	POLR3E	1.16	0.0065	Up
NA	NA	NA	NA	NA	NA	NA	NA	Q9Y606-T426	Q9Y606	T426	PUS1	1.16	0.0027	Up
NA	NA	NA	NA	NA	NA	NA	NA	Q8IYB3-S389	Q8IYB3	S389	SRRM1	1.17	0.011	Up
NA	NA	NA	NA	NA	NA	NA	NA	Q8IYB3-S393	Q8IYB3	S393	SRRM1	1.17	0.011	Up
NA	NA	NA	NA	NA	NA	NA	NA	Q05209-S332	Q05209	S332	PTPN12	1.17	0.0051	Up
NA	NA	NA	NA	NA	NA	NA	NA	Q9BXP5-T544	Q9BXP5	T544	SRRT	1.17	0.0038	Up
NA	NA	NA	NA	NA	NA	NA	NA	Q13200-S147	Q13200	S147	PSMD2	1.17	8e-05	Up
NA	NA	NA	NA	NA	NA	NA	NA	O43760-S3	O43760	S3	SYNGR2	1.17	2.1e-05	Up
NA	NA	NA	NA	NA	NA	NA	NA	Q96QC0-S313	Q96QC0	S313	PPP1R10	1.17	1.2e-05	Up
NA	NA	NA	NA	NA	NA	NA	NA	Q7Z6E9-S861	Q7Z6E9	S861	RBBP6	1.18	0.026	Up
NA	NA	NA	NA	NA	NA	NA	NA	O95816-S73	O95816	S73	BAG2	1.18	0.013	Up
NA	NA	NA	NA	NA	NA	NA	NA	Q6UN15-S492	Q6UN15	S492	FIP1L1	1.18	0.011	Up
NA	NA	NA	NA	NA	NA	NA	NA	P15121-S23	P15121	S23	AKR1B1	1.18	0.0046	Up
NA	NA	NA	NA	NA	NA	NA	NA	O75369-S2013	O75369	S2013	FLNB	1.18	0.00037	Up
NA	NA	NA	NA	NA	NA	NA	NA	Q7L8J4-S362	Q7L8J4	S362	SH3BP5L	1.18	0.00019	Up
NA	NA	NA	NA	NA	NA	NA	NA	Q9UPN3-S7330	Q9UPN3	S7330	MACF1	1.18	1.5e-05	Up
NA	NA	NA	NA	NA	NA	NA	NA	P35680-S75	P35680	S75	HNF1B	1.19	0.037	Up
NA	NA	NA	NA	NA	NA	NA	NA	P35680-S80	P35680	S80	HNF1B	1.19	0.037	Up
NA	NA	NA	NA	NA	NA	NA	NA	Q5T200-S77	Q5T200	S77	ZC3H13	1.19	0.019	Up
NA	NA	NA	NA	NA	NA	NA	NA	Q12873-S1605	Q12873	S1605	CHD3	1.19	0.00087	Up
NA	NA	NA	NA	NA	NA	NA	NA	Q9ULJ8-S840	Q9ULJ8	S840	PPP1R9A	1.2	0.032	Up
NA	NA	NA	NA	NA	NA	NA	NA	Q15424-S384	Q15424	S384	SAFB	1.2	0.0097	Up
NA	NA	NA	NA	NA	NA	NA	NA	O43572-S96	O43572	S96	AKAP10	1.2	0.0091	Up
NA	NA	NA	NA	NA	NA	NA	NA	P86790-S266	P86790	S266	CCZ1B	1.2	0.00086	Up
NA	NA	NA	NA	NA	NA	NA	NA	Q09019-S495	Q09019	S495	DMWD	1.21	0.023	Up
NA	NA	NA	NA	NA	NA	NA	NA	Q14004-S358	Q14004	S358	CDK13	1.21	0.02	Up
NA	NA	NA	NA	NA	NA	NA	NA	O43818-S50	O43818	S50	RRP9	1.21	0.009	Up
NA	NA	NA	NA	NA	NA	NA	NA	O43818-S51	O43818	S51	RRP9	1.21	0.009	Up
NA	NA	NA	NA	NA	NA	NA	NA	O43818-S53	O43818	S53	RRP9	1.21	0.009	Up
NA	NA	NA	NA	NA	NA	NA	NA	Q9P227-S361	Q9P227	S361	ARHGAP23	1.21	0.0078	Up
NA	NA	NA	NA	NA	NA	NA	NA	Q9NYV4-S385	Q9NYV4	S385	CDK12	1.21	0.0046	Up
NA	NA	NA	NA	NA	NA	NA	NA	P33991-S131	P33991	S131	MCM4	1.21	0.0046	Up
NA	NA	NA	NA	NA	NA	NA	NA	Q9Y2W1-T487	Q9Y2W1	T487	THRAP3	1.21	0.0043	Up
NA	NA	NA	NA	NA	NA	NA	NA	Q14573-S1832	Q14573	S1832	ITPR3	1.21	0.0007	Up
NA	NA	NA	NA	NA	NA	NA	NA	O60784-S462	O60784	S462	TOM1	1.22	0.0083	Up
NA	NA	NA	NA	NA	NA	NA	NA	Q13873-T977	Q13873	T977	BMPR2	1.22	0.007	Up
NA	NA	NA	NA	NA	NA	NA	NA	Q14315-T2446	Q14315	T2446	FLNC	1.22	0.0046	Up
NA	NA	NA	NA	NA	NA	NA	NA	Q9P206-T162	Q9P206	T162	KIAA1522	1.23	0.041	Up
NA	NA	NA	NA	NA	NA	NA	NA	P46821-S2072	P46821	S2072	MAP1B	1.23	0.00081	Up
NA	NA	NA	NA	NA	NA	NA	NA	Q9P2K8-T667	Q9P2K8	T667	EIF2AK4	1.23	0.00011	Up
NA	NA	NA	NA	NA	NA	NA	NA	Q9H6H4-S194	Q9H6H4	S194	REEP4	1.24	0.046	Up
NA	NA	NA	NA	NA	NA	NA	NA	Q9H6H4-S202	Q9H6H4	S202	REEP4	1.24	0.046	Up
NA	NA	NA	NA	NA	NA	NA	NA	Q9H6H4-T196	Q9H6H4	T196	REEP4	1.24	0.046	Up
NA	NA	NA	NA	NA	NA	NA	NA	P08183-S683	P08183	S683	ABCB1	1.24	0.015	Up
NA	NA	NA	NA	NA	NA	NA	NA	P15056-S446	P15056	S446	BRAF	1.24	0.0059	Up
NA	NA	NA	NA	NA	NA	NA	NA	Q66K14-S1241	Q66K14	S1241	TBC1D9B	1.24	0.0038	Up
NA	NA	NA	NA	NA	NA	NA	NA	Q9P227-S647	Q9P227	S647	ARHGAP23	1.24	2e-05	Up
NA	NA	NA	NA	NA	NA	NA	NA	Q13796-S1039	Q13796	S1039	SHROOM2	1.25	0.02	Up
NA	NA	NA	NA	NA	NA	NA	NA	Q8WWL2-S440	Q8WWL2	S440	SPIRE2	1.25	0.014	Up
NA	NA	NA	NA	NA	NA	NA	NA	Q03001-S7510	Q03001	S7510	DST	1.25	0.00086	Up
NA	NA	NA	NA	NA	NA	NA	NA	P22626-S85	P22626	S85	HNRNPA2B1	1.25	0.00014	Up
NA	NA	NA	NA	NA	NA	NA	NA	Q63ZY3-S323	Q63ZY3	S323	KANK2	1.26	0.043	Up
NA	NA	NA	NA	NA	NA	NA	NA	Q86UP2-T153	Q86UP2	T153	KTN1	1.26	0.0048	Up
NA	NA	NA	NA	NA	NA	NA	NA	O14733-S271	O14733	S271	MAP2K7	1.26	0.00014	Up
NA	NA	NA	NA	NA	NA	NA	NA	O95336-T257	O95336	T257	PGLS	1.26	9.7e-05	Up
NA	NA	NA	NA	NA	NA	NA	NA	Q7Z6Z7-S3555	Q7Z6Z7	S3555	HUWE1	1.27	0.0028	Up
NA	NA	NA	NA	NA	NA	NA	NA	Q16204-S323	Q16204	S323	CCDC6	1.27	1.9e-05	Up
NA	NA	NA	NA	NA	NA	NA	NA	Q15424-S32	Q15424	S32	SAFB	1.27	8.7e-06	Up
NA	NA	NA	NA	NA	NA	NA	NA	Q6KC79-S318	Q6KC79	S318	NIPBL	1.28	0.0083	Up
NA	NA	NA	NA	NA	NA	NA	NA	Q9BY89-S1224	Q9BY89	S1224	KIAA1671	1.28	0.0075	Up
NA	NA	NA	NA	NA	NA	NA	NA	Q6T310-S217	Q6T310	S217	RASL11A	1.28	0.00081	Up
NA	NA	NA	NA	NA	NA	NA	NA	O60841-S214	O60841	S214	EIF5B	1.28	2.3e-05	Up
NA	NA	NA	NA	NA	NA	NA	NA	Q9UK61-S903	Q9UK61	S903	TASOR	1.28	9.4e-06	Up
NA	NA	NA	NA	NA	NA	NA	NA	Q12888-S1216	Q12888	S1216	TP53BP1	1.28	6.8e-06	Up
NA	NA	NA	NA	NA	NA	NA	NA	Q12888-S1219	Q12888	S1219	TP53BP1	1.28	6.8e-06	Up
NA	NA	NA	NA	NA	NA	NA	NA	Q8N163-S922	Q8N163	S922	CCAR2	1.28	3.5e-06	Up
NA	NA	NA	NA	NA	NA	NA	NA	Q13829-S280	Q13829	S280	TNFAIP1	1.29	0.0003	Up
NA	NA	NA	NA	NA	NA	NA	NA	P29401-T287	P29401	T287	TKT	1.29	4.8e-06	Up
NA	NA	NA	NA	NA	NA	NA	NA	Q8IYB3-S696	Q8IYB3	S696	SRRM1	1.3	0.036	Up
NA	NA	NA	NA	NA	NA	NA	NA	Q7RTP6-S1649	Q7RTP6	S1649	MICAL3	1.3	0.0079	Up
NA	NA	NA	NA	NA	NA	NA	NA	P07355-Y24	P07355	Y24	ANXA2	1.3	0.0026	Up
NA	NA	NA	NA	NA	NA	NA	NA	P55795-S104	P55795	S104	HNRNPH2	1.3	0.0018	Up
NA	NA	NA	NA	NA	NA	NA	NA	P12956-T455	P12956	T455	XRCC6	1.3	0.00019	Up
NA	NA	NA	NA	NA	NA	NA	NA	O60832-S451	O60832	S451	DKC1	1.31	0.038	Up
NA	NA	NA	NA	NA	NA	NA	NA	O60832-S453	O60832	S453	DKC1	1.31	0.038	Up
NA	NA	NA	NA	NA	NA	NA	NA	O60832-S455	O60832	S455	DKC1	1.31	0.038	Up
NA	NA	NA	NA	NA	NA	NA	NA	P18754-S11	P18754	S11	RCC1	1.31	0.017	Up
NA	NA	NA	NA	NA	NA	NA	NA	P51610-S3	P51610	S3	HCFC1	1.31	0.0033	Up
NA	NA	NA	NA	NA	NA	NA	NA	P51610-S6	P51610	S6	HCFC1	1.31	0.0033	Up
NA	NA	NA	NA	NA	NA	NA	NA	Q9C0C2-S1666	Q9C0C2	S1666	TNKS1BP1	1.31	0.003	Up
NA	NA	NA	NA	NA	NA	NA	NA	Q96IG2-T417	Q96IG2	T417	FBXL20	1.32	0.0076	Up
NA	NA	NA	NA	NA	NA	NA	NA	Q13813-S1323	Q13813	S1323	SPTAN1	1.32	0.0062	Up
NA	NA	NA	NA	NA	NA	NA	NA	Q96KR1-S1054	Q96KR1	S1054	ZFR	1.32	0.0026	Up
NA	NA	NA	NA	NA	NA	NA	NA	Q8WUA2-S393	Q8WUA2	S393	PPIL4	1.32	0.0016	Up
NA	NA	NA	NA	NA	NA	NA	NA	P15531-T94	P15531	T94	NME1	1.32	0.00011	Up
NA	NA	NA	NA	NA	NA	NA	NA	P22392-T94	P22392	T94	NME2	1.32	0.00011	Up
NA	NA	NA	NA	NA	NA	NA	NA	O95626-T15	O95626	T15	ANP32D	1.32	9.2e-05	Up
NA	NA	NA	NA	NA	NA	NA	NA	Q92766-S161	Q92766	S161	RREB1	1.33	0.042	Up
NA	NA	NA	NA	NA	NA	NA	NA	P53667-S298	P53667	S298	LIMK1	1.33	0.031	Up
NA	NA	NA	NA	NA	NA	NA	NA	P56182-S3	P56182	S3	RRP1	1.33	0.016	Up
NA	NA	NA	NA	NA	NA	NA	NA	Q92882-S213	Q92882	S213	OSTF1	1.33	0.0023	Up
NA	NA	NA	NA	NA	NA	NA	NA	Q69YN4-S138	Q69YN4	S138	VIRMA	1.33	0.0003	Up
NA	NA	NA	NA	NA	NA	NA	NA	Q7Z6E9-S768	Q7Z6E9	S768	RBBP6	1.34	0.039	Up
NA	NA	NA	NA	NA	NA	NA	NA	Q7Z6E9-S770	Q7Z6E9	S770	RBBP6	1.34	0.039	Up
NA	NA	NA	NA	NA	NA	NA	NA	P55201-S460	P55201	S460	BRPF1	1.34	0.021	Up
NA	NA	NA	NA	NA	NA	NA	NA	P55201-S462	P55201	S462	BRPF1	1.34	0.021	Up
NA	NA	NA	NA	NA	NA	NA	NA	Q9Y5B0-A422	Q9Y5B0	A422	CTDP1	1.34	0.00022	Up
NA	NA	NA	NA	NA	NA	NA	NA	P09651-S6	P09651	S6	HNRNPA1	1.34	0.00018	Up
NA	NA	NA	NA	NA	NA	NA	NA	Q8TAD8-S153	Q8TAD8	S153	SNIP1	1.35	0.00048	Up
NA	NA	NA	NA	NA	NA	NA	NA	P51812-S369	P51812	S369	RPS6KA3	1.35	0.00017	Up
NA	NA	NA	NA	NA	NA	NA	NA	Q13263-S473	Q13263	S473	TRIM28	1.35	6.3e-05	Up
NA	NA	NA	NA	NA	NA	NA	NA	Q92945-S181	Q92945	S181	KHSRP	1.35	4.1e-05	Up
NA	NA	NA	NA	NA	NA	NA	NA	O60841-S183	O60841	S183	EIF5B	1.36	0.018	Up
NA	NA	NA	NA	NA	NA	NA	NA	P38646-S378	P38646	S378	HSPA9	1.36	0.0019	Up
NA	NA	NA	NA	NA	NA	NA	NA	Q9Y2W1-S575	Q9Y2W1	S575	THRAP3	1.36	0.00031	Up
NA	NA	NA	NA	NA	NA	NA	NA	P46013-R1760	P46013	R1760	MKI67	1.37	0.004	Up
NA	NA	NA	NA	NA	NA	NA	NA	Q9Y2I8-S30	Q9Y2I8	S30	WDR37	1.37	0.00091	Up
NA	NA	NA	NA	NA	NA	NA	NA	Q15910-T487	Q15910	T487	EZH2	1.37	4.2e-05	Up
NA	NA	NA	NA	NA	NA	NA	NA	Q8NFA0-T1326	Q8NFA0	T1326	USP32	1.37	2.4e-05	Up
NA	NA	NA	NA	NA	NA	NA	NA	P35125-T1124	P35125	T1124	USP6	1.37	2.4e-05	Up
NA	NA	NA	NA	NA	NA	NA	NA	Q9NZT2-S315	Q9NZT2	S315	OGFR	1.37	1.6e-05	Up
NA	NA	NA	NA	NA	NA	NA	NA	Q99569-T1017	Q99569	T1017	PKP4	1.38	0.00097	Up
NA	NA	NA	NA	NA	NA	NA	NA	O95425-S221	O95425	S221	SVIL	1.39	0.00029	Up
NA	NA	NA	NA	NA	NA	NA	NA	Q53EL6-S94	Q53EL6	S94	PDCD4	1.39	0.00021	Up
NA	NA	NA	NA	NA	NA	NA	NA	O75379-S30	O75379	S30	VAMP4	1.4	0.023	Up
NA	NA	NA	NA	NA	NA	NA	NA	P23588-S498	P23588	S498	EIF4B	1.4	0.0003	Up
NA	NA	NA	NA	NA	NA	NA	NA	P63244-T316	P63244	T316	RACK1	1.4	4.1e-06	Up
NA	NA	NA	NA	NA	NA	NA	NA	Q9Y388-S148	Q9Y388	S148	RBMX2	1.41	0.032	Up
NA	NA	NA	NA	NA	NA	NA	NA	Q9Y388-S149	Q9Y388	S149	RBMX2	1.41	0.032	Up
NA	NA	NA	NA	NA	NA	NA	NA	Q92993-S199	Q92993	S199	KAT5	1.41	0.025	Up
NA	NA	NA	NA	NA	NA	NA	NA	Q92993-S202	Q92993	S202	KAT5	1.41	0.025	Up
NA	NA	NA	NA	NA	NA	NA	NA	Q16555-S522	Q16555	S522	DPYSL2	1.41	0.0014	Up
NA	NA	NA	NA	NA	NA	NA	NA	O43347-S191	O43347	S191	MSI1	1.41	0.0005	Up
NA	NA	NA	NA	NA	NA	NA	NA	Q9UKM9-T298	Q9UKM9	T298	RALY	1.41	0.00017	Up
NA	NA	NA	NA	NA	NA	NA	NA	Q9UKV3-S561	Q9UKV3	S561	ACIN1	1.42	0.0087	Up
NA	NA	NA	NA	NA	NA	NA	NA	Q9C0C2-T833	Q9C0C2	T833	TNKS1BP1	1.42	0.0072	Up
NA	NA	NA	NA	NA	NA	NA	NA	Q9UQ35-S2581	Q9UQ35	S2581	SRRM2	1.42	0.0026	Up
NA	NA	NA	NA	NA	NA	NA	NA	Q6NYC8-S145	Q6NYC8	S145	PPP1R18	1.42	0.0025	Up
NA	NA	NA	NA	NA	NA	NA	NA	Q9UQ35-S876	Q9UQ35	S876	SRRM2	1.42	0.00014	Up
NA	NA	NA	NA	NA	NA	NA	NA	Q9BW71-S199	Q9BW71	S199	HIRIP3	1.42	1e-05	Up
NA	NA	NA	NA	NA	NA	NA	NA	Q9BQ52-S215	Q9BQ52	S215	ELAC2	1.43	0.019	Up
NA	NA	NA	NA	NA	NA	NA	NA	P11388-S1525	P11388	S1525	TOP2A	1.43	0.0095	Up
NA	NA	NA	NA	NA	NA	NA	NA	Q9C0C2-S872	Q9C0C2	S872	TNKS1BP1	1.43	0.0016	Up
NA	NA	NA	NA	NA	NA	NA	NA	Q86UU1-S324	Q86UU1	S324	PHLDB1	1.44	0.0094	Up
NA	NA	NA	NA	NA	NA	NA	NA	Q9UKM9-S295	Q9UKM9	S295	RALY	1.44	0.0044	Up
NA	NA	NA	NA	NA	NA	NA	NA	Q8IYB3-S450	Q8IYB3	S450	SRRM1	1.44	0.0044	Up
NA	NA	NA	NA	NA	NA	NA	NA	Q15149-T4030	Q15149	T4030	PLEC	1.44	0.0012	Up
NA	NA	NA	NA	NA	NA	NA	NA	Q15149-S720	Q15149	S720	PLEC	1.45	0.0033	Up
NA	NA	NA	NA	NA	NA	NA	NA	P55285-S786	P55285	S786	CDH6	1.45	0.00027	Up
NA	NA	NA	NA	NA	NA	NA	NA	Q66K74-S472	Q66K74	S472	MAP1S	1.46	0.035	Up
NA	NA	NA	NA	NA	NA	NA	NA	P46100-S675	P46100	S675	ATRX	1.46	0.033	Up
NA	NA	NA	NA	NA	NA	NA	NA	P46100-S677	P46100	S677	ATRX	1.46	0.033	Up
NA	NA	NA	NA	NA	NA	NA	NA	P46100-T674	P46100	T674	ATRX	1.46	0.033	Up
NA	NA	NA	NA	NA	NA	NA	NA	Q4G0J3-S337	Q4G0J3	S337	LARP7	1.46	0.029	Up
NA	NA	NA	NA	NA	NA	NA	NA	Q4G0J3-T338	Q4G0J3	T338	LARP7	1.46	0.029	Up
NA	NA	NA	NA	NA	NA	NA	NA	P35579-S1943	P35579	S1943	MYH9	1.46	0.0074	Up
NA	NA	NA	NA	NA	NA	NA	NA	Q9Y6M1-S164	Q9Y6M1	S164	IGF2BP2	1.46	0.00072	Up
NA	NA	NA	NA	NA	NA	NA	NA	Q07157-S1617	Q07157	S1617	TJP1	1.46	5.7e-05	Up
NA	NA	NA	NA	NA	NA	NA	NA	Q15149-T2886	Q15149	T2886	PLEC	1.46	2.8e-05	Up
NA	NA	NA	NA	NA	NA	NA	NA	P51812-S227	P51812	S227	RPS6KA3	1.48	0.012	Up
NA	NA	NA	NA	NA	NA	NA	NA	Q9C035-S86	Q9C035	S86	TRIM5	1.48	0.0065	Up
NA	NA	NA	NA	NA	NA	NA	NA	Q6NYC8-S133	Q6NYC8	S133	PPP1R18	1.48	0.0044	Up
NA	NA	NA	NA	NA	NA	NA	NA	Q8TCJ2-S498	Q8TCJ2	S498	STT3B	1.48	0.0029	Up
NA	NA	NA	NA	NA	NA	NA	NA	Q8TCJ2-S499	Q8TCJ2	S499	STT3B	1.48	0.0029	Up
NA	NA	NA	NA	NA	NA	NA	NA	Q8TDD1-S782	Q8TDD1	S782	DDX54	1.48	4.1e-05	Up
NA	NA	NA	NA	NA	NA	NA	NA	Q14137-T106	Q14137	T106	BOP1	1.49	0.026	Up
NA	NA	NA	NA	NA	NA	NA	NA	Q14980-S169	Q14980	S169	NUMA1	1.49	0.023	Up
NA	NA	NA	NA	NA	NA	NA	NA	Q86V48-S659	Q86V48	S659	LUZP1	1.49	0.015	Up
NA	NA	NA	NA	NA	NA	NA	NA	Q8TB72-S182	Q8TB72	S182	PUM2	1.49	0.0052	Up
NA	NA	NA	NA	NA	NA	NA	NA	P52948-S888	P52948	S888	NUP98	1.5	0.023	Up
NA	NA	NA	NA	NA	NA	NA	NA	O94819-S107	O94819	S107	KBTBD11	1.51	0.0038	Up
NA	NA	NA	NA	NA	NA	NA	NA	Q8TBC5-G208	Q8TBC5	G208	ZSCAN18	1.51	0.0031	Up
[truncated: 759 more rows]
